# Supplementary material for: Evaluating de Bruijn Graph Assemblers on 454 Transcriptomic Data
Source: PLoS One. 2012 Dec 7;7(12):e51188. doi: 10.1371/journal.pone.0051188 (PMC3517413; doi:10.1371/journal.pone.0051188)
Supplement: Figure S1 — Trichophyton_rubrum.mRNA.454.trinity20120608.contigs.fasta Contigs assembled by Trinity20120608 based on the 454 reads of Trichophyton rubrum transcriptome. (FASTA) [file pone.0051188.s001.fasta]

>comp3_c0_seq1 len=431 path=[1:0-165 167:166-189 191:190-430]
AGAGATGTCATGTTCCCGGTTCAGAGCACTTGCATCCATGTCAAGTTACATCTTGCGCTC
TGGTTAATTACAGGCAGGCCAAGGCGATAGATCAGAAGAGTGGCGGACTATGCAAGCAGC
TGTTCCCCATTCAGACGTGGACTGGTCAGCGCTTTGACCTGGGTCGTTGTATGCATGTCT
CTGTAAATCCCGGGTCCGGTGAAGAGACGGACAGATCTTACGGAAGACGACGGTGATGTG
TGTCGCATTGACGTGTCCGGAGACTACCTCCGGATGAGACATTGTACGGTGATCGAGCTG
ATCCGCCTTGGCCTTCGGAAGAGTACCGTAGTATCGTGGATGTTGCAAGAGGAGAACATA
AGGTAGTCGGTCAGTCTAGCGACAGATAACCTTCGGAGCCGAGATGGCCCAAGCTATAAC
TAAGTACAACT
>comp3_c0_seq2 len=47 path=[167:0-23 850:24-46]
TTGTATGCATGTCTCTGTAAATCCGGGTCCGGCTTTGACCTGATTCA
>comp4_c0_seq1 len=793 path=[771:0-224 996:225-792]
GTACCGTACCCAGAAGCGATTGTAGGAGGTCTGGTTGCGGAAGACGAGGATGAGACCGAC
GACGATGGACAGCGAAGGGATGATCGTCGGTGGAACGCCCACGGTATCGAATACATGCTT
GTCGAGTATGACGACTATGACGGTGAAGATGGCATGGCCGAGCACAGGCAGCAGGATGGC
TCCGTGGATAGCGCCCTTGATGAACCGGAGAACCAGCGGCCATCTCCGCGGTTTGGTGCG
ATGGGACAGCCTGAAGGGATAGGTAGGCCGTCTGTCATGGTGCCTGGCGCTGTTCTCCTG
GGCAGAGCCGGCTACAGTCTCTATCGGCATGATCTGAGGGATGGCTGCCTCTGCAGAGAT
ACAAGATACAAATAAATAATGCAACGGCGATACTTCGACGGACGGGCAAGATGGGCGAAG
GAGCGAAGTCACTGCTTCGCTGCTAGGCTCAGCCCCTGACCTCAAGCCTGGCCTAGGGAT
GCAAGTAAAAAGAACAGATATAACAGGACTCGGACTCGACCAGCGGAAGAGGATAAATAA
CTATGTACAGCTCGGGCTGGTCGAAAGAATAAATATAAAGGGACTCTCCCCTGTCTCGGC
TTCATCCTTTCACTGCGCGGTTCCATGTGGGGACGGTCCAAGGGCTGCCTTAGGGGCTGT
TTCAGGTGGGCCTCGATGGGCCATGTATACATATGGTCGAGCAGTAGCCAAATCACCGGC
CGACTAAGAGTAAGTAGGTTAGCAGCTATGGGGACGCAATTACGTTGACGATGGCGACGT
TCGTAGAGTTAAG
>comp4_c0_seq2 len=291 path=[771:0-224 1564:225-290]
GTACCGTACCCAGAAGCGATTGTAGGAGGTCTGGTTGCGGAAGACGAGGATGAGACCGAC
GACGATGGACAGCGAAGGGATGATCGTCGGTGGAACGCCCACGGTATCGAATACATGCTT
GTCGAGTATGACGACTATGACGGTGAAGATGGCATGGCCGAGCACAGGCAGCAGGATGGC
TCCGTGGATAGCGCCCTTGATGAACCGGAGAACCAGCGGCCATCTGCATTCCATTCATTC
ATCTATGCATTAGAACCGGGCGCCGGGGGTAAGCAAAAAAAAAGGGGGTGG
>comp5_c0_seq1 len=1095 path=[1073:0-391 1465:392-1094]
GGTGTTCTGCGTAAGCCATGGGTGCTCGAGGCACTGGTCGATGGTGAACCTTCGCTCGGG
GTCAACCACCAACATCGAGTCGATGAGATCCAGGGCTGGATCACCGACAGAGTCCCAGTA
GGGCGAAGGGTAGTCGAACCGGCCGCTCTTAATCTGCTGGCTCAACGTGAAGGGAAAGTC
TCGTGAGTAAAGCTCGTCGGAGAACGGTGGGAAGCCACACAAGCAAATGTAAAGGACTAC
ACCAAGAGACCATACATCGACTGCCTTTGTGTATTTCCTTTGCTTCGAGTCTGCAAGGAT
CTCCGGTGCAACGTAGCTGGGTGTTCCACAGAGGGTTGTCGTAAATGACTCCTCGCCAAT
GATCTTGGCAAGACCGAAATCAGCGAGCTTGAGCTGTCCTTGTTGTTGATCAGGAGGTTC
TGGGGCTTGAGGTCTCGGTGCAGGACCCGGTTGTCGTGGCAGAAGGCGATGCCGCGCATG
AGCTGGTGCATGAAGGACTTGATGGTAACGTAGTCGAGCTGGCCGCGGTCTCCCCGGACG
TCCATGTACTTCTTCAGGTCCTTGTCCATGTACTCGAAGACGAGCATCAGCTTGTTCTCG
GTGTGGATGACGTCGTGCAGGCCGACGATGTTCTCGTGCTTGAGCTCCTTCATGAGCGAG
ATCTCTCTGATGGCGGTGGAAGGGGTGCCTTCTTCCGAGTCCAGGTGTATCTCCTTGAGC
GCAACCATCTCGCCTGTCTGTCTATTCCGTCCTTTGAATACTGTAGCATAGGTTCCTTCT
CCGAGCTTCTCGAGCTGCTGGAATGAGCTGGGCTGGTGCCGCTTGTCCATGGCGGCGCGG
GCTGCTGAGGGGCGGAGGAAGAGGCTGCCTGACGGAGATCGAGAAACGGGCGGCGGCGGA
AGAAGTCGCAGGAGAGACGAGAGACGAGGCGATGCTGAGGTACAAGATGCTGCTGTCGCT
TGCAGAGCGGTCGTGACGCTGGGAATTGGCCGGCTTCGAGGTGTCGTCCGCGGCCATGCC
AGGTTCGAGGGTTCGCCGTTTAAATATTTAGTTTAGTGACTGCGGAAGTTTGAAACGCCG
ACGAAGGGGAGGAGT
>comp5_c0_seq2 len=510 path=[1073:0-391 2168:392-509]
GGTGTTCTGCGTAAGCCATGGGTGCTCGAGGCACTGGTCGATGGTGAACCTTCGCTCGGG
GTCAACCACCAACATCGAGTCGATGAGATCCAGGGCTGGATCACCGACAGAGTCCCAGTA
GGGCGAAGGGTAGTCGAACCGGCCGCTCTTAATCTGCTGGCTCAACGTGAAGGGAAAGTC
TCGTGAGTAAAGCTCGTCGGAGAACGGTGGGAAGCCACACAAGCAAATGTAAAGGACTAC
ACCAAGAGACCATACATCGACTGCCTTTGTGTATTTCCTTTGCTTCGAGTCTGCAAGGAT
CTCCGGTGCAACGTAGCTGGGTGTTCCACAGAGGGTTGTCGTAAATGACTCCTCGCCAAT
GATCTTGGCAAGACCGAAATCAGCGAGCTTGACGTGCAACTCCTTGTCGACTAATAGGAT
ATTCTCTGGCTTGATGTCTCGGTGAACGATGTTCCTCTCGTGGAGGTACTTGATGCCCTG
GAAGAGTTGCTTGAACAGCTTGCGAGTCTC
>comp6_c0_seq1 len=420 path=[443:0-419]
GCGAATCGGTGTCGAAGAAGACGATCGAGAGGCGTTATTGGGCCAAGGACACACTGCCAA
CGCAGGAACAGAACCTTCATCTCAGGATGCGGCCACCTCATCGCCCGTCCATATCTGGCT
GCCCGCCCGGCCATGTGTCGGTCTGCGGTTGACTGCCCTGCAGCCAGCTGACCGCATCAT
ACCATCGCACTTAACTCTGGTACCGCAAGTACTCCCACCTGCCTACCTGCTTGGACTAAG
TATGGAGAGGGTGTCGCGGTTTTAATTGAACTGTGTCAGATCGGCGGTTGGGCTGTTTCA
CTGATGCCCGCTTCGGGACTAGCGGCGCCGGGGCGTTCTCGCTGACTAGCCGCCCGCCGC
TCTTTTATCAACCATCGCAGGCCCCGGCGACGGCGTCACTTTCTCCTCTGTCTGTCCTCT
>comp7_c0_seq1 len=219 path=[176:0-195 433:196-218]
AAGATCGACATCGACAACAAACACGCCAGATCCAGTTTCGACTTCATAGATGGTCGAATC
ATGCAGATCACAGGGTGTTTGTGGAGGAAGATGATGATGACGACGACCCGGGCGGATGGA
TGGCTTGGCTTCGGTTCGTGTGAACTGGACCAGTAAAACATGCAGTCGAGATGCAGCTAT
CCTTCATCACGCATGCCGTGTAATCCTAGATCGCCCGGC
>comp9_c0_seq1 len=883 path=[1:0-120 1624:121-179 122:180-882]
GCGCGTTCTGTTCATTATTGAAGGCGTGTAATATGACTAACTTGTAGCTTCTTTAGCTGG
ATAATGGCTTCTACAGTGCTACTCGACTCTCCGCCCTTCCAGAGCCTCTTCAGAGGTCAT
CAGGTACGCTATCCTTATATCACAGGTCTACCGCGTACTAACTGTCGAAATAACACCTCT
AGCGCCATTTCGATGCGTTGTATCACCAGAACATGCAAACTCACTTATTCTCACCCACAA
CCAGGTCTATGTTTGGGCTTATTCGTCTGGTTCTTCCTCTATCAGTCCAAGTGACTTCTC
TACGTTCAACATACCTGAACCATCTCCAAAACACATCGACCCTTTACCACTTGGCGCGTT
TACCTCCAGCTCTTCGACAAGCGATGCAGGCATGTTAGTAGTGATACCAGCTACCGGAAA
AATTACATTCTGGCAAACCATTTCGAATAACGTTATCCTTGGGTTGATAAAACAGAAATG
CAATACAGTTCATGGCTCAATACCCGGAATGATGTCCGGAGAATTTGTTACGGGCCTACT
TAATGCGGAGCCGTCCGGGTTCATCATCACTCTTTCTACTGGTCGCGTTGCTCATCTAAC
TATTATGGATGCTCATGGCAAGCAACGCTCCGAATATAGGTCCTTGACTTGGCTAATCGT
GCTACGAGTGGCGGCATATTTGGAGGTCTGAGGAATGTATTTAGCGGTGCCTCTTGGAGA
AGGAATATCGCTGCTGCAAATGGCGGCCGATCCACACAACGTGGCCAGCGTGAGGTCATT
ATTGCGACCAGCTCGGGATTGATTGAAGTCTGGGATATTCACTGGAACAATGGCAGCGGC
TTGAAGACACGTATGGACGCAACGCTCGAAATCAACAGAGCGC
>comp9_c0_seq2 len=824 path=[1:0-120 122:121-823]
GCGCGTTCTGTTCATTATTGAAGGCGTGTAATATGACTAACTTGTAGCTTCTTTAGCTGG
ATAATGGCTTCTACAGTGCTACTCGACTCTCCGCCCTTCCAGAGCCTCTTCAGAGGTCAT
CAGCGCCATTTCGATGCGTTGTATCACCAGAACATGCAAACTCACTTATTCTCACCCACA
ACCAGGTCTATGTTTGGGCTTATTCGTCTGGTTCTTCCTCTATCAGTCCAAGTGACTTCT
CTACGTTCAACATACCTGAACCATCTCCAAAACACATCGACCCTTTACCACTTGGCGCGT
TTACCTCCAGCTCTTCGACAAGCGATGCAGGCATGTTAGTAGTGATACCAGCTACCGGAA
AAATTACATTCTGGCAAACCATTTCGAATAACGTTATCCTTGGGTTGATAAAACAGAAAT
GCAATACAGTTCATGGCTCAATACCCGGAATGATGTCCGGAGAATTTGTTACGGGCCTAC
TTAATGCGGAGCCGTCCGGGTTCATCATCACTCTTTCTACTGGTCGCGTTGCTCATCTAA
CTATTATGGATGCTCATGGCAAGCAACGCTCCGAATATAGGTCCTTGACTTGGCTAATCG
TGCTACGAGTGGCGGCATATTTGGAGGTCTGAGGAATGTATTTAGCGGTGCCTCTTGGAG
AAGGAATATCGCTGCTGCAAATGGCGGCCGATCCACACAACGTGGCCAGCGTGAGGTCAT
TATTGCGACCAGCTCGGGATTGATTGAAGTCTGGGATATTCACTGGAACAATGGCAGCGG
CTTGAAGACACGTATGGACGCAACGCTCGAAATCAACAGAGCGC
>comp10_c0_seq1 len=409 path=[918:0-16 41:17-34 952:35-408]
AAACTACTACCTTAAGACCTTATTTATATAGTCTAGAGCCTTCTAGACTTTAGTTTTCTA
CTTTTCTAGCTCGGAATTCTCTTTACGGAGCTATACCTTGGTTCTTTAAGATAGTTTAGT
ATATAGTATATCTATATTTTTACCCCTTAATTTCTTAATCTCTTTAGCTTATACTCTTAA
TTATTACTTTTCTATCTATAAAGCTCGATTCTTATTATCTCCCTATATTATTTTTAAGAT
CTTATTCTTTATATACTAATAGATTCGGAAAGACCAATTAACTAAGAAATTTTTATACTT
ACTAGGTAAAATCTAGTAGATAACATAATACCTTCTACTTTTAATATTAGTAATAAGGAT
CTACTCTTTATAATCTATTATTATATTATTATTATTATTATTTATTTAT
>comp10_c0_seq2 len=58 path=[1:0-39 41:40-57]
TAAATATATATAGCTACTACCTTTCTTTAACTCTCCTTAGCCTTATTTATATAGTCTA
>comp10_c0_seq3 len=41 path=[41:0-17 1034:18-40]
CCTTATTTATATAGTCTAGAGCCTCCTAGACTTTAGCTTCC
>comp11_c0_seq1 len=422 path=[580:0-421]
GGTACTAATTAGTTAACTTACTTTAACGTTTACGGTTAGTACAACTTAGAAAAACAGTCA
CGAGGACTCTGTCGTTGAAGAATTCGTACCCATCCTCTACCACCATGTGCGCTCGACAAA
TCAGATCGAAGTCATGAGTGGCAAGGAACTCTGTGATGATGCGCTGCCCAAAGCAATAGC
TCACACCTCTTTCATTAGCTTCCCAGTCATGTTCCATATCGGCCGGATCAGACCAGAGCA
AATCGTTCAGCAGGCCGTAGTCAGGCACATCTGTTGGGCGAGCAATGTTTCGGATATCGT
CCATGTGGCTAAGAGCGGGTGACAGGCCACCGTGAACACAGAAGATCTTGTTAGCCACGA
TAGCAGCGATAGGAAGCGTGTTGAAACAGTCGATGAAGGTTTTCCAGGTCTTGACATTGC
AG
>comp12_c0_seq1 len=544 path=[1:0-356 358:357-543]
CGCCTTTATTTTGGGAGGGGATGCTTCTTTTCTTCAAAACATCTTTATCCTTTAATAATT
GGAGGCTTTTTAATTCTATCTTTTTATACCGAAATTTCTTTTGCCAGCAACCCTCGTCAC
CACTGACGCCTAATCAAGAATTTTAATGCTTGTCTTCCAACCCGACGGCCTCTCACCAAC
CAGAAAGACCAAACAGAACCAATTACAGGACACCGGGAACAAAAATTCTGCTTACGGCGT
CAGCAATCATAGATGGGTCTCTTCATTTTCTCTTAGCAAAACTCACACGTTCCCGGTGGC
TAAATGTACTTGTGTACTCTGTGATTTGAAGGGAAGGGAAAATCGAAAAAAAAAGGAACC
GGGCTGCTGTCTGATTAACGTATGCTTTTTTTTTTCTGATTTCTTGTTGCCACACACCCC
TTCTTCCCTCTGAAATGGCCCTCGGCTATGGGCTAGCTCTTATCAAAATGGTTCCTTTTG
GCTTACCCCAATCCCCACACGGCTGGATTCAAGGACTTAGGGGAAAGGGAAGAAAAAAAA
AAAA
>comp15_c0_seq1 len=710 path=[624:0-109 1270:110-173 734:174-709]
GGGAGCTTTAGACAGGATTGGAAAGTCTTTTGGATCTTAATACGCAACAACATCCGGTGG
GATAAGACAGCTAATCATGTCTAGCGAGGTCACGCTCAGTGTCGTTGACAGTATGTATCC
AGCGCGAGGCCGACATGTCTTCTGAAACCTGATATGAACTAACCACTGCTGCAGACGACC
TGAAAGACGTAATTCAAAACTTCTTTGAGATTCAGTCGGCGGTCCATGGATATCTCGGAC
CAGAAACACAGCATGAGCTCGTTAGGAAATTGTCAGTTACCCGTTCATATCTGCATACTG
TATTCCATGGATTATTTTGTCATCGATTACTGATATTTGTCCACATGTTTAGAAAGTCTC
TTACCATATCCCTTAAAACACTATCTGATCATACTACCCTGGATCCAGCCCATGCAGATG
CTGCATCGAAACAACCCAACTCCAACCCTGCGCTGCCACAAACGGATCCGCCACTGCACA
CCATTCAGCTACCGCCAGAGATCATTGACTACGTAGATGCAGCGCGTAACCCAGACATAT
ACACGCGAGAATTCGTTGAGTTGGTTCAAAAAGGAACCAGGATTTAAAAGGAAAAGCTGA
AGCTTTCTCTTCTTTCAGAGACACTCTTGCACGGGAGATGGCTAGCGCAATGCCCGAGTG
CAAAAAGGAGGTGATACGGGTTGTTAAAGCGACCGGCGGCGATGCCCAAC
>comp15_c0_seq2 len=646 path=[624:0-109 734:110-645]
GGGAGCTTTAGACAGGATTGGAAAGTCTTTTGGATCTTAATACGCAACAACATCCGGTGG
GATAAGACAGCTAATCATGTCTAGCGAGGTCACGCTCAGTGTCGTTGACAACGACCTGAA
AGACGTAATTCAAAACTTCTTTGAGATTCAGTCGGCGGTCCATGGATATCTCGGACCAGA
AACACAGCATGAGCTCGTTAGGAAATTGTCAGTTACCCGTTCATATCTGCATACTGTATT
CCATGGATTATTTTGTCATCGATTACTGATATTTGTCCACATGTTTAGAAAGTCTCTTAC
CATATCCCTTAAAACACTATCTGATCATACTACCCTGGATCCAGCCCATGCAGATGCTGC
ATCGAAACAACCCAACTCCAACCCTGCGCTGCCACAAACGGATCCGCCACTGCACACCAT
TCAGCTACCGCCAGAGATCATTGACTACGTAGATGCAGCGCGTAACCCAGACATATACAC
GCGAGAATTCGTTGAGTTGGTTCAAAAAGGAACCAGGATTTAAAAGGAAAAGCTGAAGCT
TTCTCTTCTTTCAGAGACACTCTTGCACGGGAGATGGCTAGCGCAATGCCCGAGTGCAAA
AAGGAGGTGATACGGGTTGTTAAAGCGACCGGCGGCGATGCCCAAC
>comp16_c0_seq1 len=536 path=[1:0-364 1068:365-365 366:366-535]
TTTTTTTTTTTGTCTCTCTTTTTTCTTCTTCGTCTTCGTCTCTTGCTTGCTTTTTCTGCT
GTTCGTTGCTGGCCGGTGGTGATCGTCACATCGCTTGTTTGAGGCGAGCCCGTCCAGCGA
GCTAATCTCCTTCGCATGGGATGGCCAGTCAGTTTCGGTCGAGTTTCAACTGTGTCCCAG
CTCCTCTCTTTTTCAATCTAATCAAAGCTGTTCTGTGCGTTTGGAGCATCCAGGACGACC
AGCGGTGCCTAACAGAAGGCCGGACTTTTGACCTCCTCCCTCACAGCTCTGTCCCTCCCT
TAAGGATACGGACAGGTTCGAGGAATGCCAAACCACCCACTCCTCTCTTTGCCTAATCCG
TTTTATTTCCGAGAACCAAGCGATACCGTCGAAGGTTGCAACAGCGCTTATTCACGCAGT
GTCCTTCGTTTATCTTGTCGCCGTTTCCCATGGATGTTTCATCGTCACCTGAAGCATAAG
TTTAGCCGCATCCATTAGTTATACCATCCCATCCCATCCCATTTTTCTCCTCCCCG
>comp17_c0_seq1 len=1461 path=[1439:0-968 2408:969-969 2409:970-1460]
ATATCGTTGTTCGATGTCCGAATCCGACTTGTATTGAGCCATAACTATTATCCCATCCCG
CACCAGCAGCATGACGGTTTTCTTTGAAGCGTTTAAAATAGAGGCGAAGCGGCGTAGATC
CCTCGGCTAGGGACCCAGAGATCCGCAACGATAGAGTTGCATCTGTGCCTGAGCCGCGCC
GCTGAGATTTCAACGATGACCAGGAGAACTTGTGGACTGGTCACTTTTTGTGGATTCTAT
CCTGTGAAATGTGTGCTCCCGTCACTCTAGCTTCAGGATAGGCATTTCGCTCCTCACTTT
TCTCCTGATCTTCTTTTGCTTCTTCTCCTGTTCTTCTTGTTTCCTGTGCTCCAGCACATT
TGCTTCTTCCTGCGGGAGGTCGGAGCTGGAGACCAAGTGCAACATCTCCCGTACCAGATA
TCGAAGACGATCCAGGCATGTAACAGGCCAGCATTTCGCACATCTCGCACATCTCATGCC
AGAAAAGCCCTTTCAACGGCACCACTTTGTTGGCCACCTTTGTCTCTCTCTCGAAGCCCC
GACATGGGCATGGTCGCCATGGCTTTGTTGTGTAGCCGTCCCAGTCCAAGTTTGGCTGGC
GATCACTCTGATATTTCCAGCTCGCAGCCACTTGGAGAGCCGGAATTGCTCACAGCGAGT
GGGAGTTTTTCCCCTGTTGTGGCGCTTCCAACAAGCGAAGCGAGCTCCTTGTCTTCCTCG
CCTTCAAGATCCTTCAGGTGCTTTTGGATTTTCTGATTCTGGCCCGTTTGCCCCTGAGCA
GGTTGAACTCAAGTTGAGAGAGGCCACAATGTTTAACGGGAGTGATAACTAATGGTATCG
TGCCACTGGCATCAAGTCGCAAAGTATCTCGTCGCGTACCGAGTAACGAAGTATTAGTTT
GTTAGTTGCTCGACCAGGGGCGCCGTGAAGCTTGGGGGGAATATCGCCAGCCGCAAAAGC
AAACATGAATTTTTATATCCTGCAGCTCGTGTCTAGCCCAACGGAGGATGATGTTACCAG
TCGACTCACGATGCCAAAGAACGATGCCCATGTTTGACCAAACGAGACGGTGCTCTCTTT
CTTTGTGATAGACAAAAAGATGGATCACACAGCATCTGATCAAAAGTCAGCTCCCGTCTC
CTTTTTCTCTGCCTTTCCTCTCCCTCCCTCCCTCCTTTTCTTTCATTCTACTCTCACTGC
TTCCATGCACGTCTGCCTCTGCTTCCTCCTCCTATCTACTGCTTCTTTCTGTCGTTTCAG
AATACCTTTTTCTGGGGGTTAGATACAACTCTATCCACTGTCCTCATCCCTTGATATCCT
CTCCTCCCTTTTCTTTGCTACTTTGGCCCTTCTAACCGGCCCATTTTGATAGCCCTCCCC
TTGAGAATGGACGGGAATAGTCTCACTTCCTTGGACAGGAAGGAGGGTTACTGTCTGAAG
CCGTATGGCGGTAATTCAGAG
>comp18_c0_seq1 len=2679 path=[2657:0-2096 4754:2097-2097 4755:2098-2678]
GTGTGGTCGAGTCAAGATGCGTTTCTCGACTCTAGTCAGTCTCGCCGCCCGTGCGGCCGC
AGCTCTCGCCTGCGACTCCTGCAGCGAGCCAGGCAAGCCGGCTGAGCATAAACGACTGGT
GCGTCGCATACAGCCTGAAGCTCAGGGAGCGCTCACGAAACCCAAGGGACCTCTCGAATG
GGGCCAGATCAACTTCTTGCACACCACCGATACCCACGGATGGCTCGAGGGGCATCTGAA
GGAGCAGAACTACGGTGCTGACTGGGGAGACTATTCCTCGTTCGTCAAGCATATGAGACA
AAAGGCTGATAGACTCCGAGTCGACCTGCTTCTCATTGACTGCGGTATGTTCTACTTCTG
TATTATCTTCTTTCCTGCCATCGTTGCCAGTGTTGGCTGACATTGGGAAAAAGGTGATTT
GCACGATGGCAACGGATTAAGTGACTCTACCTCGCCCAATGGCGTCATCTCCAACGATGT
CTTCTCCCGCCTCGACTATGACCTGCTTAGCATCGGAAACCATGAACTGTACGTGACCGA
TGTCGCCTATGAGACATTTGCAAACTTCTCCAAAGTCTACGGCGAGAGATACGTGACCAG
TAACGTCCAGATCATCAACAAGAAGACCGGCAAGCACGAATACATTGGCAGCAAGTACCG
CTACTTTACTACCAAGCATGGTCTCAATATCATGGCCTTTGGTGTCCTCTTCGATTTCAC
TCTTAACTCCAACGTCTCCAAGGTCATCAAAGCTGCAGATCTTGTCCAGGAATCCTGGTT
TATCGATGCCGTCAAGACACCCAAACCCGTTGACCTTTTCATCATCTTTGGCCATACACC
TGCCCGCAGTGATGACAAATTCCCAACTCTCCGCACTCTGCGCCAGAAAATCCAAGAACT
CCGCCCTGGAGTCCCAATTCAGGCTTTTGGTGGACACAACCACATTCGAGACTTCGTTGT
CTATGACGAGACTTCTACTGCTCTGGGATCCGGAAGATACTGCGAGACCCTCGGATGGCT
ATCCATGACTGGAATCAAGTCTCGTACCTTTAGAGGCAGCATGAAACCAAGAGGCGTTCC
CAATCCAACTCGTCGTGCCATCAAGGGAAATGCCACTACCTCTACCCAACCGGACCACCA
TCCACAGAGGGGATTGGACCTCCGCTATTCCCGCCGTTATCTAGACTGGAACCGCTTGAC
CTTTGCCTACCATGCTTCTAAGTCTCAGGATCGACAATTTGACACTCAGAAGGGTCTAAA
GATTACCCACGACATTACTGATGCTCGCAAGCAGCTCAACACCTCTACCGTTTTAGGATG
CGTCCCTGAGACCTACTGCATGTCCTGTGTTCCCTTTGAAGCTAAGAATAACATCTACCA
GGTTGTTATCGACATGTTAGCCAAGGTTGTTGTCAAGGAGGATCGCGCTGATAAACCAAG
ATTGCTCCTCCTGAACACTGGCAGCGTCCGATTCGACCTCGTCAAGGGTCCCTTCACTAA
GGACGACGAATACATCGTCTATCCCTTCAAGAATCAGTTCCAATATCTGCCTGACGTACC
GTACTCCATTGCTAAGGATCTCCTGGATGCCCTCAACAAGGGACCCTACCAGAGACGCTC
CGAGGAATACTATCCTATGCCCCCCCAGCTTGGCACTGATGAGGTCTGCGCCAACCCTTC
GCCAGAATTCGTTCAGCTCAAGCGCCGCGAGGCTCCCCAGCCCTACAAGCCCATCACCCG
CCGCACAATCGACTCCTCTATGTTGTATCCCGGCTACGTTACATCTGATGATTTTGGCCT
TGATGGAGACGACACCCCACACTCCAAGATCCCGTATTTCAAGGTGCCCATTGACATTCA
GGCAAACGCTTCCTTCCCTACTAATGGCTCCATGCCGGCAGTTGTCGATCTCGCTTTTGT
AGACTATATCGGTGCCAAATACGTGATCCCAGCCCTTAACAAGCTTGGTGGCAAGTACTC
TGCTGACGATATCCAGAGTTACAAGGACTTTGGATCATCGAGCTTCTTGCGCGAGTACGC
TCACAAGTTCTGGCAGGAGGGCCTGCCTAACTGCACTGCCAACTAATGGCTAGGATGTTT
TTAAGGGCACTTAAACAGTAGTGTAGATATGATAATAACGAAGTTAATTATTGCCGTTTG
GAGGGATTTCAACTGTAAATAACCTGAAGAATAGAGCTGCTATATGTCTTTATACATGGA
TATATATGGTCGTTGTTGGTTAAATAGGGTCAATATATCTTCCTTTTATGAAACTCCCAA
AATAGTTTCTAATGGCCACCAAGGGGCCACCAATAACCAGTTACTCAGTTGTCTGTCAAT
ACTTGCGGCCTCGTTATACCAAAAAGCAACTAACACAAACAGGTAGCAATAAGGATATAA
TTTGAATTGCAATTTGCATCATGTCTAAATTCAATCAAATGACACAGTCATCTCTAGCTA
TCGTCGATGGACTGGCTATAGACCTACAGACCTCGCTACACATTAATTACTTATACTCCA
GCTTTATCATCGCTTTCTGTGGGCTAGTGTCGATTATTTCTAATCAGTGGCTACAAAGTA
GAGACACCGAAAGAGTTCAATGGAAAGGCTATAAGACTAAATTTGTAGGATTGGCAATAG
TTACGTCTAAAGTTTAGTTGTAAACACTAACCAACTAGT
>comp19_c0_seq1 len=2715 path=[2693:0-2228 4922:2229-2229 4923:2230-2714]
ATAATAGATACCCAGTCCCTTGACTGTTCTGCGGATAGCTCTAAAAGCCCCTTTTTAATA
GTAACTTGCGTGGATGATAACTTTTTCAAAGCCCTGGATAACGTCTATCCTGACAGTGGC
CCCCGTATAACATATGATTTTGAAGACGGAGGCCCAACTGTGATTCTTGAAGTGATGAAG
AGCACGGCGCATGAAATGGCGACCGGCCGCCTCCACCTGGAAATCATCCTTCAGCTTGGG
AAGATGGGCGTCGAATACGAACTCGTCGCCATGAACGAGTCGGAAATACAGAATTTGAAT
AAGACCTGGAGAAAGCAACCTGATCTAGCCTTTGCCCTGGATGGCCATACCCGTTGGCCG
GTGCTTGTTATCGAGACTGGAATGTTGGAAAGCCAGCAAAAGCTGGCGATTGACGCCCAG
GGCTGGCTGGAAGCGCAGGGATCCGAAACCAAAGTTGTCATTACTATCAACATTGACAAA
CACAGCCCACGCATCACTTTTCAGCGTTGGGAGCACGCATATATCCAACATGCGACCCGT
TCTCATCATCCACACGGATCAGTCGTGCAAACTGCCGAGGTGTTTCACAAGGGTGTCACC
ACAAGAGCCACGGGGGAGCTTATTATTCCCTTCGAGAAAGTGTTCGGGCGCGTGAGACAT
GGCCGCAAAGAAGGGGATATCATCGTTACGAAAAACCAATTGATACGAATGGGAGAGCTT
GTTGGCCTGAGCAGAGCTTCATGTAAACAGATGTATTATGGTATGGGATGGCTCACCTAT
TTGTTTCTTCTCCTATGATGGTTGTCTCGTCTGAGCTAGCTAACAAGTTATCTAACTCAG
CCTTGCATATTCTTGTCCCTCCCCTCTTGCATGGAGTGTCATCCAATATCACCACCATCC
GGACAGTTAATATACAAGACTACAAGGCGGAGATGGTAGTTAGCCTCGCGGTGGCATGGA
ATGGTCATGGGTAAGAACTTTAGATTGATATATCCTTGTGTTGTGCCCTTGATCGGTTTG
ATATCCGTAATGCTGAGGCTTGTTAACCAGTGTACACAGTTTTCCGGCCTCTATTTCATA
TTTTGCTTGAAGGAACGGAGAGAAATTCATGGTTACGCTTATCAAGAAGGGAGTTTTGTG
TACCTCACTCTAAGCCATTTATAGGCAGTTACATGAAGGGCGCGGAGATCTCCGCTTTGC
TAATTTATTCCATACGAGCAATAGGCTTCAAAAGGATGCCTCCTAGGAAGCTCTTTACAA
AGAGACCAGACGTTCTTTGCTCTCTGGTGTGGGGTCAGTGCAAGCCGATGTGAGGATCGA
CGTGGCTGGTCTTCTCCAACCAAGTCATTCTATACCCAATTTATGAATTGCAGATTTTCA
GTTTTCATGATTCATTATTTTCTTTTTCCTCTCTAAGATACCCCTCCAATCCCACCACAG
GGCTGGAAGGCATGTTTGACGAACTTGAGTTTCGGGAGCGCATGAATACGAGCGAACAAG
GATCTCATGCTTCTGGTTGGCTCCCAGTCTGCAGAGCCCAGAGTTGCGAGATCTTTGGTT
AGTCTTATTTTTGGATATCATTTTAAAGCAGTGTGTCTTTGTTGTGGTATCCGCTGGATA
CGGAGACAAGACTTTGATACGGGGTTACAGAAGAGGGACCAGCCTTCATGGACTCTGTTC
TCCCAGCGGACAAGTATGGTTGAATATAAATAGGCAGAGGATCCTCCATGGAATGCTCTC
GTTGTATACCAGGCGCAACTCGAACAAACCCTCTATACAAACAAACAAACAAACATACAA
ACATACAAATACGTTATCACAATGAAGTTCAGCGTTCTCCTTGCCTTGGGTGCCAGCTCT
TTGGCCGCTGCTGCCCCAGCTACTGCTACCTGTGACTGCGGTGCTGCTGTCACCGATCGC
TTGCTCTTTAGCTCCTCCATTTCTACTTTCCAAGCCGCCCGCAACGCCCTTAATCCTCCA
TGCTGCGACTGGAGCTCTGACAACTGTTCCAGCTCCCCAGACAAGCCACGAGGATACGAC
TTTATCCCATCCTGCCAGCGTCACGACTACGGATACCGCAACGGAAAGAGACTCAACCGT
TTCACTGAGGACTACCGCAAGAAGGTTGATGACAACTTCAAGGCTGACCTTTACAACTAC
TGCAGCCAGTTCTCTGGCCTCGAGAGCTGGAAGGGCGTTGAGTGCCGCCGTTATGCCGAT
ATCTACTACTTTTTCGTCCGCGAATGCGGTGGTGGTGATTGCCCTTAAAGATCTTTTTTC
AGAGCACAAGTTGGTCTCGGGTTTAAAGAAGGGAGTGGGGTCTGCCTCTGTGCAGCCCTA
GTGGAATGGATAAATCAGGAACAATCCTGGCACTGTTTTGTATTTAGCCTGAATAATGAA
GTCATCATAATGTTTCTATGCGATTGACTTAATAGTAATGCTATGTTCTGTGTAAAAAGT
ACTTGTACCTGAATATTCCGTCGCGGTTGATCATGCCGTCCTTCCATGGTTGTTCTGAAG
AAAAGCCTTGACCAATCTCTAATTCTATTTTTATCAAGGTTTGGTGGAAACTCATCTTGG
CACGGATGGAAAATTGCACTAGTCCAAATCTGGTTTACGGACCTTATATTCATCCGAAAG
TTTATTCTGTTAGTCATCGCCCGCGCTTTGGATCTCAGAGCGAAAACAGACAAACAGGAG
CTTTCAAATAGATTG
>comp20_c0_seq1 len=2170 path=[1:0-1374 1376:1375-1375 1377:1376-2169]
TGCTCTTGATAGACTCACCCTTAGCTTGGTAGGACATGCCCGACTGGTGAAGACCGATAG
CAAGGAGCTTGCCGAGCGATTCAGAATCTCTACATGGCCCCGTCTCCTCGTGGCCAGGGA
TGGAACTGCCAAATATTATACCGCTTTGGCTCCCAGAGATATGAGAGATTTCCGCGCTGT
TCTATCTTGGATGCAGAGTGTTTGGCTCCCTATCGTGCCCGAATTGACAGCTACCAATGC
TCGCGATGTCATGGATGGTAAATATGTTGTTCTCGGAATCCTCAACAGACAGCATAACGA
AGACTTCGTCCAAAACAAACGTGAGCTCAAGAATGCAGCATTGGAATGGATGGAAAAACA
GACCAAGTTATTCCAGCTAGAGCGCCAGGAACTACGAGATGCTAAAGACCTGCGGATTGA
GGAAGCCGATGATCGTAATGACCAGCGCGCCCTCCGAGCCGCTAAGAGCATGCGCATCAC
TATCCGTGAGGATGATAAGAAACAAGTCGGGTTCGCTTGGGTTGATGGAATTTTCTGGGA
CCGATGGGTCAAAACTACATTTGGCGTCGATGTGAAGAACGGAGACAGGGTTATTATCCA
CGACGAATCGGTAAGTGCTCAACAGCCAAGATTGCATGGCTTGGTACTAACTTCAAACCT
AATAGAACCGTCGCTACTGGGACTCGTCTCCAAACGGCGTTGACATCATGCCCAGCCGTA
CTTCAATCCTCGAAACACTCACTCATATTGCCGCTTCTTCTCCGAAGCTCAAGTCCAAGT
CCACTGTTGGCTTCTTTGAGCACATCTTTTTCACCACTCGTACCTTTGTCAGCTCCCATC
CTTTCATCACTCTAGCATTGTGCATTGTCGCCATTGCCATTGCTTCTCTGTGGGCTAAGC
GTCAAATCCGCCGAACAAGAACTGTGACCGGAAAACTTGGAGGCTCTTCCATGGGTTTCT
TCCACCTAGACGGCAAGGAGAAAGGGCTCTTTAGCTCCGTTGGGTCTGGCCCAAGTAACG
GAAAAGTCGATTAAACGAATGCATCAGGGCTCTCTTCGTATTGTCCTTCATTCGATTTAA
CAAATAATATTATTCTTGTTGTAATATTCTTTGGACTCTAGGGTTCGACTTCTGCTTGAT
TATCCCGCTCTTCTGTTCTTTCTGCTCTTTTTTTCTACTAAGGGTGTTCTTCTGTTTCTT
TTTTTCCCAGTTGCTATCCTACCATACTTATATACCTGGCTAGCCCACTTTCTTCCTTGA
GCAGGTTCTTATATTCCCCATCATAACGAACCGAAACGGCGTTGGTATGAATGAAATTGC
GTTTATAGACTACCTATGAAAGCCACGGAACTTCCTGGTATCTTAGAATCGGTCTACAAA
ACAAAGAAAGTCTATCATAATCACCGATGACACTTAATTATAACTTCAACTGGTCCAATC
CAATGGTTGTCCATTCATCCTCACTAATATCCTGGAAGTTCATCACACGATTGCTCCCCT
TTGGCCCATACCGGCCCTGCAATGCGCCCCAGTCCCGTCCCACTGCAGTCTCGGGTCTCC
ATCGGAAAGCCTTCGCTAGTCTGGGGTCTAACTTTGACTCCATGGCGTCTGCAATGAAGG
AGCCAATAGACGTGATATGTACAAATCCATGGCCAGAACCACCTACGCCCAGCACTAAAT
CTCGATGCTCAGGATGAGTGCTGATGAGGAATTTACGATCAGAAGTATCGGCACCTAGGT
GAGAGGTTAGTACCTTAACCGTAGTAAGGCAGGGTATAACAACAATAAAGTAAGAAAACA
TACACCAACATATCCGTGCAAAACTCAGCGGTCTGCTGGCTAAATGTGGCATCGTTTCCC
CTAAGAACTGACGCACTCGTTGCTCAGACTCGAGTGGAATTTGCTGCCTTGCAAACGGCC
TACTCTTGAGTTTTTCCTCCTTCCGTGACCCCAGTTTACAGTATCCAGGATGCTCATCAC
ATATCTTCAGCTCATGTTTATCTTCATCCGGCTCCATGAAGAATCCTCGTTCAACATTGA
AAAGACGGGTAAATCTTTGTAGAATTTGGCCTCCTCAGGCGTCATTTTGATTATGTGCCA
GGGTCCAAGCGGTAGGCCTCAATTGATCCTTCATATTGAGGAGATTCTCGGCGGCGGCTC
CGGCACACAG
>comp21_c0_seq1 len=1626 path=[1:0-1234 3173:1235-1308 1236:1309-1625]
TTTTTTTTTCAATAATATTTACGCTCGTTATTCGTATTTTTATTCTATAATGGCATAATA
TAGACGGAGGAATCGTAATTAGTATGCATGAGAATAGAGACAAGGAAAGTTCCCCAAACG
CCGCAGCTAAATGAGTAGCAAAATCACGTCGAAATTGAGAGGACAGGTCTAGATCAATCA
TGGTTCCTTCTCTAGATCTTTAGGACTAGGATCCCCGATGCCATCTTCATTAATGGCAAA
CAGACAGTCACTCTCTGGAAGACACGGGCTGTCGTAGATCTTGCAAATTCGGGTCTCCCC
TCTGCCTTTCTTCAAACTCAGTCGCGTGGTACTCGCGTGGGCAATAATGTTACCGCCGAT
TGGCTTCTTGGGATCAGGATTGAACATTGCGCTTGGTCCACCGTCAACTTGTGCAACAAC
CTGGTTAGTAATTACAACAGCGACTCCGAATTCATCGGCAAGACGTTGCAGGGTGCGCAT
GAATCGAGCCAGATGGTTCTGTCTTGACGATAGCTCTCCACGGCCGCTGAAATCCGTCCG
GTAGAGCGAGGTGGCAGAATCAACAATGAGAAGGGAGAACCTCGTCTCGCACATCATCTG
GGATGCCTGGTTGAGCAATTGAAGCTGGTGGTCGGAGTTGTAGGCACGAGCATAAGCGAC
GTTGTCTAGCACTTCTTCGCCGACGAGACCATACCGTTGTGCTACGGCCAACAGACGCAC
GGGTCGAAACGTTCCTTCGGTATCGATATAGAGGCATTTACCCTCACCACCACCCATGTC
GAAGGGTAGCTGACAAGTGACAGCTAGGGTATGACATATTTGACTTTTTCCTGTTCGAAA
TTCGCCAAAGAGTTCTGTAATGGACCCTGTCTCGATGCCGCCGGCAAGAAGGGTGTCAAG
CTGCTTGGAGCCAGTAGTTATACATATCAAATCCGCTCGACGAGAGTGCATTTCGGTCGC
AGTCGTGAACCCCATAGGCACGATTTTAGCCGCTTCTGTCAGTATCTTTGTAGCCTTTTG
TTCTGAAATTCCTTTGATTTGCTCCAACACCCGCTTTGGCCTAGGCAGGGTCAGCCGGTG
CTGCAATGAAGACAGTCAAAGCCGTAGCACTTGGACTGGAAAGAAAAGAGAGAGAAGAGA
GATAAGGGAGAAATACGTATATGCCACTGCCTCGACGGTATGAAAGCCTCCATCGGTAAT
CAGTTTGATATCTCGCGCGGTTAGGCCCCCAACGCCCTAAGTGAAATAAGACCCTGTTAG
TACCGTCGGAGCGGAAGAGTGGAGGCAGCACAAGAGCATCAATAACCAACCTCGAGGGCA
GACAGGGGCGTAGGTGCTCCTGGCCCTGGCAGGCCGTTATCATCCAGCTCGGCCTGCGAT
GCCTCCTCTGTAGTCATCTTGGTGGGCTATGCGCGCGTCTAGGTACACGTGTCGATCCGC
TCCAACAAGGATAGGTTCTGTAGAACTAGACCGAGAAACAGCAATATAAAAAGAATAGAC
TGGCAAGACAATGAGCCAATGCTACACGGAACAGCAAGCAGAAATGTCGACAGCTCGATA
GTGTTGATGAATTTCGATGTTTTCGATGTTGAAAAGTCAAGACGCGTGTCCACGTGATGT
AAATAG
>comp21_c0_seq2 len=1552 path=[1:0-1234 1236:1235-1551]
TTTTTTTTTCAATAATATTTACGCTCGTTATTCGTATTTTTATTCTATAATGGCATAATA
TAGACGGAGGAATCGTAATTAGTATGCATGAGAATAGAGACAAGGAAAGTTCCCCAAACG
CCGCAGCTAAATGAGTAGCAAAATCACGTCGAAATTGAGAGGACAGGTCTAGATCAATCA
TGGTTCCTTCTCTAGATCTTTAGGACTAGGATCCCCGATGCCATCTTCATTAATGGCAAA
CAGACAGTCACTCTCTGGAAGACACGGGCTGTCGTAGATCTTGCAAATTCGGGTCTCCCC
TCTGCCTTTCTTCAAACTCAGTCGCGTGGTACTCGCGTGGGCAATAATGTTACCGCCGAT
TGGCTTCTTGGGATCAGGATTGAACATTGCGCTTGGTCCACCGTCAACTTGTGCAACAAC
CTGGTTAGTAATTACAACAGCGACTCCGAATTCATCGGCAAGACGTTGCAGGGTGCGCAT
GAATCGAGCCAGATGGTTCTGTCTTGACGATAGCTCTCCACGGCCGCTGAAATCCGTCCG
GTAGAGCGAGGTGGCAGAATCAACAATGAGAAGGGAGAACCTCGTCTCGCACATCATCTG
GGATGCCTGGTTGAGCAATTGAAGCTGGTGGTCGGAGTTGTAGGCACGAGCATAAGCGAC
GTTGTCTAGCACTTCTTCGCCGACGAGACCATACCGTTGTGCTACGGCCAACAGACGCAC
GGGTCGAAACGTTCCTTCGGTATCGATATAGAGGCATTTACCCTCACCACCACCCATGTC
GAAGGGTAGCTGACAAGTGACAGCTAGGGTATGACATATTTGACTTTTTCCTGTTCGAAA
TTCGCCAAAGAGTTCTGTAATGGACCCTGTCTCGATGCCGCCGGCAAGAAGGGTGTCAAG
CTGCTTGGAGCCAGTAGTTATACATATCAAATCCGCTCGACGAGAGTGCATTTCGGTCGC
AGTCGTGAACCCCATAGGCACGATTTTAGCCGCTTCTGTCAGTATCTTTGTAGCCTTTTG
TTCTGAAATTCCTTTGATTTGCTCCAACACCCGCTTTGGCCTAGGCAGGGTCAGCCGGTG
CTGCAATGAAGACAGTCAAAGCCGTAGCACTTGGACTGGAAAGAAAAGAGAGAGAAGAGA
GATAAGGGAGAAATACGTATATGCCACTGCCTCGACGGTATGAAAGCCTCCATCGGTAAT
CAGTTTGATATCTCGCGCGGTTAGGCCCCCAACGCCCTCGAGGGCAGACAGGGGCGTAGG
TGCTCCTGGCCCTGGCAGGCCGTTATCATCCAGCTCGGCCTGCGATGCCTCCTCTGTAGT
CATCTTGGTGGGCTATGCGCGCGTCTAGGTACACGTGTCGATCCGCTCCAACAAGGATAG
GTTCTGTAGAACTAGACCGAGAAACAGCAATATAAAAAGAATAGACTGGCAAGACAATGA
GCCAATGCTACACGGAACAGCAAGCAGAAATGTCGACAGCTCGATAGTGTTGATGAATTT
CGATGTTTTCGATGTTGAAAAGTCAAGACGCGTGTCCACGTGATGTAAATAG
>comp22_c0_seq1 len=897 path=[875:0-496 1372:497-497 1373:498-896]
GAAAAAACGTTAAATATGAATTCTAGATCATTCATATAATCGGGGAATCTATGCAAAACA
TAGAATCAAGCCTCATAACAGTCAAATTCACAGCTGTGTTTTGATATAGAAGTGCGTAAC
ACTTGGGCACTGCTGGAGTGGAGTTTTTGGACATAGTAAAGGCGCAAAACATAGCCAGCT
CTGATTTGGTCTAAATAGTAATCTCCAATGAGATATACCTGGAGAATCACCGCGCATTGT
CGTATGCTGGTGCTCGTTGCGATCTGTACCCTTTGAGAGTCGTGAACTAGTGAGTCTTGG
CATCAACACCACCTTGCAAGCTCCTTTTGAATGCTCAAGGGCGAATCTCAACATTTCAAC
GCATTCCCGCCACGATTCCAACAGGGCCGGCCAAGGGGATGGATCACCTCAAGCTAGGCT
ATGAAACGGTGCTGAACTGCACTCTCACCCAATTGCTTACCTCTGCCGTGTTAATTCTCC
CGACTCTCCTTGTTCTGAAGCTCTTGGTTTCTTCTCTGTTCTCCCAAGATGAACGGCCGG
TTACATTTGACGTGCCCCTACCCAGAGAACTGAGTCCCGAATGGAGAGGTGTTGCCTGGG
AAGATATCAGTAAAGAGTCCCGGGAGATATTGACCTCCCAAAGTACAACTGGAACGTTCA
GCGAAAAGAAAATTCTGAGTTATTGCCCTGCTGATGGACGTTTGCTGGGAGACGAGAATG
GTATAATACCAGCTACGGCAGAGGATATCGATAGAGCGTTCAAACGGGCTTCAGCTGCAT
ATCTGCAATGGAGGGAAACAAGCTTTGCGGAACGCAGAAGAGTGCTAAGGACACTACTGA
AGTATATCCTTGAACACCAGAATGAAATCGCAACCGCCTGCTGCCTTCCTTGGATGT
>comp23_c0_seq1 len=1705 path=[1:0-930 932:931-1704]
CGCATGGACGCAGTCGGCCGTAGACATCTTGTTTAAGCCTGCAGATATAAGCAACCGGCT
TGGAGAAACCTCATTTTTTGCACCTATACTCCCACTTGAAAAGGAGCAGCAGACCGTGTA
CTTGCGGGATCTGGAGGAAGAAATGGCAGATGTGGTTTCTGGGTTTGCAGTATGGGACCC
AACCACAATTGATTTGATCCCCCAGGCCCTTTGGCATTTACCACGGTTATCTATTGGTGA
ATCTAACACCCCTCAAGACGTTCTCAGGGGAGTGTCACTTGGGCTTGACCTTTCTGCGAT
CCAATTCATCGGAACGGCGTCAGATGCAGGCCTCGCTCTTGATTTTTCCTCCCAAAAGGC
ACCCTCAAGACAATGATAACAAATCGTCACCCTACCGCTAGCAGTTGATATGCTCCTACC
CGCTCACTCCACCGACACTTCACCACTTGTCTCTGGTTGCCAGTGCTACACATGCAAGAC
ATACCATAAAGCCTACCTCCGCCACCTGCTTAATGCGAAAGAAATGCTTGCTTGGACACT
GCTCCAGATACACAACCATGCCATTATGGATAGATTCTTTACTGATATAAGAGCAAGTAT
TGAGCGTGGGACATTCGAAGGGGATGTAAAAACTTTTGAGAGTACTTATATGTCGGAGTT
TCCCGAGCCCAGTGGGCAAGGCCCAAGGTAGGCTTTTGAGTTTACTCTCTTGTTCGCGGT
ATAATAACATTGCTAACCCTGCAATAGGATGCGAGGTTACCAGTTCAAAACTGGACCGGG
GGAGAAACGAAACCCAAAGGTCTTTGGACGCCTGGATGGCGTTGCGGAAAGGCTTCTAGA
GTCTCAGTCGTCTGTAGTTACTCCTGATGCTGAGGCTGAGGAACTCGAAGCTCGCGGATT
TGCTGAAAAGATGCAGTGATTAATCCATCCGCCGTTCGATAGACACGACACCGAGGTCTG
CTTCCCCTGCCATTCATACCGCTCCAGCCCAATCACCAACGGCCACACTGTTGTCATACC
CTCCTTGTATACCCTGACCATTTTGATGGGCAACTAAAGAATGTATTAACGTATCCAACT
GCTGGTTTTGCTTGGGAATATTTTCTCAACCTAGTGTTATTGTACCAAGATGACCGATGC
CGTCTATGTTTGAATCCAGAACTCCATTCTATACCCGGAAGCCCCGGCGTGTGTCATGTT
TGCGTCAAGCTGCCCAAGGTCTCATATTTCCAGTCTGCTGAAGGCAAGATTGACACTCTG
AACATGCTCGTAAAATTGCCTTGGTCTGTTTCTACAGTTCTGACTGTTCTAAACCCGAAC
TTCAAGAAGAGCCGAAGAGCAGCTGGCAACGCCATCACAAATGCGTCTCAGAGGTTTGTC
TTTCATCACTTTTACTGCAGAATGATTCCATATGCGCAGATCCAACACCCTCCCGCTGAT
GCTTCGGATTGACTGCCATGAAGGTGATTCCCGGGAAGCGACATGAGCAAATTCCATAGC
TATCTTTTATACAAAGTAGTTAATTGATAGCTTACGGCATAGTTCGTTTTCCCGATAACT
CCGACGTACTCTTCACCTCTCTTCTCTGAGGCTTTCCGATATATCCAGCCATGTACTTAT
ATCCAGAGAAAGGGGCATTGTATGAGCCTTGTTTTACCTTTCTTCAGGCTTAACTGCAGG
GCAGTCTACTGCTGATGCGCCTCCT
>comp23_c0_seq2 len=805 path=[3365:0-30 932:31-804]
GTTTTGTTTTATTTTAATTTCCTTATTCCGTCCGTTCGATAGACACGACACCGAGGTCTG
CTTCCCCTGCCATTCATACCGCTCCAGCCCAATCACCAACGGCCACACTGTTGTCATACC
CTCCTTGTATACCCTGACCATTTTGATGGGCAACTAAAGAATGTATTAACGTATCCAACT
GCTGGTTTTGCTTGGGAATATTTTCTCAACCTAGTGTTATTGTACCAAGATGACCGATGC
CGTCTATGTTTGAATCCAGAACTCCATTCTATACCCGGAAGCCCCGGCGTGTGTCATGTT
TGCGTCAAGCTGCCCAAGGTCTCATATTTCCAGTCTGCTGAAGGCAAGATTGACACTCTG
AACATGCTCGTAAAATTGCCTTGGTCTGTTTCTACAGTTCTGACTGTTCTAAACCCGAAC
TTCAAGAAGAGCCGAAGAGCAGCTGGCAACGCCATCACAAATGCGTCTCAGAGGTTTGTC
TTTCATCACTTTTACTGCAGAATGATTCCATATGCGCAGATCCAACACCCTCCCGCTGAT
GCTTCGGATTGACTGCCATGAAGGTGATTCCCGGGAAGCGACATGAGCAAATTCCATAGC
TATCTTTTATACAAAGTAGTTAATTGATAGCTTACGGCATAGTTCGTTTTCCCGATAACT
CCGACGTACTCTTCACCTCTCTTCTCTGAGGCTTTCCGATATATCCAGCCATGTACTTAT
ATCCAGAGAAAGGGGCATTGTATGAGCCTTGTTTTACCTTTCTTCAGGCTTAACTGCAGG
GCAGTCTACTGCTGATGCGCCTCCT
>comp24_c0_seq1 len=2724 path=[1:0-2050 2052:2051-2051 2053:2052-2723]
GACACACCCGGATGCATACGCGATGAGGTGGTGTGGGCGAAGGGGGCTGTTTGCCATCTC
CGTGTCAGAGCGGACCGGGGGAAAGATCGGGTCAGTTTAGTCATCATCGCCATCTCCTGT
GCAAAGGGCAAAGCCCCCTTTTGAAGAAGAGCCTTGTTTCACGGACTGACATAGGCATGA
CCATCCCAAGCAGAGCCTCACTGCGGCCGTGTGTTATATTCTGCAGGGTGGATAACCTTG
CTGGATAAACGAGTGAACCAAACCAGGGCTCATCTTCTAGACTCACTTGTGAACTCACCA
AGTCAACTAAAACGCCGCGGGATCGTGGCGATGCCATGCAGTCAGTTAATTAGCTAACTG
GCTAACAAGAAATGAGCCAAGGCCATGGAAGAAACCCGGTCCGTGAGAGTTAAGATGAGG
GAGAACGACAAGGTAGAGTTCGACGAGGCAGTGCTTGTTTCTAGGATTTAGGTATATAAC
TGAGAACGTAGTTGCCTACCTACTCTACTTACTCATGCTCCCACGAGTTTCACATATCAT
TTAGTCAAACATCAAGAGGCACCTTTATCTATTCCATTTAGTTTCTTCTTACTCCTTTGA
GTGTCTTTGCTGCCCCAATGAAGTTCTCTGTGGGTCTTGCGCTGTCTTTGCTGCTGCTAT
CTTCCAATGTAGTGTCGCGAAGTATCCTCCAAATCACAGATCTTGCGACTGTCAAGGAGC
TAGAGTATCCTTCTGTTACTGAGGGTTTCAAACACGCTGTCGACTTAGAGAAGCGTAAGG
GCGGAGGAGGCGGAGGCCGCGGCGGCGGAGGTGGTGGGCGGAGCGGAGGTGGGCGTTCTG
GCGGCGGCAGCTCTGGAAGCGGAGGGCGCCCGCGCCCCGGCGGAGGTGGTGCATATCCCC
CAAGGCCAGCCAATGCTGGTGGTACATCTCCCTTTGGATCAGGCACTCCTCGCAGCTTCG
GCGGATTTTACGGCGGCGGAGCCAGAGTGCCATTCAAGGCTGGTGGTAGATCACCCCTGG
GGCGCAGCCCGTCTTTTCTCCCTCTAACTGCGCTCGCATTTTTCCCTGGGCTTTGGCTTT
TTGGTGTCTACGCCTACTACCATTCGGAGCCTTACATATGGTACAACAGAACCTCCATGA
GGAACCAGATGCTACCGGTTACCTGTCTATGCCAGCAGTACTCCGTCTGTGGGTGCGAAG
ACAATAATAACAACACTTATATCGACACCCTCCTGGATAAATCCGACCCTAACAACGTCA
CTAGTGCCTCCCCAATCGTTAGAGTTGCAGAGGCCAATGGTACGACGTCCATTTTTATCA
ACGGCACCTTAGAGAATGGAACCACTGCACCGGATGACAATCCTCAAACAGAGTCCATGG
CACCTCCAAGAATGCTCAGAATCAGTGGCTACTGGCCCATGATTTTTATGGTCTTTTCCG
CCGTCCTTCTACTATAGACGAAACATCAGGATACACCAGGGCGTTTTTCCCCTCGCTAGA
GTTCCTAGAGGGTCACCTGTGCCTTTGCAATTTCCTTTCTTTTCCCTATTAGTGTTTGAA
TTTGATACCCCATCACTTCTTTTACATATATTGGGTAGCTTGTTGCTAGTGTTACCTCTT
GAGCTGTTCATAGTGTTTATACTGCCTATCTAATGTCACACTGTACATATATACTTATGA
AAATAGATAACTATATTCACTGACTTAAAGGCCAAATATACAGCTTTAACCTACTGAGCC
TTGGTGTGGACTCACTTTCTTCAACTTAGGATCAATTATTTGACACTTTGACTAATCGTT
TTAGTGAAAATAGTACATATAAAAATAATTATAGGATATTGGTGAGTGAAGATCCTAAAC
AAGGTAAAGTGCTAAGTATCATACAAGAATCAAGAATCTTTGAAAGTGGCCTCATATCTC
TTTCCTCTGAAAGCCCATACTCCCCAGTTGCCACAGGACACATCATGAGGATCTAGGTCA
TTTAGGTCCCATCTCAAGCTTCGGAATCTGTTCTCCCCTTGCTCAAGAAGGATGTCTGCT
TCACCACCGCATTTTTTTTTCACCCAGTTCAGATCTCTCTCCATGTCACTCTGGGTGTAG
CCAGTGCATATAATAGGAACTTTAGTCTCCAACAGGCATGGAAGAGTCTCCTCCCACTCA
TGGGAACTGGCTGGATGTCCTAAACCAGGATGAAAGAGCATGAAGCAGTCAAAATATGGG
TCATAGGGTGCAAACATGTTAGCCTTGTGCATGGTATGGAAATAATCGACATAGGTAGTA
ATTTTCATCTGAGGACCGAGGCGGTCTTCAACAATTCCGCCGAAAGGATTGCTTGCAGTT
CGTTCTGGGAGCGGGAACTCATCATCACGGTTTGCCATGCTCTCAGGTCCAATGAAGATC
AGATTGATAGTGGCACGAGGAAAGAGGTGTGAAATCTGCATCCAGACTTCCCGCGGTAAG
GAAGACTCTGCACGCGCACCTAGTACGAAGATTCGGACTGGGGGAGCTTTTAACCGCAGT
CCCTTCATAGTGCTTCCCTCGCCTGCCCTTGGCGGGTGTAGGGTATAACGTAGAGCACTA
AAACTCTTCAATCCTTCTGGGGTTAGTCTTCCACCCTTTGAAATGTTGTAAGGGCTGAGT
TCATGTAGTACACTTGCAATTGTGACCGGGTAGGTAAGAAGCCTAGTAACCTGGCGCATG
CTCCTATCGTCGTTGACAGCCTCG
>comp25_c0_seq1 len=958 path=[936:0-444 1381:445-957]
GGTGAAGGAGCTGACATTACTACAGGAAAGCAAAGAGGCCTACTTCGTTGCGCTTAAGCG
AAAGCACAACGTAACACTGGAAGACTGAGGTGGATCAAGAAGACTTGATGTAAGCTAGCT
ACGTTGTAAGACCATTGTACATACACACAGTCACTTGATGGGGCGTTGTGGTTTGCACTG
GGCCTGGCAGGCGTGTTGTCATAGAATTCTTTTTGATACCAAATTCACGCCGAATCCATG
CAATCCATCTGCCAAAAGCACAGCGCCATGTCCCTTGTCCTTGAGAAAGAGGGGATATCC
GAACGTAGACATCAGGACCTTTGTCGTCGTCAAGCACATCACCACACGCCAGTGGTAGTT
GTAGCTTAGACCTTGAAACCGCGAGAGCGTCTGCGACCACGGGCACGCTCGAACTTGCGG
CCCTTGGACTGGACGTGGGGCTTCTTGTGGCTGTGGGGACCGAAGCCGAAGTGCTTGACG
GCCTCACGGGCGTTCTTGGGACCGCGGAGGATCAGGGTGTTGGCACCAGTGGGAGCACGG
GTGGCAAGCTGGTCGAGGGTGATGGCCTCACCACCGGCAGCGACGATGCGGGCGCGGGCG
GTAGCGGTGAAGCGGAGGGCAGCGACGGTGAGCTTGGGGCACACGAGCATGCGGTTGTCA
TCGGTGACGGTGCCAACGACGACGACGGTGCGCTTCTCGCCCTTGGAGTCGGTGTTGGAG
GCGATGCGGGAGAGGGAGACGGGAGGGCGGTTGATCTTGGACATAAACAGGCGGCGGAGC
ACGACCTTGTTGAAGCTAGAGTCGGTGCGGCGGGCCAGGAAGCGGTAGAGCTTCACCAAG
AGCTTGAGGTAGACATTGTCGCTCTTGGGGCACGTGTCCGGTTGTAGTTGTCCCTTTGTA
CGTTGGTTGGTCGGTTCGTAGTATTCGTATTACCCTATTTTGGTCGGTTGGTTCGGTA
>comp25_c0_seq2 len=507 path=[936:0-444 1894:445-506]
GGTGAAGGAGCTGACATTACTACAGGAAAGCAAAGAGGCCTACTTCGTTGCGCTTAAGCG
AAAGCACAACGTAACACTGGAAGACTGAGGTGGATCAAGAAGACTTGATGTAAGCTAGCT
ACGTTGTAAGACCATTGTACATACACACAGTCACTTGATGGGGCGTTGTGGTTTGCACTG
GGCCTGGCAGGCGTGTTGTCATAGAATTCTTTTTGATACCAAATTCACGCCGAATCCATG
CAATCCATCTGCCAAAAGCACAGCGCCATGTCCCTTGTCCTTGAGAAAGAGGGGATATCC
GAACGTAGACATCAGGACCTTTGTCGTCGTCAAGCACATCACCACACGCCAGTGGTAGTT
GTAGCTTAGACCTTGAAACCGCGAGAGCGTCTGCGACCACGGGCACGCTCGAACTTGCGG
CCCTTGGACTGGACGTGGGGCTTCTATAGAAGGGGTCAGCAATCATGTCCGGGGAAAAGT
CCAAGAGTCTGCTGTGGACACGAACCT
>comp26_c0_seq1 len=1073 path=[1:0-638 640:639-639 641:640-1072]
ATGTGGAAGTTGGGCTGTGTCTTCCGACAAAGCTGAGGAATGAGCTGGAGCTAAGGCTGA
CTCAGGAGATATTGAAGCCAGAAGTCAAGGTGAAGGATTTTCCACTTCGAGCATCCAAAT
CCGGTGAGATCCCTTCAGTACGTCCTCAATCGCAAATTGATGGGTTGGATGAACCACCAC
AGGCAAAGCCAGCAGCTAAATCGCCGGCCCGCGAGAGAGGGAGAATAGCGTCTATCCCAA
AATCAACACAGTACCCTGGGGATGATGTCAACCTTTGGAAAGCACTCTTTAATTACATAC
GAATAGTGTGTCGAGGCAATCAGCTCCCGATAATGACCGTCTTTCTTGTTCTACTTGCTC
TTCTGACTCCTTCTCCGTACCACTTCCTTGGACACTCCTCCTCGGATGTTACCATGCCGC
AGCTCGACACCATATCCCTAGACCAGGCTTCAATTACGCCAATGCCTACCAGCAAAGTAG
AAGCAGTGTCTCAGCTACCGGCTAGCTCGGGAGAGATTGTGGAAAGCTCATTGCCGGTAA
GACAAGAGTTGCCGACTGCGTCGTACTCTGGGGACAGTTCTCAGGAAACTGTATCAACCC
AATTAGATTCTTCTGCCTCGCATCCTAAATCTCAAGAGCAAAAAACATCATCCGAATTGG
ATACCTTACTTGATGAGAATCCTTCAGCTGAGACAATCGCTTCGACGCAATCAGGCCTTC
CAATTTCTGGCTACCAACAGCCAAATGATACCACGATGCCCTCACAGCCCGAGGAGCCTG
CTTTCTCGGTTCCTTCAGCTTCATCAGATTACTCAACACAACAGGATCAGCCATCCCCTT
CATTTACACCAAGCTCTTCTTCTTATGCAACTTCATCTACCTCTCCCACCTTGCGTCCTG
TTGAGAACGGAGATCAGCCCGAAGATACACAAGATTTTTTACACTTTTCTGTACCTCAAG
ACCACATACCTATTTCAACCGATGCTGCAGCACCTGAGGTCGAAATAGCACGCGATGAGA
TATTTGAATCTGTACCAAAGCCACCACAGTCAACACCCGCCCCAACCCCGCCG
>comp27_c0_seq1 len=2111 path=[2088:0-270 4220:271-271 2359:272-2110]
GAAAAAAGAGGAAATGAGGAGGATGGTTAAAGGGACGTGACTTAGTTTATCCCTGCTCCA
GGTAGTTATTCAAATAATACGTTGTACATCAGTGTCATTCCACCCAATCGTGCGCCGTTG
TAAAGCAAATGCTTACCCACGTTTTCTCCATTAAAAATGATATCATGAGAAGCAAGCCAT
GCTAGCTTTTAATAACCGTTCATTTTAACCCCTTGACGCCGCTCTACTACGTAGGAACGC
AGCAACCTGTTCATGTCTGGTAACAAAAAACAATCCTCCTTGAATCAGATTTCCAAACCA
ATACACCGATTTCCTCAGCATACTTGCAAGGAGCTTCGAATTCTGCAAAGGTGTCAAATT
CCTTGAAAAGGAACCCTGATGTTGCTTTGATTCGATCTCGTTCCAGCTGCCAAAGCCGAA
TTTGGTCGACAACGGTAGGTGGCAAGACCGAAGAAGAAACATTTGACGTAGATTTTTTCG
TCTTACGCATCTGTGGATGGGCATGAGTGGTGAGATATGATATAATCTGATCAGCTGTGA
TACCCATTTCGATGGCTCGGCGGACGGATTGACGGGTTATTTTGCCGGTGATAAGATTCG
GAAATCGGAATTTTAGAGTTGTAAAGAGGGATATGAGAGATATCTGTAGAGGTGATGATG
TGTATGCGTACAAACGGTAGTTTGTTTCAACAATGATGAATCCAGTACCTGCATCACCGG
ATGTTGTGGTACCTGCACTTGTGGTTGGGACCGTGGGTTCTCCTGATATCGGGCCTGACA
TGGCTAAAGAGTCGGAGGTAAGTGTAGTAGCCAGCCGGGTAGGGTAGAATCTGGTGGACC
CAGAAGCAGGCGTGTGTTGGTAGACAATGCCAAAATCGGTGAGATCGGCAAGTGTTCGAA
GCTGTGTGGGAGTGAGGTCCTTTTTCTCATAAGACTGGCCGAGCTCAAGACTGCTGAGCA
AGAAAATGAACGAGAGAACCTCGACGCTTTCCATGCCTATAGCTTCTGCGTTCTCGACGT
AGAGAATGAGTATATGCCAGACCTGGGTATTGACGTCTTGTAGAACAAAGGCGAATCCTT
CTTTCGTAATTTCAACCCTCCGATCTCGAATTTCCACCAGATGGCAGGCCTGAAGAAGCT
GCTTCACCCCTTTGCTGAGAGTGATGGTTTCCCGTCCTCCGCTCAACGAGCTCATCCCAA
CCATATACCCAAGCACGGCCTCCCATTGCTGTCTTGCATATTCGTCTAAATCTGCGACGG
AGACCGGATACTTGTCGGGAGTCACTGATATAACTCCAAACGAGCCCTGTTGGTCTTCTC
CCATGAGAGCTTGCCGCAAAGAAGTGGAAAACGGTTCGGTGACCATGTAAGCGCGAACAT
GGTTCGAGGTCGTTGTGCTCGATAGGATGTGTAGACGGCCAAGTATTGAAAGCGAGTTAT
CTCTTTCACGTCTACTGTCCGATCTCACCCACAGCTCTAGCTCGGTTGCTGGAAGAGGGT
CCTTAAGGTATAGCAGTGCCATGACGAAGCATTTTGCTAGCAGTACTATTAGTACACATT
ATCAAAGTCCTTGAACTGAGCCATACCGAGATGTGGGAGCATCCTTCGAAATATTGCTAG
AGCTGTCGAGGGCTGCTGGTAGAGCTTGAGGAATGTGGTGCCTGGACGGCCCTCCAGGTA
CTCCAACGGGCGAAAAGGCACAGTCGCCATCTTGTACAGCTAGACAGACGAACGCCCTGC
CGTACAGACACAGACTGACTTATCTATCGATCATAGCGGGCATAATCCTGTCCCGGCGAG
AAGACGCTGAGCGAACTGTCAAGTCGTAAAATGAAAGAATAAGCTAAAAGGCGGCTCTGC
GGGCGCTGATTACGTAACACAAATAGACTCCATTGAGCCTTCGGACGAATGGAGAGAAAA
CTGGCGAGTATGAGTTAGATCTGAGAGGCTTGGCTGCTCGTGATAAGTCTGGAAGAACAA
TTAACGAAAACTGGGAATATCCTGTATGTATCCTAGACCAAATAAAGGCGTTGAAGATAA
CTTGACCCCTCTTGTTAACTATCCTCGTAATTGTCGGTCTTTCTTGGTTGTCTAATTAAT
TGTAGTTTCTT
>comp28_c0_seq1 len=3372 path=[3350:0-1103 4454:1104-3371]
GGAAAAAGAGGGCGAATGGGTGGCCGAGAATACACGGCTACGGAGTGAGCGGGCAGGGCC
AGGAGCCGCCCACGTGTGGCCTGCGCTTCACGCCTGTGGTCCCGTCCCCCCGCTTGGCCG
CTTCCCGCCAAGTTCCTCCCGCCCCCTTCCGCTCGCTTGGCGCGTCTCTTGGCTCCGCGC
GCTTGGCGGGCCAAGGAGCTTGCGCTAGCACGTGTTACTTCTATAGATAGGCGGAATACC
TTCCTTTTCGGTCATGTCCTCGTCTCTTGGGCCTTTCTGGCGCCTTTTTGCTCTGCTGGT
GCTTACGGCCTCCGCTTGCGGCCCAGGCTGGCGGTTAGCGAGGCAAACTCAAGGCTGGTC
TATGCGGGTTTTGTTCCCCCCCGTCCGTATCTATATATATAGAATTCTCACATATATTAA
GCCGATTCCTATATACGGGGGGCCGATATATCTTCTCCCCTGTCAACATCTCGAAAGGAA
ATCCTCGTGTGCCGTCGACCTTCCTCCCCAGCAGATCGAGACAGAGAGAGCTGCCGCAGC
CATGGTTCTTCACCAGTTTGACTACATCTTTGCCATCGGCATCATCTTTGCTTTCCTCGA
TGCCTGGAACATCGGTGCCAACGATGTCGCCAACTCGTTCGCGACCTCCGTCTCATCGCG
GTCGCTGACCATGATGCAGGCTATGATGATTGCAACAGTCATGGAATTTGGTGGTGCCGT
TCTCGTAGGGTGAGTGCAGCGTGGCCCATTGATCTACTTCCTTCTGCAGAATCTGGATCG
CTAACTGGTGAGAAGATCCCGAGTGTCGGATACCATCCGTAACGGGATCATCTCGACCTC
CAAGTTCACCAAGGAGCCAGCTGCCCTTATGCTGGGAATGATGTGCGCCCTAGTCGGATC
CTCTTTGTGGTTGACCTTTGCTACTAAGATGGGTATGCCCGTTTCAACAACCCACTCCAT
TGTCGGTGCTATCATTGGCGTTGGTATTGCTACTCTCGGAAAAGATGGTGTGCAATGGGC
CTACAATGATGGCAAGGGTGTTGCGGGTATTGTCAGTGCCTGGTTCATTGCCCCAGCTAT
TGCCGGAGGTTTTGCTATCATCGTCTTCCTGATAACCAAATACGGTGTCCTTGAGCGCAA
GCGTCCTCTACGTGCCGGGTTCATGATGGTTCCCTTCTACTTTGCCGTTACTGCTGGTAT
CTTGACTATGGTCATCGTCTTCAAGGGAGGTTAGTCGGGTCATCTCCAACCCCATGTATG
TTAAAGCTATATGCTAATTGCTATTCTCTGGCAGCTCCAAGTTTGAATCTCGACGAATTG
AGCACTGGACAGGTCCTTGGCGCCATCTTCGGTGTTGCCGGCGGTGTCGTATTGTTATAT
GGCATTTTCTTCCTGCCATTCCTTTACCGTAAGCTCGAACTTGAAGATTGGCAGTTGAGG
ACCTGGGAGGTTATCTACGGTCCTCTCCTTTGGAAGCGTGGGCCCGTCCCACCCCGTCCA
GAGGGCACTGCCGTTGTCCAGGACTACTACAGAGGCCACAAGACAAAGGCTGATCTCACT
ACTACCCGTGGAGCTGCCGATGATATTGAACACGCTGCCGCTCCTCAGACCGACGCACAG
AGCTCCGAGGATGGCATCAAGCGTGGCTCCAGCGAGGCCTCACCCGCCGAGAAGAATGGA
GAACAGACCCTTGAGGCTCATGAGCAAGAGGCTCTGGGTCCATGGTATACCCCCCGCAAC
CTCTTCGTTAAGGCCAAATACTCCTTTTTCCGTGGTGTCGACCGGGACGCTGTTTCTGAG
CAGAACGCCACTGACGCTACCAACTTCCTTGCCGGAGACCTGGACAAGATGCACGCTCAA
GTCAAGCACTACGACAACAAAACTGAGCATCTCTACTCCTTCCTCCAGGTCCTGACCGCT
GCCACTGCCTCGTTCGCCCATGGATCCAACGACGTCTCTAACGCCATTGGACCACTGACC
ACAATCTATCTTGTCTGGGATACTAACACCATCGCCAAAAAGGCCAGTGTGCCAATTTGG
ATTCTTGTTTTTGGCGGTGCTGCTATCAGTATTGGTCTCTGGACTTACGGATATAACATG
ATGCGTCAGCTTGGTAACAGACTTACTCTGCACTCTCCTAGCCGTGGTTTCTCCATGGAA
CTTGGTGCAGCTATCACCGTCATTCTGGCCAGTCAACTCGGCCTTCCCATCTCAACTACA
CAGTGTATCACCGGCGCTACTGTTGGCGTTGGTTTCTGCTCCGGAACCTGGAAAGCCGTT
AACTGGAGAATGATTGCCTGGATCTACCTTGGATGGTTCATTACCATGCCAGTCGCTGGT
ATCATCTCGGGTTGCCTTATGGGTATCATCATCAATGCCCCTAGATGGTCTGGTGTCGGT
GCTTAGACTATTATCCTTCCACTTCCCCTCCCGGGCATGATATAGAGTGTTGATGATATA
TCTCTTTTGTGGTCCGGACTTATGTTTTTCTTAATTTTGTATACTTCTGTCTTGCTCCTG
ATATACCAAATAGTTAATTTCCCACTCACTGATGCGAACAATGCACGCTATTCCACGCTC
GCACTCCCCTTGCAAAGCACACAACTACAGGCTCGAATGTAAATCCAACACATCTTCTAC
CTACGTACATATACCAAGTCAAACCTCATCGAATCCATCTTTCATGAGAAGCCTAAGCTG
TGCCAGCCCTTCTTCCAAAACTTTCGTCTCACACGCGTATCCAATCCTCACAAACCCCTT
AAACTCCAGGCCAAAACAATGTCCTCCGGGAACAAACATGACCCAACCCTATCAAACACC
AACTTGCACAGCCTAACATCATCAACCGGCACCCCGTTTTTTGAGAACCTAACAAACGCC
GTAGTGCCAGCAAGAGGTTTACACCAATCACATACGGACGAAAACTCCTCGACAAACGCG
GTGAGAATGTTCAGATTGTGTCTTGCAATAGTGGTGTTTCGCGCAAGTAACTTTGACACG
CACTTCTTTCCAAGCGCAAAGGAAGCTACCCTGTCATCTAGCTGGCTGACGGATATAGTA
GTGTAATCGCGGGCATGGAGGCATTGCTCGATTATATCCTTGCTGGCAATAATCCAGCCG
ACTCTGATGCCAGCGAGGGCATAAGCCTTGGACGCAGAGCCAGTAACTATCACCTTGTCG
TAGCCCAGCGAGAATGCCGATGCAGGTTGCTGACTTGTCTCAAGGGAGTGGAAGAGAGGC
CTGTACACTTCATCACAGAAGACGTAGATGTTTCGTTCTCTAACGATATTGATTATCTGC
TGGAGATCTTTAGTTGGTATGGTTTTCCCTGTCGGGTTTTGAGGGTTATTGAGGATAATG
AGCTTGGTGTTT
>comp28_c0_seq2 len=1157 path=[3350:0-1103 6834:1104-1156]
GGAAAAAGAGGGCGAATGGGTGGCCGAGAATACACGGCTACGGAGTGAGCGGGCAGGGCC
AGGAGCCGCCCACGTGTGGCCTGCGCTTCACGCCTGTGGTCCCGTCCCCCCGCTTGGCCG
CTTCCCGCCAAGTTCCTCCCGCCCCCTTCCGCTCGCTTGGCGCGTCTCTTGGCTCCGCGC
GCTTGGCGGGCCAAGGAGCTTGCGCTAGCACGTGTTACTTCTATAGATAGGCGGAATACC
TTCCTTTTCGGTCATGTCCTCGTCTCTTGGGCCTTTCTGGCGCCTTTTTGCTCTGCTGGT
GCTTACGGCCTCCGCTTGCGGCCCAGGCTGGCGGTTAGCGAGGCAAACTCAAGGCTGGTC
TATGCGGGTTTTGTTCCCCCCCGTCCGTATCTATATATATAGAATTCTCACATATATTAA
GCCGATTCCTATATACGGGGGGCCGATATATCTTCTCCCCTGTCAACATCTCGAAAGGAA
ATCCTCGTGTGCCGTCGACCTTCCTCCCCAGCAGATCGAGACAGAGAGAGCTGCCGCAGC
CATGGTTCTTCACCAGTTTGACTACATCTTTGCCATCGGCATCATCTTTGCTTTCCTCGA
TGCCTGGAACATCGGTGCCAACGATGTCGCCAACTCGTTCGCGACCTCCGTCTCATCGCG
GTCGCTGACCATGATGCAGGCTATGATGATTGCAACAGTCATGGAATTTGGTGGTGCCGT
TCTCGTAGGGTGAGTGCAGCGTGGCCCATTGATCTACTTCCTTCTGCAGAATCTGGATCG
CTAACTGGTGAGAAGATCCCGAGTGTCGGATACCATCCGTAACGGGATCATCTCGACCTC
CAAGTTCACCAAGGAGCCAGCTGCCCTTATGCTGGGAATGATGTGCGCCCTAGTCGGATC
CTCTTTGTGGTTGACCTTTGCTACTAAGATGGGTATGCCCGTTTCAACAACCCACTCCAT
TGTCGGTGCTATCATTGGCGTTGGTATTGCTACTCTCGGAAAAGATGGTGTGCAATGGGC
CTACAATGATGGCAAGGGTGTTGCGGGTATTGTCAGTGCCTGGTTCATTGCCCCAGCTAT
TGCCGGAGGTTTTGCTATCATCGTACTTACCTAGAATAAACCAAAATAAACGGTAAAGTA
AAACCTTAAAAGAAAAA
>comp29_c0_seq1 len=1954 path=[2573:0-1825 5183:1826-1829 4403:1830-1953]
AGAAATTGACCAGAGGGATGACCAGCTCTGAGAACACCTATAACGTGAGCAGATATAGCT
TTTTTAAGCAATCGAATGATCAAATAGGTTAATGGACCTACAGTCCATCGCGTCACTGCA
TAATTCCTTGGATAAGACGGCCTTGGGTGAAAAGAAATAAGGACACCCCTCTATGAAGAG
GAAGAGTAAAAATCACATTAAGATAAAGAAACCCTGCATGAATCTGCAAGTCATAAAAAA
CAAAGTAGAATCAACAAAAAGGAAAACGGCTGAGAAAGGGAAATCGATCGACGAATCTGC
AGAGACGCACAAGCACCACACCGAATGCTATTATTTCAAAACTATTTTTCTATTGGCGGG
AATAGGAAAAAGATTTGGGGAGAGAGCATATATTGTTGTACAATATATACGAAGATAACA
CAGCCTGGGTGAGAGAAACGTAAAAAATCAGCAAAAGAGGTGAAATAGACTGCTATTTGA
GGAAAAAAAATCCAAACATGGCACGAATCAAGGGCAACTTAGGTAACGGGGGGTGGTCAG
CATATTGGTCAGAACAGATATTGAGAGATGGATATCAAGGACACCGACACCCCTCCATGC
CTGATCGTGCATTTGTGCAGCAAATTTGAGCTTTGCCTAGCTATTTGACATCTCCTTCAT
TCTGACTTGGGTCGTACGAGAAAGGTTGGGTATGCACATGAGCACATTTCTCCTCAAGCA
GACGGAAAGAGGCGTTTAGAATAACTTGAGCGGCTTCATCCTTTTTCCCATGGCGGACGC
GTACCGCTACAAAGGGTCACTCGTCGTTGAAGGGCGGCAAGAGGAAACGTAAGAGGCTAT
AAGCCTTAATGATCTGATTTAGATTTGGGAGCAAAACGTTTTACGAACAAAAAAAGAGAA
GACTCCCTTTATTTTTCTCTCCCCCTCCCGCCTCTAGTCAGTTGTTCATGGAAATAAGAT
CTGTGGCACAGCAGTTCTTCAATTTATCTGTTACGAGAAGCAAATTTGGAGTTCGTGGCT
GGCTCATGAGGCCGAACCCGAAGGTTTATCGACTCATGGGAGAGAGCTGAGCGGCCTGGC
ATTACGCGGGAGGCCGTTCGAGGCTGAAGCATGTCATCTGCCTCCGCCACTGAAGCAGTA
AATTAGCGTAATGATATCTCTCCTTGTCCGATCACCGCGCTTAGTGGGCGACCAGGCTCG
TGCAAGTTGAGACGTACAGCAAAGCCGAGCAAGAGGCGGAAGCGTACAGGCCTTGGTCTA
GCCCCGATGCTTTACCTGCACGAAGACTTGTGACTGGAAATATGCCTTCACGTTCTTCAA
TAGGTCGTAGGCCACTATTTATTGAAAGATCAACTGCCTGCAAGACACGTATCAGTTGAT
TTGTTCTGGATATCGTTCGTCGAGAGAAAAGGAAAAAAATTTTGACCTTGAGTGTGCGAT
CAAAGTATTGAAAACAAACAGCTAGAGGGGTATCATTCCTGCTTCGGGGTGTACAGTAAC
GCACAAGGACTCGGTACATTCAACCCCAGCAGCCAGTATCGAGAGCAAGCTGATGTACTC
CTTACAGCCGGAGATTCCTGAGGTCGGGATGTTGTTACTCTCTTGCTGATGTAAGCAGCT
AGCTCCCGACAGCGTCCCGTCCCAATTAAACACATGATATATTATCTGCCCACCAAGCCC
AGAACGAGCTCCCTTTTCCAACGCGCCATAGTTTTGATATACAAACGAACTGGAAGAGCA
ACATACTGCAGAGGACCTGACGAAGACGGAATACCTACGGCAGCCTGCTTGCGAAACAGG
AGAGAGAGCGTGGAGACGGGAGTTAAGTGCCCCGATTTGGTGTAAATATGCTAATAAAGA
GTAGTACTAGCTCGAGGGGAAGCGAACACAAGTCGACTATCCGCTTCCAGCAAGTCGAAC
AGTGAACCGGGAGCCGCGGTCATGGTCGTAACTA
>comp29_c0_seq2 len=541 path=[1:0-536 5183:537-540]
TTTTTTTTTTTTTTTTTTCCCCCTAGATTGTTCTATATTAGTACTGCATAACGCAATCAT
CTAAGAGTTGCTGCGCCAGCGTTGTCTGTATTACCTGTCTAGTGCTTCCCGGCGGAGTAA
TAATTTCACTCCGTGCAAAAATAACAAAAGAAAAGAAAAACCAATAACCAGGTGGATGGG
ATGCAGCAATTCGCGGCGGAACTGAGGGTTTCAAGGCACTGATTCATATAATAGCTTGCT
TCCCATCATGTGGCCTCTGTATTATCGTCTTCTCTTTTTCCCTTTTCTCTCTTCTTTCCT
TACCCCCGTACTTTGAAATTCATCGTCTCGTCTTCTCTTTTTCTAGCTTGAAAGACCATT
TCACAAATAATCGATGCGAAAACAAGGATCATGGCCCTGGAGAAAGGCAACCTAGATTGC
AAAAGGGTCAGTGCATAGGCGTTTTCAGCCCGCGCTCTCTGTCTTTGTGCCTGGGTGCTG
TTGGCTTGCTTTGTGCTGTGTATCTCGCGTCGTTGGTCACTGTCTGGTCGTATCCCTGTG
C
>comp29_c0_seq3 len=129 path=[5183:0-3 542:4-128]
GTGCTATGTGTCCTGTGAATGTTGGCTAGCTGCTGGTAAAGGCGATGTATCTCATCCCAA
TCCCAGCACACTGGGTTGCGATTTGACTAGCTGCTCCGATGAACTAGTTACGACCATGAC
CGCGGCTCC
>comp30_c0_seq1 len=852 path=[1:0-502 504:503-503 505:504-851]
CACGAAGTGGCTGGCAAAATTACCCACTAGGCGGAATAAGACCATTGATACAGGTCGCAA
CAATATCCGCAATGCTGCACGGCAGATGATCGAAGAGCGCAAAGCAAAGATGAAGGATCC
GAATGGGGAGATCGGCGTTGACATTATTTCGGTTGCAATGCAGAGCGGCAACTTTGATAA
CGAAAACCTCGTCGACCAGCTGATGACCTTCCTGGGCGCCGGCCATGAAACTACCGCTGC
GGCTCGTCAGTGGGCTATATACTCCCTTTGCAAACACCCGGAGGTCCAGACCCGCCTGCG
TGAGGAGGTTCGCGCTTATCTACCACCTATTAATGTCGGGAATCCAGGTACTATTGACGC
TGCTGCGGTCGGTAACCTTCAGTATCTAAACGTTGTCTGCAACGAGGTTATTCGCTTCCG
TCCGTCGATACCAAACACCGTCCGGGTCGCTCTCAAAGATACTACGTTGATGGGCAAGCC
TATTCCTAAGAACACACAGATCGTTATTTCGCCGGAGCTTATTAACCACATGCCAGAGTT
CTGGGGCCAGATGCGGGCCAATTCAACCCAGATCGATTCCTGGGCCCTGGAAAGGCTAAA
ACGGGCGGTGCAACCAGCAACTATGCTTTCTTAAGCTTCCTCCATGGTCCACGGAGCTGC
ATTGGACAAGGTTTCGCCAAATCTGAGCTTGCCTGTCTTCTCACTGCAGTAGTGGGTAGC
TTTGAGTTTGAATTGAAATACCCAAATGCTAAACTAGAGGTGCGAGAACAAGCAACTATC
TCACCGAAAGACGGCGTCCTGGCCAAATTCACTCCCTTAGAGGGATGGTGATATGGTGTA
TCCGACGGACAG
>comp31_c0_seq1 len=1000 path=[894:0-355 1808:356-439 1250:440-999]
AAAACAGATACCTGAAAGCAATTAATATTGTATTGAGATCTTATATACGGTCTCTTTCAA
GATGACTAGTGCCATCTCAGCAATCACACCCATTGCGGCCCGAGAGCAGGTCTTTGATAG
AGAGTTATGTACCTTTGCTATATGTGACATCTCTCTTTCGTGGTATAAGTACCGGCCATC
ATTGCCGGCAAATGCGACATTTACAGCTCTGTTTTTTATCTCTGCTGTCACTTTCATAAT
CCAAGGACTTGCAACGAGACGATTTCTGGGCTTCACCATTGCCATGATCCTGGGAACCCT
AGGCGAGACGATTGGATATATAGGTAGAATTATGATGTGGGATAATCCATGGAAACAGGT
ATAGCTACCGGATCTATCTTCAACGAATCTCCTTGTTTGCCTTGGGAAACATGGAAATAT
GAATCACTGACCTATGAGGTAGATTCCATTTATGATTCAGATATGCTGCCTTACTCTTGC
GCCTGCGTTCCTTGCTGCTGGTATATACTTTACCTTATCCCGGATCGTGACTGCTTTTGG
CCCCGAAAACTCCCGAATCCGCCCACGATGGTATCCCCGACTTTTATTCCTTGCGATATC
CTTGCACTGGCCCTCCAAGGTGCCGGCGGTGGAATTGCCAGCACCGCGGGTGACAATGAC
CGGACGCAAGCTGACTTAGGGAAAGACATTATGGTGGCTGGCCTTGTGATTCAGGTCATT
ACGTTGACTATATTCATGGGACTGGTTGCGGACTTCGCTTTTCGAACCCACAATCGCATC
CGTGCCTTGGGGAATGCTGCACTAGATCCAAATTATTCCCATCTTCGATCATCCTCCCAG
TTCAAACTCTTTCTGCTGTCTCTAGCAGGATCGACAGTTTGCATATATGTACGAAGTATA
TATCGAATTGCGGAATTGTCTGAAGGATGGGATGGACCGCTGCTATCCAACGAAGGATTG
TTTATTGGAATGGAGAGCGTGTTTGTGGTCATTTCTGTTT
>comp31_c0_seq2 len=916 path=[894:0-355 1250:356-915]
AAAACAGATACCTGAAAGCAATTAATATTGTATTGAGATCTTATATACGGTCTCTTTCAA
GATGACTAGTGCCATCTCAGCAATCACACCCATTGCGGCCCGAGAGCAGGTCTTTGATAG
AGAGTTATGTACCTTTGCTATATGTGACATCTCTCTTTCGTGGTATAAGTACCGGCCATC
ATTGCCGGCAAATGCGACATTTACAGCTCTGTTTTTTATCTCTGCTGTCACTTTCATAAT
CCAAGGACTTGCAACGAGACGATTTCTGGGCTTCACCATTGCCATGATCCTGGGAACCCT
AGGCGAGACGATTGGATATATAGGTAGAATTATGATGTGGGATAATCCATGGAAACAGAT
TCCATTTATGATTCAGATATGCTGCCTTACTCTTGCGCCTGCGTTCCTTGCTGCTGGTAT
ATACTTTACCTTATCCCGGATCGTGACTGCTTTTGGCCCCGAAAACTCCCGAATCCGCCC
ACGATGGTATCCCCGACTTTTATTCCTTGCGATATCCTTGCACTGGCCCTCCAAGGTGCC
GGCGGTGGAATTGCCAGCACCGCGGGTGACAATGACCGGACGCAAGCTGACTTAGGGAAA
GACATTATGGTGGCTGGCCTTGTGATTCAGGTCATTACGTTGACTATATTCATGGGACTG
GTTGCGGACTTCGCTTTTCGAACCCACAATCGCATCCGTGCCTTGGGGAATGCTGCACTA
GATCCAAATTATTCCCATCTTCGATCATCCTCCCAGTTCAAACTCTTTCTGCTGTCTCTA
GCAGGATCGACAGTTTGCATATATGTACGAAGTATATATCGAATTGCGGAATTGTCTGAA
GGATGGGATGGACCGCTGCTATCCAACGAAGGATTGTTTATTGGAATGGAGAGCGTGTTT
GTGGTCATTTCTGTTT
>comp32_c0_seq1 len=741 path=[1:0-672 674:673-673 675:674-740]
GGACTAGACGAAGGACCAAAAGAAGATGGAGCAGAGGAAGAGCAATGTCTGTTGTCAATT
AATGTTATTGTTGTCCGTGGTATTCCATATTTGATATCCGTAACGCTAGAACCAGAATAT
GAATGCTGACGCCCAAATGCAAATTCCCGAGCCAAAAACAAATCAATGCCAAAAATAAGA
AAGACAAAAAGGAAAAGGATAGAAAAAAATAACCCTTGTCGTAATCAGTAAGCCTCCTGT
TCCTTTTCGAGGTTCTTCTTGCCTCGCTGCAGTCGATCTGCTAGATCGATGTCTCCCGCT
CTTCGGTGAATGTTGTTGACAAAGGCCCCCCGTCCGCCGTATTTGCTCGACTCTGCTCTA
GCTGCCTCTTCTGCCTCTCTCTCTGCCTTGTCGCGTTCCTCTGCTGCATTGATACGTCGC
GTGCGCTCTTCATCGAGCTCGTTTGCATTTTGCTGCATGGCTGCAAGGCGTGCTGCGCGC
TCCCGTTCTAGATCAGCAGACGATGGCTGGGGAGGACGGCTTTGATGGATCTCCGGCTTG
GGCCGGCGCGGGCCAGTAGACCGGTGACTTCGATAACTGCTGGTATGTCTCCTTGAAGAC
TCTTCTTCTTCACGGCGTCTATACGGGGATCGCGACCTGTCCCGGTCTCTATCCCGTTGA
CGTGGTGAAAAGGACCGCTTTCGTCGATGAGGTGAAGGTGAACGGTGTGACCTCGTGATG
ACGATGGTGGTGGTGAACGGC
>comp33_c0_seq1 len=3598 path=[1:0-2549 2551:2550-2602 2604:2603-3597]
ACCCCCCTGGATGTAACACTCCGGGTGTGTCGAGAAGGCAAACTCCCTCACAGCCGGACA
GGTCGAGACCTGCTCATCTTTCCCCAGGGCCACAGGCACCAGTTTCTGTTGCAGGCAGAG
CATCGTCTTGGTGACCCATTCCTGGCCGCTGGCGGAGAGCTGTGGGCTTGCGGCTGAGAA
GCGGTTGCAGTAGCGGTCTCCATAAGCGAGAGCGTAGCCGTCCGGCCCACAGGGGATCCC
TTTCTCGAGACACGCCGAGTAGAAACTGCACGAATTCGGGGCTGGCGACGAGCATTCATC
TGGTTCTTCTCGTCTGGCCAGAGGGCTGATGCAGCAGCGGCCGGTGATGGGGCAGCTGGG
GTGCCTACAGCTGTCAGTATCCGATTCCATTCCACCGGCAGAGCCAGAGCGAGGAGATAG
ATACCATTTGGAGGTTCCGAAGCACCGACCGGTGACCTGGCAGATTCCACGGCCCTGTTG
GCGTTTGGCAGTTAGTCAGTTGTGAGCTGGCGATGCTGGATGTCGTTGAAGAAGTGTCGT
TGACGTCGAGATGTTGGAGTTTTCTTACTTCGGGCGTCTGGCAAGGGACGAGAGGGACGT
CGACGGCCGACGCAGCAGCAGCAGCAGCCGAAACAAAAACCAACAGAGCGAGAAGAAGAG
ACTTCATGGCGAAGACGATGATATCTATGGCTAATGGACTATGATCTATTCTCTATGGTA
ACGGTTTGATGCTCTGTGGATGTTCTATGGCCGGCCTCTCGCTTTATACCCGTCACCAAG
GCCAGGCATACGTACTCTACGCCCTTGTCCTCAGCCAGATATGCTCATTGTTCGTACCCT
GAGAGTAAGATCTTCTCGTCTTTAGTCTCATCAGCTCCGTTTAGCTCCTGGACGCCTTAA
GGTCCCAGGGCGCGGACGGCTTACGGGCCGCAAACAGGCTCAGGGTCAAACGTCGGGGAA
TAATGATATAATTAGGTCACTTGGAGCCCCTGGGACCCTGCAATCTGACATCTCAAACAC
GGCCATGTCAGTGCCAGGAGTCACTGCAACTCCGGTCCTCAGCCCTACGGATATTACCTA
CGGTTGTCGACTTGATGGTTATTGTCATGCCAGTATATTGTCCATGGCACTCGGTGTCAG
CCGTCGATGTCGTCTATATTGAGATGGATATGAGATATAAAGACAGAGAGACATCAAGGC
TAGTTGAATAACACCATCCCATCACTATCAGCCAACGTCAAGAGACCATCAAGACACATC
TAGCAACTATCCTACTACTCGCTATCCCTGCCCTGGCCCAGCTCCAAGTTCAAACGAGAC
TGCATTGGATCCAACGTCAATGACGAACATCGGCCTGATCAAGCACTTCGAAGGCTTCGT
TCTTCGTCCTGCTCCGGACCCCATCGGACTTCCCACAGTCGGGTACGGCCATCTTTGCCG
CACAAAGGGGTGCTCTGAAGTCTCCTTCCCATTTTTCCTGACCGAAGAGACAGCCACCGA
ACTGCTCATACAGGATGTCAAGGTAAGGACATAATATACCATCGTTTGTAGCCGTCATAC
TAACATTGCTTAGAGCTCTCAGCAGTCAATCACCCTATCTACTACAGATCAGGTCGTTTT
CAATGCCAACCAGTCCGGTGCTCTGGTGTCATGGGCTTATACTGTCGGTGGGGCCACAGC
GAAGAAATCTTCCCTCATCAGCCGGCTCAACCGGGAACAGGACGTTGATGCGGTGATCAG
AGAGGAGCTGCCGCTGTGGAACAAGGCGGGTAGACATGTTCTGCCTGGCCAGGTGAGGCG
TAGGGCTGCGGAGGTTGAGCTGGCTTCGGGGCATACCGACCAGCCTCCCTTGCTTGTGGA
CTGTTATAACAACCCGATAGGACAGGAATTTTGTGGGTGTAGAAGTGATTTTCCATTAAT
ATACATTGGATACCATGTTTAGTTCGGTGAAACGAGCTGTGATATTTATAGTAATCGCGG
AGTGGTATCTTGATGGAGTTGAGTAAGATTAGGTATCTGAGACTATAGTAGAACTGCTAT
AGCAATAGTAAGAGCCGAATATTAGGGTAAGAAAAGAAAATAGGCAATTAATATGAAAAA
TGGTAGAAGAGGAGCAAATCTTATTAGGGGTAAAGGCTTAACAAGAGTAGTAAGAGCAGG
GGTTGCAACTAAACCGTAGCGAACTGGTCGACCTCAGCTTATCACTAAGAAGAAGAAGAA
TAGTAGAGTATACAAGAAGAAAAGCCCGCTATATACCAGTTCGATTTACTCAAATCGAAC
GACGTCTGGACAAGGCTTCTCGCCGAAACCCGAGATATTGTTCTCCTGCACCTGGTTGAC
ATCGTCGTTGGGCGCATTCCACATACGATCCCCAGAGTCCCTAGAGAAAGTCAGCAAGTG
ATGAAGAGAAAATAGACGATGAAGATGAAGACTTATAGGATATGCATACATCATCAGGCC
AACATGGTGGATGGTATCCGGATTTCCACAATCACAGCTCCCGCCGAAGAACACGGCGTC
TCCTGGCTTGCGTTCGGCAAAGGGGTATTTCCTAGTCCATCGTTAGCAACAAGGTAAGCC
ATGAGGAAGAAACATAGAACATACTTATAGCGCAGCTTCTCCTCTGAAGCACAGTACATG
GACCTAGTAACTCGCAGTCCTTCGCTGAATAAATCTCGTCCCGTAACCTGGCAGACAGCC
CAGCCTATTAGGCCGGAACAGTCGTACCCGATCTCACCGTTCTGCCAGGGGGGCATATCG
TGAGTTGGACCCTCGCAGCTGCCTCCTCCCCAGGCATATGGTACACCTGCTGCAGTCAAG
GCCTTGTCGAGGATCTGCTGGCCGACACTACCGTTGCCTGGAGTAGGGGGATCATTGTCG
TCTTCTCTCTTGATGCAACATTGTATGTTATCGCCGCCTGGGCATGGCCACTCCTAGACG
GCAGTATTAGCTTATAGTTCATGGGTAGTAACAGATGTAGACAGAGGGATGTCATACTGG
GCCGGATCCCTTATCGAAACGACCGCCTGGACAACCGTTTGAGAGGCTGCGGCAGAACCC
ATGGCCGGCACCGGTGCTGCACTCATGTTCAACGCAGCATTGGACATCGACTGGATCGTT
CGGGCAGAGAGCCTGAGAGTACGAGATTCCCTTGCAGGTGCTTGACTTCTGGCATGATCC
TTCGCCCTCGAAAGCCGTGCATTTGGATCCAACAGCTCGGCTGAGGAGGGCAGTATGGGC
GGGAGAGGCGCTCACAGCGCTAAGGAGCAGGCTGATCACGACTGTAGAAGGCTTCATCTT
GAGATGTCGAGTATAGTTGGATGTTGATATCCAAGTTGTTGTTTGAGCTGTACGTGGTCG
AAGGGGTTGTTCATATATCTATAGCTGGACGATAAATATAGAAACAATCCCACTGATCAG
CACTGCGGCTCGAATTTTGTGATACGACTTGAACTGCCATCTTTTTGGCGGTTGCTGGAA
CCTGATTTCCAAGTGTGTCCAGTCTGGTCTGTCTTTGGCTCTTGTCAGGGCGTACGCTGG
GCGGGTGGGAAGGCAGTGCTGGATTTCTTAATACGAGATCGTCTTTATTCCGCTCCCG
>comp33_c0_seq2 len=3545 path=[1:0-2549 2604:2550-3544]
ACCCCCCTGGATGTAACACTCCGGGTGTGTCGAGAAGGCAAACTCCCTCACAGCCGGACA
GGTCGAGACCTGCTCATCTTTCCCCAGGGCCACAGGCACCAGTTTCTGTTGCAGGCAGAG
CATCGTCTTGGTGACCCATTCCTGGCCGCTGGCGGAGAGCTGTGGGCTTGCGGCTGAGAA
GCGGTTGCAGTAGCGGTCTCCATAAGCGAGAGCGTAGCCGTCCGGCCCACAGGGGATCCC
TTTCTCGAGACACGCCGAGTAGAAACTGCACGAATTCGGGGCTGGCGACGAGCATTCATC
TGGTTCTTCTCGTCTGGCCAGAGGGCTGATGCAGCAGCGGCCGGTGATGGGGCAGCTGGG
GTGCCTACAGCTGTCAGTATCCGATTCCATTCCACCGGCAGAGCCAGAGCGAGGAGATAG
ATACCATTTGGAGGTTCCGAAGCACCGACCGGTGACCTGGCAGATTCCACGGCCCTGTTG
GCGTTTGGCAGTTAGTCAGTTGTGAGCTGGCGATGCTGGATGTCGTTGAAGAAGTGTCGT
TGACGTCGAGATGTTGGAGTTTTCTTACTTCGGGCGTCTGGCAAGGGACGAGAGGGACGT
CGACGGCCGACGCAGCAGCAGCAGCAGCCGAAACAAAAACCAACAGAGCGAGAAGAAGAG
ACTTCATGGCGAAGACGATGATATCTATGGCTAATGGACTATGATCTATTCTCTATGGTA
ACGGTTTGATGCTCTGTGGATGTTCTATGGCCGGCCTCTCGCTTTATACCCGTCACCAAG
GCCAGGCATACGTACTCTACGCCCTTGTCCTCAGCCAGATATGCTCATTGTTCGTACCCT
GAGAGTAAGATCTTCTCGTCTTTAGTCTCATCAGCTCCGTTTAGCTCCTGGACGCCTTAA
GGTCCCAGGGCGCGGACGGCTTACGGGCCGCAAACAGGCTCAGGGTCAAACGTCGGGGAA
TAATGATATAATTAGGTCACTTGGAGCCCCTGGGACCCTGCAATCTGACATCTCAAACAC
GGCCATGTCAGTGCCAGGAGTCACTGCAACTCCGGTCCTCAGCCCTACGGATATTACCTA
CGGTTGTCGACTTGATGGTTATTGTCATGCCAGTATATTGTCCATGGCACTCGGTGTCAG
CCGTCGATGTCGTCTATATTGAGATGGATATGAGATATAAAGACAGAGAGACATCAAGGC
TAGTTGAATAACACCATCCCATCACTATCAGCCAACGTCAAGAGACCATCAAGACACATC
TAGCAACTATCCTACTACTCGCTATCCCTGCCCTGGCCCAGCTCCAAGTTCAAACGAGAC
TGCATTGGATCCAACGTCAATGACGAACATCGGCCTGATCAAGCACTTCGAAGGCTTCGT
TCTTCGTCCTGCTCCGGACCCCATCGGACTTCCCACAGTCGGGTACGGCCATCTTTGCCG
CACAAAGGGGTGCTCTGAAGTCTCCTTCCCATTTTTCCTGACCGAAGAGACAGCCACCGA
ACTGCTCATACAGGATGTCAAGGTAAGGACATAATATACCATCGTTTGTAGCCGTCATAC
TAACATTGCTTAGAGCTCTCAGCAGTCAATCACCCTATCTACTACAGATCAGGTCGTTTT
CAATGCCAACCAGTCCGGTGCTCTGGTGTCATGGGCTTATACTGTCGGTGGGGCCACAGC
GAAGAAATCTTCCCTCATCAGCCGGCTCAACCGGGAACAGGACGTTGATGCGGTGATCAG
AGAGGAGCTGCCGCTGTGGAACAAGGCGGGTAGACATGTTCTGCCTGGCCAGGTGAGGCG
TAGGGCTGCGGAGGTTGAGCTGGCTTCGGGGCATACCGACCAGCCTCCCTTGCTTGTGGA
CTGTTATAACAACCCGATAGGACAGGAATTTTGTGGGTGTAGAAGTGATTTTCCATTAAT
ATACATTGGATACCATGTTTAGTTCGGTGAAACGAGCTGTGATATTTATAGTAATCGCGG
AGTGGTATCTTGATGGAGTTGAGTAAGATTAGGTATCTGAGACTATAGTAGAACTGCTAT
AGCAATAGTAAGAGCCGAATATTAGGGTAAGAAAAGAAAATAGGCAATTAATATGAAAAA
TGGTAGAAGAGGAGCAAATCTTATTAGGGGTAAAGGCTTAACAAGAGTAGTAAGAGCAGG
GGTTGCAACTAAACCGTAGCGAACTGGTCGACCTCAGCTTATCACTAAGAAGAAGAAGAA
TAGTAGAGTATACAAGAAGAAAAGCCCGCTATATACCAGTTCGATTTACTCAAATCGAAC
GACGTCTGGACAAGGCTTCTCGCCGAAACCCGAGATATTGTTCTCCTGCACCTGGTTGAC
ATCGTCGTTGGGCGCATTCCACATACGATCCCCAGAGTCCCTAGAGAAAGTCAGCAAGTG
ATGAAGAGAAAATAGACGATGAAGATGAAGACTTATAGGATATGCATACATCATCAGGCC
AACATGGTGGATGGTATCCGGATTTCCACAATCACAGCTCCCGCCGAAGAACACGGCGTC
TCCTGGCTTGCGTTCGGCAAAGGGGTATTTCTTATAGCGCAGCTTCTCCTCTGAAGCACA
GTACATGGACCTAGTAACTCGCAGTCCTTCGCTGAATAAATCTCGTCCCGTAACCTGGCA
GACAGCCCAGCCTATTAGGCCGGAACAGTCGTACCCGATCTCACCGTTCTGCCAGGGGGG
CATATCGTGAGTTGGACCCTCGCAGCTGCCTCCTCCCCAGGCATATGGTACACCTGCTGC
AGTCAAGGCCTTGTCGAGGATCTGCTGGCCGACACTACCGTTGCCTGGAGTAGGGGGATC
ATTGTCGTCTTCTCTCTTGATGCAACATTGTATGTTATCGCCGCCTGGGCATGGCCACTC
CTAGACGGCAGTATTAGCTTATAGTTCATGGGTAGTAACAGATGTAGACAGAGGGATGTC
ATACTGGGCCGGATCCCTTATCGAAACGACCGCCTGGACAACCGTTTGAGAGGCTGCGGC
AGAACCCATGGCCGGCACCGGTGCTGCACTCATGTTCAACGCAGCATTGGACATCGACTG
GATCGTTCGGGCAGAGAGCCTGAGAGTACGAGATTCCCTTGCAGGTGCTTGACTTCTGGC
ATGATCCTTCGCCCTCGAAAGCCGTGCATTTGGATCCAACAGCTCGGCTGAGGAGGGCAG
TATGGGCGGGAGAGGCGCTCACAGCGCTAAGGAGCAGGCTGATCACGACTGTAGAAGGCT
TCATCTTGAGATGTCGAGTATAGTTGGATGTTGATATCCAAGTTGTTGTTTGAGCTGTAC
GTGGTCGAAGGGGTTGTTCATATATCTATAGCTGGACGATAAATATAGAAACAATCCCAC
TGATCAGCACTGCGGCTCGAATTTTGTGATACGACTTGAACTGCCATCTTTTTGGCGGTT
GCTGGAACCTGATTTCCAAGTGTGTCCAGTCTGGTCTGTCTTTGGCTCTTGTCAGGGCGT
ACGCTGGGCGGGTGGGAAGGCAGTGCTGGATTTCTTAATACGAGATCGTCTTTATTCCGC
TCCCG
>comp34_c0_seq1 len=1341 path=[1319:0-819 2139:820-887 2207:888-1340]
TAACCCTCGTTCGGCCCCCAGATGCAAGGTTTCAATCACATCGCTTTGCTAGCGTGTGAT
GAGGGCGCAGGAAACCCCGGTTCGAGCATCATCATTGGTGGGAGCCGGGTGCAGTCATCA
CATCAATAAGACTGTATGTCAAGGATTTGCAACTTCCGCTGCATGAGCCAACCAAAGAGC
GAAGGACAGGCCCAGGAAGAATGGGCGCTTACATCAAAGGGATCTCGCGACCTCAAGTCG
GCCTCCGCTCATCTTCTTCCTTTCAACCTCATCGTCTCGCTTCAGCTGTCGCATCGCAGA
CTCAAGAAGTCTCTCACACCTCATAACGTCGAGAGAACTAGTCTTCAAAACCTTCTCCCA
TTGTCGATACCACCGGGCTAGCCTCCTCTTTTGGGCTAACGGATTCTCTGCTTTCCGCCA
CTTGCCAGGGCCATCCAAAGAGATGCAGCTTTGAGAAAGAACAAGCTATTTAAAGGCTGT
CGCGCATTATATTCTGTCGTTGACAGCACTTTCTCCTGTGACTAATAATCGTCTGCAAAA
ATTGCACGCTCTGCCTGGGAATCACCACAACAATGGGTGGAATTGGGTGTTTCTTGCCTC
GAAAATACTGGTCCCCCTTAGCGTTCAAAATACTTGTGGCCTGCGAACTTCCTCTGTCCA
TCGGGATTTTAACGCTTACTGGTATTGCGGCTCCTGACCTGTATCGAACAAAGCTCTGGC
AAGATGGAGCAGATAACGGCTTCAACAGCTCTCCGGACGAAAAAGTATATGCTCTTGCCA
ACTACAGACCGTACACCATCCCCAGGCCATGGAACCCCTTGTACGTACATATGGAGAATA
TCACCCGATAAATTCATGTACTAACATTTTTCCGTTAATACTCAAAAGTACTACCAATTT
CAACCTCGTCATCACTGTGCTCAGTTTATTCTTCTTGCTCACGAAAACGCCCATGTTTGT
GATGCACGTATTCTACCCGCCGCTTTCGATACTAGTTCACGGTATTTGTGTCTTGCTCTA
TTCAATAGCTGCCGCCTTCCAAGCTGCAAGCGACACGACCGACCCCAAACATCCGCAAAA
CGGACCCCCATGGTACATTACGAAGAACTGCAATGTGGCATCGCTTCATACAAACGTCAA
TTACTGTAAACAAGCTAAAGCGACATTTGCCGTCATGATTGTCATGATGTTTGTATTCTC
TTACTTATATCTCGCATTCTACCCGATTAACTAACGTGATCTCATTTTATGTAGATTCAT
TTTCACCTGCCAACTTATCTTGGCCGCAGTTTCCTGCTTCCCAACCGAAGAAGACCGCGA
AAAGAAGAGAATAAAGGAAGA
>comp34_c0_seq2 len=1273 path=[1319:0-819 2207:820-1272]
TAACCCTCGTTCGGCCCCCAGATGCAAGGTTTCAATCACATCGCTTTGCTAGCGTGTGAT
GAGGGCGCAGGAAACCCCGGTTCGAGCATCATCATTGGTGGGAGCCGGGTGCAGTCATCA
CATCAATAAGACTGTATGTCAAGGATTTGCAACTTCCGCTGCATGAGCCAACCAAAGAGC
GAAGGACAGGCCCAGGAAGAATGGGCGCTTACATCAAAGGGATCTCGCGACCTCAAGTCG
GCCTCCGCTCATCTTCTTCCTTTCAACCTCATCGTCTCGCTTCAGCTGTCGCATCGCAGA
CTCAAGAAGTCTCTCACACCTCATAACGTCGAGAGAACTAGTCTTCAAAACCTTCTCCCA
TTGTCGATACCACCGGGCTAGCCTCCTCTTTTGGGCTAACGGATTCTCTGCTTTCCGCCA
CTTGCCAGGGCCATCCAAAGAGATGCAGCTTTGAGAAAGAACAAGCTATTTAAAGGCTGT
CGCGCATTATATTCTGTCGTTGACAGCACTTTCTCCTGTGACTAATAATCGTCTGCAAAA
ATTGCACGCTCTGCCTGGGAATCACCACAACAATGGGTGGAATTGGGTGTTTCTTGCCTC
GAAAATACTGGTCCCCCTTAGCGTTCAAAATACTTGTGGCCTGCGAACTTCCTCTGTCCA
TCGGGATTTTAACGCTTACTGGTATTGCGGCTCCTGACCTGTATCGAACAAAGCTCTGGC
AAGATGGAGCAGATAACGGCTTCAACAGCTCTCCGGACGAAAAAGTATATGCTCTTGCCA
ACTACAGACCGTACACCATCCCCAGGCCATGGAACCCCTTTACTACCAATTTCAACCTCG
TCATCACTGTGCTCAGTTTATTCTTCTTGCTCACGAAAACGCCCATGTTTGTGATGCACG
TATTCTACCCGCCGCTTTCGATACTAGTTCACGGTATTTGTGTCTTGCTCTATTCAATAG
CTGCCGCCTTCCAAGCTGCAAGCGACACGACCGACCCCAAACATCCGCAAAACGGACCCC
CATGGTACATTACGAAGAACTGCAATGTGGCATCGCTTCATACAAACGTCAATTACTGTA
AACAAGCTAAAGCGACATTTGCCGTCATGATTGTCATGATGTTTGTATTCTCTTACTTAT
ATCTCGCATTCTACCCGATTAACTAACGTGATCTCATTTTATGTAGATTCATTTTCACCT
GCCAACTTATCTTGGCCGCAGTTTCCTGCTTCCCAACCGAAGAAGACCGCGAAAAGAAGA
GAATAAAGGAAGA
>comp35_c0_seq1 len=2345 path=[1:0-617 619:618-618 620:619-2344]
GAAGTACCCCTAGGGACAAGACTACGGACGAATAAATACTCGGACTTCTTTCCATGGGGG
CTCGATTTACCCGGGTTGCTGCATAACTAACTACAGCTATTTAAGCAGACGTTCGAGGAG
CTGCTGAGGCTGGACATGCTGCTGGTTACAATTGACAATTTGATTCAAGTCCGAAGAAAT
TACTGAATAAATACCTAGCTATGCCTGTGACTGCGAGCGATGTCCACTCTGCGTCTGCGC
CCTTTACTGCGTTTCCTTGCCGCCGGAGCGTGGTCCATAGCACAAAGGGAATAGTCTCAT
GCACCCAACCTCTGGCTGCTGAAGCTGGCCAGAGGATCCTGAAGCTAGGTGGTAATGCTG
CTGTACGTACACTTACCGAGTTATCCGTGTTGTGTGTTTCTCTACGTACTGATGGACCTC
TCTGATCTCAGGATGCGGCGGTTGCTGTGGGTGAGTGGGATGACAACAGCTATGGCCCCT
CCATAAGACCTGCAACAGGCCACATTACATGCCGCAGAACTAACGGAACAGTGTTACAGC
GGCCGCGCTGAATGTGACGGAACCACACTCTACCGGTATCGGTGGTGACATGTTCTGTCT
GTTCTACAACGCCAAAACAAAGAAAGTGCATGCGTTGAATGGCTCTGGACGCATGCCGGC
AGGTGCTTCCCTGGACCGGGTGCGTCAGGCGTTGGGAGACGACAGTTTGACACAACTACC
AAAGCTGAGCGTTCATGCTGTTACGGTGCCAGGAACCGCTGCCGGGTGGGTGGACACAGT
GGAAAAGTTCGGGAGTGGGAGGGTCACCCTTGAGCAGATCCTCACGCCGGCTATTGAACT
GGGAGAAGAAGGGTTCCCTGTGGCTGAGCTGGCATCTTTGTTCGTAAGTGTGTTCCCAGT
ATATGATATGATGGAGTGTATATACTAATAGCGAATGCAGTGGAAAGGGTCTGAAGGCAA
AATCCGCAAAGGAAGCCCCAACTTCAAAGAGCTTCTCAGAGAAGATAGCCAGGCGGAAGG
CGGTGCGAGGGCCCCTGCTCCGGGTGAAGTGTTCAAGAATCCAACTCTGGCCAAGACGTT
CCGGGCCCTGGCAAAGGAAGGAAAGGATGGATTCTACAAAGGAGATGTAGCCAAGGCTAT
CATCCAGATTGTTGAAGACCTGGGTGGCTTCATGACCCTTGACGACCTCAAGAACCATGC
AGAAATGGGCAGCCAGGAGGTTGACCCAATCTCCCTGAAGTTCGATCCCAGTGGCTTTGT
ATCCTCCAAGAAGAAGGAAGACGGAAAGGAGGTCGAGCTTTGGGAGCATCCACCAAACGG
CCAAGGCATCGTCGCTCTGATGGCTCTCGGCATACTCAAGGAGCTCTCTCGATCCGGAAA
GATTCCTCATTTCTCCCCCGAACAACACAATAGTGCACCATACCTGCATGCCCTGATCGA
GAGTCTCCGCATCGCTTTTGCAGACGCAGCGTGGTGGGTTACCGATCCAGATGTGGAGAA
GGTGCCGGCCCAGCAGCTCATCTCGCCCGCCTACCTGGCTGAGCGAGCCAACTCTTCGAT
CCTAGCAAGGCATCGCCGGGCATCCTAGACCATGGCAGCCCCGCGCACAACCACAGCGAT
ACGGTCTACCTTGCCGTCACCGATAAGGAAGGAAACGGCATCAGCTTCATCAACAGCGTA
TACGAAGACTTCGGTACCTGCATTATTCCTGCCGGTTGCGGGTTCACGCTTCAGAACCGT
GGTGCCAACTTCTCGTTACAAACGGACCACCCGAACGTCCTGCGGCCGGGAAAACGGCCA
TATCATACCATAATCCCTGCTATGGTCACCAACCCCTCAGACAACTCCCTGCACACCGTC
TACGGCGTCATGGGTGGCTTTATGCAGCCGCAAGGTCATGTCCAAGTGCTCTTCAACACC
TTGGCGTTCGACCTGTCTCCCCAGGCGGCGCTGGATGCCCCACGGTTCTGCATCGAGGCA
GGCAGCAAGGAGAAAGGCTATGGACAGATTATCTACCTTGAGGAAGGCATCTGCGACTCT
GTGGTCGAAGAGCTTAGACGGATGGGCCATCCGGTGAAGGTTCTCAAGTCCTTTGACCGG
AGCAAATTTGGTCGTGGTCAGGTTATCAGATGTCATACTGATCAGGGTAAGACTGTATAT
AGCGCCGGAAGCGACATGAGAGGTGACGGTGCGGCCTTCCCGGCGTGAGGCATTGTTCCA
CCCATCAGCACATTTTAGTTTGTACAAATTTTCTCTTGGTATATTTTTTGGTAGCTCTTG
TTCCTCTTGGTTGCTTTTTTGGTAGATAAATATTCGGTGTAAAAATAGTGCGTCGATTGG
ATGAT
>comp36_c0_seq1 len=1629 path=[1606:0-484 3252:485-485 2091:486-1628]
GGGTTTGGTTTGTAAGAGAGTGTCAACGAACTGTTGATGTAGGATTGGAGGGACATAGCT
ATGGTTCCTCACGGCTGATCTATAGTTTCTCTGAAAGGAAATCCCACAATTGCTGAAAGC
CCTTCTGATATCTTCGGCTCCGTGTTCAGAGGCCGAGCAAGTCTCGGTTTTGATGCGCGT
GATGAGAGAGGAAAGCGAGTACGCTCAGCTTTTCACTTCAAAATGGTCGCGCAGTTGCAA
CTGTATTCATCAAAAGTCTCGAGTAAAGTAACGATGTAGGGTTCAAAGATTGATCTTACG
AGAAGTTTGGCCTATACACGAGTATTTCACATCTCGCGGTGCTCTTTCAACGCCTCGATT
TATTTGCTGAGTCAGCACTGACAGATCCGTTACTATGAACGATCTATAAGAGACATGAGA
GAAGAAACATAACACGGCAAATACTGATCAACAGTAGTTAGATGGAGCTAAGACTGGGTA
AAGAGAAAAGCATAATAACACTGTCCCGCCAGTCCACGCATCCCATGCAGTATATATGCT
ACAATTTGCTCCTAGACCCAAAATATATCAAAGATGAACATGAAACTGGGGGGAGAAGAA
GAAAGGAAACAGAATAGTCCATCAGCAGTCTCATTTCATGACAAAGACGTTAGGTCTAAG
GGTACGCTGCTACCTCTGCCGGCCCTGTACATCTTTTGGCCGCCTATGAATTCTCTCGGC
TTGGGGAACAGCGATTCGTTCTGAAATTTAAACCGGGGGTCTTCGATCCTGATCCTACCA
TGGGACGAGCTCTTTTGAGCACCAGGTCGATGAGAGCCACCGTTAGTGAGGGTATAATTG
CTTGGGTCAAGCATAGAGCGTACGGGAGGTTGGTGATGTGGTGCAGTGTGTTGATTATCT
GAAAAGGAAGAGGGGCGAGAAGAGAGTGGTGTTGATACGAGGGAGGATGTTCGTGCTGAT
GAAGGAGGTGAAGTTGGTGGAGGTGGTGGTTGAGCCGCAGGAGCTGATGGTGGAGGAGGC
GGAGGCGGCGCTGCCGGGGACCCGTATGCATTGCGCGCAGCCTGCATTGCTATCGACGAT
GCCTGTAGCCCGTTCGCGCCTGAGGAACCTGAAGGAGGTACAGGGGGCGGCCTGGGTGCT
GCTGATGGCGGAGGTGGTGGTGCTACAGGTGGCGGAGGAGTGGGAGATGTTGATGGAGGT
GGGGGAGGAGGAGCGGCAGGCGCAGAAACCTTTCTCGAGGAGGGAGGAGCGGGAGGAGGC
GGTGGTGGCCTGCTCGATCCTGGCACTGGAGGTGGTGCGCGCGGTGGAGGTACATCTGGC
TTAGTTGAGTGTGTTGAGATTGAGGACGATGGTCTTGGAGCCGGCCGGGGTGGTGGTTTT
CGGAGATTGGCTACCAGTGGATTGACAGGGGGTGTAGACGTAGCTTCTGTAGATGGCGGA
GGAGATGGACGAAAAGTAGGTGTTTTGCTCAATGGTATCGGAGGTTTAGGCGCGGCCCCT
GAAGGAGGTGGTGTCCTCGAGCTACTCTGTGCTTCAGAGTCCGACAGATACGATGCATTT
GAAGAGGCACCTGTATCTATACCACCGCGCTTCTTTAAGCTTAGGCTATTCCGTCCCGTC
GTAACTAAA
>comp37_c0_seq1 len=1803 path=[1:0-340 3596:341-341 342:342-1802]
ACAAAATACCTAAGGCTAAAACGCAAGTTACGTTAAAAAAAAAGGAACCACCCATACAAG
TCCCAGGTGTTTCAAACCAATCCGAACAATAACCACTATGGTTTCCCAAAAGAAACGACT
CTACGTCGCGCTGTATCCTAGTGGAGTTACCAACAATGCAGAACGCGAGTGCAACCATAT
CCGTCTTGGAAAACATTTAACTCATATTGTTACAGATACCACTGGGCCTTCCTGGTCGGA
CCCAAAGCCGAGGATGCCGACGAGGTGCCCGGAAAGCGCTACCACGTCAAGAATAATCCG
TTTAAGTTATGGGAATACGAAGAAGTTGTACTGCGTAAAGTAAAAAACACCGTCAGCTTG
CTTGCACACCTCCTTATTGGGAAGATAGAGGACGAAAATTGGCTGGTCAAGATCCTCCGG
GAAGTCCCTATTATCCAGAACGACGAAAGCTGGAGGTGCCGTACTTGGGTTAAAAATGCT
CTTGCTGCGATAGAGAGTGATGGAAAGGCAGTTGGGACATCCATACTTGACTGGGAGAAG
ATTGAAGCAAAAGCGAGGAGTTATGTTGCGGACAAGACCGCTGGAGGCCGATATGACACT
CTCGACAAGCTCGAGCATCCCAAGCCTACATGGGATATGCTGGAAAACAAGGAGAAGCTA
CCATAGGGTCCGAAAAGTTAGGGTTTACTCTGTTTATTAGGCCTGTTTATTGGCAATGGC
GTTGATGAGTGGCCAGAATCAAGTATGGCAAGTAAATTCAGTCGTGATAAATCCGTAATA
TCCCCTAGGTAAAATATCTCGTGGTATAACAGAGTAGGAGGAACGAGAAGCAATGGATAT
GACAGGTATCCAAATATATCATATCTCTCCCCACCACCTTTGGCGGGTTCTCTCCATCTT
CAGCTGTTCGGTATAGGGGTCCAGGAAGTTACCTAATAAGCCTTGCCACTGTGTCTTAGT
GTACATGACTTGATATGCAGCCGTATATTCCCAGTAAGATGGGTACCAGCCGGCGAACTC
CCAGTCGATGATGCTAACGACTTTTTCCCCTTCAACGAGGATGTTTGATGGATTCAAGTC
CCCATGAGTGAAAACGGGCTCTGGCCAGGGGCCATCTTGCATCTCCACCATATCCTTGAG
ATCCTGCCATTCATCAGGCTCTATCTGCTTTGGCCGATCTTCAGGTGGCTCAAGCCGTCC
CTGAGCCAATAATGGAAGTCCTGGATGGTTTTGAAAGGTCCAAACGTGGTGGCAGCGCGC
TATTCGAGAGTCATACAAGGAGCCACCTGCAAAGCTGTGCACACCTGTACCAGGAGGCTT
TAGTGCCCTTAATTCCTGTAGCATATCCTTCAACTGGGCAAATATCTTCTCACGAGACTC
CTCGGAGCATTTACTGAAAGTCGATGCTAGGCTGGCGCCCCGAACCCTTTCCATCACGAT
ATATGCGCGATCCTTGTGGACAAACGCGCAGTGGACCTTGGGGACTGGAATAGAAGTATT
CTCAGCAACGAACTTCATGGTTGCAGCCTCTGTTAAATGAACCCATGCGCCTGACTTGAC
GATCTTGTGTCTTGATATAGGGATGCAGTAGCCATCGCGCTTGAAGAACTTGGCCGTCGT
CTTGAGCGCGAGAAGGGTAAGAAAACGCCGTATCCTCGTAGATTTTATTGCTAGCTCTTC
CGAGCCTGTATGATCCGTGCCGGTCAACATCTCTTTCTATTTCTCTTCTCCATGACAAGG
CCTAGCAAAGGTATAAAAAGAAGGTCACTGTGATGGACGTTGCTTGGAAGGTTGACCACG
AAA
>comp38_c0_seq1 len=2876 path=[2854:0-889 3744:890-890 3745:891-2875]
GCCAAGGGCCCCAGAAGTTAAAGCTTTTTGGACTCTATATATCGATGTCTTGATGGTTTC
ACTTGCTGGGAACCCGTTTGATGTAGCGTGGGCAGCAGTAGTGGCTGCACTAAAAAACAC
CAAATTGCCCAAGGCATGGTGGGATTTAGAGAGCGAGAAAATACTATGCTCTGATAGAGT
TTCTGAAGCAAAAGGCTTACGACTACGTGGTATGCCGATTTCGAGTTCATTCTGCGTTTT
TGAAGCTCATGGAATGGACGATTGGAGGCGGGTATTTCTTCCGTTTGACCAACAAAAGGG
GAAAGGGAAGAAATTGGACGGCTCAGTTTCTAATGATGCGGATGAAGCTCATGATAAATG
GGTATTAGCGGATCCTGATGCATTTGAAGAGTCTTTATGCCCAGAACGTCTCTGTGTTGT
GGTGGATGTCACCTCGTCAAACTCCATCGCTAAAATAGTGAGTCTGGAGAAAAATGGCGG
ATTTTATGTGGGAAAAGAAGAAATGAAAGATATCGTCAGCTTAGCCACCTCGAGGTGGAA
TGAATTAAAGATGGTATTAGAAGGCTGAGTCCCAATCTACGGTCTAGATGTCGCTCAAGA
TAGCTCCTGTTTTGACGACAGCGAAACAAATGAAAAAAAGTACTGATGAGCTTTTGTATC
GTAACCACAATATCTATCCTCAAATTCTATCATAGCATCATCAGATCTAAGGTTGACGTA
ACATGAGTCAAGCCCCGAAAATGCCTAAAAAATCTGCACAGTACCCTGACGCACTTCAGT
TGGTGGGTTTATATCCCCGCCTTTTCTTCAATGGGCGTTCTTCTTCCTTAGCAACAAGAA
TTGGGGAGGAATTCGTCGATGGCTGGGGTGTTGAGACAAGTTTAATTTCTCCCCCTAGCT
CCTTTTTCGATTCTGTCTGTGTTATTAATGAAATTGACAGCGATATAAGCTCTGACTTCA
AATGAGTCCTCTTTTCTTCAGGGGAATTGTCTTCGGTACTAGGAGGACTGTCTTTATTTC
CATCACGATCCGGGCTTTCTGAGCTGGAATCCCTGCTAGAATCGCCTACGTCGGCTGCAC
TCTTGTCATCCTGCTCAGATATGCGAGTATCCCAGAACAATGACAAAGTCTTCTTCAAGA
TTCCCTCCATATATGGATCGTTGGCTTCGGTTTTATTCGTTTCATCTTCGTTGCTCCCCT
CTTCTTCAACTTCGTCAGAAAAGTTCCACATAGCCTGTATGTCGCCTTTTGCAAATGCTG
TGCCCCAGAGAGAGACCAGAACCCCTGGCACAAGGAATAATAGCGCAGGCTGCGGATGTT
TAGATAATTGCATTGACCATAATGTCGCGACTATACCAATGACATATCCGACTAATCCAG
CAGTAAAGTATGACTTTGGAAACGATTTTGCATCAAAGTATTCTTCTTCCTGCCGGGGAG
CATTTGCTCCTTTGAACCCGCATCCCCAGACCCTTTCACCCCACCCACCTGCAGCATTCT
TGTACTCAACTCGGTCGTCGTCCTTTGAGCTTATCTGTGCTTGTCGATTTTGCTTTCTTA
AGTAGTACAAGTAAAGGTCAAACCGCAAGGCAAGCCCGATTATCATCCCAGGTACCACAA
TATCGCCTAATCCTAGCATTGCTTCTGCTGGTTTGCTCTCACCAGGGACAGGCGGACGTG
GGAATACAAGCTTTATTGGAATATCAAGCTTTGTGGCAACAGTAACCATCATTGGTGTGT
AGAAGACGAAGTATATGTCGTAGAAAAATAGGGAGCTTAGTATAAGAGTTCCAGTCCAAA
ATGTAGTGGGTGACATGAATTGGAGTGCACCATAGGAAAAGCAGAATCCCAGGAAGTTTG
TTAGCCACCATGGGCGCGAACCGAATGCAGAGAACTGGACCACGACGCCGGAGAAAATAA
TACTAAGTACGTCGATGATGTTGAAAGGAAATTTAAGATCCACGAGTGACCGGATGTAAG
CCTGGAAGTTCAATTTCTGATAGAAAGCTCCCCGTAAACTCCAGAGAATATTTTGCACAG
ATATTGCGAGGGGAATTGTTCCCAATATACCCGGTAATGGCGACGGACGGGTGTTAGGGG
ACCAGCCTTCTGAAGCCACTGCTTCGTAGACTCGATTTTCCTGATTAGCCTTCCACAGAG
TACCACGGTGAAAGTAGCGGGTAGGAAAGGCAAAAGATCTGAGTATTGTAATAGCATCCC
GGATGAAAGCTATGCCAAATATAAAACTGGTGTGCGAAAAGTACCAGTTTAAGATCTTGC
TCAAGTATTTGGTGTCAAAGTTTTTTATCAGAAGATAGAGACCGCTGAGCGTGAGGCCAG
ATAGAACCGGAAATACTATAGCATCTGATGGTTCTAAGCCACCCATCTTTTGGACAACAG
CTTCATCCGTATCATCCTCTTCTCTGTGTTCTTTAGTATTTCCTTTTTGGCTTGATGAGG
GCCTTGAGAGTGAAGCATGACAGCCAATATATAGAGCAAACAGTGTAGAAATTATGAGAT
GAGTATATGTGGGAATGAGAGGCTTTAACAGGGCAAATTCGACAGTGAGCTGATCAATAG
CTTCCGTTAAGCTAGGTAAAGGATGCATGGCACTTTCGGTTGCCAGCTCCTATATGAATG
AGGCTTCACTGTCTGGCGTGTGATACTGGGTGTAGTGATAGCGACTAAGGCTTAGGCCCA
GATTCGAGGCCTAAAATGGCTGAGAATAAAAGATGATGATTAAATGAGATATTTAAATAT
AAGTTTTTCTCTATCTAGAGAAACTGCTGGGCAGCGCTTGTGTAGAACAGTCTTGCGATG
TTGTTGTAAGTTTTATTATGGCGTCTTGATTAACTTAGTTGGAAGTCGAGATGTGG
>comp39_c0_seq1 len=6503 path=[6481:0-3643 10125:3644-3644 10126:3645-6502]
ATATAATGTGGAGGCCTTAATTGGGGATGGAACGGCACGGTGCCTCCTCCCCCGAAGGAA
CAGGCACCAAAACGAAGGACGAGCGTGGATGAAACGCCGCCAACTCCGGAATCCAGAAAA
CGTGTCTGGACGTCGGCGTGGTATTGCGTATGAGTGGCCGGGGGGTATTATCAGAACAAA
CAGTGTGTGTGAGAGCGTGTGTGAGGGACGCAAAAGCTGTGGTGGCGCTGTCAGGGAGGG
ATGAAGGCTTTACTGTCCAACGAGCAGAGTCTGTGTGCTTGATACTTTTCTTTTTCGGGA
CGATCGATGCCCACGTTCAGTGGTCCAAGTCTTGTCAACTTTCCCCGTCCAAGTGTGATA
GTCTACCTGGCGCGAGAAAGACGATTATTCCTCTTGAGATGTGAGTTTCAGGATGTGGGA
TCGCAGTACCACGACGACGGCCCTGGATTCAACTGGTCCAGGCGAACCTTGGCTGGTTCG
CTAATGCACGAGTAAAGGGTCAAGCTGAGGTTTCACAGCGAAGGGGAAAAAAATAACGAC
GTCCCTTTTTGGGAGGTATGAAGGTCGAGGAAGGGCCTGCTATGGATCACGCGGCCGTGG
CGAGTATAGCTCGAGTTGGAGGTCGTGCGACAAACGCGAATACCGCAAGCTGATTGAAGC
TATTTCAATCCAAACAGAGATCAGAGCTCAAAGGCCAATGACATGCTCGTGCTGGCTGGC
GACGATTGAAGTCGTTGAACCAAGCTTGCAAAGCTGACACAGCGCACAGACCGCAGTATT
GTAAAGTCGAACAATGCAAGTCAAGAGTCAGAAGGGGGTTTGTTTGACCGGCGGAGTACA
CAGCAAGACTCGGCGCGGGGGTTTCGTTCGACCAAAGAGGGTACCCTTTCTCATCCGCGT
CGTATTTTCACGTATGCAAGGACGAGGCTGGCGGCTGAATCCTGCAAGTACAAGAGCACG
GGTGTCGACCAGATCTGGGGTGTTGATGGGAGAATAACCGAAAGCTGGGGTTCTCAGCGA
TGTCTGAAGAGCGAGAGCCGGGCTGCAGCGTATAATGACCTTGACATGGATACATCGAAA
CGAAGGAGATAATATGGGACGTCAGCGAAGAGTATATCGGCGTCTATGGTCGTCGTGGTG
GTCGTTGATATTGGCGATGTCAGAAAGTCGTGGAGAGAAAGGAGAGCCAAGAAGTTTCTT
CCCAGTGGGGAAAAAACGTCGAATATGGTAGCAACCGGCAGTTGATGACTTTTGCCTGTG
ATAACAACTATCACCAAGGCAAGGCAGATGAGGACTGCTTGCTATAATGGGGTCTCCTTA
GAATCGGTTCGACTCTCGAGCCTATAAGAGCGTAGGCCCAGTAAGCGTCAATTCGGCTTG
ATACCTCTCTGCCCTTTACTTTTTCTTTCCCTCTCTTCAGTCTCCGAGGGCGCACTGCTT
TTCGGGCTGGCTTCTTCTTTGGTCTTTGTGGAGGAATCCCCACCAATGTCCCCAGTGCTA
GTCGTCTCTAGTTAGCGACTTACGGCTAAAAGGCCGATGGGCTCTCCTCACGCGACTTTA
TCTTCCCTCGTCTCTGAACGAAAGGAAGCCAGTACTCATATCCGTTGTGGTTGCAGGGCG
GAGGACTCGACTTCTGCGCCAAGATGGAACGGCCGGCTTCGCTAGAAGAGAAAAGAAATG
AACATTAGTCCTTTCTTTTTCCCAGTCTTTTTTTTAGGCTGCTCGCGAGGTAGGGGTTTT
CCTGGTAAAGTGTGTTGCTCTGCAGACGTCCCCGTTCAGGAGTTTGTATATCGACCAGCT
AGCAAGGTCTTCTCGGATTTTCCCTCGCCGTAAGTCCACAGCACTGCACCTGTCTTCGGT
TATGGACAAATTCAAGTCTGGAGATGCAGATGTCTGCCCCTGAAGTGGCAAACATCCCCG
TTAAAATATTTAACTCTATATGACTGCGGTGAAGGAGTGGTTGCATCATTCTTTTGAAAT
GGGTCCAGCTGGCCACCACGAATATTGTACCTATGCTCCGTAGGCGCGATCCATAAGGCG
ACCCAGACAGGGACACGTATTTGCTAGACATTCTAGGGTTTTTGTTAGCATCGGCTATCT
AATTGCCTGGGCTCGACAGCTTTCGATGGCCGAAAATGCTAACTGCACTGTCGCGCGAAT
TGGCAACATGTCTGATCACAGTAGTTCGTATTGATGCATCTGTTGGTTTTTGACTGGCTT
CGTCCACAGGGTGCAAGTCGCGGTTCAACCATGCGGTTCGATCGACACAGCAATCTTCCA
TATTTTCTCCCCCGTGCAGGCTGCTGAACCTAGAACCCAACCCAGCTAGCGTATGCCACG
CACCAACGGGGACTGCTCCAGAGTTAGCATCGAGAATCTCAGGCAAGAGGGTGAAAAAAC
AGAGAAGATGCCTGGTTCACCCTGTTACATCACGGAAGTAAATCGGCGACCTGCCTTTCC
CGCACGACGCTTTGACGAACCGAGCGCACAGGTCCCTATGCAGAGCCGATCCGTGGTAGA
GATCAAACTGAGAGGTCACAACCCGCTGGCAAAGGTACTGTGGCTGTCGTCAAAGGAGGT
TTTGCTACTCTTACGCTGCAGCGGACGAGAGGACCGGCTATGCGTCCACAGTCGCACACA
CCTTGCTCCCCATGTAACATGAACTCGTTCCCATGGGTCTTGTGCCGTCCCAGGATACGG
ACTCCTGGAGCGCTTTTGTTCCACAGATCGAGGCTTGTTTGTGTTTCTTGTGGAGGTTTA
AAGAATCGGAAAAATGTTGAAGGTGTTGAAGATGAAGTTGGAGTTCGTGGCCTGACGTTG
GAATTACCCAAAGCGGCAACTCAGTACTTCACTGGCATAATCTGCCAATATTATACCAAA
ATGCCGCTATCTAAACTACAAACACATCACTACCTAAGCCTGTTTCGACGGCGGCCTCTC
AGTTCATACTAACTAACTGTTTATTTAGTTATGTTTCACGCCGTTTCTATGACACAATCC
CGCTAAATAAGATGTTGAGTAAGTAGTGCCTATTGGCTGTGTACTTTGGGGATATTGACA
CTAACTTATCTGCTATGAATTGAAACCCGCGTCTTCACGAAATTCCCCTGCGTCTCTAGC
CGTAGCTATCCAGTCCTCGTTGCTGTGTATTCCAGGATCCGAGGATTGAAATTGCGCATG
CATGTGTCGGTTGATATCCCCGGCCAAAGCTAGAAGTCGAAAGGCCTGCTCGGTCCGCCC
GGGGTACAGTAGATGCATTTAAAATGCATGGTGAAATCCCAGTTTGCTGGAGAGACCTTG
CTACTGCTTCATCCCGCGATCGTTTTGGAGAGAGGCTGCCAAAGCCCCTCACCTGCAGGG
ACTAGTGAAAGCAAACTCAGTTATATATCATCTAGCACTATGAACGAGGGGGTTCCAATT
CCCCATTATCGTCATCACTGCTGTTCTACAGGTACCCCTTGCTGAAAATTGTCAAAGCCT
ATTCGCTCTGACAACTAAAAGTGAAAGGAGGGTAGCATTAGAGGGTAGCTGAGATCGGTA
GAGAGACCACTCCAACAAGTTACTGCTTTCCCTTTATCGAGCAATTGTTGTTCTACCCTT
GGCAATGCCTATATTAGAAGTTGGTAAGGTTCTACTAAAAGATCAAAAAAAATATCCACA
GAGAGCTCTTGTGTATCTATCGGGCGTGCTAGGCTACCGCTTCATAGGTATCCTGGTTCC
GAATGTCTGCATTGCGTCATGCTTTGAAATAAGATGAAAGCTGAGATTCAGCACATCCTT
CGGAATTATCTGCGGCTGACATTGGATACTAGGTAAAGGATCTAGATGTTTTGAGGCTGT
AGTCCCGCATCGCTCACTCTGGCTGGCTGGAAAGCCCATCTAGGCAAATGGTTTTGGTGA
CAGGGCTGAGATTTCCTGAATCCTCAAACTTGAGATTTTATCACTGATTGGTGGAGGAAT
CCTCGAGCCTTTTATTCGGAGGCTGATAGATGTAGTTATATCAAGGCTGATACACTAATT
CCATCGATAAGGATGTGCATTGTCCGGAGATTTGGTTGCCGGTTTTAGATTCACTGCTGA
GGTCAGGATTGGCCCAATTCAGGGTGCACTATGTCAGCCGACTAGGCCCCGTACAACCTC
GCTTCACACTTTGGGCCTTTTAACTCACACCCATGGATCAGAATCGCCGTTTCAAAATAA
AATAGCCAACGATGGCCATCACATGGTAAAATGTAAGTTTCATCCGTTATGGCTTCTGAG
GGTTTCACAAATTTTGACAATTTTTGAGAAAATCCCGCCTTTTGATTCTACACCACCCCA
TTTGCACCATTTGCGCCATTTAGTCCAATTAACGGGATTTTTCGGTACCAGCAGGCAACA
TACTACTTTCCAGCAATAAAGTTTACCGTTTGGGTACCGTACACTTCGACCAGTTAACTG
ACGTGTAGGGTCCAATCTTCCAGTCAAGCAATGAACATGAGAGCTAAAACGTTCAGAGAA
ATACCATCCCTAGTGCCTATGAATTCCATAATTTAAACATACACATATAATTTGCCCGCA
AACTCCGTCATGAATATCAGCCTGGTAGGGATGATCTTATTACCCAATTTTGCCATGAGG
TGTGCGTATTATCCATACAGAGGGATGGAGCTAACCTTAGCGGAAACTATTCGGAAGAAG
TATTGTTAGCAGAAAGGAAACTGGTATACGGAAATGTTTACCATACTTCTCCATGAGTTC
ACGAAAGTAGGACTTTTTTCCAGGTTTCCTCTCCATAAAGCTATAATCTTCGTTATACCG
GTTTTCCGGAGCGGATTGTCCTTGGTCATAACCATACTCCCTCTCTCCAGCTTTCTTCTG
GTCGGCGAGACTCGTGAACGGCTCGAATTGGGATCTTTCGCTGTGTCCATGATGCATTCT
ACCGGCCATAGGGTTATTTCTTTCGGTACTGGATACTGTCTCAGTGATTGGCTTTGGCTC
AGAGTCTGTTCCTTCAGGCCTGGAGACGACCCCTTCTTGACTTCGAACTCCCGAGTTCTC
TGGCTTGGTTGGACCTGACATGACGAGAGTTTATATGGTAATTGCAACACGATATACACA
AGATCAAATATAGTATTGACTGATATCATACAATGATTATTTTTATGTTGGGTGTGGTTT
AGAATGTGTATAACCCTTTATATATGTCTAGGTCTCAACCAAAATTCCCTATGATGTCAT
TGTAAGTACCTACTAACGTCATATCTGATTGGCCATTGGTTGAAAGAACAAGTATCTTAA
CAAGGAAATAGCACTGACTCCCGGAGTACATATACAAAGTACGCTGCTCAAGATTAGTGG
CATGCTATTTCAATGTACAAAAACCTCCATGTGAAATTACTGGAACAGAGACTCACCTTG
GAAGCCAGTCATCAGTAATTAAGTTATCAACAGACCTTCAGTTAATCAGAACCTAATTTG
CTTGAATTCTATAGTTTCAAGCATCTAGTGCCTTTCCAACAGTCTATTACCAATAGCCGT
GTATTTCTAAATACACTATTATTCTCTCAATAGCAATACTCTATCTTACGTCGTCGATGG
GAGGATTTTAGGTTGCGGGTCTTAACGGAGCAGTTTTGTATAACGCCCTACTTAGTTAAG
CGCTGCCCCACTTCCCGGCGCTTAGCTGAGGAGGCTCAGGAAGTTGATGTCCTCATTTTT
CCCATCTAGCATTGGCAGCAGTTAGGAGCTAAAAGAGTCGTGGTAGTGTTTATGTATATA
TTTTCTACCATAGTCTGTAACTGGTCTAATGTAATCAAAATTCTCTTGAAATCCTGAATA
TTCAAGCTACAGAGCTGATCCTCTGCATACTAACACCCTAGCCGCTACTTAATACCACCG
AATACCCGTGACCTGAACCTATTACACAAAGGGGGCGTTATTGATGAAATTATATCGGGT
ATCGAGATGAGCCACGAGGTAGTGGCTCCTATATAACATCTGAGGCATTATTCATAAGTG
TGCATCATACTTTGGGGTCGTTACTGTATACAAACAATTGCTGTCTCCTCTCATGCTGAA
AATATAGCATAACCACAGTTACTGGTAATATGATATCAAACTATATGCCAGATAGTGACA
TCCTTAACCCCGTATTCAAAATCGATTGTCTTTGGTAGCTGCTACAGCTGGATATGATAC
CTCATTGACAATTTGAAGGTAGGAAGCTAGATGGTCTTTCTCGGTCTTTGGATCATCGAG
GTGCACGTATATGCGTTCCTTGGTACCGTGGTGTCGATGTCTGCGACGCCGCTTCTTGTG
TACCGGCTTCCACCCGTGGACACGAACAGCATACATCGTATAAAACGTGAAAAATAAATG
ATAGAGCCCGCATGTGCAAGAGAAAATGATAGCAGCTAGTTCTAGGGAGCCAAGTCTGTA
TAGTTCAGGGAAACAGAGCCGGTGAATTTGTTTTCTTGGTTGCAGACAATGTCGAGAACG
TCAGGAGGTAGTGGTGTCCAGAG
>comp40_c0_seq1 len=441 path=[418:0-43 853:44-44 462:45-440]
TGTTTTCCGACCTGCTTTGTTTTTTATATTTCACGACGAACGATAAAAAATGGGCGATAT
AGCTTGAGGACTGGGGAGGATGACACACCCCAGGCAATGTCAGCAATACTACTCCGGAGC
GGAGGACCCATGCTGGAGAGGAGAATCTGTTCTATAGACGACAAAATGTGATGTGTTGGT
GGATATTATAGGCTGTGTATATCCTCCTGAGCCGGGAGTTCTTCCTCTCTGTACATTATC
ATCAATATGATATCCATCTTAGACTTGTTTCTCCTCTGTCTCTGCTACCAGAGACATTTA
TATCCTGTGTCTCTATCTTTGTTCTCTACCACGCTGTATAACACTTTCGCAAACTCCTTC
ACCCTGACCTCACCGTCGTGTCTTTAGCTTTTATCCTCCCTGCATCGTCTTTCTTCTGAC
ATGACTAGAAAAAAAAAAAGG
>comp41_c0_seq1 len=3359 path=[1:0-1400 1402:1401-3358]
ATTGGTCAATGTCGCTTATCTGCAGACTTAACCTTAAAAAAAGCATCGACCAAGCTGGAT
CTTGCTGGCTTTTTTTCATTTCTTTTCAAGATGAAGACGAAGAGGAGGCAAAAGGACAGC
AAGGAGACAAGCAGCAAGGAAGAATATGCGTGCCGTTGGCAAGACGGCTAGCATTGTAGT
CTCAGACGCGAAGAAAGAGGCAGCTGCTCTCCTCGATAGAAGCTGCTTTACGGTTCGTCC
GCTAGTTATCTCAACCTGGTCAAAAGCATGTGCTTCCACTTTATCTCCCCCGCCCCCCAC
CAGGCATTAGTTAAGTATGTTTACTTTGCGTTGGCTGAACCACAAAGGGAGGATGCTAAT
TGGTCAGCCTATTTTCCTTGAAGGCCCGACATCGGCAGCTCGAGAGCCGCACTTTATTTT
TGTCTTGTTGGTTTCTGCCGGCGCCTTATTTTTGACCCCGAAAAGCACTTCCTTTGCTGA
GTTGCTCATGAATGTTTGGGAAAGGGACATCGACAGAGTAAACCACCAGCCGGACAGGGA
TTTTACGTAAACCGATTCTGGTTCTTGGAGAGGATGTACATCGGTACTATGGGCCCCTCA
ATGCTGTGTATATGACCGTGCGGGTGAAGGCCTCCCGGCTGGAGCACGCATCGTATCAGG
CCGAGTGCCGGCTTCACGTTCGTATCTCCTTCGATAACTCGTTAATGCCGAATCCTCGGC
ACAAAAGAAAACAAAACGCCCATCTTTTTCCAGCCGTAAGCTCCGGAACAGCCCGCTCTC
TCCCCAAAAGCAACGAAGTAATGTGGGAAGAGCATTGGAGAATAGGAGAGAGGATCGGGT
CCTTTCGGAAGAAAAGAGTCACGTGGTGCAGGTTGCATGGTGCATTCAGCAGTTCGCTAC
CCCCTACACCTTCCTGTCATTGTGTAGCAAAAGACGATATAGGGAGCAAAGAAGCTGCCC
CGTAACTAATATGACTCTCTGCATATGATGTCAGATATGCGAGGACAGGTGGCGACGGAC
AGATGCCGCTCAACGCCATTCATATTCATACATATATACCATCCTGCAGGGAGTGAACTC
CGTGGATACGAAATTATTTGTCAATCATACATACAGGAGAGCCGGATAGCAACGCTCAAC
AAGGCTCCGGTGCGGATACAGGATAGGGGTCCTCGCGTGACGCCTTTTCAACTTCTTGGG
CTGCTTTCGGTTTGTGACTTGGGTGGCATCCTTCCACGAAGGGGGCTTCCACGCCTAGGC
CTGGTGGTGGGAAGAGGTATGACAGAACAGTCATCCAGGTGAACCCCATAGCCAGACCAA
CGAAGAATGTGATATTGAACAATTTCATCCAGCCTTGCATGGCTGGAGATTTGTCTTTGT
TGACTGATACGACCAGTCCAGGTATTTGAGACCATATACTGGCGGTAAAGGCGACAGCCC
CACGCCAATTGAACCCGTGCCAGTACCAGTATATGGATGATGAGTCCCCTTTATATAGGT
CGCAGAGCTTGAGTGTCTGGCGCCGGATGACGAGATAGTCTGATAGCATGATACCAATCA
AAGGGGCCATGAATATTCCAAATCCAGATAAAACTGACAGAAATTTATCTGCACTGGCAA
GAAGTTGCCATGGCCTTGCTTTTTGATCAGCCGGTCTATCCATCGGCATCGTGCAAATAA
CTATACCACTCACTGAGATGCAACGCCAAGAACGACCATAATATAACTTCCTCTTCTAAT
GTTTATATATTTTGGTTGCAGACCGGCTAGATCCGTCCCTGCCGAGACAGAGTTCAGTAC
AAGCGATATCTATAATCCAGGTCAGCAAGTTCCCGACTGTTGGGGCCATTGAGGTTGAAC
CCTACCGCGAGCTGAGTCGAGACAGTGCCTATGGAGGCAAAGAATACACCAGCTCTGGAA
CGTGGACTTGAAGTATAGTGTTCCTGTATAGCGGCAAGAAGTTGAATGGGACTCCAAATG
ATCTCTCCAAGAATATCATTCGCGGCACTAGTTACGATTATTCCAATCATAGCTGTAATC
GTGATTGTTATAGGCGCAGCTATAAGCTGGGATAACGTTGGTGCCAGTGGTCGATTCGCA
TAACGGGTCCAGTCGGATTGGCTTAGGGTGCTAGCACCCCATGCACCAAGGATTGCAGTT
ATCCCAAACATGACACCCCATCCTACAGAGTCTGTTGTTGCTGGCTGATGAAACATTGAT
CCAGGACCTCCAGCATTTCTCACTGCCCTGTAAAATGTTAGCAACGGGCCAGGTCTAGGA
GAAGAACGATATCAGCTAGCACATACCAAGCCAAGATGCCGATACATGTTGAACTGAATA
GGACGAACGAAATACCAAACGGTATTTGGAGTCTTTCAGGAGAAATAAGCAATAAAGGCA
GGAATATAAGATACCACAAGACCATGCCAATAAAGTCATTGGTGAGCAGGTGTGAGCCTT
CGGAGAATGAGTTCTTCATATGCGCAAAACCGGGGATAACTGCTCCCACGAGCACCCTGG
TTGCCTGGCCTCCCCTATATTATCAATATTAGCCTTGGGGGCTGTCTAATACTTTTGAAG
TAGACCTTACCAGTATGACTGCATTCCAAACCAGATGCAACCAAGAAAACATCGAAGAAC
AACAGGAACTTTTGCCATTCATGAGTCCGAAATGCATACTCACAGGGAGTTATCGAATTA
AACCTACAGTATGATCCTCTCATTCCCCAAGAGAACCGTGAGGCAACCGGAAAGCCGATA
TGATGTCGCTCACCCATCCATCCGCATGCAACAGCAAGTATGCCAGTGAATATTCCGCCC
ACAGCCTGTTTTATCACACTATATCAGCCCTAAGCATTGATTTAAATCCATATGAGATAC
ACGTACAACGCATCCAATTGCCTGCTGGGGACTTAGCCCGAATGCCAAAAGAGTGCTTCC
TATAGTCCATGCTGATATGCATGAACCGGATACCATCCAGTAACCTATCTAACCCATAAG
TCCATCCCGTCCATTCTGTCGACAACATAAAACAATAGCATACCAGCATAGCCCCAAACT
CCCCAGGTTCGTCTGTCCAGAGGGATTGGAATAAGGTCCCTATTGCACCACACCGTGTTT
TCGTATAGCGGGTCTTCATCTATCGGCCTTTCAGCTCAGGTTCATTAGCAGGCAAATCGT
CAACTACACAGGTATAGGTTGAATTGTCAAAAGCCACTTACACCGCCAACTTGCGCTTAA
AACTGGCCCAGTCGACCATCTTGCCAGTTTACACGGCTGTATATGTAACAAACGGTGGTT
TACAAGCAACGAAGCCGTAGACCCGTTGAAGCGGGAGCTAATGTGGAGATGGATATAAA
>comp41_c0_seq2 len=1429 path=[1:0-1400 6724:1401-1428]
ATTGGTCAATGTCGCTTATCTGCAGACTTAACCTTAAAAAAAGCATCGACCAAGCTGGAT
CTTGCTGGCTTTTTTTCATTTCTTTTCAAGATGAAGACGAAGAGGAGGCAAAAGGACAGC
AAGGAGACAAGCAGCAAGGAAGAATATGCGTGCCGTTGGCAAGACGGCTAGCATTGTAGT
CTCAGACGCGAAGAAAGAGGCAGCTGCTCTCCTCGATAGAAGCTGCTTTACGGTTCGTCC
GCTAGTTATCTCAACCTGGTCAAAAGCATGTGCTTCCACTTTATCTCCCCCGCCCCCCAC
CAGGCATTAGTTAAGTATGTTTACTTTGCGTTGGCTGAACCACAAAGGGAGGATGCTAAT
TGGTCAGCCTATTTTCCTTGAAGGCCCGACATCGGCAGCTCGAGAGCCGCACTTTATTTT
TGTCTTGTTGGTTTCTGCCGGCGCCTTATTTTTGACCCCGAAAAGCACTTCCTTTGCTGA
GTTGCTCATGAATGTTTGGGAAAGGGACATCGACAGAGTAAACCACCAGCCGGACAGGGA
TTTTACGTAAACCGATTCTGGTTCTTGGAGAGGATGTACATCGGTACTATGGGCCCCTCA
ATGCTGTGTATATGACCGTGCGGGTGAAGGCCTCCCGGCTGGAGCACGCATCGTATCAGG
CCGAGTGCCGGCTTCACGTTCGTATCTCCTTCGATAACTCGTTAATGCCGAATCCTCGGC
ACAAAAGAAAACAAAACGCCCATCTTTTTCCAGCCGTAAGCTCCGGAACAGCCCGCTCTC
TCCCCAAAAGCAACGAAGTAATGTGGGAAGAGCATTGGAGAATAGGAGAGAGGATCGGGT
CCTTTCGGAAGAAAAGAGTCACGTGGTGCAGGTTGCATGGTGCATTCAGCAGTTCGCTAC
CCCCTACACCTTCCTGTCATTGTGTAGCAAAAGACGATATAGGGAGCAAAGAAGCTGCCC
CGTAACTAATATGACTCTCTGCATATGATGTCAGATATGCGAGGACAGGTGGCGACGGAC
AGATGCCGCTCAACGCCATTCATATTCATACATATATACCATCCTGCAGGGAGTGAACTC
CGTGGATACGAAATTATTTGTCAATCATACATACAGGAGAGCCGGATAGCAACGCTCAAC
AAGGCTCCGGTGCGGATACAGGATAGGGGTCCTCGCGTGACGCCTTTTCAACTTCTTGGG
CTGCTTTCGGTTTGTGACTTGGGTGGCATCCTTCCACGAAGGGGGCTTCCACGCCTAGGC
CTGGTGGTGGGAAGAGGTATGACAGAACAGTCATCCAGGTGAACCCCATAGCCAGACCAA
CGAAGAATGTGATATTGAACAATTTCATCCAGCCTTGCATGGCTGGAGATTTGTCTTTGT
TGACTGATACGACCAGTCCAGCTGGAAAAGAAAAAAGAAAAAGAAAAAG
>comp42_c0_seq1 len=5346 path=[1:0-4209 10628:4210-4272 4211:4273-5345]
GACGTTTATTCTACTGTCCACTCCTCTAACCTACTCTCGCTTTGCTTCTACGGAGCATCA
GCCCACCATATTTACCGTCCCTCCTCTTTTCTTTTTACGTGAACCATACATACCTTTCTT
TATACTTATTTTCTCTTGTCTTTTCGTTTTACCCGGGGAGTTCTCGCAGGTTGTAAACAA
GATGCCAATGGCCAGTCAGTCATTTCAGTTCAAACAGATATGAAAGCACCTTTTTCTTTC
CCTTCTTTCTTCTCTTTTTCTACATATACCTTCCGACTTATTTCAGTGGCATTCTTCATC
GACTTCGAGCAATAATTTGATCGTGCAAGAGTCTTGTGGTAAATGGCTGGCAAGAATAGT
ACCTAGCTTATTTGTTTTCTCGGTCATCGCAGTAACTATATTGTCGTAACATTAAATAAT
CTTTTTCAATTATTTGGTCAAATATCCTTCCTCTAACCAGAGACGCCTTTTTAAAACCTA
GGATGATTTCCACTGAAGGTTCACTTGTTTACTTCGGGCCTGTGATATTCCTCGTTAGAA
CACTATATATAATTATGTAGGAAATATTGTTTTACTTACCAAGGGAGCAAGGGCGCTGAC
GCCAGCCATCAACGCAACAACAGTAAGCAGAAGCTGGATCTTTGAGAACCCCTTATCAAG
GATATCGAATGGCTGGCTTGGCGCAAGTCGGGTTCCGAAGATATCAAATCCATACGAGAA
TATCAACGTCGTACTCTCAAGTAGCGTCGGGCTGGATTCGACGTGCTGGATGCCCATCAC
ATCCCGAGAATGTGTAAGGTGCCATTTAGGATCAAACTCGAGGTTCGGATTATATTTCAT
TAGACCTTCTTCAGCTTCTTGGGCAGTAGGATCACGGCCCACGGGGCGGCGGGGAGTCGA
GGATGGGTCGTGGGATTCCAACGATGCTGCGTGACGCTGGGAGGGTGCATAGGAGCTGTC
TGATGGATATTCCCTGGCGAGTTTGGGTGACTGCCATATTCGAAATGGCTTCGGGGATCA
TGTACGCTTGTGATATGACATGCGGCATGGTGATGTTGGTGATACTAGAATAGTTGGCTG
CGTCGCCGAGAACACCACGGTCATTGGGAGTAGACGATTCATATAGTTCAGATACTATAA
GCTGATATCCCTTTGCAGCCGATACTTCACTTGTGTCTGCCCAGAAAGAATAGGCAAACC
AGTTCTCGGAGATAACTGAGGCGATGGGCTGAGTGATATCAACATTCGTGTACCTTGCTG
TATGCAAGATCTGACCGGATACGCCATCAAGAAGGTAGAAGTCCACAGTGGACTCGCCAG
TTGCCGTAATGAGGGCGAGATTGTGGTTCAGGTACTTGTAAAGAACGGATCTGTCGCCTA
GGACCTTGCCTACCGACGCAACGGGGTCGTGAGCCGGTCGTGCAGTAGCATGGATAATTT
TTTGCCCCTCAGGGACAGTGAACTCCCACATTGGGGCCTTTGATTTGCTGGTATTCCAAC
CTAGGATCCGCTTGTCACCACTCCGAGTGACGAGGAAGGCATCGATTCCATTGACATAGG
CAGATTCAGTCGGTACGCCATGTTCCTCAACTCCAACCTTGAAATCTGCAGCGCCGTCTG
GAACAAATGCGATAGATGCAACTTTTTGCGTTGGGGGTGTCCGGCTGGTAACCTCACCCG
TGGTGATGTTTACTTGGAGAGTGCTGCCGTCATCGACATGGACGGTTGCAAGCCCCAACT
GAGTGGTGATAGCTTTCACGCCCCAATCAAGATCATTCTCCACAGCCTTGATGTTCCACA
TAACTTTTCCGTGACGGCCTGAATCAAGGGCTGCAACTCGCCCAGTCCTGGTTGCTAGGA
TAATCTGTTGTCCCAGGCCGAATTGGATTAGGTCGCTGATATCACTTGGCATGAAGCTGG
TCAAGACTCTCATGGGCATCTCCATCAACCAGTCAGGGAAACCTTGCTGGATGGCCTTGA
GATGTCGGATCAAACGATGAGCGTAGGCCATGGGTACACTCTGGTGGCCTTCAACCTCGA
GCTCGCGGGCAAGGGTCACACCATCGTTCAGGTCGGTCCATGCAGCAGCAATAGCTTCCG
TGAGAGACTCAGGTCTAGTCCACTGTAGCTTTCCGTTTAGAACCAAGGACCAATCTCCTG
ACTCTTCGACCTGGGCGAATCGAACGGAAACACCTGATTCAAGTGCAACAACCTCTGAAA
CGGCATTTTGAGATTTCTCTGGCAATACCCCACTGGTCTTCCAGGTTCCCTGGGCCTTGT
CAGACACAGATGAGTAGATAATGACCTCAGTTGGAGTGATCCGTGTAAAGTAGAGGTTTT
CGTTGTTCGTGTTAGTGCCGGCTGTGATGACTGAGTGCCCCTGGATCTTTGGAAGGCTGT
AGGCTTTTGTGATGCTTGTGGTTTTAATGTTGATATGGTAAACATCAGCCCATGATGCTG
AGTCAGTGCGGTATTCCACGAGGAAATGTGCTGGGCCGCTTGAGCTCTGAGATACGTGAA
TTTTAATATGACGAACCCCTTCGTGCTCTACCTTGATGGACTCAATGGTATTAGACCCCA
GTACGTTAATCTTGAGAACGGTATTGGCCTTGTCTGTCCAAGCAATCAAGGGTGCAGCGG
CGTTTCTGCCAACAAGAAGAATCGATTCAGGCCCGAACACTTCTGTATCCGAGTTCAGGG
TATATTGGCTCCCAGTCTGCTTACCCTTGGCTAGATCCAAGGCGGTGACTTTAATCTTAT
ATCCAGATCGAGACGCATGCTGCAATGCCACGTAGTAGCCAGTGGACTTGGATGCCACTG
ATACCTGGAATGGTACATCATTACTAGACGGTAGAGTCAGTCTCATATCTATGCCAACGG
GTAATATAATAATAATAAAAAGATATACCTCTCATCCTTGAATTCCCACACTGCACTGCC
AGAGTCGATATCCAGCCTCCTCAACACACCCTTCTTATCTCCCAAGAGCACCAGGACGTC
ATGTCTGTACATGATCTCCTCAGGCCGATCCGGGACCAACTCAAGATCCTTAACGACCCC
ATCCGTAACCCGCTGAATCCCACCGAAACCGTCCATCAATCGCATCCCACGCCGAAACAC
CGCTACCGAACGCACTCACCAGCGCATCATCGTTATCCGCCGCACGCAGGAACGCTTCAT
TAGATGATCCTACAGCCTGCGGGAAGTACTCTGTGACGTTCTGCCTCCACACCACCGATC
CGTCCTTTGGATTAACAGCTCCTAGGATGTTCTTATCTGAGTGCGTGTAGAGCAGCGATG
CGACGGAGGAGGGACTCGAGCGGTGGAAGAAGGTGTTGGCTGCGCCGGGTTGGCCTAGGA
GGGCATGGTGGTAGTCGATATGGTAGGCCTCGTCTGCGAGGATTGCCAGCGCCGAGGGGA
CAAGGGACGCCCACAGGAGGGAAGCTGCATCAAGCCGCATTGTATTACCTCCTTACCACT
AGCATCTGTCAGTGGTGTGGCGTGTGGTGGAAGTGTTCAATTCGGAGCTGCTGGGTTGCT
TGTCTGTTGTATTTGTTTAGCTATCTTTGCGCTGTTGGAGGCGCTGTCTTGGCAGCCACT
TAGTCAGATACGGCGAGACGGATGGGCTGGGAGCAGAAGATACTTAGATCAGAGCAGACG
CCTAGATAGTGATGGGAGTATACGAGAGTAGAATAGGCAAGATGAGAGAGTTTGGAGGCA
TTGACATCATTCAAGCTAAATTTCTACCATACTCCGGTATAACCAGACCTACCCGTGATA
CTCTTAATACTCCGGCCTATATACAACTCCATTCACATCGATATCCATATCAACATCAAC
ATCAACATCCAGCGATAACGACGACCGTGACCAGCACGACGGTGATAGTAATCAGCCCAC
CATGCGGGCTGCTGGGCGTTGGCATTGCCACGCCCGTGGACTCAGAGGCCTTGGGGCCAA
TCTTAGCAACCAAACGATCCCCAATATGAGCGAGGGATTCCTCGAATGTATTGAAGTTGT
CCGCCTTCCAGTCAGCGCCATTCGCACCCGGCTTGGCCTCTTCGCCCTTGAAGGCAACGA
AAAGGACATCGTGCTCTTCATGGCCGTTGTTGCCGGTTAGGTTATTTTCCGGGAAACAGG
CCCGGGCGAGAGAGATAGCCACTTCGCCGGTGTCTGTGTTGCCATTGGTGTCTCCCCAAA
TGCCGTAGAACTATTCAGATGTTAGAACATGTGTTTACCTGTATCTGGGTAAACAGAGCC
AGCGGGTTCATACCAGTCTGTTGTTGCAGACGACTGCTATAACACTGAGGGGCTCAATGC
CTGAATCTGAAGGGAGGTAAGAGGGTCTCTTGCCCTCGTTGCCAAAGACGACATAACCAT
GCAAGTTGGCGTCGAGGTCATCGAGACCGTATCCTTGCACCTCGTCCTTGAACGACGTCT
GTCCCTGGCCAGTCAGATCGTTGGCGCACTCTCCCTTTGACCTGTTGGCGCCGTCGCAGT
CGACATCTATGTCTCCGAGACGGCCCTTGGGACCTTTCAGGTAGACCACACCCTCATAGT
CACCACAGTACAGGAACCCACCTGGCACAGTTAGTGAAGTCCCACATGTACTTCAATATG
CCCTTCAAGGAGGGAAAATGATGACTTACTCTGTCCATGACCGTCCTTGAAACGGTCGCT
GCTCAGTGGCTTCTCACATCGATTGTTCTAACGGCAGTCAGCATGTGGCATTACTAACTA
AATTTCCGGGAGGGATCAGCGGCACCTTTGCATGATCGAAGAGGGCCTTGAGATTGCTGG
GAATGGGCCTGCCAGCAGCAGAAGCAAGGCTCGCGAGGCCACACAGGGCGACGCAGAGGA
CGGTCTTGAGTGCCATCTCGCTATCACTACCTCAATTCACACTTTCACTGTCCGACCAGT
GCTGAAGAAAAATGGGCGAGAGCAGAGTCTTTTGAATATGCGACAGGCTTAGTGTTGCAG
GCTAACAAAGTGATTTAACTAAGTTCGCAAGGTTCAGGGGGCGGACGTTCCAGATAGCCA
GCAAAGGCCGAAAGAGGCGCATCAGGGACACGCCAGTCTAGTCGTACCAGACATGGCTAG
TTGCTCCGTGCAATGAGGATAGAGAGAGGGTCCTCTAGTGGAGTTTGCAGGAGAGAAAGC
GTTTAGAGATATGTATGTCTGGGGTGCTAAATCTGGGGTACAGCAGAGAATCTTGTCAAC
CGCCAGGCCAGCCCATCAGCCCCTTAAGCCCGGAAGAAGTCCTGGGAGAAAGCCTCTAAG
GCTCAGTTAGGGCTGCCCAAGTCTCCAGCCTCAAGCATAAGCTCCCTAGCCCGGTCTGCG
CCACAT
>comp42_c0_seq2 len=5283 path=[1:0-4209 4211:4210-5282]
GACGTTTATTCTACTGTCCACTCCTCTAACCTACTCTCGCTTTGCTTCTACGGAGCATCA
GCCCACCATATTTACCGTCCCTCCTCTTTTCTTTTTACGTGAACCATACATACCTTTCTT
TATACTTATTTTCTCTTGTCTTTTCGTTTTACCCGGGGAGTTCTCGCAGGTTGTAAACAA
GATGCCAATGGCCAGTCAGTCATTTCAGTTCAAACAGATATGAAAGCACCTTTTTCTTTC
CCTTCTTTCTTCTCTTTTTCTACATATACCTTCCGACTTATTTCAGTGGCATTCTTCATC
GACTTCGAGCAATAATTTGATCGTGCAAGAGTCTTGTGGTAAATGGCTGGCAAGAATAGT
ACCTAGCTTATTTGTTTTCTCGGTCATCGCAGTAACTATATTGTCGTAACATTAAATAAT
CTTTTTCAATTATTTGGTCAAATATCCTTCCTCTAACCAGAGACGCCTTTTTAAAACCTA
GGATGATTTCCACTGAAGGTTCACTTGTTTACTTCGGGCCTGTGATATTCCTCGTTAGAA
CACTATATATAATTATGTAGGAAATATTGTTTTACTTACCAAGGGAGCAAGGGCGCTGAC
GCCAGCCATCAACGCAACAACAGTAAGCAGAAGCTGGATCTTTGAGAACCCCTTATCAAG
GATATCGAATGGCTGGCTTGGCGCAAGTCGGGTTCCGAAGATATCAAATCCATACGAGAA
TATCAACGTCGTACTCTCAAGTAGCGTCGGGCTGGATTCGACGTGCTGGATGCCCATCAC
ATCCCGAGAATGTGTAAGGTGCCATTTAGGATCAAACTCGAGGTTCGGATTATATTTCAT
TAGACCTTCTTCAGCTTCTTGGGCAGTAGGATCACGGCCCACGGGGCGGCGGGGAGTCGA
GGATGGGTCGTGGGATTCCAACGATGCTGCGTGACGCTGGGAGGGTGCATAGGAGCTGTC
TGATGGATATTCCCTGGCGAGTTTGGGTGACTGCCATATTCGAAATGGCTTCGGGGATCA
TGTACGCTTGTGATATGACATGCGGCATGGTGATGTTGGTGATACTAGAATAGTTGGCTG
CGTCGCCGAGAACACCACGGTCATTGGGAGTAGACGATTCATATAGTTCAGATACTATAA
GCTGATATCCCTTTGCAGCCGATACTTCACTTGTGTCTGCCCAGAAAGAATAGGCAAACC
AGTTCTCGGAGATAACTGAGGCGATGGGCTGAGTGATATCAACATTCGTGTACCTTGCTG
TATGCAAGATCTGACCGGATACGCCATCAAGAAGGTAGAAGTCCACAGTGGACTCGCCAG
TTGCCGTAATGAGGGCGAGATTGTGGTTCAGGTACTTGTAAAGAACGGATCTGTCGCCTA
GGACCTTGCCTACCGACGCAACGGGGTCGTGAGCCGGTCGTGCAGTAGCATGGATAATTT
TTTGCCCCTCAGGGACAGTGAACTCCCACATTGGGGCCTTTGATTTGCTGGTATTCCAAC
CTAGGATCCGCTTGTCACCACTCCGAGTGACGAGGAAGGCATCGATTCCATTGACATAGG
CAGATTCAGTCGGTACGCCATGTTCCTCAACTCCAACCTTGAAATCTGCAGCGCCGTCTG
GAACAAATGCGATAGATGCAACTTTTTGCGTTGGGGGTGTCCGGCTGGTAACCTCACCCG
TGGTGATGTTTACTTGGAGAGTGCTGCCGTCATCGACATGGACGGTTGCAAGCCCCAACT
GAGTGGTGATAGCTTTCACGCCCCAATCAAGATCATTCTCCACAGCCTTGATGTTCCACA
TAACTTTTCCGTGACGGCCTGAATCAAGGGCTGCAACTCGCCCAGTCCTGGTTGCTAGGA
TAATCTGTTGTCCCAGGCCGAATTGGATTAGGTCGCTGATATCACTTGGCATGAAGCTGG
TCAAGACTCTCATGGGCATCTCCATCAACCAGTCAGGGAAACCTTGCTGGATGGCCTTGA
GATGTCGGATCAAACGATGAGCGTAGGCCATGGGTACACTCTGGTGGCCTTCAACCTCGA
GCTCGCGGGCAAGGGTCACACCATCGTTCAGGTCGGTCCATGCAGCAGCAATAGCTTCCG
TGAGAGACTCAGGTCTAGTCCACTGTAGCTTTCCGTTTAGAACCAAGGACCAATCTCCTG
ACTCTTCGACCTGGGCGAATCGAACGGAAACACCTGATTCAAGTGCAACAACCTCTGAAA
CGGCATTTTGAGATTTCTCTGGCAATACCCCACTGGTCTTCCAGGTTCCCTGGGCCTTGT
CAGACACAGATGAGTAGATAATGACCTCAGTTGGAGTGATCCGTGTAAAGTAGAGGTTTT
CGTTGTTCGTGTTAGTGCCGGCTGTGATGACTGAGTGCCCCTGGATCTTTGGAAGGCTGT
AGGCTTTTGTGATGCTTGTGGTTTTAATGTTGATATGGTAAACATCAGCCCATGATGCTG
AGTCAGTGCGGTATTCCACGAGGAAATGTGCTGGGCCGCTTGAGCTCTGAGATACGTGAA
TTTTAATATGACGAACCCCTTCGTGCTCTACCTTGATGGACTCAATGGTATTAGACCCCA
GTACGTTAATCTTGAGAACGGTATTGGCCTTGTCTGTCCAAGCAATCAAGGGTGCAGCGG
CGTTTCTGCCAACAAGAAGAATCGATTCAGGCCCGAACACTTCTGTATCCGAGTTCAGGG
TATATTGGCTCCCAGTCTGCTTACCCTTGGCTAGATCCAAGGCGGTGACTTTAATCTTAT
ATCCAGATCGAGACGCATGCTGCAATGCCACGTAGTAGCCAGTGGACTTGGATGCCACTG
ATACCTGGAATGGTACATCATTACTAGACGGTAGAGTCAGTCTCATATCTATGCCAACGG
GTAATATAATAATAATAAAAAGATATACCTCTCATCCTTGAATTCCCACACTGCACTGCC
AGAGTCGATATCCAGCCTCCTCAACACACCCTTCTTATCTCCCAAGAGCACCAGGACGTC
ATGTCTGTACATGATCTCCTCAGGCCGATCCGGGACCAACTCAAGATCCTTAACGACCCC
ATCCGTAACCCGCTGAATCCCACCGAAACCGTCCATCAATCGCATCCCACGCCGAAACAC
CGCTACCGAACGCACTCACCAGCGCATCATCGTTATCCGCCGCACGCAGGAACGCTTCAT
TAGATGATCCTACAGCCTGCGGGAAGTACTCTGTGACGTTCTGCCTCCACACCACCGATC
CGTCCTTTGGATTAACAGCTCCTAGGATGTTCTTATCTGAGTGCGTGTAGAGCAGCGATG
CGACGGAGGAGGGACTCGAGCGGTGGAAGAAGGTGTTGGCTGCGCCGGGTTGGCCTAGGA
GGGCATGGTGGTAGTCGATATGGTAGGCCTCGTCTGCGAGGATTGCCAGCGCCGAGGGGA
CAAGGGACGCCCACAGGAGGGAAGCTGCATCAAGCCGCATTGTATTACCTCCTTACCACT
AGCATCTGTCAGTGGTGTGGCGTGTGGTGGAAGTGTTCAATTCGGAGCTGCTGGGTTGCT
TGTCTGTTGTATTTGTTTAGCTATCTTTGCGCTGTTGGAGGCGCTGTCTTGGCAGCCACT
TAGTCAGATACGGCGAGACGGATGGGCTGGGAGCAGAAGATACTTAGATCAGAGCAGACG
CCTAGATAGTGATGGGAGTATACGAGAGTAGAATAGGCAAGATGAGAGAGTTTGGAGGCA
TTGACATCATTCAAGCTAAATTTCTACCATACTCCGGTATAACCAGACCTACCCGTGATA
CTCTTAATACTCCGGCCTATATACAACTCCATTCACATCGATATCCATATCAACATCAAC
ATCAACATCCAGCGATAACGACGACCGTGACCAGCACGACGGTGATAGTAATCAGCCCAC
CATGCGGGCTGCTGGGCGTTGGCATTGCCACGCCCGTGGACTCAGAGGCCTTGGGGCCAA
TCTTAGCAACCAAACGATCCCCAATATGAGCGAGGGATTCCTCGAATGTATTGAAGTTGT
CCGCCTTCCAGTCAGCGCCATTCGCACCCGGCTTGGCCTCTTCGCCCTTGAAGGCAACGA
AAAGGACATCGTGCTCTTCATGGCCGTTGTTGCCGGTTAGGTTATTTTCCGGGAAACAGG
CCCGGGCGAGAGAGATAGCCACTTCGCCGGTGTCTGTGTTGCCATTGGTGTCTCCCCAAA
TGCCGTAGAACAGTCTGTTGTTGCAGACGACTGCTATAACACTGAGGGGCTCAATGCCTG
AATCTGAAGGGAGGTAAGAGGGTCTCTTGCCCTCGTTGCCAAAGACGACATAACCATGCA
AGTTGGCGTCGAGGTCATCGAGACCGTATCCTTGCACCTCGTCCTTGAACGACGTCTGTC
CCTGGCCAGTCAGATCGTTGGCGCACTCTCCCTTTGACCTGTTGGCGCCGTCGCAGTCGA
CATCTATGTCTCCGAGACGGCCCTTGGGACCTTTCAGGTAGACCACACCCTCATAGTCAC
CACAGTACAGGAACCCACCTGGCACAGTTAGTGAAGTCCCACATGTACTTCAATATGCCC
TTCAAGGAGGGAAAATGATGACTTACTCTGTCCATGACCGTCCTTGAAACGGTCGCTGCT
CAGTGGCTTCTCACATCGATTGTTCTAACGGCAGTCAGCATGTGGCATTACTAACTAAAT
TTCCGGGAGGGATCAGCGGCACCTTTGCATGATCGAAGAGGGCCTTGAGATTGCTGGGAA
TGGGCCTGCCAGCAGCAGAAGCAAGGCTCGCGAGGCCACACAGGGCGACGCAGAGGACGG
TCTTGAGTGCCATCTCGCTATCACTACCTCAATTCACACTTTCACTGTCCGACCAGTGCT
GAAGAAAAATGGGCGAGAGCAGAGTCTTTTGAATATGCGACAGGCTTAGTGTTGCAGGCT
AACAAAGTGATTTAACTAAGTTCGCAAGGTTCAGGGGGCGGACGTTCCAGATAGCCAGCA
AAGGCCGAAAGAGGCGCATCAGGGACACGCCAGTCTAGTCGTACCAGACATGGCTAGTTG
CTCCGTGCAATGAGGATAGAGAGAGGGTCCTCTAGTGGAGTTTGCAGGAGAGAAAGCGTT
TAGAGATATGTATGTCTGGGGTGCTAAATCTGGGGTACAGCAGAGAATCTTGTCAACCGC
CAGGCCAGCCCATCAGCCCCTTAAGCCCGGAAGAAGTCCTGGGAGAAAGCCTCTAAGGCT
CAGTTAGGGCTGCCCAAGTCTCCAGCCTCAAGCATAAGCTCCCTAGCCCGGTCTGCGCCA
CAT
>comp43_c0_seq1 len=3229 path=[1:0-2425 6377:2426-2491 2427:2492-3228]
ATCAGGCTTCCCTGTACATAGCGGTTGGCGCCTTTTCACCAACACCGATCACAGCAGGGA
GCGGTCTCTCGAGGGTCCAGATACATATCTGCAGGGGGTGTAGGAGTGTGATGCTCCACG
AAGCCGTGGACCTGCTTGGTTGGACTTTGAAGTAACTAACTAGCTGACTCACTACTAGTT
AGTTGCTAGTCGCCTCCAAAGATAGTCAGCACCAGCGGCTCTCGAGTGGCTTCTCCGGGC
TACTTCCGTTTGCTCAGTCGATATTGATATCTTCCCTGGTTTGCTAGAAATTTGAGCTAA
CGCCGCTTTCCCGTCCACCTTGTTGGCCAAGCGGGCTTCTGTGACATCTGGTTGGGGATA
TAACTGGCATGCTACTGAGGCAGTCAACACTCCGTAGAAGTAGGCGTATGTAGGTGAAGA
CAAGTCGCCGCAGTATACTCCGTAGATGAACGTTTACTAGACCATGTCTATCAGTCAGAC
TAGACTCATGGACATCTACCTGGAAGATACCTCGTCTTCCAGCCGCCCTCTGCGGTATCC
CAAGGTATCTCCCATGTATCCGCGCCAAGGGGTAGCCGAATTCTATATTTTTGTCTTCCG
CAGAGTGAAAAATTACGACTCCGGCCGCCCTCAGACTTCTCGACTTTCGCTCGACTTCAA
CCTCCGTCGCCCCCTTGCCAGGCGCATAGTCAAAACCACCGAACAGCACCAACTGCCCTC
CTGCCGACAGCCAGTGGCCCCGTCCTCTACCCTCGAGACGCTCTTCCTCTCAGCTTTATC
CCTTGGGTTATCGCCCAAGTTGTCCCGCAGCTCGGCTCGGTGCCTCCAGACGCCACAGCT
TCGCCAACCAGCAGATCACCCCTCCACGCCCTTTTGCCAGCTCGACGTCCAGGACAGTCC
CGCGAAAGATAATAATATTACAAAAGGTAGAACCTCCCATGCGCGTTGCGCTGCTGTCTG
GAAGCTGCTTGTTTGCTCGTTGCGTTCTATCATTGCAATGAATGTCTCGCCCGCTCGCTA
CCTGTGCGCGCAGGGCGAGCGAACTCCCACAGCTTGCCACTTTACACTGTAGATGAAGAG
GAAGAGGAATAAAGAGATATAACGTCTTAGCTTGTGATGCTCGTTCTGTTGTCGCTCTCT
GCTGTTGCTTCGTTGCTTTTCCTTCCTTCTTGCTTGCTAGCCTTGTACAATCTACACTTC
CGAATTAAGCGCCGTCTTGCTATTCGCTCTGTTATTTTCTGTCCCAGAAGCCATGCTAAC
CGCCTTTAAAAGGGACCAGTATCCGCATTTTCGCCGCTTGTAACGAGAAGGGAACAGTTG
CCGTGGAACCCTGAAGATAACTAGCTGACACTATCATCTCTTCCCTGCACCGGAGACCCG
CTTGCTGGCTGCCTTGAACCACCATGGCTGAAGGCACATCCATATCCGCGACCCCGGCTG
ACGAAACACACGAGACGAACCCCCCTGCTTTACACGCCATTCGTCTGAATGACGTCTCAG
GCCTTGCAGGTCGGCCTACGCCTCTGCCACGGAAACTCTTCCTTAGGCGGCGATCCGAGC
TCTTCAACGGGGCTGGCGCTAATAGACTAACGGGAGGTGAGGGTGAAGAGGATGATGACG
ATGAAGATGATGAGGATGAGGATGATGATGTTGAAGATATATACCCTAACGGCAGCTCCA
CCTACGGCACCGACGAGGATGATTTTGTAGCCGTTAACCATTCGGATGCCTCGGATTATC
CTTGGTATTTGCGGTCCCGGGTACCAGCAAGAAACTCGGAGCTAGCTAAACTCCACCCAT
ACGTGCAGCTGCTCTCCGTCTCGGATCTTGACGACTGTGAAAAGGTCGAACTGGCGTTCC
CTGAGTCTGAAAGGTGTTCAAGAGAAAACGTAAGACCCGATTCCCTGTGTCCCCTACCAC
CCGTTTCCCTCGAAACATGTTACTAATTAGTGAATTCATTCTTAGTTGACTTATCGCCTC
TCAAAATGCCCCGAGCTCTCTCTTGGAATCTTCTCCATCCCACCGGCTACTGCAGACAAT
GAGAAACCTAGGCCCGTGGTCATTGCTCACCTTCTTGCAACGAGAACAACATCGCCTGTG
ATTACAAATGCGACGATGGGGGTTCCTAAGGATTGGAGAACTAAAAAGTCTACTCTACCA
AGCCCGGGCGAAGAGGAGCCTGTCGGCCACCAAGACCAGGGATCTACCATAGCCATCCAT
TCCCTCGCCGTCCTCCCTGAGCACCAGGACAAGGGTCTCGGCAAAACGCTGATAAAGTCA
TATATCCAACGCATCCAGGATGCGAAAATTGCTGATCGACTTGTCTTGCTTTCCCATGAT
CATCTTATTCCTTTTTACACTGGTCTTGGATTTGAGAACGTTGGGCGCAGCAAATGCACT
TTTGGCGGCGGGGGTTGGAACGACATGGTATGCGTGGCTCCTTTTCTCTGGTCGCTGTCA
AACTGCTTCAGTCACTGACTTTCATTTAAACAGGTCCTTGATCTCAGCAAGGCTCCCAAC
TAAGCTTTACAACTGCTATTTTCCATCTTCGCCTTTTCTATTTTTTGCTGATGGGGGTTT
CTGACTTGACATGGGTGAAGCATTGCTCATTCTTGCATCCGGATGGCTTTTGCAATTTTT
TTGGGTGGTCGGTCGTGGTGGTGTGCATGCATCATTATCTATATCAGCTCTATACCTAAA
CGTCGGGGTGTCCCTAGTGATGGTTGGAAAAGCATTGCTACGTGTTATGGGATATTATGA
ACACGCTGCACATACAAGGGGAGAAAAAGGATGAAACTGTATCATAGCAACAGCAATAAT
ATCAATGTTCAAATACACCAGAGTGCCCTGTAGATTTAACGCTCGTCTTGAGTGTCATCA
TCCCTTGGACTCTCCAAAGAGCAACAGCCACCTCCCAACATTGAATATGATATTTGGACA
CTCGCCTCTACATATGGCTAATAACTGGATTATCTCCTGTCTTGCAGCCTTCGCAGCCTC
CAACAAGTTGCTTTGAGGATGTTCAATATTGTTCAATTTGTTGTTGTCGCCATAGAAAAA
GGGGAAGGTCGTTGGATCGCGAACAATGTTCTGATTATGTAACTCAACGGAATGAAGATA
TTACTTCACCGATACAAATGTCACGTGGGAGGCTAAACCTGCCGCACAGAGCTGCCAAGG
CCCCGGGAAAAACTTCCGTTTGTGGCTGACAAAAAACTACCCCCAAAAA
>comp43_c0_seq2 len=3163 path=[1:0-2425 2427:2426-3162]
ATCAGGCTTCCCTGTACATAGCGGTTGGCGCCTTTTCACCAACACCGATCACAGCAGGGA
GCGGTCTCTCGAGGGTCCAGATACATATCTGCAGGGGGTGTAGGAGTGTGATGCTCCACG
AAGCCGTGGACCTGCTTGGTTGGACTTTGAAGTAACTAACTAGCTGACTCACTACTAGTT
AGTTGCTAGTCGCCTCCAAAGATAGTCAGCACCAGCGGCTCTCGAGTGGCTTCTCCGGGC
TACTTCCGTTTGCTCAGTCGATATTGATATCTTCCCTGGTTTGCTAGAAATTTGAGCTAA
CGCCGCTTTCCCGTCCACCTTGTTGGCCAAGCGGGCTTCTGTGACATCTGGTTGGGGATA
TAACTGGCATGCTACTGAGGCAGTCAACACTCCGTAGAAGTAGGCGTATGTAGGTGAAGA
CAAGTCGCCGCAGTATACTCCGTAGATGAACGTTTACTAGACCATGTCTATCAGTCAGAC
TAGACTCATGGACATCTACCTGGAAGATACCTCGTCTTCCAGCCGCCCTCTGCGGTATCC
CAAGGTATCTCCCATGTATCCGCGCCAAGGGGTAGCCGAATTCTATATTTTTGTCTTCCG
CAGAGTGAAAAATTACGACTCCGGCCGCCCTCAGACTTCTCGACTTTCGCTCGACTTCAA
CCTCCGTCGCCCCCTTGCCAGGCGCATAGTCAAAACCACCGAACAGCACCAACTGCCCTC
CTGCCGACAGCCAGTGGCCCCGTCCTCTACCCTCGAGACGCTCTTCCTCTCAGCTTTATC
CCTTGGGTTATCGCCCAAGTTGTCCCGCAGCTCGGCTCGGTGCCTCCAGACGCCACAGCT
TCGCCAACCAGCAGATCACCCCTCCACGCCCTTTTGCCAGCTCGACGTCCAGGACAGTCC
CGCGAAAGATAATAATATTACAAAAGGTAGAACCTCCCATGCGCGTTGCGCTGCTGTCTG
GAAGCTGCTTGTTTGCTCGTTGCGTTCTATCATTGCAATGAATGTCTCGCCCGCTCGCTA
CCTGTGCGCGCAGGGCGAGCGAACTCCCACAGCTTGCCACTTTACACTGTAGATGAAGAG
GAAGAGGAATAAAGAGATATAACGTCTTAGCTTGTGATGCTCGTTCTGTTGTCGCTCTCT
GCTGTTGCTTCGTTGCTTTTCCTTCCTTCTTGCTTGCTAGCCTTGTACAATCTACACTTC
CGAATTAAGCGCCGTCTTGCTATTCGCTCTGTTATTTTCTGTCCCAGAAGCCATGCTAAC
CGCCTTTAAAAGGGACCAGTATCCGCATTTTCGCCGCTTGTAACGAGAAGGGAACAGTTG
CCGTGGAACCCTGAAGATAACTAGCTGACACTATCATCTCTTCCCTGCACCGGAGACCCG
CTTGCTGGCTGCCTTGAACCACCATGGCTGAAGGCACATCCATATCCGCGACCCCGGCTG
ACGAAACACACGAGACGAACCCCCCTGCTTTACACGCCATTCGTCTGAATGACGTCTCAG
GCCTTGCAGGTCGGCCTACGCCTCTGCCACGGAAACTCTTCCTTAGGCGGCGATCCGAGC
TCTTCAACGGGGCTGGCGCTAATAGACTAACGGGAGGTGAGGGTGAAGAGGATGATGACG
ATGAAGATGATGAGGATGAGGATGATGATGTTGAAGATATATACCCTAACGGCAGCTCCA
CCTACGGCACCGACGAGGATGATTTTGTAGCCGTTAACCATTCGGATGCCTCGGATTATC
CTTGGTATTTGCGGTCCCGGGTACCAGCAAGAAACTCGGAGCTAGCTAAACTCCACCCAT
ACGTGCAGCTGCTCTCCGTCTCGGATCTTGACGACTGTGAAAAGGTCGAACTGGCGTTCC
CTGAGTCTGAAAGGTGTTCAAGAGAAAACGTAAGACCCGATTCCCTGTGTCCCCTACCAC
CCGTTTCCCTCGAAACATGTTACTAATTAGTGAATTCATTCTTAGTTGACTTATCGCCTC
TCAAAATGCCCCGAGCTCTCTCTTGGAATCTTCTCCATCCCACCGGCTACTGCAGACAAT
GAGAAACCTAGGCCCGTGGTCATTGCTCACCTTCTTGCAACGAGAACAACATCGCCTGTG
ATTACAAATGCGACGATGGGGGTTCCTAAGGATTGGAGAACTAAAAAGTCTACTCTACCA
AGCCCGGGCGAAGAGGAGCCTGTCGGCCACCAAGACCAGGGATCTACCATAGCCATCCAT
TCCCTCGCCGTCCTCCCTGAGCACCAGGACAAGGGTCTCGGCAAAACGCTGATAAAGTCA
TATATCCAACGCATCCAGGATGCGAAAATTGCTGATCGACTTGTCTTGCTTTCCCATGAT
CATCTTATTCCTTTTTACACTGGTCTTGGATTTGAGAACGTTGGGCGCAGCAAATGCACT
TTTGGCGGCGGGGGTTGGAACGACATGGTCCTTGATCTCAGCAAGGCTCCCAACTAAGCT
TTACAACTGCTATTTTCCATCTTCGCCTTTTCTATTTTTTGCTGATGGGGGTTTCTGACT
TGACATGGGTGAAGCATTGCTCATTCTTGCATCCGGATGGCTTTTGCAATTTTTTTGGGT
GGTCGGTCGTGGTGGTGTGCATGCATCATTATCTATATCAGCTCTATACCTAAACGTCGG
GGTGTCCCTAGTGATGGTTGGAAAAGCATTGCTACGTGTTATGGGATATTATGAACACGC
TGCACATACAAGGGGAGAAAAAGGATGAAACTGTATCATAGCAACAGCAATAATATCAAT
GTTCAAATACACCAGAGTGCCCTGTAGATTTAACGCTCGTCTTGAGTGTCATCATCCCTT
GGACTCTCCAAAGAGCAACAGCCACCTCCCAACATTGAATATGATATTTGGACACTCGCC
TCTACATATGGCTAATAACTGGATTATCTCCTGTCTTGCAGCCTTCGCAGCCTCCAACAA
GTTGCTTTGAGGATGTTCAATATTGTTCAATTTGTTGTTGTCGCCATAGAAAAAGGGGAA
GGTCGTTGGATCGCGAACAATGTTCTGATTATGTAACTCAACGGAATGAAGATATTACTT
CACCGATACAAATGTCACGTGGGAGGCTAAACCTGCCGCACAGAGCTGCCAAGGCCCCGG
GAAAAACTTCCGTTTGTGGCTGACAAAAAACTACCCCCAAAAA
>comp44_c0_seq1 len=2084 path=[1:0-344 346:345-2083]
TAAAGTACCTCTTTATTCACAAAATTTTTATATAGATTCGATTCTCGTAGTCAAGGGGTG
AGGAGATATATGAGCTAGGTAGTGGACGTACCTGAGGCCATCCCAGCGGAAGAACATATT
TTCCATGGAAATTAATTTATTTATCTTGAGCGTGGTAGATGGGTTTAGGACTAGCTAGAT
GCTATGGATAAGGAAGCAATCTGCATTTATACGGTATATGCTCATGAGAATCTACTAAAT
AGCGGCCGGCTGTTGTTGTGCTGAGCTGGCTAGCCAAGTACAAGCACGGCTGAAGTCCAT
GACTTCGAGCTCCCCGGCCGAGCCCCCAAAGAACAGCCACATCCCAACATCACCCTCGCA
ACGAGAGCTCAAGAACAGCCCTGAAAATCAAATATGTCTGCTCATTACGATACCGAGCCT
CCTCCAACAGCCTCCGCGACCCTCCATACCACCGTCGGGCCCATCCACATCTCCCTGTTT
GCGCGACAGACACCGCTCGCGTGCAAGAACTTCCTCCAGCACTGCCTCGACGGATACTAC
GAGAATACCACTTTCCACCGCGTGGTACCCAACTTCATTATCCAGGGTGGTGATCCCACT
GGCTCTGGTTCAGGAGGCTCCTCCATTTACGAATACCCGGAGTTCGAGTATGATCCTCGT
GATGGCGAAAAGGTCGTGTTTAAAGACGAATTCCACAGCCGACTGCGATTTAACAGGCGC
GGCCTGGTAGGTCTGGCGAAGAGCGAAGATGGTACCTATGGAAGCCAATTCTTCATTACG
CTGGCGAACGTGGAGAGAGATTTGAAAAATAGCTGTACCATGTTTGGCAGGGTAGAAGGA
GAGAGCATATACAAGGTTGCTAGCATTGCGGAAGCAGAGCTGGTAGAAGGCTCTGATCGG
CCAATGTATGCTGTGAAGATTACTGGGTGTGAGGTGGATCAGCTAGGTCCATTCGAAGGG
CAGCTAAGGCGGAGGGAACGTATTGCTGTTGCAGACAAGGCCTCCGAAGAAGCGCCCATG
AAGGGGAAGAAGAAAAGAAAGCCAAGGTGGGAAAGGCGCTCTTGAGCTTTGCAGGTGATG
AAGAGGATGGAGAGGCCATCGTACCGACAAAGCCGAAGTTCAATACCCGGCTTGTCAGAG
AGGAGGAAGAGGCTGCTTCGGTAGCGAAGAAACAAGCACAAAAGACCAGGGAGGACAGGG
ACATGCATAAATCAGAGCCAGCGCGAGCACTCAAAGAGCTTCCTGCGAGGAAAAAGAAAG
AAATACCAAAGGCACCACCGCGGGAGCCAGACCCAAATACACAACTTCCAATACCAGACC
CTGAATCACCGTCTCGCCCTGCATCTCCTTCCAGTTCAGAATCAGAATCACCGCCTCCTC
GCCAATCGTTGCTCTCCAAAACAAATGCTGAAATTGCTGCGCTCAAGGCGTCTATGAAAC
GAAGTACAGCTGCCGCACCCGCGGAGCCAGCTAGGAAGAAATCAGCTCTAGAGTCACTGA
TACCAGAAACATCAGTACGTGGTGCTAGAAAGAGGACGGCGGCAGGAAACTCATCACAGG
ATGCAATTGCGCTGGACATGTTCAATGCTTTCAAAGCCAAACTTGAGAGCGCTGATTCTG
CATATAAGTTATCCAAACCAAAACGAAGCCATGATACTAGCTCTAAACCTGAGAAGGAAG
ACACAGATAAACAAACTAATGACCAGGACGAGGAGGAAGAACAGGTCTGTGATCTACACT
TTGTTGCTGGGTGTCTATCATGTCGATCATGGGACGTCCCTGAGTCAGAAAGGGCTGGGG
CAGAAGACGATGACGATGATACAGGTTGGATGACGCACACGCTTCAATTTGGTAAAGATA
CCCTTGGAAAGGACCTAAGTTGGAAGAAGAAACATCAGGTGAATGATGATTTGGTTGTTA
TTGATCCACGGCAGAAGGAAAAAGAGATTACTGGTGCCGGTGGAAGAAAGAGGGAGCGTG
AAAGGAAGAGAAAGCTTGAAACAGGGCATGATAGAGAGTGGGATCGAAGAGATGCTAAAA
AGGCTGGGAATAGTCGCTCATGACTGGATTGTATAAGATATTAA
>comp45_c0_seq1 len=1031 path=[1009:0-446 1456:447-447 1457:448-1030]
TTTTTTAGATAATAGAAGGAATATTTCACTTGGCCAAATATACCCTGTCTAATGCTAACT
ACCGCCGTTCTTGATTGTCACCAATTCTATACCCTCGAGCAACCCCCGAGAGGCCTTCAA
CAACGCCACTCCCCTTGAGACCACCGTCCTGGCTGTTGTCTTCCTCATATTCAACGACAA
AATCACTACCCAGCCCTCTCCATGATCTGTTGGACTTTAAAAACTCTGCACCAGGGGAGA
CAACACCGCCGATGGTGGCAACGTCTGAGTTGAATCGTTTTGCGAGAGACCTCGAACCAC
CAGCAGCAGTTTGTTGCTCATGAGCAGCGTTGGGCAAGACAGCCGAATGTGAAGAGCCTG
AATACGCCTGCATGGGTCGGGAATTCGAGGTTGAAACATATCGGCCCGTTCGGAAATCGA
AATCAGGGGGAGCTGACTCTGGCTCAGAAAAAGTTTCGTCTTCATTCTCTCCTTCATGAT
TGAGTGTATCTGTTTCAGCCTCAGTTTCAGCCTTCGCCGGAGATGAGATAGGACTGTCTG
TTTTCTGTTTTGGCGCAGCACTCTGCTCGAAGTTGAGTAGAGACTGGTAGTCGCTGCTCC
ACGCTCCGGTCCATACCCGCTCACTGTCACTTTGGAGGGCGAGTTCTAGCTCATATGGCG
TAATGACCGGCCTCCAAAACTCTCTGCTATCCACAAGCGAGCTTTCCCAGCATCCTATGA
TGACCCATCCTCCTATCTCGCTGAAATTGGCTACTTTTGCCACATTAAGCTTCCCAACAA
CAAAAAGGTAGCTCTTCTTCCCTGCTGCCGCAATGAGCCTCTGGACATGCTGCACGATGT
GGAGGTAGTTCTTTACACTGAGGGTATTCACAAGGATGCCAAATATTGGAGCGGTATTGA
GAGAAGTCAGGATGGCATATCGACGACGAAGGGAAATCGCAGTAGATGCTAGTAATGCCT
TACTTCCAGAGCCAGACTTACCACTAGCTTCAGAATCAGTTGGTATATCCGGATTGCGGG
AACACGGGAAG
>comp46_c0_seq1 len=1889 path=[1867:0-1276 3144:1277-1888]
ACAACGCCTGTCTACGGCTTCTGACATGCACCACCCTATTCAACAAAGGAACAATTCAGC
CCCATCTTCCGGGGCCATGAGCGCGAACACCCAGTCATCACTCTCACACTCCCATCCATC
TTCCTCTCAAACTACCTCTGCAAAGCAAGACTCTACTACGGCTGCTCATCAGGTGCAACA
GACCTCCCCTTCTATCTCGTTCCATCATTGGGTTCCTCCACAATCTCAGCCAACTACCCC
TGCAGGTAAAAGCCCCAACAGCTCTCCACACTCCGGCCACCCGGCCTCCGCCTCCTCATC
CCAACCTCACCATCTTCGAAATGAATATCAGCAGTCACCTAAGAAGCGGAAAGCGCAAAG
TTCTCATGCTCCCATTCCACCTCCTCCATCGCAGCTTTCAGAGGTTGCTACTACGGACGA
GACTACTTCTCAGACCGGCCGTACCCCTCGAAATCGCTCACACTCCGGAGCTGGTGCGGA
GAGGCGCCGGCAAAGCAGTTCGGCCGCTCAAGCCCGCTCAGCCGGGGAGTATACTTTCAA
GATCAACACTAGGAATAATAGCACTGTGCATGCTAATCCCAGCCCTATCTCAAAGCAACA
GCAGCAAGGAAGCCAACCTCCAGCCCCCGCCCAGACACAAATGCAAGTCTCTTCCCTAGT
GCGCCCATCCGACCCAAACCAGACTCCCACCACCAGTCGATCTCACTCTCACTCGCGTGA
TGTCTCGCCGTCATCTCGCAATACTCGAGATACTACTAGAGAGAGGGAGCCTCCGGCTGT
GAACGAGCCAGACAATACTGCTCCTAGGGGAGTCATCGCCTCCACAAACTCTGGTAGTAG
TGGAGAAAGCACAGTGTCATACCACACTGCATCAAACTCACTGACCCCTAACGACACAAA
CGGTCCGGTTTCCAATGGTGACTCCCTCCGCAATTGAATTTAGCCATATGGTGGCTTGAC
TCTCTTTATGACTTGCCGACTACCCAACCCGGTAGGGCTTACTGGTAAATTTCTAAATCT
CTGATGCCGTATCTTTTTTTTTTTTCTTTTGGTCCCTCTTCCCTTGCTCATTTCATTTTG
TCATGTTTCGCCTTGTGTCTATTTCATGCTTTGCGCATCTTCATATGCAGATGATTACTG
CTATGCTTTTGATTATCGCCTTTGTTTTATTCACTCCGAGTTCCTATTCGACGTGCAATC
TATATACCATGGGTTTGACTTAATTATAGTATCTAACGACTTGAGGTTGGATTCCCCTTT
TCATTCTCGCCTGTTTTATTTTAATGCCCGCTTATGTCCTGCCTTTTTATAATGCCTTGA
TTAGTCTATTTTACTCGTTCATTATTATTTATTCCTTTTTCTCCCCCTTCGTGGCTCTTC
TTCTAACTGCCTAGACTGGTGAAGCGGATAAGATCTCTCCTTACGATTTCATTTGTCTCT
TATATCCTGTTTAATATCCTTCTCCCACCTCGTCCATCTTCCTCTGCTTGGTTTCTTTAA
ACCTAGATACCCAGTGTGGCTAAAGTCATACATAAAAACAGCTCATGGGAGGCAACCTAT
GTATTTATCTACTTTATCCCAGGGGATGTGGCTTGCCTGTCTTCCAAGCAGACAAGCGAG
AAATAATATATTGTTAAGCCCATAGGGCTACACGTACATTCTGCTCACCTCATATTCCCT
TCAATGGCATGTTTCCGCCACATATGATATCACTTGTGGCTTGCGGATATCATCTCCTGA
GTCAAAATAATGCCTGGTGCCCAGGTCTTGGGCGAAGAAGACTGTACGTTGTTAAGAGTA
AGTTAGACAACGAGATGCTTCCTTTTGCCGAAGCATATCTTGTTCAATGCTGGGATCTCA
CTGCCGTGACACCCGGAGTGATCCCCCCG
>comp47_c0_seq1 len=1367 path=[1:0-447 449:448-470 472:471-494 496:495-1366]
GCCCTGGGGACGGCCAGCATGGGGCTGCGGGTTGCTCGGGGTGTGGTGGGAGGTGAGCGG
CCGCGGGAGACGGTGGAATGGGACTGCCAGTGGTCGGCCGTACTAGTAGTGTTGCTGTTA
ATATTGCTGTTGTAGGTCGGAGAAGGGTGGAAGATGTCGCTGGATCTTCCTATGCTGGGG
CCAGCAGAATGGGTCATGCGAGGGCTGGATGCAGGGGCTGGGTTGATGGAGAAGGCGTTG
CGTAGAGACTCAAAGGACATGCCTGTGTCCAGCTGGGGGAGACGGATTCCATTCCGGCGT
CGTAGGAAGTTGTGGTTGTGTCTGTGGATGTTATGGTTGGTGTTGTTGGCATTGGTGTGA
TGGGCGTTTGGACGGAGGTTGGCTTGGATATTGCTTTCTGATACCGAGCGTCGTTTCGCT
ACCACGGTGATCTTCTCAGGCCCCGGGACGAACGAGTGAGCTCGAGAAACAAGTCCTGAA
CTCGATCCCGATGCTGACCCTCTCCTCTCACGCTCGACTGGCGTACCCGGCAGCTCGGCC
GTAAGTAGATCGTTGTCCTGTGGTGCGGGAGCGTCAGTGCCAGCACCAGCATGCTCTTCA
GACCTATCCTGTGTCAGGCTGACGGATGGAACACGCTGCCTCATCAAAGGGTGGTAGTCA
CGCTCGTTGAGCGGCCATGCTATGGTTTGGTAGTCCGGGATATTAGGGGCCGGCAGCTCG
TTGTTGCTCCCTGTAGCCAGGTTCGTGTCCAGGCTGGAGTACTCCGGGGGCGCAGCAGTG
TATGGCGGCAGGCCTGGATGCTCCGTTATCCTGGAGCCGTCCCGGTTGATCCTGAAGATG
CGGCCTCCCACGACGAGCTCCATGCTGCGAATGCTCCTTGTGTCTTCCTGTAGGGTGGTG
ATGGTCACTCCCGTCCTGGTCGAGACGACGCTGGACGACCTGCTGCGGACAGATACCCCA
CCGCCGCCCGCCTGTGACTGAGCAAGGCTCTGCTGGTACGGTTGGTCCTGCGGCTCCATG
GCCATTCACTCAGGGTATCAATAGGGGCTTCTTCCTGGTAGCAGGCAGTAAACGAAAGAC
AATGGTCAAATGCAGCAGTTAGCCCAGCGGTACTGCCCTCCAGGAGCTCAGCAGTGGCAG
CTCGCCTGACTCTCGTAACTAATGCGTTGGTGAAACGGATTAACAGCAACGAACAGCTCA
CCCGTCCTGTCCGTAGCTGACGATGGGACAAGGAGGGCCGTTTCGAAGGTTGGTTGGTTA
GCTGGTTGGTTGTTTTAATTTGATATCTCAGCTCTCGCCCGCAACGCTCTTAAGTAACTG
CGGGATGGCCCGACAACGGCTCCACGGTCCATGTCAAGGCAACCAAG
>comp47_c0_seq2 len=469 path=[1:0-447 2781:448-468]
GCCCTGGGGACGGCCAGCATGGGGCTGCGGGTTGCTCGGGGTGTGGTGGGAGGTGAGCGG
CCGCGGGAGACGGTGGAATGGGACTGCCAGTGGTCGGCCGTACTAGTAGTGTTGCTGTTA
ATATTGCTGTTGTAGGTCGGAGAAGGGTGGAAGATGTCGCTGGATCTTCCTATGCTGGGG
CCAGCAGAATGGGTCATGCGAGGGCTGGATGCAGGGGCTGGGTTGATGGAGAAGGCGTTG
CGTAGAGACTCAAAGGACATGCCTGTGTCCAGCTGGGGGAGACGGATTCCATTCCGGCGT
CGTAGGAAGTTGTGGTTGTGTCTGTGGATGTTATGGTTGGTGTTGTTGGCATTGGTGTGA
TGGGCGTTTGGACGGAGGTTGGCTTGGATATTGCTTTCTGATACCGAGCGTCGTTTCGCT
ACCACGGTGATCTTCTCAGGCCCCGGGAGAACGAGTGAGCTCGAGAAAC
>comp48_c0_seq1 len=2743 path=[1:0-2700 5498:2701-2742]
TAGGTCAAGAGAGGCATCAGGCATGCGGAGCGAGAGAGATGGAGGGACCTCGCTGGTCGA
AGACGACGAAGAGAGCCTTGAAGAAGACGTCTCCCAAGATCTGGATGCCGCCGGCGTTGT
TGGACTGCAGGCCGCCATAGCATGTCTCAACGCCGTCAGGACCAGGGCCGTAGCTCTGGA
AAGTGAGCAGCGAGCTCGGGATAATAGCCATATGGTCTTTTCCCACTGCAAGGAAGAGAG
AGGGCATGGGCGAGTTGCATGGATATACCCATCCCGCAAACCGAGTGGGATCGTACCGCG
CTCCGGGTACCTGTGCATAGTACGCCTTAACAATCTCCTGGTCCAGGACAAGCAGCGTGG
TACCCGTATCCAGGATCGCTGTGCCGGTCCCGTTCTGAATCGTCTGGATCTTATCCAGCT
GGCCCACCGAGTATAAGCTGCACGGGATCTCCCAGAAGCCATTTTCGTTGATAACGGGCA
CCTTGATCAGATCGCCGTGGTACTTGGATTTGTCGATAGCACCAAACTCGTATGAGCCCA
TCTTGCCATGTCGAAGCTGGGCGGTGAAGACAGGCTCGTCCAAATCCTCGGCCAAGTTCT
CGAAGAAAGTCTTCTGCTTGACGGGGCGGATGGTGTTGAGCTTGGTCATGGCCAGACCGA
CGAGGCCGTCGGAGGTCTTGTCCTCTGCAAGTGAGGCTGCAACTTTGCTGGGCAGCCCGA
TGGCTTGGTTGAGGACTGTGGCGCCGCCAATGTCCATCACATCCGAGTAGACCGGGCCCG
AAGCGTGGGTTTTGTCGCCGTACTTGATGTCAAAGGTCTGGTCGATCAGCTTGGATGCTG
TCTTGGACTTGGACGGGTCATATAGATGGTGGTTCTTCTTTGCCTCTTCATCGGTCATTT
GCGTGTTCATCACCCATCTAGATTCGCCGTTAGTGATATGTCGGATGTGATATTGATGTT
GTCGACATATCAGAAAAAGCACTTACGTGTCTGACGAGCCAGTATCAAAGTTCATGATAA
ATGGCTGTCCTCCAATGGTCACTGGGGAGAGAAACTGAATATCATGGTTCGTAGGATTGT
TCACGACCTCGCCTTTCTCGCCTTGACTCTCGACGCCCTCCTTGCCGCTGCCTGCAGTAG
CCTTCGAGTTGCCAGGGAACTTGCTGATGGGCTGTGGCTGGTAGCCCTCCATCTCATGCG
TCGTCGGGATGCCATATTTGGCGTACGCTCTCTGCAGGTCTGTTGGTCCATCGCGAGAGT
ACTCTGTTTCTCCCCGTCGCGCAAGATGTACCTTGAAGCTGCCGGTCTTCTTTCTAGGCG
TGGGCTTGCTGAGTGCAAGAGGCAGCAGGGCAGCTACCAGGAGGGTTGATATATGCATCT
TCATGGCTTTTTCTTTTGGTAGCAAAGGGAACTAGAAAAAAAGAGAGAAATGGCCAGAAA
AAAGAGAAGCAAAGAGAGATGCAGATGCAGAAGTAAAGAAAAGGAAGAACTTTTTAACTG
TCCGGCACAGTGAATAGAAGTAAACAAAAGATGTATGAATCAAAGAGGTCAACAATTGAT
GTATATGAGGACAATAACAGAGAGACAGCCCGCTGCGGCCGGGCAACCACCGAGTGAAGG
AAGTCCTAGGCCTGGCACCAGTCTATTCAAGATAGTCGGAGGTATGTACCTTGTATTTTG
ATGGACCGGCCAGCAAGAGGGACAAAAAGACCAATATGGTAAATCTACTGCTCAGCAGCG
ATGCATTGATATAGACAAGAAACAAAAAAAAAAGCGAGAGAAAGGGGAGAGTGAAAGAGA
GAGAAAGCGAGAGAGAGAGTTAAAGACAGTCACAGACAGACAGGAGATGTAACCAGAACC
AGGTCCATCCCTGAGCGGCCATATCTGTATCTTTTATAAAATCTCTCCGCAGAAGAAAAA
AAAAAAGAAAGAAGAAAGAAGGAAAAGAAAAGAGCGGAAACAACTCACAATAACAGCTTG
AAGGTTAAAAGATATGTGAACTCAAAAGCCATTATGGTCTTGCTGTCTCCCGTTTCTTTT
TCTTTTTTCCGATGTTCAATTGCAATATCAAAAACAAAGTCTCTAAGCTCCTGGCTGAGA
TATTTATCTGTTTTGTTCCGGCTCACAGGGGAAAGGAGACGGTCTCCCCAGTCCCGGGTA
TCTCACTTGCGAGGCTCACAGTTATCAATTCATGTGAAGCTGCTCCTTAATTTCTTTGTG
TTCTTGGTGGTAGTGGTGGTGGTGGTGTGTGAAATTTGGTAGGTGTGGTGGAAAAGCTGC
CAATTGAAGCAAAGCCTGGCTGGTCGAAGAGGAACAGGGGGTATAAACAAGGCTGGCTCA
ATGGCAGGCGAAATCAAGCAAGAACAGAGAGAACAGTCGAGCAGGAAAGCAGGAGAAGAT
TGGCAGCTTTATTGAAAAGGAGCGGACGGGCGAGAAGTAATAAAGCAGACGACCAAGATG
CAGGATGAAATTAAGCAACAAGGGCCGAGGTATATATTAATTAAGGTTGACTGACTGATT
TCAGGTGGAATGAAGATGAAGAGAGGTAGAAGACGAAGGAAAGGAAGCAGAAGATAAGAA
GAGAGAGAGAGAAGGAGGGAAAGAGAGGAAGAGAGAGAGAGAGATAAAAGACAGAGCTGG
CCGGCCGGTGAACGGCTTCTTGAAATAATAAGAACAACGGTCGTCTCTCTCTTGCAGCCG
TTACTTTCTGGCTCGAACTAGAAAACAAAAAAAAAAAAAAAAA
>comp49_c0_seq1 len=2773 path=[2751:0-2148 4900:2149-2149 4901:2150-2772]
ATATGTTCTTCAAGGACAAAATGTTGATACTCTATACACAGCACCGTTTCTAACATCAAC
TCCGCCGTCATCTACATCGACACCTTTGAGCTCGAGGCCTCGGCTAGTCGCAAAATCTGG
AAGTGGGCTACGGGATTCTTCTCCCCGGACATCTACGGCAGGAAGTAAAATGTCTCGGGT
GCCCCCGATGCCAATCTAGTATGGAATAAAAATCGGCGTAAGTGTCTTCCGTAACGTCAT
GGCTTTCTACGAATTAACAGTATTTCGATGTAGCTGTTCAACCACCCCCGACAAAACACC
TAACGGATGAAGAGCTGAAGCAACAATATGGAATTCACATGACATCACGCATACAGACAG
ACGACAACGAGAAGGAGGCCAAATGGGCCGATATTGATGACGACGAGGATGACTGGGCTC
CCGAAACTATTGAATGGAACGATGGCACAAAAAATTACTTTGACTCATACCGAAGGCAGT
GCGCCGGGATCCCAAGAGACCAGTACTCTAGCTAATAACTCAAACGATCAAAAAAGACAA
CCCTCACCAGCCAACAATATGCCACCAGCACGCGAAGCCCCTAAACTTTTACTTCGAAAC
CGTCAAGTTCCCTTGGGTCGAATACTACAATCTTAAAAGTCGGTGCAAGCGCCGAAAAGC
AGCAATCTAAACAGGGTGGCGATTTGTCAAAAAATACCAATGATAAGCCCACACTAACAT
CAAAGGGCGCTGCTGCGGTGCGGTCGCCGTGGGCCCCATTACCGCCTGTGGAAAAGGCCT
CTCCTCTAGCACCTAATCCTCCAGCTCAAAATCAAGTTCCTCGGTTTAACCATGGCGAGC
CTTCTAGGTTAGATGCCGGTCCAGCTCCTCCTACGAAAGAAATTGCTGCCGATGACTTCA
ATAGGTCTTGGAGAGATCGACAACCTACCGCTCCTCGAGAACTTTACAATTCGCAATCAG
GTCGATACGAACCCGTCTCAGACAACAGACATGGACACCTGAGAAATGACAGATCGGGGA
AGAATGATGGTCATTTTAGGCCTGCTTCCCTCCTTCAACGGTCTATGCATGAACAACCTG
GACCCGCGGAACCATCACCTGCCTTTCAGACTCACAGAAGCCCTACAGAAGGGAGCCAGT
GGGGACGTCGACGCGCTTCGTCGAATGTAAGTGGCAGTAGTGGAGGATTCGCCAGAAGAA
TGTCTTTGACTAGACCCGAACTTCCATCCAAAGGAGGACCACCGTCCACAGGGACGCTTG
AGAGGTCAGCCTCACCAAATGCCCGTCAAATGCAAAATGGTCCAGTGGCCCCGAGTCTAG
GTTCCCCATCTCAGCAGTCACACAGGAGTCTTGATCATGGACCTCCCAACTTTCATCAGG
CTTCGCCTAGCTCTCAAACCAATGCACCCTCTCAAGGTGCCGTGGATGGCCAAACCTCTC
AGCCTCCAGTCATGGTAGAAGACCCTGTTGCAATGCAACAAAGAATCATGCGGGAGAAAC
GAGAAATGGCCAGACAACGACGACTAGAACAGGAAGCTAAAGAAGAAGCAGCAAAGCAAG
AACGCATAAGGATAAAATTGCAGTCTATGGGTGTACCTGCCAATGAGCTCCCAGGTGCAA
AAGACAGCACGCCATCATCGAATTCAGAATCAAAGAAGCCAACCGGTCCACCATCAACAT
CAACTACTGCCATATCCTCACCTCCGAAACCTCCTGTTCCGGAATTAACAGGAGAACCTA
AGCAATACGGCATGATGAAGGTCCATCACCCCGAGTCGGTGAAGAAGTTAGTAGCTTCTT
CCGAGAAACACCCTGAGAAGCCCCAGCAAGTCGGAAACCAGGCGCAAAATCATCAAGCAC
CCCTTTCTCATAAGCAAGCAATGCCTGATGCCTCACCCACTGTTAACGGTTCAAAACGTA
CTCAAGAGGGCCAGGCTAAAACCTCACAGCCTATCTATGGACCGCAACCAGAGGAGAGAC
CGCCAAATTGGAAGTATTCTGTTCCATCAACGTCTACATACAGTTGGCCTAGCTCAAAAG
GTCACACAGCGGGTCTTGGTGCTCTTTGGGGACCACCAAGTAATGACAAAGCTTTGGGCA
ATGGCACCTTTGATAGGAATCTTGCTAGCTTCCCATCAGATCTCAGTTCTTTAGGTTTGA
CTGAACAACAGCACCTCTATCCCCAGCAGGCCCAGGAAGGGGCTGAAATTCCGGAAGGAA
TATCTCGCCCTCTACCACCTCCCTCCAAAACAGGTCCAGATAACGCAAAAACATTATCAC
CTCTATCATCTTCTGACCATATGCGGCCGGATCGCATGGGTGACAATCCCAAACCAATAG
CTCCACCCGGACCGATTGCACCACCGTCCTATAACCAAGGACAACGATGGCAACAAGACC
GATTGCCACACCGTAACCAGGAAACTGCAGCTTGGAGTAATTTTCATTTGGTTGCTAGAA
AGTCTGAATTGGAAGAGAATGAAAGGTTTCATCAAGATCTCAAAGCTCTTCGTGAAGAAG
AAGCCAAGACAGGAATTGCCTCCTCTCTCCAAACAACCTTCAATGAAACTTGGAGACAGG
TTGAAGCTGGAGAACGTCCGGGGAATAGAAATATCATTGGAGTGGTGTCTACAACTTCTG
ACAAGGAGCCCCAACCTTCTCCTTTCCCTCAAATTGATTCTGTCAGCGGTCTTTCTTTTA
GTGATAAACAGAAAGCTGTGCCCCCACCCTCGACTCGTGGCTCCCGTTTCTTCCCTACCG
GTCTTTCTTGTAA
>comp50_c0_seq1 len=2444 path=[3413:0-1726 5140:1727-2443]
GGCGGGTGGTTACAGGGTTCTCATCAATGTCTCCACGGCGTCTAGCTTCAAAATATTCCT
GGTCCACTGCCAGTGCTTCAAGTCTCATGGTTTCTTCCGAGCCCGGAGGATCCCCAAAGC
CGGCCTGGACTGTCCGGACAAGTCCCGAGTGACCCTTCAGGCAGGCAACTTCTGCCCCTG
ACGTGTGGTCGTAAATGCGGACTGTGTCATCATTGCTGCCGCTTACAATTCGTTGATTGT
CAAATTGGATACAGGCAATCCCCTTATTATGGCCTAATATTGTCTTCAAACAAGTACCAC
TATGGATACTCCAGACTTTGATAAGCCGATCACCAGATCCGGACACGATTTCGTCCTTGT
CAATCTGGATAGCATTAACAGCAGCTCTGTGCCCATCTAAGGTTATTAACAAACTGTACG
GAGCTAGAGGCTTGATCTGCTGGTTGGCCATTTGGGCCTCAAGTGTGGATGGTGGGGTTG
CTGCAGTGTCTATAATGTAGTCAGGGTATCTGGGGCCGGTTCCCTTGGCAACCCTGGGGT
AGTCTGCGTCAGTGGGCAGCAGGGCATTCCGGTTGAATATTTTGATAGTCCTATCCTTCG
AGCAAGTAACCAGGTACCGCTTATCGAAGCGCAGGTTGAGGACAGAGTCAAGGTGAGCGT
TGGGAAGTTCGTGTATTTTTTCTCCAGTGGAGAATCGCCAGACGATAACGCTGCGATCAC
CACTTCCGGACATAATAACATCCTCCTCTGGACTTGCATCAAACTGAAGACAGAGAACGG
ATTTGGTATGACCAACTAGAGGCTGACCCCTCAGCCGCAGTGATTCTAAATCCCAGACCC
TGACCGTCTTATCCCTGCTGCCACTGACCAGCCACTTGCCTGCGAACTGAATAACGTATA
CCCTCTCACGATGGGACTCCCACGGTGCATCTGGGTGGGGCAGCTGGAAATTAGTGAACC
GGCCATGACGCCAGTTTTCTTCTAACTTCTGACGTTGTTTGTACAGGTAGGCCCAGTTCA
AGGTAGGTCCGTTGCGGGACCATACAGCGGCCGAGGAGTAAGGGAGGGGTGACCGGTCAT
CTGTGAAGAGGGAGTCAAAGCCCGGAGAGTGCATTGAAGGGTCAAGAGAGTGGGGCACAT
TACACTTCTCAGCGAGCCGGGCGGCCAAGCGTGTAGGGGAGGAGATCTCCATGGGTGAGT
TAGGCTCGACCGTTACTGCATCATGCATTTCATGGTCTCCCTCGGTGTCTGTGGGCATCC
TGCCGATAACCACCTCAGGAGGACCAGCCCCAGCACGGTCACAGGCGAGCGCACGCCTCT
TGAGCTGAGGCTGACCAGACTCTGACTCCGAGTGCCTGTTTCTGGATTTTCTGCCTTGCT
GTTGCTTGGCGATCTCACTTGACTGGCGATGGAATTCCCGAATCGAGCTCATGTTGAGTC
TCCATCCTTCCTTGATGTATAGTCCGCGCCATAGTCTAGAATCGAGGATCCTGCTGCGCC
ATGGTTTCGAGGCAAGCGATGCCGTCAGGAGCGTGGTAGGATCGAGGTAGGAGAATATTT
CAGCCGTTATCTCTGGCGGAAGCTTCCGTACGGGATCCATATGGAGTAATGGGGTCAGAC
GTTCGATAACCCCGGTGATGGAGGAGGTCCGCAATGTTCTCAGCAGGGTGTATGCCAGTT
CTGTGTAGCGTTAGTTAAACGCACAATCATTGTGAGTGGTGTAGATGAATGAACGGGCTG
GGGCGATACCAGCTCTATCTGCTTCACTGCGCGCGAGGATCCATGCAGGCAGCTCGAGCG
AGTCCTGAACGCTCTCATTTTCCTGCACGCTCTTCGTTTCGTCTGAGTAACCCTCGTCGA
TCTTACATGAGCTCTTCGCGGGGAGAACACTGTAGTCCCTTGGTTGAAGCCCAAAGGAAG
CTCCCGCTTCGCGTCCCATGGAACCGTATTCTGTGATAAACTGGTTCAGGCGGAAGTCAA
CTAGCACGACGCCGGCAAACGCAGCAAAAAGGACACTCGAGCAGCAGCAACCAGGTCTCT
TGGAGACACTGGCAATATCGTGGTAGTACTCCGTATGTCTCTGTGTCTGCAGAGGCCCCT
AGGCTGGCTGTTGTGTCTCTCTTAACGGGCTGATGATGTTTTGATTCCTCCGGCCGAAAG
CGTTGCAGGCGAAGATCAGCCGGACTAGGCTTCACGCGGTGGTACCTAACAGATCCTGCC
CAGACGTTTCACGCTGCCGGCCTCGCCCTATCGCTTGTCGTCGTCGTCGTCGCTCGTCGT
CTCTTCACCCTGCCCGTTCGTGGCTGTTGTCTTCCCTCGCCGTCTTTCAATGCTGTTGTA
GTTCAACGTCGTTCGCCTTCGCCCTGTTTATCTTGGTTTGGCGCTGATGTCATGTGCCCG
CTTAGTCACACCACTTACCTAACATCTTACTCAGCTTCTGACTA
>comp50_c0_seq2 len=1055 path=[1:0-337 5140:338-1054]
ATATACCCCCAATAGCCAAACTGGAAAGGAAAGGAAAATTATGGAAGGAAAGAAAAAAAA
AGAAAAGCAGAGAGCCTTAGTATTCCTCTGGCCAGAAAGCCTGGTCCGTCGCGAGGACCG
AAAGCATGAGTCGCAGAGGACAAGCGCCACCGCTGGCTTTTCGACAGTGGGGTGGCTCGA
ACAGCTGGAAAATGGAGCTAGGTGGCGCCAGCAAAGCTCCGCAGCTGATCAGGACGTTTG
TCAAGCGTGCTTAAACGATAAGCTACCGCTATTATCTATCCTCGCAGCTTCGAGCTGGTT
GTAGGCCGGGCGTGAGCCCTCTTGAGGAAGGGCGGTCAAATGAACGGGCTGGGGCGATAC
CAGCTCTATCTGCTTCACTGCGCGCGAGGATCCATGCAGGCAGCTCGAGCGAGTCCTGAA
CGCTCTCATTTTCCTGCACGCTCTTCGTTTCGTCTGAGTAACCCTCGTCGATCTTACATG
AGCTCTTCGCGGGGAGAACACTGTAGTCCCTTGGTTGAAGCCCAAAGGAAGCTCCCGCTT
CGCGTCCCATGGAACCGTATTCTGTGATAAACTGGTTCAGGCGGAAGTCAACTAGCACGA
CGCCGGCAAACGCAGCAAAAAGGACACTCGAGCAGCAGCAACCAGGTCTCTTGGAGACAC
TGGCAATATCGTGGTAGTACTCCGTATGTCTCTGTGTCTGCAGAGGCCCCTAGGCTGGCT
GTTGTGTCTCTCTTAACGGGCTGATGATGTTTTGATTCCTCCGGCCGAAAGCGTTGCAGG
CGAAGATCAGCCGGACTAGGCTTCACGCGGTGGTACCTAACAGATCCTGCCCAGACGTTT
CACGCTGCCGGCCTCGCCCTATCGCTTGTCGTCGTCGTCGTCGCTCGTCGTCTCTTCACC
CTGCCCGTTCGTGGCTGTTGTCTTCCCTCGCCGTCTTTCAATGCTGTTGTAGTTCAACGT
CGTTCGCCTTCGCCCTGTTTATCTTGGTTTGGCGCTGATGTCATGTGCCCGCTTAGTCAC
ACCACTTACCTAACATCTTACTCAGCTTCTGACTA
>comp50_c0_seq3 len=1016 path=[1:0-337 339:338-1015]
ATATACCCCCAATAGCCAAACTGGAAAGGAAAGGAAAATTATGGAAGGAAAGAAAAAAAA
AGAAAAGCAGAGAGCCTTAGTATTCCTCTGGCCAGAAAGCCTGGTCCGTCGCGAGGACCG
AAAGCATGAGTCGCAGAGGACAAGCGCCACCGCTGGCTTTTCGACAGTGGGGTGGCTCGA
ACAGCTGGAAAATGGAGCTAGGTGGCGCCAGCAAAGCTCCGCAGCTGATCAGGACGTTTG
TCAAGCGTGCTTAAACGATAAGCTACCGCTATTATCTATCCTCGCAGCTTCGAGCTGGTT
GTAGGCCGGGCGTGAGCCCTCTTGAGGAAGGGCGGTCAAATGGAAGGCTGGCCGGTTTTC
TCGGAGATATATCGTGTTCACTATTCGTGGGAAAGGAGAGTAAAGGGAACAAGAAAGAGA
AAAAGGAGGTAAAGGAGCGAGCTCGTATAGGGCCGTCTTGGTGCACGCACGCCGTTGGAG
CCGCGCAGACGGACTGCCGAGATCGTCGAAAGCCCGTTTGTTATTATTCGTCCCTCGAGG
CGTCCAACACCGACAGCCCCGATATATAGAACGGGAGTCTCCCTTGGACGTACCGAGAGG
GGAGAGGGGAGGTAGAGCGAGAGTACGGAGGGGGCGAGAGTGCGTAGCGGTCCTGGTATG
CGCCGCCGTTAGCGATAACGAACGAACGGCGAGTCCCGTTGCGAAGGAGATAAGGAGGGC
GAGTGGCCGTCACAAGGTCACGCACTGGACAGACGAGCAGCAGCAGGGCTGCAGAAGGGG
GCCGGACGAGGTTTTATGATCTGCTTGCCGACAGGGCTCCCTGTATACGAGCGTCCGGCT
GTTTGAGATGCCTGCTGGGCTTCGGATCGTCTGGTTGCTGCGTCGTCGTCGCTGGTCGTC
TCGCTGCTCGTGAAAATGCGGGATTAAGGAGAAAGTCGAAGGGTTGGAGGTTTGATGTTT
CAGAAGGGGTTAGCGCGGCTGAGTCAGAGTTTAGTCAGAAGCTGAGTAAGATGTTA
>comp51_c0_seq1 len=1247 path=[1:0-800 802:801-873 875:874-1246]
ACACATATACCAACACATTTGCAGTCCGCAACAACACCTATCAAGGCAACTTTCCGGGTA
TTGGGGCAGCCGCTTGTACTTCCAATGGTTTCCTTTAGATCTCGAGACCCAGGGACGACA
CCGCCTGTGTCAGTCATCTGGCGTTTCCCTATACTTGTCGTGAAATAGTTCCATATACTG
GTGTTGTTCTCCTCCGGCAGAGGAGGGAACATAAAGTTGGTATTGGAGTCGTATGCGAGA
GTATCAGCATCGCAAGAGGGCGAAGACATGATCGAGCGCTCGACGTTCCCCGTGCTTTGG
GTCTGTGCTATATCTGACCCTCGGAAAAGAAGCATATATTCGCCGGGGGTGTTGTCCAAC
GGCGGATCCTGCTGGTGCCGTTTGCGTACATATTTCGACTTTGCGATGACCTGGTGATGG
TCATGCATGACGGTAAAGACGCCTTCGAACAGAGGATCCTCTCCGTCTCTGTGCATAATG
ATTCGAGCCCATCCCAACCCGCCTCCCAGGCCCCTGATTTTGCCTGCGTCCAAGCCCATC
CTTTAAACACACTGTGATCCCTCCGTTCTATCCGTTCTATCCGGTCAACATTCCCATCTG
TGTCAAGAAAAGTCACTCGCGCATCGTGGGAGAGAACATCATGGTTCGGTTCCAGTTGAA
GTTTTATCCGGTTTCTCCTGGGATAAAGATCGAAAGTGAGGTCAAAATGCGAATGGGCAT
GAACACGGCGAGATGGCGTATGTATGACCGACCGCTCAACACGGGAGATATTGTTCAGTT
TGTCTCTTGCATGAGACCGAGCTGCGTGCAACTACCAGTCAGCAGTGTTTCCATCAAGAG
GGGGGGGAGAAAAAGAGACAGAGGGAGTCAGTACCATCGACATGCTGAAAGAGCGAGGCT
GCCGTAGCTATCACAGCAAGCAGACAGCTAAAAGCTTTCATTCCCAACCGCTATCGAGAC
TCAGGGCCTCTTGCTCATGTATTGTTTATGCGTTATACCGGCCTGTTCAACGAGTGCGAA
GGAATTAAGAAAAAAGAAAGAAATTAAAATGTATAAATATTGGTCTCTGATAACTCCGGA
GATGATGACGCGTTAGTCCTAATAATAGCGAGATCGTGATATAGGACCGGCGGCAGAGAA
AGATGCAGATGGAAGATGGTACTCCGTCTGTACCCCTTGGTGAGAGCGGACGATGTTGCG
GTAGAAGTACTCCGTAGGGCGTCTCCCCCACCGAAGTCAGCGAGCGA
>comp51_c0_seq2 len=1174 path=[1:0-800 875:801-1173]
ACACATATACCAACACATTTGCAGTCCGCAACAACACCTATCAAGGCAACTTTCCGGGTA
TTGGGGCAGCCGCTTGTACTTCCAATGGTTTCCTTTAGATCTCGAGACCCAGGGACGACA
CCGCCTGTGTCAGTCATCTGGCGTTTCCCTATACTTGTCGTGAAATAGTTCCATATACTG
GTGTTGTTCTCCTCCGGCAGAGGAGGGAACATAAAGTTGGTATTGGAGTCGTATGCGAGA
GTATCAGCATCGCAAGAGGGCGAAGACATGATCGAGCGCTCGACGTTCCCCGTGCTTTGG
GTCTGTGCTATATCTGACCCTCGGAAAAGAAGCATATATTCGCCGGGGGTGTTGTCCAAC
GGCGGATCCTGCTGGTGCCGTTTGCGTACATATTTCGACTTTGCGATGACCTGGTGATGG
TCATGCATGACGGTAAAGACGCCTTCGAACAGAGGATCCTCTCCGTCTCTGTGCATAATG
ATTCGAGCCCATCCCAACCCGCCTCCCAGGCCCCTGATTTTGCCTGCGTCCAAGCCCATC
CTTTAAACACACTGTGATCCCTCCGTTCTATCCGTTCTATCCGGTCAACATTCCCATCTG
TGTCAAGAAAAGTCACTCGCGCATCGTGGGAGAGAACATCATGGTTCGGTTCCAGTTGAA
GTTTTATCCGGTTTCTCCTGGGATAAAGATCGAAAGTGAGGTCAAAATGCGAATGGGCAT
GAACACGGCGAGATGGCGTATGTATGACCGACCGCTCAACACGGGAGATATTGTTCAGTT
TGTCTCTTGCATGAGACCGAGCATCGACATGCTGAAAGAGCGAGGCTGCCGTAGCTATCA
CAGCAAGCAGACAGCTAAAAGCTTTCATTCCCAACCGCTATCGAGACTCAGGGCCTCTTG
CTCATGTATTGTTTATGCGTTATACCGGCCTGTTCAACGAGTGCGAAGGAATTAAGAAAA
AAGAAAGAAATTAAAATGTATAAATATTGGTCTCTGATAACTCCGGAGATGATGACGCGT
TAGTCCTAATAATAGCGAGATCGTGATATAGGACCGGCGGCAGAGAAAGATGCAGATGGA
AGATGGTACTCCGTCTGTACCCCTTGGTGAGAGCGGACGATGTTGCGGTAGAAGTACTCC
GTAGGGCGTCTCCCCCACCGAAGTCAGCGAGCGA
>comp53_c0_seq1 len=3051 path=[3028:0-1620 6074:1621-1621 4649:1622-3050]
GAACTAAATAGAAGACCTCAGACCGCATTACGTGCTTCTCTGTGTCCCTGCAAACAACTC
TGAAGACCCTGGGTCCATTATACCACCTGAAGTAGGCATGTCATTGGCCTACCTTGAGTT
ATGCGTCAAGCTAGAAATTCCTGTTGTCGTGGTAGTAACCAAGCTCGACAGCGCAACCAG
GTCCAGCATTCGACAGACTCTAACTCAGGTTCTCTCTGCCATTAAGTCAGCCGGCCGTAA
GCCTGTGATGCTTCCTGTTCCTGGAGAAGTGAATGAGCAAGACTTGGACCTTCGCAATAT
CCCCCACGGTGACCGCAAGGACGCTAATGCTGCTATTAACTCCATGGGCGGTGACTGTTT
AGACGACGTTCCGATTATCATTACCAGTGCAGTTACGGGTGCTGGCGTCGGGAAATTGCA
CGCCTTGTTACAGACGCTCCGTATGCCTACTCTAGAAAAAGTCTCACCCCCAGTTAAAAA
AGTCCAATGAGGACAACGACGAACAGCCGAAATCCCTTTTTGATATTAGTGAAGTGTTTG
AGATGCCGCTCTTCAAAGTATACTCTCTGTCGAGTGAGGGACAGCGACAAAATGATCGAG
GCATCGTTCTCTGTGGCCGTGTTCGCCGTGGGGTTATATCTATCGGAGACCGTCTCGTTG
TGGGACCAATAATCCCCGAGTCTCGTTCTCACGAACCAACCCATACACCACCACGGGCGA
AAGCAGCATATAGCAAGTCACTTCCTGATTCTCTGCCTTCTTCTCGTTTTCGGAAGTTTA
CTGGAGACAGTCTTGAAGCACAGTCTCAAACGCATGCAGTTTGGAAACAAGTCCGGGTTG
TTAGTGTACGTAACTTGAGACTTCCCGTCAAAGCTCTCTTTGAACATCAAATTGGCACCA
TCGGAGTTGACTTCGTTGACTCTTCGCTTTCGACGTCGCTCGGACGAATGCGTAAGGGCA
TGGTGCTTGCGGATTTTAACTGTGGGTATTTATCAAACTCGCTACTTTCTTCGCAGAGAC
TTTCTACCTCCGCACCGCCCTTTCACTCTGGTTTCATTGCTCGATTCCATGCATCCGACT
TCTCGGCGTCTTCTCCTGTGCTGGTTTCAGGAAGTACCTCGGTGGTATACATCGAAAGCA
TTCGGGCAGCTGCCCGAGTAATACTGGTGGAACAGGCACGACCGCATATTTCCATTTCCC
ATGGGATTGAGCCAGAGATTTTCATGCTTGACGCTGCTGACCACAATAATACTGAACGTT
TCCATGGGGACGATGAGATCAGCGTTACTTTCTCTCTCACATCTTCAGCTGAGTGGCTTG
AAGTGGGATCGCTTGTGCTCGTAGTTCCAGGTACAGGTGTAGGAGTCATAGCCACTCCTC
CGTCGTCCTCGTCAAGCCTACCATCGATGGCTCGGTCTGGCCTACCTAGCGCTCCTGGTC
TCAACGGCCTCGTTGGCAGAATTTGCGAAGTCCTCCATGTTTGATATATTGCCTATCTGG
CCTCTTACTGCCTACCTTACGCCCCATGTTTGACTGCTGCCTGTCCGTACTGATACCCCT
TCACACCCATAACACATGTTATGGCAAACACGTCTTTAGGAGCCGTTTGATATTGGCGTA
CTTTTTCTTTATATACTCTTTCGACTTTCTTCTCTGCTCTTCTCTGCTCTCATTTTGTCC
GTCTTTTGTTCCTATTAATTATCTACAAGCCACAACAATCAAGTAACTATATTCACCAAG
TGATGTATACAGTAGGCCAGGGCCACGTACACGTATTCTTAGGCCCAGTACATCTTGTAA
TCCTGTCTGCCTGGCGTCAAGAGTACAGCTTGTTCATTTCGGCTGTGACGTCGCTGGCGC
CCGCAAGTCTTTATATAAGCGGTTAGAGTGGGGAACGCAACGCTTACTATTTAAATCCCT
TAAGTTATCCGCCGCCGCAGCAAAAAGGAAAACGTCCAACTCGCATTAAACAAATGACTT
GATCTTCCGTGAGGTCACAGGAACGCAGCAGCTACCAGCTTCTCAAGGGCACATTCATAT
ATCATCCGGCCTGGATAAAGCACCTGTGTAAGCTTGTTAAAAGGACGAGGCGGAGTCCCG
GCCTGACGGTTGCGGATATCTCATAGCCTGACTGAAGCCCGCCTCGATTCTACATCCTCT
GCACGCGCCGAAAGCTTCGACCAGCAATATCCCGACAATATATTACAAGTCCCCTGCGAT
ACGTTTGAGATACATAAGTGGACGTCAGCGTGAGCCCTCATGGCGGAGTTTTTCCAGGAG
CTGTTCTCCAGCATCTTCACCCCCGGAGCAACGCCCACCCTCCTCCTCGCTACTAACGCT
ACCTTCGCCGCTCTCCAAGTCGTCTTCTTCGTTCTACTCGTGGCTACCTACAGCATTCAC
TTCCTCATCCTCTCCTGCATCAGTGGCGCATTATGGTACTCGATAAATTGGTTTGCGAGC
GAGGTTAAGGCGGAGAATGAACGGCAGAACAAGCTTGCAGAGGGCAAGGAGAAAGATGAT
AGGGGATCTTCGACAGATCTCAGTAGTTTACGTGTGAAGAAGGAGGCCTCGCCTGTCGCC
CGTTTATCGGGAGCGATGTCCGATTCAGCTGAGAGTGGAACTGAGACGGAGAGCATACGT
GCTGGTCATATTGGAACCCCAAAAGTATCGGGCGCCTCTCCGTTGAGCGGTGGTGCTACT
GCGAGGCGAACTACACCCTCTGCGTCGGGCGTACAGGTGACGCTGACGCCAGAGAGTAGT
ATGGACGAGCTCACGCTACGAAAGCCATCTGGGGATAGTTCTGGATACATCAGTACCGAC
AGCGAATGGGAAAAAGTCGACGATAAAGACCGATAAACCATTTCTGACGAACATGTTCAC
GAAGTAATAGTGATGTCTTTTCTTTGATTTTTCTTTAGGTGAAGTAGATCGAGAGATTTT
ATGTTTGGATCGTCTCCTCCCACGTTCATTCACACCTTACACGTTATGTATGTCCGGATA
TCTTGGGTATATCAGATACAACCTCCTACTTTACCATAACTCATAAAATAT
>comp54_c0_seq1 len=3058 path=[1:0-2444 2446:2445-2446 2448:2447-3057]
CTCGGCCAGATCTTGAACCACCCGATAGGGAGTGAGAAAGACGTAGAATTCTATGGTCGG
CTAGCCGTCGAGCGACATGTTTATAATATTATTTCGGAGCTCTGCAAGATAGAAGAGGCC
CGGGAAGTATTCCAGCTAGGCGAGGAAATCACGTTTGAGAACCATGCGAACAGTATTGAC
GACCCTGATAATGATATCGAGGCTAACTACAGCCCTATCATCGATCGTGCCTTTGCGGAC
CAATTCTGCATTCACAAAGTGAAGGAAGGCACCACGACTCTTCTTACAACTGTTGAGTAT
AAGCCACCTCATAAGCTGCCCCCTGAATACCTAAATTCCGGCCTACGGCCCATGGACCTC
TGGGAAGAAGTTGTCCTGCGAGACATCAAGGCAATCCCACCGGGAGAGAAGATCAAATAC
AATGCAGAGAAAATATCAGCTTCTGTCCTTGTTCAAGAGTACCACGTTATGATTACCGAG
GGGCTAGAATATTCATACGTCACCAATGGGATATCCTATGTCTTTCTCCGCGTTCCAGAA
GATGACCCGCAGACACTGTACTACTTCCTCTGTGAGCCCAACGCTGATGTCCATCCAGAC
GATATTGGGCCATGGACTGCCATAGCTCGTGTTCTCGCTTTCTGTTTAATGTGCTGTCAG
TCCACGGCTAGAGACCATACGTGGCGGAATCACCAGCTGAGACATGGACTACGGTGGGAG
ACAGATCTTGACTATGTCAGATCACAGATACCCAAGGAGGAGCTTCGCCAAACACCTCCA
GGCTCAGAATATATTCCTTCATCCTCCCCTGCTGGTTCTTTCTCCGCTCCAGATAACCGC
GGAGGCATCAGAACTCGGTCTCAAACCCGTTGCGCTCCGAACACAGAAACACAAGGTTCA
GGCCCGACCGACTCTGACTCCGATCCTGAAGCGCCTTCTGGCTCAGGAGCCCATCTGGAG
GGCGAAAAAGAAACCTGAGCGAGCTTACCTCGTCGTCCAGCCAACACGGCGAAGGGGCGG
GTCAGAGAGGCCAGAGAGGCCAGAGAGGCCAAGTTCAGCAACGGCGACAACACGTTGAGT
CCTTCTGTACACAGAAGTGTTTGCTTGGTCTCCGACTGGGGACCAGGCTTGATATGGATT
GTCCAAACGTTGGCCGGCACAGACAGGGAAATACCACTTCCACTCACCACTCTATTAGTG
CAGACCAACTCGTTAGCTTGATCAACCGTCAGCTAGACGAGAACATTGACCTCGACTGCA
CCCCATATGGTAAACATGGCTCGTACGGACAGCCATTTAAAGTCACCTGTCGTAGCTATG
GCTACACTGTTCTTGGCAAGGGAACAACGGCGTTCCGCTGGAACGAGGTACGACGCGAGG
TGGAAGTATATCGCTTTCTACACTCAGCCCAGGGATCTGCAGTGCCTGTTTTCCTTGGCC
CTATCAACCTTGACATGGTCTACCATGTTCATGGGGCAGGATCTATCCGGCATATGCTCC
TTATGGGCTTTGGGGGAGAAGAAGTCGGCAAGCGTTCTCGCGAGTTGGCCAGCCATATTG
AGCGATCCACGCAAGAGCTACATGATCTAGGAGTCATTCATGGTGATCTCAAGCCTAATA
ATATGCTATGGAATGCGGAATTACAGAGGGTCCTGCTGATAGATTTCCACGACTCCAAGC
TCATGTTACCCTTGGAGAGGACGAAGAAGAAGCAGAAGGTGATGAACCAGCAAAGCAAGA
AGGGGAGCTTCAAAAGGCTGGCGGATAAAGGGGAGACTAACGAGGGCGTCAAGAGAACCC
GTCTTCATTTGTGTGAGACCTAAAATCGGCTGGGCCGAGACAGGTGTACAACTGCAAAAG
GAGCGTAGATTGTTGTTTTCTTTTATATATAGACACCTAGTGTGCACTTTTTTGATACTT
ATCCAAATAACTGTTGCCCGACGTACTGGACCGAGAGGCGTGGTACTCTCACTGTTTAAT
GGCATACGATATATGGTGATTATGCATAAATTAGTCACACTGGTGTTAAGGGTTAAAACA
GTGTATCTTTCTATTGCCATGCGTCACCTTGCATATCAACAGTCATAATATAAGGCTCTG
AGGACACTGCTTAGTTATAAATGGTGCCTCGGGTCGGCCTTTATGCCTGCCGATGAATAC
GGGATTCTCGTATTCCCTGGTAAGCGTGATGGGGCAGAGACCCTATACCAAGAGAATCTC
ACCCGCGTAGTCCTCTTGAACAAGAGCAAGATGTGGCCGACGGAGAGGATAAAACTGATT
TATTTGTGGAATCAGTCGCCTGATAAGCCGTGCGCTAGGAATTCCGATGAAATGAAGTTC
TTAAAGGTGCTGCTGGTCTTCCGCACCCGCACAAACAAATACCTGATACCCAAAAACCCG
GATTCCCAACTCAGAAAGTGAGTCAATCATGACGATGAAATACTTTCTTTTGGCCTAGTT
GTCTCTAGCGGTGTGTTTGCGAGCACTCCGAGGCGTGAGGACCAGCCACTCGCTGCAGTG
AAGCCGACGTCCCGGTTGACGGGAGAATTCCGACCACAGCGTGCTGCAAACGGGACTCTG
ACTGGCTTTGAAGGCTTTTCGGAAGCGAAACTGCTGTTTGCGAGATTTTGTCCGGCAGGT
TCCTGTATGTTGATGAACTCTGGTTTTGGTCTCTATTTATTTATAATGAGTAGCTGAAGC
ATAAATATGACTCAGGCCGGTAACTTAGACTGAATGCTAATATGGAACTCTCCTCTAGAC
GAATGCCCGACTGGCGAAGGGTGCTGCAGAACGAGCCAAAACTGCACGCCGACTGGCTGC
TGCAACAAGCCAGACACAAGTTGTGGAGCCAAAGGCTGCTATGATCCATCGACTGAGACA
TGCTGTGAGTCTCGCGGAACGAGCTGTGATAAGGGATATGACTGCGTTGAACCATCAGGC
TGCTGTCCGTCCGGCGAGATCCCCTGTGGCCAGAAACACTGCTATAACCCGGACAAGGAA
GTCTGCTGCGATGACGGAGGAAGCTGTCCCAAGTCGAGCACATGCCATAAGGACGGAG
>comp55_c0_seq1 len=5855 path=[5861:0-3751 11739:3752-3752 9613:3753-5854]
TTTTTTTTTAATTTTTAAAATACTACTAATACAATAGAATCTCAGGTTTTTGTGGTGCAT
CGGATGGCATTGAAGAGTCGACGTTTGACATTTCATGCTACACTCCGTTTTTCATTCTTT
TACACTTAGACCTTTCTCTATCAAGATCTGATGCTAGTATATCAAGACCTTGAGGGTTGA
TACCATCTTAATAACCGATCATATATGGGTACCAGAACCAGCATAGACCGGCCAGGTCCG
GCTACGTCTGGGTTGACGCCTTTAGAGGGCTTTGAGAAAGTTGATTCTTTATCGAAGCCT
GAATACTACGAAGCCAAGACATCTGAACCGAAACAAACAGGGGACAGAGACAGCGTAGAA
GACGCTGAATCTCCTTCTCTCAAGTCAGGCGGGCTTCCACAACGGCCCAAAGGATGGAGT
GTATGTTATGAATAGGCATTTGCTCCAGATTAAGCTACCAGTCCTAACTCGAATATAGTG
GACACTTGCAGTTATTGTACTACTAGCTTCTTCCTTTCTTTATGGCCTGGATACTACCAT
CGTGGCAGACGTTCAAGCACCAGTGGTAGAGCAATTTGGTGCTGTTCAAAAGCTCAGCTG
GCTCGGATCCGGCTTTCCCCTTGGATCAGTTGCCACAATTCTTCCAATAGGCGTCACTTT
ACAATATATTTTAGCATTAAAATTATATATATTGCCTCTATTATCTTGTTCGAGGCCGGA
AGTGCACTGTGTGGTGCCGCACCAAACATGAATGCACTGATAATAGGGAGAGTAATTGCT
GGGATAGGTGGTTCTGGAATGTATCTTGGGGTCCTTACATATTTCTCTGTATTTGTCTCA
GAGAGGCGCCAGCCGCTTTACGTGAGTACGTCTGGGTTCGTCTGGGGACTCGGTACAGTT
ATTGGGCCCGTCATAGGGGGCTTATTTGCACATAGTAATGCCACCTGGAGATGGGTATGT
TGAACCGTTCCATGTGTACATTGTGGACTGCTAATGTGGCTATCAAGGCGTTTTATATCA
ACCTTGTTCTAGCTGCCGTGAAGGCACCCGTGCTTCTACTCCTGGTTCCCGACTATCTGC
CTAAGCCCCACAAAGGAGCTCTTCAAAAGCTGAAAGAGTTAGACATCATCGGTATGGTTC
TTAACGCCGGGATATATGTTGGATGGGTAATTCCGATGACGTTTGCTTCCACTCTCTGGG
GATGGTCCGATAATCGCACAATTGCCTCGTTTGTCGCCTTCGGTGTTATCTTTATTGCAT
TTGCAATTCAGCAGGGCATTCCTCTCTTCACAACTCTAGAGAGACGTGTTTTTCCTGCCC
AGTTCTTGAGACGCACAGTGATGATCCTCTTATACGTGAGCACCTCTTGCACGAATTCCG
CCCTTCTCGTTCCTGCCTACTATATACCGATATTTTTCCAGTTTACGAGAGGTGATAGTC
CGGTGGATGCTGCAGTACGTCTCCTTCCTTTGGTCATTCTTGCTATTGTATCGGTTATGG
TCCAGGGGATCACTATGCCCCTGGTTGGATACTACACTCCATACTACACCATAAGTGGTG
TTTTAATAGTAATCGGTTCAGCTCTGATGTCGACAGTTGGTGTGGATACTCCAGTTGCCA
ATATCTATGGATACAGCATCATTATTGGAATTGGAACCGGACTTGGTATACAGGCTTCCT
ATGGAGTTGCAGCCGCGAAAGTCAAGGAAGATGAGGTTCAGCATGCTATTAACTATATCA
ACTTGGCTCAAATCGGAGCTGAGACCCTCTCTCTTACTGTTGCTGGAACTATTTTCCAAC
AGCTGGCGTTCAAGAATCTTTCCAAATACCTGGCTGGACGAGGCTATACTTCTGCAGAGC
TTATCGCCGCCATTGCTGGGACACAATCCGTCATCCTCCAGAACGGCTCTGAGGAAGTTA
GGTCGCTGGCTATCGAGGCCATTGTGGAAGCTATGAAGAAAGTCTACATCACTATGATTG
CAGCTGGAGCCCTTCAGGTGATATGTTCGGTCTTCCTCCCTCGAGAGAAGCTCTTCATGA
AGCCTGCAGCCGCATAAAGGCAGTTTTCTCTAGAGATGCACCACAATATCATAGCAAGAG
TATGCGCTGCGGTACCTGACTCTAAGCTATCAAACCGTGAGATGAGGACTACCTGGGACA
GATGAGGTGCATCATTTCTTCCAAAGTTCCGTTGGAGGAACCCAGATCCTGTCTTCTGAG
GCCGATGATGCTCTTTACCATTCAATTACTGGCTTGCGTTCATCCTTGTTTCACCACCAG
TTGTCTGATGCAGTTTGCAGTGCCTCTCTCCTGTCCAAACCTCTCCTATATGAGCCCTCG
GCTCCGGTCAAGCACTGCGACGCTGATATAAGGGATAAAAAAGATATAACTATTTAATCC
CATCACTTCTCGCAGGCTTTGAAAAGCTACATCATCGTCATAGTTCCTTATGTCTATTTA
CAATACCTTCGTATATAGGTAGACCTGACCGCTGGTGTGCCACTGGTGGCTGGAGGCTAT
GAATATACTAGTTAGAAAGAAGGCCTTCCATCAAGCTAAAGTAGCTAGTCATGCTGTATC
TTGATCTTGTCACTCCGTAAGGTCTTTCTTCGTCTCGTCCTCGTCATCTGATGAATTCAC
GCGGTGGCTTTTTCATGTATAGAATCCACGACGAATGGGGATGATGTCACACGCCAAGCC
AGTCTCCTGATCCAACCGCAGCTGAAATATAACTAAAGGCAAAGGACAGCGTAATCAAAC
AAAACGACGTCAAGCGCTTCAAGACCTACAGCCAGCCATCCGCTGGCGCCGACGAGAGGC
AAATTATATGGGACCAATGCTTCTGCAGTGCTGAGATCTCGCTTTTGTCATCACTGAAGT
CTAGTATACAAGAACCTTTTATCATTACCGATCGGCACCGCATACTCCCTATTTCACCCC
TCTTGCTTGCGTTTGTGAAGTGACAGCCGCGACAGCCCGCGATCCCAGGTTGAAGGCCTG
CTTGCTGAAGTGCGATTGAGTGAGGCTCGATATTTGAATGAGGATTACACCATGACTTCA
AATGGGCACTTTTCTTCTGTTGGAGATGTTGACGGAGGGGACTATCAGCATGGAGTCCAG
GTAGTGGACGGCGATAAGGAATTCAAGTACGTCACCTTTGTGAAGCAAGAGCACTGTCTA
CATGTTTTTCGCACTGGGCGCTCTGTGCGACAACTTGAAAGGACAATGATATACACGCCG
TTCTCTATTATTTGATTGCTGACTTTTGAGTCTATACGAACAGTCTGAACCTGTCGAAAT
ATCTGATACACGAGAATGTTACCCCGGCAGGATTTAATTACCACCTTATCTCGGTCTTTG
GCTCGCAGTCCACCGGAAAGTCAACCCTCCTGAATACCCTCTTCAAAACAGACTTCAGCG
TCATGTCCGAGACCGAAAGACGTCAGACCACTAAGGGAATATGGCTCTCGAAAAATAAAC
GTACTGCTTCAAATGAAAAAGAGAAAATGGCGGATAATATTTTGGTCATGGACGTCGAAG
GGACTGATGGCAGAGAGCGCGGAGAAGACCAGGACTTTGAACGCAAAAGTGCCCTCTTTG
CGCTCGCTACAAGTGAGGTGCTTATTGTCAATATCTGGGAACACCAGGTTGGATTATACC
AGGGAGCCAATATGGGTCTCTTAAAGACAGTTTTTGAGGTAAATCTTCAGCTATTCCTCA
AAGATACAAAATCCACACCCAGGTCTCTACTATTTTTTGTTATTCGCGACTTCGTGGGGA
CGACCCCACTTAAGAATTTACAGAATACCCTAATGCAGGATCTCCAACGAATATGGACAT
CACTCTCCAAACCAGAAGGGACCGAAAATTCTACTATTGAGGATTACTTCGATTTTGCTT
TTGCAGGCTTACCTCATAAGAGTTTCCAGCCGGAAAAGTTTGCTGAGGAAGTTGACAAGC
TTAGTACTCGATTCAGAGATGGCCACCGTAACCCTTCTAGCCTGGCTGTTAAGGGTACAG
CGGCGGAAGACGGCGTTTTCCTTCCTGAGTACCATCGACGAATTCCAGCGGATGGCTTTT
CCGTTTATGCGGAAGGGATCTGGGAACAAATTGTGAATAATAAGGATCTGGATCTTCCTA
CTCAACAAGAACTCCTTGCACAATTCCGCTGTGACGAGATTGCACGAGAAGTACTTGTTC
TCTTTGACCAAACCATCGGGCCGTTTGAAGTGCAACAAGCTGATGCAACTCGATCCGGAA
TTCCATTAATTCTCGCTGGCCTTGGTGTCGCTATGCGTACAGCTCGGGAAAAACAATGGC
CAGTTTCGAAACCGAAGCCAGCCGGTACCACAAGCGTGTTTTCGCAACCAAAAAGTCCGA
GTTAGAGGAGAAAATTGATACCCGACTTAAAGCACTATTTACCGGTCAACTCAGTGCCGC
CCACAAGTCTGGCGTTGCCGAATTTAGTGAAGCAGTCAGTTCTGCCGTTAAGGCAGGGCA
GAAGAAAGGTGCCAGTTATGATTTTGCAGAAATTGTTACCAGGGAAAGGAAGCTCGCAAT
TGAGAAGTTTGAAAAGGAGGCAGGCACCGTTGTGGTAGAGGGGGCTCCTTGGAGCGATTA
CAAGCAGGAACTCTCCCTATACCAAAAGGATCTCGAAAAGATCAGTTCACAGCTAAGAAA
GGACGAGATGAGGCGCCTTGCCACTAGAGTTGAACGATGGGTGAGATCTCGGCTAGGTGA
CTCCATTGATCTTGAGTTCAACGCCCTTGGTTCAGGAAGAGGCGGCTCCAGGGCCCCAGA
GGACGGAGAAAAACCCAGTGAAAAAACAATTTGGGATAGAATTTGGTCTCTCTTTGTAAA
CACCGTTTTGGACGCCGAACGAAGATTCACAGAGCGAGCCAAGAGCTTTGATGCAAGCTT
GGAGGAGGTTGACGTTGGCCTATGGAGACTGCGACGAAAATCCTGGGGTGTGCTACGTTC
TAAGATCGATGAGGAGATGATGGAGGGGAACATTCTCCTTAAATTGCGCGAAAACTTTGA
GGATAAATTCCGTTATGACGACCTTGGTGTACCCCGGATCTGGCGACCTACGGATGATAT
CGAAGGAATCTACACCATTGCCAGAGAATCTACGCTTAATTTGATTCCCCTCCTAGCCCG
TTTTAGGCTAAACGAAACTTCCGCGCCTCCACCGTTGGATAAATGGGTCGGTCATATGCC
CAGCTCTGCCAGCGCTGTCGATGAAGAAGACCTTGCGCCAATTGGTGGCGTTGATGAAGA
TGATGGCAAAAGTCTGGAAGAAGAGATGACTATGCTGAGCGAAGCTAAAAGACAGGATTT
GACTGTTCGATTCAAAAAAGCTGCTGATGGCGTGTACGTTGAAGCAAAAAGAAGCGCCAT
TGGCGGCATTACCCAAGTACCATTGTATTTTTACGGCCTCCTCCTGGCTTTGGGCTGGAA
CGAAATAATCGCCGTCCTTCGGAACCCAATATACTTCTTGTTCCTGCTAGTCATTGGCGT
TGGAGCTTATGTCACTTTCAGACTCAATCTCTGGGGCCCTATGATAAATATGGCAGAAGC
AGCCTCTCGCCAAGCTGTTGAAGAGGGTAAACGACGACTTCGAGAGTTCTTGGAGTCGTC
TGATACCGGACGCCAGGCCATGGCTATGTCCGGGCGCAACAGTACACATGTTGAAGAATT
TGAAATGTCATCCAACCTCAAGAGCAAGGGAAGGCGTTCTACCACGGACGATGATGACGA
TGACGATGACTTGTAAAGGTACTCTATATATTTTTTTCTCTTCACCTCGTTTATCAACCA
GGTATATTATCACTATCAGCTTTCTGCTTACTTTT
>comp56_c0_seq1 len=3170 path=[1:0-1065 6332:1066-1066 1067:1067-3169]
GTGATAAGGAGGATTTAAAAACATTTGCCTCCTCCGGGTGGCACCCCAACAATCGAAACT
GTGGGGTCTAATGGGAATGGAAGCGGTGGATCAATTTGTAAGATATCGTTCTTAGGGTTC
CCAAGGTAACTTTTTGAGCATTTCAATCTTGAAAGGACGGTTGACTCTGGCGAATCGGAT
GTCTTTTGCAATCTTGGAAAGAATGGTAATAAGTTCACCTTGTCTGAGCAGTACTTTTCT
CTGCGCAGGGTTAACCTTCTCTAATTCCAGCATAAAGTAAAACTCCACGCTCGCAAAGAA
TTTTCGATGGGTGGAAAGCGTTCCAGGAGCAGTGTCGTCACATTCAACCATCAAATACCA
ATGGAAATAACTACCAAGTATAGGGTTATTAGCTGCACGGCTAATCAAAAAGTTTGTGAG
AGAAGAATCATGCGCAGCTTCGTTCGTTTCATCCGTAGAACTCTTAGGATAGCCTCAAAC
TTCAGTGCCTGCACAAGCTGTAAAAGGTACAAGAGCAGCTCCTCATCGTCGGATTTTCTT
AGTCGATCAACGGCATAAGCACGGACTTCTGGGTTGTCGAAAAGCGGGCCTAGAAGCTCT
AGAGCATCGTCAACATCGATCTCTGTCCACTTCGGTAGGAGTTCAACGGCCTGTCTAGCT
TCACTGGCATCTTGCCAGTTAACTGACTTGACAAATTTGGTCAATGCTCTCTTATCTCGA
GTGAGATAAAATCTAAAATTTCCAAACCAGATCCTTCTCTTCTGCATTTAGTTCCTGGGT
TGGGCCATATGACATGATCTCGTTGATCTCGTCCCGGATCTTCGGGTTTGGTTTCAGATC
GCGGTCCATAATACCGGTTCTATGGCTGCGGACTAGCCTTCTATGCTTGTCTTCACAAGG
ATTTCCTCTCTGCCCAACCTCAGGATCATAAATTCGTATGATAGGGTAATTTCCTTCGTC
ATCGGCAGCCCCTTCAATGTCTGGGCCAAGTCGGACCTCTGGTGGTGGTTTCAAAACAAC
TGTAGATCCAGATGGCGTAAGCTGAGCAAGGGAAGAAACCGGAGGAGGGGGATATTCAAA
GTCCTGAAAGACAATAGGAAAGTCAAAGCGTGGAAATTCAACATAGAGCACAAAGTTCTC
CTCTTCGTCATCTTGAGAGCTCACTCCAGGGTCACCATTGGGCTCAATGACGGCCTTTTC
TCTGGCTGCTTTATTTCGAAGCGCACGCTTCTTCGCAGCGTCTTCAGCTTCTATTTTGAT
CTTCTCCACTGCTCGGAAAACAAGCTGATCTAGCCAATCCACTCGGGGAATTTCCCCCAT
TTCATGTTTCTTCAGTAGTTTCTCTAGCCGCTCAAGCTCAAGTTCAATTGGAGTAGGCCC
CTCTTCGACAAAGTTGCCTTTGCGTCGTTTGGGTGGCGGGGTGGACGGTGTAGTGGTGTA
TGAAAAGCCATCTGCGGCTTTGTTTCGGTATAATTTGCATTTTTGTTTCCCCTTTTTCAA
GGTCCCATCTTCATCGAAGAGTGCAATCGTAGTACCACCAAACGGAACGGAATGGTCATG
GCCTTCTTCACCGCCCAGGGGCGACAGGTCCCAGACTGTGAGTGCCAACTGGGTATTCTG
TGGTGCATCCCTGATGAGCACCGGCATTTCAAGCCACTCGTTCCATGTCCGGGTGGTTTT
GAAAGACTTGTATGCAGTTTGCATGGGCATGCCAAGAGGTTTGCAGCTGCTCCATAGCTG
TGCGGTAACATAGAGGTCTGAAGTAGGACTCTGGTTGGACCCAAGATGACGTAGCTCCGG
ATTCTTGAGCAAGACGGAGAAGGGAATTTGCTTTTGCCTTCCCTCTAAGTTGCATCTACA
TGACCAGTCAGCACATTTGCGCAGACAATCGCATCTAAGTCACTGTTTCTCTACCTACAT
CTTAGCTCGGATGGGCAAGGCCACCTGTCTTGATGTCGCAAACGTGAAGGTATCCATGAC
TGTCACCCAGTTACGAGATATATCAGATTCGCTACCAGAGCTATTCTCATCGTCTGAGCT
GGGCAGGGAAATAACATCAACCTCTAAGCCTCCCTCTGCCTCGCCGTCGCTGTTGCTATC
GCTGTCGATGCTGCTGTTGTTGATGGTGTCTCCATCTTCGCTCTCGACATCATGCCAAGC
CTCGGCCATGCTTATCTTATCCGGAGAAATTTTATTCCTTTCCGCTGTCAAATTAACTAG
GCGCACGGACCATCGCGTCCCTGTTTCGCCCAAAGAAGTAAAAGCGAACGTTTTTGCGAT
TCTCGACGTCGAGCAAGCAAAAAAGGCGAAGAGACGACGCTGGTATCTTCAATCCAACAC
CTCGCCGGCCACTCATTCGTACTCTAGGTGGTGCTGGGTTGCTTGATTTTATATCCCTAC
TTAATACAATTCTATACGCTGAGCCAAAACTGTTTCCATTCTGCGCGCATTGACAAACAC
GACCGCATTGATTCTGCTCCTCCCTGACAAAGCATTAACTAGTTAACTAGACAGTGTATG
GACTGTGAAAGATGGCGGGACGAGCCATCCATTCCAAACGAGCCCTCTCTACGACACCTT
CCGCCTCCGACCAGGACTCTGAGCCATCACCACCGACGTCTTTCTCATCAGATAAGGAAA
ACCGAAGCGCGCGCGCGCTCCAGGTGAAGAAGCGGAGATCCGGTGGCCTGACAGCCCCTC
CAATGTCCAGCGCATCGAACAAGAAGCGGCGCGTGTCTGAACAAGTGCCTGAACAGTCAC
AGTCGACCCATCAGCGCAGGCTCCGGCAGGTTGTAGACACAGACTTTTATGATCCAGATC
AGGATCCAGAGGAAAGGAGGGCGGTCCGAAAGGGGCTGAGAGACCTTGCTTCAAATCTAA
ACGGTATACTCCACACAAACTTCATTATTCCATGTCTGACCTCATGTACTAATCGAATGG
GTACTTCAAGATTCTCGAAGTGAATTTATTCAGCTAGAATCAAATGGTATTTTACAGACA
GTTGAAAAAGCAAACGACCTATTCAAGAAGGTCAAGCAAACCTCCGATGCCACTATCGAT
TCTCGCCTCCTTGTCACAGCCGCGGATCTCTCCTATAAACGAACAGCACAGGCATGTCTA
GGTAAACTAATTGTAGTCGGGTCTATTTGTACGTTGTACGTAGTTTTGTT
>comp57_c0_seq1 len=481 path=[459:0-132 592:133-480]
GAAGCTTAATATAGCTTTTTACCCTTAAATAAATAGATAAATCAAGATCTAGAATTAAAT
TCTAGAGGGATACTTATAGTAGTATATTAACTATAAATAAATAGACTAGATTAATTAGTT
ACCTTTAGCTAAATTTATATATAATACTTTAGATTAAAGTAGTATAGAGATTTCCCTATT
TATAGCTCTTATAGGGTATAATTCTAGGAGCCCGATAGATATAGAAATAGAGAACCTATA
TAGGTTAAAAGACCTTAGAGTAAAAGAGAGAGCCCTATTACTTATAAAGATAAGAGGAAC
CCTTAAGAAGAATCTCTAGAAGGCTAGGGAGGACTAGACTAAGTAGTATAACTATAAGTA
TAACCCTATAATATTTAGAGTAGGGGATAAAGTTATACTTTTAATAAAGAATATCAAAAC
CTAATAGCTAAATAAGAAACTTAATAATAAAATAATAGAACCCTTTTCTATTATAAAGCC
T
>comp58_c0_seq1 len=2539 path=[2455:0-1298 4932:1299-1360 3754:1361-2538]
GACTAGACGACTACTTTTAAAGAAAGAAATTAACAACCTCTTCACCGTCCGGTGGTGTGT
TCGGGACTAAACATACCTTGCCGTATAAGGCTGCCCCGCCAAAGTATCAAGCGGCCATGT
CTTCAACGGCCGCAAGCAACGAGCCTTTCAAGCCGGCTAGGAGGGTTGCCGGTCAGAGAC
AGGATGTTTGGTAGGTTATTCCTTTCGGACGTATTTAGCCTAGTAGTGTTTGATATTTTG
GGACTTAACACTGCGTCAACAGGTCAATTGTCAATGAAGCCGCGGCTGCATCACCGGTTC
AGCCAATCGTGAACATGGGGCAAGGGTTCTTTGGTTATAACCCTCCCCAGTATGTGATTG
ATGCCGCGAAGGGGGCGGTGCAGACCGTGGAGTCTAACCAGTATGCGCCCACGAAGGTGG
GATCATTCCTATTTGTTGGTTACTGCATGACCGACAACATTAATGAGAAATCTAGGGCCT
CCCTCGTCTCAAGAAGGCAATTGCTGATGCTTACTCTCCATTTTTTGGGAGGGAGCTCAA
CCCCAATACCGAGATTGTCGTTACTAGCGGTGCCAATGAAGGAATGTTGAGTGCCTTCAT
GGGCTTCATTGAACCAGGGGATGAAGTTATCATCTTTGAGCCGTTTTTTGATCAATATAT
AAGCAACATTGAGATGCCAGGCGGCAAAATCAGATACGTGCCACTTCATCCTCCAAAGGA
CGGTGCCCAGAAGACATCTTCTGCATCGAACTGGACTATTGATTTTGACGAGCTGGAAAA
GACTATCAATGAAAAGACAAAGATGATCGTACTCAATACTCCGTGAGTAGTTAATTGCCC
TATTTCTGCAATAGTTGGAAATCTAACTATACTAGCCATAACCCTGTGGGCAAAGTGATG
TCTCGTGAGGAACTCGAGAAAGTGGCCGATCTCTGTGTCAAGCACAATCTCATCATCCTC
TCTGATGAAGTGTATGATCGACTCTTTTACGTTCCTTTCACCCGCATGGCAACACTCTCG
CCCGAGGTGTCCAAGCGAACTCTCACTGTCGGCTCTGCAGGTAAAAACTTCTATGCCACT
GGCTGGCGAGTTGGATACCTCATTGGCGAAGAGCACCTTATCAAGTATGTCTCTGCCGCC
CATACCAGAATCTGCTACAGCAGTGTTGCACCTCTACAGCTGGCAACTGCCGTTGGATTC
GAGAAGGCAGATGAGATGGGATTTTGGGACGAAAGCCGAAAGGAGATGCGTGGTAAAGTC
GAGCGTTTCTGCGAGATATTTGACGAACTTGGAATTCCCGTATGTATCTGCGTTTGATAA
CTGAGTAACCCCAAACAAAGCTAACTAACATACAATCACAGTACTCTGATCCAGAGGGCG
GCTACTTCGTCCTGGCCAACATGGCCAGCGTCAAGATGCCAGAGGACTACCCGTTCCCTC
CTCACGTTGCCTGCCGGCCGCGCGATTTCAAACTGTCCTGGTTCTTGATCAAGGAGGTTG
GCGTCGCCGCCGTCCCGCCCACTGAGTTCTACACTGACGCCAACGCCCACATAGCTGAGG
ACTACCTCCGATTCGCTGTCTGCAAGCCAGACCAAGTTCTGGAAACGGCCAAGGAGCGGC
TCCGCGGCCTCAAGAAGTATATCCAGTAGCTACAGCATACACAGTCCCTATTTTGCGCAT
GTAGGATATCACTAGAGCCCTCCTAGCATTAGATTTACTGTACCATCGACTTCGTAGCAC
CAACTATCCTACTATCCTGTTTGCTTGCTCCCGTCACTCCGGCGCTCCTCGCCGTCCCTG
CTCTTCACTGCAGCCGCGGCTAACTTAGTCGAGCTTGGCGCTTGAGCCAGCCGCGGAGCA
AAAGCAGAACAAAAAGACATCCGCCGCTGCGAAGCACAGAAGGGCAGCAAAAATTAATGA
GAACCACGGACAAGCCCCAGCAACTCGCCAGCTTCAGTCTTCCAGCCTTCGCCGCAAGGG
GGCCTGAGACCATCTTTATCCGCGGTGACGCCCAAGTCGGCCGTCCTCGACAAGTCTGAC
ACGGAAAACTCTTCCTACCCTCAACTATCTCCAACGCCACGCTCCAGCCTATCGCAGTGC
AATAGCTATGGGTGATCAACAGAATATATCGCAGATACTGGCAGCTCTAGGTACATTGTT
CCCGGTCTATTTCATGTCTTCTTTGATTCTCCCCTTTCTTGCGCTTAACCTGAGCCGTCG
TTTTGTATCATGCTTGCTAACCGGGTCCGTAATTTTCGCTTTTTTTGCTAAGCTGCCGTT
CGGCCTGCTGCTGGCGCGCAATATGCTTCTCCTACCGGAGCTACCTCATCAACTGCTCCT
CCCCCCTCTACGAATACTGGGGGATATTCCCTACCTCAGCCAGATAACACCGGCAGCTTG
AACATCGGCGGCGCAACTTCTATCACTGCAGGTTCGGTAAGTATAGCAGATGCGATTGCT
AAGGCGCGAGGAATCGCTGCGGAGAAGGGCATTACATATAAACCTACGCCAGGTGAGTCG
TTGTCAACTTATCCTTTTA
>comp58_c0_seq2 len=2477 path=[2455:0-1298 3754:1299-2476]
GACTAGACGACTACTTTTAAAGAAAGAAATTAACAACCTCTTCACCGTCCGGTGGTGTGT
TCGGGACTAAACATACCTTGCCGTATAAGGCTGCCCCGCCAAAGTATCAAGCGGCCATGT
CTTCAACGGCCGCAAGCAACGAGCCTTTCAAGCCGGCTAGGAGGGTTGCCGGTCAGAGAC
AGGATGTTTGGTAGGTTATTCCTTTCGGACGTATTTAGCCTAGTAGTGTTTGATATTTTG
GGACTTAACACTGCGTCAACAGGTCAATTGTCAATGAAGCCGCGGCTGCATCACCGGTTC
AGCCAATCGTGAACATGGGGCAAGGGTTCTTTGGTTATAACCCTCCCCAGTATGTGATTG
ATGCCGCGAAGGGGGCGGTGCAGACCGTGGAGTCTAACCAGTATGCGCCCACGAAGGTGG
GATCATTCCTATTTGTTGGTTACTGCATGACCGACAACATTAATGAGAAATCTAGGGCCT
CCCTCGTCTCAAGAAGGCAATTGCTGATGCTTACTCTCCATTTTTTGGGAGGGAGCTCAA
CCCCAATACCGAGATTGTCGTTACTAGCGGTGCCAATGAAGGAATGTTGAGTGCCTTCAT
GGGCTTCATTGAACCAGGGGATGAAGTTATCATCTTTGAGCCGTTTTTTGATCAATATAT
AAGCAACATTGAGATGCCAGGCGGCAAAATCAGATACGTGCCACTTCATCCTCCAAAGGA
CGGTGCCCAGAAGACATCTTCTGCATCGAACTGGACTATTGATTTTGACGAGCTGGAAAA
GACTATCAATGAAAAGACAAAGATGATCGTACTCAATACTCCGTGAGTAGTTAATTGCCC
TATTTCTGCAATAGTTGGAAATCTAACTATACTAGCCATAACCCTGTGGGCAAAGTGATG
TCTCGTGAGGAACTCGAGAAAGTGGCCGATCTCTGTGTCAAGCACAATCTCATCATCCTC
TCTGATGAAGTGTATGATCGACTCTTTTACGTTCCTTTCACCCGCATGGCAACACTCTCG
CCCGAGGTGTCCAAGCGAACTCTCACTGTCGGCTCTGCAGGTAAAAACTTCTATGCCACT
GGCTGGCGAGTTGGATACCTCATTGGCGAAGAGCACCTTATCAAGTATGTCTCTGCCGCC
CATACCAGAATCTGCTACAGCAGTGTTGCACCTCTACAGCTGGCAACTGCCGTTGGATTC
GAGAAGGCAGATGAGATGGGATTTTGGGACGAAAGCCGAAAGGAGATGCGTGGTAAAGTC
GAGCGTTTCTGCGAGATATTTGACGAACTTGGAATTCCCTACTCTGATCCAGAGGGCGGC
TACTTCGTCCTGGCCAACATGGCCAGCGTCAAGATGCCAGAGGACTACCCGTTCCCTCCT
CACGTTGCCTGCCGGCCGCGCGATTTCAAACTGTCCTGGTTCTTGATCAAGGAGGTTGGC
GTCGCCGCCGTCCCGCCCACTGAGTTCTACACTGACGCCAACGCCCACATAGCTGAGGAC
TACCTCCGATTCGCTGTCTGCAAGCCAGACCAAGTTCTGGAAACGGCCAAGGAGCGGCTC
CGCGGCCTCAAGAAGTATATCCAGTAGCTACAGCATACACAGTCCCTATTTTGCGCATGT
AGGATATCACTAGAGCCCTCCTAGCATTAGATTTACTGTACCATCGACTTCGTAGCACCA
ACTATCCTACTATCCTGTTTGCTTGCTCCCGTCACTCCGGCGCTCCTCGCCGTCCCTGCT
CTTCACTGCAGCCGCGGCTAACTTAGTCGAGCTTGGCGCTTGAGCCAGCCGCGGAGCAAA
AGCAGAACAAAAAGACATCCGCCGCTGCGAAGCACAGAAGGGCAGCAAAAATTAATGAGA
ACCACGGACAAGCCCCAGCAACTCGCCAGCTTCAGTCTTCCAGCCTTCGCCGCAAGGGGG
CCTGAGACCATCTTTATCCGCGGTGACGCCCAAGTCGGCCGTCCTCGACAAGTCTGACAC
GGAAAACTCTTCCTACCCTCAACTATCTCCAACGCCACGCTCCAGCCTATCGCAGTGCAA
TAGCTATGGGTGATCAACAGAATATATCGCAGATACTGGCAGCTCTAGGTACATTGTTCC
CGGTCTATTTCATGTCTTCTTTGATTCTCCCCTTTCTTGCGCTTAACCTGAGCCGTCGTT
TTGTATCATGCTTGCTAACCGGGTCCGTAATTTTCGCTTTTTTTGCTAAGCTGCCGTTCG
GCCTGCTGCTGGCGCGCAATATGCTTCTCCTACCGGAGCTACCTCATCAACTGCTCCTCC
CCCCTCTACGAATACTGGGGGATATTCCCTACCTCAGCCAGATAACACCGGCAGCTTGAA
CATCGGCGGCGCAACTTCTATCACTGCAGGTTCGGTAAGTATAGCAGATGCGATTGCTAA
GGCGCGAGGAATCGCTGCGGAGAAGGGCATTACATATAAACCTACGCCAGGTGAGTCGTT
GTCAACTTATCCTTTTA
>comp59_c0_seq1 len=1659 path=[1:0-1347 3229:1348-1433 1349:1434-1658]
CGATAGGCTGCATCATCTCGCCATGCACGGCTGCTCCCGCGACTCTACTCGTGTGGCAAC
CGGCTGAGGTACTCCCACGGAAGCGTCCAGAGTAGTCAAACAGCGCACGCAGACAGGCAG
AGAACACAGAGACAGTCAGAGACATACGGATATAAGCAACGACAACGACGCAAGGAGTGG
CAGGGAGACAAGGGTCGCTCTCCGTCACAGGCCAAGGCTAGCCCTCTCTGTTGTCTTGTC
CTGGTTCCTGGGGGACAAGGCGCTTCTCTTCCGCCCCCGTTTGAACCGTTTTACTATATC
TCCAAGCAACCTCGCCTTATTCTGACCGTTCGTCCTTTGTACTTTGATCCATATCCAACA
CACTTATCTACGACACTTCCTTCCCCGCTATGGTGACTCCGGTGGAGTCTCAGCACCCTG
AGTCAATGGCCTCCTTTGCGCCGACAAGACACTTTATCCGTGTCTCGCTTGCCTGTGTCC
AATGCCGATCGCGGCATCTAAAGTGTGATGCAAAGGCCCCTCGGTGCTCTCGCTGTCAAA
CGGATGGGAAGCAGTGCACATATCTCAAGTCCCGCCGTGGCGGGCGTCGCAGACCGACCT
CTTCTCCCTCCCCTATGCCAGCAGACCTTCCCATGCAGCACGCTGCTGTCTTGCCGCCGC
CTCCAGACTGTGCCTCCCTTCCCGTACCAGACGAAAACATCTTCAATGATGCGTACTGTG
GAGTACCCAGATCCATTCCAATGGTGACGACCACCCGCGGAAATACTAGCAGTGGCAGCA
GCCCAACTACCAACTCGGAGGCGCAAATGGAAGACCTGCTCAACATGTACTACAAGTACT
TTCACATCTCGCACCCGTGTGTCCTCCCACGATGGTCCTTTCAGATACGGCTGTCCCAGG
ACCCAGTTACTCTGCGCCCATTGCTACTGACAATGCAGTACATCGGTGCCCTCTTCACTC
CTTCGGTCACTTCCTCTGCCTTCGAGCCAGAAGTCTTGCAAGCTTTTGCAGACTTTAGAG
CTTCCGGCGCAAAGCCGACTGGTTATCATGTCCAGGCTTGGCTGTTGTACTCTGTGGCTG
TATATTGGTGTAATGAGATCGAGAGGGGCCTCAAGCTACTCGATGAAACAATTCGAATGG
CCCTTGACCTAGGGATGCATTTGGATTCCTTCGCGCAACGGTATGGTGAAAATAACCCGT
TACTAGAAGAGAGCTGGAGGCGGACCTGGTGGCAGCTATACGTCATTGATGGACATGTTG
CCGGAAGTACCCACACTTTCCCATTTAGAACAAGCCACATACAGCCAACCACTGCTCTTC
CCTGTGAAGAAGAGCTTTACGAAAAAGGGGTATGTTTATTCTCATACGCTCGCGGCGATA
GTGGACTTTATTATATAGAGTACATGTTAACCCTTTCTTTTTAACTGGGCTGCAGGACAT
TCCAAAGCCGAGAACATTGTACGAGTACGATATGCGTGAGTTTGCAGATGATGAAGACCA
AGATTTTTCATCGTTCGCGCACCTCGTTGGTCTTACTCGTGGGCTGGACCTAGCCTTATC
TGGGCGCCGGCCAAACAACCCAGACCCACCCAGTGTCGTATGCTCCCGCGTAGACACATG
CATGCGGGCATGGTGTTCGCTTATACCTCCAAAAAAACG
>comp59_c0_seq2 len=1573 path=[1:0-1347 1349:1348-1572]
CGATAGGCTGCATCATCTCGCCATGCACGGCTGCTCCCGCGACTCTACTCGTGTGGCAAC
CGGCTGAGGTACTCCCACGGAAGCGTCCAGAGTAGTCAAACAGCGCACGCAGACAGGCAG
AGAACACAGAGACAGTCAGAGACATACGGATATAAGCAACGACAACGACGCAAGGAGTGG
CAGGGAGACAAGGGTCGCTCTCCGTCACAGGCCAAGGCTAGCCCTCTCTGTTGTCTTGTC
CTGGTTCCTGGGGGACAAGGCGCTTCTCTTCCGCCCCCGTTTGAACCGTTTTACTATATC
TCCAAGCAACCTCGCCTTATTCTGACCGTTCGTCCTTTGTACTTTGATCCATATCCAACA
CACTTATCTACGACACTTCCTTCCCCGCTATGGTGACTCCGGTGGAGTCTCAGCACCCTG
AGTCAATGGCCTCCTTTGCGCCGACAAGACACTTTATCCGTGTCTCGCTTGCCTGTGTCC
AATGCCGATCGCGGCATCTAAAGTGTGATGCAAAGGCCCCTCGGTGCTCTCGCTGTCAAA
CGGATGGGAAGCAGTGCACATATCTCAAGTCCCGCCGTGGCGGGCGTCGCAGACCGACCT
CTTCTCCCTCCCCTATGCCAGCAGACCTTCCCATGCAGCACGCTGCTGTCTTGCCGCCGC
CTCCAGACTGTGCCTCCCTTCCCGTACCAGACGAAAACATCTTCAATGATGCGTACTGTG
GAGTACCCAGATCCATTCCAATGGTGACGACCACCCGCGGAAATACTAGCAGTGGCAGCA
GCCCAACTACCAACTCGGAGGCGCAAATGGAAGACCTGCTCAACATGTACTACAAGTACT
TTCACATCTCGCACCCGTGTGTCCTCCCACGATGGTCCTTTCAGATACGGCTGTCCCAGG
ACCCAGTTACTCTGCGCCCATTGCTACTGACAATGCAGTACATCGGTGCCCTCTTCACTC
CTTCGGTCACTTCCTCTGCCTTCGAGCCAGAAGTCTTGCAAGCTTTTGCAGACTTTAGAG
CTTCCGGCGCAAAGCCGACTGGTTATCATGTCCAGGCTTGGCTGTTGTACTCTGTGGCTG
TATATTGGTGTAATGAGATCGAGAGGGGCCTCAAGCTACTCGATGAAACAATTCGAATGG
CCCTTGACCTAGGGATGCATTTGGATTCCTTCGCGCAACGGTATGGTGAAAATAACCCGT
TACTAGAAGAGAGCTGGAGGCGGACCTGGTGGCAGCTATACGTCATTGATGGACATGTTG
CCGGAAGTACCCACACTTTCCCATTTAGAACAAGCCACATACAGCCAACCACTGCTCTTC
CCTGTGAAGAAGAGCTTTACGAAAAAGGGGACATTCCAAAGCCGAGAACATTGTACGAGT
ACGATATGCGTGAGTTTGCAGATGATGAAGACCAAGATTTTTCATCGTTCGCGCACCTCG
TTGGTCTTACTCGTGGGCTGGACCTAGCCTTATCTGGGCGCCGGCCAAACAACCCAGACC
CACCCAGTGTCGTATGCTCCCGCGTAGACACATGCATGCGGGCATGGTGTTCGCTTATAC
CTCCAAAAAAACG
>comp60_c0_seq1 len=5971 path=[5949:0-4627 10577:4628-4628 10578:4629-4650 10600:4651-5970]
GAATAATTGCGAGAGAGAGAGAGGAGGAAGAGCAGCTGATACGCCGGGCAGAGGAACTGG
GCCTGTACAAGCCACAGAGCGGGAAGTTTGGATCTAGCACCACCAAGGAAGGAGATGTGT
ATGGGAGCAGTGTCCTCGATGAAGTCCGGAAGAAGAATATAAAAGAGAGCAAGCAGATGG
AAGAAAAACAAAGACAAGACTGGCTCGACGGTGAAGCGAAGCGGATTGAACAGCTTCAGG
CTCGGGCAGAGAAACTCAAGGGCATACAAAAGTATGAGTCGCAGGAGCTTACAGAGGGTG
AGTATAATACATCCTTTTTGAAGCTATATAGCCCTGTTAACATCCATCCAGCACGCCCAC
GAGCTGATCCCGAACAACGGCCTGCACTAGCCTGGATTCAACAGCAGCATGTCAAAGCAA
CTTCAACAACCGATGCCTCGAAACTTACAACTGTTAGTATCTAGTATAATTTCATACAAG
AGTCGAGCTAACTTCATCTAGGCTGGCCGTCTCTTACCATCCCTTGCAGTCGTTGCTCTA
ACCCTTGGGCTCTGCTACGTCTTCTCTGAATCCTACGAAGCTCCGCTCCATAACCAGCGA
ATGTGGCCTGATATCCAGCCTGCAGCAGCCACGTTGACAGCCATAGTAGGCCTAAATGCA
GGCGTATTCCTGCTCTGGAAGTTCCCACCAGCCTGGAGATTGCTGAACAAATATTTTATC
AATGTTCCCTACTACCCATACGCTGCCAGTGTGGTTGGAAGCGTCTTCAGCCATCAGCAG
CTTCGTCATCTTGGGTCAAATATGTTTATTCTATGGTTCGTCGGGAAGAAACTACACGAT
GACATTGGCCGAGGAGATTTTGTAGCCGTGTATTTATCCGCCGGTGCCTTTGCGACGTTC
TCTTCATTTGCCATCCGAGTTTTGTCAAATACGCTGACTGTCTCGTCATTGGGAGCAAGT
GGCGCCATATCCGGCGTCGTTGCAATGTGGTGTATTCTTCACTCCAATGAGAGACTCACG
ATTGCATTCCTTCCGCGTGAATGGCAGGAGAAGATATCTGCTTCAGGATCGACATTCCTG
TGTGCTATCATACTTGGAGAGCTACTGAATTTCATACCGGCCTTCCGCTTTTTTGCAGTG
GATTTGTGGTCTCATCTAGCAGGATATGGTGCTGGCATAGTTCTTGGGTTACTGTGGAAG
GAGAAGAAAGAACGTGAGCGGAGGAGAAATCCTCCGAGTTGGCTGAAGTCATTTGGACTC
TGATGAACATGTACATAAGTGTAATATACCTCATTCAATGAAGCTGTTGTATTCTCTGCC
GATAAGTAGGGTGGAAAATAGTATCACTGCTAGTACATACAAAAACAAGGTAAACATAAC
ATAATAACAGCATGGACAGGGACTGATGATTAGTCCAGCTGGTACCCGAAGGAGAAGCTG
GATCGCTGCGTATGTGCAGGTCAATAGGGGAAATAAAACATAACACGTTACAGATAGGAA
TGGAAATTATGATAACACGGGGGTATTTCTCTTCTACCCGGAAAGCCGAACGTTAGTTAA
CGAGTCGTATCGCTATCGTTCATGTCAAGGTTTTACGCCGAAGGAGCAGCCTGCACCAGG
GGCGGCACACTAAAGCCGTATCCCTCAGTCTTACCCTCGATATCAGCAGGGTCAATTTCA
ACACGGATTGCAATGTCCAAGCCACCCAGTTTGCCTGTGACGTTGCTCACTCCATCTGCA
GAGCGGTATTTTGTGCCAGCATCTTGCTCTCCCGGGTGGAGAGCATCATGTCCATCCCTG
GGAGCCTTTGAGAGCCCAGGTTGCTCATTAGACGTGGTGATTTCGGTGATACAAGCGTAG
TTACGGGAAGGCATGGTCACTTTGTTGGAGCTAGAAGACTTTTCTTTGCCTCCGGGCTGA
TCGTTGAAGATCTTCATCAGGGTTTCGTCTGTCTGGCTATCGAGATGGTGGATCTTGTTC
CTGCTGGCGAGTAGGTTGGCCACGGCCTTGGGAGGAGGCTTATTAGTGATGGCACTGCTG
ATGACATTGATCATGTAGTTGGGGTCGCTGTCGATGGGAACATGGTCCTTGACTCGGGAG
TAGAAGCGGCCCACGGCTGCCAGGTGGACGTCGCCGCCGAGGATGGTGACTCGGACTGAA
TAACGAGCAGCAAGTTGCTGGAGACGTTGAATCAACTGTCTTCTCTCTGCCTTGTGCTGC
CGAGCAGTGTAGTGGTCGTCAAGGTCGTCGAGTAGATCAACCTGGCCGTCAAACTTGTTG
AAGAAGCTTCCTCCAATGCCAAACCGCTTGTTCAGAAGGCGGATGGGGGATATCAGGGGA
GAAGAGAGGATGTTTTCAAGCCAAGCAAGGCGAGGATACGCAATGGGGACACCAAGCAGG
AGGATCAAATGCTTGATTTCTCCATTAGCGGCAGTAAACTCCTTTTCTAGACGGGCGAAG
ATGGCATCGTAAGTCTCTGGGTAATTGACCTGATGTCTGGTACGCTCAGTGCGAGCATCG
ATTCCGGCAAAGGCAATACGCTTTCCAAGACGCATGTAGAGGTTTCTGCTGATCTCCTCG
ACGTAGGGACCTGGTTTAGTTCCTACTATCCAGCTGGGCTCATCCTCGGGCTCCTTATAG
ACATAGCAGCCTTCCAGCTGGCGCTGGTCAATGCCCGAAGTCCCGTCTTCACTGGCATGC
ATGGTTTGGGGTGCATCAGTCGTGAAAGTCGACATGGGAGGAGCATTGTGGTGCTGGAAC
AGACAGTAGTACTTGAAGGCAACGCCTCCAAGGCCACGGAAGACAGCACATCTCATGAAA
TGGTCGGTATACGACCCAAAGCCATCAATGATATCATGGTCGTCCCAGATGTTGATCTGG
GGGATCTGCGCATTGGCGGTAGCAAACGGTTCAGTCCCGTACCAACGTACGTAGTTGTTA
AAGTAGAAGACATCACACTCTGCTCTAAGGGTGTTAGGGAACGGGTGTGCCCGTCTGCGG
TGTGGGTTGGTGATGTTGGTCCACTCCTTCAGAGGGCCCTCAGTCCGGACAGAATCATTG
TATATCTGGTCACCGCCTCCGATCATGACGTGAAATGGCCGCTGAGCATGCAGCCTAAGG
ACGTCATGCCAGAGCAAGGGGCCCTGCCAGTGGCCCAGGTCAGTGCCCACGGAGAAGCCA
TTGCAGGAGTGGAACATGATGCGCATCGAGTCATTGACAGCGGGCACTACGAAGTTCCAG
GAGGACATGGTATGCTCCCGGTCCACATGCCGGAAGCCCGGGATAGTGTACTGCCAGCGC
GCCTCATAGTCCTCCATGGCGACGGCGATGCGGAAGCGCCAGAAGGCCGCGATAGGGCTG
GAGAAGAGCTTGACGCCCTCGATGGTGGGTTCGACATTGCCGGCGCCGGCGGTAGGGCCG
TTGACGTTCGATACAGCTCCCAGACACTGCAGCTGCAGCAACGGCGGCTGTTCACGCGGT
CGAGTGACTATCAGGACGCTGCCATTCCATACCTGGCGCGAGCTGGCATCGGGTCCCATA
TGCTTGTAGTTGAGCAGCGGACCGCAGAGGACCTGCACCGCGTCCTCGGGCACAGCGAGC
ATCTCACGGGCACCGGCAACCTCAGTCTCAGCTATACTCCGTACAGGAGCCATCAGTTAG
CTTTCGGACATTTATTTGCCTTTTGTTGATGTTGATATTCTGTGGTTGCGTACCTGGCTG
GGTGTTTGTGGCTGGCGCTGGTTCCTGAGACGCGGCCACTCGAGGCGCTTCCATCTCCAT
GGCGGCGCAGACGAAGCAGAAGCTGTCTATTCGGGTCGCAGGCAGTCTGTCGCCTAGGAC
GAGGTGCGATGAAGCTGTCTCAAAGCTGTGAGGAGCGCTGCGCTGGCTGTCGCTGTCGCT
GTCGAGGCCGCAGAAGTGTCAACAACAACGGCCGAAGTCACAAGCTTGGGCTGACCCGAG
GTCAGCGGCGTCAATTCTGGCCTTTTTTGCTTCGTCTCTGCCTGGACTTCTCTGCTTGAT
GTCGATAGCTGACAAGAATGGCGTCTACTGTTGATTGTTGACTGTTGACTGTCGACTGTT
GACCGGCGAGGTTGCGGGAAGGAGAAAAGACGGGACGTTGCAGAAGTTGCTGCTTGCTTT
GCAGGTGGAACCGCCTATCAACTTTGCAATTTAACCGGGTTTCGCTCTCTACGACGTCGG
ATTACTGATGCCTTTTTGGCTAGCGGCCATGCAGAAGCCATGCATAAAAGAGAGGAGGAG
AGGAGGAAGAACTCGTTTATACGGCTGGCAAGCTATTACTCTTCTGCCTCTGGGTGCGTG
CTGGGGAGGGGGCCAACCAAGACAGCAAACCTGGAGATCAAGAACCGGCCGTGGCGCCTG
CTGTGCAGCCACAGTGACGACAGGGATGAGGAAGAAATCGAAGGATGCGTCGTGGAGCTT
GCTGGCTACTGGCTGCAGATCTGAGGTGATGACCTTTGCTGGCGATCCAACAGGCTTAAG
GGGAGGAACCGACCCCTATCAAGCCACAGCTGGGGGATCCACACCTCGTATCTGCGAGCC
GATGCTTGCTCGGCTGGAACATGCTTTGGGATGGGACGAGGAACTGTGGTCTTATCTCGG
GATTAATTGGGTTGAAGCATGGTTCTATCATAAGTAATCATGGTCAGGGGTGGTCAGTCA
ACCCAGATCAAGATACCCTTCGCATCGCTCTTTATGCTCTCTGTCGGTAGGATACGCAGT
GTCTTGTTGAAGTAAGTGTCCACGATGACCAGCTGCGGCTGTATCCAGACGCCCCGGCGA
GTCGCGAGCAGGCTGTACTGCAGCGTATGGCGGCTCAGCGGAACGAGTCGTAGGGTCATG
GACTTGGGGCCACTAAAAGCGAACTGGTCACTCGTTTCCATTGTCAGGTTGAAGGTCAGG
AAGTGCATCGATGGGTTCTCGAGTGTGTAGTTTAGCTGGATCAGGCCAGGTACGTCATTG
CTGCGGCTAGTTTTTGCGCCGAGGGATGCCAGCACGCGAGGCTCGCTCATCGGAATGGAG
AAGCGAGGGACGGTCAGCGAGGTTATTACTGACTCTGTGGGAAGAGATATTTCAGGAGAG
GTGGTTTCTGCTTCAAAGACGTCTTGCTGCTCGTCTCGACGCCATTTGATTTTCAGCTCA
AAACTGACCCCAGTCTGCAGCCGATCCTCCATAGCAAGCCGCTCAATGACGACCATGAAA
TCTGTGCTCTGGGGTTCTTCTGGCCGGATATATCTGTTCCCAGACTGCTTACTGCTGTCT
GAAGCCGTAGTAATACTGCAAATTTTGCCTACTTCGACAGCCACGACTCGCAGCTTGACG
TCCTCGATGACAAGTGTCTCCGGGCAAGGGGCATCAGCGTGGAGTTGAGGAGCCACCGTT
GCTGCATATTGGAGGCTTCTGACTCGTCAATATTGAAGAAATCTGGCCACGGGGATAGAT
GTAGCCGTGGTAGAAAGTTGTGGTTTGCTTCGAACGGCTGGATAAACGGTAGGTCGAGCG
AGATGGCTTTTGATATCGCTGCCTCGGGGTCGGAGCTGAGATGGTAAGAGACGCTGATTT
CCAGATCATACTGTATCGGGTGAGGTGCCTCGACCACCATAGCTGGCAAGATGGTATGCT
CACCTGCTCCTAGCTCTGCGATTTTACGCCGAATAGTCTGCGTGGCTGCCTCCTTTGTCT
GGGAGGCAGACAGTTCTTCAGTTTCTTCAGAGTGTCCCTCCACGTCAGCGCCATCGAGCC
AGCTTATAACTGCAGGATACTCCGAGCGACCACTGAGTTTTAATTCCACAACGATCGATG
CAGACGCATCCTCATTGTTGTCGAGCCTGATGTTCAAGCCTGCTTTTTCACCAAAGTAGT
AGGCGTCCCGAAGGCCAGGCACGGATATCAGCACCTTAGGTGGCTTTGGCAGTATTTGAC
AGCTAGAAGGATCTCTACCCTTCCCGATCCG
>comp61_c0_seq1 len=6008 path=[5986:0-1132 7119:1133-1192 7179:1193-6007]
GGAGCCCCTGGCCCAGCTCGCATAAGAATATGTACGCTCTTTTATGCTTGAGTCCGGTGC
AGTAAATAGGACAAGGCCGAATGTCACGGCCAAAAATAGGAAATACCTGTGAGCTGGATA
CTGCTTCTGCAGTAGCACAACATTGAGAATCACAACGGGGACGAGCATGCAAGATTTGCT
GATCAATAGAGCAGAATAATCAACGTGTGCCAAAGCAGCGCTCCCTAACTGCGAGCCGAA
GTTATTCGCCAGTGTCACAAACAGTAGCGGCGGAATTGCAGCGAGTCTGGGTTTTCTTGA
CTCGGCATCAGAAGCGGTTGAGAGAGCGTCGCATAAAACATAGAGCCCAGCGAACAGGGC
ATTGAAGAGAAATTGGATGCCATTGAGAAGAAGCGGGAACCGGAAATAGACTGCCGTATC
CTCCTTTAGAGAAACATCAAGCCAGGCCTGTTCTGGGTGGTTTTGTCGGTAATATGGAGT
CGTCATGACACGCTCTTCAAAAATCGAAGCAGAGAGGCTATAAAAACACACGAATAGTCA
ACTTAGTTTAGGATTCAGCAATAACTAATGGTTATTTTAATCACTAGGTAATGGTTAATG
GGAGACAAACTATAGAGTTAAGTAGAGAACGGGGAGAATGGTAGCTGGAAAAGCTGGTCG
GATTCTCTCTATAAGGGGGTAAAATGACCAGCTACAGCTAGCGAGGCCGGCAGAAGGGTG
CATCTTTCCAACCGTCATTTTGAGAAGTTGATAATCCTCGAGGCGAGAGCTAAGATAGCC
AAGTTAACAATATCGACAACATTATAAAATGATGAAGCACTCCCTAGGGTCTGGGGAGGA
GGCCTGGAAGCATTATATACAAGAGCGGTTCAAGGTTGTATAGATATCCAGCAGCATAGT
AGGCCACTCCTCTCCAATAACTTATAACCTCGCTAGCTAACCATGAGTTACTAGGTTAAA
GCTCCAGTTATCAGGCCCAGCACGCGTATATTTAAGGCTTCCAGCATCAGGCTGTCCATC
CTGTAATGCAGAGTGAACCTGAACTAGTTTTTCCCAGTCTCTGATTGGTATTCATCCCCT
CTAAGCCATGCCTTGAGTTTCTCCAATGCCCTGAATCTTTCAGATACCCTGTTCTGGTCT
CATGAGCACCGGATTTTAATATATACACTCCATTAACTAGCTTGCAGGCTTACCTTTTCT
TCAAAACTCATTTCAGCATAGGTATGGCCTTGGTACTCGAAGATTGGGTCAAATGCTGTA
TCGCAATATTTCTTAGCTTCATATTTTTTCCTTCGTAGATATGGCTATGGCAGGACATAC
CAAAACCACCGCTGCCCCTCTTAGGCACAATCACCCCCTCCGTATATCCCTGGAAGAGAA
GAGGCTCAGAGCCTGGCCCAGCAGAGTAAGCATACGTGCAGGCAGCTCTCGCAGACTTAT
CGGGGTATGCTGCCAATAGATTGTATAGACCATCGTTTCCCAGTCTTGCATAGAAATGTC
GTCTGGTATAAAGAAAATAAAAAGTAAGTAACTAGCTACTCCATCTGTCCATCTTACGCT
GTTGATACAGGTTGGTATAGAAGTGATATAGCAAAAGTTGTGGGACTTACATATAAGGTC
CTGGTAAACCACCCAAGGCATTGAACCCAAGTCCACTATCCTCGACCAGGACAGGGCCGC
CAACCGCATCAGCTGCTTTCTGGCATTTGTCCCGCGCAATTTCATCCAATGAGCCCTGAA
TTTCTGGAATATCAATAGCTTGACTTGTGAGCTCGATTATGTCTCCTAAGATCCCTTTAG
CTTCGGCCAGCTTCTTCACGTTTCCAGTAACAAAGTGAAGGGTTTTGAGCCTAGGGGAAG
CCATCGTGCTGTGTTGACTGGCGGGACAGTTGGTATGGTTTAACTGATTCAGTTATCATC
AGCCAGCCTTGGGCCAACAACCCCGCCGACTGACTAGTACAGCACTTGATAACTGATTAC
AGGGGTGAGCTGGCAGTTGAGACAGGCTATAAGGAGTTGCTCGAATTACTCTAGCATCAG
CCTCTGACTTTTACTAGGCGATTAGCTACAAGCCCGGGGTTGCTAACTAGCCAGCTAACT
AACTAATCGTGAATCTGCTCGGGGACAATCAACCTCGACTCCAATCGCCAGCTCTTCATC
ACCATTCAGAAGCAGTCCTGGGGCGTTTTTTGCGGTACTCGACACGCCATGGATCCGACG
GGCATGGTCTTTCATGTTGTCGAGCCGGCTAAACACACGATTGCATCCTTCCCATGCACA
GCGGATTTGCGGATTGTGCATGGCTTCATGTCTAGCGCGGTCCTTTTCGCTGGAGAACCA
TCGTCTTCCACACAGTCTCCTGCCCTTACCGCTAGCCCTGGGCGTGGTCATTGAGGCCCC
AGCAGCCTCATGGCCTACTCCGAAGTGTGGACAGCCAGGGAAACGACAGTAGAACCTCTG
CGAGTGGCGACGGTAGTGTTTCCGGAGGTCGCATGGACGAGTAAATATTTTCTGAGAAGA
GCATTTCGGGTATGCACAGCGCCATGCTTGAGGGCGTGCCTGGCTGCTGTAAGCTGGCCG
ATTCCGTTTCAACGTGGGCTTTATGGGTAGAGATAAAGGCAGTGAGGACGAAGACGAGGT
TTCGCCTATTTCTTGAACCAGAACTGGGGTGTCGCCTATAGTGCTCGAATTCGAGCTTGA
GCTAGCGGGAACTTGAATATCTGGTGAAGATGAAGAAGCTCCAGCGGCTCCCTCGGACGA
CTCGGCTTGTCCTACGCTATCATGATTATTAGCTGCTTGACAGCTTTGGCCCACGATCTC
CTGGTTATCATTAGAGGACGGGAGAGACATGTCACCACATCGGCCATGATTCTGAGTGCG
ATCCGGAGTGGGCTGCAAGAGATGAAAAGGGGTCCACCCTTCCGGGCTCGAACACGCCTG
GGCTGCTGCATCATCGGCTTGGAGTGGCTGTTCTTCCAGAGAATAATTGCAGGTTAGGCT
GCCCCATCCTGCCTGGGCTGTGGAGTTGCTAAGGTCAGATCGAGTGTCTTGACATCGTGC
GTAGCGGGAAAAAAGGGTGGCAGTCCATCGACGGGGCGGCACCAGGGAGAGAGAAGTCGG
CGGCAGCGAGCACACGGTAAGGCTATTGTTCATGTTAGTCGGTTAAGTAACTAGATAATG
AGATGACAGCTAACACGATCCAGCGTTGCGAGGCAAGCCACCATATAGCAGAATTGGGTA
ACCCAGTAGTTATCCGTACTTCGTGCTTCCCAAGAAACACCGGTTAACAGATAACTAAGG
TGTATAGTTGGCAATCCTTCGTCATCTGTGATAGTTTTTCAGTCCAGAATCATCTCGGCA
GGCAATTTCAAGACTGTCCAATGCAAGTTGACTAGGTAACTTAATCAACTAGGATGATGG
AGTTCACAGTGACTGACTGCCACGTTAGAAGCTCCCTGCCCATGTCCACCGTCAATTCTC
ATGCCTGCCATTGGAGTTTTCCCCGGCACGGAGTAATCAGTTAACACTTTTAATGAGTGT
CTCCATCGGTTCTTCGGAAACCCTGTTTAGGCCGCCAACACGCTGGTTATCCCTGCGTTA
AACGGGCTTTGACCTCCATTTACTCTGGGTTGATATGGGTCTGGAGGTAGTTACACCACC
CCGTAACTAACCCACCCCACCCCTTACTCTGTACCAGCTAACTTAAATAGTTAACTGTTG
CCCTACTTACTCTGTCCTCTCCGTCTTTCCCCGGCCAAATAAGATAGGCCCTACCAATTT
AACAGAGTGTGGGACGCAGGGTACTATCCATGAGTTACAAGCCAACATTAATTATTGTTA
CGTGAGATCTCTAATCCTCCGATTTAAAAATTCCGGAACGCTGGAAGCCTTAGAGGCCTT
GGAGGCCCCAGTGTGTGATGGCCAACATATGTACTCCGTACAGCTCAACTAGACACTTCC
TTCACCTACCAAGTATAGCCGTTGGATATTGGGGGAAGACCAATCTCGCATCGGATAACT
ATGCGTGCAGTTGAGTGGGCAGCACTGTTTCTGTGTTTCCCATCTATGGGGTTTGTGACA
TCACAATATTCCAACCACCATCCCCAACATGTGGACTATCATCACCCAGCAACTGAAGAC
CTTAAAGAAGCTGCCTTGGGCTTTTCCGGTTAATGGACGCTGCTGGGTTTGGCAAGACTC
GCTCTGTAGTGTTCGGTGCTGCATCCATAAGGATGCATTTCCCATCGTTTCGGCTACACC
GGTTAGTTTTCCGGACAATAACTAACTATCACTATATATTAGTTATGGTATTCTATGAAG
ACTAGCTATATTGTCGTGACAAAGTTTGCTAAGTACCCAGGTACTGTCATAGGACCTCGA
CATCATTGTTTACGAAGAGAATGATCTGAGGCTCGATCGAATTCTCAACGAGATGCAGAA
GGCCAGCAACGATCGACTAGTGTGGGGAGGCGACAAGGAATCACTACATTATATTTTGAA
CAGCGGGAAGGGGGTCTACATAGACGTTGGGTACCTCGATTTTGGGGTATGGAAACTCTT
TGACAGCCTCCCTTGAATTCCCCTTGTTCAATAACCACCTATGTCGTTCATTGAGTAACT
GGTAGCTTACTCCTTACTTTTTACATTTAGGAAAGGATCGGAATTTCGATGCTTGACTCT
GCTGCCGCGGCCGACACCATCCTTACGACTGACTCTATACCATTGGCTACGCCTGAAGAA
ATGTTTATTGTCAAAATCTGCGCCAGTGGAACACGTTCCTCCGTTGCTCAAAGCTTACAG
GATATAGCTGACGCTGAATTCATTGCAAAAAGCCTCTATCAAGTAAACCTGGTTGGCGAT
CCACTTGAACCTGCCCTAAGCTGTCTCAATCAATTTCTTCCAGAGTCCACCTATGGCAAA
GTTTGGTGGGACAACAAGTTGGGCTTGAGTAAGCCGCGAAAATGCACGTTTCACGATTGG
TTTATGTCCAATCAGGGCTGGAGAAGCTGTGACATTGGTATATTGCAATCATAGATTGAC
CTACATTTCGGCTCTTGAATGCTCTAGCTAAAGTAGTCTCTGGTGTGCCAAAGACACTAG
TCATATTGGACCAAAACGGCGAACAGGCTATACGGACTAGCATCGACCTTCGTTTCAGAA
GCATAGTATAGCTTTCCTAATGTTAATGTATAGGTGGTTATGTAACTAAGCTACAGGCTT
GATCAAATGCCATAGTTTAACCGAGTAAGCAAATAGGCTGGCCTAGTAAGCCAGTTACAG
TAATCCAATCAGCTGCCTCAAATGTGTTTTCCTGTATTCCCTGCCACACTCTTTCCAGGG
TTTGAATCACGGCACGGCATCCATTTGATGCGAGGTGGTGCTCGACATCTAAGCCGCCGA
GAGCAGTAACGCGAATTGCTAGGTCTCGAAAAATCTCCCGCTGTTGAAGCTCTTGATCCG
CCATACACCCTGCAATTAACATTGGGAATGTTAAATATCTCATAAGCCCAAGGTCAGGCA
GAAATTTGAAAGCCATAACTGCACGAGAAACGCTATTGCGGATCTCGGGTGTGTCCAAAT
TAAAGCCATCGACAGTGACGTGAAGATGGAGCAAAGTAGCGATGGCAAAAACATATGTGA
CGTAGAACGTGGTGGCCTCTCCGTTCCCATTCCAGTTGCCAGAGGTTCCGCCGTTGTTCC
ACTGCGACCCAACAGTGGCTGTTGTATTGGTAGGCATTGCGATATTACCGAAGAGTAATC
CCAATCGTTCTGCAACATCCCGGTGGGAGTGTAGTTCTTCAGTAATCCTCTGTTCTAGTC
TTTTTCAATGTCCATTGCTCGACTTACGAGCTCTCGAATTCTAAATCCGTTTGGTTCCTT
TCTCTCTCTTCCAGTGAGCAAGTTCTATGGATTCTGACAGGAATGATACTGCCCAGTTCC
TGCACCCAAAAACATGTGTTGCTGCATGCCGCTATTAGGGAACTCGAATAGACGTCTATG
ATCGAACG
>comp61_c0_seq2 len=5948 path=[5986:0-1132 7179:1133-5947]
GGAGCCCCTGGCCCAGCTCGCATAAGAATATGTACGCTCTTTTATGCTTGAGTCCGGTGC
AGTAAATAGGACAAGGCCGAATGTCACGGCCAAAAATAGGAAATACCTGTGAGCTGGATA
CTGCTTCTGCAGTAGCACAACATTGAGAATCACAACGGGGACGAGCATGCAAGATTTGCT
GATCAATAGAGCAGAATAATCAACGTGTGCCAAAGCAGCGCTCCCTAACTGCGAGCCGAA
GTTATTCGCCAGTGTCACAAACAGTAGCGGCGGAATTGCAGCGAGTCTGGGTTTTCTTGA
CTCGGCATCAGAAGCGGTTGAGAGAGCGTCGCATAAAACATAGAGCCCAGCGAACAGGGC
ATTGAAGAGAAATTGGATGCCATTGAGAAGAAGCGGGAACCGGAAATAGACTGCCGTATC
CTCCTTTAGAGAAACATCAAGCCAGGCCTGTTCTGGGTGGTTTTGTCGGTAATATGGAGT
CGTCATGACACGCTCTTCAAAAATCGAAGCAGAGAGGCTATAAAAACACACGAATAGTCA
ACTTAGTTTAGGATTCAGCAATAACTAATGGTTATTTTAATCACTAGGTAATGGTTAATG
GGAGACAAACTATAGAGTTAAGTAGAGAACGGGGAGAATGGTAGCTGGAAAAGCTGGTCG
GATTCTCTCTATAAGGGGGTAAAATGACCAGCTACAGCTAGCGAGGCCGGCAGAAGGGTG
CATCTTTCCAACCGTCATTTTGAGAAGTTGATAATCCTCGAGGCGAGAGCTAAGATAGCC
AAGTTAACAATATCGACAACATTATAAAATGATGAAGCACTCCCTAGGGTCTGGGGAGGA
GGCCTGGAAGCATTATATACAAGAGCGGTTCAAGGTTGTATAGATATCCAGCAGCATAGT
AGGCCACTCCTCTCCAATAACTTATAACCTCGCTAGCTAACCATGAGTTACTAGGTTAAA
GCTCCAGTTATCAGGCCCAGCACGCGTATATTTAAGGCTTCCAGCATCAGGCTGTCCATC
CTGTAATGCAGAGTGAACCTGAACTAGTTTTTCCCAGTCTCTGATTGGTATTCATCCCCT
CTAAGCCATGCCTTGAGTTTCTCCAATGCCCTGAATCTTTCAGATACCCTGTTCTTTTCT
TCAAAACTCATTTCAGCATAGGTATGGCCTTGGTACTCGAAGATTGGGTCAAATGCTGTA
TCGCAATATTTCTTAGCTTCATATTTTTTCCTTCGTAGATATGGCTATGGCAGGACATAC
CAAAACCACCGCTGCCCCTCTTAGGCACAATCACCCCCTCCGTATATCCCTGGAAGAGAA
GAGGCTCAGAGCCTGGCCCAGCAGAGTAAGCATACGTGCAGGCAGCTCTCGCAGACTTAT
CGGGGTATGCTGCCAATAGATTGTATAGACCATCGTTTCCCAGTCTTGCATAGAAATGTC
GTCTGGTATAAAGAAAATAAAAAGTAAGTAACTAGCTACTCCATCTGTCCATCTTACGCT
GTTGATACAGGTTGGTATAGAAGTGATATAGCAAAAGTTGTGGGACTTACATATAAGGTC
CTGGTAAACCACCCAAGGCATTGAACCCAAGTCCACTATCCTCGACCAGGACAGGGCCGC
CAACCGCATCAGCTGCTTTCTGGCATTTGTCCCGCGCAATTTCATCCAATGAGCCCTGAA
TTTCTGGAATATCAATAGCTTGACTTGTGAGCTCGATTATGTCTCCTAAGATCCCTTTAG
CTTCGGCCAGCTTCTTCACGTTTCCAGTAACAAAGTGAAGGGTTTTGAGCCTAGGGGAAG
CCATCGTGCTGTGTTGACTGGCGGGACAGTTGGTATGGTTTAACTGATTCAGTTATCATC
AGCCAGCCTTGGGCCAACAACCCCGCCGACTGACTAGTACAGCACTTGATAACTGATTAC
AGGGGTGAGCTGGCAGTTGAGACAGGCTATAAGGAGTTGCTCGAATTACTCTAGCATCAG
CCTCTGACTTTTACTAGGCGATTAGCTACAAGCCCGGGGTTGCTAACTAGCCAGCTAACT
AACTAATCGTGAATCTGCTCGGGGACAATCAACCTCGACTCCAATCGCCAGCTCTTCATC
ACCATTCAGAAGCAGTCCTGGGGCGTTTTTTGCGGTACTCGACACGCCATGGATCCGACG
GGCATGGTCTTTCATGTTGTCGAGCCGGCTAAACACACGATTGCATCCTTCCCATGCACA
GCGGATTTGCGGATTGTGCATGGCTTCATGTCTAGCGCGGTCCTTTTCGCTGGAGAACCA
TCGTCTTCCACACAGTCTCCTGCCCTTACCGCTAGCCCTGGGCGTGGTCATTGAGGCCCC
AGCAGCCTCATGGCCTACTCCGAAGTGTGGACAGCCAGGGAAACGACAGTAGAACCTCTG
CGAGTGGCGACGGTAGTGTTTCCGGAGGTCGCATGGACGAGTAAATATTTTCTGAGAAGA
GCATTTCGGGTATGCACAGCGCCATGCTTGAGGGCGTGCCTGGCTGCTGTAAGCTGGCCG
ATTCCGTTTCAACGTGGGCTTTATGGGTAGAGATAAAGGCAGTGAGGACGAAGACGAGGT
TTCGCCTATTTCTTGAACCAGAACTGGGGTGTCGCCTATAGTGCTCGAATTCGAGCTTGA
GCTAGCGGGAACTTGAATATCTGGTGAAGATGAAGAAGCTCCAGCGGCTCCCTCGGACGA
CTCGGCTTGTCCTACGCTATCATGATTATTAGCTGCTTGACAGCTTTGGCCCACGATCTC
CTGGTTATCATTAGAGGACGGGAGAGACATGTCACCACATCGGCCATGATTCTGAGTGCG
ATCCGGAGTGGGCTGCAAGAGATGAAAAGGGGTCCACCCTTCCGGGCTCGAACACGCCTG
GGCTGCTGCATCATCGGCTTGGAGTGGCTGTTCTTCCAGAGAATAATTGCAGGTTAGGCT
GCCCCATCCTGCCTGGGCTGTGGAGTTGCTAAGGTCAGATCGAGTGTCTTGACATCGTGC
GTAGCGGGAAAAAAGGGTGGCAGTCCATCGACGGGGCGGCACCAGGGAGAGAGAAGTCGG
CGGCAGCGAGCACACGGTAAGGCTATTGTTCATGTTAGTCGGTTAAGTAACTAGATAATG
AGATGACAGCTAACACGATCCAGCGTTGCGAGGCAAGCCACCATATAGCAGAATTGGGTA
ACCCAGTAGTTATCCGTACTTCGTGCTTCCCAAGAAACACCGGTTAACAGATAACTAAGG
TGTATAGTTGGCAATCCTTCGTCATCTGTGATAGTTTTTCAGTCCAGAATCATCTCGGCA
GGCAATTTCAAGACTGTCCAATGCAAGTTGACTAGGTAACTTAATCAACTAGGATGATGG
AGTTCACAGTGACTGACTGCCACGTTAGAAGCTCCCTGCCCATGTCCACCGTCAATTCTC
ATGCCTGCCATTGGAGTTTTCCCCGGCACGGAGTAATCAGTTAACACTTTTAATGAGTGT
CTCCATCGGTTCTTCGGAAACCCTGTTTAGGCCGCCAACACGCTGGTTATCCCTGCGTTA
AACGGGCTTTGACCTCCATTTACTCTGGGTTGATATGGGTCTGGAGGTAGTTACACCACC
CCGTAACTAACCCACCCCACCCCTTACTCTGTACCAGCTAACTTAAATAGTTAACTGTTG
CCCTACTTACTCTGTCCTCTCCGTCTTTCCCCGGCCAAATAAGATAGGCCCTACCAATTT
AACAGAGTGTGGGACGCAGGGTACTATCCATGAGTTACAAGCCAACATTAATTATTGTTA
CGTGAGATCTCTAATCCTCCGATTTAAAAATTCCGGAACGCTGGAAGCCTTAGAGGCCTT
GGAGGCCCCAGTGTGTGATGGCCAACATATGTACTCCGTACAGCTCAACTAGACACTTCC
TTCACCTACCAAGTATAGCCGTTGGATATTGGGGGAAGACCAATCTCGCATCGGATAACT
ATGCGTGCAGTTGAGTGGGCAGCACTGTTTCTGTGTTTCCCATCTATGGGGTTTGTGACA
TCACAATATTCCAACCACCATCCCCAACATGTGGACTATCATCACCCAGCAACTGAAGAC
CTTAAAGAAGCTGCCTTGGGCTTTTCCGGTTAATGGACGCTGCTGGGTTTGGCAAGACTC
GCTCTGTAGTGTTCGGTGCTGCATCCATAAGGATGCATTTCCCATCGTTTCGGCTACACC
GGTTAGTTTTCCGGACAATAACTAACTATCACTATATATTAGTTATGGTATTCTATGAAG
ACTAGCTATATTGTCGTGACAAAGTTTGCTAAGTACCCAGGTACTGTCATAGGACCTCGA
CATCATTGTTTACGAAGAGAATGATCTGAGGCTCGATCGAATTCTCAACGAGATGCAGAA
GGCCAGCAACGATCGACTAGTGTGGGGAGGCGACAAGGAATCACTACATTATATTTTGAA
CAGCGGGAAGGGGGTCTACATAGACGTTGGGTACCTCGATTTTGGGGTATGGAAACTCTT
TGACAGCCTCCCTTGAATTCCCCTTGTTCAATAACCACCTATGTCGTTCATTGAGTAACT
GGTAGCTTACTCCTTACTTTTTACATTTAGGAAAGGATCGGAATTTCGATGCTTGACTCT
GCTGCCGCGGCCGACACCATCCTTACGACTGACTCTATACCATTGGCTACGCCTGAAGAA
ATGTTTATTGTCAAAATCTGCGCCAGTGGAACACGTTCCTCCGTTGCTCAAAGCTTACAG
GATATAGCTGACGCTGAATTCATTGCAAAAAGCCTCTATCAAGTAAACCTGGTTGGCGAT
CCACTTGAACCTGCCCTAAGCTGTCTCAATCAATTTCTTCCAGAGTCCACCTATGGCAAA
GTTTGGTGGGACAACAAGTTGGGCTTGAGTAAGCCGCGAAAATGCACGTTTCACGATTGG
TTTATGTCCAATCAGGGCTGGAGAAGCTGTGACATTGGTATATTGCAATCATAGATTGAC
CTACATTTCGGCTCTTGAATGCTCTAGCTAAAGTAGTCTCTGGTGTGCCAAAGACACTAG
TCATATTGGACCAAAACGGCGAACAGGCTATACGGACTAGCATCGACCTTCGTTTCAGAA
GCATAGTATAGCTTTCCTAATGTTAATGTATAGGTGGTTATGTAACTAAGCTACAGGCTT
GATCAAATGCCATAGTTTAACCGAGTAAGCAAATAGGCTGGCCTAGTAAGCCAGTTACAG
TAATCCAATCAGCTGCCTCAAATGTGTTTTCCTGTATTCCCTGCCACACTCTTTCCAGGG
TTTGAATCACGGCACGGCATCCATTTGATGCGAGGTGGTGCTCGACATCTAAGCCGCCGA
GAGCAGTAACGCGAATTGCTAGGTCTCGAAAAATCTCCCGCTGTTGAAGCTCTTGATCCG
CCATACACCCTGCAATTAACATTGGGAATGTTAAATATCTCATAAGCCCAAGGTCAGGCA
GAAATTTGAAAGCCATAACTGCACGAGAAACGCTATTGCGGATCTCGGGTGTGTCCAAAT
TAAAGCCATCGACAGTGACGTGAAGATGGAGCAAAGTAGCGATGGCAAAAACATATGTGA
CGTAGAACGTGGTGGCCTCTCCGTTCCCATTCCAGTTGCCAGAGGTTCCGCCGTTGTTCC
ACTGCGACCCAACAGTGGCTGTTGTATTGGTAGGCATTGCGATATTACCGAAGAGTAATC
CCAATCGTTCTGCAACATCCCGGTGGGAGTGTAGTTCTTCAGTAATCCTCTGTTCTAGTC
TTTTTCAATGTCCATTGCTCGACTTACGAGCTCTCGAATTCTAAATCCGTTTGGTTCCTT
TCTCTCTCTTCCAGTGAGCAAGTTCTATGGATTCTGACAGGAATGATACTGCCCAGTTCC
TGCACCCAAAAACATGTGTTGCTGCATGCCGCTATTAGGGAACTCGAATAGACGTCTATG
ATCGAACG
>comp62_c0_seq1 len=2234 path=[1:0-1018 4527:1019-1019 1020:1020-2233]
AACTTACGAAGTTCTAAATAAAATCCGTGGAGATAAACGTTTTGACGGTATTTTTAGTAG
GCCCAGGAGCTAATAATGTTGAGGTACTTTTTGAAAACACACCAGGAGTTGATACTTGAG
CATTGGATGGCATGGGTCCCTCAAGATGCAAACTTAACAGAAGAGTTACATGCCATACAG
CGGCTTGCAACAACATTGATGGCGACCCGTCACAACGGAAATCAGCATGATTTTTTCTTT
GACCATCTTCTGACTACGACCCATGCGCTGCGTGTCATCATACCACTGGTTCCAAAAAAA
TTCCATGGCCCTCTACTGCGTCAGTGGTTTTATTGGCAGTGGCCATTTATATTGCCCAGC
TGCGACCGAAAATAGATGCTAAAGATATAGAATGCTACAACATTGATGGGAAAGACTGGG
CCTGGGTCGATAAACTGGCTCTAACCCACGAGATGGCGATTTCACCTCATTATATCAAGC
CTCTAAGAACGCTCAAGGAGGCGGCTAAGACCTGGAGTGATGAGGAAGGGTTTTTTCTCC
GGGCTGCAGTGAAATTTATTGAAACATTCGACGGGTTTGGTGGCCTTGGATGAGCCATGG
GTGTAGAATCTGAGTTGAATCTAGCCCGAGTGTGGTACTTAGCGTTCGAAATTACACTCT
AACATGATAATTTTGGCTAGTTAGTAGGATTTGATAGCAGTAAGTCAGCTTTTGTATAAG
CCATCGCATAATGCCGTAATATTTAATAGTACACAGTACCGATTAAGTGGTCTATTAAAA
TCTACAACGCCCGCTAACGTAACCTCCTTCGATTTCAAAACGCAAAATCCCTAGCAGCCA
GCGGATGCTTCAAAACACAATACCCTGGTCATTCCATTCCGATTTTTTCTCCCTGCTCCC
TAGCCTTCAGCTCTTTCACTGGACTCATGGCAAGCTCAATCAAGTCGTCTAATGATACCC
AGCCTTGTCTTCCATCAATTATAGCATGTGCAATAACCATCTTCCACTCATCCCACCACT
TGTTTTCTGATTGGACAGCACACACCCTTCGTGGATCATCAGACGTTTCCGAGCCTGCCA
TGTTTGCGTATGGCCATATAGACCGCACCATATCATACCGCTTTGGATTCTTAAATAGAG
ATACAATCTGGGTATAGAATGAATTTTTGTTTTTGGACCTGGAACAACGACACTGGAATG
TGTGGAAGGAAAAGTAATCATGACACGGCCTTGGTAGTTCAGTGAGGCTATCAGTGTCCG
TAGTCGGCCCTCTAAGATCTGAGTGTTCCAATTGATCACTTCCCGGGTTAGGATGAAGCT
AGAAGACAATTAGCACACAGAGGCAGTATACAAAATAGAAGTACCTGTTAATTTTCGAAG
CAATGTGATCCTACTTACGTTTTGTTAGTAGCCGGGTCTCTGCAAAACCGATCAGCAAAA
GTAGCAATGTCTCCAACAGTTCCTCCTGGAGAACCGCCAGGGCGATTGCCAACAATCTTC
ACGTAGTTCCATGATGAAGACGGGCCAGGGGGGCGGACTATTTGGCTCAACATATTTATC
CGGATATCGAAATCAAGCTTGCGAACGCCGGTAATATCCCTTACCCCGACTATGCGCACC
TCTGGCTTAGGCGGCAATGCAGCTTGTTGGACTATAAATCTTGTCAAAGCCTCTGGATTG
GAGCTGAGCTCTGAAGGTGCCACAGTGATGGTGAGTCCATCTTTCGATAAGCTTGACCCA
GGGATATGATAGTGGGCAAAGTTTACTGGAGGAAGATAGGAATTGGACAGAACGGGAGCT
CGTGGACTTGATGGTTCCTGAGAGAGAGCAGTCGATGGCTCCGTATAGTCTGGGGGAGCA
TCCTGCGGAGTCGCTTGAGCACGAGGAGGAGCCGGCCGCCGTTGTATTCCAGCAACTGGT
AAGGACAAACTGGATCCTGATTTCTCCATGTCTGCAAGATAGATGAGAAAATGAACAGCC
TGTGGGCTGGGATTCAAATTGGTTTTATTCCGCTGTGTCTGGCCGTGATATCAGGACATA
TATACCATCACCAGAGCTTGTTGCGTCGAGTTGCTTAGCCACAGCTGGCAGAGACGCCTT
GAAAAATCGCCCACAAGGGGTAAGGCGCAAGAGAGTGAATTGTGCTGCCTGGCTCGAGAG
TGACCATCTTCTATACGAGGTCCTGGAGCTGCCATCCTTGTTCATACTCAAATGTTCAAG
CCACAGTTTGATGT
>comp63_c0_seq1 len=462 path=[1:0-189 191:190-190 192:191-461]
ATCAAGCAAAAGTTGACAGCTTCAGCCAGTTACCATCGTATCGGATATAGGTCAATTTGT
TTCGGTTTGCTTCCCGCTACTCTATGCCCTAGCATTGGATGTGGTATATACAGAAGATGG
AAGTCATTCAATGCTTTCCTCCCTTCTTCACGCCCGGAGGATACGTAGGCTGGCTTTTAG
CTGCTGTCCCTTTTTTCATCTCAGACCTCTTCGGCCTCGCTGCCTGAGCACTGGCACAGA
GTTCTCTCTTCTCCCCTTTCTCATCTTCCCCATCATGTATCAACTTGCCGACTTCAAAGT
ATTTGTGGCTGTCAGCAAAGAAGTTCTGCCAATGTAAAACCTGCCTCCTAACGTTGGCTC
GTGCCTCTCTTAACTCCTTCTCTCGTCGAATCTTTTTTGGGCGCTAGTCAATTCCTCGTC
TGGGACGTCTTCGATAGGCATATACATCTCCTCTAACCCTCG
>comp64_c0_seq1 len=4641 path=[1:0-3339 9274:3340-3340 3341:3341-4640]
GATAGCCATACTTAGACATATCAAGATCTACCGCTGTCTCGGACCTTTACTATCACTCAG
ATACCTTGATATATACCGCTCTTGGTTGTTGCATTTTGCAATGGCTGAGATATTGGAGCC
AGCCTGCAATATCCCGTTTTTGTCATTTACACCCCCTGGAACCTCTCATTGGCAAGTTGA
GTGCGGATGATGGCTCCTTAGGGGAATTCATCACAAATTCATCCAATCTTAGGGTCCTTC
GACGGCAAGTCAAAGTAGTTAATCGCAATTGATCGTAGCTGAAAACAACGCCATAATTCA
GCGTTGTGAAGAGTTGAAGTTGCCATTTTCTACTTTTGGCGCAGGTCAGGTATTAGTAAC
ACCCGACGCTGACATAACTAAATTCTCTCATCCCATTGGTGCGCATTATAGTTGATCCTT
CCCTGACGCACGGACCATAAAATCCGTCACATGACAAATATGGATTGACTTACGTAATTC
TCCTATCCTCATTCTCTTTTTCAACCGAAGAAAAACTCGCAGCGAATTCACTTGAAGCCA
AAGAATCTATCAGTTGTCTTTTGGGCTTTTACGGAGCAGTGGCAGATGGCACTGGACATA
TATGCCTGATACTCTGTACTGCCGTGGCAATTTGAACGGGTATCGGCTAGGAGCGTTTGA
GGATACGCGCGAAATCTCTGCACGAATATTGATTAAGTCACTATTATTGAGATGCATAAC
TGCCTAGCTCTCTATCAACTTCAATTCAATGCATAACAAACCGACATCAACATACAGAGT
ACATCTGTTGCCTATACACAGCTCCCCGGCCCCTTGCGGCCCAGGATATATGCATTCCCA
ATCTCGCCCAGCACTTTAACGTCCATCAGTCTCTCATAGTACTTTCCCGTATTCTTGTCA
CCAGTCATCAAAATGAATCGTCGCAAGTGTTTCATGCCGTCCAGCACCTCCTTGATACAC
TGGACTAAAAATGAACCCAGTCCTTTTCCTTGGTACTCGGGCATGACGAACACATCGGAA
AGGTAGAAGAATGTTACATTGTCTGTGACCAAGCGGGCGAAACCGATCTGCTTCAGAGGG
GAAGATTGTTCTGGAAGCGCTATTTTGGATGCTTCATGATTCCCGCTATCTGCCGTAGCA
TCGTGGATTCGCTCGAATAAACCGAAACAAAGCGAGGAGTCGATAGCCGTCTGTAGTTCT
TCCTCGGGCATAGATTTGGCCCAGTATATATAGTCTTTTTCGAACTCTTCGTTCATCATC
GTAATTGAAAGCAGTGATTTGTCCATGGAGACCAGGAATTCTTTCTGCTCCCCGTGTCTA
GTGGGGCGAACCCATGTCTTTGGGGTTGTGACAGTTGTATCCGGCATAATGAGAGTGTTT
CTTGTTGTTCTTGACTTATAATTTCAGGCTGCCTTTCTTTTTGCCTTGACGATAGTAGTC
GCTTTTATTTTTCAAATGCTGTGTTGGCTGATGATAGCATTTTTTAGGAATTTGCTTAGT
TTGATGCTCTGACTCAATGGTATCCGTTAGAATTATCATCGTATTCAGTTCAGCACCGTC
GCCCCTTGGCTAATTTGTCAAGATGCCGAAAAGCCGAGAAAGATCTTTGACTTCTTTAAC
GAAGCCGAAAGGCTTGAGACCGCAGGATTCGTCTGGTTGAATTCTATCTGTATGAACTGA
TTGATAACAAAGCCATATATTCGCAACGATGATTATTAATTAGACTTGTTCTGAAAGCTA
TATTAACTATTCTGGACTCTGAAATCTGGGGTTCCGGCATATTTTGCCACTGACTTCTCT
ACAGGACCAAAGTAACGGTGGAAGCTCTGCACCAACAGAGCCTCACTCAATTGCATATGG
CGGCCAGGTATCGTTAGGAACTCTAAGCGAGACTGCTCATCCAATACCTTCAGCCCAAGC
CAGTCCTCTTTATACATTGGCCGATCTTGCAGCTTCGTATGTTCTCCTGACGTGGCGTTA
ACCTCTGTGAAAAAAGCGCTCTCTTTCGGGATAACAGTAGTGTCATCCTTGAACATGTAC
ATCACAAACTTGTTCAATTTCATCAGATTCTCCCTGTACTTCGTATTCTTTACTGCCCTC
TCATTGTTGATATCAGCGAGAAAATTGCTGTACTTCAGGTAGTTTTCCAGCTCCTCTGGA
TCTCTGAAATACTGCGCTGGAACCAGCCCAGACTGAGCAATGCTAGACCATGTTCCGAAT
CGCAGTAGGGCATTGAAACTCCAGCATAGCCAGTCACCAGAATCCTTGCATGCTGTAAAG
CTCGCGATCCCATTATGCTGGCTGCCAAACGTGACCAAGTTGTGGACCGGAGGTTTGTTG
CAACGCTGGGTGTATGCTCTCAGGAACTGACCGCCTTGCGAGAAACCAAGCGCATTTATA
CCTGGCGCGTTGCTTATTACGGGATCCGATGCCAGCGTCTGGCAAACCTCGTCGACCTGG
GCAGTAACGTTGCCAAAAAATGTGGCATCTCGGTCCTCGGTCCCAGTCGCGCCGAATCGA
ATGAGGTGGACGTGCGTGCCTGGGTTTGTTGTTTCTGCAAGTCGCGCGATACTTTTCATC
CCGTCATTTGCATAGCTGTCTCCCAGGCCATGCCATATCACAAGAGGTAAGGTGCCGGTG
GCAGGCCGAGCAGGGGATGAGAGGACGACGGAGGCGAGGATGGAGAGGGAGGAAACAACA
GATATAATCATGCCGCTCATCGGTTCAGCCGTAGTGTTGGAACTTTTCTTAAACAACCAT
GATATCGAAGATCTTTCGAGGCTGTTTGCCCACCTTCAGCGTTGTTATGATCGTAAGGCT
GGAACCTTAACTAACGAGTTACTAAGCCCCAGGCTACCTCCAGTACCTACCTCATCCATC
TGAGTGAGCTCCGGGCAGGGATCCGGTCCACAGCCGGGCCGTCGGCGCTTGATGCCGAAA
TTGCGGAGCCGATACACGTCTATCTAGGCAGCTGTAAGCTACCCAGCACTGCAAAATCAG
TCAGCCATTGAAACCAGCTATGTTAGCCCAAGTACTTTACGAGTAAATGCAGCTCTACAA
GATTCAGGAAACTATTCAAGAATTTCCAGTACATTATCAATACTTACATTTTGATACCGC
CATGCCTTCGCATTCCCCTCACAAGAGGCACTTTATATCCTCTGCGACGGTAACTCTCGA
ATAAAACTCCCAGATAGGATCCTCCCAGAACGTTGGGAACAGACAATTGCCGTATCTGGT
TGGTGAGACTGTAGGTTGACAAGGCCACGTATCTCACATACGGGACTTGTATGCTCCCGG
TCACCGAAGATAGGGTCAACAATAGATCCAAGGAGTCCTTCCCCCTACAGTTGCCATTAT
AAAGAACATTCCTTCGATATATCAAATTCCTGGCCGAATACAAAAACCCTATGGTTTTGA
ACAGCTGGCGTGGGAGTTGAAGAATTAGCGCGTTGATAAGAGATTGCTTTCGATGATGAC
CTAGCAAAATGCGTCCTCGGTTGAGGGCTACCATAAAGAATTGAATTATATACCGGCCTA
GTCAAATGACGGTACCGTTGATACTCACATCGGTTAACGGAATGTTGCTTTTTGTTCGAC
TGTGGGGAGGATATTGGGTGATAAGAGCGGTAACTGGGATCACTTCTAAAGGGCGATGGG
ATAGTGTTACGCCAAAAAGTGGCTTCGTCAGAACAGGATGTTGAAAATCCTCCTATTTTA
GATTGTTTCACACCGCCAGTTACCTCTCTCTGCCGTATCATGGCAGTGTTGTCACCCCAC
GAATATTCTAAAGAGCATCCGTTCAGGTTGCCTGCTACTTCCCTCCACTTAGAGTTTCGC
GGAGATATATCTTGCGCTTGGTATCCCTGACTATGGTATAACATGGCTCTTCTCCGAGAC
CAGTATTCATCTGCATTCTTTGGTGACTTCATCCTACTATCTTCTTCTGGAGAACTCAAA
CTGCTGGGTTTATAAGACGACGGTGGCACATATCTTGTCTGGCCATCGATTGTAGCAAAC
GAGCCACGGCGATCTAGAACGGGAAGGTTTGATAGATCAGAGCTTGGTGAGGTATCTAGC
CGTTTACTCAATTGTAATTGGTATTGCTCGTGGTCGACACGATTACTACAAGCAGCATAC
CGCGGTGTCTTCATGCCTGACTGACATAGAGAGCGCGCATTGCGCTTTGTAGATCTAATA
GACCTATCTCTGCTTTTATTGTTATTAGACAATATCGGCCCCACTGATTCCTGGGCTTCC
ATGTACATTTCATTGTAGAGAGCCTCATACTGAGGCTCTTCTTGTTGTTGCTCAATCCAT
ACACTAATATCATCAGAACTTAGATGATTTTCAGGGTATAAGTGTGGTTGTGCAATATTT
CGGCGTTTAATCGGGAGAGAAGGGGGTCCTCGGTGAGGGAAATACCGGCTGGGGCATCTT
TCATAAGACAACGACTCCCTTCTTCCAAGTGTCCCTTTATCTTGGCCACATGGTGTATGT
GACCTATGTGATCGTGATAGGCTAAGACCTGCCCAGTCTTTTTATCAAGTAGCTTCTTTC
TCATCTCTTCAATTCTAACCGCAGGGGAATCTATCAAATTCGACTTGGTTATCTGAGAGT
GACAATGGTTTTTGATTGGAG
>comp65_c0_seq1 len=1914 path=[1:0-708 3758:709-777 710:778-1913]
ATACGGAGCAAAAGGCCCCCTTGGATGTTTGGTCTCTTCTGCAGATTTTATTTTTCTTCT
GCATAGAGGTACTGAATTGGCAGCCCTGGATACGGCTGTATTGCATGATCTATCCATAGA
TACACGCAGGATAGCAGAATGACGACCCTTTCGACTGCCTTTGCTCGTTCCGGAGATCAG
CCGGCCGTGATCGTGCCTGGGAAGCCAGCGCCGTTTATCGCCAGCTATGGGGCGCTCAGC
GCCGACATTGCGGCCTTCCAAGGGCAGCTGGCAAAGCTAGGCGTAGCCCATGATGCTGCT
GTGTCCATTGCCCTGACGAATTCATACGAGTTCATCGTCTCGTTCCTTGCTAGTTCCTGG
CAGCGGGCGATCGCCGCGCCGCTCAACCCGGCATACAAGCAGGAGGAATTCGAGTTCTAC
ATCGACGACCTGAGCTCCTCTTTGGCCCTTGTTCCAAGGGGTGCGTATGCGCAGAACAGC
GCTGCAGTGAGGGCGGCAAAGAAGTATAATGCGGCCATTGCCGAGTGCTACTTCGACGGC
GGTAAGGTGGTGCTGGATGTCAAGGAACACGGCAAGTTGGCTGGAAAGGGAGGCCTGCAG
GTCCAGACTGCTCAGCCAGATGATATTGCTCTTGTTCTGCACACCAGTGGCACGACTGGC
AGACCAAAGGCCGTGCCGCTCACCCACCAGAACCTCACTCGAACGATGAGTAAGTGGTGT
GCCATCCATCGGCTTGTCAGCCACTTCAGTACTATAATCTAAAAACGAGTCATGACAGGA
AACATCCAGGCTACCTATTCCCTTACGAGCGATGACCGAACCTATCTTGTCATGCCTCTA
TTTCACGTACACGGACTCCTCGCTGCTTTCCTTGCCCCGTTGCAGTCCGGAGGTTCTGTC
GTTGTACCGCCCAAGTTCTCTGCCTCTGAGTTCTGGTCGGAATTTATCACCTACAAGGCC
AATTGGTATACGGCAGTGCCAACCATACACCAGATCCTTCTTAAGCACCCATTCCCATCC
CCGATGCCGAAGATCCGATTCATTCGCTCATGTTCGTCACCGCTATCTCCCAAGACGTTC
CACGAAATTGAGAGTGCGTTCGATGCTCCTGTTCTAGAAGCATATGCCATGACTGAAGCC
TCTCATCAAATGACCAGCAATCCACTCCCACCGGGAAAGAGGATGCCTGGAAGTGTTGGC
ATTGGTCAAGGTGTGGAGATCCGTATCCTGGACGATAATGGCAAGGAAGTTCCCCAGGGC
TCCGAGGGAGAGATCTGTGTACGAGGTGAAAACGTCACCAAGGGCTATCTCAACAACCCT
GCTGCCAATAAATCGTCCTTCACCAAGGATGGCTTCTTCCGTACCGGCGACCAGGGTAAG
AAGGACCAAGACGGCTATGTCTTTATCACCGGTCGAATCAAGGAGTTGATCAACAAGGGT
GGAGAGAAGATCAGCCCTATTGAGCTGGACAATGTCATTGCCCAGAATCCGCATGTCGCC
GAAGCCGTCTCCTTTGCCATCCCAGACAACATGTACGGTGAGAATATCGGCGTGGCTGTC
GTTCTCAAGAAAAAGGGAAGCATATCAGAGGACCAGCTGAAGTCTGAGATTGCACCGAAG
GTCGCTAAGTTCAAGGTTCCTCAGAGAATCTGGATCCTCCACGAAATTCCAAAGACTGCT
ACCGGCAAAATCCAGCGCCGAAAAGTCGCAGAAGCGATGCTCAAGGAGGATGCTCCGTCG
TCGAAGCTGTAATCCTGTGGCATCTGCTCCTATAACTAGTTATATTTTGGATGTCTCTCT
TGGCTGTCTTCATGGATAGAGTAAACCACGAGCTGTATATATGCTGGGTGTCACCAGAAC
CTGTAAAAATTATATCAACATATTGAATGTATGATATTACACAACGAAAAAAAA
>comp65_c0_seq2 len=1845 path=[1:0-708 710:709-1844]
ATACGGAGCAAAAGGCCCCCTTGGATGTTTGGTCTCTTCTGCAGATTTTATTTTTCTTCT
GCATAGAGGTACTGAATTGGCAGCCCTGGATACGGCTGTATTGCATGATCTATCCATAGA
TACACGCAGGATAGCAGAATGACGACCCTTTCGACTGCCTTTGCTCGTTCCGGAGATCAG
CCGGCCGTGATCGTGCCTGGGAAGCCAGCGCCGTTTATCGCCAGCTATGGGGCGCTCAGC
GCCGACATTGCGGCCTTCCAAGGGCAGCTGGCAAAGCTAGGCGTAGCCCATGATGCTGCT
GTGTCCATTGCCCTGACGAATTCATACGAGTTCATCGTCTCGTTCCTTGCTAGTTCCTGG
CAGCGGGCGATCGCCGCGCCGCTCAACCCGGCATACAAGCAGGAGGAATTCGAGTTCTAC
ATCGACGACCTGAGCTCCTCTTTGGCCCTTGTTCCAAGGGGTGCGTATGCGCAGAACAGC
GCTGCAGTGAGGGCGGCAAAGAAGTATAATGCGGCCATTGCCGAGTGCTACTTCGACGGC
GGTAAGGTGGTGCTGGATGTCAAGGAACACGGCAAGTTGGCTGGAAAGGGAGGCCTGCAG
GTCCAGACTGCTCAGCCAGATGATATTGCTCTTGTTCTGCACACCAGTGGCACGACTGGC
AGACCAAAGGCCGTGCCGCTCACCCACCAGAACCTCACTCGAACGATGAGAAACATCCAG
GCTACCTATTCCCTTACGAGCGATGACCGAACCTATCTTGTCATGCCTCTATTTCACGTA
CACGGACTCCTCGCTGCTTTCCTTGCCCCGTTGCAGTCCGGAGGTTCTGTCGTTGTACCG
CCCAAGTTCTCTGCCTCTGAGTTCTGGTCGGAATTTATCACCTACAAGGCCAATTGGTAT
ACGGCAGTGCCAACCATACACCAGATCCTTCTTAAGCACCCATTCCCATCCCCGATGCCG
AAGATCCGATTCATTCGCTCATGTTCGTCACCGCTATCTCCCAAGACGTTCCACGAAATT
GAGAGTGCGTTCGATGCTCCTGTTCTAGAAGCATATGCCATGACTGAAGCCTCTCATCAA
ATGACCAGCAATCCACTCCCACCGGGAAAGAGGATGCCTGGAAGTGTTGGCATTGGTCAA
GGTGTGGAGATCCGTATCCTGGACGATAATGGCAAGGAAGTTCCCCAGGGCTCCGAGGGA
GAGATCTGTGTACGAGGTGAAAACGTCACCAAGGGCTATCTCAACAACCCTGCTGCCAAT
AAATCGTCCTTCACCAAGGATGGCTTCTTCCGTACCGGCGACCAGGGTAAGAAGGACCAA
GACGGCTATGTCTTTATCACCGGTCGAATCAAGGAGTTGATCAACAAGGGTGGAGAGAAG
ATCAGCCCTATTGAGCTGGACAATGTCATTGCCCAGAATCCGCATGTCGCCGAAGCCGTC
TCCTTTGCCATCCCAGACAACATGTACGGTGAGAATATCGGCGTGGCTGTCGTTCTCAAG
AAAAAGGGAAGCATATCAGAGGACCAGCTGAAGTCTGAGATTGCACCGAAGGTCGCTAAG
TTCAAGGTTCCTCAGAGAATCTGGATCCTCCACGAAATTCCAAAGACTGCTACCGGCAAA
ATCCAGCGCCGAAAAGTCGCAGAAGCGATGCTCAAGGAGGATGCTCCGTCGTCGAAGCTG
TAATCCTGTGGCATCTGCTCCTATAACTAGTTATATTTTGGATGTCTCTCTTGGCTGTCT
TCATGGATAGAGTAAACCACGAGCTGTATATATGCTGGGTGTCACCAGAACCTGTAAAAA
TTATATCAACATATTGAATGTATGATATTACACAACGAAAAAAAA
>comp66_c0_seq1 len=858 path=[835:0-277 1706:278-278 1113:279-857]
GGACGTTACGGAAGGGAGCAGACCGACTCCAAATATTCAACCAAACCTAGTGGTTGCTAA
TAACGCTACTATTGATTGACCTGCAGACGCCTTAACCAAGTGATTGAGCGAAGAGTGACT
GTTACGTTGATTGGTCGATGGAGACCTCCAGTAAGTGACAGCTGTATTCATATGCTACGA
ATAATCCATTGACCTGAATGAAGGATTTGGATACTAGTAAGTCAACACCATCAAGCCTGC
GAGGCAAAAGACACAGATTAGTATAAATATTCGAGGCATTTTTTGATAATTCCTCTCTTA
GAGTGCCGACATCGATGAATGGCTTGGCTTCGCCTGTTCTGCGGTCGAGATACCCGCCAC
CTTCTATGGCCTATGCGGATTCAAATTCACTCATAGAGTCTGGGTTTTCGGAGGAATCAG
CATAGAGGTCCCATGAGGCTGAATATTTTAGCAAGACACCATGCTGTCTGATTATTGTCA
ACTGCGTCTCCCCGCCTTTGAGGCTGGAGTATCATGCGATTGAGCGTCCTTGTAGTTTTT
TGTCGACGCCCTCGGAAAAGGCGACAAATCAGTGAGCAGCATGGAGGATTGGATTTTATA
TATGAGTCTTCCAGCATACCGTCATCTAAATCCCCAAATTTAACAGTAGGCCTTGCTGAT
CCGAAGCTTGATAGAAATATGTTGTGTGGATATTCGTCTATCTGCATGCTTTTAGAGTCG
GGTTTAGGAAGTTTGGGGAATTAGCCAAAGAGACAAGCCGGCGTGAACGCACTGGGTGTT
CTGGAAAACTAGATGCGCTTTGAGGACCGATTTCGTAAAAATGGCTGGTAGTATTTAGTA
GTTTAGTAGTAATTAGTT
>comp68_c0_seq1 len=633 path=[611:0-197 809:198-632]
GGAACAAAGAACTAAGGACTAGTAGGTACTTCAATTTCGGCGCGTAGATTGCATAGTTTG
ACCAACAGTGTTGTCACATCTTCAAGGAGGCCTTCAGATTTGGGCAGGCAGCCTTGCTGC
TCCCGTGGTATACCTTGAAGAAATTGAGGTGCTCGTGACGAAGTCAATAGGCAGCTAGAA
AGCTATAGTGTGTAATTTATTAGTGAGGAGGATTCTTTAGTCAGGCAACTATAGAGAACA
TGGACATACAATTTGGCCACGAGCCTGTACAAACATCCGGAAATTAATAATGTCTTCTGG
ACCTGGCTTGGAATTTATTTTCAGCAAAGCAAGGGCTCCCTCATGATGACTTCTCCAGCT
GCTGAGGGATCGATTACTTCGACATGTAACAACCTACTTATGGTTAGCTCTACTCTCGTA
GACTGTGATGTGTTTTGGAGAGGGAAATACCTCAAACATGCCGAGCAACATGACTGTATC
AAGGGCTGCTGGCTGCCTTGCCTTGACAGGATCTCGCAACATGACATTGGTCAAAGAAAG
CGCATGGCCGTATTGCTCTCGCGCCGCAATACGCAGATCTGCGGAGTAATTTATGTTTGC
TAGCGTTGCCATCCCGACGGAGGCCATACATGC
>comp68_c0_seq2 len=451 path=[1221:0-15 809:16-450]
AGAACATGGACATACAATTAGTGAGGAGGATTCTTTAGTCAGGCAACTATAGAGAACATG
GACATACAATTTGGCCACGAGCCTGTACAAACATCCGGAAATTAATAATGTCTTCTGGAC
CTGGCTTGGAATTTATTTTCAGCAAAGCAAGGGCTCCCTCATGATGACTTCTCCAGCTGC
TGAGGGATCGATTACTTCGACATGTAACAACCTACTTATGGTTAGCTCTACTCTCGTAGA
CTGTGATGTGTTTTGGAGAGGGAAATACCTCAAACATGCCGAGCAACATGACTGTATCAA
GGGCTGCTGGCTGCCTTGCCTTGACAGGATCTCGCAACATGACATTGGTCAAAGAAAGCG
CATGGCCGTATTGCTCTCGCGCCGCAATACGCAGATCTGCGGAGTAATTTATGTTTGCTA
GCGTTGCCATCCCGACGGAGGCCATACATGC
>comp69_c0_seq1 len=1729 path=[1:0-629 631:630-630 632:631-1728]
CGGTTTCGGATGATTGACATACTTGGCTGGAACTTCAAGGAACTGGCGGTCTTCTTCTTT
TGGTAATTTGGTTTCGACTATTTAATGACTTTGGTGACGTCTATTTATGACTTTTTGACA
TCATTGCGTTTTCTTTTAATATACCCCAGCGCAATGAATTTTTTATCCTGTTATGACCCC
CTTTCCCTTGATCCTTCTTCGATGATATTACGCTTCGCTTTGATTAATGATGATGACCTT
GTAATCTAGCTACTCGTGTAATCATTGACCAATCTGTATGATGGTCGTTGATTGGTATGT
TAGGACAATCTTGATCAAATCATCAAGTAGTTACATTTTGCAATGAATACTATATTCTGT
CAATATTAAACATGGCCGTGCAATAGAGCGTATGTTAACTCCTCAACTAGCTAGCCCCGG
GTACCCAGTGGAGCTCGGACTTCTAGCCCAAGGTCCCCAGATATTGGGGTTTAAAGATGA
TAAGCAATGTTCGGGGAAATTTTAAGGGAGCAAAGAGCGATGGAGCAACGCGCCAGCAAA
CCTCCATATACCATTGCCGAGTCTGGGTAGAATACATTAAATGAGAAATAACCACAACCA
ACCGTAACAGTGAAGATACAGGACGATAGGAAAAAGGACAGTGACGACTAATAAGCTGGC
GAAAACCAAAACACTGGTACAGGGAATAAGAGGAGAGGTATGTAGAACAAGTCATGGAAC
GATAATAGAAGGGAAAGAAAACGACGATTAAAGATCTTCAGCATCACTTGATTCCACCAG
CTTGGGTTCTTCCCCATAGGTCGACTTGTACTCGTTGATGTACCTCTTTCGATCCTCCTC
CTGGAGAGACTTATATTTCTCTTTCTCACTCTCGCTTGCATTCTTCCAGCTGCGAGCAGT
TTCAGCTACCCGCTCCTTAGCAGATAGATGTCTGAGCTCTCCGCTATTATGCATATCGAG
AGAATAGAGCAGGTAAGCGTTACGTGGCCCCTTTACCTGCCTGTCGTCTTTGATTGGGCT
ATAAAGTCTAGATTTCTTCGGTAGGATGCGGCGAAGCTTGCGGCGAGCAGCATTGGCATT
CTTTATCTCGAGAGGAGTGTGGGATTCAATCCACTGTTCAAGATTGTGTCGGTTGGTTTC
TGCATTCTTTTCAGCAGTTTGTGCAAGCTCGTCAACATGGAATTGAGATATCTCTTTGAA
TGCCTTCACCGACTCCGCAAGAGGGCCCTTTCCAGTGGAAAAGATCGCGATTTTGGAGGT
TGGTAGAGGTTTAGGGGTGTCAGCGCAGCCTGCTTGAGGTTCTCCAGGTCCTCCCTTGCT
TGAATCCTTGCTTCTTTCTTTTTCTCTTCAGCCCTCTTCTCCTTGTCACTCTTCCCAGGG
CGGCCGCGCTTTGGAGGAGGAGTAGGTTTCTTAGAAGCCTTCTTCTTCTGTACAGTCTTG
TTTGCCTTGGTTTTTGGCTTGGCGGCAGTGGTGACATACGAATTGCTCAGGGATAACGAC
CGAAAGAGGCCTTCGATACTGGGCCTTGCCGCGAAGGAGCTGGCAATGACTTCAGTCCGC
AGTCCCGAACTGGGTACGTAAAGCACGCGACTATTGAAGCGTCGAAACGCAAATTGTCCG
CGTTGAGCAAGCTTGAACACCATGGTGGCAGCTCAAGAGGCGCTTGCGATCAAAGTCCAG
GGAATTAATAAACTGTCGGTAGCCTTGTTCTCCTTCGTCTTGCTTCCTG
>comp70_c0_seq1 len=1833 path=[1:0-366 368:367-385 387:386-386 388:387-1832]
TTTTTAATAATAATAATAAATAAACAAGAAATAGAGATTTAACCAGGTCTAAGAAGACGG
GTTCGGGCATCGCCCTGCTCCGCATTCACTAGCGTTCACTTAAAGCTCAGTGAATGCTCG
AGTTATTCTGTTCGAAGGTCTTTAATCGCGGGTTTCCTTTCAAACTAGGCAATCTGTTGG
GCCTTTTGACAATGGCACATTCTATACGGTGCAACAACATCCCGCATAAATATCTCCGGA
CAGCAATCCTACATTTATATATGTCCCCTACAGCATTAAGACAACAGAAAAGAAACAGGG
GTGCCTCGCCATCGGTGGAGCGGATCTTCGAGAACGCCGTGCCTTTCTCGTTCGAGAATG
GGCCCCTGATGGAGAAGTCTCGTAGATTTTTTCCGGCAGATCGAGGCCCTGACGACCACA
TAAAACGCTATTATCATGGAACCAAGTTGAATAGTCATGGTCACTTAAGGCAAAAAAGGC
CTTGGGCAGCGATATCAACTATAGGTGCCAACATTGGCTGTCAGATATGATTGTACGCTT
GTCCTGGCCGCATGGCCAGATCGAATAACAGTAATACCCCAGGTGGTGGTCCACAAGTGT
GCTCTCACACTACCGGAAATATAGCCGACAAGTAGACCCTCTCGCCCAAGCGACTTGGCC
AGCAGAAGAGACCAGAAACCAAGGATCAAATACGATGTGCCGGCTTGACTATGGCTTGAC
GCCAAATCATGACATGCTTCCCTGCATAAACCTTGAGCCAACGATCAACGGCCAGAAGGC
AAGAAAATCGGTCAAAAAATGGAAGCTTCGCCGAAAAAGAAACGATAGATTGACTCTAAC
GAAGCGAGCCTATATTATTCCCGCGCGTCTTAAGTTGTACAAAGGCCCTTTGGCGTTGGA
ATGCCTTTGAATACTCCATCATTCTTCGTATAGTCATTGTAAGAAAAAAAGAATTCTAGC
AAGGGATACTCCGTAGATAAAACAAGACAACACTGGCATTCAAAATGGCTCATATACACT
AATCACTTCCAGCGCCCATACATGCAATAGCTGTTTGAAGCTCCTTCACTATCTTCTCTT
CCAACAAGTTCTCCGCGCCACTCGATGGATTCAGAGGTGGTCTCTGCGCCCAGGCAGCCT
CCTTTTCATTCGTCGGCGTGATACGCGAGCGTAGGGCTGAACGCTTTTCCAGCAAAGCGT
CAATATCGTCTTTCACCTGCGCTTTGTCCCACTTCAGGTCTTGGATATTCTGCGGGTCTA
CACCTGCACTTGGTCCTGCATCACGGAATTTCTGGATAATCATTGAAATCAGCGCAAGAG
AACAGGCTTCAGTTGCCATTCCAAGGGACAGATACTTGGTGTGATGGCTCATAGCTAGAC
TGGAGCTGGGAATGACGGTTGGGTTGCTGAGTGAGAAGCCAGTTGATGCTCGTCGAAGCT
GACCATCAAATTGGTTAAGGAACGCAGCAACTTCGGGTACTGTGCGCCCGATGTGATATA
GTAAATTCAAGCAGAGTGGCAGGAAACCAGAATTCCATATGGAGAAAAGCCTTGGAATAG
GATCGAATGGACCACAGCCTTGGGGTTGACGGAATGCCTCGGTGAGTCTGTAGGTTGACA
GTTTGACAAGTATTCCGTCTACTGCAAGCTGCTCTGCAATGCTAGGAATGCAAGATAGCT
CTAGGAGATACAGCATGCTGATCTCGCCATAGACAGGGTCGCCTTCAATGGTAAGCTGAT
TTGACCATGAGAAAAGGGTTGCAGCGTATCGAATAGTATCACTATCAGCCAGGTGAAACG
CAATCTGTTCGTAGATGCGATCGACATCCTTGA
>comp71_c0_seq1 len=2853 path=[1:0-897 899:898-2852]
CGTCTCCTTTTTTTTTTCTTATCCTCGCGCAGAGCGACTCCAAGTCCCCTGAGCACTCGA
CGAGGAGGCAGAGACTCGTGCCGGAGGGCTCTCGCGCGCTCTCGACCTGCTGTTGCTGCT
CCTGCTGCGAGCTTTGAACCGACGAAAACAGCTTGCGAGCGGGAAAAACACACTACTCCA
GCCCCTCGAACAGCTACCTACCGAAGACGTCTCGCAGCCGGGCCGCAATGATCGTCTGAT
TACTGCCGCTGGCAGCTTGAATGGAAATGGAATTGACGAACAAAAGCTATTTGCGGCGAT
ATTTTTGGAGATAGCATTTCCCGAGTGGAATTCCGAATCGACCAGCCAGGGCGGAATAGC
TAGCTTCGAAGACCAGACGTCCGCTGTGCGACGTGATATTGAGCTTCGACTTCAGCTTCA
ACCCACCGCCAGAGCTCGGCTTCAAAAGCTTCTTTTCAGCACGAGAACACTAGAAATATA
AATTGCACACCGATGATGGAAAACTCGGTAGAGTCACAGCGGCTGCGGCGGCCTCGGTCA
CGAACCGCTTGTGGGTTTCCGGTGTCGACTATCATCGTTACTATCTTCGGTCTGCTCCTG
GTCTTTGGCATTGTGCAATCGTACTTGACGCTTCAGATTGACCCCCAAGGATGCAAGACA
CCTAGTATGCTGCCAACATACATCAAATTGGGAGGATTTGATACGGAACATACCCGATTC
GCTAGCAAGTACAATCTTTATTTGTATCGAGAACGAGGTGTAGACGACTACAGCGAGGAA
GATATCGGGGTATGCTACCTTTTTCCCAGACTCATGGCACAGAAATGTCAATGGTAACTG
ACTAATATGGATTTCGTTCCTCTAGCTCAAAGGAGTTCCGGTTCTCTTCCTCCCGGGAAA
CGCAGGAAGCTACCGACAGGGCCGGTCGCTTGCTTCCGAAGCCTCCTTGTACTTTCATAA
TGTACTGCAACATGACCAGGACCGCGTCAAGGTCGGTACCAGGAGCTTGGATTTCTTCAT
GGCAGACTTTAATGAAGACATGGCTGCTTTCCATGGACAGACCATCCTCGACCAGGCAGA
ATACATCAACGACGCGCTGTCCTACATACTGTCGCTGTACCATAACCCCAACCGAGCTAG
AAGAGATACCGATCTGCCAGACCCAGTGTCTGTCATACTGATAGGTCACTCTATGGGCGG
AATTGTTGCTAGGACAGTCCTGACCATGGCCAATTATCAGGCCAACTCTGTGAATTCCAT
CATCACCATGTCCACACCGCATGCCAGACCACCCGTATCATTCGATTCCGACCTGATGAG
CACCTATAAACAGATCAACTCCTACTGGCGCGAAGCCTATTCAGAGAGATGGGCCAATAA
TAATCCATTGTGGCATGTCACCCTCATATCCATTGCTGGCGGTGGAGGGGACACCATTGT
ACCTTCAGACTACACAAGTTTATCCTCCTTGGTGCCCGATACCCATGGTTTCACCGTCTT
TACCAGTACAATTCCCAACGTTTGGACCGGAGTAGATCACCTTTCAATTGCATGGTGTGA
CTCCTTCAGAAAAGCCGTTGTTCGGGCCCTCTTTGATGTTATTGACGTTCGACGCGCTAC
CCAACGAAGCAACGAGCCGAGCGCATGAGTATATTCAGGAAGTGGTTTCTTACCGGTATT
GAACCAAATGCTGATAAGCTCCTGCCAAGCAAAGGTAAGATTTAAGCCATATTGTGTTAC
ATCCGCTATCACCAGACTAACAGGCACCATAGAACCAACTACTTTATTGACCCTTGAAGA
AAACGCCAACGCAATGTTAAAACAAGGTGAACGCTTGGTCTTGCGCGGACTCGGCCATCA
CGAAGGCCCTAAAGCCCATCTAATCCCTGTTCCCCCAAGAGGAGGCGTTCCTGGCAAAAA
ATTCACCCTCTTGACAGATCAGCGGGTCGAACCTTCAGGGTCCGGAAAGCTTGAAATTCT
GTTTTGCAGCGATCCCCCCTCTCGCGCTGGGCAATCCGCGACGTTGCTTTCCCTGAACCT
TGATCTATCCGGCGGCAACGCTGCTTCACCTCGCCTAGTGTGCAAAAGCAGCTATGAGGA
CGTGATAAACATTCCAGCATCAAACAAGAATTCAAAAGCCGCTTTTGATGACGCTCAACC
ATTTTCGTATTTCCAATACAGCCTAGAAGACCTTACGGAGTATCAGTTTGTGGCCATCGT
CGATAAGCACGAGAAGGCTACTCCCGGGTTTCTGATTGCAGAGTTCTCTGACAGCTCTGA
CTCAGTAATTCCGACAAGAGTTAGCCTGGGTCGGCTTCTTAGCGCTGGCTTAACCATCCT
GCTGCCAGCCGACAGGCCAATGGTGACGGATATCAAGGTTCCAGCTCTGCGTTCCAGCTT
GCTCGCCTATAAACTTAAGCTCAACAGGCAAGGATGCAAACCCGACTCGGAGCTATTTGC
GCCCATCGTTCGCCAGTATATATCTGATCCGTATGAATCCAAGTTTTTCGTCAACGTAAA
AGCGATTGACGTTAATCTCCATGGAGTTGCGCCGTATATGCCTCCGCATATTAGGGAAAA
TGCAGCCGGAATTGGCGTATCCTTTGAGCTGTGGTCAGATCGGAGCTGCAGCGCGCCACT
TCAGATATCGCTGCAAGTGGACGTGCTGGGAAGCTTGGGTAGGCTTGCAATGAGATATCG
AACCGTCTTCGCTGCGTTCCCCCTGGTCATTGTGGCAATGGTCCTCCGCAAGCAATTTAG
AGTATACGATCAAACAGGTAAGAAGACAACCTCAACTTTGACTATATGGCGTTCTCCTTA
CTTACTGCTATGCAAAGGCGTTTTTATTCTAAC
>comp72_c0_seq1 len=586 path=[627:0-549 1177:550-585]
GGGGAGAATCTAGCTGCTTGAGCGAAGGGTCCACGGGTCCAGGAACGCCGCCAGGGTGAA
GTTGGGGATTTTCTCTATCTTGCTTCTCTCTGACAAGATTATACACTGAGATGAGCGGAT
GGAAACCGCAGGTAGGGTCACCAAATGAATGCATGGCTTCAAACGAAGGGGTAATGGTCA
GGTTATCTTTGCTCATTGAATTGCGGCGTTTATAGAAGTCAAAGACGCCTCGTCGCTTCT
CGTTTGCAGCGTTTAGGCTTTGCTGCTGTTCTTTGGCACTGCTTCGGATAGCGAGTTGGT
ATTCATCAGACTCGATAATCTTGGTGAGTTGAGAGGAGATAAATTCGGGGGGACCAAAGT
CGAATCCAGTCATCTTCTTGACCACCTCTTGGTCTAGTGGGAGCTTTAGAGGCTCGCGTT
GTGGGAGATAGTTTTCAGGTACACCGCTGTACCCTTTGGTCATCCAAGGATGCTGCATGA
TTTCAGCTAAACTGGCTCTCTGCTTTGGGTCAGTGACTAGCATGCGGGAGATGATGTTAC
GGCAGTCTACCAAACGGGTCAGCATACGAGCAAGGTAGAAAAGATA
>comp73_c0_seq1 len=1934 path=[1839:0-1664 3697:1665-1737 3504:1738-1933]
GGGAGCAGAGAAGAAAGTAAGGGGCATTATATATGGTGTAGAAGAAGGAGAAGGCTTATA
GAGCGGGAGACAAATTTGTTAGATGTCTGGGTAACTATTGATGCCATCCCTTTAGACCAG
ATCTTAATGCATGAAAGCGAATACCCGCCAGCCATTTTCTCACCATAGCGCTACCTACTA
TTATAAGGAAGTATATGCATAGGGGCCATTACCGATAAGCAATCTAAGGGCAAACCTTTA
TACCTCTGGCCGGTGATGGCTTCCAGTACAACCTGGAGATCAGAAATTGGATTCTCTGAT
CGTTTAACTAATATTGCAGCACTGCAAGTTGCACAATACCTCCTTCCATCCAATTGAATG
TCTGGCATATTCTGACTAGTCTACATAGGAGTTCAGCATACTGCCACAGTCATACAGAAG
CCAACAGTGCCTTTGAAGGACGTGCAGAAGCGACCAAATTTGAGGCCGAGGCGTTTAACG
GCGCTTCGTCGAAGGTAAGGAGAGACAATACCTAGAGCTATAGTGGACTACGGCATATAA
CATTCTCAACCACGCAGGCTGAGTATCAAGCTGCATGCCAGAAACATATTGATGGGCTGA
GAGGGCACCAGACCAAGGATGAGGACCCTAACATATCGGAAGTCAATCGAGCTTATGATC
TTGACCCTCGCCCGGGCAAGCAAATAGGGCCATACAAAAAGGCTCTGCCTGACAATGATG
GACTCTTTTCCACCATTTACAAATCAAGGAATGCGGATGGGTTGCTTGTGGCTTTAAAAG
TTACAGTTCCGCAGATGATGGAACTGCCGCATGATTCGGTGCGTGAAGCAAGGATAACAC
GCCGGGGCGAAAGTACCAATGTCATTCCATTGTTGGATACCCTGCATGAGCCGGGTCAGA
GATTCGTCTTAGTATTTCCATACATGTGTTATCAGCTAGATACATTGCTGAGCCGGAATG
TCCTCTCTCCACAAGATATCCGGTCTCATTTGCGAGACCTCTTTCGTGCATTGGACCACA
TACACTCACTGGGCATCATACACCGCGATATTAAACCATCTAATATACTCCTTCGCTCAC
CATCGGGGCCGGCGTATCTGACTGACTTTGGTATCGCCTGGGACCCGACAGATCCAGCTT
CCGAGCCGGCTGATGCAAAAATAACTGATGTCGGAACAACATGTTATCGACCACCCGAGA
TATTGTTTGGCGGGAAAGATTATGGTCCTAGCCTTGACCTGTGGGCTGCTGGTTGTGTTG
TCGCGGAAGCTATCGATATGCCAACTCATCGAAAACTCTTTGATGCTGGTGACCTTGGCA
GCGAACTGGCGTTAATACATTCCATTTTTACAACCTTGGGGACACCAAACCTTGACATAT
GGCCGGTATGTACAGTACGCAGCGTATGAATTGTAGGGGTTTCAACCCCACTCCCTGCTG
CGGGTTTGTTTTGAGGGCCTCCCCTTTATATTTCCGGAAATTGCCATGTCTAATTAATGC
TCATGATGTAGTCTGCCAAAGGGTTGTCTGACTGGGGGAAAATCGAATTTAAGCAATATC
CCCCAAAGCCCTGGGAGGAGATATTGAATGGTGTGCTACAAAATGGTCGAGACTTGGTGC
AACAGCTCGTTCGTTACGAGAGCAAGGATCGCATTGCGCCCTGCGAGGTTCGTGATTCAT
ACGCGCGCATATTTACATGGTAGATTTATTGAAAGGGTTTGCTAATAATTCCGGCATTAG
GCATTGAAACACCCGTTCTTCAGTTAGCTGCCCTCACCTGTTGCATCTCGACTCTGTCTG
TGGGTTTGCATGTCGTTTTAAACCAATCTTACACACAAGGAATCTTTTTTCATGACCTTT
GCATATGTTTGTGCCAAGCCTATATAACTAATGAATAATCACATGACTGTTAATTCACGT
GATGATAGAATTGT
>comp73_c0_seq2 len=1861 path=[1839:0-1664 3504:1665-1860]
GGGAGCAGAGAAGAAAGTAAGGGGCATTATATATGGTGTAGAAGAAGGAGAAGGCTTATA
GAGCGGGAGACAAATTTGTTAGATGTCTGGGTAACTATTGATGCCATCCCTTTAGACCAG
ATCTTAATGCATGAAAGCGAATACCCGCCAGCCATTTTCTCACCATAGCGCTACCTACTA
TTATAAGGAAGTATATGCATAGGGGCCATTACCGATAAGCAATCTAAGGGCAAACCTTTA
TACCTCTGGCCGGTGATGGCTTCCAGTACAACCTGGAGATCAGAAATTGGATTCTCTGAT
CGTTTAACTAATATTGCAGCACTGCAAGTTGCACAATACCTCCTTCCATCCAATTGAATG
TCTGGCATATTCTGACTAGTCTACATAGGAGTTCAGCATACTGCCACAGTCATACAGAAG
CCAACAGTGCCTTTGAAGGACGTGCAGAAGCGACCAAATTTGAGGCCGAGGCGTTTAACG
GCGCTTCGTCGAAGGTAAGGAGAGACAATACCTAGAGCTATAGTGGACTACGGCATATAA
CATTCTCAACCACGCAGGCTGAGTATCAAGCTGCATGCCAGAAACATATTGATGGGCTGA
GAGGGCACCAGACCAAGGATGAGGACCCTAACATATCGGAAGTCAATCGAGCTTATGATC
TTGACCCTCGCCCGGGCAAGCAAATAGGGCCATACAAAAAGGCTCTGCCTGACAATGATG
GACTCTTTTCCACCATTTACAAATCAAGGAATGCGGATGGGTTGCTTGTGGCTTTAAAAG
TTACAGTTCCGCAGATGATGGAACTGCCGCATGATTCGGTGCGTGAAGCAAGGATAACAC
GCCGGGGCGAAAGTACCAATGTCATTCCATTGTTGGATACCCTGCATGAGCCGGGTCAGA
GATTCGTCTTAGTATTTCCATACATGTGTTATCAGCTAGATACATTGCTGAGCCGGAATG
TCCTCTCTCCACAAGATATCCGGTCTCATTTGCGAGACCTCTTTCGTGCATTGGACCACA
TACACTCACTGGGCATCATACACCGCGATATTAAACCATCTAATATACTCCTTCGCTCAC
CATCGGGGCCGGCGTATCTGACTGACTTTGGTATCGCCTGGGACCCGACAGATCCAGCTT
CCGAGCCGGCTGATGCAAAAATAACTGATGTCGGAACAACATGTTATCGACCACCCGAGA
TATTGTTTGGCGGGAAAGATTATGGTCCTAGCCTTGACCTGTGGGCTGCTGGTTGTGTTG
TCGCGGAAGCTATCGATATGCCAACTCATCGAAAACTCTTTGATGCTGGTGACCTTGGCA
GCGAACTGGCGTTAATACATTCCATTTTTACAACCTTGGGGACACCAAACCTTGACATAT
GGCCGGTATGTACAGTACGCAGCGTATGAATTGTAGGGGTTTCAACCCCACTCCCTGCTG
CGGGTTTGTTTTGAGGGCCTCCCCTTTATATTTCCGGAAATTGCCATGTCTAATTAATGC
TCATGATGTAGTCTGCCAAAGGGTTGTCTGACTGGGGGAAAATCGAATTTAAGCAATATC
CCCCAAAGCCCTGGGAGGAGATATTGAATGGTGTGCTACAAAATGGTCGAGACTTGGTGC
AACAGCTCGTTCGTTACGAGAGCAAGGATCGCATTGCGCCCTGCGAGGCATTGAAACACC
CGTTCTTCAGTTAGCTGCCCTCACCTGTTGCATCTCGACTCTGTCTGTGGGTTTGCATGT
CGTTTTAAACCAATCTTACACACAAGGAATCTTTTTTCATGACCTTTGCATATGTTTGTG
CCAAGCCTATATAACTAATGAATAATCACATGACTGTTAATTCACGTGATGATAGAATTG
T
>comp74_c0_seq1 len=655 path=[1:0-414 416:415-654]
ATTATTATTATTATTATTATTATCTTAATCGTTATACTCCGTCCAGGCAGGCGGCGCGAG
GTCCAGCGGTGGCCAACCAGCGAGCCTTCTTTCGGCGTCGGTGTTTCAGCTGCCAGCAGG
ACTCGCCGGCTTTTCTCCCCTCCCTCTCCCGCCTACTTCAGCCATCTCGTCGCCAGCATC
ATCACATCACATCACATCACATCCACGTCGACAGCGACAGCACATCTCCAGCTACTGCCG
CTATCTGCGACTACTGACTGCTTCCATCGACTGCTTCTACCGACTCTATCGACTCTATCG
ACTATCCGCGAGACTACTTGCTAGCCGCGTTGCAGCGCATGCGACGAGCCCATCACCACC
GGCTTCACCACCACCACGACCATCGATCGCGTGAACCAGACGCTCTCGACGCGTCAAGAG
ACTGATCATCACCGTCTGCGGCCTCGTCTTCACCGTCGCTGCCGTTTTCACGATGGCTTC
GACGCGCCATCCGCCGCCGCTACGCATATACCAGGACCCTCCAGGCGCCTCACCACCAGC
GCCAGCATCACACCCAGCATCATCAACAGCATCATCATCATCAACAGCATCGTCACAGCC
AGGCGCAAGGCCCAAGTCGCAGTGTAAACAGCTGCAGCCGTCGCCGATGCCGCTG
>comp75_c0_seq1 len=1165 path=[1:0-652 2156:653-727 654:728-1164]
ACGCGACCACGATCCATGTCAGTCGGTGAAGAACTCGATGTTCCAAATCTTAGTGAAAGA
AATGAAGCATACCAGAGACTTTAAAAAGAAGGGTTTTAAAGGGAACTCGCGTGGCGACCA
CATACAAGCTCCTTTTGCAACTCTTGAGGAGCTCTTCAAAGAGCTACCAAAATCTGCTGG
GTTCAATATGGAATTGAGTGAGTTGACTGTTTTAAATGCACATGATGGATCCCAGTACTA
ATCTGCCCGATAAGAATATCCCATGCTTCATGAAAGTGAAGAGGAAGAAATGGACACATA
TGCCGTGGAACTAAACTCCTTCGTCGACAATGTTCTTCGTATAGTCTATGACTATGGTGA
AGGAAGAAACATGATCTTCTCATCTTTCAACCCAGACATTTGTCTCCTCCTTTCTTTCAA
ACAACCTTCCATTCCCGTTCTCTTCCTTACAGACTCCGGAGTGAGCCCCGTTGCCGATAT
TAGAGCCAGCAGTCTCCAGGAGGCTATTCGGTTTGCCTCTAGGTGGAACCTGCTAGGAAT
CGTTACAAATGCTGAGCCATTGGTGCTAAGCCCCAGGCTTGTCAAAGTTGTAAAGGAGTC
AGGTTTGGTATGCGTTTCTTACGGAACCATAAACAATGATCCAGCCAATGTCAAGGTATT
TTCATTTCCAGGTGTCAATTTCCACCCCCTATTCAAGCTGTCCCGCTGCTTACCACAATT
GTGTCTGTAGATCCAAGTCAATGAGGGCATCGATGCTGTTATTGTTGATAGTGTCCTGGC
CATTCGACAGGGATTGACTGGCGTGGGAGCATAGATATCACTAGTTTTATTTGATTCATA
GAACTCCGTTTGTTATTTAGCTTCTATTTTTACTCTCAATTGCACTGCAAACAATGGGAG
ATAGTTTTCCAAATCACCCAAGATGGAATTACCGACTCTTGTAATTTTCATGATTTCGCC
AAAAAATAACTCGACATTTTGCAAAACAGCATAACGCTTCCAGATATGCCAAAAGAACAA
CGTCCCCTTTATCTCACATCAGGCATCCATCTTGAATACTAGAATGCAAGTCACTCATTC
CTACTCGTATCCGCTTGGGCTGGCTACCGCCTCGGAGACCTATCCCACTTTGATGCATAA
ATCTTCCACAAACCACTCATACCAG
>comp75_c0_seq2 len=1090 path=[1:0-652 654:653-1089]
ACGCGACCACGATCCATGTCAGTCGGTGAAGAACTCGATGTTCCAAATCTTAGTGAAAGA
AATGAAGCATACCAGAGACTTTAAAAAGAAGGGTTTTAAAGGGAACTCGCGTGGCGACCA
CATACAAGCTCCTTTTGCAACTCTTGAGGAGCTCTTCAAAGAGCTACCAAAATCTGCTGG
GTTCAATATGGAATTGAGTGAGTTGACTGTTTTAAATGCACATGATGGATCCCAGTACTA
ATCTGCCCGATAAGAATATCCCATGCTTCATGAAAGTGAAGAGGAAGAAATGGACACATA
TGCCGTGGAACTAAACTCCTTCGTCGACAATGTTCTTCGTATAGTCTATGACTATGGTGA
AGGAAGAAACATGATCTTCTCATCTTTCAACCCAGACATTTGTCTCCTCCTTTCTTTCAA
ACAACCTTCCATTCCCGTTCTCTTCCTTACAGACTCCGGAGTGAGCCCCGTTGCCGATAT
TAGAGCCAGCAGTCTCCAGGAGGCTATTCGGTTTGCCTCTAGGTGGAACCTGCTAGGAAT
CGTTACAAATGCTGAGCCATTGGTGCTAAGCCCCAGGCTTGTCAAAGTTGTAAAGGAGTC
AGGTTTGGTATGCGTTTCTTACGGAACCATAAACAATGATCCAGCCAATGTCAAGATCCA
AGTCAATGAGGGCATCGATGCTGTTATTGTTGATAGTGTCCTGGCCATTCGACAGGGATT
GACTGGCGTGGGAGCATAGATATCACTAGTTTTATTTGATTCATAGAACTCCGTTTGTTA
TTTAGCTTCTATTTTTACTCTCAATTGCACTGCAAACAATGGGAGATAGTTTTCCAAATC
ACCCAAGATGGAATTACCGACTCTTGTAATTTTCATGATTTCGCCAAAAAATAACTCGAC
ATTTTGCAAAACAGCATAACGCTTCCAGATATGCCAAAAGAACAACGTCCCCTTTATCTC
ACATCAGGCATCCATCTTGAATACTAGAATGCAAGTCACTCATTCCTACTCGTATCCGCT
TGGGCTGGCTACCGCCTCGGAGACCTATCCCACTTTGATGCATAAATCTTCCACAAACCA
CTCATACCAG
>comp76_c0_seq1 len=1065 path=[1043:0-458 1502:459-537 1581:538-1064]
GCTCCTGTCCCATCCAAATACAGCCCTCTAGAAAGCGTCCTATTTTATCAACCCCTGCCT
CGCCCAGACATGCTACTCCACTAACATACCCATCTGGTCTAATCACAGCAATAGCGCCTT
CATCCTCACTTACGCCATACAGCCGGTATGCATCCTCACTAGCAACGGCAGAACAATAAA
CGTTCATTTCTGCAACCTCATGCAGGGAGCTAGGCACATCACTCCAAACAAAGGATGAAG
TAGGCAGTGGAGCCTTTGGTGGTGAGGTCGGCGTTAACCCTACTAATGCGCGTGGGTAGA
TGGTGAGAAGCTGCAAGACATTATGGGATGAATACATGGAGGATACACGTTTGACCATGT
CACAGAGTCCAGTTAGAGTCTGACTTGACATTCCGTTCGGATCAAGTAAGTCACCCGATG
TAAGGCATAGAATCCGAAATGCACCGGTGGTTGGTATTTCTGTTGCAAAAAAATATACAA
GTTAACCCATTGGATCTGGTAATACCCCTGCAGTTCGGCATGGTAAAGAACAACGAACCA
TCGTGTAAGTCCACATGGCAGCCGTCTGCATGTCTCTTCAGCTTGACGTTCAACAGCCGC
CTACCCGGCCTCAAGACACCAGCCAGATAATCCGTCCCCCTGATCACATTGTAATCCATG
GATTTATCAACCAAGGTGCTCTCGGGATACTCAATTCCACATCCACTAGTGAACCCGTTG
CCGGTCCTGAATACTTCCAGGAACTGGTCATGTGTCAGTTTGGAGCCAGCTGCACCTGCA
GTGCCGATTTTCCCCGAGAACATGGAGGAGAATGATCGGTCGAATTCGATTAGTTGTTGT
GCAATCGTGCGGCGTTCTGTCTCGTAGGTGTCGAGAATTGTATCCGGGGAGCTGGTGTTT
TTGTGTGAGACGGGAGACAGTCCGTTAACAGAGTAAGCCAGTTTCCATGCGAGGTTGAAA
GAGTCCATCATTGAGACATTCATCCCTTGACCAGCCTGTAACTTGTTAGGCTACAACCTC
TGTATACCATTTGGAAAAGTGCTTCTATCCGCTACTTACCTTGGG
>comp76_c0_seq2 len=986 path=[1043:0-458 1581:459-985]
GCTCCTGTCCCATCCAAATACAGCCCTCTAGAAAGCGTCCTATTTTATCAACCCCTGCCT
CGCCCAGACATGCTACTCCACTAACATACCCATCTGGTCTAATCACAGCAATAGCGCCTT
CATCCTCACTTACGCCATACAGCCGGTATGCATCCTCACTAGCAACGGCAGAACAATAAA
CGTTCATTTCTGCAACCTCATGCAGGGAGCTAGGCACATCACTCCAAACAAAGGATGAAG
TAGGCAGTGGAGCCTTTGGTGGTGAGGTCGGCGTTAACCCTACTAATGCGCGTGGGTAGA
TGGTGAGAAGCTGCAAGACATTATGGGATGAATACATGGAGGATACACGTTTGACCATGT
CACAGAGTCCAGTTAGAGTCTGACTTGACATTCCGTTCGGATCAAGTAAGTCACCCGATG
TAAGGCATAGAATCCGAAATGCACCGGTGGTTGGTATTTCATCGTGTAAGTCCACATGGC
AGCCGTCTGCATGTCTCTTCAGCTTGACGTTCAACAGCCGCCTACCCGGCCTCAAGACAC
CAGCCAGATAATCCGTCCCCCTGATCACATTGTAATCCATGGATTTATCAACCAAGGTGC
TCTCGGGATACTCAATTCCACATCCACTAGTGAACCCGTTGCCGGTCCTGAATACTTCCA
GGAACTGGTCATGTGTCAGTTTGGAGCCAGCTGCACCTGCAGTGCCGATTTTCCCCGAGA
ACATGGAGGAGAATGATCGGTCGAATTCGATTAGTTGTTGTGCAATCGTGCGGCGTTCTG
TCTCGTAGGTGTCGAGAATTGTATCCGGGGAGCTGGTGTTTTTGTGTGAGACGGGAGACA
GTCCGTTAACAGAGTAAGCCAGTTTCCATGCGAGGTTGAAAGAGTCCATCATTGAGACAT
TCATCCCTTGACCAGCCTGTAACTTGTTAGGCTACAACCTCTGTATACCATTTGGAAAAG
TGCTTCTATCCGCTACTTACCTTGGG
>comp77_c0_seq1 len=1181 path=[1:0-666 2300:667-725 668:726-1180]
GCGAGCTGGCTCTTCCAACGTGTCGTACCCCGGTTTTACTCATTCTCTCTTGGGTCACTG
GGATTTTTAACGAAATTCGATTTCGATGACTACAAGGAAACACTACAGCGAGCCTTTACT
GAAGGCGTCACTGTCAGCTTACGGCTACGATTTGAATGCACCGTGATGCGGAGCAGGCGG
AGGTCCTCTGGCCAACCTCAAATAGAAAGAGATCTTGCCGAGGAGCTGATCGGGGAAGAA
TCAGATGACAACGTTACGCATTCCCCTGACAAAATGTTTCAAATCCTTAATGAGATTGTC
GTTGATCGTGGTCCAAATCCAAGTATGTCATAATTTACTGCCCTTTCATTCACTTTTTGG
TCTATATACGTGGCCTAACTGTCATACTTTCTAGCAATGTCTTCTCTCGAGATATTTGGA
GATGATGAGCATTTTACATCCGTCCAGGCTGACGGTGTCTGCGTTGCCACTCCAACGGGA
TCTACAGCATATAACCTTGCCGCTGGCGGCTCCCTATCACACCCGAAAACCCGTTATCCT
TCTTACAGCAATTTGTGCTCATACACTCAACTTCCGGCCGATAATACTTCCGGATACTAT
AGTTCTACGTATAGGGGTTCCTTATGATGCCCGAACAAGCTCCTGGGCGAGTTTCGATGG
TCGTGAAAGGTACGTACTTAGCTTTTCAGCATTCAAACTGCATCCCAGTTAACAGTTCAT
GCTTGTAGAATTGAACTACATCCTGGAGACTACGTTACAATTTCTGCATCCAGGTTCCCA
TTTGCCAACGTGATACCTTCAGGTCACCGCAGCTATGAATGGATCCAAAATATTTCCCGC
ACGTTGAACTGGAATAGTAGGCATAGACAACAGAAGCCATATGACAGCAAGTACTTGGAG
CAGCCCAAGGCCCCTTAGCGTCTTTTTGGTTGCGGTCTGAATCGGCCTAGCTATGAATAG
GATTATACTATATAGTTGGTTGCATTGCGGTATAGATATTTCTCTGTATCGGTATCTGTT
TCTTTGAGAAAGCATGAGGAGCGTCCAAGTTGGTATAAGAACCTATGGATAATAACATGG
AATATATCCCACCCAACACGTCAGGCTACAGATAGACCGCTAACCGAGGATCTTCTTATT
TACATAATACAAGAAATAAATACAAATAACAAAAAAAAAAA
>comp77_c0_seq2 len=1122 path=[1:0-666 668:667-1121]
GCGAGCTGGCTCTTCCAACGTGTCGTACCCCGGTTTTACTCATTCTCTCTTGGGTCACTG
GGATTTTTAACGAAATTCGATTTCGATGACTACAAGGAAACACTACAGCGAGCCTTTACT
GAAGGCGTCACTGTCAGCTTACGGCTACGATTTGAATGCACCGTGATGCGGAGCAGGCGG
AGGTCCTCTGGCCAACCTCAAATAGAAAGAGATCTTGCCGAGGAGCTGATCGGGGAAGAA
TCAGATGACAACGTTACGCATTCCCCTGACAAAATGTTTCAAATCCTTAATGAGATTGTC
GTTGATCGTGGTCCAAATCCAAGTATGTCATAATTTACTGCCCTTTCATTCACTTTTTGG
TCTATATACGTGGCCTAACTGTCATACTTTCTAGCAATGTCTTCTCTCGAGATATTTGGA
GATGATGAGCATTTTACATCCGTCCAGGCTGACGGTGTCTGCGTTGCCACTCCAACGGGA
TCTACAGCATATAACCTTGCCGCTGGCGGCTCCCTATCACACCCGAAAACCCGTTATCCT
TCTTACAGCAATTTGTGCTCATACACTCAACTTCCGGCCGATAATACTTCCGGATACTAT
AGTTCTACGTATAGGGGTTCCTTATGATGCCCGAACAAGCTCCTGGGCGAGTTTCGATGG
TCGTGAAAGAATTGAACTACATCCTGGAGACTACGTTACAATTTCTGCATCCAGGTTCCC
ATTTGCCAACGTGATACCTTCAGGTCACCGCAGCTATGAATGGATCCAAAATATTTCCCG
CACGTTGAACTGGAATAGTAGGCATAGACAACAGAAGCCATATGACAGCAAGTACTTGGA
GCAGCCCAAGGCCCCTTAGCGTCTTTTTGGTTGCGGTCTGAATCGGCCTAGCTATGAATA
GGATTATACTATATAGTTGGTTGCATTGCGGTATAGATATTTCTCTGTATCGGTATCTGT
TTCTTTGAGAAAGCATGAGGAGCGTCCAAGTTGGTATAAGAACCTATGGATAATAACATG
GAATATATCCCACCCAACACGTCAGGCTACAGATAGACCGCTAACCGAGGATCTTCTTAT
TTACATAATACAAGAAATAAATACAAATAACAAAAAAAAAAA
>comp78_c0_seq1 len=1047 path=[1025:0-919 1945:920-1046]
GTTTCCTTTAGTTTACGGTTTAAGGTTTACGTTTCTTTAGTTATTTATTTAGGTTAAAGG
TTCGTTAGTTATTGTAAGTAGTACTTCTACTGGAGCTGCGGAAATCCGAGTACGAATGCC
TGGAAATGAGGGAGAAAACGAGACAACGGACCCGTTTGCGGCCCTAGAGGGGAAATTGCT
GATAAGAATAAATACATGACTGAAAAGATGCGGATGGACGAACTATTAAGGAGACAGCAT
CGGGACTGGGAAGATCCGTATGAAAATTCAAGAAAGCTCAGAAGAGCATTCAGGGCAGAC
AGAAAGAAACGGGAGGCGATACAATCCGAGAGGGAAGCTATCAAAGAAAAATATAGCTTG
GGGGTCGATTTACTTGATGAGACTGAGGGTGACCGTGTTCGTGCTGGGGTAGTTGAATTC
GGGCAAGAAAGTGACCCTGGATCCTCCCTAACTTTGCCATCGAACCTTCGAACGAAACCA
CTTTTTGAAGATACCTCTTCGCAACACAAGCAGATTATTACTTCCAAATCTAGTCAAACG
AAGAAGCGGAAAAAAATGGGGGGTCCGATTGCCGAGAAAAAGGCTCAATTACAAAGGGAG
CTCCAAGGAAACACGAAAGCAGCCGTCGATCCATTTCTTCTCATAGACGAAACTATTTGG
CAACATCCACCAAATGCTGCAAAGAAAAGGAGGTCAAGCAAGTTGGTAAATGAGATATCG
ACTGGAACACGAGATGAAATTGATGATGCAGCAGACGATAAACTCTCCAGGAATAAGGAA
ACCAGAAACAACGAGGCCAGAAATGAAGGTAGCGCTAAGGGAAATGGCCGCCAGTTGAAA
TCCTCCCAGAAGCCAGGTCAGACACCCCTTAGTGTCGGGCTGGTGGATTACGGGTCGGAG
TCGGATTAGTACCTTGATGAACTCATAGACATAGAGAGAGCGCCTTAAGCTGCATTTTTG
GAGTCTGGTATTTTATTTATTTTTGATACCCATATATTAAATTTCTACTTTGAACCGCAC
AACCATTTATCATATTACTAAAACTAG
>comp79_c0_seq1 len=750 path=[1:0-684 686:685-685 687:686-749]
CGAACGACCTTCGACACCACGGTTTACACGAAACCCGAGATCGAGCGTATTGCACGAATG
GGTGGATATCTGGCCAAGGCGAGGGGGGAGACGCGAGTCATCTCTCTGGACAAGGCAAAC
GTGCTGGCGACGAGCAGACTGTGGCGTAACGTGGTTACCGAGGTCTTCAAGAACGAGTTC
CCCGAGATGAAGGTCGAGCACCAGCTTATCGACAGCGCGGCCATGATTTTGCTCAAGACC
CCGACGAAGCTGAATGGCGTTGTTATCGCGCCAAACTTGGCAGGTGACATCATTAGCGAC
GAGGCGAGTGCCATCACTGGAAGTATTGGTCTCCTGCCCAGCGCGAGTCTTTGCGGTATT
CCCAGCTCCGCGGTGTCTGGCATCTACGAGCCAATTCACGGGAGCGCACCGGACATTTCA
GGACAAGGCATTGTCAACCCTATCGGCACCATCCTTTCCGTCGCGATGATGTTCCGTTAC
TCGCTGGGACTTCCCAAGGAGGGTAAGATCATCGAGGACGCGGTCAGCGCCGCCATTGAC
GCCGGATTGAGGACCAAGGACATGGGCGGTAACACGAGCACTGTCGAGGCAGGAGATGCC
ATCGTTGCTGAGCTGACCAAGCTTCTGAAGAAGTAGGACGTCATTTACGCAGGGCCAACA
CGCGTCTTGACGAGCTGGGTGGTCTCCCCAAATAGCAAAAATGATGAGATGAGGACATGT
CTTGAATGTCGAATATTGAAGTTCACCATG
>comp80_c0_seq1 len=2000 path=[1:0-470 472:471-549 551:550-1999]
GGACGAAAAAAAGCTGAACATCCGCGGCTTTTCTTTTGGGGACAAGAAGGATGATAACAC
TTGGATTTTGATATCGTCTTCCTCCCTGCCACATTCTTTACTGTCGTTCATTTTCTGCCT
TTGCCATTGTTGTCCTGGAGCTAAGATCCGAGCAGTCATACGAGACGAGACCGGCGGGGG
AATTCTAGTACCCCCCACGAGCTTTGCTTCCGTTGCGAGCCATTGTATTTCACAACACCG
CCATGAATGGTAATGGACATGTGGTGAACGGCCAAACGGCTGTCATGGCGAACGGAGTCC
CGCGCACTCCTCCCTCAGACTGGGTTGTTCAAAAGTTCGGAGGTACAAGCGTGGGCAAAT
TCGCCCACCAGATTGTCGAGCAGGTCATCCAACCGAGCACCCTTACAAACCATGTTGCTG
TAGTATGCTCTGCTCGAAGCAGTTCTTCAAAGGCGGACGGGACCACTAATCGGTGAGTCA
AACGCAAGACGCACCAGGAGAGAGGTGGTGTGACTCCAGGAACGAGCTGCTAATATGACA
ATTCAATGTAGGCTCCTACGGGCAGCACGAGAAGCAGAGAATCCGCAATCCTCACAATAC
AAGACCCTCGTCGATATAGTACTGTCGGAACACATAAGCGTCGCAAACGATCTTATCCAC
TCCACCGACCTGAGATCCCAATTGGTTTCCGAGTTTGATGCGGAATGCCAACGGGTATTG
AAAATACTAGAAGCTGCTCAAACACTTGGAGAAGTTAGTAGCAGATGCGTGGATATGGTC
ATAAGTGCCGGCGAGAAACTAAGCTGCCGACTCATGGCTGCATTGTTAAACGACCGAGGA
GTTGGTGCTGCCTACATTGACTTGTCTGATGCCATAGACTTTGCTGCCGGCGTTCAAGTG
TTGGATCAGGAGTTCTATGACCGTCTAGCCAAGCTCTTTGCCGAAAGAGTAAATGCCTAC
CCTGGCAAAGTACCTGTACTCACTGGCTATTTTGGCCTCGTTCCAGGAGGTCTCTTGGAC
AAGATTGGGCGTGGATATACTGATCTTTGTGCTGCATTGGTAGCTGTTGGATTGAATGCC
CAGGAATTACAGGTCTGGAAGGAAGTGGATGGAATTTTCACTGCTGACCCTAGAAAGGTT
CCCACGGCACGGCTACTCTCTGCTATTACCCCGGCAGAAGCGGCTGAGCTTACCTTTTAT
GGTTCGGAAGTTATCCACCCTTTCACCATGGAGCAGGTCATCCGGGCCAAAATACCTATC
AGAATCAAAAACGTCATGAAACCGAAGGGTAGCGGAACCATAATATTCCCTGACTCACGC
TCAGAACTAGAGCGAACCACACCCGGTCACGATCCCAAGTTCTTCCGCACACGAGGCCCT
CACTTTTGGGCTCACAGCGAAGGCCCTAAACGACCAACTGCCGTCACAGCAAAACATAAA
ATTTTGGTTATCAACATTCACTCTAATAAACGATCGCTCTCACATGGATTCTTTGCTGGG
ATATTTTCTGTCCTTGACAAGTGGAGACTATCTATCGACCTTATCTCGACTAGCGAGGTA
CATGTTCCCTGGCTTTACATTCGGAATTACCTCTTCTCAATGGTGTTGGCCGCGATGAAT
ACCAAATCATCGACGAAGACCTTCGTGGGGCAATCCAGGACTTGCGAAGATATGGAACGG
TAGACATTATACCCGAGATGGCCATTTTGAGTCTTGTCGGACAGCAGATGAAAAATATGG
TTGGCGTAGCTGGTCGCATGTTCTCCGTACTCGGAGAACACAATGTGAATATCGAAATGA
TTTCACAAGGCGCCAGCGAAATCAACATATCCTGCGTGATAGAAGAACGTGATGCCGACC
GAGCCATCAATATCCTTCACACCAATCTCTTCACTTTCCTCGAATAATCTGGCCTCTACA
GAATAGGCTATTTGCATCATCTCAAGCGATATTTCATATGCCTTTAAAAAAATATTGGCC
AGTTTCTATTTTTTTTTTTT
>comp80_c0_seq2 len=1921 path=[1:0-470 551:471-1920]
GGACGAAAAAAAGCTGAACATCCGCGGCTTTTCTTTTGGGGACAAGAAGGATGATAACAC
TTGGATTTTGATATCGTCTTCCTCCCTGCCACATTCTTTACTGTCGTTCATTTTCTGCCT
TTGCCATTGTTGTCCTGGAGCTAAGATCCGAGCAGTCATACGAGACGAGACCGGCGGGGG
AATTCTAGTACCCCCCACGAGCTTTGCTTCCGTTGCGAGCCATTGTATTTCACAACACCG
CCATGAATGGTAATGGACATGTGGTGAACGGCCAAACGGCTGTCATGGCGAACGGAGTCC
CGCGCACTCCTCCCTCAGACTGGGTTGTTCAAAAGTTCGGAGGTACAAGCGTGGGCAAAT
TCGCCCACCAGATTGTCGAGCAGGTCATCCAACCGAGCACCCTTACAAACCATGTTGCTG
TAGTATGCTCTGCTCGAAGCAGTTCTTCAAAGGCGGACGGGACCACTAATCGGCTCCTAC
GGGCAGCACGAGAAGCAGAGAATCCGCAATCCTCACAATACAAGACCCTCGTCGATATAG
TACTGTCGGAACACATAAGCGTCGCAAACGATCTTATCCACTCCACCGACCTGAGATCCC
AATTGGTTTCCGAGTTTGATGCGGAATGCCAACGGGTATTGAAAATACTAGAAGCTGCTC
AAACACTTGGAGAAGTTAGTAGCAGATGCGTGGATATGGTCATAAGTGCCGGCGAGAAAC
TAAGCTGCCGACTCATGGCTGCATTGTTAAACGACCGAGGAGTTGGTGCTGCCTACATTG
ACTTGTCTGATGCCATAGACTTTGCTGCCGGCGTTCAAGTGTTGGATCAGGAGTTCTATG
ACCGTCTAGCCAAGCTCTTTGCCGAAAGAGTAAATGCCTACCCTGGCAAAGTACCTGTAC
TCACTGGCTATTTTGGCCTCGTTCCAGGAGGTCTCTTGGACAAGATTGGGCGTGGATATA
CTGATCTTTGTGCTGCATTGGTAGCTGTTGGATTGAATGCCCAGGAATTACAGGTCTGGA
AGGAAGTGGATGGAATTTTCACTGCTGACCCTAGAAAGGTTCCCACGGCACGGCTACTCT
CTGCTATTACCCCGGCAGAAGCGGCTGAGCTTACCTTTTATGGTTCGGAAGTTATCCACC
CTTTCACCATGGAGCAGGTCATCCGGGCCAAAATACCTATCAGAATCAAAAACGTCATGA
AACCGAAGGGTAGCGGAACCATAATATTCCCTGACTCACGCTCAGAACTAGAGCGAACCA
CACCCGGTCACGATCCCAAGTTCTTCCGCACACGAGGCCCTCACTTTTGGGCTCACAGCG
AAGGCCCTAAACGACCAACTGCCGTCACAGCAAAACATAAAATTTTGGTTATCAACATTC
ACTCTAATAAACGATCGCTCTCACATGGATTCTTTGCTGGGATATTTTCTGTCCTTGACA
AGTGGAGACTATCTATCGACCTTATCTCGACTAGCGAGGTACATGTTCCCTGGCTTTACA
TTCGGAATTACCTCTTCTCAATGGTGTTGGCCGCGATGAATACCAAATCATCGACGAAGA
CCTTCGTGGGGCAATCCAGGACTTGCGAAGATATGGAACGGTAGACATTATACCCGAGAT
GGCCATTTTGAGTCTTGTCGGACAGCAGATGAAAAATATGGTTGGCGTAGCTGGTCGCAT
GTTCTCCGTACTCGGAGAACACAATGTGAATATCGAAATGATTTCACAAGGCGCCAGCGA
AATCAACATATCCTGCGTGATAGAAGAACGTGATGCCGACCGAGCCATCAATATCCTTCA
CACCAATCTCTTCACTTTCCTCGAATAATCTGGCCTCTACAGAATAGGCTATTTGCATCA
TCTCAAGCGATATTTCATATGCCTTTAAAAAAATATTGGCCAGTTTCTATTTTTTTTTTT
T
>comp81_c0_seq1 len=5314 path=[1:0-2093 2095:2094-2094 2096:2095-5313]
GACGACACTTCCAGCGATGAAGGGCCAGAGCTACAGTATCTCCCAGCACATCTCGATAGT
AAGAAGGATGATACCCCAGCGTCAAAGGATACACCCAGCCAAGCCAACGGAACTTCACAA
CCTCGCCAAATAAAGGCGGAAAATCACCTGAAGCCGACTCCCGCGATATTCATCCAGCCC
GCTACACCAGGTATGGAAGAGGTCACGCACTCTAAAAGGCCATCCTCTGAGATACCCAAC
AATGAACACACGCAAGGAGTTTACTCGTATTTCTCGGCAAATGATAAAAAGCCTCTGGCT
CGTAAGGAGGAAGATGATGACTCTAACTCTGATTCGGGGAATAGTGTCTATAGTGATGCC
TATGAAGATCTCTCGGACATGGAGGGCGATGGGTTTGGTTCTATTGATGCGATAGTCGAT
AGATCAGTACCATCCATGCCGGAGCCACAGCAGCCCAGCGTCACGCATTCGCAACCGCAA
GAGAGCGGTCAACGAGACGAACCAAACGGTACAGCCGAAGCTTATGCAGTGGCCAATGCT
ACTCCAGAAACGCAGTCGCAACCTGCTCGTCAACATCAACCGGAAGGTACCGCTGAGGAA
CGTGAGAGTTGCCGCCAGGCGTTATCTACAGCCAATTCAGCTAAGACAGCTGAGAGGCCC
TTGTTCGAAGAGAAGATGACAAGCCCACCCGCAGCCCCATCTTATCCAAGCCCAAGAATA
GGCTCTTCTGGACAATTCAACCATCACTCACCCGCTCTTCGCCCGATCCTAGAATCCAAT
GGATCAAGTGAAAAGAAATCTGTCAAAGCAAAGGGGAAAGCCCCTCTGGCAGTCCGTCCC
CAGCGGACAATGTCAAATGCAAGCGACTCATCTAGCAGTTTCAAACGGCCCAAACGATTC
CGTTCAACTGGGCGCTATACCTTACGGCGAACCATGAGAACTACCAGTGCTGATCACGGT
ATGGAAGTGCTATCGGATGGCGGTCTGCCTCCTACAAAGACAATTGACCATTCATTAAAC
CACCGACCATTCTCCTCTAACGATAGCCGCCCAATGATGCGAACCACGTTGCGTCAGTCT
CCAAGCACCACCACTTCGAGATTTTCTGTGTTAACGGGCCGAGGCAAATCTACAAAGGCA
AATGGATCATCAGCAAAGCACCAGCCGTTCAAATCAAGGTATGAAGACTCTAGCGATGAG
GAAGGCGGGGCTATCAAACTTAGGCCTGTCCGTGGTATACCCAGGAGACGGAATGAAACA
GAAGGCGACTCGACCGACCTTGACGATAGTTCTGAGGACGAGGCTACCCGACATGTTCTG
AGACGGAAAAAGTCGAATAAGGGTGACTCAAGGGCTATTCAAGATCCCGCCGTTGCTGCT
GCTGTAGCAAGGCTAATGGCTCCGAGAGACATTGAGCAGTCAGCTGCAATCTCCGTCATA
CCAGGCCCTGAGCAACTTCCTGAGTTTAATATCAAACACAGGAGTGGTTTGCTCGGGCGT
CTTCACCTACCGAAGAACAATAAGCTACGTCGGGAGTCAATCTTACGAAAGCCTGATATA
ACCCTCGAGCAACCAAGGCTGGGGCTGGATCAAGCCAGCATTCCTTCCCCGGGCCTACCA
CAAGAAGACTACACAATCACTACAACTGTCAATGGACGCGTATTGGAACGTTCGCGAAGT
GATTGGCAGCCACTATCACCCAAACTGCAGAAACGAGCGAGCAAACTAATTCATCGGTCT
GCTGGTGATTCCTGGCCTCTTCGTTCAAACGGGCACACTGCATTCTCTTTACCATCGTCA
CCCAGTACGACCGAGAGAAGAAGGCCAACAGTGTTACCAATGCAGGAAATCACTAACGGC
AAGGACTCAGACACTCGCCCTCGGACAGCAGATAGTGTGGCAGCACAGAATACAACACAA
CATACAACTACAGCTTCTGTACCGAACAGCCCAATGAGTCCGGCTAGAGCTGAAAGATCT
CTCTGGGCATCTCGGTTTCGGCCTTCTAGGCGTGGCACAGATGACAATTCGACCGCATCA
GCGGTATCAGAGGTGCACCTTTCATCATTGCGGAATGAGATTCCCCGACATGAGAAAAAG
AGCAGGTTTCCAAAGCTGAAGAAAGTTTTTGGGATTTCCTGAAACAAGATATCTACAACA
ACTTCCACCGACGTTTATTCGATGCCATTCTCTATTATATTTTACATCCCCTGTTCAATA
TTTTCTTTCATCACACATCACTTAACTCTCCTTCAACCTAATATCTCACTTCTTACGTTC
TCTAGTCCGCAGATCATCTATTCCCCTCCTATTTTCTTAAAATTTGCCATAAATATTTAT
TTTGCTTCTTGATATGTCGTTGCATAATATTGGCATCAGGTTTATGTTTCAAGTGAAATC
CTAAAAAAGCACACGATAATAATGTTTTGACTGTTTAGTATGACTCCTTTTGTTTCCCTT
TCACCCACTCATACATTCCATCTTCGTGCAGATAGATTGTTTTCCTTCTGTCCTTTTAAT
GCCATGTCAATAATGATAATAACGCTCGATATTTGTACCACTTTTAATCCAGCTTATATA
CGAAAATCAATACGTATTCAAGTAGCACGGCCCTCTAATAAATAAACCAAGTAGACCCAT
CCATCTATGCACCATTCACGGTACCAGCCAGAACCATCTGCCCCCAGAAATAAAGCCCCC
ACCCAACCAGAAGCCTGGAGCCAGAAATACCCTCCCTTATCACCCGATTTCTGCTAAACA
CATCCTTTGCAACAAATAAATCACTAATCACAAACATCACTGCCCCCAAATTCTTTGATT
CTGCATCGACATGCTAGTCGGAAGTCGCAGCACCGGTACCGTCGAAACAGCAGAAGCAAC
CATACAGCTAATGATTAACGTATACAAGCACACCAGATGCCGCATATCATCCGGCACAGA
CAGACGCAACACATTTGACCTCATCAGCGAGGCGTTTGCCTCCAGCTCACTTCCTGGCCT
CGGGTATAATACCCCCAGCCATCTCGCAGCAAGTAACGAGGCCATCGCCACACTCGCGAA
CACAGACCACGATATGCTTTGCGTATCTTCCAGAAAGGCAAGGATATACGCTACGTGAGC
TGCAGCGAAAGCACCGATTCCAGCCTGGAATGACGCCGATATAGAAACTTCCTTCTCAGC
CTTGGGTTGGTTTGGGTTTTTGGGCTTTGTGTGTATGCTGTACTCGCTTCGGGAGGGTAT
TAAGAGGAAATCTCCGATGAGAGAGAAGAAGAGGCCCCAAGTGATGTAATTGCGGTAGGG
AGAGGGTGCGTTGAGGGTTAAGTGGAAGGCTCCCGAGAGAAAGGCGAGGGAAGAGACTGG
TTTGGCCAGAAGGTGGCCTATGTATATTGAATTGACCTCACATAGGACCAGGATTGGCAG
GGGATACCAGCAGGAGGTACACCGCCGCTTGCGGAGGGAGACTGACATCCATCGTGAGGT
TTGCTTCTTTGTCTGTGAGTGGATGGTTCTCATGAAGTTCATGAAGCTGATGCAGCGGTA
GCCAATATCTAACAGCTGCTCTTTATCTCCTACCCTGGAAGACAGTTTTCTACCTAACAC
GAGAAGAACATCGCGGCCGAGGTGAAGCCAGGAAGCGGGACATGTGAATTCTATAGCTTG
CTTCCCGATCCGGCAATTCTGACTACAGCTTCATCTTTGCTGCTTGAGACGCTCTATCGA
AGCCGATTCTCCTCTTCAGCTGATGCGTTCAATTGATAGATCCAGTTGCTCTTCGAACTG
TTTATACCCATACTTACTTCTGATGGTCCTTGGGTGGCTTTATGGCGGTTGACATAACCC
CCATGTGACTTGCCGGGAGCCCGGTTATACGATAGACCGCTATGAACTACATTTTCGCAG
TCCAAGGAAATGCAGCTTCATCCTAGCTAAAACATGCATATACTAGAGATCGCCACCGAG
CCATTTGCTTTTCCTGTTGTTTTAGTTTCATCTGCAGCTTCTCGAGATCGGGTTTAGCGG
AAATAGCAATAATACCCGTCGGTAACGCCCTTTGGTTCGCCCGATCGGGTGGGGTATCAA
AGAATATGCCATTCAATCATGGGCATGGAATCTTTGAGAGACCTCTGGCTAGTCAATATA
TCTATATATATAAATATAACGGTCCGCTGTGGTTCTGAAGAAAGGGTGAAATACCACCTC
TTCAAGGGGACCTGGACGTGAACATGCCAGAGAAGGAAACAGAAAGCGTTATCTGTCAGG
ATGGAGTACTCGCAGCCAATGCCAGCGGTGGAGCCAAAGATATGGGAGAAGTTGAAAGTG
GCCATATCCAAGGAGAAAGAGGAAGAGAGGAAGAAGCGATCTATTCGGCTTTCAAGCCAG
GAACCAAGATTTTCATATTGGTGATGGCCACATTTTCATCCTTATTCTCCCCTATGTCGA
CAACAGTTTACTTACCGGCCCTGACGCCCATTTCAGCTGATCTGAAGGTCTCGACTAACC
TTATCAACTTGACACTGACCACCTACATGGTCTTCCAGGCCCTCTCCCCCACATTTTTTG
GGGACTTTGCGGACACAAGCGGGCGCAGGCCTGCATACATTACCACTTTTGCAGTTTATC
TAGCAGCCAACATTGGCCTAGCGCTGCAAAACAGCTATCCAGCACTGCTAGTGCTCCGGT
GCCTGCAGAGTGCAGGAAGTAGCGCGACCATTGCTATCACGATGGGCGTGATGGCAGACA
TTGCAACTGTCTCCGAGAGAGGGAGGTATGTGGGCATGGTGTTGACGGGAACTTTGGTTG
GTCCAGCAATAGGCCCGGTACTAGGTGGTGTACTGGTGCAGTACCTTGGATGGCGAGCAA
CCTTCTGGTTTCTGGCGATTGGAGCCGGAGTATTTCTGGTGCCGTACGTGCTTTTTGTGC
CCGAGACATGCCGGAATGTGGTGGGTGATGGCTCTGTGCAACCGCCGTGGTGGTGGAGCC
GCACACTGATGGATATATGGAAAGGTAAAAAGGCCCAGCCGAGCAAGGTGGAATGGGAGG
CATCTCTGGCAGACCAAGGGATCAAGAGGAGGGCATCGAGCTTTCCTAACCCGCTGCAGT
GTGCAAAATTGGCGCTGGAAAAGGACATCGGACTGATCCTGGGGGTCACCGCGGTGTTGT
ACGGGACGTTTTATATCATGTTGGCTTCTGTCCCATCCCTCTTCAAAGAGATATATGGTT
TCAACGAGTTCCAGGTCGGGCTCTGCTACTTGTATGTCAATCTAGTCGTGGGTCGTGGGG
GCTCTTGTGGGATAGAAGTATTATTATTATTATT
>comp82_c0_seq1 len=725 path=[1:0-724]
AGGACTCCGCAACAAATCGCTCAATTGCGAAACCAGCAGGCTCAGATGATGCACCACCAG
ATGCAGCGCGAACACTCTGACATGGAGATGAATGGCCACCGCCCCCAATCCCCTTCTTCT
GTGGAAAACGCCCCATCTCCCTCCAAGCGCCAGCGCATTGACGGACCCCAAGTTAACGGC
GCGCAGATGACCCCCAACGGTCGCGCACAACCTCAGGGTATGCCGGGCCAGCAGAACCAA
CAGCAGGCCAACTCTCTTCTGATGCAGCATGGCATCAATCCACGAAACCTCACTGCTGCA
CAACTCCAGTCTTTCCAGTCCCAGAACCCAAGTGTTCAAGCAAAGTCGATTCAGGTCTAT
AATCAAAATCTAATTCACCATACTCGATCCGCAATGAACAATCAGGGCATTCCTAATGGC
CTAATCAACCCAGGAGTCATGCCCAACCAACCAGACATGATGCAACCCATGCATGACAAC
CAAGGAATGATGCCGCAAGACTACTATAGTAACGGCCAGATGGCCGCCCAAATGCGTCAA
GGTGGTATGCCGACTCCTGGGGCGCAGAATGGAAACCACGCTCTCCAAGATTATCAGATG
CAACTCATGTTGCTTGAGCAGCAGAATAAGAAACGTCTTTTGATCGCCCGCCAGGAGCAA
GACAGCATGGCTCGTGATGGCCAACCACAACCAGGGCCAGCCCAACCCGGACAGCCAGGT
GCTGG
>comp82_c1_seq1 len=2644 path=[794:0-2027 2822:2028-2028 2823:2029-2643]
GCCAGAGCCAGAACCAGAACCAGAACCAGAGCATCACCATATCAGATCATATCACCAAGA
ACGAAGGAGACTTCTTCTTCTTCTTCTTCTCTTCCTACTTATCTCTTCCTGTTAAAAGAC
TCTTTGCAAAAAAGTGGAAGTCCCCTTTCTTTTCTTTCTTCTTCTTCTTCTCAACTTTCT
TGATTGCCTCCTGAGTGAGCTGCTGTCTCAAGATCTTCTCAATCACCTCTTTCTTTCTCG
TCATTCGATCACCGACCATAATGACAATTCCAGATGCTATGTTGCAGGATATAGATAAAC
AAAGGATGGTTGTCGTTAGGGCGGTGGGGCGGACTCGGTAGTCAATACCCCAAGTGCATG
CGCCGAGGGTTATTTGAAAAATAGAGTGGAAATCCAATAATATAACGACGGCAATGAGCA
GCCGGACAGGAAAGGCATGATGAGTTGTTGTCTCATGAGGCTTATAAAATGTATGGGATT
TGGAGAATTTGTTTGAATGGTGAGTTAGTTTCTTCTGTTGCTCAGGGGTCAAAACTGAGT
ATTCAGCCTCCTTATCGTTAGTCATAACATCTCTAGCTGCCAATTCCATATCAATCTCGT
TTTCTTTAGCAGCTGATCTGATTACATCTTCCAACGGGGCTTCCGGAAGATCATTTGGGT
TTTTGAGCTTTGGTAAATCTTGTTTCCGGCGAAGTCTCCAGGTTAGTCGATGGTAGTAAG
CAATGTAAATCATATGGTAGGTATCAATGGCTCTGAATGGAGCTAGACCGTCGCCAACGA
TGGCAAAAAGTGCAACAAGGACATTATCTATAACGTTGATAGCGTATAACTGGCGGTCTC
CAACATATATCCAGCCTTGTATCTTTTTAGTTAGGAGTCAATAGCAGGTTCGGAAATGGG
ATAAGACCTACCGATCAAGAACAACACCCATGCAAGACCAAATGATGTAATTAGTATTGC
ATATAAAGTAACAAGGAACCCAAGAGGTTTCTGAACATACTGCCAAAACCCTTTCATCCC
GCGCTTAAATTTGGACCTCCGAGAGTGTAACATATGCCTGACATGGTCATTAATTTCCCA
CTTGTCTGACGGATCCCAGCCGTCTAGAGTGGTGCCCTCCGGCAGGACAGCAAAACGTGA
TACACTGAGGTTGGATGTTATTGTTTCAGTCCGCTTAGCTCTAGGTGGCTCCTCCGTATC
CGAAGTAGAAGTTTCCTCCTCTTCTTCAGATACAGCCGATATTATTGATTCCACAGAGTC
ACTCCGAGGTCGTGTCAGATTGTAGGTCGGCTGGCGGTTCACAAACCGTCCTAAGTCTGG
TACAAAGAGCGAATTCTGCACATTGGTGAGCGTCGTGAGAGTCGAGACTTCGGGGTCTTA
TAGCCGGAGATATTAGCTTGCTTGAAATAGTCTAAATCCAGAGTAAATAAAGACCTACCA
ACAACGTCAAGTAAATTGACAACCCTTGAATCATACTCTTTGCCATCATTCACGTTTCCC
ACGCCTTCCTGGCCTGCTTTTGCGAGACGTAACGACGACATCGCCGAGGCGCTAGCAGAC
CTCCATCTTCCACGCCCAGCTTCAATCTGCGCGTATTTGCTTGGCCCTTCCTCCGCCACC
GTTGTCATAGGCATATATTCAGCAGCCCCATCGTTGCCGAAATTGGGACGTTGGGGCTCC
GAACTGCTTCTCCGTCTCGAGGCAACCACATCGTCGTCGGAACGCTTCACGGGTTCCGGA
TTTAGGCTTGTAGTCCGCGCTATGGGCTCTCCGGTCAAAGATACTGAGGAATGGCGTATC
CGGATGCTGGGTCTGCGAGAGTTGGGAGGACGGGTTGGCGGAGCCAGCAAGCGGGACGAG
CTTGGGCATGCCCCTGGTGCCTCGGGACCCGGCGTATCCTCTTTACGGTCCATCTACACA
ATAAGGAGGTACATCAATAAAGGCCCTTGGAGGGTGTGCCTGAGTAGAACGCTCGAAAGT
GGGCTCTGCGGTTCACTTATCCATGGATGGCTTCCGCGATATATATACAAAAGGTAAAAG
CAGGTTGCCACTCGTAGCTTGACTAACTAATTAAGCTTTGCCGTTATTAAGCTTAATGCC
AGATGATGTCATCGGCGGCCCCTTTTAGCGAGCACCCCGAGCCATGCCGTCTGCATTTAC
GAGCACAATAAATAATAAATACAGAGGAAGAGTGAGTCAAGAGGAAGTCATTCATAGTCG
CAGTAATTGCTTGGGGGAGATGAAGTGAATCTCCATAAAGTGGTCTTCGGAAGTTGCTGG
AAGGCTTGGGATTGGACAATTTCTCTCGACTTTAAGAGCTTCTGATTGGACAGCTTAGGT
GTGCATAATGTGACACCGTTAAATTTAAATAGACCATAGCTTAGTAATTGATGTCGCTTC
TTATTCTCGCGACGGAGATGCAACAACAACTACGGTGTATAACAACATCAATCAGGACGA
AGAAGAAGAACCACGTCCTCTTAAATATATAATTCTTGATGAAGCATTGAAGCACGTCCC
ATACAACTACCTAGTGCCTACCCTTACTAAACCAACCAAACACTTACAGGCTAAGTAAAG
CAACGGAGAGTTCAATGGCGTCATAGGTGGTTTAGAAGCACTACTTAACACTTCCTCAAC
CCCG
>comp83_c0_seq1 len=3981 path=[1:0-2888 2890:2889-2889 2891:2890-3980]
GCCATCCAGTATGCCCTCCACCTTAGGGGTGGAAAGCGCTTCTCCTTTCCTTTCTAATTT
CCATCTTCTTCGCGCTCTCCGTATTTTCTTCCTATTCTTTCTCTCTTTTCTTTACGCTCA
CCTATAGGGCGATAGACTCTCCTTGATACATTTAATATCCAATAAATATCTATAGTTGGA
ATTCTAGATACAATACGCAAGGAGATAAGCCCTAACGAGAGGGCCCGAAGGCTTCAGAAA
AAGGGGTTTAACCCTGATAAAAGCTCTCGGGGTCAAGAAAGGGTATGGAGTGAATTACAA
CCCAGCACAAAGCGCAGCTATGAAAGCGCCAGAAGAATTTGGATAGAGTAAGTAGCTAAT
ACACGTGCTTTAATATCTCAACTAACCATCTATAGGTACTGCCACAGCAACGGTGCTAAG
GATGAAGACATATTTAACCAGGAAACTATGAAACATTCCATACAGTACGTTTGATACTAA
ATCTGGATTGGGGTAAATTCCTCAATATTAGATCAACGTATGCGAATTACTCTTGATTAA
CTAGTTACTCAAAACGATTGTCTCAGGGTATCATGACTAACTACTTCCACTCAATACCCA
TTGTCTGCTGATGCCCCAGGACACACTTCTCTATGATTCCCACGGTACAAGGCATGCACT
TAGAACTTCGTAAATTAGGATCAGAAGTACGGTCAGAAGTATGGGCGATGGTAGAAATGA
AAACTTACAAGACTGAGGAGTGAGTATTTTCACACTTACAAGGACAATCACAATCCTTGA
TATCACACTGAAGCGACAGGCTAGAGACAAAGCGGCGCCGCTTATTTTCCCTGTTTTTCA
CTATGACTGGCTTAGGGACCATTTCGGCACACAGAGGAAAAGCCGTGAGCTCTGGAGTAT
AGTCGTCAGAGAAAATCAAATTGCTAGCTTTGAAGAACTCTGCGGGTGCTTCCGCAAGGG
CATATACCTTGTTCAACTTTAAGTAGATGTTTCTGGTAACCCTTCACACTGTGGTTGCAA
ACCAGCCGCCTCGCCTCATTCTATTACTCGAGTCAGTCCAAACTTCCTTTGAATTACATT
CTTACCACCTACCCTGATTGTATCGAACCGGGTAATAAACTCCTTTTTCGTCTTATCAAG
CTTAATTTTAGCTTTCTAAACCTGCCATGCATCCTCAAGGACCATCTCTCGTTCTTCACT
CCCAGCTTCCCCAGACATAAGCTGGATAATACCATCATCGGGAGGGCTATCTGGGGCAAA
ATTGGCATTAATTTGACATACAATTACCTGCAGACAGGCATCCGCTCCTTCAGGAAGTTG
ATGTAGGATCTCTTTTAGCTCTTTCCGGGGGATTTCGAGATTATAATAGGCCGCAATTGC
TTGTAGTCCGGTAATAGCGAAATGGTATAGAATCCTAGGGCTGGAAACTGATAGTATTCT
TGGGAGCTGGGATGCCATGCTCGCGACGAAGGCAAACAAATATATAGAGGGATAGCTTAT
GTAGATAACATATATTTGGTATAATGTATAATTTACCATCAAGGATATCACTGAGTATAG
GGATATTAAAGCTCTATATATAATGAGTTTACAGGCGTTTGTTTTCTAGCACTTGATCCA
TGCTGCATAAGCCCCATAGAGTAAGGCGGCTGTTAATGTAGCTCAGTTCGTCTGAGCATC
CAATTCTGTATTTTGTGGCACATATTGTGATTTCAAATTTCATCCACATAGTTACCTTAC
GAGGATCTAAGGTGGTGGTGACTAGCAGCAGAAAAACAGTTTGGTTGCTTACACAATTCA
TAGCCACAACAGCTATGTCAGAAGACTGACTCGTGTTACCAAAGGCTTTTTGCCCCATAT
AGCGAAGCCAAAGCCATGGTTTATGTTATTATAATTTCAGTGCTCCTCTGCTATAGAATG
AGATTGCACTTCCACTAGTTAACTAGCTGGAACTAGAATTCGTTAGTCTCCTCCTTATGG
GTACCCTTTTACCTAATGGTTAATGCCGAAGACTCTGCTCGAAGTCCTGAGGTAATTAAA
CTTGGCTTTATACTACCTAGCAAAATTCCAAGTCTCTTTTATTATACCAGGTTTTTGGTA
GTTATCAACTGTAGGTTCTGCAAGTCGAAGCAGAATGTTGATTTTAACTAGTTATCGGGC
TTGGCACACGACTGGGCTCTTAACTATGGCCCGTGGAGGGGCAAGTCATGTGCACCTTTC
GAACATCGATTTATGATGAGGGGCATAGGGATAGGTGTCGAAACAAAACACGTCTACCAT
ATGCTCCTAAGCAACTGCATCACGCACGCTCCGTCACAAAGCATGCGGTCTAATATATAA
ACGGGGAAGTGAGAGGCAATTAGACACCCGTGGAACTGGACAGATATGGCGTCCCTTGGA
GAAACCGCAGCCAAAGTTGCAACCAAGGTGAGAGCAAAGGTCCAACGAAGCTCTCATGAT
AAGTATCCTTGGTTATATCCTCGAGGCTGTGAAAATGAAATTGCACCAGTTATTGATATG
TGGCTAAAGGATCGCGTAGCTGCGGAATATGTCCTTCAGAAAACTGGAAAGCGTTTCAAA
GTAAACCCACGAGAGAACGTCGCCGAATCTATGCTGTCGTTTGGACAGACAAGGGCGGCA
CGCTTCCCAAACCATTTCCCGGCAAATATTTGATCATACTAGGGCTAGAGTATGTGGATA
CAAATAACGGTCTTCCATTTCTCAAAGAGAAAAACGCCTTAGATCACGGGGAGTATATCC
TTCTTTCGGGTGATGATGATATGGTTTTTGGTTCCCAAGGGGGAGGAATATCGCTGTTTA
TTGTATTAGATATGTGAGAAACTGGGCGATAGAAGTCGCCACGGTTCTGTCGCCGGAAAG
AACTTTCCACCCCCCTGGTCTTGGACATATCTTGGTAACTCAAAAGCTTCCCTCATCCAC
CATCCCACCCCAGGACAGCGGATGGCCGTAGGGAGGAAATACTAGTATATCCGTGGTCTG
GGTGTTGGATATTGGGACAATGCCTGCATCATCTGTGTTTGCCCACGTGGTTAAGTCCCC
GATTTGAGGAGACTGTGCTATATCGCCGTCATCAGCCCAATTTGACGGGTCTCCATACGT
TGCGGATTCTAAAACAGTGCCTGGCCCCATGTCACTGGCAGTGTCTCAATGTCCAGGCTT
GGAGTGGTTTCTGTCTTCAAAGGGAAGGCTACCGGCCAACGCGGTACGGCCTTTGTCCAT
CTCACCTGGAACATTCCCGTGCGTTATATAGCCTGAATTCTGCCCGTTGGGGTGTGCAGA
TACTATTTAGTCAAAGTCAGTACGTAAACAGCTCCAGTTTCTGGGTATAAAGCCATACAC
GATTGGAAGTGTTGCAACTGTAAACCTGACAGGCTGTTCGCCTCCAGCTCTCCGTCGGTT
ACTACCTCAGGTCCCATTGACGTCCATTCCGACGGAGTAGCCGCTACTTCCTCAGTAAAG
CCCGAAGAGATTTCGGAGTTTGTGGGAGCGTTACTGTCTGCGGCGGCTCTAGCAAGCAAA
TCCAGGTTTTGGGTTGAATTCTCGATCTCCTGATCCATCGCATGACTTTGAGGTTGCTGT
ACTTCCTGATTAACTGGTTGATTGGCGGTAGTAGCTTGTTCGCTTGGAGCTCGCGCGAAA
TCATCTGGATTTCTATTTGTTAATACCTCTGGGTAGATATTGGCTAGGTCGCTTCCATGT
CCGCCCTCCGTCCAACTTTGCACGTCGTGGGAACGATGTATCAACCCATCTTGGCTCCTT
GCGCTCTGCTGGTTGCTCAATATAGCATGTAGACGGCGGCGTTTCTGAGTTTGTTGCGTA
GTCTTATCCTGTCGTGGCCGTGTAGTCTGCTCATTTGCACATGCTTGGAAAGAAGCCCGT
CTCCTGAAAGTTTCGTTTGGGCCAAATTCGCTACGCTTCCTGCGCCGACGTACTGTAGTT
GGAGGATGAACTTCATTAGAT
>comp84_c0_seq1 len=1232 path=[1:0-688 2456:689-689 690:690-1231]
AACATACGCTGCATTTGCAGGGCTGGGGGGAGATGGCTCTATGCTGGAGTCAGGAGAGCC
AGCTAACTTGTGTATGAGGTCCTCTGTCACCACAACTTCATTCTGAGGAGTAGATGACCC
TAGTATCCCAGAATAATGAGGGGCACAGAGAATGACACTTGTCTGAGAATCTTTGACGAT
TGTCTCAAGGCGGCCCTGGGGATGGCTAGGGTCGAGGTTCACACAAGCTCCGCCAGCTTT
CATCACGGCCATCTGTGCCACCACAGCCCAGAGGGATTTGTCGAAGCAGAGGGGGACTAA
TAGCTCAGGTACCACCCCTAGGTATGTAAGATGCTGTGCAAGCACATCTGAAACGTCATT
GAGTTCTGAATAAGTGAGTTGTCCATCCCATGCGTCAATTGCTATATTAGATGGCCGCTC
TTTAACCTGTTGCGCGAAAACTAGAGGTACTGTCGATTCAACTGTCTCAGGATAGATCCG
GTTCCACTCCAGTACTTGTTGCCTGTCTCTTTCGCCAAACATGACTATCTCCATTATTTG
AAGATGATAATTGGAATTATCTGCGAATATTTTCGAGAGTTGGCCGAGATGGCTCATCAT
ATTCTCGACCTGCCAACAGGAGAGCAAACATCTATCATATCTTGCCTCAATTTGAACTGT
ATCGTCTGAAACGTGGCATTCTACCACAAGGGGGTAGCTGTCAAAACATTTCAGTGGTAA
ATCAACTTCATTACATCCTGGAAGCAGAGCATCAGTAGATGTAGTTTCCGAGATAGGTTG
TATTACGAGCAAATTTTGGAATTGAGTGGCATGGCTGCACTCTGCACTCAGCATCGATAT
ATTCTGTACTCCAAAATGCTCATGGGGTATCATTTCTGTGGCCTGTTGTTGGACATGGCT
AAGGAACTCACTGAGAGTTTCAGTGGGGTTCAGCACAATCCGTACAGGAACTGTTGTAAT
GATTGGTCCGATTATCTTTTCGATGCCTGCGACAGGGCTATTTCTTCCAGAAAGAGTCAT
TCCAAACACTACATCCTGGGAGTCCGAGTATACAGAGAGAACGAACGCCCATGCGGCACG
GAGTATAGTGCTTTTGAGGAATTCCGAGTTAACCAGCTTTGGCAAGGCGAGCCTATGCTT
CACTATGTGTTGAACAGCCGGGCGATAACCTGGAACAGTAATCATTGGGAAAGTAGCTGG
GCGCTGACCAGCCAGCTGGGCCTCCCAGAAAG
>comp85_c0_seq1 len=1978 path=[1:0-1653 3954:1654-1654 1655:1655-1977]
TACCCTGGAAGTAGGAGTAGATGTAAGTACGAAACGGCCTCTTCTCACCATGACAAAAGG
AACTAAATACTACGTCGTATACGGCAACAGGGCTACAAAATAATCAGCATTGCAGCTGCT
TCGCCTCATTCAATACCACTTAAGATACCGTTGCAGCGCAAAGCCTTTTGGTATCCTTCT
ATACCCAGCCCAGGGCTGTGTCTAAATGATCAATCCTTTACAGGGCAAGATCCGCTAACT
GCCAGTTACCAACCATTAGCTTGGATTAATTTCGGAGGCCCTAAAGGTGCCTACCTCAAA
CATATTACAGGTGTTTGTGTCACTGGCCCAGGAAATATATGCACCATTGAGTTCGAATAT
GATATCGACCTGCCCGTGGAAATATGCAAATTAGGTCGCCGTAAAGTCACGGACTTTTCG
ATCATGAATCGCTTCAAAATAGACGGCCCTGGAGGAGAATACATCACTAGCATCGATGCG
AGTATTATTCGCTTCAAGGGAAAGAATGTTTACCCATTCTATAGATGGGGAAAATTGTTT
CCTTCAAGGTCAGCATGGTCCCAGTTATACATCAGACCCGAAGAAAAGTAAATTTATTAG
CTGCTAACTGGATACCTACTGATGTGATATAGATTACAACAAATTACGGGAGATCGGCAC
ACTTCGCGACCAGAGACCCAACCGTTGAACCCCCAACCATGACACCACTGTCAGTTGAAC
CTGGGACCATAGTTACAGGCCTTTATGGAGCTCAGGTATGACCCTGTCTTGCTTCGACAA
GTAGCGTCTGCTAATTGATTGAATAGCATCCGGAGCAGGGGCTTATTAGCCTAGGAGTTA
TATCTGAAGTGGCTACCATGGGCAAGCGTAAACGGGAGCCTGAGCTTGGTGGTCCTATCA
AACGTAGTAATATCCTGCCGGGCAATCGTGAAACAGCCCCAAGAAGCTAAGGGCATATTC
AGCAGCTAACCACCCAATCAATGTCTTTGACCTCATAACATTGATAACAGAGTTTATTTA
CCATAAACAGAGCGGTAGATATTAATTAGGTTGCGGAACATCTGGGGTATTATTTCTCTT
TCTCTCTCTCTCTTCATCAGAGTCGAACTCCACAAGGTTATATCGAAAAGCCATTTTATA
GAGGGTATATATAAGTGTGCGTAAAGCTGTGCATCAAAGGAGCTGAGTGTCTAGTTGTGT
GAGCTGAGAACGAAGTGGAAGCCGGCGGTAGGAGGTCGGCCTCCATGTAAGTGGATGGCG
CTAGTTCTGCTTACTAATCGCGGAAAATGGTGTCGCCGTCAAGTAAAGTTTTGCTGCTCC
CGTCCGTTTGGCAAGTTCAACATCAAATTTCAGCGACCTGCAAGAACTTATCAGACTCAT
CCAGCTGCGCCAGCGACTCCGGACGTACAATATCAAACGCCGGAGGGCTACAGCATTAAA
TTTAACATAATATACAACAATTTATAGCCCATCACACGCTCCCTACCCGCCACAATGCCT
CCACGAATACGTCTCCAATCTCTTGCCCGGAGGACGAGAACACCACATACCCTGCTCCAG
CATGAGCTACAATCCATCACAGCATCTCTATCTGCCCTTACCAGGTTACGATCAATGGCA
TCTGTTGCCCCAGCAGCCACTGCGACCTCAATGTCCACCCGAAACCCTCCAGCCGCTCTC
TCACCGAAGACCAGAATACCGCAAATCCCAACTGCACCGACAATACGCCTCGATTCTACG
CACAATGCCATTGATCATTTACTTCCAACATAACAACCTCCAATCAACCGAGTGGGCCAA
CATCCGGCGCGAGCTGACCAAGGCTTTGCGTAAAGTTGACGAAAACAACGCTGCAATGGG
CAGATCCGAGCCGGCGATTGCAGATGCCATCAAGCTACAGATCATTCAGACATCTATATA
CGAGGCTGCCATGAGGGTGGTGGATTTTTACCGACCTGATACTGCGGCTGTTAGTGGA
>comp86_c0_seq1 len=1878 path=[1856:0-1445 3302:1446-1555 3412:1556-1877]
GACTTACGGGTAGGGAACAAAGCCAAGGTACATGCGACTCCGGTCGAGGAACATGCTTCG
ACTGCTGCGGGATCTAAAAAAATAAAAGAAAAAAAGGGTCGAGAGAGAGCGTGATGCGTT
GGAATAAAAAGCAAAGATGAGACGAAAGCTGTTGGTTTGGTGGCGGGTGGGCCTGTTACA
GCGCTTCGGGGAAAACTCCAGCCTTAACTCTCTTCCATACAGCTTAGACTACAGGTTCAA
CTACCCCAGACGGACGTCGAGCCGAGCAAGCATGTTACTAACCATGTCGGCCAGGGCATA
ATGAGGGCGAGCTATGCTTCGTAGGCCACTGGCAGCATCGGCCGCTGGGCGCCGGGCCAC
GCCGGACAGCGGCGCAGCCTCGATGCCAGCGCTGCCCAGGCGCTCATGGCTTTCACTGCT
GGATCGCTTGGGCGTCGCCGTCGGCAGTCCCGGCTTACCGGATCGGGAAGTGCCGGTGAT
TTCGGCTTCTAGAGCTGTTCAGGAGTATAAGAAAAAGGGGGAAAAAGAAAAAGTCGGCCG
AATATCGCAGCTTGATAGCGGGTGCTTGTCCAGTCAGTTGGCTGGATGGGCCATGGCAAA
AGAGAAGAAGGAGACTAGTTCTTGAGAAAATAACAAATATGGCCCTGGAGGGAGAAGCTT
GATTGATCATCTGATGCTTCGAGATCCAGCTGATAATGCGTCGCAGTTAGTATACATAAT
ACTTCAAGGGCCTGGACCGGCGGCATCACGTAATTGACTAAATATAGGAGAAAGGCGTTG
TGGAAACAGTGTGGAGGTAGCTGAGAGATCAGTAGTCAACGAGCGTATATTCTTATTCCG
TGAGATGAAAAAGTGCATGTCTTTCCCCGTAAAACTCCGCTCAAAATGCACCAAAAGAGG
GTGGTTTGTTTGTCATTCTTGGATGTTTTATTTTCTTTATTTCTTTTCTTTGAGCCCATT
CGTGTCGATTCCTGGAAATTCGTAGGAGATGGTGATCAAATTTTGGAACAAGCTGTGTGT
TGGTCTAGGCAATATACTTGTACCGGTTGTTATCTTCTCGTTCAATGTAGTCCTTCTCAA
TGAGCTTGTCAATGTTTTTCTTGATGTCGCCAAGCTCGAGCTGACCGCGATTCTTGGTTG
CTTTGATTACTTCAGCTACCAGGTCTGAATGCGTAATGGTCTTGCGGCTTTTCATGATCC
GTACGATCGCAGCCTGTGTCTCAAAGTGTCGGTCTGCGGCAACACGCTCGTGTGTCGTCT
TGTTCTCCTGTTTGGTTTCCTTCAGCTGGATCTGGTTGATCTTGATCCGCATCTTTTGGT
CCTCAAACTTGGCATTGTACGCAAACACGTCTCCCTCGTTGACCTCTTTGCCTTTGGGCT
TTTTAAGGAGAACGCGGTATTTAGCACATGCTAGGGACTGTAGTGTTCTCTTCAGCTCCA
CATCCGCTACGAGAAGGAAACTATTGTTAGCATTTGAACGATGTTGTGATCCACCCTAGC
TACCCGGGCCAAACGGGAAATAGGAGAGAGGGGAAAAGAGAAGTATCAAAGCTTACTAAG
ACCAGACGTCTTTTTGATAACATCATACGATAGCGTTTCGGAACCGGCAACGTCGTTGAA
TAGGAGCAGTACAATAGCCTGGAACGAGCTTACAACCAATTCCTTGTCTCCAAGCGGGAA
CCGTGCCTTCAATTGACAATGGGCGAGAGTGTGCTTCCAGTGCAGCCTTCGTCCGCTGTA
TTTGTTATTATAAAATTCTTCAAAATTGTTGATGGCTTGAGATATCGAGTCTGGTATGTT
GACGGGCACATCCGGGTAACTCGGCCAGGCAGTTGGCAGATATGACATTAACATTTGAGA
TCAATCTTGGGCCGTTCG
>comp86_c0_seq2 len=1768 path=[1856:0-1445 3412:1446-1767]
GACTTACGGGTAGGGAACAAAGCCAAGGTACATGCGACTCCGGTCGAGGAACATGCTTCG
ACTGCTGCGGGATCTAAAAAAATAAAAGAAAAAAAGGGTCGAGAGAGAGCGTGATGCGTT
GGAATAAAAAGCAAAGATGAGACGAAAGCTGTTGGTTTGGTGGCGGGTGGGCCTGTTACA
GCGCTTCGGGGAAAACTCCAGCCTTAACTCTCTTCCATACAGCTTAGACTACAGGTTCAA
CTACCCCAGACGGACGTCGAGCCGAGCAAGCATGTTACTAACCATGTCGGCCAGGGCATA
ATGAGGGCGAGCTATGCTTCGTAGGCCACTGGCAGCATCGGCCGCTGGGCGCCGGGCCAC
GCCGGACAGCGGCGCAGCCTCGATGCCAGCGCTGCCCAGGCGCTCATGGCTTTCACTGCT
GGATCGCTTGGGCGTCGCCGTCGGCAGTCCCGGCTTACCGGATCGGGAAGTGCCGGTGAT
TTCGGCTTCTAGAGCTGTTCAGGAGTATAAGAAAAAGGGGGAAAAAGAAAAAGTCGGCCG
AATATCGCAGCTTGATAGCGGGTGCTTGTCCAGTCAGTTGGCTGGATGGGCCATGGCAAA
AGAGAAGAAGGAGACTAGTTCTTGAGAAAATAACAAATATGGCCCTGGAGGGAGAAGCTT
GATTGATCATCTGATGCTTCGAGATCCAGCTGATAATGCGTCGCAGTTAGTATACATAAT
ACTTCAAGGGCCTGGACCGGCGGCATCACGTAATTGACTAAATATAGGAGAAAGGCGTTG
TGGAAACAGTGTGGAGGTAGCTGAGAGATCAGTAGTCAACGAGCGTATATTCTTATTCCG
TGAGATGAAAAAGTGCATGTCTTTCCCCGTAAAACTCCGCTCAAAATGCACCAAAAGAGG
GTGGTTTGTTTGTCATTCTTGGATGTTTTATTTTCTTTATTTCTTTTCTTTGAGCCCATT
CGTGTCGATTCCTGGAAATTCGTAGGAGATGGTGATCAAATTTTGGAACAAGCTGTGTGT
TGGTCTAGGCAATATACTTGTACCGGTTGTTATCTTCTCGTTCAATGTAGTCCTTCTCAA
TGAGCTTGTCAATGTTTTTCTTGATGTCGCCAAGCTCGAGCTGACCGCGATTCTTGGTTG
CTTTGATTACTTCAGCTACCAGGTCTGAATGCGTAATGGTCTTGCGGCTTTTCATGATCC
GTACGATCGCAGCCTGTGTCTCAAAGTGTCGGTCTGCGGCAACACGCTCGTGTGTCGTCT
TGTTCTCCTGTTTGGTTTCCTTCAGCTGGATCTGGTTGATCTTGATCCGCATCTTTTGGT
CCTCAAACTTGGCATTGTACGCAAACACGTCTCCCTCGTTGACCTCTTTGCCTTTGGGCT
TTTTAAGGAGAACGCGGTATTTAGCACATGCTAGGGACTGTAGTGTTCTCTTCAGCTCCA
CATCCGTAAGACCAGACGTCTTTTTGATAACATCATACGATAGCGTTTCGGAACCGGCAA
CGTCGTTGAATAGGAGCAGTACAATAGCCTGGAACGAGCTTACAACCAATTCCTTGTCTC
CAAGCGGGAACCGTGCCTTCAATTGACAATGGGCGAGAGTGTGCTTCCAGTGCAGCCTTC
GTCCGCTGTATTTGTTATTATAAAATTCTTCAAAATTGTTGATGGCTTGAGATATCGAGT
CTGGTATGTTGACGGGCACATCCGGGTAACTCGGCCAGGCAGTTGGCAGATATGACATTA
ACATTTGAGATCAATCTTGGGCCGTTCG
>comp87_c0_seq1 len=1704 path=[1:0-452 454:453-458 460:459-1703]
TATGTGAAGATAGATCCGTCCTTGTGCTTAATGTCGAGGTTTTGGATGAAGTTAGAAAAC
ATTTTGACGAGAGTGTTGGAGGCATTCGAAGCATCGTCGAGAGCGTCAGGGATGTCATTG
ACGGACATGGCACCTCGATCCAACGCCTTATTGACCGCCAGCAAGAAACCTCAAAGGAGA
TATCACGGCTTGCTACTCCTGGTGGCATGTCTGCAGCCCTTCCTGGCTCGAGACCGGCCG
CTGGCGGCGCAGGAGGCAAAACTGCTGAGATCCAAGCCTTGCGTGACGACCTTGCCTCTC
TCCGCCAGACTTATTCCACCTTCTCGTCGGATATCACCTCGTCCATGGCAAATATCCGAG
CCAAGGCAAAACAGGTCAAGTCTGCGGCTGTAGATGCAGTCGTCCCATCGTTCGAAGGTG
GCTCTGGCGCCGGCCACGCACGTGTCCAGGCGGGCAAGAAAGAACTCGCTGATGAATCCG
AGAAACTAGTTGCTCGTGTGGATGACCTGCAAGACCTTGTCGAAGACCTGCGTAAGGATG
TGGTCACTCGCGGAGTCAGACCATTACCACGCCAGCTTGAGGCCGTTGGCCGAGATATCA
GTGCAGTGACCAAGGAGCTCAAGAAGATGCAAGACTTCCTGAAACGCGAGAAACCCATCT
GGACCAAGATATGGGAGAAAGAACTCCAACTCGTTTGCGAAGAGCGAGACCAGCTGACTA
TGCAAGAGGATCTCGCCGTCGATCTAGAAGACGACCTCGAAAAGGCCACGCAGACCTTCG
CTCTTGTTGAGCAGGCTACCAAACAACAAGCTCTTGAAATTCGGGATCAAACCCCAACAA
CATTGCCGTACGCAACGTGTCACGGACTCTTAACCCGAACATCGACCCTGCCGATGCAAA
GGACAGTGTGCTCGGTGAAGTTCGTGCTCTTCAACCCAACCACGAATCCCGCCTGGAGGC
CATTGAGCGAGCCGAAAAGGCACGCCAGAAAGAACTAGAGAGCCGGCGAGGCGGCGAGTT
CCAAAAGGAACTAAGCAATTTCGTGGGCGCCAATAAGCTAAAGAGTACGGGCGGCTTCGA
GGAGCTCGAACGAGTCCGCAAGGAGAAAGAAGAGAGCATTCGAAGAGAAGTCTGGGAGCG
CATGCAGGGTCTCCTCCCAGTCGATCCAGAGACGATTGCCGCCAACGGCGAAAACCAGGA
GCCAGAGCAACTCGACTCCAACTCTGCAGACGACCAACATGTACCGCTCAACGGTGATGT
CGAAGAGAACAAAGATGCCCCAGATACTAACGATGATGCTGCCCGTGCCGGTGGCAAACG
TGACTCCACGGGCAGCCAGTCCGATAGACGTTCTTCAGGCCGTCGATCATCCGATACACC
TGGTATGTCGGATCAAACTGCATAAACAAAAGAAAAACAACAAAGCAAGACAGTATCTCT
CTGTGTGTTCTATATACAGTGCTATGTTCTGATATATCTATTGTACGACTTCAGTTTCAT
CGGGTAAAAAGCGCTCCTCCTGGCTCACTGCCATCTTCTCCTCCTAAACCATCCTGCACC
CTCCACCTATCCACCCATGCATTCACCCTTACGCCCGTTCGTCGCTTGACCTCGACGCCT
CGCCCTTTTGTTAGCCCATAGCATACACCCAGCAAGCGACACACCGCGCCGCCCATTATA
CCAGGGGTTCTATCATTTCGTTGG
>comp88_c0_seq1 len=3236 path=[1:0-1523 1525:1524-3235]
AAGGAGGGGGGGGAGTTGTTTGACAGCAAGAGGGGCGGGAGAGCTATCGAAATATAGGGA
CAACTGCTTCACCCCGACACGCAGCAGCCAGTTAGTTAACTATATATCCGAAGCCTGTTT
TGTGGGCTGATGGATACTTGTCCGTTGCATCGGCTGTAAATAGGGTCCTTATAAGTCTAG
ATGCAAATGTGCTCCGATCTACAGGGACAGGCCCTCTCTCGTAGCTGTATCAAAGAGCCG
CAGCATCGTAGTCTTCCTCTACCGCAGGGAGTCTACAGTTTGCAACGTCGTCCAAAGGCC
TCGCATGAAGCATCTCTGCGACGGCGAACTTCCACTCGCAACGTCATCTAGGGCTTCTCT
CGAGCTTATTAGTATTAATTAGGGCTGTTGACGCTGGTCTGACGACATCTTCTGTCTTCT
GCTTCTTCTTCACATCGGTTTCACCACCACCACATCCTCCATCTCCGACATCTTTCACTC
CACCTCGACTCCCCAGTAACAAACCAAACCGTCACCATAATTTCCATCTGCCTGTAAATA
AAGAGCACAAGAGACGGCCCCCGGGGAGCACCAGCAGTTCCTCAGCAGCTGACGACGTGG
CTGACCCTCTGGTGAACCACAACTCAGCAGCAACTTTGCCATCGCACACACACATCCCCC
CGCGCCTGGCTCTGTCAAAACCGACATCGACAGCTCATCCTACGCACAACTCATACCTAC
AGCTGCTCGCAATCGCGCCTAAGAGACGTACGTGCTCTGACAAGTGAAGGGCCTCTTGCG
TGTTTCGGGAACTAGATACAAATGACAGCGCCATAACTCCTTAGCCGGCTGTCTCCGCAT
ACCTCCTATCTAACCGCCTACCACCACCACCCTTCCAACATCGAATTAACTAGCTACTTG
TCTTGCCCTCAGATCGCCTCTCCTGTCCCTGCACTTCTTCCCTCTGCCTGTCTTCCATCG
CTACATACTCCTCTACGCACCCCCGATACCAGCTTCTCCAGCCCCTGCTTCATCTGGGCT
AGCCCGCAGCGCCTCCATTCCCCATAACGGCGCCGTTTCGACTGCTAAAGCGATGACGTC
AGTACCCGCGATGGAGGAGGGAAATCAGCGACCAAAGGACATGACCCCAGAAACATGGGC
ACTTATCGAGGGCCTCTTTCCCCCTGGCCCCAATAGAAACGGCGCTCACTCTCATCTGCC
TTCATCCTCCGGCCACGCCAGTGACATGACAACCTATGACGGCAGCGAGGCAGCGGCCAG
CGATGGAGACCAAAGCTACAGCATCGTTGATGGCATTAGCAGCACCTCCGAGACTCCATC
TCTCCTGACTCCACCTCTCACCAACACTGACGATGAAGAATTTGAGGATATCGAGGATGA
GTACGAGAATGAAGATGGGAGCAGCGTTGCCACTCCCTCGGGCTGGGGCTCTACCCCAGC
ACACTCAGTTGATAACGAATATGACCAACAAGAATATGACGATGAATATGAAGATGAATA
CGAAGAAGCATCTGAAGAAGAATACTGAAGATGAGAGAAACTACGTCCAGTCTCGTGGTG
TTGACTCGCCCGAATCAACTTCAAACCCGGCACAGTTTGACCGTCTAGAGCAACAGAACA
ACCATGGAGCCTCTTGCCATCATCCGTACTCTGATGTTCAAATCTTTGACGAACCTGAAA
GCTATGATGGCCATGAAGGCAATCATCATAATGAGGAGACGCCCGAAAGAAGAAGGAAAG
AGGCCCCAGCTAATACTTCTCCGCAGCATACACCATCTCATCTGACCCAGACGCAGGCAG
ATATCTTGACGAGAGCTATCAAGACCATGACAGAGCAAAACGAATGATTTCAGCCCTGTC
TCGATCCCGCCCTAGATACATGCAGCCGGCGACGTACCTGGCCGGAGAGTACAAAAGGAA
GAAGAAAAAACAGAAACCTCCCGTTCGCAGGTTTAAAATAAGCTTGCACAGCTCATGGAG
GAGTATCCTGACCTTTTCCATGTATTCGTGATAATAATCTTGTCCCTGGTCGCCACAGCC
CTCACGTTTCCATACATTGATACCTGCTTTGGGATATCTACCCAGGTCCAGGAGGGTGCA
GTCACAGGAAGAGTTCAAACTATTATCACCCCCGTTGCTACACCGGTCATATGTGCGAAG
ACTCCGGTCGTGTCGACTTCTCCAGAGGGAGTACAGTACTTTGAATCCCACTCTCGTGTT
CCGCAAAATATGGACGACTTCATCACGCAGCTCACCTGCGCCAAAGCCCAGGGCATGAGT
GAATCAGACGATGTCCAGGTCCATGTTGTCGGCGACCACCATATGGTTGTCCGGCTACCC
AACCGCCTTGTATCAGTGAGAGACGGAAACAAGTTTGACATCAAAGTGACTCGGGAGAAC
AACGGCCTCCCATTTGACCTCTATAAGCTGTTCGACGGCGTATTTACCCTTCGACTTGCC
CCCGAGGATGCTTATGGTCCCATGAACATTACCGTCTCTGCGCTGTCAAAGCCAAAGTTG
ACCAAGGTCACCGGCGTTGACTTTGGCACCCCATGGCTGAAAATTGCTAGCTGGAAGAGA
GCTACCCAGTCTCTCTCCCAGACACTCCGTGGAGACCTGGCCGACGCCCAAACTGGACTC
TCAAAAGTATACATCAAACTCACCTTTGACTTTAGGAGCATGTATGATGCCTGGGGAATG
TACGCCAACAAAATCTCTGGCGGAACAAGCAACCGCATCAGCAGTACCTTTGACCGTGCT
GTTAGCCGTGCAAAAACATCCGTAGCCAGGTCCAAGGAGGCCTCAGGCCGGCTTTTCAGC
AAGGTGAAGGAATCCCTACGCCAATCGTCTGACCAGCTAAAGGCAGAAGCAAAACTGATG
CATCAAAAGGCCCAGAGATCCGCTTCCTCCATGATGTCAGCCGCACAGGAGAGAGCACAG
CAGCTTCGAGCTCCTGCCTTTAGTTTCGACTTGAAGGCCAAGTTCCGAGACCTCCGAAAA
AACTTTGCGGCTTCCACTTGATCGTGTCAACAATAATAGCTATGCGTTCAAGGACATTAG
CCGTCTTCCGCAAGCTCTGGGAGTTATCAAACCGAAGAGAGGACCTGGCTTCTTAAGAAA
GAAGAATAAGGGGAAGAAAAAGGAGAATAATGTATCAATAAAACCAGTTAGTTACCTAGT
TAATGACTGTCCAACAATCCACCCTTACATCGGGCATCTCGCCCACCCACCTAACG
>comp89_c0_seq1 len=1150 path=[1127:0-251 2271:252-252 1379:253-1149]
AGGAAAAAGAAAAAAGGAAAAGGGAAAGAAAGAGATAAATCGAGTGAACGATATAAATGG
AGCAAATGACCACTCTCTCAAGGTGAAATCGTCGGGGATGTAATCCCCAGTGTTATAATA
CGGAACGAAAGTAACAAAAACTCTCTTCCGATAGCTTAAACTCTCCCTTGAAGCTTGGTC
GCGGAAACTTGACGTTAGCGAAGCTGCAGAGTGGGGTTTAACAGCCGGCCTTTCACTTCA
ATAGGATTGCCAGGGGGGAGTCAAGCTATAGGTGAAGATGGTGAGATGCTGCTTGATAAC
AGTGCGCAGGCGTGCGAGAGTGCATGTATATGTAGATCGCGATTCATCGAACGTGAGATG
CAGAAGCGAGTCTATTTGGCGGTTGGATGCTGGGTGGATGCCTTCCTGTGGGTCATATGC
TCCAAGAGATGGAGAGGTTTTGATATGTAAGGAAGCGTAATAAAAAAGAGTCGTTCGGCT
TGTTCGTTTTGGGCGGTACCGCGGAAATTCTGGTTCTCTCCGTCTGACGGTATGTCACTC
CCTATCTCTTGGTGGGTTTGCCGGTTTGCCTGCCTACCTTTCTCTGCTGGCTCTCTAGTG
TTGGCTTTCTGTTTCTCCCTGCAACACCGAAAAGAGAACGGATCCTGAGTAATTTATCGT
CATGGCAGAGGGATGGTCTAACGTTTCCGACGAATGAGCTAGGGATCGCACGGATTCAAA
CACCTAAAAATACCAGATTGGTAGCACAAGAGAAGATTAAAAAAAAAGAAGGGAGAGAGG
GAGGGAGGGCGAAGAAGAAAAAAGTGGGTATTTTAGGGGGCAGAAGGGAGAAGGGGTGTG
GACGAAAGCAAGCTCAGATGCAGGATTGTGATCTGGCGGCCGGCATCCATGTTTGGACAG
GAAAAGCGGGCTTGAGTTCAAGTCTATGGAGACTCTGTATGCAGCCGAGAGGACCTAAAT
CGAGCCTAAGGCTTGGTTAGGCTAAGGCTGAAATGGTGGCAGAGCCCATTGTGGTGGGCG
GTCGAGGGAGAAAAAGGAAGCCTGGCGAGGGTGGAAAAAGCAAAATGCCACATCCCACTG
GCCAGAGGTGGTCCATTCGAGGGTCAGGTCTGGAGTAGGACAGGCGAGGGTAGTGGAGTA
CCACTAGTCG
>comp90_c0_seq1 len=707 path=[1:0-706]
ACTACTACTACTACCACTACTACTGCTGGCTCGGTATCCAATTCTTCTTCCTCTAATTCG
TCTCTCCATTCATACCCGTCCAAGGATGACTCTTCTTCCCTCTCCAAACGCCAGAACCCC
TCCGAACTAAATCTACGCCCTGTTTCGGCAATCGACCTCTCTCCTGCTCCCCCTCAGCCA
TCAGCTTCACCCTCAACAGCAAACAAGCCTTCTCCAGACAGATATCGCCGTGGCCAGCGC
CGTGGTGACCAGACTGCCTCTCCCGCTGCTACCGTCACCACTTCAGACTCTGGCTCGGCT
GGCATGGCTACCGCTCAGACTGCCAAATCTCTCACCCCGTCGATAATCGATATACCCAGC
AGACCACACCATGTTCGCGGATCAAGTGCCGATGCGGCCGTGACTGATGGCTCCAGCCAT
TCGAGTACCGAGCTGGCTAAGCGTTACCGCCGTAGAAGCATGGGTAGTATCGATCCTGCT
GGGTTTCTCACCTTTTCCGACTCTCACCCATCTCCACACGCAAATGAGATGGCTCTCTCT
GAGTTTCCTCTGAGTGGCACTCCCCCTCCTCCAAATTCCATGGCAAAGGCTGCTGATACC
TCGTCTATCAACTCCTCTTCTGGTTCAGTTAAATCTGAAAAAGGAGCGGAAACCACCACA
ACTTCCCAACCGACCAACATTACAAACACCAACAACACCAGCAACGC
>comp90_c1_seq1 len=646 path=[710:0-329 2681:330-330 1040:331-645]
ACAACAACAACAACAACAACACAACAACAACGCCAACCTCTCAACCTCCAAACGTCAACG
TCAACGTCAACGTCAACCGTCAACTCCGTCAACTTCACCGTCAACGTCAACGCCGCGTCC
CACGCGAGCAGACGGCCGGAGCCAGCGCCAGCGCCCGGCAGACAGCCAGCCAGCCCGAGC
CGACCAGAAGCTCAACGGTTCTCGCCGTGCGTACAGTACCAGGGGCCCTTCGTTCGCAAA
AGCAAATAAGCCCACCGTCGCGCAAAAAAGCAAAGAAGAAGGGAAAAAAAAGGAAGGAAG
AAAAGCCCAGAGAGACGCTTCTATTTTGTCTTTTTTCACGACTGGCATCTGTCGCTCTTA
TCGTCGCTCGCCTCGAGTCCTGCTCTCGCTCTCTTGCTCTCTTGTCACTCTGTCGTGCCC
TTCATGACCTTCTCCTGCCGTGCCTGAGACGCAAGAAGCCCCAAAACACGCAGACGAACC
GCCAGCCAGACAAGCACCAGGGAGGAAAAAGCAAAGAAAAAACAGAAGGGGAACCCAGAG
TCGAAGCAGGCAGAAGAGACGACGAAGCAGAGCCAGACTCCATATTTTTTTAAATAATAA
CCTTACCTTGACACTTTTTTGCCGACCAAAAAAAAAAAAACTAAAG
>comp91_c0_seq1 len=1145 path=[1:0-484 486:485-547 549:548-1144]
ACCTTCACCTAGGTATTTCTGTACAAACTCGGATCCTACTACTCGGATAAAGTTGGCCGT
TGTGCTGTTGGCTACTGCTTTGACCAACATTGTCTTTCCAGTACCCGGCGGACCATATAG
CAGTACACCGCGAGGTGGATCAATACCTGTAAACACATTAGTACGAATACACCGATGAAC
CTGATAAATGGAGCATACCAATTTGCTTGTAAAGATCGAAATGCGTAAGCGGTAGCTCAA
CAGCCTCCCTGATCTCCTGCTTCTGCATGTCCAAACCTCCGACATCCGCATACGTTACAT
CTGGTTTCTCATTTGCTCCAAGCATGGCAATGGATGAGTCTGCCTCAGGAGGAAGAATGT
CAACCAATGAGTTGGAGTGTCGGTGGAGAGCAACGGAGGAGGACGGCTTCAGCTTCTCGC
GGTCGAGAGTTGAAAGAATACGGACGACATAATTGGAGCCTGTTGACGACTGGACGATAC
CGGTACTTCAAATAAAGGACGATGTTAACACCAGTTTCTTCTTCAGGGGGAAATAACAGC
GAACGCACTTCTGATCAATAGCCTCCATGAACTGGCCAATAACCAAAGGCACACTTTGAA
TACGCTTAATCTCTTCCTGTGCCCGGACGAGCTCCCGCTTAAGACTCCTCTGCTCATCCT
TGATGTATTCTTCCTGTAGCTGTATATACTCTAGGTGTCTCTGATATCGCTTCAAGATGG
AATATCCGTCTTCGTCATCGTTTGTCGAGCCCTCTAGCGGGTCGATATCTGGAATCGCAT
CGTTGAGGGTGGATTTTGGTAGTGAGGGAGCCCCGAGAGGCGTATCAACGAGGACACCGG
CCATGTTAAGAAGCCCAGAAGAAAGGTGTAATATGTATGTAGATAGAAGATATATGTAAG
CGTCGTTGTCTCGAGCGTAGCTCTCCTGCTGTAAGTTGTTTTCTGGCTCTGCTTCTGTCT
GCTTCTTCTGCTTCTGCTCGTCTTGCTGTTCGCGCCTCCGAAGCTCCAACTCAACTTTGG
ATGCCAAGAATCACGTGATGACTTTTCCGTTCCCTAACCAGCCATCTATCAACAAACAGG
TTCAAGTTGAATGTAAGATACAATGAGCTTCTATGAATATGCCTACATGTCGAAGAGCTA
TTATA
>comp91_c0_seq2 len=1082 path=[1:0-484 549:485-1081]
ACCTTCACCTAGGTATTTCTGTACAAACTCGGATCCTACTACTCGGATAAAGTTGGCCGT
TGTGCTGTTGGCTACTGCTTTGACCAACATTGTCTTTCCAGTACCCGGCGGACCATATAG
CAGTACACCGCGAGGTGGATCAATACCTGTAAACACATTAGTACGAATACACCGATGAAC
CTGATAAATGGAGCATACCAATTTGCTTGTAAAGATCGAAATGCGTAAGCGGTAGCTCAA
CAGCCTCCCTGATCTCCTGCTTCTGCATGTCCAAACCTCCGACATCCGCATACGTTACAT
CTGGTTTCTCATTTGCTCCAAGCATGGCAATGGATGAGTCTGCCTCAGGAGGAAGAATGT
CAACCAATGAGTTGGAGTGTCGGTGGAGAGCAACGGAGGAGGACGGCTTCAGCTTCTCGC
GGTCGAGAGTTGAAAGAATACGGACGACATAATTGGAGCCTGTTGACGACTGGACGATAC
CGGTATTCTGATCAATAGCCTCCATGAACTGGCCAATAACCAAAGGCACACTTTGAATAC
GCTTAATCTCTTCCTGTGCCCGGACGAGCTCCCGCTTAAGACTCCTCTGCTCATCCTTGA
TGTATTCTTCCTGTAGCTGTATATACTCTAGGTGTCTCTGATATCGCTTCAAGATGGAAT
ATCCGTCTTCGTCATCGTTTGTCGAGCCCTCTAGCGGGTCGATATCTGGAATCGCATCGT
TGAGGGTGGATTTTGGTAGTGAGGGAGCCCCGAGAGGCGTATCAACGAGGACACCGGCCA
TGTTAAGAAGCCCAGAAGAAAGGTGTAATATGTATGTAGATAGAAGATATATGTAAGCGT
CGTTGTCTCGAGCGTAGCTCTCCTGCTGTAAGTTGTTTTCTGGCTCTGCTTCTGTCTGCT
TCTTCTGCTTCTGCTCGTCTTGCTGTTCGCGCCTCCGAAGCTCCAACTCAACTTTGGATG
CCAAGAATCACGTGATGACTTTTCCGTTCCCTAACCAGCCATCTATCAACAAACAGGTTC
AAGTTGAATGTAAGATACAATGAGCTTCTATGAATATGCCTACATGTCGAAGAGCTATTA
TA
>comp92_c0_seq1 len=2637 path=[1:0-221 5116:222-289 223:290-2636]
GGATTTACGGGAGTACGACTGTTGGATAGCCGCGTTGGACTGTTTCCTAGTTGTATATCA
AGTCACTTTGTTTTGAGAAGATGCGGTGATCACGTCGCTCGTTGAGTTCTGAAACCCGTG
GACTGAATAACCCCACGCCCAGAGAATGGTAGCTACGCGATGTCGAGTATCACACTCAAG
CTCTCGTCTCTTGTGATAAGGACGCTCTCGAAACCCATAGCAGTAAGCATGGCGGATATC
GGAATCCCCCTTTCTATGGGCCGGGCTGACAGTTTCGCCTTTCCGAGCAGAACCAAATCA
AAGCACAAGCTCGTGAGCATGAGCGGTTTCGTCGGATATGCGTGTCGTTCGCGCAGAAAG
TGCATCGCATTGACATGCGGTTAAGGCTCGGCCTGCTCCAAAACACTGCTGCTCTCGAAA
AGCAAGCTGCCCGTGAGGCGGCTGAAGCACACGCTAAGAAGATAAAACTCCAAACACCCA
CAGTCAAGACGGAGGCCCAGACGAAGGCCGATGAGTTGCTCAAGGCAAAGGAGAAAGCAG
GAGGCGCCGCCGTTAAGACTCCGCCCATCCCTCGGATTCGGCCGTTGTCTGAAGGCAAAG
CAATCGACATGGGAGCAAACTTCATCAGCGAGACATTCTTGTTCCTTGTTGGAGGTGGAC
TGATCATCTTCGAGTCGCTCCGGTCCCGACGGAAGGAAACCTCACGACGGGAGGACGTTG
CCGACCGTCTAGCGGAACTGGAAGAGTCAGAGAATGCTGCACGCGCTGCTTTGATCGTTC
TGGAGAAGGAGGTTCTCAGGCTACAGTCCCAGCTTGAGAAGCGCCCTGTTAAAGATTTGA
AGCGGGTTCTGCCGAAGGAAATATGGCAGGTTGAGGAAGAACCGGAGCCAGAACCAGAGC
CTTCGCTTCTCACAACCATATCTTCCTATTTCCAGTGGCCAAAAACACCCAGCAATACTC
CTGCTGCAGCTGCTGTTCCACCCGAGCCGCAAGCATCCCAACCGGCTCCAGCCCAAGCTC
CATCGAAGCCAGATGCAACCTCTCCAACCACACCTCTACCGAAGAAACAAGTTTAATACT
CAATCAATTAGCATGTTCGAGCATAACTCACATCTAATGCTTTTGAGATACCCTCCCCTC
AGTCTCAGTTATACTTGATCTTTAGCGTCATATTCTGATACAGACCCGTCCCACTCCAAG
TAGACGCCTCCTTTTTTTGTCGATATAGCCTCCATACGTGTACATTAATTATTAGAACCA
TAGCTAGGCCCATTGAATAGACTGTATTTGTCACACTGTCCACAGTCGCCGTCGCCCCTG
CAGGCTCCTCCGTAGCATAAGACAAGAGTAATCAGAGTAATCAGCCTGTGGCGCAGCGAA
AAAAGACTTGAAAAGCCGCGTGGGAGGCTGCATCACCCTTATTACATAAGCAATGACATT
TAATTAGTTCTTGAAATGTCACTGACTGGCAACACTTTTTGGCAGATCAGGCCTGGCGTT
TGTTTGAGCTTTAGATACCCAAGGCAAGGCCCTTTTGTTATATTATTCTACCTCGTCCCG
AACCTTTACGAAAGCGCCCCGGCATCTCCAGGCCTGCCACTGCTCCTCGGCCGTCAAGGA
ACTGCAGCGCCGCGCCCAACGTCACAATCCCCAGGCTCACCCTGAGTTGGCCGTCCAGCC
AGCCCCGTGTGAGCTGCTATCAGAAGAATGGTAAGTCGCATGCTTGGAAAACTTCAGTCC
GATACGAGGGAAGAAGCTATACTAACCCCTTGTTGCCTTCTAGGGTTATTCTAAACGTCC
TCGCGATGATAAGAAGAGTAAAGGCGGGCGGTCTAAACATGCGGGGGATAAGGGCTCCGG
TCAACCGCGAGTAAAAAAGGCCGTCTTTGAGAGCACCAAGAAGAAGGAAGTCGGTGTATC
AGACTTGACGCTGCTCAGCAAGGTGTCCAATGAAGCTATCAATGAGAATCTGAAGAAACG
GTTTGAGCATGGGGAGATTTACGTGAGTGCTGCACTATACCTGCGGTGTGTTGCCCCTTT
ACCAGCTGCACGCTAACGTCAGGTCGCAGACATATATCGGCCATGTGCTTGTCTCCGTCA
ACCCGTTTCGAGACCTCGGGATATACACCGACGAGGTACTGGATTCGTACCGCGGGAAGA
ACCGTCTCGAAGTAAAACCGCACGTCTTTGCAGTCGCCGAGTCAGCGTACTATAACATGA
AAGCATACAAGGAAAACCAATGTGTTATTATCTCAGGAGAATCGGGTGCTGGAAAGACGG
AAGCTGCTAGACGATTGATGCAGTATATCGCAAACGTCTCGGGGGGTTCAGATTCTTCCA
TTCAAGAAACCAAGGATATGGTTCTGGCAACCAATCCGCTCCTGGAATCGTTTGGAAATG
CGAAAACATTGCGCAACAACAACTCATCGCGATTTGGAAAATACTTAGAACTCCAGTTCA
ATTCGGTTGGAGAACCCGTCGGAGCCGTGATCACAAACTATCTATTAGAGAAGTCCAGAG
TCGTGGGCCAGATCACCAACGAACGAAATTTCCATATCTTCTATCAATTTACGAAGGCTG
CCCCCAGTCATACCGCGGTACGTACCTGTGGAGAATATATATATATATATATATATA
>comp92_c0_seq2 len=2569 path=[1:0-221 223:222-2568]
GGATTTACGGGAGTACGACTGTTGGATAGCCGCGTTGGACTGTTTCCTAGTTGTATATCA
AGTCACTTTGTTTTGAGAAGATGCGGTGATCACGTCGCTCGTTGAGTTCTGAAACCCGTG
GACTGAATAACCCCACGCCCAGAGAATGGTAGCTACGCGATGTCGAGTATCACACTCAAG
CTCTCGTCTCTTGTGATAAGGACGCTCTCGAAACCCATAGCAAACCAAATCAAAGCACAA
GCTCGTGAGCATGAGCGGTTTCGTCGGATATGCGTGTCGTTCGCGCAGAAAGTGCATCGC
ATTGACATGCGGTTAAGGCTCGGCCTGCTCCAAAACACTGCTGCTCTCGAAAAGCAAGCT
GCCCGTGAGGCGGCTGAAGCACACGCTAAGAAGATAAAACTCCAAACACCCACAGTCAAG
ACGGAGGCCCAGACGAAGGCCGATGAGTTGCTCAAGGCAAAGGAGAAAGCAGGAGGCGCC
GCCGTTAAGACTCCGCCCATCCCTCGGATTCGGCCGTTGTCTGAAGGCAAAGCAATCGAC
ATGGGAGCAAACTTCATCAGCGAGACATTCTTGTTCCTTGTTGGAGGTGGACTGATCATC
TTCGAGTCGCTCCGGTCCCGACGGAAGGAAACCTCACGACGGGAGGACGTTGCCGACCGT
CTAGCGGAACTGGAAGAGTCAGAGAATGCTGCACGCGCTGCTTTGATCGTTCTGGAGAAG
GAGGTTCTCAGGCTACAGTCCCAGCTTGAGAAGCGCCCTGTTAAAGATTTGAAGCGGGTT
CTGCCGAAGGAAATATGGCAGGTTGAGGAAGAACCGGAGCCAGAACCAGAGCCTTCGCTT
CTCACAACCATATCTTCCTATTTCCAGTGGCCAAAAACACCCAGCAATACTCCTGCTGCA
GCTGCTGTTCCACCCGAGCCGCAAGCATCCCAACCGGCTCCAGCCCAAGCTCCATCGAAG
CCAGATGCAACCTCTCCAACCACACCTCTACCGAAGAAACAAGTTTAATACTCAATCAAT
TAGCATGTTCGAGCATAACTCACATCTAATGCTTTTGAGATACCCTCCCCTCAGTCTCAG
TTATACTTGATCTTTAGCGTCATATTCTGATACAGACCCGTCCCACTCCAAGTAGACGCC
TCCTTTTTTTGTCGATATAGCCTCCATACGTGTACATTAATTATTAGAACCATAGCTAGG
CCCATTGAATAGACTGTATTTGTCACACTGTCCACAGTCGCCGTCGCCCCTGCAGGCTCC
TCCGTAGCATAAGACAAGAGTAATCAGAGTAATCAGCCTGTGGCGCAGCGAAAAAAGACT
TGAAAAGCCGCGTGGGAGGCTGCATCACCCTTATTACATAAGCAATGACATTTAATTAGT
TCTTGAAATGTCACTGACTGGCAACACTTTTTGGCAGATCAGGCCTGGCGTTTGTTTGAG
CTTTAGATACCCAAGGCAAGGCCCTTTTGTTATATTATTCTACCTCGTCCCGAACCTTTA
CGAAAGCGCCCCGGCATCTCCAGGCCTGCCACTGCTCCTCGGCCGTCAAGGAACTGCAGC
GCCGCGCCCAACGTCACAATCCCCAGGCTCACCCTGAGTTGGCCGTCCAGCCAGCCCCGT
GTGAGCTGCTATCAGAAGAATGGTAAGTCGCATGCTTGGAAAACTTCAGTCCGATACGAG
GGAAGAAGCTATACTAACCCCTTGTTGCCTTCTAGGGTTATTCTAAACGTCCTCGCGATG
ATAAGAAGAGTAAAGGCGGGCGGTCTAAACATGCGGGGGATAAGGGCTCCGGTCAACCGC
GAGTAAAAAAGGCCGTCTTTGAGAGCACCAAGAAGAAGGAAGTCGGTGTATCAGACTTGA
CGCTGCTCAGCAAGGTGTCCAATGAAGCTATCAATGAGAATCTGAAGAAACGGTTTGAGC
ATGGGGAGATTTACGTGAGTGCTGCACTATACCTGCGGTGTGTTGCCCCTTTACCAGCTG
CACGCTAACGTCAGGTCGCAGACATATATCGGCCATGTGCTTGTCTCCGTCAACCCGTTT
CGAGACCTCGGGATATACACCGACGAGGTACTGGATTCGTACCGCGGGAAGAACCGTCTC
GAAGTAAAACCGCACGTCTTTGCAGTCGCCGAGTCAGCGTACTATAACATGAAAGCATAC
AAGGAAAACCAATGTGTTATTATCTCAGGAGAATCGGGTGCTGGAAAGACGGAAGCTGCT
AGACGATTGATGCAGTATATCGCAAACGTCTCGGGGGGTTCAGATTCTTCCATTCAAGAA
ACCAAGGATATGGTTCTGGCAACCAATCCGCTCCTGGAATCGTTTGGAAATGCGAAAACA
TTGCGCAACAACAACTCATCGCGATTTGGAAAATACTTAGAACTCCAGTTCAATTCGGTT
GGAGAACCCGTCGGAGCCGTGATCACAAACTATCTATTAGAGAAGTCCAGAGTCGTGGGC
CAGATCACCAACGAACGAAATTTCCATATCTTCTATCAATTTACGAAGGCTGCCCCCAGT
CATACCGCGGTACGTACCTGTGGAGAATATATATATATATATATATATA
>comp93_c0_seq1 len=3498 path=[1:0-2443 2445:2444-2444 2446:2445-3497]
GGCACATCATCTTTTGATCAGTTTACCCCTTTTGCTCTTCGACCAAGGTATCTTGATATC
AAACAAACTTGAACATCTTCCACAGCGCGAAGTTGGACGGCTGTCATGTTTCCAACAAAT
GGACAGGATCTCGCGACTCCTGAGAGGACTTCCAGCTCCGGTACCAATCCATTTCGGCCT
CAACCTCCCAAGATAAACACAAACGTCCCTCATATCATGGTCAACGGCAAGCCAGTCGAG
GTGATTGAGATATCTTCCAGCCCGTCTCCTCAGGACACTAATCCTGAACCTGCACAGAAA
ATTCCAGCACCAGGACCGCCCCAGGGGCAACCAGTTCAACAACCAATGCACACTCAGCAT
GGTAGCCCTTTTCCCTTTACAGCCGCACCAGCAGGAAGCTCCCAGCGGCCTCATACAATT
TTCAAACCAATCAAAATCCATACTGCGAAGTGTGATGTCTGCAATAAGCATAACAAGTCC
ACCTTGCAGCGCTGTATTGATTGTGGGTGGCAGATATGCACCCCCTGCTGGAATGCCAGG
GGTGGGAATGGTGCCCATGGCAGTGTCAGAAAATTCACAGGGACCATTTATCGCAGCTCA
GATGATGAATTGCCACAGAAAAACCTCGAAAGAAGGGAAAAATTCCAACAATGGAGCAAA
GGATACTCCTCCTGACAAGGGTAAAGCTGTTGCAAAGGATATAGCTTCTACACCGATGCG
TCCTAACCCTGATATTGAAGAGAATTGGACCCCTTCCGTCGTTCCAATATATTCAACCGA
GAGTGCAAATAGTTCTCCTAGCATGTTTCTGACAGATGCAAGTGATCCCAGGGCGATAAT
TCAAAGAGGTCTGGCGAGTTTAAAATGCAGTTTTCCAGCGGCCCGGCCAGTGTCAAGCCA
GCCGGCTCCAGCAGCGATCTTCCAAGCCGAGCCTCAGTCGGCTGTAGTAAAGCGCCCCGA
ACTCCTGAAAGTACTCATCAAGCGATTACCGATAATCTGTCGAGCTCATCCTCCCTGACT
TCTCTCAGCGCCCTTGAGGAGGACTGTGGGTATCGAGGTGATGAAGAAAATGAAAACGAG
GATGACGATGCCACGGATATAGACCCAGAAAACGAGGATGTCCTTATCGCAGATGGCAGG
GCGTATCAAAAACGAGTATTCAAAGGCCTCAACCCCATGGCTCAGACCCGGATGAACTGG
CTTCTCATCGCTGCAGAGCAGGCTCTCAAAGAACGGGAAAAGGACCAGAAGCAGTCCAAG
GAGAGAAATGAGGGCCCCAAAACCCCTGTGCCAGCCACTCGTAAGTTTGACCCGCCGACT
CGTAGCTGGATATTAACTCCATCTCAACATTCGTCTCCAGCGCCTAAGCCGGATCCTGCT
CCTGAGCCCAGCACTGTTGCTGTTGCCTCTCAACCGCCCCCTCCACTCCGGTTCCTACTC
AAACTCGAACTATAGGAGCGACTACCGTTGTACGTCCCGTTCCTATTTCGCTTTACTTCC
GATCCCCGTCACCAGTTCCGGAGCATATGCGCGGCATTGTGCAAGCCCCAAAACGACGAA
TCTTGGTCCAGCCCTTGGATCTGATTGAGTACGTTGCTCCTCCCGCTGTGCCAGTGTCAG
AATTGATACCTAGGCCTGATCCCATGGATATCGATCAGCCTAGGCCAGTAAGCAACCCGT
CAGCAACCCGTCATCCACGGATGCCACTTCACCAGCGCGAAGTTCCATTTGGCCTGAGAG
ATATTCTCCCTGGAGATAGAGAAACCGAAAAACCGAAACCTCAGAGCGGGAGCGACGTGA
GGCAGAGAAAAGAACATTAAAACCCCATGGCAGGGCATGGGAGCTGTGATAATGAATAAC
AGAAGCCAATCAAGAAGGGTCATAGACCATAAAACATTTGGATGTTGTTCCTGGGAATAA
ATATATGTTGATTAACAAGTTTGGTTGTTCTGGGCCCACAAACATTTGGATTTCTATTGC
ACCCTGCCTTTGATTTAACAGGTAATTGGCTCCGTGATGATGTTCTTGTGTTTGCTACTA
GCAATAGCCTCCATCACTGTCATTATAACTGGCATAGCAGCATACGACTTAGCATCATTT
GGGGTCAAATTCTTTTAGTTTTCTATGTGGTTGTTTGTCTTTCCTTCTATTTACTTCTTT
CTTACTGCTTTTATCGGTGACTGTTCGCTCTCAATCCTGGTAATTTGGTGTTGTGCCAGG
AATTTACACTTAGCTGCTGCTCAAGGTGAATTAGTTTGAACAACCATGCAGCTACTATTA
GTTAGAGAGAAGCCATCGAAATGATACTAGAATAATACAACTATAATTTCATCTTCTTCC
AAATTGCCGATTTTAGCGGAGATAGTACATTTATTATATAGTTAGTTAATGTTAATACAG
AGGGGAGAAGAACTAAAATGGTAGGTCTCGCAGCTCTTAACCTCTTTTTGCAAGAGGAGA
AGCAGCATGTGAGGTCGAAGACAGTGGCTTAGCTTTAACAGTCTGCTGGAGGAGCCTTGC
CGTACGAGAAGGATGCCATATGCGGCTGCCCAAGACCATAACCCAGGTGAGGAGGAACAG
GCTGCCTGCCTGGTGGGCGGATGCTAAGTGTATTGGAACAAGGTAGAGGAGCGTGCTGAT
TCCTAGGGTCAGCTGAAGTGCAGTGAACCCTACAACTCCATGGATACCTTTCTTTGCTGC
ACGAGGGAGAAGTCTTTTCATGGTGGGCATACGACTGTACGCCCAGAGTGCCATGACGGA
GGTGAAGGTAGTCATAGCCAGTATTCGATGGTCAAGTTGCACAAAAGATGGGTTCTCGAG
CATATTTCTCCACCATAGATCGGATCGGTCTTCTTTTCTAGAGTAGAACTCATCGAATAG
CTCTTCCTTCGGAGGAGTTAGGCCGTTGCCCATCCACGGGATTTCGTTATATATCAAACC
AGCGTCGAGGCCTGCGACGAGCCCACCTGACATGGCAGTGACAAACACAAGCAATGCAAG
TCCGGCAACGGAGCGACGGAAGACGGCCAGTTTAGGATTTTTCAGTGCCTGAAGGACTTC
TAGGCCCTTGACTGGGTCGGCGAGGAGGCGATGGGAGCGTAGAATAGCCAATCCGTTCCA
CAACATGGCAACATAGCAAACAAAAGCAGCTCCAAGATGTGCAGTCAATCGATACTGACT
GACACGAGGATGGCTACCGGGTGCGAACAGGTCATCTTTCAAGCCAGACTTGACCATCCA
CCAACCCAAGAAACCCTGGAAGCCAATGAGACCAGCAATGCCAGCAAGACGAAGGCTCAT
GGGTTTTGAGACCCGTTTTGTGGCAACAAAGTAAGCGGCAGGAATAACGAAAGAAAGGCC
AACGAAACGGCCCCATATACGGTGTATCCATTCCATATAATATATCGACTTGAACTCTTG
GAGAGTCATGTTGGGATTGAGAAGCTTGAACTCCGGTGATGCCCTATATTTGGCAAACTC
GGATTCCCAGTCGTCTTC
>comp95_c0_seq1 len=2363 path=[1:0-1425 1427:1426-1426 1428:1427-2362]
ATTTTCAACGAACAGCGGAACAACTGAACACTGCATCGGACTCGGCTGGTCCTATTGAAC
AGCCGAATACGGCACGCCGACCAGAATCTCCCTCTCCCACCATGTATTTTTGATAAGCTA
GTAAAAGCTATCAATTCGCCGGAGTTCCGATTTCACTTCTCAACTGAAGCTGTCCCTGAC
AACGAGTTGGTATTTATCGAGAACCATCCATCCCTAATAGACCCGTACGGAGGCGTCAAA
CGCCGGGCCATGCGTGAGAAAGCTGAGCAAGAGCGAGCAAAACATGCCCTCGATGGGAAA
ATTTTACAAGCTCCAGCCGAAGAAGAGAACCTTGAAAGCGGGAGTTCACAGCTAGGTGGT
GAACCAGAGGACGCCCATGGTGGCGTTGGTGTTCCCGGGCGACATCAAAGAGAACCACAA
TCTGCTATTCAGCCTCCTTCTCAGCAGGCAACGGCCAACAACTCGGCTGTGGGGTCCCTG
TTCCAAATAGCCATCAGTTCCAGAACATCAATGTCAATGCCCGAAATCTTTCCCAGCTTC
AACAGCAGCAGCTCATGCTACTCAAGTCTGCTGGGGCCCAGCAGCATAACATTATGGATC
TCCAAGCCCATGCCTCGTCTGGCACCTTTGATCAAAATGCCCGAACGTTTCAGAACCAGA
TGGCTGGATTGAATAATATACCCGGACATACAAGGCAGTCTTCGCGGTTTTCATTTGCCT
ATGATGTTAATTCCAAAAACCCCAGTGGCAGACTTGTTGGTTCTCAGGGCCCTATGATGC
AATCATCCAGCCCGAATCCTCTTTCGATCCCTACTACACAACACACTCTTGGTAATCAAT
ACTTTGTGAGCGGTATTCAAGGCCCGCCACCAGGATTGAAGAGTGCCGGTACTCCTCCAG
TCAGTGGTGGCGGCATGTTTGCCCAGGGCCATGGTTTTACCAGCACGATGAACAATAACC
TTGGGCTCGGTACCAAACAAGATGGAAATGCTGATTTGATGCGTGAAATTATGCGTGCCA
GGGGCACTGGCGGGAATGTCCAGTCCCATGATGCAACAAAGCGTGAGTTCCTGTTTCCTT
TACTCCAACAAAATAGCACACCCCCTCCTCTGGCTCCCGTTTCAGGCCTTTTGAACCCGC
TCTATGGCCAGCAGCTTGGTCTATATCAAGATCAAGTGCCACAGAAGCAGAAAAAGAGGG
GAAAGAAGCATAGACATGCTAACACTTCCTCCGGCGGAGGCGGTGTAGTAGATCTTGCAG
ACCCGAGTATTTTGCAGGCGAGGATGCACCAAGGTGGCGCCAATGCTGCCGCTGGGCAGG
GGCTGTACGGGAGTCAGGGTCAAGGTGGGTACAACCATTCCAATATGGTGTACAGTGGAG
GGTTTGGAAGGTGGTAAAAGATAACCCTTCTCCAAACTGTGTGGCTCCCCCAAATCAATC
CCAAGCCTTTTCTACCCCTTTCATCATCTCCCTATCAACCACATTTTCCTATATCTTTCC
CATTGTATGAGATTTCATATTATTCCAATCTCCTTACCTAAGCGTTTATGTTTTACATGG
TTTCTCCCTTTTTCTTTCCCCCTTCTTTTACCCACCACCCACTAGGAGTACAGAGGCTGC
TGTTTAATTTTCCTTCTTCGTTTGTTTTTTTATTTGGCATTTATTTCAGCACTGCATACG
GGAAACATTCGTTGAAACGCGTGCAACTGGGCGTTCACATCGCATGTTCGCGATACTTGG
CTGGCGGGAGGCGTCATACATATTACATTTATCCAGGAATATGCTTTTCGAAGGGCTTTT
TCGCGATATTGGGAAAACGTTTTCATATTGCCTGCCATATCTATGGCTGGGGGTTCAGGT
TTCCTTTCGCGCCAACCTACGTTTCTTCGGACTATACCCAAAAAACACACTTTCCTTCGG
GAGGAAATCTTTTTGTATGTTAATCCTCCCTGTTTTTTATGGGCTTGTACCCAAGCCCAG
TCTTACCTATGTCGAAACAAAATTTCTCACTGTTATTTTGCCCATATAGATGTCTCCAAC
TTGTTATGTGTGATTCGACGTATCCTCTGCCCTGATCTTGTAGCGCCAATTGCAGCCAAT
ATGTATATAGAAACAAAGGAAGCCCCAGGGCTACCCATGTAGCTGCACCTACCTCCCCTA
CTACGCTCCCTTCCTTGCCATCACAGCTTACGCCACCTTCGTTAGACAGGACAGAAAATA
TTCCGGGTTTATATGCTAACATTTTGGTATTAGAAGACGAAGATTTCCCACCGTTGGCTC
CAGCATCTAAGCCGAATTACGACAAACAACCGACGGACCCAATTCGTCTGCCAATCATTA
ATTCTCTTCCAGGGAATACAATA
>comp96_c0_seq1 len=3246 path=[1:0-2873 6484:2874-2874 2875:2875-3245]
ATATTACATCATAATTTCATCATTAACGGGTCAGCAAGTAGAGTAAACCAATGCGAACAA
TGAGACATTTGACTGCAACTGGAATATAGGAGGAAACGCATATTTTATATAATACATTTA
CGTATATAGATAGTTATACTGATTCACTTCATTGTATATTAAGAAAATGCCTCCCCGCTA
AAACTCGTGCTTGCAGGCATGGGAAACGCCGTACAGCGAAATGACCATGTTCGCAAACAT
TTAACCGATATGATACAACCAGCGGACCGTCGCTTCTCAGTGCTATCGCTGTGGATCCTC
TTTAGCCCATGTAATCTCCCAGCTGCGTAGATCTTCCCTATAATCAAACTCTGTAAGAGT
CTTTCTCTTCCGTCTTTTCCCGCCAGATCTCTCGAACGCGCCTGTTTCGTTCCTTTCCTT
GCCTACTGCTCCAAAGGAAAAATCAGAGTGCCGGCTATCGCTTCGTGAATGGGTAGTAAA
GAGATCTTTGATTCTCGGAATATGGTCGGGAGAATTCTTGCTATCGCGAATGGTTCGGTG
TGATCCTGCATCACTCAGCGAATTATTATCATGCACCTCATCCTCATCATTAGCCTTAGG
TCGTGAGTGGTTTTGTGGAAACCCGTCCCCGCCAGCAAATATATTTTCTATAAGTTGATC
CGGAGGTAGTTCATCAGGGAGTGTCGCCCAGGCTGCGGCTAAAGTAGAGCGATACATGTC
TTGAAGATCACTGTATTCGCGACCTCTGTTATTGACTGAGGGAATGTGACCATCATTGTT
TAGTTCGCCGTGCTCAGTGGACATAACCCCGGCAATTCCAGAGAATACGGTTGCAGGTTT
AAGTGGCGGCCTATATCTGTTGCTTTAGTTCCATCAATACCTGCTATAAAAAGAGTTGAC
GTACGCAGTAAAGTTGCTGTCGCCTTCAATCTGGGTTATTGCGATGCCAACTTTGACTGT
GGCATTGATTTTGCTGTTCTGCATCAGATATCGTCTCGTGATTCCTTCATCGCTCTCCGT
TTTATCCACGTATTCCGAAAGATTCAATTTGATATTTCCCAGTGGTACTCTGTCAGCCCG
ATTTCCTTCAGTAAACTCTTGGAAGATATCAAGCTGAAGATCACAGTCCTGCAACATCTG
GTTCCGATCAACCGTTAGTCTAACAACTGTCAGCTTCTCATAATCCCAGGACGCCCTGTG
ATCATGAAGCAAGGCTTTTTCCGTATGACCATTGTGGTCGGCAGACGCCGATGATGGTAG
TTGCCATTTGACGTATGCAGTACCAACTACCAAAGGGACATTGATCATATCAATGATCTG
TCGTGCGTGTTAGTGGATGCCACCACACTTGGGGAAACTAGTCCTACATACACGTAGGCT
CAGTGTAAATCTAGGCTAAGAGATGATCAGAGTAAGCAGTAAGTCAGAGCAGGAACAGAG
AAGTGTAGGGTATTTGGTTATTTTATACCCTCCGGCTCTTAGGAACTGTAAGGTGAGATT
CAATAGTCAGCGATTCAACGTATAAATAGCGTAGCTCGAATAGTCATTTTCAAATTTTGG
TTGAAATTACACTATGGGATGTTAAAAACAGAGAGCTCACCGAAAGCCTGCATCCTGATA
ACCAGTATTTCTGACGCGTTCAGTCTACCAGCATATCACAGCTTTTAGAGTACAAGTGTA
GCCAGAAATCTAACATTTCTTGAAGAAGAGAGGAAGAAAGAAAGGAAAACAGATTTGTAT
TAAGTACTCTTTGCCTCTGTCTTGACCAAGCTTGACATCATCAGTTTCTCTTTGGGTGGT
TGAGGCACTGACCATATGGACCAAACTTTCGCTGGATGACTAAACCTGCTGCTTACACAA
TTTTTACATAGTTATGTCATGTGACATGTAACTATGAAACCTTATTCCAAATGGATCGAA
CTGCCCAGGCCGCGCCTCCTTGACATCTGCTTCCAGAGTAACGATATTCAAAGGAGCCCG
TCTGGCTTTCCACCCACCACCCTCCGCCTTCCACTCTGCTCGCCCACCAATATAATAGCA
ATGTCTACTAATCTAAAGGGGGGCATTTGATTACGCAACTTGGACTAAGATTCTTTATTG
TTCATTCTCAATTTATTCCTACGACCGCTTTGACCACAGAATACTCCCAACCCGATTGGA
TTTATTCGCCCTACCCACTCATAAAGTAAAGCCGGCTAACTTCTAGTGGATAACTAACTA
TGCTGTCAAGTAGACCTTACCTACGGCTCCGTACATAAGCTGTGAGATTTGTGTCCAACC
ACGACCAAGTGTTTTCCATCAGGACATATGAGGGAAACTCTTGATCTTTCGATGTAAACC
GCATATCAAAATCCAAGAGAACTTTAGCCAGGAGAATCTCCGAAACTTTCACGCCAATAA
ACCGCCCAGGGCAGAGTCCAGTTCCATAGCTGAACGCCAGGAATTTCTCAGAAGCTGTTG
ATGCGCGCGCGGTACATGTATTAGAATCCGCATCATAAAACCGGTAACCGTCAAACGTCG
TTGGGTCTGGGTAGTTCCTAGGGTCCCCATGAACGCATTTCGTCGGTATTCCAATACAAG
TTCCCTTTGGAAGATTCATATCTAGAGACTCGATTCTAAGTGGCTTATTCAACCGACGCG
ATACGCTCACTAGTGAGGTGGTTAGTGAAGGCCTGTCTCGCGATGCTATGGATTTGATTA
CCTGAAATCGGCGCATACAAACGTAAGCTTTCGCGCATGAAGCTTTCCAACTTTGGCGTA
TGCGCCAAAAAATTGGAGCTCCAGCCTCCATGAGATTCAAGGGAGCCTGAGACCTCCTCT
CTCAATGCGTCGACGTACTCAGGGTTTGCCATACAACGAACAAACATGGCACTCAAAAAG
CGGAGTGATAGGCCCCCAGACTTCATAAATATGGAACAATGTCTTCATGAAGAGACTTTC
AATGTCGTTCTTCTCTGTCTTTGTATTTCCACTCATCGAAAGGAGGCCCTCCTTGAGAGC
TTGCTTTAGAAAGATGGTCAGCATACTCATATCTTCGCCAGTTGACTCCCCAAGTCGGAG
AAGCTGCACACGGCGCTTGATCTCGGGTACGACTTTCTTTCTGACAACTGAGATATTGGA
GCGAAATTTACGGTGAACAGGGGACAGTCTCCAGAGTAATGGAAATAAGATTCTTGGCCA
GCGAGCAAATTCGTTGATAACCTCCTCAATCCCCAAGACATGGGCAGTTATGTGTTGCAT
GAGAAT
>comp97_c0_seq1 len=2633 path=[1:0-1308 1310:1309-2632]
AAGTTACTAGTACGACCGTGGACGCAGCCGAATAGTACGAAATGGAGGAGTGGAATAGGC
GGAAAACAGATGGAGAGACGGAACGATGGCTCCAGTGCTCGGCTTGCCGTCCTCAGACAT
GCTGGTTATCATCACCCGTATCGTTTCAAGCGCTTGCATAACTCCCATGACACCAACCAC
TGGCCCGAGAATCCCGCCATCTGCACAACTTGTGACGCTATCTGCTGGAGGTGGAGTCGG
AAACACACACCTGTAACACGGACCTCCTGATTTATCCCCTGGCGAACGGGAAGGATAGTT
GAGTATCATCAGCTGTCCTTCTGTTCGCAACGCCGAAGCAGACACGACCGGTTTCCCAAG
GACTACTGCAGTGTCTGAGATAAGGTACCGAGTCGCTGGATTATCGGTGCAGTCTAGTAT
GATATCAAACTGGGCGAAGATATCTGGTGCGTTTTGCGGCGAAAGCTGAGTCCGGAAGGG
TATGTAAGTTGGATGAGGGTTCAGTCTAGCACAGGCAGGCAGGAATATGTCAGTTATGGG
CCTCATGCAGAAAGAATAACAGACAGGTATACTGTGTCACGTAACTCACTCTTGTAGATA
CTCGATTGCACTATCGACTTTATATTTACCTGTGTTTCTCGTCCGGTGTAGGACCTGGCG
ATGCAGATTTGAGCTTTCGACCCGGTCGCCATCGATAATCCCAGCTTTCCAACGCCTGCA
CCGGCAAGATATAAAGCTGCTGGACAGCCTAGTCCGCCTGCTCCTACGATGAGCACAGCT
GATATCCGTAGTCGAAGCTGGCCCGGCAGCCCGACCTGTTCAACTATCATCTGTCTTCCG
TATCTTCTATATTCATCCTGGAGTAGCGGCCAGTCGGCTGGTCTGTCTCTTGTTGCTTCT
GGCTGCTGCGATGCGGGCTGCTGCGTCTCTAGATCTGCGAGCTCCTGCTTCAGCTGGCTG
AGCTGCCGCTCTGTTGCAGCTATCTGCGCCTCAAGCTGCCGGCGCAGCTTCTCTCTTTCC
TCCATGACAGAAAAAAACTGCAATATAAACACTCTGTAAACGGTGTGCTAGACGGCCATT
TCGTCTTTCGTCTGTGGTAAAAACTACGTGCAGCCGAAGATATCCCACTTCGCGGTGCAA
ACAGAGCAAACATCCACACCCGGAATATTTTTAGTGCTCAAACACTGAGAAATTGAATAA
ATTAAATTCTACGATTGAACAAGTCGGATATCAGATCTCATTATGGTAGGCCATCCTAGG
CTACTCCTCTGGGAACTGGGCTTGTGAGCTAACATATAATGCGTCTACAGGCTCCTGTCC
GTTCCAGTTCCAAGGTCAAAAAGGCCGTTAAGACCAAGTCGCATCCAGCAGTCGCAAAGG
CCAAACCGACGAGTAGCTTGAACGACAGCCTAGCCTCCGAGTTCCCCAGCTCTAAAAAGG
ACAAACGGCTGATAAAACACTCGTCGTTCATCTCGAAGATCGAAAAGTCTCGCAAGAAGC
CACTGAAGCGACGACGGCCGTCGAAGAAACTGATCGCCAACCTAGACTCTCTTGCCAATG
CACTCCCCGACGCCGGAGATGGTGACGAAGCTGTGTCGACGCACACTATCGATGGAAACA
CTCAGGTTAACGTGATTAGGCACAAAAGTTTGAAGCATCGGCCGGCGCCATGAAGAGGAA
AGAGAAGCTTGATCGGATGGAGCGTGATCGGTTTGCGAAGAACATGGGACAGCTGGCTGT
CGGAATCAAGACCATTGACACGGATACGGCTATGGATACTCAGCCGTCAGTCGAGAGTGG
CGTTGATGCCTCTGCTGCTGCGGGAGGAGACTCGAGCTCTACATCTGCTCGCTGGGCTGC
TCTGCGAAGCTTCATATCCCAAACCATGGACCAGAACCCGGAATTCAAGGGCGTCCAATC
GTGAAATTTGGATCAAGCTGTAGAATGGGACGGGAAGAGAGTTAAAAAGAAGAAGAGTTC
TATCTGGTCAGGCGGCATCACATCCACCTATGTTTGTCTTGCAGAAGACGGCCACGGATT
TAGCCGAGATAGAAGACAAGACAACTGAAAGGGCTGAGAGAGACGCTGCCATGCAAGCAA
CGCCACGAGAGCTTGGAGGTCGAGTATCCGAGGCATCGGGCTCTGCCAGGGACAAGCGCA
CAAGGCAGAGACAAGGAAGGCAAGCCGACCAGGTCGAAACTGTCGATGCTGAGCAGAGTC
AAGACGGTGAAATGTTGATATTTCTTTGATTTTGAATGCCTAGCCGGCCGCCTCGTCCCC
ATCAGTCAAGTCAATCAATACACAGTCAACAGTGAGCTATCGCTGCATCAGAGGCCTCTA
GGCTCCCTCAGTGCCACAGAGGGCGTTGAATAAGGAAACAAGTAGCAACTCCAGTTCATA
ATTAGACAATAGAATGTAGAGCATCTTTGCGTCTCAGGATCTGCCAGCAGCAGAAAATAG
GTCCTGGCATCAGATAACAGTTGTAGATGGGCCTCCTGGCAGGTACCCTGTAGGTGGTGA
TTCAACGCCCCTGGATGAACCCCCTAAGACCCCCGACGCCCCATATATTTAGACCCCACG
GCCGCCAGCTCGAGCCCGAGAGAGAGAAGCCGGCCGAGGTCGTCGGTAGTAGT
>comp97_c0_seq2 len=1344 path=[5241:0-19 1310:20-1343]
CGGATATCAGATCTCATTATGGCTCCTGTCCGTTCCAGTTCCAAGGTCAAAAAGGCCGTT
AAGACCAAGTCGCATCCAGCAGTCGCAAAGGCCAAACCGACGAGTAGCTTGAACGACAGC
CTAGCCTCCGAGTTCCCCAGCTCTAAAAAGGACAAACGGCTGATAAAACACTCGTCGTTC
ATCTCGAAGATCGAAAAGTCTCGCAAGAAGCCACTGAAGCGACGACGGCCGTCGAAGAAA
CTGATCGCCAACCTAGACTCTCTTGCCAATGCACTCCCCGACGCCGGAGATGGTGACGAA
GCTGTGTCGACGCACACTATCGATGGAAACACTCAGGTTAACGTGATTAGGCACAAAAGT
TTGAAGCATCGGCCGGCGCCATGAAGAGGAAAGAGAAGCTTGATCGGATGGAGCGTGATC
GGTTTGCGAAGAACATGGGACAGCTGGCTGTCGGAATCAAGACCATTGACACGGATACGG
CTATGGATACTCAGCCGTCAGTCGAGAGTGGCGTTGATGCCTCTGCTGCTGCGGGAGGAG
ACTCGAGCTCTACATCTGCTCGCTGGGCTGCTCTGCGAAGCTTCATATCCCAAACCATGG
ACCAGAACCCGGAATTCAAGGGCGTCCAATCGTGAAATTTGGATCAAGCTGTAGAATGGG
ACGGGAAGAGAGTTAAAAAGAAGAAGAGTTCTATCTGGTCAGGCGGCATCACATCCACCT
ATGTTTGTCTTGCAGAAGACGGCCACGGATTTAGCCGAGATAGAAGACAAGACAACTGAA
AGGGCTGAGAGAGACGCTGCCATGCAAGCAACGCCACGAGAGCTTGGAGGTCGAGTATCC
GAGGCATCGGGCTCTGCCAGGGACAAGCGCACAAGGCAGAGACAAGGAAGGCAAGCCGAC
CAGGTCGAAACTGTCGATGCTGAGCAGAGTCAAGACGGTGAAATGTTGATATTTCTTTGA
TTTTGAATGCCTAGCCGGCCGCCTCGTCCCCATCAGTCAAGTCAATCAATACACAGTCAA
CAGTGAGCTATCGCTGCATCAGAGGCCTCTAGGCTCCCTCAGTGCCACAGAGGGCGTTGA
ATAAGGAAACAAGTAGCAACTCCAGTTCATAATTAGACAATAGAATGTAGAGCATCTTTG
CGTCTCAGGATCTGCCAGCAGCAGAAAATAGGTCCTGGCATCAGATAACAGTTGTAGATG
GGCCTCCTGGCAGGTACCCTGTAGGTGGTGATTCAACGCCCCTGGATGAACCCCCTAAGA
CCCCCGACGCCCCATATATTTAGACCCCACGGCCGCCAGCTCGAGCCCGAGAGAGAGAAG
CCGGCCGAGGTCGTCGGTAGTAGT
>comp98_c0_seq1 len=4081 path=[4059:0-3186 7246:3187-3187 7247:3188-4080]
GCGAATATTGTCCGCTTCTTTTAGCTGCTTCTTCGGCAAGGCGTAGCTGTAACCACGATT
CAGCTTCATCATCGCTCATACGTGTTTGGTTAGAGCTGGTAGAACGTTGAGATGATTGGG
ACAGCCGTCCCACCTTTGTTGGCTCTAGATTCAGTGGATTCGTGCTTTTAATGGAGCTTA
GATCGTTAATTTCTAAAGGAGTAGCAGTTTCCAGGCTATTCCCGGTCAAGTCCACAATTT
CAGGGGTTCTTTTGTATCCTGGCCTTCAGCATCATCGTCGTCTTCGTCTTCTTCAGAGCT
AGCGCTACCATTAGAGTCATTTTCGTTGCTGTCAGCGTCAAAGAGGTAATTAAGATTAGC
AGGAGGTCTAAAAAGCTGTTCGCTGCTGCTTCGTTGGCTAGATGGGCTTGGGTGGGAGAT
TTGGTTAGATCGATGTGCGTATTGCTGCAGGGAAAGACGACCGGTTTGACGGCCAGCAAT
TGACGTAGAGGAACGAGGCCGAAGGCCGAAGGCCTTTCTGGCCTGTATATTCTTGGCACT
GAACATGCTCGTATTCAACGTTGAATTCAGCTACTACGTGGGGGTAAAGCCGGATAGGTG
TAGAAGATACGATAAGCAGGTTAGTGAACGGTAGCAGTTTGAACCAGCATTAGTGTAAGT
AGGTAGTGAACGAGAGTAAAGATCGCAAACTGAAGATGTAGCTGGCAGCAAATGTGAGCC
GTAGGTGAAAAGCAAAAAGGGTAAAATATCAAAGCATCTCATGTGAAGACCAGTGACATC
TTAGCAGGTTATATCCAGCTCAAGTGAAGTTATCAAGCTTCGGCATCTTGGTATATTGTG
GATAGAGTAGACGGAATATTAAAGGATAAAGGTGAGTCTGGTAGCATCTATCCGTATGTC
CGAGGGGCTGTAATGATATCCAAAGTAGTAAACATATCCTTAACCCCAAGGCGGAGGACC
ATGAAAGGATAGCCCCTTTCGTCTAAGGATAGACCCTATCCTTAGGATTAAGGATATGCT
CTAGAGATATAGTTAGCCTTGGACTCAAGACTTCCGGAGTATTTTAGCCATCCATGATAT
GATATCTCCAGATGCAATACCAATGTCCATCCTAAGCCTCCAGATCATGAATTCTTTGAC
CGATGAAGGTATATGGGCACTTTATACCAGATTCCTTGCCAGATGAGGTTGCTTTTCGAC
AAATTTTGTATTGATAGTGGGAAAGGCAACTCCACGAATACTCGAAGGTATAGCATGCGT
TGGCCATCATAATGACATGAAGGCACTCTGTCACCAGTTATCTTTGTCCCTCTTTACCAT
CATTACCTCCGTGATCTCGTGGTATATCCATTCTCAACAGTTGCGGTCGTCTTGTGTAGT
CTCCCGTACAATCAGACGGCTAGCATTTACCCGCGAGCGCCTTCGCAAAGCCAGAGACGC
AGTTTAACAGGCTGTAGCTAGGATTTCCTCTCTTTATCCGGTCCACAAGAAGCAATGTCC
ATCGTATGATGATATAAAAGTCCTTCCAACTGGGCCTCGCTCACCATAGCATCCTCAGCA
ACAGCGTAGAACTCTCTCACAACGCACCACAATAAACCCGGTCAGAGACCGTCAAGCCGG
CCAGACTGTCCATTCTGCATCGCGAATGCCTCTAGTCAAGGGAAAATGGGAGAAAAACAA
GAAAAAGGTCACGAAGCCGCTTGTTTTGCGTGTCTTGAGTGTGGGGGTGTGACATATTTT
TGTCTCAGGCGAAGGAAGAAACATCTTGGGATTCTTCAACACCTGCCGGCGACAACCGAC
AGCAGCAACACCAACGACACCACCACTATGACATGCCAGTGCTAGCGAGGACGCTCGGTA
TTACTTCAGCTTTCGTATCTCCTCTTTTACGGTAGCTGGCGTCTCGAGCGAGAAGCCATG
CTCGACTTTGACCGGCGGTAGACGCACATACGGGGACTGGAGCTGCGGTCCGCTTGTTTA
TATACAACTACATACACCACACCACAACCGCTCTCTGGGAGGATGGAAAACCCCAAGGAG
GGCGGCTCAGCGCTGGTAGACTTGGGAAAAGAGCTGACTTGCTCTGTGAGTGTTGTTTTT
TTCACTACTGCTGTGGTGTTGCGACTGTTCTGACCGCAAGATAGATATGCACCGAGATTC
TCTACCAGCCGCTGACCTTGCTCGACTGCCTACATACATTTTGCGGATCGTGTTTGAAAA
GCTGGTTCTCATGGCAGGCGTCGAATCCCACGGATAGCAACAGACCGCGGTTTACATGTC
CGTCCTGTCGGGCATCTGTTCGAGACACAAGACACGATGCGAAAGTGGCCACCTTACTCG
ATCTCTTCCTCCAGTCAAACCCGGATCAAGCAAAGTCGGCTGAGGAGAAGGAGGAGATCG
CATCGGAGTACAAACATGGGGATTCTGTGCTGCCTGAAGTCGAGCAGATAGTGCGGTCTG
CAAGTGACGATGAGGATGAGAGGCTCCTAGCGGAGGTCAGAGATATGAGTCTGCGGGATG
TTCAGGGAGCCAGCGGTATTGGAAGCGGCAGCAGCCGGCGTCGCCATCGTAGTCCGCTGG
CACCGCGCCCACGAGGAAGATCGGAGCGCAGTCCGGGTGCACAGGCGAGGGAGCAGCGGG
TGGAAGATGCGAGGCGGAGACGACGGGCGGAAAGGCGAATGAATGCCTCACCGGCCATGC
GCAATCCTCGAGACATGAGCCCGGAATCGAGAAGGGTTGAGCATCAGTCCAGCCTACGGT
CACTCATTGGGTCAACGGGTGAATCAGCCATCGAGGACGAGATCCTACGACAAATTGCAG
AGGAAGGGCTGCTGGATGGCATCGACTTACATACTCTGACACCTACGCAGGAAGACGAGT
TGACGGAACGCATTGCGCAGGCCTTCAGGCGGCGGCATCGAGTTCCCTCTCCCACCCACA
CATCAAGGCGAAGAGAGAGCCAGTCGCCAGCTCAGCCACGGCCGGTATCACAGGATAGAC
AGCAGCAGCCTCAGCAGTCTCAGCAACAGCAACAGGAGCGGTCTCCCAGTGCTTCAACCT
CTACGCCTCGGGCTAGAGAGCCTACCAGACGGGCTCCACCGGCCTCTAGACCTCGTCTTC
TAGAGCCTACCACCGCTCATAATGCTGCAAACCACCGCCGAAGTGCTTCTGATCAAGGCA
CGGGCACGTCGGAGACGGCGTACATCGCCAACTCTGCCCACGGGCTTCTCCCTCTCTTCC
GAGGCACTAGCCCAGCCTGCGGCCCACACAGCTAGCGGTGGCTCTACTGCAGGTTCCGGC
ACCGGCACTGTTGCGGGAAGTGGTCCTGGGACTGGGCCGTCCCGCAGCGAGCCTCAAATG
GCTCCCTTCCGCCGACATCACTACGGAACCAGACAATTTTACCACTCCGGGTCAACCGTT
CAAGACGTCCTTCGTCTCCTGGAGAGCGGCAGCGCCGGCGGAGCCCTGCTGCTATCAATC
CAAACGGAGGAAACACCGCTGCTGAGCCTCCTCCTCCTGCTGCAACGTCCGTCGTCGGTG
AAATTACTGGGCTCCATACTTCGAACAGGCGTCAGGCTTCCCAGTCACAGCCATCTACTC
CAGCCACCGCTACGGCTGCTGTCAACACACCGGTAACCACCTCTCCGCCGCCGGGGCCAA
TTAGACGAGTCTCAAATCCTGTTATTCTACCGTCTACTCTGTCGCCTGCTCAGATGCCCC
CCGAGCCTTCAATATCATGTGAACGGTGCGGGAAGAACAATATACAATATGAACTGCACA
AGGTTTGCAAGCTTTGCAAGTCGGGCAATTATTGTCTATGTGCTCGTTGCTATCGTCTCG
GCCGCGGATGTCTGCATTGGTTTGGATTTGGTCACGCGGCGCAATACTTCTTTGAGAAGA
AGATGGCATCTTTGAACAAACCGTTGAACGAACAAAAACCGCCTCACAAGCTGACCTGGC
GTAGGTACTTACGGCCACCGGAGGAACGAGTAGAACAATCATCGTCATCTTCCCAGAGCC
CACGGTCTGCTCATGTGCTGCTTTCCAGACGAGTACAGATGGGCATGTTCTGTGATATGT
G
>comp99_c0_seq1 len=2034 path=[1:0-425 427:426-426 428:427-2033]
AAAGGGGGGGGAGTCCTGTGTCGCCTTTTTTGCAGCTTTGATCATATCCGAGACGATGGT
AGTATGGCATATCCTGTTCTATAGGAGGGATAGCTTGAGATATCCGCCGTGACGGGCAGT
CGTTACACTCATCACGTACGGTCTGTTTGGTACGCGCCCACGGCTATACGCGTCTAGAGT
GCTTCATCTTGCATATCGATCGGAGAGGCACGCGCACATTTGTGAGAAGGCAAATGCACG
GAAGAGCCTGGGTATCTAGATCTGGGCGATCCGCGAGACAGGTTTCTGCCCTGTGACGTC
GGTCTCTAGATCTCTTGGATAGATGATAGACGTCTGCCTGGTTTGGGAGCGCATCGACAG
CCACACAATCTCCGTAGAGAAGACGTTCTTCAAAGCCGTTGGTCGGAATAGCCTCCGACC
AGCCTCTTTTTGCCGCCCGTCGCCTCTTGGGATGGGCCATCTCTGGCATGGTGCAACGGA
AACGGGCGTCAGAGTCGGACAGGATGCGACTCACTGTGCAACCCCAACGAGCACCCTGCA
TGCGCGAGAGCCAAAGCAAACCTCAGCACCTGGTACCGAGAGCAGATATAGGACAGGGAC
CTGGTCCGAAGCTGTTGTCGGCAGTTTGCCTGGTAACTAGTACTCCGTATAGATGCGGAA
ATGCAGGCTTTGCGGCTATGGAGGACTCCGTCAAACGAGTGGAACAAGTTGAATGTGCTT
AATACAAGAGACATAACTTATAGGCCCCAACATGCAGCTAAATGTCACACTGTCCCAATT
TAGCTACCATCCTGTGCTCTGTCGATCCTTATAACGCTCATCTTATAGATGTCGTAAGTA
GTTATCCGGCCTGGTTGGCTCGTCCATCTCTACCCACACAAACCAGAGTCGGTGATGAAG
ATGGTGATGACGATAGCCACGAAGCCTGGAAATGTGCGATTCATATGCAAGGCGCTGATG
TGAGCCTGCAGGAATTCGCGTTTCTGGGTATAGTTCTCAGGTTGTATACATGATACTCCG
TAGTTCAGCGCATATGTAAAATCGTGCAGCTATGGATGCAGGTCCGGGGATGCGGTCTCT
GTTCAAATTCGGGTTTCCCAGGAACTTGCTGCTTTGCTCTCTGACCAGTTTCGTCCTGGG
ATGTTGACTTCTCAGTCTCTGCCATAGTACTCTGTAACTAACTATCAGCCCTGAAGCTGG
CCACAATGTCGTTTGTATGGAAAGCATGTTGGCTGCTGAAGCCCTTCGTATAGGGTGAAG
ACCCCCCCTGTATATCTTTACTGGACTGGGAGAAACTCCGCCGCAAGCGCTAACGCCCTG
CTATGGAGAAAAATAACGGTTAGTCTACTCCGTAGTTAGCAGCATTATTAGACTGCTGCT
ATGCATACTCCATACTCCATCGGCAACGTCTGCCCGTTGAGTGTTGTTGCTGTTGGCTCG
CGTCAATAGCCGGCCGCTCTCCCGCTATAACTCCCGCCTGTACAGATTCCCCCCAGTCTA
CAAGTAACCAATTGATAGCAACAGCAGACAACAAACGGGCCTGAAAATACGGGCGAGATG
CTCGTGAGAGTCGGTCAGGCCAAGAAGGGGGTCTTCTCATCCTCCCGGTCGATCTGCGCC
GGCGAGATAGACATGTAACGACGCCTGGCGCTGCGCCATTGGCTGCCCTTGGAGGATCCG
ATGAGCTTGACGTCAGCTTCACGGGCTGTATTTTCAGAAACATCCAAGCCACCAGGCTCA
GGCCCGTCTAGTCGCCGTTTGTCTGCTATATTTCGTTGTTATTGATATCATTGCTTGTCT
GTAGTTGGACGTTCGATGGCTGCCTTTCCTCCATCGCTGGACGGTGAATCAACTGAATTG
GAGATAGTTATCGACAACGGCGATCTATACACTCGCTAACGCCGCGCAATAACTAATAAT
GGGGCCTGTCGACCTCCCCCGGCCATCATCGCCAGCTCGCTACGACGCCGAAGCTGAGGC
TGTCGGCCTTCTTTCATATCATGACCAGCAGTAAGTCTAGTCTAGTCTAGTCTA
>comp100_c0_seq1 len=2319 path=[1:0-697 699:698-698 700:699-2318]
ATATGGTCCGACCACCGTTTGTTCCTGCATTGGACGGCACAGCAAGGCGGAATGGGATCT
GCTCTAAGTACGTCGGACATTCATCGGAACCACGCGTAAAATCGATCGTGTGCTTACAAG
CTTAAGCAATATGACGTCACGTAATTTCGGGTGAGGCGTCTTGGTGTAACAAGAAACTGG
CGCTGATTGGCGGCATTTCATTGTCTTAATTGAGGCTGCATGGGAAGTAAGCGCCGAGGG
TCCACAAAAGCTTGTTTTTATGGAGCCACTTACCCGCCGGTGCCGCCACGATCCAGAGAT
TTTCACATGTTAGAACTTCGGCCATTAGTGGTCCTGGTATGTACCAGGATCGGCATGCTT
GGTGAAGCGATGGGGGCATTCATGCAGCTACTATTAAAAATTCCACGAACCAGCGACTAC
GAAAGTAGAGTAATTACGCAAGCTCAATAAGTAAGAATAAATTAATATTTCTCTCCAAGC
ATGTGAACTATTGATAGAGATTCCCATGAATAAACCCATCCCGTAGTACCATGTAAGTCA
GCGCTCCCCTTGAGAAAGATAGTGAGGGAAAACATTGAAAACTTAGCGGGAAGAGCGAGG
GAAGAGGAGGAACTGTAGTGTTGGATAAATTGTTTAATTGTTAATCTGTCGCGAGAGATG
GGTGGTGAGGGGAAGGGAAGTACTTAGTTCTTCGGGTTGGGATATTGCATTCATATACTA
GTAGATAGGAATATATCGAGTGAGTTTCTCTCTTTTTTGTCTCTCTCTCTCTCTTTTTTT
ATTGTTAGTCATGCTTTGTAGTTGCTGGCCTCTTTCGATGTAGCTTTTGATACACGGTGG
CCAGCACCCGTATCCTATCTTATGCAACGCCGACATAAGGGTACTAATGCGTCAATGAGC
ATAGAATATGGAGCAGGGAGAGATGGTTGTTATGTGTTGTGCGATATTCGATAAACGTGC
GGTTCCAAGCTTGGGAAAGGCCAGAGAAAAGCCGATTAGCTCTGGCCTTCGAGTAAAGGG
CTTTTAGGCACGGCGTCCAGTGCCACGGCGTGTAAAGCAGGCCGTTCCCTGCCATTAGCT
TCACCTGCCCGTCGTTTAAGAGCTTCTATAACCCACGCGGCGACCTCCTTATCGTAGGTG
TCGGTGTTATGGTCGGGCACGTCTGGGCTTCTGGTATCGGTTGGCTCTTCTGATCCTGCA
GTTTCTGCTGCTTCCGACGCTTCTGGTGTAGCAGTAGGTGGTTGCATGAGCTTTTCTACC
CAGGCATGTCGAATAAGATTGGCATATGTTGGTCTGGCAGCGGGATTTTTCTGCAGACAG
CTTGCGACGAAGTCTTTTGCCTCGGGGGAGAAGCCTGGATCGGGTAGAGTTGGCGGGTCC
CCTTGCACGATGGCATTGAGTTGGCTGAAGATATTGTTGTATGTCTCAGGGGGGTAGGGG
TACCTGCCCATCGCACATTCGACGATGGTCAAGCCAAGACTCCAGATGTCGGATTGAACG
CTGTACGTGCCTCCACCGGAGCTACCGGGATGCCCACCACCTGCAATACGCTCGGGGCCA
TGTAACTCTGACAGCCAATGTTTGTCTTCGCAATGCTAGCAACAAGGTTACCGCTCACTC
CGAAATCGCAGATCTTGATCTGTCCACGCGTGTTGACAAGGATGTTCGTCGGTTTCACGT
CTCGATGGATGATGTTATGTTCGTCCTTGAGACACTTGAGGCCCATGACAGTCGAGAGAG
TGATTTTGCGCAAGATGTTTTCAGGTACACCCCCTGCGTAGACTTTTTCCATAGATCCAC
CATCCATGAACTCAACACAGATGTAGACAGCTCCCTCCTGAAAGAAAGCGCCGTAGAAAT
CGATGATGAAGGGTGAGATACAGCGATGTAGGATGTCCAGTTCCATGATGATAGCGGTGA
ATTTGGCCTCATCGAGCTCGAGACGGATCTCCTTCATGGCCATGATGACGTTTGTAAGGT
CGCCCTTGCTCTTTATCGTATTTGAAGTTGTATCGAGGGAGTTCGAATCATTGTTGTTCT
GGCCATTGTTGTTGGTATTGCTGTCTGGCAGATTGCCTACTGCCATGCTCCCCTTCAAGC
CGAGACCAGGCCGTCGTATCTTTGGCCGACAGTGTCGTACTCTGTAGACGGTACCGTAGT
TCCCTTTCCCTAGCTCGTTGAGAGACTCAACATCATCCAGGGAAATACTGAAGCTCTGGC
CGGAGGAGAAATCAATGCCTCCACCGTGGATAATGGCCTTGTTCTTGAAATTTATTGTGC
CGGCCTTTGTATCAATGAGCTCCGAGTACTTGCTTAAAA
>comp101_c0_seq1 len=1150 path=[1127:0-750 2290:751-751 1878:752-1149]
GAAAAAAAAAAAAAGAACTGGAGCCAGTCCACCCCAAGGCTGGCTGGCTGGCAGGCAGGC
ATAGTTACTTGAAGATGTGGCATCGCCCGGAATCGAACCGGGACAAACTCGGCTTTGCTT
GTGTTCCACAACGAGTTATCATGACCATTAGACTACGACACCAGGGATGCTGCAATTGCC
ACGGCCGCCTCAGCATGAGGTTTGCGCAGCGGATACGAATACGGAGAAGAAAGATAGCCA
GCTTGTTGACGTTTTCGAGTTGTACTTAGGCAACAAAAGGATTATCACCATGCCCCATGG
ACTGACTCGACAGCATGAGTACGATTGATTATTGGGATGCCCCTAAACTGATATACAATG
CAGCAGTTACACGACATAGGAAAAAGAAACCAGAACAGCAAACGAGCGACCCGGACGCGG
GGCTGCGTTGCCATTTCCCATATAAGAGTTATTGATGGAGGACTATCTCAAGCCAACATT
GCCACAAATACCAGGGTGTCTGAGGGGAAAGGTCGTGGTAGCCAAGGCAGTAATGGACAG
AGGCGCAACGATCATGCCTCTACCTTGCTGCTCGGGAGTTCGAAGTAGAACTTGTTGTAC
TTTTCCGGGTGATAGGATGAGAAGTAGTCCATATACAGCAGCTCTTCCCTTGTCTTCGGC
TTGATGGTCAAATCTGGAAAGTTGCGCAACACGCTGCCGAGAGTGACATAAAGCTCACAG
GCAGCAAGTCTGGAATTTGGGTGCAAGGAAGAAAAAAGGAACGGGAATGTTAGCCATGTA
CCATGCACACAGACGGAGCGCAGGCAGCCATTATATATAATTGGCCGGGGAGGGACGCTG
CAGATAGACTAGTGGGCCGCATGAAGGAAAGAAAACGAGTACGCAGAGGCTTTGGAAAAC
TTACTGCATGCCAACGCAGGCGCGGGATCCTTTGCTAAATGCCACGAGATACCTTTCAAG
CTCGGCGCTGACCTTCGAATCTAGCCAGCGCGAGGGATCGAATTTGTCAGGGTCAGGGAA
AATATCTTGATTTCGATGCATGGTCCATGAACTCATGCCCACAGTTGTCTAGATAAATAG
TCAGGGCACTGGCTGTCATTTGCCCTTAAGGAGAGATGGGGGTGGGCGTGGGGTTTAGGG
ACGAGAGTAC
>comp102_c0_seq1 len=1096 path=[1074:0-678 1753:679-701 1776:702-1095]
TAACCAAGAGCTGCCATGTGGTCACTGTTGCGAATTGGTAGGAAACCAACGAAAGGAATT
TGCATGCTGGCTAGGGTTCCAAGAGCATACCACGTGGTATAACTGATATATAGACGGGAT
GTATACCTTCCCATGCAAATAAGGACGAAGACATGTAGAGGAATCAAATTGGTAATGAAC
ACATATCCACCCCAGGCAGACACCATGTACCCGTAGAACAAAGCTGTCAAAGCACCCCAC
ATGATCGATCCGTTCTTCACAGCCTTGATCCAGAGGAAGAATGTAAAGACGAGAAGGAAG
ATGGCAATTGCTTCGTTATCGTAACTTCCAGCCACAGAACGGGAGATGTAACCCGGCGCA
ATTCCAACAAAGGCAGCGGCTAGAAGACCGGCTGATGGAGAGGGAGCCATCTCTGTAGTG
AGGAGGTACATGGCCAGGGCTGTCAGGCCAGAAAAGGCGGGAGCAAGTAAGACGCATACG
TTTCGAATATCGACGGGAAGAGCGAGAAGTCGGAGGAGTTTATAGATAACACCGCTGGTG
ACCATTAAGCCAGGGTAAAGAGTGCCACCAGTGACACGTCCGAGGGGATGCCATGTTCGG
TCATCGAACCAGTCCCAGAACTTGTAAAAACCATGCTCAACCAGGTATTTTGTAGCTCGG
AAATTAAACCATGGATCGAATTCGTGGATAATACTTTCAAATCTTATGACACTGAACAAT
CTGCTGGAGACTGCTGCTGCGGCGATGAGCAGTAAGATAACGACACGCAGCAGCCCACGG
GTGTTTTCAGAGGTGCTGCCCTTTAGAAACGGCTCAATTGCACCGCTGGCCATGATGGCC
CGACGAAGGAAGAAGAAGCTAGAGACGAGAAAGAGAAGACAGCCTTGACTGTTGCGCTCA
TCGATCAACTTCAGCTTGTCTTGCTGAAGCTGCTGCCGCTGCTCGTCTTTCTAGACTTGC
GAACGCAACACGCTGGCTTTGAGCTTAGTCAGCAGAACTGGCCAACTTCCGGTGCCAAAC
TTCGACTTTGATCATTTTGGCTGCTTCATTTCTCTCATAAACTACACTGATGCCCAATTC
GATCATTTCCTGAGCT
>comp102_c0_seq2 len=506 path=[1753:0-22 2207:23-111 1776:112-505]
ATTCGTGGATAATACTTTCAAATCCTAGTTAAAGCAGCAAAACAGTTAGCCATTACGCTC
GATATTGGTCTGTAGGACGTAGTAAAGTGAATTGATTGCGGAGACATCCATACTTATGAC
ACTGAACAATCTGCTGGAGACTGCTGCTGCGGCGATGAGCAGTAAGATAACGACACGCAG
CAGCCCACGGGTGTTTTCAGAGGTGCTGCCCTTTAGAAACGGCTCAATTGCACCGCTGGC
CATGATGGCCCGACGAAGGAAGAAGAAGCTAGAGACGAGAAAGAGAAGACAGCCTTGACT
GTTGCGCTCATCGATCAACTTCAGCTTGTCTTGCTGAAGCTGCTGCCGCTGCTCGTCTTT
CTAGACTTGCGAACGCAACACGCTGGCTTTGAGCTTAGTCAGCAGAACTGGCCAACTTCC
GGTGCCAAACTTCGACTTTGATCATTTTGGCTGCTTCATTTCTCTCATAAACTACACTGA
TGCCCAATTCGATCATTTCCTGAGCT
>comp102_c0_seq3 len=61 path=[2147:0-37 1753:38-60]
GTTGGACTGATCTCCATAGTCCAAACGGGTAATCGTACATTCGTGGATAATACTTTCAAA
T
>comp103_c0_seq1 len=1543 path=[1508:0-1506 3037:1507-1542]
GGCTTGCAGAGTCACTTGATCGCAGATCAGACGGAAAAAGGAAAGAAACGAAAATAGGGT
CAACTTTTGCTCTCTGCTGGCGGGTTATCTGCAGGCCAGGTTGGTTTGAACAGTCCGGAG
TATACACGGACAACGCAGACGGGCAGGACACGCAGACACGACGGGGCAAGGGAGCGAAAT
CTCGATCCAAGACGATAGCTACCCGGCCAGAGATATATTATTTATGGAAAAGAGCTGAAG
CAGTGGGGAGATTTGGCTGGCGGGGCGGAAACGAGCTTGCCATCTCTCTCTCCGGCTCGC
TGGATGCTGGCTCTGCTTGCTGGCTGGCGGCCGGCTGCTGGTCCTGGTCCTCCGTTAGGA
TCTCTGGTCTCTGGTTGGGACCGGGCTCCTATGCCTGTCTGGTCTGCCGGCGCTGGGGAT
GGGGTGGATGCCTGAGTCTGTCCTTATATGATGTAGGTCGAATAATGCGTCTGTCTCTCC
GTCTCTCTCCCTCTCTCTCTCTCTCTCTCTGGTGCATGAACTAACCAGCTCAACTGTCCG
TCCAGCGTTGTGTACTTATATATAGCTAGCCAATACTGACTCGCATATAGCCGTCTGGAC
TAGCATGGCATGGACAAGTCCTGACATGCTACATGGCACCGCGACAGGCCAGGGATCAGG
GGCAAATCCGCCTTCCCGTCTTAATATTACGGCTACGGAAACTCATTGTCAAACTGTCAT
GCATGATTCTTGCCAGAGCGAGAAACGGTAGCATTCAAGTTGCCCATCTGGACCCGGGAT
AGATCCATGCAGGATAACAGTTGACAGGAGAAAGAAACCAGGCTCTCTTCCTGACCAGGC
TTGTGAGCGACTTCCTATCAGCATCCCGTGGGGGGGGGGGTGTTTATCTCAACTCGTTTA
GTTATACGTTGCCCCTGGTTGGACTCTGAGCGGAAAGGGGTTAAGATCGCATGGCCATCG
CAAAGAAGCTCTGGCTAATTCGCCCCTACATACATCAATATTTGCGCCAGGTGGGAAAGT
TTTATGGAGTTTATGCCGCCATCGAACCCGACCTTTCCTCTGCGCGAGGGCCATCTCGTC
CACTTAAAATGGAGCCCGGCCGATTAACTCATGTCTATACTTCGGTTATGCTGGACAATA
AGCATGGATATCGACAAATGACATCCCAGGAAGAGGACCTAAATAATTAGTTGAACTGCC
AAATAATAGTTTGGGGCAGCAGGAAAAGAGGACCATCCCCCCCGTCTCGAAACGACACAC
ATCAACCGGCAAGTAAGAAAGCACGCAAATCCTCAATCGAAAAAACGGGGTACTTTAACT
TCCCCATCGACGAGGGCTAGATGTTTTAAACCTGCATCTGCTGGGTCCTGCTAGCACCGG
CCTATCACGAATGATACGCGGCCATTCAAAAGCCATGTGGAGCTTAGCCTGCTGGAGCCT
ACCACGAAGAAGAAAGAAGCAAAATGGAAAACGGCACAGATTTGTCAAACAAAAGGCGAG
AAAGGCAAACGAAAGGTTAAAAAAAAAAAAAAAGAAACCGTCG
>comp104_c0_seq1 len=2088 path=[2066:0-1079 3146:1080-1235 3302:1236-2087]
AGCAAAGTACTCCCTCCCAAAGTCATGAAGCTCATTCAATTGTTCGTGCATTTGCAAAAG
ATAGGGGGAGAGCTGAGAACGGGCCGAGGAAAGAGCAGAGTCGAGTTTGTGACAATATTC
GCCACAAACAGGAGGCTGAATGTGTGTGTAGCCGTGGTAAAGAGACGTCATGTTGATATC
AGGGAGGTAGAAGGCAAGAGCAGCCGCGATCAAAACAATGACAGAGGCACAGATAGCGAA
ATAAGTAAACAAAGACACTCTGGAGTGGCGAGGGCGAGTTGAGGCAAGGGAGCCTGTGGA
GGAAGCAGTAGCGGGGGTGCGGTGGGCAGGGGAAGATTGGGTGCGGGCAATGATGGAGTG
AGGCTTTGCAAATATGCGCGATGCAGCAGCAGGATCAGCGGATGAAGTTACGTACGATCT
TCTCCGATCTCTGTCCCTCTTTAACTGATGGATAATCTGCACTATTTCCTTGCGTGCCTC
GGCCGGGTCGAGCGGAACACCGTCTAGGGCCATGGTGATGTATTCCTTCGAATTTGCTTG
CAGGAGCCGATGCTGAAGGAGATATCTCATCATCATGCAGACGAATACTCCGCAGTCATT
GTTGTTTTGTTGTACGGGGCAATCAGGCATCTGCATGAATTTGATGGGCTTTTCGCAGAT
GATGCTGATCTTTTCCGTAACCGCGTGTGCCTCGGTAATGTTTCCAGGTGGCAGGGAGTC
ATAGTGGAAAGCTACTTGGTCCGCGAGGGAGACAAGCAGCAGAGACCAGTGAGTGCCGCC
TTCGGCCTGCATGCCATTTTGACAGTCGTTGATGGGTAGAAAAATGTGAGAAGCACGATT
GAAATCAGGTAAAGCGTTGCCCAGTGTCTTTGGGTCCGGAGTCTGGAACAGGAGAAATGA
CATGCTAGGCCGAAGGAGGATGATGCGAGTCTTGTAGAATGAAAGCAATTCATGCTCCAA
ATATCTGCGGAATAAGTCAGTAAAAATATTGGTCTAGATTGCCGACATATAAAGAGAGCA
TACTCCTCCCAGAACCCAATCACGTTGTCCGTCAGCCAGTCCGACTTGAGCGTATTATAA
GTCTTCATATGTGACTATACAGTGTGTTAGTAGGAAGATATCCGGAAAATAGGAGAAAGA
TCACTCACTGCTTGCATCGTAGTCTTGAGAAGCACTCATGGTCAGTAAAATCTGTCACAG
CAACCACACCCGTAAAAGTCCGACTGTATCACTTACAGGTCAGATAGATATCATCCGGAC
CCTTGAACATGTTAGCATTTATATACCTGTACAACTGACGGGCAAATCTCTGATATAAAG
CCATGCCAACGAGAGGCACCGCAACAGCAAAACACAAGCAGATAGTTAAAGCAGACAGCC
AGGAATTTCCGCGAGACCATGACTTGGCTTGCCGTGAATGATATATACTGGCACCGTCTT
ACATCTCTTCCGTTCAAACAAGACGAGGCGGTTTGGCAGCCAGCAAGCATGTCGTGCAAG
CTTATATCAAACACCGGCTAAGCAAACGAGCCGAAACAGAAACAGCCGCAAACAACGAGA
GCACAGCAATCCACGTAGAGACATTTGCTAGCGACTAACCTCATGATTGAAATGTTCCCT
TAACTTGTTCTTGAGACGGCCGAAACCTCCATCAACCATCTTCACAAGCCTTCGCCGCCT
GCCAGAGTGTAACGACACGATGGCTCTTCTCGTCGTCTACGCGGGATTAAGGGAGGGAAT
GTAGATATCTATATCGCATATAGAGGTAATGCGGCGACATAGATTGAGGAGAGGGAGAGA
AAAGAGGGACCGATGACGAGACGAAGAGAATGAAGAGGAAGAGAGGAAGATGAAGAGATA
TAGAGATGCTGTAAGATGGAGTTTGTGCTAGAGAAAGTGGCCACCAGCCCAGCAACTTTT
ATACGGAGGAGCAACCCGCCACCAAAACATGTTCAACCCGCGCAATGAAACCGACCGGTC
TCGGCCTTGCAGTCCGCTAAAAAGTTCCCGTAACTATTGTAAAATTGTCGTCTAATTAAT
TTAATTTTATTTTACTTTCGTTCGTCTTTTTGTCCTTCTTACTTAAAA
>comp104_c0_seq2 len=1960 path=[2066:0-1079 4154:1080-1107 3302:1108-1959]
AGCAAAGTACTCCCTCCCAAAGTCATGAAGCTCATTCAATTGTTCGTGCATTTGCAAAAG
ATAGGGGGAGAGCTGAGAACGGGCCGAGGAAAGAGCAGAGTCGAGTTTGTGACAATATTC
GCCACAAACAGGAGGCTGAATGTGTGTGTAGCCGTGGTAAAGAGACGTCATGTTGATATC
AGGGAGGTAGAAGGCAAGAGCAGCCGCGATCAAAACAATGACAGAGGCACAGATAGCGAA
ATAAGTAAACAAAGACACTCTGGAGTGGCGAGGGCGAGTTGAGGCAAGGGAGCCTGTGGA
GGAAGCAGTAGCGGGGGTGCGGTGGGCAGGGGAAGATTGGGTGCGGGCAATGATGGAGTG
AGGCTTTGCAAATATGCGCGATGCAGCAGCAGGATCAGCGGATGAAGTTACGTACGATCT
TCTCCGATCTCTGTCCCTCTTTAACTGATGGATAATCTGCACTATTTCCTTGCGTGCCTC
GGCCGGGTCGAGCGGAACACCGTCTAGGGCCATGGTGATGTATTCCTTCGAATTTGCTTG
CAGGAGCCGATGCTGAAGGAGATATCTCATCATCATGCAGACGAATACTCCGCAGTCATT
GTTGTTTTGTTGTACGGGGCAATCAGGCATCTGCATGAATTTGATGGGCTTTTCGCAGAT
GATGCTGATCTTTTCCGTAACCGCGTGTGCCTCGGTAATGTTTCCAGGTGGCAGGGAGTC
ATAGTGGAAAGCTACTTGGTCCGCGAGGGAGACAAGCAGCAGAGACCAGTGAGTGCCGCC
TTCGGCCTGCATGCCATTTTGACAGTCGTTGATGGGTAGAAAAATGTGAGAAGCACGATT
GAAATCAGGTAAAGCGTTGCCCAGTGTCTTTGGGTCCGGAGTCTGGAACAGGAGAAATGA
CATGCTAGGCCGAAGGAGGATGATGCGAGTCTTGTAGAATGAAAGCAATTCATGCTCCAA
ATATCTGCGGAATAAGTCAGTAAAAATATTGGTCTAGATTGCCGACATATAAAGAGAGCA
TACTCCTCCCAGAACCCAATCACGTTGTCCGTCAGCCAGTCCGACTTGAGCGTATTATAA
TCTTCATATGTGATGCTTGCATCGTAGTAGGTCAGATAGATATCATCCGGACCCTTGAAC
ATGTTAGCATTTATATACCTGTACAACTGACGGGCAAATCTCTGATATAAAGCCATGCCA
ACGAGAGGCACCGCAACAGCAAAACACAAGCAGATAGTTAAAGCAGACAGCCAGGAATTT
CCGCGAGACCATGACTTGGCTTGCCGTGAATGATATATACTGGCACCGTCTTACATCTCT
TCCGTTCAAACAAGACGAGGCGGTTTGGCAGCCAGCAAGCATGTCGTGCAAGCTTATATC
AAACACCGGCTAAGCAAACGAGCCGAAACAGAAACAGCCGCAAACAACGAGAGCACAGCA
ATCCACGTAGAGACATTTGCTAGCGACTAACCTCATGATTGAAATGTTCCCTTAACTTGT
TCTTGAGACGGCCGAAACCTCCATCAACCATCTTCACAAGCCTTCGCCGCCTGCCAGAGT
GTAACGACACGATGGCTCTTCTCGTCGTCTACGCGGGATTAAGGGAGGGAATGTAGATAT
CTATATCGCATATAGAGGTAATGCGGCGACATAGATTGAGGAGAGGGAGAGAAAAGAGGG
ACCGATGACGAGACGAAGAGAATGAAGAGGAAGAGAGGAAGATGAAGAGATATAGAGATG
CTGTAAGATGGAGTTTGTGCTAGAGAAAGTGGCCACCAGCCCAGCAACTTTTATACGGAG
GAGCAACCCGCCACCAAAACATGTTCAACCCGCGCAATGAAACCGACCGGTCTCGGCCTT
GCAGTCCGCTAAAAAGTTCCCGTAACTATTGTAAAATTGTCGTCTAATTAATTTAATTTT
ATTTTACTTTCGTTCGTCTTTTTGTCCTTCTTACTTAAAA
>comp105_c0_seq1 len=1282 path=[1:0-1020 1022:1021-1021 1023:1022-1281]
CAAGCTTGTAACTTGGGATTCAAGTTTCAAGACGGCCTGGGATGCTTCTACCATACCGCT
GAATATCTGCCAATTTCCCCCCTGAATGGAAACCGCGCCTTGAGCTGCCATGCAGACCAT
AGTCTCTAGTCCATGAATGAGGGGAAGATTTTGACCATAGTTCACACGAGTACTTGCTTG
GATGACCTCCCTCGAGAATGCCTCCGATATGTGGTTTTCCTTCAAAAATTCCGCTCCTGT
AGCCCAGGTTGCCTCAACCAGACCACTACTTCGTGCAGCTTCCGAAAGGTTTTTCCACGG
AAACAATGGATATCTGTACAATTTCAAGAACTTTCCGACAGTAGACTTCATCAAGTCCTG
GGTTCGCATTGGGGCCCATCCATACTTCCACAGAAGTTGCACTATATTCCACCATCTATA
GTTGCCCTCTCTCTGTTGGAATACGAATTTGTTTCCATCCCACACACCCAGGTTGTCTGT
TGCTTCCTTGGGCCGAGCAACGCCGGCATCTTGAATCTCAAGGCCAAAGTTCTTTGCCGC
TTTCATGAGATTTTTATTCGCCTCGACGAATATGGATGCTCCCAGCTCTATGGGCAGGGA
TGGGTCATCGAATACGTCAACAGTGGTGGACCTTCCGCCAACATAGTCTTCGCGTTCGAA
TATTGTAATGTTTACGGGAATGGAATAGTAATCGGCGTAAGTTCGGATATAGTAAGCGGT
AGATGAGCCCCCCGAGCCGGCACCTATTTGACAGTTAGTTAAATTGAAAACCGCGTTGGC
GATCACTGAGTCCTGCAGAATATGTAACAGAGACATTACCGATTATTGCAACTCTTTTCG
GCGCTCTCGGGGCTGCTGGTGCATCTGCTGTCAGTGGCTGCTGCACCTCCTGCGACAGCA
CAAAGCTCGCCAGCAGGAGGATGTACAGAACAAGGGTAGAACGAATGCTATGCATCGTAA
TTCTGTTATAGTGCTGTCCAGTCCAATTACACCGAAGGCGAGGGTATTATTTCTAGGAAA
CGGGGGCTTGCGAGTTCTAGGCGCTGCTGTCACACAACGGCCCTTTTCAACGGCGAGTAC
GGCGTAGTTATGTTGATTAAAAATACTATCAACCACAGAACGGATGTCAAATCAAATGCA
CCACAGGGATTCCTCTTTTCTCTTTCTGTGATAGCTGTGGTCGGCCGTTGAATTTTCTCA
ATATCTCGAACACAGCATTGAAGATCTCGGCTGCGCGTCAGGAGGAAGTCACAGTAGTAG
AACCGACAGCGAAGAAGGCAGC
>comp106_c0_seq1 len=5084 path=[1:0-1191 10125:1192-1305 1193:1306-5083]
GGGAGCTTGGAGTGGCTTAGGTAAGACAAAGTCATGTGATAGGCTCTAACTGTGGAGCGG
AGAGGGCTGGGGGACAGCTGGACATTATTGTTTGTGACACACCACCAGCAAAGAATAAAG
ACCGCCACGGACATCACATCAACCGGTGGCGGTGGTCCTCAAGCTATAAGCAGCAAAGCT
AGAACTCATGGGAAGAGACTGGGGCCGTGTATATCATCGACATGCATGATTGGAGTTTGG
GCCATGGTAGCCCTGCCATAACTAAACTCACTAACTAACAGGTTGCCTCTCATAACTACA
GACAACCAACGCGACCAAGGAACAGGCTAACTACAAGCTATGTCTGCGGTCTATACCGAT
TTATTGGATGAAGTCCACGTCCCGGTGAAACCTGTCACTGCCATGTCGGACGATTCCTAC
AATACTAGCGTCTGATATACAGCCTTATCCGCGATTTGCAGAACGTTGCGAACACCCACT
GCGTTGTTGCCGATTGCTTAAGCAATGCAACGGGAGCTGGATCTTGGTTCTATCGCCAGC
AGGATATTTGCAGCAATTATGCAAGGCCGCTCCATCCCAGCGCTGACCCGATTGTATATT
CGTCACCTGGGCTAAATAGAGGAGCCCCGGTTTCGATAGGTCTGTTTGGGGAGGCTCTAT
CGCACTTTATTTAACCCTGAGATGATCCAGGAAGCGATGGAGGAAATAAGGAATATATGG
GCTATACGGATGTCTTTTGTGGCCCCTTCTGCATAGGCGTCTGCTTTGTGTAGCTGCTCT
GGATAGTGAAGTAAATATTTGTAGAGCCCAACAACTAGTTAGTTAGCAGCTACTCCGTAG
AAGGCCCCAGAAATTGATGTTTTCCTATTACTTGCTTTTACTTTCAGGGTGATCATCATA
ACTAGTCAGGCTTAAAGGCAACTGCTTGGAAATCTTTAGTGGGGCTGTTCCTCAGTTCAA
CAACTACGCCAGCAGCAGGTAACTAGCTAGCTAGCAGATAACTAACCGGTAGTTGACCAG
CTTGCGCTTCCATCATCAGAAGAGTTTCGCTTCCGAACATCAACTCCTGTCCTCCATTCT
ACATTCGCTGCTGCCACAACATCGCTGAGGATGCCTTCGGACCTGGAGCTTCTAGCCGAC
ATGGGCTTTGACCCAGAGCGGGCCAAAATAGCAGTGTCTAAATCCGGCGGCTGTAAGTCA
GGCCGACCCATGTTCACAGCATCAGCCTTCGAGTTCCTTAGGATCTTGGATGGTTTTAGG
TTTAAAAAAAAAATACTTGATACTGACATATTGTCTTTTTATTCAGTACAGGGGGCCCTC
GAGTGGCTAGAAGCCAACCAAGACAAGTCGCTGGAAGAAATACAAGAGGAAACGGCCCAG
AAACAGTCAGAAGCAGGAGCGTCGGATGAACCGCCAGAGTTAAAACCTGGAGAAGAACCA
AAGAGCTTGGTCTGTAATGAGTGCGGGAAACGGTTCAGAAGCCAGGGCCAGGCCGAATTC
CACGCTTCTAAAACAGAACATGTTGACTTTTCAGAGTCGACGGAGGAGATCGCACCGCTC
ACGGAGGAAGAGAAGAAGGCTAAACTAGAAGAGCTACGTCAAAGACTGGCAGAAAAAAGG
CAAAAAATGTCTGAGCAGGATAAGAAGGACCAAAAAAGAAACGAGGAAATCCGCCGTAAG
AGCACGAAGGAGACTCAGGATATGAAGGAAGAACTTCAACGAAAAGAACAGTTGAAGGAA
GCAGCTAAAAAGAAGCGTGAGAAACAAGAAGAAATTGAAGCAAAGGCACGGATAAAGGCC
AAGATCGAAGCAGACAAGCAGGCTCGGAAATTGAAGGCAGAGAAAGAAAAAGCGGAACGA
GAAGGTCGTGTTCTGGAGGAACAAAAGGCACAGCCTACACCAGCTGCAGCTCCAGTGGCC
TCAAAGCCAGCTTCAGCATATACAGAGACGAGACTGCGACTGATGACACCATCCGGGAAT
GTCATCAAGTCCTTCCCTGTTGATACCACCCTCTTTGAGGTTGCCGCCGCTCTACAGCAG
GAAGGGAATCAGGTGAATAGCTTTACACAGACGTTTCCAAAGAAGGTTTTCAATCAGGAA
GACTTTGGGGCTACGTTAAAAGAGCTGGGTTTTGTGCCAAGTGGAAGCCTTATCGTGGGC
TGAGGATCCTGGGACATTAGTTTGATGGTGGTTTCATTCGGTTTTAGTATAACTAGACAG
CTTGAGATGGCTAGCTTACGAAGGCACCGTATCCCAATAACTGTGACACGCCCGCGAACT
TGGTGGCTACAAAGCAACAAATTGACCATTCACGAGCTACCTGGGCAGCTTGTAGGTTCC
CCATCCAATGTTGATATTGAGGCTCAGGGTTATCTTTCTTGCGGGGAAGGGGATAATTAG
GTTGTTATCTTCACGTGACGTACCTAAACTGGACCAACTCGAATTTATCAAATTACGTAA
TTAGCTTTTTAGACGCGTCCAGGCAAACATCAGCGCGTTTGATTGATGTCGTGAGATGCA
GCTTGGGGTGCCGAAAGTCATTATCCAGCTTCGAATCATCGTACTATCTGGAGGTGCTTG
TTATACTAGACGATTCTGGTCACGATGCCTGCGTAAGTGCTCTAGAACTCTCTTCATAGT
TAATCGCAGGCTACGATAGACGCGCTGACCAACTCTTACAGGATCGGAGACCAACATCGG
CTTGGGCCTGGGGACAATCCTGCAATCTCTGCGAATCCATATTTAAAAGGAACCGGTCGA
GTTGAAGAGTTTACACCTACCGAAGTTGCCTCGCTGAGGGAGAGACTAAACAAGCAGCTG
GGCCCAGAGTTTCTCTCATCCAGGCCTTCTGGAGGAGGAAAAGTACATTATATCACGGCA
GATAAATGTATCAACCTTGCAAATGAAGTCTTCGGGTTCAATGGATGGTCGAGCTCTATA
CAAAATATAACACAGGATTTTGTGAGTTGGAATTTATTCAGCCAACGCCTCCCCCTGTAT
AGATAGGAGTACTGACTTGGTCATAGGCTGATGAGAACCCTACCACCGGTAAGGTCTCAG
TAGGGCTATCCGTGATCGTGCGGGTTACTTTAAAAGATGGAACGTATCATGAGGTTTGTT
TTCCATGATACCCGCGCCCCAGTGTTACGGACTAATTCTCATATCTGGGCAGGATATAGG
ATATGGACATATTGAAAACTGCAAAGGGAAGGCTGCTGCGTTTGAAAAAGCTAAGAAAGA
AGGAACCACGGACGCCCTGAAACGTACTCTAAGGACATTCGGAAATGTACTCGGAAATTG
CATATACGACAAAGAGTACCTCTCCAAAGTAGTGAAAATTAAAGCTACCCCAGTGAGTTG
TGCCATTGGTGTAAGGCCCCGAGGCTACCTACGCTAATAATATCCTTTTGATATAGGTGA
AGTTTGATGTTGACAACCTCCATCGTCATGTGGATTTTGTGCCTCCCAAAGTACCAACTG
CAGCCCCTACTAATAGGATTATCAAACAAGAATATCAGAACAATGGCCCGTCAAATCTAC
CTGCACGGGTTCCTGATATTGAGAATATCACGGCAGAAGACTCTCTCGCATACGAGTTTG
AAGGCGAGTTTGGAAGTAAGATCGTTCTCAGATACTCTTTTTACCTTAGTTAAAGCTGAC
TTTGGGAAGGCGATGTATTTGATGAGGCCGATTTTGCGGAACACACTTCGTTACATCCGG
ATGAAGTAGCTATAGAGGAATCTGATTATTCAAGGCGATCAACCGGACAAAATGGTCCCT
CAGCTACTCACCCACCAACAGATGCAAGAAATTTTGCAAATGCAACCAAAGCAGCGACCA
CAGTTGATACAAGAAAGCCCATAGCTTCGGTTTCGGCTAATGGCACTGTTCCTTCACACA
ATGGACAGGCCGATGGAATCAATAGGAGCAATATGACCGGCCCGAAAACTCCAGTTCCGG
GCAGATTTGCACAAGATCAAAATAATGACTCCAGACACCCCAGCGGGAGACAAGCTATGC
AACCAAATGGTCCACCATTCCCACATTCCAATGACCAAGGACGACCAAAACATGATCCTG
CCCCAAATAATGATGGAAATAAGGCCTCCGGCGCGCAGAGCAGTGAAGACAAGGCATCAG
AAGACCATGTAGTTGGTATTTTTCTCTGCTCGGGCTGCAGAAGCTCTAATAAACGATCCC
CATACTGCTGTAAAATCAGCACCAGTATTTGACCCCCAATTTGACAGCCCATCCATACGC
AAAACTGCCGGTATTGATCATACTAGCTCTTCCCCTATTGTCAGGAAATCTCTTCAGGCC
TTACAACAACAGGCTGGCAAGGTGCCCTTACCAGGCGCCAAGGCAAATGCGCCGACACCT
AACAGTGGTCATGGACCAATAGGGAGGCCGCCTATGACTTCATCATATCGACCACCAATA
CGGCGATCCATGGGAGCAGTGAACAGTGGGAACGCTAGCACCGCTTCCAACATGCCACCG
CCAGTGAGAAATCACAACAGCCCTATCAATGGTGGGCAGCAGCAAAACGAATATGGGAAA
AGACTGCCGTTAGTCGATACCACAAATGTTCCGAACAACGAACGGACAAAGAATCAGGCA
GACGCCGCAAAACGAACGAGGGTTGAGGATGCCAATGCTCCAAAACAAAACCTTCAGGGT
CAACAGTAGCATTATGCTTCACTGTATTCGGAGCCAGTAAGGAACAACCTATGATTAATT
CCTAATCCTTTCACTCATTATCTCTTTATTTTGAGCGACTCATTACGAATTTGAAGCGGT
TATAGGCGGTATTTCTTACGGAGTTCAGGCACTTTGTTTCTTTTTGGGGGATAATTTGGG
ATTCTGCCCTTTCTGTTCTCATTCTTTTATCATTATTATTTTTCTTAGCAGAGCGGTTGG
CACACCTTTTAGCAGGTTATGTATATACCTATTACCTGAACAGGCTATGTATGGCATGAA
TATTACCATACAGTCTTTATTTTCAAACTTTGGAAAGGCTGTGCGGCTCTGTCATGTCTC
TAGATTTTTATCTGGCAATCCATCGCCGTAGGCTAGAGTAATAA
>comp106_c0_seq2 len=4970 path=[1:0-1191 1193:1192-4969]
GGGAGCTTGGAGTGGCTTAGGTAAGACAAAGTCATGTGATAGGCTCTAACTGTGGAGCGG
AGAGGGCTGGGGGACAGCTGGACATTATTGTTTGTGACACACCACCAGCAAAGAATAAAG
ACCGCCACGGACATCACATCAACCGGTGGCGGTGGTCCTCAAGCTATAAGCAGCAAAGCT
AGAACTCATGGGAAGAGACTGGGGCCGTGTATATCATCGACATGCATGATTGGAGTTTGG
GCCATGGTAGCCCTGCCATAACTAAACTCACTAACTAACAGGTTGCCTCTCATAACTACA
GACAACCAACGCGACCAAGGAACAGGCTAACTACAAGCTATGTCTGCGGTCTATACCGAT
TTATTGGATGAAGTCCACGTCCCGGTGAAACCTGTCACTGCCATGTCGGACGATTCCTAC
AATACTAGCGTCTGATATACAGCCTTATCCGCGATTTGCAGAACGTTGCGAACACCCACT
GCGTTGTTGCCGATTGCTTAAGCAATGCAACGGGAGCTGGATCTTGGTTCTATCGCCAGC
AGGATATTTGCAGCAATTATGCAAGGCCGCTCCATCCCAGCGCTGACCCGATTGTATATT
CGTCACCTGGGCTAAATAGAGGAGCCCCGGTTTCGATAGGTCTGTTTGGGGAGGCTCTAT
CGCACTTTATTTAACCCTGAGATGATCCAGGAAGCGATGGAGGAAATAAGGAATATATGG
GCTATACGGATGTCTTTTGTGGCCCCTTCTGCATAGGCGTCTGCTTTGTGTAGCTGCTCT
GGATAGTGAAGTAAATATTTGTAGAGCCCAACAACTAGTTAGTTAGCAGCTACTCCGTAG
AAGGCCCCAGAAATTGATGTTTTCCTATTACTTGCTTTTACTTTCAGGGTGATCATCATA
ACTAGTCAGGCTTAAAGGCAACTGCTTGGAAATCTTTAGTGGGGCTGTTCCTCAGTTCAA
CAACTACGCCAGCAGCAGGTAACTAGCTAGCTAGCAGATAACTAACCGGTAGTTGACCAG
CTTGCGCTTCCATCATCAGAAGAGTTTCGCTTCCGAACATCAACTCCTGTCCTCCATTCT
ACATTCGCTGCTGCCACAACATCGCTGAGGATGCCTTCGGACCTGGAGCTTCTAGCCGAC
ATGGGCTTTGACCCAGAGCGGGCCAAAATAGCAGTGTCTAAATCCGGCGGCTTACAGGGG
GCCCTCGAGTGGCTAGAAGCCAACCAAGACAAGTCGCTGGAAGAAATACAAGAGGAAACG
GCCCAGAAACAGTCAGAAGCAGGAGCGTCGGATGAACCGCCAGAGTTAAAACCTGGAGAA
GAACCAAAGAGCTTGGTCTGTAATGAGTGCGGGAAACGGTTCAGAAGCCAGGGCCAGGCC
GAATTCCACGCTTCTAAAACAGAACATGTTGACTTTTCAGAGTCGACGGAGGAGATCGCA
CCGCTCACGGAGGAAGAGAAGAAGGCTAAACTAGAAGAGCTACGTCAAAGACTGGCAGAA
AAAAGGCAAAAAATGTCTGAGCAGGATAAGAAGGACCAAAAAAGAAACGAGGAAATCCGC
CGTAAGAGCACGAAGGAGACTCAGGATATGAAGGAAGAACTTCAACGAAAAGAACAGTTG
AAGGAAGCAGCTAAAAAGAAGCGTGAGAAACAAGAAGAAATTGAAGCAAAGGCACGGATA
AAGGCCAAGATCGAAGCAGACAAGCAGGCTCGGAAATTGAAGGCAGAGAAAGAAAAAGCG
GAACGAGAAGGTCGTGTTCTGGAGGAACAAAAGGCACAGCCTACACCAGCTGCAGCTCCA
GTGGCCTCAAAGCCAGCTTCAGCATATACAGAGACGAGACTGCGACTGATGACACCATCC
GGGAATGTCATCAAGTCCTTCCCTGTTGATACCACCCTCTTTGAGGTTGCCGCCGCTCTA
CAGCAGGAAGGGAATCAGGTGAATAGCTTTACACAGACGTTTCCAAAGAAGGTTTTCAAT
CAGGAAGACTTTGGGGCTACGTTAAAAGAGCTGGGTTTTGTGCCAAGTGGAAGCCTTATC
GTGGGCTGAGGATCCTGGGACATTAGTTTGATGGTGGTTTCATTCGGTTTTAGTATAACT
AGACAGCTTGAGATGGCTAGCTTACGAAGGCACCGTATCCCAATAACTGTGACACGCCCG
CGAACTTGGTGGCTACAAAGCAACAAATTGACCATTCACGAGCTACCTGGGCAGCTTGTA
GGTTCCCCATCCAATGTTGATATTGAGGCTCAGGGTTATCTTTCTTGCGGGGAAGGGGAT
AATTAGGTTGTTATCTTCACGTGACGTACCTAAACTGGACCAACTCGAATTTATCAAATT
ACGTAATTAGCTTTTTAGACGCGTCCAGGCAAACATCAGCGCGTTTGATTGATGTCGTGA
GATGCAGCTTGGGGTGCCGAAAGTCATTATCCAGCTTCGAATCATCGTACTATCTGGAGG
TGCTTGTTATACTAGACGATTCTGGTCACGATGCCTGCGTAAGTGCTCTAGAACTCTCTT
CATAGTTAATCGCAGGCTACGATAGACGCGCTGACCAACTCTTACAGGATCGGAGACCAA
CATCGGCTTGGGCCTGGGGACAATCCTGCAATCTCTGCGAATCCATATTTAAAAGGAACC
GGTCGAGTTGAAGAGTTTACACCTACCGAAGTTGCCTCGCTGAGGGAGAGACTAAACAAG
CAGCTGGGCCCAGAGTTTCTCTCATCCAGGCCTTCTGGAGGAGGAAAAGTACATTATATC
ACGGCAGATAAATGTATCAACCTTGCAAATGAAGTCTTCGGGTTCAATGGATGGTCGAGC
TCTATACAAAATATAACACAGGATTTTGTGAGTTGGAATTTATTCAGCCAACGCCTCCCC
CTGTATAGATAGGAGTACTGACTTGGTCATAGGCTGATGAGAACCCTACCACCGGTAAGG
TCTCAGTAGGGCTATCCGTGATCGTGCGGGTTACTTTAAAAGATGGAACGTATCATGAGG
TTTGTTTTCCATGATACCCGCGCCCCAGTGTTACGGACTAATTCTCATATCTGGGCAGGA
TATAGGATATGGACATATTGAAAACTGCAAAGGGAAGGCTGCTGCGTTTGAAAAAGCTAA
GAAAGAAGGAACCACGGACGCCCTGAAACGTACTCTAAGGACATTCGGAAATGTACTCGG
AAATTGCATATACGACAAAGAGTACCTCTCCAAAGTAGTGAAAATTAAAGCTACCCCAGT
GAGTTGTGCCATTGGTGTAAGGCCCCGAGGCTACCTACGCTAATAATATCCTTTTGATAT
AGGTGAAGTTTGATGTTGACAACCTCCATCGTCATGTGGATTTTGTGCCTCCCAAAGTAC
CAACTGCAGCCCCTACTAATAGGATTATCAAACAAGAATATCAGAACAATGGCCCGTCAA
ATCTACCTGCACGGGTTCCTGATATTGAGAATATCACGGCAGAAGACTCTCTCGCATACG
AGTTTGAAGGCGAGTTTGGAAGTAAGATCGTTCTCAGATACTCTTTTTACCTTAGTTAAA
GCTGACTTTGGGAAGGCGATGTATTTGATGAGGCCGATTTTGCGGAACACACTTCGTTAC
ATCCGGATGAAGTAGCTATAGAGGAATCTGATTATTCAAGGCGATCAACCGGACAAAATG
GTCCCTCAGCTACTCACCCACCAACAGATGCAAGAAATTTTGCAAATGCAACCAAAGCAG
CGACCACAGTTGATACAAGAAAGCCCATAGCTTCGGTTTCGGCTAATGGCACTGTTCCTT
CACACAATGGACAGGCCGATGGAATCAATAGGAGCAATATGACCGGCCCGAAAACTCCAG
TTCCGGGCAGATTTGCACAAGATCAAAATAATGACTCCAGACACCCCAGCGGGAGACAAG
CTATGCAACCAAATGGTCCACCATTCCCACATTCCAATGACCAAGGACGACCAAAACATG
ATCCTGCCCCAAATAATGATGGAAATAAGGCCTCCGGCGCGCAGAGCAGTGAAGACAAGG
CATCAGAAGACCATGTAGTTGGTATTTTTCTCTGCTCGGGCTGCAGAAGCTCTAATAAAC
GATCCCCATACTGCTGTAAAATCAGCACCAGTATTTGACCCCCAATTTGACAGCCCATCC
ATACGCAAAACTGCCGGTATTGATCATACTAGCTCTTCCCCTATTGTCAGGAAATCTCTT
CAGGCCTTACAACAACAGGCTGGCAAGGTGCCCTTACCAGGCGCCAAGGCAAATGCGCCG
ACACCTAACAGTGGTCATGGACCAATAGGGAGGCCGCCTATGACTTCATCATATCGACCA
CCAATACGGCGATCCATGGGAGCAGTGAACAGTGGGAACGCTAGCACCGCTTCCAACATG
CCACCGCCAGTGAGAAATCACAACAGCCCTATCAATGGTGGGCAGCAGCAAAACGAATAT
GGGAAAAGACTGCCGTTAGTCGATACCACAAATGTTCCGAACAACGAACGGACAAAGAAT
CAGGCAGACGCCGCAAAACGAACGAGGGTTGAGGATGCCAATGCTCCAAAACAAAACCTT
CAGGGTCAACAGTAGCATTATGCTTCACTGTATTCGGAGCCAGTAAGGAACAACCTATGA
TTAATTCCTAATCCTTTCACTCATTATCTCTTTATTTTGAGCGACTCATTACGAATTTGA
AGCGGTTATAGGCGGTATTTCTTACGGAGTTCAGGCACTTTGTTTCTTTTTGGGGGATAA
TTTGGGATTCTGCCCTTTCTGTTCTCATTCTTTTATCATTATTATTTTTCTTAGCAGAGC
GGTTGGCACACCTTTTAGCAGGTTATGTATATACCTATTACCTGAACAGGCTATGTATGG
CATGAATATTACCATACAGTCTTTATTTTCAAACTTTGGAAAGGCTGTGCGGCTCTGTCA
TGTCTCTAGATTTTTATCTGGCAATCCATCGCCGTAGGCTAGAGTAATAA
>comp107_c0_seq1 len=1131 path=[1:0-904 2124:905-960 906:961-1130]
AACAACAACAACAACAACATCTACAGCATCTACATCCACCCGCATAAAAAGTCCGGGATC
TCTCGCACATCCAGTCGTTTGCCAGCGAGGAGGCCGCCGGGTCGTCGCAGCACCGGCCCG
GCGGCCTGCAGCGCCAGTACGAGATCAGCTCGATGCCCGTGGCCGACGTGATCGAGATGG
TGGCCGGCCTGCTCACCAAGATCACCACGACCAACGACCGCCAGCACGAACACCTGCACC
GGCACATCCCCAGGGCCGAGCAGCGCTCGCTGCCGCCGCAGACAACCAGCGTGCTGGCCT
TCCACGGCAAGAATGTGCCCGGCATCACCATCCTCAACTACCTCAGCCGCATCCACAAGT
ACTGCCCGACCACCTACGAGGTCTTCATCAGCCTGCTCGTCTACTTCGACCGCATGACCG
AGACCGTCAACTCGCATCTCCTGCAGCAGATGCACCGCCGCGCCCATCTGCGGCCCAGCC
CGTCCATACGCACCATGTCGACCTCCTCCAACAGACCGCATACCTCTTCCTCCTCGCCCT
TTTTCTCCCCTGCCAATACCAATAATAACAATAATACCAATACCAATACAACCGGTAGAC
GGTTCTCCTCCCGGCGGTCGACAGAGACTTCTATTGCCCGGGCTGCAGCCAGCAAACAAC
ACCTCCCCCTACCTCGCCCGTCGATCACCCCATGCGGTCCCCTTCCGTCCAGGACGAGCA
CGACCAGGAGGCAGAGCACGACCTCAGCGGCTCCGACGACGACCTCTCCGATGTCTCCGA
TGAGCTCAACTTTTCCCATTTCCTCGTTGTAGATAGCTATAACATACACCGCCTCGTCAT
TGCGGGCGTCACCTGCGCCAGTAAATTCTTCTCTGATGTTTTCTACACTAATTCCAGATA
CGCCAAGGTGAGTCCACTTTCCTCTATCCATGGTATCATCTATACTAATATGTACATATG
CAGGTTGGAGGCCTTCCTTTGATAGAGCTAAACCACCTGGAGCTGCAATTCCTGCTGCTC
AACGACTTTCGTCTGGCCGTCCCCGTCGAGGAGCTCGAGGCCTACGGCACCATGCTCGTC
CAGTTCTATGCCAGGGAACTCGTTGCGCAACAGCAGCAACAACAACAACAA
>comp107_c0_seq2 len=1075 path=[1:0-904 906:905-1074]
AACAACAACAACAACAACATCTACAGCATCTACATCCACCCGCATAAAAAGTCCGGGATC
TCTCGCACATCCAGTCGTTTGCCAGCGAGGAGGCCGCCGGGTCGTCGCAGCACCGGCCCG
GCGGCCTGCAGCGCCAGTACGAGATCAGCTCGATGCCCGTGGCCGACGTGATCGAGATGG
TGGCCGGCCTGCTCACCAAGATCACCACGACCAACGACCGCCAGCACGAACACCTGCACC
GGCACATCCCCAGGGCCGAGCAGCGCTCGCTGCCGCCGCAGACAACCAGCGTGCTGGCCT
TCCACGGCAAGAATGTGCCCGGCATCACCATCCTCAACTACCTCAGCCGCATCCACAAGT
ACTGCCCGACCACCTACGAGGTCTTCATCAGCCTGCTCGTCTACTTCGACCGCATGACCG
AGACCGTCAACTCGCATCTCCTGCAGCAGATGCACCGCCGCGCCCATCTGCGGCCCAGCC
CGTCCATACGCACCATGTCGACCTCCTCCAACAGACCGCATACCTCTTCCTCCTCGCCCT
TTTTCTCCCCTGCCAATACCAATAATAACAATAATACCAATACCAATACAACCGGTAGAC
GGTTCTCCTCCCGGCGGTCGACAGAGACTTCTATTGCCCGGGCTGCAGCCAGCAAACAAC
ACCTCCCCCTACCTCGCCCGTCGATCACCCCATGCGGTCCCCTTCCGTCCAGGACGAGCA
CGACCAGGAGGCAGAGCACGACCTCAGCGGCTCCGACGACGACCTCTCCGATGTCTCCGA
TGAGCTCAACTTTTCCCATTTCCTCGTTGTAGATAGCTATAACATACACCGCCTCGTCAT
TGCGGGCGTCACCTGCGCCAGTAAATTCTTCTCTGATGTTTTCTACACTAATTCCAGATA
CGCCAAGGTTGGAGGCCTTCCTTTGATAGAGCTAAACCACCTGGAGCTGCAATTCCTGCT
GCTCAACGACTTTCGTCTGGCCGTCCCCGTCGAGGAGCTCGAGGCCTACGGCACCATGCT
CGTCCAGTTCTATGCCAGGGAACTCGTTGCGCAACAGCAGCAACAACAACAACAA
>comp108_c0_seq1 len=1089 path=[1:0-438 440:439-439 441:440-1088]
AAAAAAGGAGACGCAAATTCCAAATTCCCAGCAAGCGGGGAAAGGATGCAGATTTGCTTG
GGAGTGTTGAGTGGGGCTGTCAAAAGGTCTCATACCCATGCCAGCCTCTCACGGATCTCC
TTTAGGGGGGCTTAGGGGGTGAGAGGGTGGGATATAAGTACATATATGAAGGCACGAGCT
CTCTGCAATGCGCCATAAAGTACTATATCAAGTCTATCACTCTCTTTTTTGTCACCCTCC
CCTTACTCAAGGTGTATATATATATATATATATTCAAGCTGGAGCACACGACGTTGGTTC
GGATCGATCACACACGCACACACACAGCTTCGGGAGTCTCTCCTATTCTCTGACCCAAAG
ACCGGATACTCAGACCGGATACTCATACAGCTACACACAATGTCCAAACGCCCAAGACAC
ATTGCTTGCCGCACTTGCCGGGAACGCAAGATTCGCTGTGATGGACAGCAGCCATGCTCG
AGATGCGCCGGACAGTCGCAGTCGTGTGTCTATACAACTCCGTCGAGCTCAGATGCCGGA
ACTTCCGACCTCACACAGCAGCTTCAGATGATGAACGACCGTCTCAGTATGTGAATTATA
CCAGCTTTCCATCTGAGAATCTGTCTACTGACCGGTGCTCGTTCTCCAACTGAGCAGGAA
GAGCAGAAGCCCAGCTGGCAAACCAAGCATGCTGGGCCATTACTGAAGACCCCCTTGCTA
CCCCAGGCACTTACCCTTATACCAGTTGGCCTACCAATACCATCCAGAGCCCCATTCCCC
TCAGCCCATCTTCTTACATGGCACTGCCAATTGACATGGAATCCCCGCAGCCCGAATGGG
CTTTGGATACCTTTGCTGGGCTTCCTCCCGTCACACAGCCTTCATCTGGCTCATCTACAT
CCTCGTCTTTTTCCATTCCTCACTCAAATTACGAAGATCGTATACTTTCACCGCAAAACA
TGCTAAAACTGTAAGCTTACCTTTCCTTCCACTGAGATCGGGCTTGTTATGCTTACAAGA
AACAATCAACTGCAGCCAAGAAGCATTCTTTCAATCACACAGTCACCTCTTCCCAATGCT
GGATCAATG
>comp109_c0_seq1 len=1454 path=[1:0-880 882:881-881 883:882-1453]
GGAAGCGATCAGCAGACCTGCTCGAAGCATTTGCCCCATACTTCCCGCAGTCCGTCTCAT
TCCAGCAGATCAGCAGCTTGCTGTCCGCAACCCACGCCCTGTCGTTCTACTCGCTGACGC
TTCAGCATGGCGTACCATTTCAACCCGTCAGCATCCGCGTACACCAGGACCCGATCTCAT
TGATTGAAAAGGTTCTAGAGCAGAACCCCAAAGGGTATACGCAGCTTGACGATCTATTGG
TTATTGGACGGAATTTGGTTGCAGCTGGGCTCCCTACTAGCAAGGGACCAGCAGCGTCGA
CTGCATCCCCCAATCAGGCCGTCGTATCAGCAGGGAGGCGAATACTGTCTCTTGCCATCG
CGGCTGCAGTGAACGCATCCGACTTTGACACTGCATACTCCTACGTCGTCACACGGGTAA
TACCCCCGTCTCTAGTTCCTGGCAATGAGCGAGGCGAGACAGGACATGCGCAAGACGAAG
ACGAAGTCGACGACGACATCTCATGGCGTGCCGCATACAACACCGGCCGTCATCCGCCGA
CTGGCAAAGAAACGCAGGAGACGACACTTGTCTCCAGGATCGCACGCCTTTCCCAGCGCA
TGGAGCTGCTCTCCTTAGCCCTTGTCCTGGCCCCGTCTTCCGAATACCTTCCTGAGATCC
TGGCTGTCTGGCGACGGTGTGACGAAGAGATGTCGACTCTCCAGGAGCAAGAGATACAGG
AGGCAGAGAGCTGGGACTACCAGGGCGATCAGCAGGGCCGCATGGGCATGGGTATGGGCG
TGGGAGTAGCCGTTCCCGGTGGCTTCGGCCCGTCGAGCAGCGAGCTGGACGCTCTTGACA
CCGAACTTGAGCGTGAACGACGAGCACGTTCCACACGACAGCCCCAGCTGCAGAGACCAG
CCAAGCTAAGCGGATACGAAGAGGCGCCGATGGGCCTGTTTGACGTTGCTCGTGGTGCTG
CATCGGCGCTGCGCAAGAACGCATTCCCGCTGACATCTGCCAGCCCGGCGAACACCAGCA
GTAGAAACATGACGAACAACAGCTCTGGCGAGGAAGGACAGGGAGTCGAGACTCCTCGGA
CGCGGAAGAGGGACGTTGTGAGCAATCTGGTAACTGAAGGACTGGTCAGCGGTATCGGAT
GGGTGATCGGGGCACCAGCACCAGCACCTGCTTCTGGCCAGGGAAGTCCAGAGTAGCAGT
AAGTCGCTAGCTGGTTTGCTTGTCCGTCAGCTTCGGTAAGGATATCTTTTCGACCTGGAC
CCGACGTCTCGCCGTCATGTAGTCAACTGCATAGAAAAGGGGGGATCCCCCTTAGCATTG
GGGATATCAACACCGCCTCTATGACTTCTAAGAGTTGTACTCTTTGCATATACACAGCTA
CTTCTGTTATTATTGACTAGACGAATGATGATAATGCACTGATGTCTACATGATAATAAT
AATAATAATAATAA
>comp110_c0_seq1 len=3396 path=[3374:0-1759 5134:1760-1760 5135:1761-3395]
GAACGGGAAAGAATAGGGAAAGAACATCATAATAATGCCTTGCGGGAGAGAGCAGGCTGG
CAGTGTCTCCCTAGCTGAGGCTGCTGCTTGTTACGTACGAGGTAACTATAAGCTAAGCAT
TTCTCGTATGGGGAAGGGGAAAGATGATTCCCCTTGATAAAAGGAATTATTATTCATTCG
AAGAAGAAGGGGGGGAAACGAAGAGAAAGAAAAAAAGCAAATGCGCTGGATTTTCCTGTC
AACAATTTAATACGGGAAAGGATGGCTGTTGGGTAGTTTATTTATGCATATTCCAGTAAG
TTAGCGACCAACTCGGGCTTGTTTCCCCAAGGGCCTCGTTAATTAATAAGGAACTTGCTA
GCTAAGCTGAGAAGGTCGTCACATCGACACACTACCTAGTACTGGCGCACTGGGTGCAGG
AGAGCAATCATCCATGCTTGAGGGGAGTTGATGCGCTGGCCGTGGCCATATTCTGATTTC
TGATGGTGTGTACTCCAGGCGTACTTATATATACGCTGTGGAGAGCCGGCGAAGGGGTGA
CCGACGTTGTCGGTATGTAGCTGCTTCCTTTCGTTCCTTTTTTCTTTTCTCCATGCCCAT
CTGACCTGAAAAAAAAGAGGAAGAGAGAACGGGAGAAAGCGAGTAAATTCTCCGATAACC
TCGTTGGATAGAGTTGATGGTGTGAATAGACAGAGGGTCGGTCTCACGCTCCCACTATCC
TTTAGGGGGAGGCAGTTTAAGGGGATCAAAAGTCAGACCACGACCAAATATTTCGCGAAC
CCCCCGACCGGACTGGCGGGATTCTGGGGGCAGATGGCATATGGATCACCACGAGGCACA
GTGCAGAGTGACGTGAGACACCACGAGGTTTGGTCCATGCCTCAGCAACCGGCATAGGCA
GTCCGTCCCTCATATATAAATATAGGGGGGTGTGGCTAACTGGGTTACCTGCACGGGAGT
CGGAGAAGTTGTCTCCTTATTCGAAGCAGTGCCCAACACATATCACATCGACCATAACCA
AGGAGGACTCTAGATGGACAGTCGAGGGGTGAGGTCCGCCTTGCTCGTTAGGCAGTTTAG
TTTAGGATTGCATGGGTCAGACGAGACGCTGACAAGGGGGATGGCCATTAATCCAGGCTC
ATATAACTAACTGGCTAACTAGCCAACGAGTTAGTTAGCTTGGGGGTGACTCCGGCATAC
TCCGTGCCAATTAAGGATACACGCAAAGGAGTGAATCCTGGACCAGAACACCCAATTGCA
AATATCCGATCATATTATGGGGCCCTTTTATCGTACCCATAGTACGGGCCGAAGAGACGG
AATGACAAACACCACTTTTCTCAGGAAAGCCCCTCTGGTGACTCCTAGCACCGTCGTTTC
CGGGACCATATAAGCTGAGCCCCTTGTCGCTGCTCCGAACGCCAGATGAAACGCAAAGAC
TTGGGCAGCTGCGGAGTCCCCTTCGCTCGGCCGGCCTCTTCGCTTCTGCGTCTCCTCCAC
GTGCAGGAACTGGCTTCGCTGGCTGTCTGGGGAAGCCACCGGCAGACAGACGTGCAGTTG
TCTTCTCCATCTCTCTGCCCATGCTCACCCGATCCCACTGCAACGTCCTGCTAGATGAAA
TGTGCCTTGCGCTGCTTCAAACCTTCGGGACCATCGATAATTAACTAACTGTTTAGTTGA
CGGACGTTGCCTCGGTACGAAGGACGAAGGACGAGGATACTGTGAGCGTGTGCATACACA
TCGGCTACTCAAACCTGTGGCCCCTCAGAGTGACCACCTGTTCTTCTCCCTCGTGCTGCC
GTCCGCTACGGCCCGTTCGCCTTCTCCCGTCACTTGAACAAACTTCTTCTGCTCCTTCGT
TTCCTTCTTCTCCTGGACGCTGGGCCTCGGGTAATTATGGAGATCACACAAGTGTCAAAT
TATTCGGCAGTAAGCGGACGATGGAAGAGGCGTTTCATCGACGCCAGGTTCACGTTCGTA
TTATTATTATCATTTTACTTTGACCGACAGCCCTGTATCTAATAGGGCAAGATGAAGTGA
TGCACAGTTCGTCAGATATTGCCTGTGCGATCTCTTATACATGGGGTCTGTCTGGACAAT
ACCACGACCGCATTGTCTGGCGTTCGTTTCATGCGATCGGACACCGGGTTTCGAGGCCAT
GTCCTGTACCACACGGTAACTTGCAGTATTAACTCTTTTTCGGTCTGGCCGATGTGCAGT
TTGCTTCCTCTCCCTTTCCCTTCATCCTTTTCTGTGTGATGATACAGAGCATTTGGTGAT
AGGGCAAACATGAGACGCAGACCCGATGGCTTCAACCTAAGATTTCAAAGGAGGCAGAAC
CCATTGAATGATCAACCTTGCAAGGGCCATCTTTCTTTTCCTGAGCGATACAGAGGCCTA
TTATGAATGGATTCAACGGCTAAGCACGGACGAACTATTGGTTGTTTTATACTAAGTATC
TCCTTGAGCGCGAACTTACACGGATAATAGTACATGCAGCATGCCTGTACAGGGAAAAAG
GGATATTTATAACGGCGTCCAAGAAAAGAATTAAGGATACTGAAGCATCCTCGGCAGCCT
CTTCTTGATTAATTATCGGCCCATCGGTCCATCAGGTAACTAGCTGGTGATAGATTATAC
GGGTCCCTTCCCTTGAAACACTGTTAGCGGCAACACAGCGGAAGAGTCCAGACAGCCATT
GCAGCACGAGACGGAAACTTACGGCAGGCAAGTAAGATATTGTACACCAAAATACTTGAC
TTTCTCTGTTATTCTTTCTTCCGCTGCGTATTTTCCTGTTGCTGTCCATTTCAAATGGAA
CATAAAAAAAAAAAAAAAAAAGGCCCCGAGCCGCGATTCGAACGCGGGGGCCTCTCGCAG
ACGTGAGCCTCTATAAGGAAGGCTCGGGCTAAGGGTTGACCCGAAGCGAGAATCATACCA
ACTAGACCACCCGGGCTTATGGGTAACTTAAATTCCTCCAAACTAGTACTATTTTCGCCC
CGAGAACAGCAGTTTGTAGGCTGGGGTATGCCTGTCTCGCTTTTAGTGACAGCACATGCA
ACTCAGCAGCTGAAGATAACGGATGATGCGCCTAGCGGAGGCAGTGTGCATAGTTGAGGT
GAGCCAAGTGGTGGTGAGGATGGCTGGGATTCACGAGTTGGCTGCTGCTCCTAGTCGCAG
GGCCCTCGGCGGGAGGAAAGAGATAGGGAGAGACGAAGTGTTTCCGCCGAAAGCCTTGAT
AACGATGACCATGTATATACTCTAGGTCACTTGCTGTTGAATATTCTGCTGATTTAGTTG
TGATATTCGAACCACTACATGTTAAACAGAGAGAAGCAAATGGGCAGTTCCTTGTCAAGG
CGCAGGAGGTTTATTGATAAGATGATCTGATAAGAT
>comp111_c0_seq1 len=27 path=[6660:0-26]
AAATAATAGGGCCAATCTAAACATGAA
>comp111_c1_seq1 len=3264 path=[3376:0-2825 6202:2826-2886 6263:2887-3263]
CGCTGGCAATGTTACCATGAGTGGAAGAAAATTTTGATGTCCTGCGTGCCGTCTAGGGAG
CTAGGGTGGAGTTTGAAGCATAACCAGACGTGCGTGACTGGTTTCTTCATGTCAACACTC
GTACTCTGTGCACCAGGTTGAGACATGATGTATGCATGGCTAATATGTGTGGGACTGCAC
ATCGGTCTTTCCCATGGTCCGAGACTATTTTCGAGTTTCTTATCGAAATGCGAGTCTCAG
ATTCGTTATTTTCATCTTCTCCCGTTCTTATATTCCCTTTATTACAGGACGGTGGTATAA
TGGGCAAAGCAGCCGCCGGACGCGTACAGCAATAATGTGAGCTGTGGAATTTACAAGGGC
TCCATTGTTAAGATACGAGATATCCTCACTATGCCGAGGGGCGCGCCTTCACCGCTGGCA
ATCAACTCATGTCAGCTGTCAAACCCATTCGTTTAGCAGGGAGGCGTGAAATGCGGCCAG
TGCGCTTAACTAGCTATTTGGGATAAAGATGGTGCATGCAGAAAGCTCCGAATAGGCTAA
CGATAGGACTTTTAGTTTACTCCGTATCTCATCTCGAAGAGCAGGGCATGAAGTACTCCA
TACCCCGTAATCTGTGGAAGATGGTGAAGACCCATCGAAGGACTCCGTACCGTTTAGCCG
GTTGACCCCGGGGAGGGTTCTACCAAATTCATGGAGGATTGCACAATAGTATGTCCTGTA
TATAGGGGTACCCCAGCCAGCAGGTTAGCTAGCTAGTCCAATTGGAAGCAGTTGGCTAGG
AAAAGAATTGGGTCCAATGTTTAAAGCCCAGCCGGCAACGCCACCCGAGCAACAAGAATC
CAGCGCTCCGCTAGATACCAATGAGCTGATAGGTGAAAGCCTCGTTATACGATCGACGAG
GAGTGAAAATGGTGGTGCAACATGCATTAATGGATCCGGTTGTTCTATTTGCTTTTGCTC
CTGAGACTTTCCATTATTTATCAATGGCTTGGGGCCTCCTCGTGGGTGGCCGAAATCTCC
CAGGCGTTTTGCCCAGAGTAGTTTCAATTCATACTTGGATATAGCGGTATTCAGTATGAC
AGCTGGACCTACAGAGACGACCAGCTTACTCCCACGGGAGGAGGGCGTCAGGGAACGTCC
AAAAAATGACAGTAAGCCCGCAGACGCCGGGTTGTCATGGAAGAGGTTGCTCGGCATCAT
TGGGGCCTTACTTGGTGTTTTCCTTGCCGGTGCCGACGAGTCTATGGTATTGGTAACATA
CCAGACCATTGCCTCGCATTTCAAGCAGTTAGGGGACAGCCCCTGGGTGCTTGCAGGATA
CAATTTGGGTTATTGTGTGGCTCTACCAGTGTATGGGAAATTGAGCGACACTTATGGCCG
ACAGATACCCTTGGTTGTCTCCTACTGCCTCTTTAGCGGTGGCTGCATATTTTCGTATGT
TATCCCTCTCGACTCTTCGATTTGAGCCACCTAGCACACTCTAATACATAAATAGGGGTA
CGGCAACTGCATTATGGCAAGTTATTGCTGGGAGAGTAATAACAGGAATTGGGGCAGCTG
GCATGGTTGCTCTAGTATGCGTGTTAATCACTGGTAGGGGTCAACGTCTGGAAACGCTCG
ATGAAGCTACTGACAATCAACAGATAATGTCTCGCCCAGCCAGGTAGCAATTACACGGAG
CTACGTGAACATGGTCAGTGTCTTCGGTCGTGTTCTCGGAGGACCCATTGGGGCTTTCAT
TACGGACAGCGTCGGGTGGCAATTGTAAGTATTGGTCACCTATCTGATAGCATAAGCTAG
TACATAGGTTTACTGACTATTTTAAGGTCTTTTGTTGTCCAGGCTCCGACCGCAATCATG
TGCTGTATCATTTCCATAGTCCTTCTACCTCCAGCCAAACCAATGGACAAGAATGTGAAA
AAGATTGCGCTGCGCAAAAGAGTTGATTTCCTGGGGATCGCTATGTTTGCTATCTCGATC
ACCACCTTCCTGGTTGCCCTCAGGCTTCTAGGTGACCATGAAGCTTCGACGAGAATAACG
ATTCTATTCGGAGTAGTCTCCGTTGTATTTGGTGCTTTTTTCCTTGTGGTGGAGACTTAC
TATGCGAGAGAACCCGTTATTCCCCCTGGCTTACTCAAAAGCATGGCAGGTCCATACGCT
GTCCAGGTGCTTTTACAAGTAGGAGCCTTTGCGAATTTGACAAATATTGCGCCCTATTTC
ATTCGCACCACGGGGGCCAGTAACACACGAGCTGCAATTTACCTTGCTCCTGTGTTCGTG
GGTTTCACAACTGGCTCTGTCACTGCTGGCTATATTATCAGGAAAACTCATAGGTATAAG
ACCTTATCAATCATATCTGTTCTCCTCGGCCTCACATTTTTCACCTTGATTGCGGTAAGA
TGGCGAACTGGGGTAAGTAGCTGGGAATCGCTATACGTGCTCCCAGCTTTCCTGAGTTTC
GGTCTCTTGCTCTCGACAACCTTTACCGGGCTGATTGCGTGCACTCCGAAGTCCATTCAT
GCCACAGCTATATGCGTCTACTATCTCTGCCAGCAGGTTGGCACTATGCTTGGAACTGTG
CTTTCCTCTCTGACTATTGAAACAATATTGCGTGAGGTTCTTAAGATACGCCTTGAAGAC
ATTCCTAACAAAAAGGAGGTAAGCAGCCTTCCGCCTACATATCTGTAATTCGATAATATC
CGGCTCCTGACCTTCATCGGCAGATCATCGAGCGTGTTCTACATGATTCTAACCCTAGCA
TCATCCCCGAGGCGCTACGAAGCATTGTTCGCAGCAGCTATCTCTACAGTTTTCAATTTG
CTGCCTGTTAGTACAACCATATCAACCCCCTACAGTGTAGATGGAGATATTAACAGTGAT
ACAAAAGTCCTACCCGTGATCACCACTGCCATGGTTCTACCATTGATGGCAATAGACAGG
GAGGTAGAGGTTGAGTAGTGAGTTGACGTCGATCTGCTCCTTCCTCCCCCTATTGATGCT
TTGTCAGATTTGAGATCGGTCTAGATCATATTGCAAAGAAAGAAAATAATCAACAAAACC
ATAAAGCTGGCAGAGGGTCAAGTACAGCTGTATTTACCCCGAATATCAACAGCGGAAAAT
CTCACCGTTTGACTGTAATTACGCTAATATCTCTCAGGTTGGCTTTCTAGGAAGTATACT
TTTAAACATAGGGTGGCTACTTTATCGTTATCAGCTTGTAACCTATTACATACTCATACT
AATATATATGTCAACTACATGTTT
>comp111_c1_seq2 len=3203 path=[3376:0-2825 6263:2826-3202]
CGCTGGCAATGTTACCATGAGTGGAAGAAAATTTTGATGTCCTGCGTGCCGTCTAGGGAG
CTAGGGTGGAGTTTGAAGCATAACCAGACGTGCGTGACTGGTTTCTTCATGTCAACACTC
GTACTCTGTGCACCAGGTTGAGACATGATGTATGCATGGCTAATATGTGTGGGACTGCAC
ATCGGTCTTTCCCATGGTCCGAGACTATTTTCGAGTTTCTTATCGAAATGCGAGTCTCAG
ATTCGTTATTTTCATCTTCTCCCGTTCTTATATTCCCTTTATTACAGGACGGTGGTATAA
TGGGCAAAGCAGCCGCCGGACGCGTACAGCAATAATGTGAGCTGTGGAATTTACAAGGGC
TCCATTGTTAAGATACGAGATATCCTCACTATGCCGAGGGGCGCGCCTTCACCGCTGGCA
ATCAACTCATGTCAGCTGTCAAACCCATTCGTTTAGCAGGGAGGCGTGAAATGCGGCCAG
TGCGCTTAACTAGCTATTTGGGATAAAGATGGTGCATGCAGAAAGCTCCGAATAGGCTAA
CGATAGGACTTTTAGTTTACTCCGTATCTCATCTCGAAGAGCAGGGCATGAAGTACTCCA
TACCCCGTAATCTGTGGAAGATGGTGAAGACCCATCGAAGGACTCCGTACCGTTTAGCCG
GTTGACCCCGGGGAGGGTTCTACCAAATTCATGGAGGATTGCACAATAGTATGTCCTGTA
TATAGGGGTACCCCAGCCAGCAGGTTAGCTAGCTAGTCCAATTGGAAGCAGTTGGCTAGG
AAAAGAATTGGGTCCAATGTTTAAAGCCCAGCCGGCAACGCCACCCGAGCAACAAGAATC
CAGCGCTCCGCTAGATACCAATGAGCTGATAGGTGAAAGCCTCGTTATACGATCGACGAG
GAGTGAAAATGGTGGTGCAACATGCATTAATGGATCCGGTTGTTCTATTTGCTTTTGCTC
CTGAGACTTTCCATTATTTATCAATGGCTTGGGGCCTCCTCGTGGGTGGCCGAAATCTCC
CAGGCGTTTTGCCCAGAGTAGTTTCAATTCATACTTGGATATAGCGGTATTCAGTATGAC
AGCTGGACCTACAGAGACGACCAGCTTACTCCCACGGGAGGAGGGCGTCAGGGAACGTCC
AAAAAATGACAGTAAGCCCGCAGACGCCGGGTTGTCATGGAAGAGGTTGCTCGGCATCAT
TGGGGCCTTACTTGGTGTTTTCCTTGCCGGTGCCGACGAGTCTATGGTATTGGTAACATA
CCAGACCATTGCCTCGCATTTCAAGCAGTTAGGGGACAGCCCCTGGGTGCTTGCAGGATA
CAATTTGGGTTATTGTGTGGCTCTACCAGTGTATGGGAAATTGAGCGACACTTATGGCCG
ACAGATACCCTTGGTTGTCTCCTACTGCCTCTTTAGCGGTGGCTGCATATTTTCGTATGT
TATCCCTCTCGACTCTTCGATTTGAGCCACCTAGCACACTCTAATACATAAATAGGGGTA
CGGCAACTGCATTATGGCAAGTTATTGCTGGGAGAGTAATAACAGGAATTGGGGCAGCTG
GCATGGTTGCTCTAGTATGCGTGTTAATCACTGGTAGGGGTCAACGTCTGGAAACGCTCG
ATGAAGCTACTGACAATCAACAGATAATGTCTCGCCCAGCCAGGTAGCAATTACACGGAG
CTACGTGAACATGGTCAGTGTCTTCGGTCGTGTTCTCGGAGGACCCATTGGGGCTTTCAT
TACGGACAGCGTCGGGTGGCAATTGTAAGTATTGGTCACCTATCTGATAGCATAAGCTAG
TACATAGGTTTACTGACTATTTTAAGGTCTTTTGTTGTCCAGGCTCCGACCGCAATCATG
TGCTGTATCATTTCCATAGTCCTTCTACCTCCAGCCAAACCAATGGACAAGAATGTGAAA
AAGATTGCGCTGCGCAAAAGAGTTGATTTCCTGGGGATCGCTATGTTTGCTATCTCGATC
ACCACCTTCCTGGTTGCCCTCAGGCTTCTAGGTGACCATGAAGCTTCGACGAGAATAACG
ATTCTATTCGGAGTAGTCTCCGTTGTATTTGGTGCTTTTTTCCTTGTGGTGGAGACTTAC
TATGCGAGAGAACCCGTTATTCCCCCTGGCTTACTCAAAAGCATGGCAGGTCCATACGCT
GTCCAGGTGCTTTTACAAGTAGGAGCCTTTGCGAATTTGACAAATATTGCGCCCTATTTC
ATTCGCACCACGGGGGCCAGTAACACACGAGCTGCAATTTACCTTGCTCCTGTGTTCGTG
GGTTTCACAACTGGCTCTGTCACTGCTGGCTATATTATCAGGAAAACTCATAGGTATAAG
ACCTTATCAATCATATCTGTTCTCCTCGGCCTCACATTTTTCACCTTGATTGCGGTAAGA
TGGCGAACTGGGGTAAGTAGCTGGGAATCGCTATACGTGCTCCCAGCTTTCCTGAGTTTC
GGTCTCTTGCTCTCGACAACCTTTACCGGGCTGATTGCGTGCACTCCGAAGTCCATTCAT
GCCACAGCTATATGCGTCTACTATCTCTGCCAGCAGGTTGGCACTATGCTTGGAACTGTG
CTTTCCTCTCTGACTATTGAAACAATATTGCGTGAGGTTCTTAAGATACGCCTTGAAGAC
ATTCCTAACAAAAAGGAGGTAAGCAGCCTTCCGCCTACATATCTGTAATTCGATAATATC
CGGCTCCTGACCTTCATCGGCAGATCATCGAGCGTGTTCTACATGATTCTAACCCTAGCA
TCATCCCCGAGGCGCTACGAAGCATTGTTCGCAGCAGCTATCTCTACAGTTTTCAATTTG
CTGCCTTCCTACCCGTGATCACCACTGCCATGGTTCTACCATTGATGGCAATAGACAGGG
AGGTAGAGGTTGAGTAGTGAGTTGACGTCGATCTGCTCCTTCCTCCCCCTATTGATGCTT
TGTCAGATTTGAGATCGGTCTAGATCATATTGCAAAGAAAGAAAATAATCAACAAAACCA
TAAAGCTGGCAGAGGGTCAAGTACAGCTGTATTTACCCCGAATATCAACAGCGGAAAATC
TCACCGTTTGACTGTAATTACGCTAATATCTCTCAGGTTGGCTTTCTAGGAAGTATACTT
TTAAACATAGGGTGGCTACTTTATCGTTATCAGCTTGTAACCTATTACATACTCATACTA
ATATATATGTCAACTACATGTTT
>comp112_c0_seq1 len=617 path=[631:0-239 871:240-257 889:258-616]
ACATTCGTTTCCTAATATCATTCTATGCACATAGAAATGTTGTATCCCTGGTTATACCCG
CGGATTGTCAACCCATGTACCTTCCATCTCTTATATGTTGACCTTTCTGTCTTGAATCAA
TCCGGCTACTCCTGGATTCGGCAGACGCTTGTTGTTATGTGACTATTCTCTTCTGCAGAA
TATGTATTCATCTTCATCTATATCACCTATTCTCTACATTCCAGCCTTTTCTATGTAAAA
ACTAGTTTCCTAACCAATTTTGTTAGGCATCAACGCCCATGCGCAGCACTATTCTAGCGC
TGCATTCATTCCATAGTCTGCAGCAGCAGATATCAGTTCAACTTCCTCCATCCCTAACTA
CCAGGCACTTTGCCTCTCTTCACGAGACTGGACTCCATGCAAGGGACAGGGGTACGTCCA
AGAAAAATAGTATATCTTACTTGAAACGTCCACGATCGTCAGGCGGTGGAGATGCAAATA
GGACGCCGGAATATATCCTCCTCGCGATCCTCGTCCCCGGAACATTCGCGGAAGCCCGTT
GAAAGTCTCTGCCCGTCGAGCAGTCTGCTCGTTCATTGGTTGGTAACCGTCTTATTTACC
CTTTAGTTTAAGTTTTT
>comp113_c0_seq1 len=1207 path=[1:0-204 206:205-205 207:206-1206]
GGGGGGGGGAAGGCGTTGATACTTGCAGCATTTTTATATGAGACATGACCTGAGACGTCG
TTGTTATTGAGATCTCTGCCTCTCCGCACCACGATCACGAGCTGAGCTGGCACTGCATGA
TACAGCCGCCCATGTTTCACAGACGGCCTTGCTGTCTATTAATGGGTGGTCCGTAGAATC
CTGTGTGATGCAGGCGGTTTTGTTTCCCCCACCGTCGAAACCGCATCTGCATCTGCATCT
GCATCTGCACTCCGTATGCCGGAAGAATGCGAGCGCCAACAGCGTCGAACGCCTGTCAGC
CTGTTTCTCGGAGAAGACTTCGTCAGTCTCATGTCTGGCTCGCGGTTCGGGGAGGCGGAC
CGATCCATGGGGGAGTCAAAAGCAACGCCAGCCTTTGGCTCTCACAGGCAACATGCCGTA
CACGCAACCGCAACAGATAACCAGTAACTCGCTGACTAGCTCAAGGCCATGCCCTCCACC
ACCCCAGCCGCACCGCTCGCCTGGGGTCCCAAAGAGGTCTCCGCCGGCCACCAGGAAGGC
TTCCCCTGGCCGCTGCCGGGGGAGGGAAGACCAGGCACACCACATAGGGCTGTAGAGTCA
ACCAACCAACCCGTAAGACAAGCCTCCAGCCTGCCCATCCTCGAGCATCCAAGGCTGGCC
AAACGCCCGCCAATCGCGCCCGGGACCAGTTATTTTGGTCTGCCTGGTCGAGTCCCCAAT
CGCGAGCCAGCGATGCGCATGTCTGGTGCAGAATCACGACTACCAAGGAGGAACGAGGCT
GGAAAAACCCCCACCCCCTTGCAGGCCGGCGGCAGCGCGAGAAGACTCGGGAAGAGCTTC
GAGAGAACAGCGGCCCATTGTCCTATCGGTATAAAAGCGCCGTCATTAGTTAGCTGCCTG
TTAGTTGCTGGAGAAAAGGGTCTGCAGGTGCATTAATAACTCGCCCGCCTCGGACGGTGA
TGTCAGTTACGGAGCAGAAGGACTGCCGCATCATCGCAGCTGACCCTCCAGGGCTCGCAG
AACCGCTGAGCCCGCCTGCGCCTGGTGCCTCTTCTGCCTCTTCTGCCTCTGCCTGCTGGC
GCTGCTGCGTCTGCGTCTCTTCTGCTGCTGCTCACAAGACTGCGGTTGCATCACCGATCA
TCGACGGTGGGTGTGTCAGGCTGCTGTCTAAGGGTCGTCCGTCCGTCCGTATTAATTTAA
TTATTAA
>comp114_c0_seq1 len=3090 path=[3067:0-420 6151:421-421 3488:422-3089]
GACTACTACCAATACCCAACCAATCCAAGGGTCTCCATCACCATGCTGCTGATCCAGAGG
CGGCAGGATATACTATTCCAGAACTCGCCATTCTCTCACGTTCCACGGTACCTGCTCAGC
GGTGTCTAGCCTGGCAAGTATTGGGCCGCGTGCTCTACCGCCTTGGCAAAGGAGAGTTCG
GTGAGCAAGACACCCCGTTGGTTAATGGACTATGGAGTGTGGTTGAACGAGAGGCTGTTG
TGGCTGGTATGCTCTCTGAGGCTGGAGCGGATGCAAATATTGATGTTGATGGAAAGAAAG
AAACCTCATCAGATGGTAAACCTACTACAGTTCAAGCAAAGCCTGGAGGTATTGGACGAC
ATGCCAGCGCCAGAGCATGGGCTACAGAGGCGGTCTGGCTCTGGCGGCGAGGAGGGGATG
GAAAAAAGAGGCCTTAGGCGGGAGTCAGAAGCCATTTAAGCCGTTTTTATCCAGCTCTTT
TCAGGAAGTTTCTGACATTTTAACTAAGATAGCATTTACGACTAATGACCTGATGTCTCT
TGAGAAAAATTAAAACTAGCATGTTTTGGTGATTTAGCAGATACCATTATCGAAGAAATA
CTCTCGAATACATTATCGCATGCTTTAGTCAATTCAACAGCATATTAAACTCCTTATAGG
TCTGAACTATTAAATATTACAAGGACAAAGATTTTGTCCCGAAATATACTGACTGCTTTT
CGGAAAAGGATGTCCCCTCAATAGATCTTACCGATCTGTTCCGTTTCCTAGGGCATTTCT
CTTTCCGTCCAGTAATGAAAGCTCGACAATATGTTCCAGCCCGGCTAAGATGATACATAA
TGACGCTGATTATCCTATTTGGCCGCCCAGAGGACTTTCTCACACGGATCAGATAGTAGA
GTGCAACGGTTGCAAAGATATTGAAGACAATATATGCCCATCCGATTCCAAAGTTCCTCC
ATCGGTCGCTCCAGTGTATTTCGGAGCCTCCGAGGAATTGATCGCCGCTGGATAACGGAC
AGTATTGGCATTGGGTAGTACTCGTTGGATTGTACAGCTTACCTGGAGCACCTGCTTCTA
CCAACTTCTGTAGGTATTGGGCACAAGTAGCTCCGGTCGGAGGGTCGAAAATTGCCAGCT
CGTTCTGTGCACATTTCACTTCTCGATTGTGCAGTGAAGTTGCTGCAAGGCCGCCCACCG
TATATGTGATAGGGGAGACTCGCCACATAAATCTCCAGAATCCAGGAAGGGCATTAGGCT
TCTGAAGAACACCATTGAAAGTGACCATCAGACCAAACATAGTTGTGGCAATTCCTCCGG
CTGTTTCAGCATCTGGTAAACCGGCAATTATCATTTGTGCAAAAGTGGATGCGAAGATGA
AGAATTGGACGCAGTAGAGTAGCAGGATTCCCTGTCTCTCGGACGATAGATGAGCACCAA
ATGTGGGATAGAAAAGGGAAGCCCATGCAATTATTCCAAGGAGGATCTGATAGGGGATTT
CGACGATAATATTTGCAAGAAGGAATACCTTCCAGCTATATGCGCGAGAGGGACGCTCCC
GGACTTCGAACAGGTCTCGCTGTGTGCGAACCGTGGCATGATCTATTGTCTCGTTAGCCT
TGACTCCTGGAAAACGAGCATCTCTTATCTTACCTGCTGGACAAGGGAGCTGAAAATGGT
TGTAAGCATGAATATTGAGAACAGACTGTTCTGAAGACCTGCCATCGAGCTATTCTGTGG
AAAAAGGAGAAACCACTGTGGCACGCAGGGTATTAGTACCGCCAAATTATTATGGTTACC
AGACATGTAGGTAACTTACATGAATAAGGCCGATGCTAGGCCGAGAAGAAATTTTCCCCA
GATGTACGAAGGCGTCCTCCAATACTGTTGGAATACCCGAGTGGTAACGCAATATAGCTG
AGAAGTAAAAGGCATGGCGAATTCGCCGGGCTCCTTTTCAGCTGATTGACCATGACCCTC
ATTCTTCTTGCTTGTTTCGGACTGGATTTGGTCAAGTTCTTGTTGAACATGACGGCTCTC
CTCGCTTTCTTTCCAGACTACTGGCCAGTCAATCTTCGACTTCCCGCTTGGTCCGGCACC
GACAATGTTAAGCATATACTCTGCTGGGTTTTCACTTGGACCACATGGCTCTGCTCCGTG
GGTTTCGAAGTAGTTCAGTAAGGTTTCTGAGTTCTTGCCTATATCTCCAAAATAGACAGT
CCTGCCTCCCTTGGCTAGGAAGAGTAACCGGTCAAACTGCTCGAATAGGATACCAGAAGG
CTGATGGATGGTGGAGAGGACTGCCTGGCCGTTGTCCGCAAGCTTTCGAAGGAATGTAAC
GATAGACCAGGAACTCTGCGAATCAAGTCCCGACGTTGGCTCATCAAGGAATAGCAGAAG
CTGAGGCTTTGCTGCAAGCTCAACACCAATAGTTAGAAGTTTGCGCTGCTCAACGTTAAG
TCCTTCACCTGGATTTCCAACCACAGCTTCGCTGAAATCTTCCATGCTAAGCATCTTTAT
CACATCCTCAACATATTCGTATTTTTCCTTCCTCGACACTGACTTAGGCTGGCGGAGATC
TGCGGAAAACCGGAGTGCCTCTCGGACAGTTGTTGTCTCTAAATGAAGATCTTGTTGCTG
GACATATCCGGTTTTTCGTTGGAAGGATGAGTCTAATGGTCTGCCGTTGACCAGCATATC
TCCTGTGATGACACCCATTGTAGTTCGCTGGGCTAATGCATCGAGCAGGGTAGTCTTCCC
GGCACCTGAAACTCCCATAAGAGCAGTAAGTGTGCCAGGGCGAACCCAACCCGAGATGTT
GTCCAACAGCCGACGAGGTTCTCCTTTGATGGTGATATCATAGGTAACATTTCGCCAGGT
GAAGATATCTTTCTGCGGTGGAATCACTGCAACGGTAGAACCACCAGGCGCGGTCTCTCC
CGCTGCACCATTAGTATTAGTGGGAGGTAAGCGAGCTGGATCATTGGGGTGCATGACACC
GCCGGCGGCAGCCTCCTCATCCTTGGACCCCTGGAAACTCTTTGGAAGATGTCCACGACG
GAAAACTAGGAATTCGGCAGACGAGGCGCT
>comp115_c0_seq1 len=3125 path=[1:0-251 6250:252-252 253:253-3124]
GTGAGCGCTCACCAAAGAGCGAGACGCACGCCAGGAGCCATACCGGGAGATGCGGCCGCG
CAGAGCGACGGCGACGATGGTCGAGGATGACCGCGACGTGCGCAGAGACAGGCGTTCGCT
CTTCAGCGGCATCCCGGACTACGTCCAGCCGGCCGCCAACGACACCCAGAGCACCCACCT
CGTACCCGTCATCCGGCCAGGCAGAAGCAGCAGCATCAGCAGCAGCAACCGCGGCGGCGG
CAGACGGCCAGACGTACCCCCTGCTCGATCTAGTGACGATCGAGGCTTTCGACGCCCAAC
GCTGCTGCGTCGTCAGTCCTCGCTGGACCGGTTCGATCTCGCGGCCTCCAAGCGCTCCCA
TGACTACCGCCGTTACGATAGGGATGACTACGGTCCACCAGTCACCCCGCGGAAGCGCAG
CTCGACCCGCGTGCCCGATATAAAGCCAGCCAGAAGCATCACCCCGCGGGGGAGACGTTC
GTCCAGCCTAGCCATGCTCGATGCACCAGCACCACCCCGCGCGAAGTCGAGACGGGCGAG
CCCCAAGCCGGGGACGACCCGTATCCCCAAGCATATGGTTGCGCCTATTGCGCTCGAGGA
CCTTGGTTACGACTACGAGGAATATGTAAGTCATTCTCTCTCTATTTTCTTTGTTACCCT
GCATGTCAGTTCCAGAGCTAACGGCGTGCTAGGAGGAGGATATCCTGATCTACAAGATCC
TTACCGACGACCGGATCCATGAGTTGGTAGAGTACAGCAAGAGAGCACGAGCAGGCGGTA
TGTTAACTCCATATCCCCGGAAAATAACGTGTATAAAAGAAACTAATCTGTTGCATATAG
CTCTTCCACGGAGAAGCAAGGAGAAGGAGACCGTCATCGTTGGAGCCAAAGACACTGCTC
TGACTGTTGAGCGGCGTCAATCCGTCTCCAGACGCGGAGGCAGAACCCCATCTCCGCCCT
CAGATGTCCGTTCAATTAGACCACGTCATGTCCGGCGACGCTCGTCTCCCATCCGTGTCC
TTGAGGTCGCGGACGACCATCCAGAACGGTTGCTGGTGCCGTACCATCACCACATGTCTG
AGCGTGAGCTCATGACAGCCGTGGACGCACCAGAGGTCGTCGTCAAGAGAGACTACAAGG
CACCCACTCCTCGCCTTCTTCGCGCCATGATGGCCACCCTTACCTGATCTCTCTCTCTCT
CTCTCTCCAGTCTCAGCGTCTAACAGAAGACGCCCGCATATTGCCAGAATCTATCACCCA
TCTCACGGTTCAGCCTTCAGTCTGCATTTTCAGTTTTTCTTACTATCTCTTTGCATCTTG
GTATACACTCCTTTCTCTCATTTTCTATTTTTCTGTGTCTCTTATGTCTCTCCTATGTGA
TTTTACGTATGCATGTTATGCTTCTTACGCTTCTTATTTATGCTTTATGCTTTTGTGGAG
TTTCTCGAGGATGACGGCCGCACATGAAACAGCAAACTACGGACAACTCAGGCTTGTGTC
AAACATACATAGACCCGTGTATAGTACTCTGATCTAAATAGTGACATTTACCAGTAATAA
TAATCCAGTCTACCAACTTCTCTTCCTTTAACCTGCTAAACCTCGATTGTCTATATAGCT
TAGTTATTGGTAACTAAGATAAGCTCAGCAAAAACGACTTCAACTTCAACACAAACATTG
AGGGCTTTCTTTAACCACCACACAGACATTATACCACGTCTGCAAGGGACCGTTGATACT
TACTTAGCATAAATATAAACGGCTCTTTAATGTTACAACAAGGCCGCTTAAATATTATAC
CCTTTCCTCTGTGGACCACAGCAGTGGCACCGCTCATTTGCTCGCCTGGTGGTAGCCTAC
CATCAAGTGGAAGCCTGCATTCACTACTTATTTATACGGACTTTACTGCATCTTCCTCTA
ACTTCTTTGTACAAGCGTCTTGCTTGGGTGTATTCACCAAGCTCTTATTTTGTGCCCTTG
CTCTTCCATTCACCTGATGGGCAGATTCACTCTGGTTAAAAAGACATAAAAGAACCTGCT
TGAGCTTTCGGCCTTCTCCTTTTACATATTCTGCTGGCCTATCTTTATACAGCTTTAGCC
TGTTAGCCACCAGCGTGGGCTTATTCTTTTGGCTCAGTCGTTTTACTAATATGTCTCTAT
GCTCAGTTGTCTCTCGACTGCTGAAGCCGAGTACTAGTAAGGCGTTTTTGCCGTTTCATG
CAAGGCCTCCGTGTATTATATACCCCTTGTTTCTTCACAGACGAGCCACGGTCTCCGGTT
CTATACCCGTAGTACTACCAAAAAGGTGGATGTGCCGACAGACGATGAATTCCTGGACCA
GGAGCAACGAGACAAATTGTTTCGTGGAATTTTCCCTGCTGACTTTTCCGGCGAAGTGAT
CACTATTCGAACAAATCTGAGTATAGGAAACTCGTGATGGCTTTGAAGAGTCGCCAAAGA
GGTTTGTCATCCCCTTTCTAACTGCCATTCCATACTAACGCTTACTCCGAGATCTAGGAG
GTTTAAGATGGGCATGGTTAAATATCACGATGGCTCTCAAACCACCTCTACCAGGAAAAA
AAATCTATTCACTTGGGTCTGACCGGGATTATCTCAACTCAACTTGGAAGAATCATGCTA
GAGAATCCTAGACCGTTCATCTTTGTGGTAAACGCAAGCATTGAGTGCGAGCCGAACCCA
GCCTACAGATGGTTTGGCGTTCGAATCAGGGGCCTATTCCTGTTCTAGCGGTAGAAATAG
GGTTCCCAGAGCTCAGTTTGGACCTGGAGAAGAGAGTCAAAGAAGCCCTTAAAAAGTCTG
AGGCGAATATCGACATAATTTTCGATATCAAAGAATTCCCAAGTTACAAGAACCCGTTGA
GGAATAGCCAATTCATTGAGACGTCCAAAGCTGCTTCGAAAGCGAACACTGAGGAACTTA
GAGTGCTAAGCTATCAATACTGCAAGGAACGAGCACCGGTCAGCCCTGTGATGTTTTATG
ATATTCAATGGATGGGTGAACTGACTGCTGCGGTGCAGGTATTCGGTAAGGATCCTGCCA
CTGGCGAAGTGTTTACGAGGAGTCCAAAACGGTGAGTGATACCATGTATTCTCCACTGCT
GCCTT
>comp116_c0_seq1 len=2200 path=[1:0-1796 4330:1797-1857 1798:1858-2199]
TTTTTTTTTTAGTTTTAATAATAGTAATAAGTAATTAATTACAAGTGCTGTGTTGATACT
CTGACATATCGACATACCGCTGATATGTCGTTTCAGCTGGACGGTTGGGGAGGGAGTGGG
GGGCCCATGTGCACCCGCCTCCCCCTCCCGCTTGATGTGTCTGTTCTTCTACTCTGTGGG
CGGTTACAGGACCAGAGAGAGAGAGAGAGAGCCGCCTAGAGACTCTCCTCGATCAGCGCT
ACCTCGGCCATCACTTTCTTCACATTCTCCTTTGCCGCGTCGGTCGGCGGTTCGTATGGC
CGGCGTGGTCTCATCCTTCCTTTAGCATTTTCGATCCCAGCTGCCTTTGCACTGAAGACT
GCTGCCGCATATTTGGTCGTGGCAATCCCAGACTTGCACGGGGACTCGGCTAACGCCGCC
TTCTGATGCAGCTTCAATGCTTCTCCGACCCTGCCAGCTTTATACAGCTCGTACACCTTC
GATATAGTCTTGGGAAAGACGTTCGCGAACGCTGCAATGCATCCTGCCGAACCCACACTC
AGCCCCCCAATTAAGAAGTCTGCCTGTCCACCGAATATGGAGAACCTGTCTGCAGCTAAC
ACTGTTGCCAACCGGGTGATTTTCCCAACGCTAGCACAGGTAAGCTTCACCCCAACAACA
TTGGAATTGTCTTGTGCGATTGCTGTAATCATCTCCGAATCGAGGTCAACTCCGTTGCAC
ACCCCAGGGAAGTTATAAATAACCACAGGCAGCGGGGAACTCTCTGCGACCTCCCTGAAG
AACGCCCTGATCACTGCTGGTGTAGTCGCCTTGCCGAAGTATGCTGGTGGGGGCACAAGG
ACGTAGTTTGCCCCTGCCGTGACCGCATCCTGGATGTACTGCAGCACCTGGCGGGTAGAG
TGGCCGCCAACCCCAGCCATCAGAGGGTAGTCTGGGCCAACAGCTGCTCGGGCCGTGCTG
ATGAGTTGTGCCCGCTCTTCGCGTGTGAGTAGGAAGGCCTCCGCATTTGTACCCAGAATG
ACCAGCCCAGTGAGTCCAGAGCGTGCAAGATAGGCATAATACTCCTTTTGCGCTGGTAGA
TCAAGTTCATCGGTTGCTGGGTCGAAAAAAGTCACCGCCGGACACCAAACTCCTGCGGAT
GGAACTCGAGGGAACATCTTATAATGGAGTCCGGGAAGTATCACTAAGAGCTATAATCAA
GTACTCGCCTGTCCAGGTATCTTTGTGCCTGCTCTTCAGATGGTTGGGAGTGTAAATAGC
CGATCTCACCAAGCGCCGAGAAACATGGGGAAATTGTGGACTCATGCGGTCTCCTCGGCT
AACTGACTGTTTTGCCGAGCCAGCACCCTTGTAAGCGTTCGCCAGACTTCACCCGTCGAT
ATACAAGAGACTGGCTTTTTCTATTATTATTGCTGTTGTTATTATTACGGACGGTCTGGT
TTAGCAAACAATGCTAGTGGTCGGGTCTAGGGACCCGTTTGTTTGTTTTCACGGCAACCT
GTGAGAGTCCTCTAGGTGACACTACCACTGCGAGGCCACATCCATTCAATACGTCCTGGC
TTGCAAGATGGCGATATAAATATCCGCCGGAGCTGCAGCCTCCTGGAGCTCCTTGATCTT
CAACAACTGTCCAACATATTCAGACGACCAACAATACACTAGTTACAGAGTTGCAACAAC
TCCGGTTCCATCCCTATATATATACCCCCTCACTCAAATTGAGCCTATTTCATCCAAGCA
TGCGGTTCCCTGCAGCATCGAGTCTTCTCATCAACCTTGTATTTGCTGCAGCATCTCGTA
TGACTCAATCAACATAGTTATCCTTATCATATACCGAAAATGCTAACACTGGTTCTAGCT
AGAGATACAAATTGTATAACACGCTGCCAACCGCCGAGTGGATGTCGTTGGCTTGGAAAT
GCCCCATTCTGCCACGGTAGATGTGGCAAGGGTCAGAATATCTGCAGGTATGACCGTGCA
GGATGTGGATTTTCTTGCTGGAGTGGACACAAAGCATTGTGCTGTGATGTATCTTGTCAA
TCACTGGGCAAAGACGTAGAACTTCAGGGTCAAGATTAGACAAGTCGGGCTACCTATCCC
TAAACTACTAGGTAGAAGACGGAATTGAAATATCATTGTGTAAAGTGGAATTGCTATCAT
AATCATCTCTCATAAACATAAACAGCAAATCAAGATTTTT
>comp116_c0_seq2 len=2139 path=[1:0-1796 1798:1797-2138]
TTTTTTTTTTAGTTTTAATAATAGTAATAAGTAATTAATTACAAGTGCTGTGTTGATACT
CTGACATATCGACATACCGCTGATATGTCGTTTCAGCTGGACGGTTGGGGAGGGAGTGGG
GGGCCCATGTGCACCCGCCTCCCCCTCCCGCTTGATGTGTCTGTTCTTCTACTCTGTGGG
CGGTTACAGGACCAGAGAGAGAGAGAGAGAGCCGCCTAGAGACTCTCCTCGATCAGCGCT
ACCTCGGCCATCACTTTCTTCACATTCTCCTTTGCCGCGTCGGTCGGCGGTTCGTATGGC
CGGCGTGGTCTCATCCTTCCTTTAGCATTTTCGATCCCAGCTGCCTTTGCACTGAAGACT
GCTGCCGCATATTTGGTCGTGGCAATCCCAGACTTGCACGGGGACTCGGCTAACGCCGCC
TTCTGATGCAGCTTCAATGCTTCTCCGACCCTGCCAGCTTTATACAGCTCGTACACCTTC
GATATAGTCTTGGGAAAGACGTTCGCGAACGCTGCAATGCATCCTGCCGAACCCACACTC
AGCCCCCCAATTAAGAAGTCTGCCTGTCCACCGAATATGGAGAACCTGTCTGCAGCTAAC
ACTGTTGCCAACCGGGTGATTTTCCCAACGCTAGCACAGGTAAGCTTCACCCCAACAACA
TTGGAATTGTCTTGTGCGATTGCTGTAATCATCTCCGAATCGAGGTCAACTCCGTTGCAC
ACCCCAGGGAAGTTATAAATAACCACAGGCAGCGGGGAACTCTCTGCGACCTCCCTGAAG
AACGCCCTGATCACTGCTGGTGTAGTCGCCTTGCCGAAGTATGCTGGTGGGGGCACAAGG
ACGTAGTTTGCCCCTGCCGTGACCGCATCCTGGATGTACTGCAGCACCTGGCGGGTAGAG
TGGCCGCCAACCCCAGCCATCAGAGGGTAGTCTGGGCCAACAGCTGCTCGGGCCGTGCTG
ATGAGTTGTGCCCGCTCTTCGCGTGTGAGTAGGAAGGCCTCCGCATTTGTACCCAGAATG
ACCAGCCCAGTGAGTCCAGAGCGTGCAAGATAGGCATAATACTCCTTTTGCGCTGGTAGA
TCAAGTTCATCGGTTGCTGGGTCGAAAAAAGTCACCGCCGGACACCAAACTCCTGCGGAT
GGAACTCGAGGGAACATCTTATAATGGAGTCCGGGAAGTATCACTAAGAGCTATAATCAA
GTACTCGCCTGTCCAGGTATCTTTGTGCCTGCTCTTCAGATGGTTGGGAGTGTAAATAGC
CGATCTCACCAAGCGCCGAGAAACATGGGGAAATTGTGGACTCATGCGGTCTCCTCGGCT
AACTGACTGTTTTGCCGAGCCAGCACCCTTGTAAGCGTTCGCCAGACTTCACCCGTCGAT
ATACAAGAGACTGGCTTTTTCTATTATTATTGCTGTTGTTATTATTACGGACGGTCTGGT
TTAGCAAACAATGCTAGTGGTCGGGTCTAGGGACCCGTTTGTTTGTTTTCACGGCAACCT
GTGAGAGTCCTCTAGGTGACACTACCACTGCGAGGCCACATCCATTCAATACGTCCTGGC
TTGCAAGATGGCGATATAAATATCCGCCGGAGCTGCAGCCTCCTGGAGCTCCTTGATCTT
CAACAACTGTCCAACATATTCAGACGACCAACAATACACTAGTTACAGAGTTGCAACAAC
TCCGGTTCCATCCCTATATATATACCCCCTCACTCAAATTGAGCCTATTTCATCCAAGCA
TGCGGTTCCCTGCAGCATCGAGTCTTCTCATCAACCTTGTATTTGCTGCAGCATCTCCTA
GAGATACAAATTGTATAACACGCTGCCAACCGCCGAGTGGATGTCGTTGGCTTGGAAATG
CCCCATTCTGCCACGGTAGATGTGGCAAGGGTCAGAATATCTGCAGGTATGACCGTGCAG
GATGTGGATTTTCTTGCTGGAGTGGACACAAAGCATTGTGCTGTGATGTATCTTGTCAAT
CACTGGGCAAAGACGTAGAACTTCAGGGTCAAGATTAGACAAGTCGGGCTACCTATCCCT
AAACTACTAGGTAGAAGACGGAATTGAAATATCATTGTGTAAAGTGGAATTGCTATCATA
ATCATCTCTCATAAACATAAACAGCAAATCAAGATTTTT
>comp117_c0_seq1 len=954 path=[932:0-756 1689:757-764 1697:765-953]
GGCGCAGACGCAAAGCAGCCTGGCAGGAGGTGCACACTCGCTGTGGCCTCTCCAGGTCTG
GTGGTCCCGATTAAGCCGGAGCGTTATTCTGAACTCGTCTCGAAAGGGGCTGCGTGGATG
GATAGGGCTTGACTTGGTGGGCCGAACATGTATCTACACTGGTATTCTGGCGTGATACTC
CCCATCGTAGCAATATAATCAATTGTAGGAACACACTCCGTAGGTGAATGGCTTTATTTG
AGAACGGTGTGAGCTCCTCGAGCTTCGAGGTAGTTCTCTGCTACTCCCGGCCCCAACGAC
CTGATCACGCCAAAGACCTCCTTGTTATGGTACCGTAGTCGCGTCTTGGGGTCGGTGTAG
GGAGCCGGGAGGCCCGTAATGTCGCAGTATCGTTTCTGATGGCCCTGCAGGGACGGAGCA
GCGTCGATGTTGGTGTATGTCACGGCCGGTCCTGAGGGGGCACCGGCTCGGAAGTTCTTC
TCTAGCACAAGAGTCGACAGGCTCTGCGCGGCCTGAGCAATATTCGGCTGTCTGACGCTG
CCTTGCTGCTGGTGTGCGTGGGTAGCGGCTGTCGACGCTACCATGGGCGTCTGCGCTCCC
TCTGCTGAACCCATGCCAGTCCCGACGGCAGAGTTGGTGCTCATGGCAAAGGGGGTAGAG
CTGCCGCTGTTCGTCTGGCTGGCGACTGCAGAGGCCTCCTTTCGCGACGTCTCAGACAGG
ATCTGCTTGACGTTCTTGTTGCGGCGTGCGGACGGCTTCCAGTTGGGGTTGCGGAAGGGC
TTCGGGAGGCGCGCGATGTCGAGCTCGTCGAGCAGTCTCTGGTGCGAGTCGTCCTGGACT
GCAGCTGGGGGCGCCATCTCTGTCACTTTAGGTATCCTCGTTGGTATTCTCGTTGATATT
CTCGCTGTTGATCCTGTCGCTGTCGATGTCGCTTTTGATGTCTGGCTTGCTGGT
>comp118_c0_seq1 len=1207 path=[1:0-424 426:425-816 818:817-1206]
GCTCAATGTGACGCTGCTGCGTCTCTTAAGTATCGCGGGGATATACTGTCTGGGTTTCAA
CATTTCCACTCGAACAACGCCACGTAGAAGGATGTCTTCCTCGGTGGCGTTATTACTCGG
GGGTACAACTCCAGGGCAGTCAATCAGGTAAATTCTCTTCATCAACGTGATGTACTGCCA
TACTTTAGTCTCTCCAGGGATAGGAGCAACAGTGCACACTTTCTTCTTTCGAAGGGTGTT
TATGATGGACGATTTTCCAGTGTTGGGATAGCCAATAAATCCCACTGATATTTGCTTGCG
ATCTGAATGGAGAATTGAAAACTGACGTAATAGCTGGATTAAAGATCCCTTGCCAAAAGA
GTTATTGATGCTTGCATGGAATGCAAGTGTAGGGTACTCCTTGGATAAAGCACGAACCCA
GGCAGCCTAGGACCAGAAGTTAGTCAAATGCGCCAAAATATATATTGTGTATGTATATAA
TGGCGAAGGTGATGGACGTAGAGATATATGAAATGTTACTAAGAGAACAGCTATCATGTC
CACAATGAAGTGAAAGCGGGACTCAACTCAAAACAAGACACACCATGCCCTTTGCGACGA
TGCCTTCAAAACGAAGCAAGTCAACCTCGACTTCAGAAAGAAGCCAAAGTTACGGGGGGG
ATTGATCTGCCATAGCGGTAACAGACCGTCTTCCATTGTAAAAACGGCAATAACTTATGC
ACTGGAAGAAGCCTTGACAAACGCGATGGCATCATTTGAGCGGTTCTTGGGGTGAAGGTG
ATCTTTTAAGGGATGATGCGGACGGTGTGTAAACTTACAGCAACGCCTGTTGGCACCAAG
TCACATTTGTTTAGGACAAATATCAAATGTTTGTGTGGCGCTTCTTCCTGGATATATTTC
TCGACACTTCTGCACCGAGTGCCTTCAGGATCTCTAGCATCCAAAGCATGGACAATAACG
TCTGAGGAGTCAATGACTTTGTACAGTTCATTCCAGATCCGTTTACTCTGTCCCTTTGAG
AAAATCGGTTCTCTGGCAGCGGTGAGTTCTGCATCATCACCGTTGGTATCAGCATTGACA
TCACCTGATGTACCGCTGAGCAGTTTTGCCTGCTCTAGGCGATCCAAATAGCTGTCATGC
ATCTTTACTGTCTCCCCGGCGACGACCTTCGAGAGAATCAACACTGAGCTTAACACGTTT
TCTTGTG
>comp118_c0_seq2 len=815 path=[1:0-424 818:425-814]
GCTCAATGTGACGCTGCTGCGTCTCTTAAGTATCGCGGGGATATACTGTCTGGGTTTCAA
CATTTCCACTCGAACAACGCCACGTAGAAGGATGTCTTCCTCGGTGGCGTTATTACTCGG
GGGTACAACTCCAGGGCAGTCAATCAGGTAAATTCTCTTCATCAACGTGATGTACTGCCA
TACTTTAGTCTCTCCAGGGATAGGAGCAACAGTGCACACTTTCTTCTTTCGAAGGGTGTT
TATGATGGACGATTTTCCAGTGTTGGGATAGCCAATAAATCCCACTGATATTTGCTTGCG
ATCTGAATGGAGAATTGAAAACTGACGTAATAGCTGGATTAAAGATCCCTTGCCAAAAGA
GTTATTGATGCTTGCATGGAATGCAAGTGTAGGGTACTCCTTGGATAAAGCACGAACCCA
GGCAGCAGCAACGCCTGTTGGCACCAAGTCACATTTGTTTAGGACAAATATCAAATGTTT
GTGTGGCGCTTCTTCCTGGATATATTTCTCGACACTTCTGCACCGAGTGCCTTCAGGATC
TCTAGCATCCAAAGCATGGACAATAACGTCTGAGGAGTCAATGACTTTGTACAGTTCATT
CCAGATCCGTTTACTCTGTCCCTTTGAGAAAATCGGTTCTCTGGCAGCGGTGAGTTCTGC
ATCATCACCGTTGGTATCAGCATTGACATCACCTGATGTACCGCTGAGCAGTTTTGCCTG
CTCTAGGCGATCCAAATAGCTGTCATGCATCTTTACTGTCTCCCCGGCGACGACCTTCGA
GAGAATCAACACTGAGCTTAACACGTTTTCTTGTG
>comp119_c0_seq1 len=1127 path=[1105:0-1126]
AAGTAGGTCCTTAGGCAGCTTGTTAGTCTGGGTGAGTACATCACGAAGGCCAGAGTTTGC
TGCTTCAATGATCTCAGGGGATCTCGAATACAACGACTTGAAAAACAAGCAATGATTCTA
GCGCGGCTATGGCTCTGCGGACCGCTTGCAAAGTCGGGGAAACCCATGGCCATTGACAGA
AGACGTAGACAGGAGACACGAAGGTTAACGATCTGCTCAGCAGTCTTGAACTCGTTTGGT
TGGATGCTAGGGCATCATCATCCACGTCGGCAAGGGCCAGAGATTCCATTAGCAAACGGT
TGAGCTGATCATTAAATGTGACAATGTTCTGACGAAGACCGAGGCAGTACGCTATCGCTT
CGATACAGCCAATCTGAGTAGGGAAGGGTAAAGCACGGAGTGGCTTGTTGAATATTGGCA
TCAAAAGTCGGTCCTTGACGGGAGTAATCAGCTCATGAACTTCCGCGTTTAACGTTGCTG
CTAGAGTCGCTATTCCACTCTGGGCAGCTTGACGAACATGTTTGTTCATATGGGATAGTT
CGTAGCTCAATACGCCGCACAAGGCCAACACTCGACCCCGTTCGTTTTTCAGTTCCTCTT
TGGAAACGCCCTCGTTGCATTTCCGGAGAATCAAGTCCATTGTCTTTTGGGCTTGGATTC
GAGTCGCTCCAGGGAAATCAGATGGCGTGTCTTTAATCACATACATCAGGGCTCGAATGA
ATTCAACTTGCCGGTCGATCAACCAAGCGTTTCCCAAGTCCAGTTCCGTAACGAAAAGAT
GTATACCAAGGCTTCCAGCAGCCTTTGTGAACCACTCCTCATCATGACAAGCATGGCAAA
GCGTTCTACCGAGATGGGGGAAGAATGGGAGTTTTCCTGCCTTCTCTGCAGAGCCGAATA
TAACAACGGAGGCACTTCGGACGTTGAAGATAACCCCTTTAGCGGCGTCACGAACCGCGG
GATTTTCAGAGGCTAAACATTCGACTACAGCATCAGCAAGAGTCCTTGTATCCAGATACA
AGGGGCCCTCGCCCAGCGACACGCTGAAAGGACGACGAATATGCCGTGATTGTGCCAGAG
ACCTTCCGATTTCAATAATGGTAAGATGGCGGCAAACATCAGCTAGG
>comp120_c0_seq1 len=623 path=[1:0-339 341:340-340 342:341-622]
GTATTAACGAAAGCGAGGATGATAACGAGTCCGTTACATCTGATCCCACAGAGTTGTTTC
ATCGGGATATAGCCACACAAACGACAGATCTCGAGCTTTCTACTCCCTCGCAGACAGCTG
TAGGAACAGAAACGCAAACAGTATCATCTCAAAGCGTGATTGAAGAGCACCATTCTCGTT
TGCAGTCTCTGTCTTCAAGCCTAGATAGTGTCGTCACTGCCGAAAAGTACAGTGATAGTA
CACAGGGCTATGCAAAAGATCGACTATCAGAATTACAGACCTACCTTGATAGTCTGACAT
ATAGCGCACCGTTATATCTGACCTCCTCGTTATATGGGTCGTATGACGACTCCGCTGATG
CGAAGAAGGCGGCAAATGGTGAGGACGAGGCTATTGCAGCTTTCAAGGCGGAGATCAGAA
GTGTCAAGGGGACCTTGTTGAGCGCGAGGAACTTTCCGTCTGGTAGCGGTGGGTTGAGGC
GGTGATCGATGTATTTCATGATAGACATGTATCATCATTAATGACTTTTTTATGATTGGA
ATCCAAAGTTAATACAATATACTTGAAAGTAACTGAGAGGGGGTATCTGATACTTCATTT
ATATAATAATAATAATAATAATA
>comp121_c0_seq1 len=5844 path=[5822:0-3372 9195:3373-3455 9278:3456-5843]
GTTAAAGGGATATAACGCATTGTCCATTTGAAGAGAGGGCTATATTCGTTATTTGGGCGT
TCAATCACCCAATGCGGCTGACGGATAAACTGAGTGAGTTTCCGAACCTTGCTGTCACCA
CCCGTCATAATAGGTACGAACTGTGTGGCACTGCAACCATTGCCTACGAATGGAAGTCAG
TCTACTTACGGAGGAGCTCATATAAAGACGAAACCTCTTACCAATAACGATGACATCTTT
ATTGGCCCAATTGAATTGGTGATCCCATGGTGCGGAGTGAAATAACTTCCCACGAAACTT
ATCGTATCCTTTGATATCGCATTCCTTTGGAATTGACAAAACACCGACTGCAGATATCAA
TATCTTGCATCGTCGATGCCTGGTGATGTTTGTTTTGAGGTCTTTTATCGTGACCTGCCA
CGTCCCTGTTTTTTTTCCTCAAACCTAGCACTCTGAACAACCGAGTTGTATCTGATATAT
GGTGCAATATTGTGTTTGTCAACAAGTGAATTGAAATAAGCTAGGATTTCGGGTTGCAGA
GCATGTTTCATGCTCCACTCCGGGTTGAGATCGAATGAGTATGAGTATACATGAGACGGG
ACCTAGTAAACACCTTAGCTTGTAATCGCAAAAGAGGCTCTAGCTAAAGGCCTAGAAGCG
TCATTCATCCGGTCGTATATTCAGTGGATACGGCGGACTATGGAAGTATTAACATCAAAT
CCACAGCCGGGATAGGAATTAGCCCACCATGTCCCTCCCAAACCGTTTGATTTCTCAAAT
ATCTCATAGTTCGCCTGGGAAAAGTCCTCTTTGAGCCGAATAGCGAATCCGATACCGGAC
ATCCCGGCACCAATAATAAGAACATCCGTATCAAGAGACATTTGACTTGAATTAAGCGGT
GGTGTTGGTTATATCACGAATATATTCTTTCGTTAATAGTAATGACGTCGACAACTCTGA
GAGGAACCGAGAGAGGGAACTTGAGCGCATTAAATAGCTAGCAGTGGCTAGTTAGTCACA
TTTCCTAGTAATCATCCTGCCGCCCCAACCGCCGCCATCAGCGGTATAACGGAATCCGGC
CAGGGAACCGGCATCGTGCAGCGTGCATCTTGCAACCTTCGCCAAAGCCTGTCCGTCTTG
TGCACCACGCGACCACCTACGCATTTGGGCAGCGGGCAGGAAGGCTAGCCCAGGGCGCAT
TCTAATGTTATGCGACGACAGTCAACCCAAGAGAGCAACAGCCCCAAACACCGCGAGTTG
TCCTGAACAACGCCACACAAGGTAGGAACCTGCACCATCATACTGCGTTGCAAGTCCCCT
ATGCGCTTATAGCATTCGAGCTCACGGAGAGCGCTCCTCCTCTCTCCAGCGCCAAATGGC
TTAAAGAAGCAGGTCCTCCCGTCCACGAGCACCTTCTCGGGGAGCTCGACGAGGGCACCC
TCAGAGTTGGGATGATTGGGACAAATTTGACTTGCATCGGCTGATATGAGTGACACACTG
AGCTGAGTTCATAGCCATGCAGGTCGACTCCATGTGGTCTTTGTGTGATAAAGCTGGTTC
GTCTGGGCAGGGGACGAGGGTGTTGTTGATTGCTAGAAGTGAATAGTGAAATATCTCTGG
ATTAAGATAGTCGTAGAGGGTGTAACGCTGTCGTTTATCCGCACTCAGTTCGGCATCTCG
AAATATTGGAAGGAAAGGCTCTATCGCCCAGTCTTGAAAATCGTCGATGGTCAGGCCGTC
GAGACCATCTTCCGCTTCCGCCACTTCGGCAAATTGAAGGTATTGTTTTAAAATGGCGGG
ACAGCCACGGAGCTTATCAGGCAGCATAACGATGTAATAACACCTTCCGCTGCATCTCAC
AGTCATTTTAGATTCTTTTTTGAGGGGGTCAAACCAGAATTCTGTAATAGAGAATCGCGG
CAACGAATTCATGATCGAATAAATAGCAAAAAGCATTAATTTTAGGACGGATATAATGTT
TTTTTAATCTTTATGATAGAATTGGTAGACTGGAATGTACGCGTTCTACTTATACCCTTA
ATAACTAGAAACTAAGTGGTTGAGTACCTATCATGTGACTGACCTACCTTGAATGGGTGA
TGCGACTAGTCTCGTTGGCATGTCACAATTACCGCTGTCGTTTTTTGTTGGCTGGTCAGT
TTGCCTTGGAAACAAACCTTACACCTAATCTCGCGCACCTGATTGGCTTCAAAGGTTAGG
GGGATCAGATACTTCATGTATGTCTCGGAGAGTAAGGGGTTCAAGGAAATAGACCACCAA
CCAAGTAACGAATCACTGTCAAGTTAACCACCGTGGCAGGTTTAGTTATAATGGATTAAA
TCAAATCGCTATCTATATAAACAACGATTCCGGACAACGGATACGGGTAAATTTTATATT
CTATCCTATATTTCCTATCCTATATTTCTTTTTTACCAAGATGTGCTACAGGTACTGTAA
AGTACCGTTGCGGGCATAAGAAATGGGCAGCACCGCAGTATTGCCCGTTCGCGAGGAATA
ACGAATTGACCGGCCGAAAGTCCATGTGCGATCAAGGAAGAACCACCGAAACAGTGGCTG
ATCACGACCTCTGTGGGCAGGAAGCTTGTTACCTCGAAGACCTCAAACATAATGGCTGGA
CCTGCTGCCGCTGTGGTGAGTCGGGGAACAGGATGGAAGGATGCATTGGGCCACCTGCAG
GGGGGATGTCGTGCGCTCATTTTCTTTGTAATCGCTGCCAATATTCGTGAAGGGGCAGCC
AGCTATACGGCAAGCGCAGCAGAACCCTTAACTTTTGGAGTAGAAGCTGCGTTGAACGGG
TATTGGCGAGGCTAGCAGGATGGACACGAAGAGAACGTATGGGGGAAAGAGTCAGTTGCC
AATAAACAAAACACTTGCTGGCTAAAGGTGTATTAAAAGCGGAGCTGTTGAGACGAGTCT
TCACCTTCTGTTAAGTTCACGTCCAGCCTTCCGTTCCTCCACGGGGCGTTCTCAGCAGAC
CACTTTGAAAGGTTCACACACACTGGAGGTTACAAATTTCGAAAGCTGTTGGATAATATA
AGATGTTGGCCAAATTTGCTTGACACATATTTCTCTTCTTCAATCGCTAGGTAGCGAAGA
GGCCGCGGGCCGTGCTTTTGTCAACCTTATTGTCACGGGCGGCGAACAGGAGCTCTCGGA
CGATCATTTTATGGCTGCCATGTTCCTCTGCTTCGCGACAGGTTCGCGAGAAGATCAGCC
GTGCCATCCGAGGGGAGTCGGCCCAGGTATCCGGCGTGGCAGATCTCGGACGGTCGAGCA
CAGGTTGCGTGGCCAGGAGACCGTTGAGTTGGATACAGACCTCTACGGTGCGGACGGTGC
GGACGGTGCGGATCTTGAAACCAGCGGTACAGTAGACTGGTGGTGAGCATAATAGATAAT
ATGGAAGTATATCAAAGGATTTCACGGCGAACATACGAATAGGCCTAACGGGGAGAACGC
TTACGCTTCTTTGCCCCTTTCTTATTCTTCTGTTCCCCCTGCTGTTCCTATAAGGCTGCA
TACCTCTTCTCCACTGACGACGGGATTCTCGAAGGGAAAAGCTTCTTAATAATGATGTTA
GCCAAGGGACGGCCCTCCTAGACCAGATATAGGAAGACTCTATCCTCGTCCCTTAACTAT
CGACCCCTCTTCTACTTGCACTCCCCTATTCCATTCCCTAAGGAGTTGTTGAACACGATA
CTTAGTAGCCCAGCCGAGATCTGCCTCGATTCTGTAGAGATTTTGTAGAATGGCCTTCCG
TTCTAACTCACCGGTCAAACATTGGCCACTGACAAATAATGGCTGAATAGAATGAATGCG
TGCAGATGCTTCGAGCCGGGAAGCAGATATCCCACAGATTTCACGGCTATGGTTTTGAAT
CTCCTTCCCAATGGATCGATAGAAGTTTAGTCGGTCTGTAACAGTACTTCTGCGTGCTGT
TGACTCGTGTGGCTTATTGATGAGTAGGAGAATGCGGGCCATATGATAGTGTTGCATCGC
TGAGGCACACATTGGAATGCTGTACCAAATCTCCTGGAATGGACATACGTCTTGTGAAGG
GTGAGGTACTGGGAGCGAGTCGATCCTAGCACCAGGCTTGAACGTGTCAGGTAACGCAAG
AAACCATGTGTCTAGCTCTGCCTGAAGTCGATTCCATCTATCCAGGACAGTGTTTTGAGA
TAGTCCGGTAGAACTTTCTCCATGGTTGCTACCATCACCAACAGCTAGGAAATCAACAAT
TCTAGAAAGGATCCACATCAAGGTGTTTGATATCATGACTTCCTTCATGGAACCATTATG
TTCAGTAGCGCTTTCTTGTCGAGCAAATCCTGCATCATCGAGAAGAAGCCCAGCTTCTGT
CCATAATGCTAGCTCACTATTGACCAACCTAGTTAGGGTTTCATTGATAAATGCTGAAAG
GTAGTCTTGACGCACAAATTCCAGAAATTGCTTCCTTGCCTTAGAAATTGATGTAGTTTG
GAGGTTGCAACATTCGAGTTTCCAGATGAATTTTGCTTTTCAGCTGGTACCATTCCTGCT
TTCATAATGTCCAGTAAAGAGTTTACACCACTAAAATGCCTGTCCCATACTGGGCTCGTA
GTATCCAAAAATTCGTAGGCAGATATAATAGAGACGGCAGCAAGGATATCGTCAGAATGT
GGACTAGATAATTGGCCGCTAGGAAAGGAGACCTTCCGTCTGTTGCTGCTCGTGTTCTCC
GGCGCACCAGAGTCTTCTGCCTGCAAGTTTCCAGTTGTTTGTGACCCAGATAGCGGAGAA
GAATACCCATGGTTTTGCAATTCCTCCACAAGTAGCTGGATCGCCTTTTCATAATACTTC
ATCCCGTAGTAATTCCAGTCAACTTTCTCTGTATCAGGCCACATCCCCACTCATTGCCTG
TCTTAGGCAGGAACCTCCAGTAACCGCATTAGTTCCCTTAGTGCGGCCAATCTGCTTTGC
AGCATATGCGCATGCAGCATATTTTAAAAGCGGATTAGAGAGTGCTCTGACTGGGACCTG
TAAGCTAAAATATCGCTCAATATCAAATAGATCCATCCTTGATACAAGTAAATGGGAACT
ATAGTTAGCTTTATCTATGTCAGGCATTCTATAGTGGTCACTATTTGCACTTACCACCGT
CCAGGCCCTTCTGAAAAATGTCGAAGGAAAAATGCGACTTCATGCTCAGTTTCAGCTGAA
GAAGTAACTCTCATTACCTGCGTCAAGCCTTGAGAAACCGAAGAAGTGGTCCTCTGATGC
TCAGGTGAGTGAAGACCAGGGTCAATCGGTTGTGGCATACCATTGGAGGATGCATTCAAT
ATGAAACCGACGTTATTATTGGGCGATGATAGCGGTAACGCTAGAGACCCAGGAGATACT
TCAGCTGTGATCCTGGCAATAGTTGGAGATGAGCTTGATATTGTTGCTTCTGGATGTTCA
GTAGTCTCAAGTCTGGTATGACTGTTGCTATTCTCGGCAATGTGATCCATGACAGATTGA
TAGATGGGATGGTTCTCTGCCGTTGCTGCAGCTGAAAGCGCATCTAGGCCATGTGTTTGA
GCTTCCGTAAAGGGTGGCAGGTATTTCCCACCATGACTCCATGCTGGTTCACCATGAGTG
CCTAAAGGCATATCTGTATTGAATTGTTCTTCCAGCTCATCGGCGTAAGGATCCGAGTTA
TCAACAAACACCACTTCAAAGTGAGCACCCACTTAGTCGACTGTTCTGAGAATTGTACGA
GCCCTGAGAGAAAGAAACCCACCTTCCTTCGGTATATCCAGCCAGACACTATCTGCGCCA
AATGTATTCTTATAAGAATAGAAC
>comp121_c0_seq2 len=5761 path=[5822:0-3372 9278:3373-5760]
GTTAAAGGGATATAACGCATTGTCCATTTGAAGAGAGGGCTATATTCGTTATTTGGGCGT
TCAATCACCCAATGCGGCTGACGGATAAACTGAGTGAGTTTCCGAACCTTGCTGTCACCA
CCCGTCATAATAGGTACGAACTGTGTGGCACTGCAACCATTGCCTACGAATGGAAGTCAG
TCTACTTACGGAGGAGCTCATATAAAGACGAAACCTCTTACCAATAACGATGACATCTTT
ATTGGCCCAATTGAATTGGTGATCCCATGGTGCGGAGTGAAATAACTTCCCACGAAACTT
ATCGTATCCTTTGATATCGCATTCCTTTGGAATTGACAAAACACCGACTGCAGATATCAA
TATCTTGCATCGTCGATGCCTGGTGATGTTTGTTTTGAGGTCTTTTATCGTGACCTGCCA
CGTCCCTGTTTTTTTTCCTCAAACCTAGCACTCTGAACAACCGAGTTGTATCTGATATAT
GGTGCAATATTGTGTTTGTCAACAAGTGAATTGAAATAAGCTAGGATTTCGGGTTGCAGA
GCATGTTTCATGCTCCACTCCGGGTTGAGATCGAATGAGTATGAGTATACATGAGACGGG
ACCTAGTAAACACCTTAGCTTGTAATCGCAAAAGAGGCTCTAGCTAAAGGCCTAGAAGCG
TCATTCATCCGGTCGTATATTCAGTGGATACGGCGGACTATGGAAGTATTAACATCAAAT
CCACAGCCGGGATAGGAATTAGCCCACCATGTCCCTCCCAAACCGTTTGATTTCTCAAAT
ATCTCATAGTTCGCCTGGGAAAAGTCCTCTTTGAGCCGAATAGCGAATCCGATACCGGAC
ATCCCGGCACCAATAATAAGAACATCCGTATCAAGAGACATTTGACTTGAATTAAGCGGT
GGTGTTGGTTATATCACGAATATATTCTTTCGTTAATAGTAATGACGTCGACAACTCTGA
GAGGAACCGAGAGAGGGAACTTGAGCGCATTAAATAGCTAGCAGTGGCTAGTTAGTCACA
TTTCCTAGTAATCATCCTGCCGCCCCAACCGCCGCCATCAGCGGTATAACGGAATCCGGC
CAGGGAACCGGCATCGTGCAGCGTGCATCTTGCAACCTTCGCCAAAGCCTGTCCGTCTTG
TGCACCACGCGACCACCTACGCATTTGGGCAGCGGGCAGGAAGGCTAGCCCAGGGCGCAT
TCTAATGTTATGCGACGACAGTCAACCCAAGAGAGCAACAGCCCCAAACACCGCGAGTTG
TCCTGAACAACGCCACACAAGGTAGGAACCTGCACCATCATACTGCGTTGCAAGTCCCCT
ATGCGCTTATAGCATTCGAGCTCACGGAGAGCGCTCCTCCTCTCTCCAGCGCCAAATGGC
TTAAAGAAGCAGGTCCTCCCGTCCACGAGCACCTTCTCGGGGAGCTCGACGAGGGCACCC
TCAGAGTTGGGATGATTGGGACAAATTTGACTTGCATCGGCTGATATGAGTGACACACTG
AGCTGAGTTCATAGCCATGCAGGTCGACTCCATGTGGTCTTTGTGTGATAAAGCTGGTTC
GTCTGGGCAGGGGACGAGGGTGTTGTTGATTGCTAGAAGTGAATAGTGAAATATCTCTGG
ATTAAGATAGTCGTAGAGGGTGTAACGCTGTCGTTTATCCGCACTCAGTTCGGCATCTCG
AAATATTGGAAGGAAAGGCTCTATCGCCCAGTCTTGAAAATCGTCGATGGTCAGGCCGTC
GAGACCATCTTCCGCTTCCGCCACTTCGGCAAATTGAAGGTATTGTTTTAAAATGGCGGG
ACAGCCACGGAGCTTATCAGGCAGCATAACGATGTAATAACACCTTCCGCTGCATCTCAC
AGTCATTTTAGATTCTTTTTTGAGGGGGTCAAACCAGAATTCTGTAATAGAGAATCGCGG
CAACGAATTCATGATCGAATAAATAGCAAAAAGCATTAATTTTAGGACGGATATAATGTT
TTTTTAATCTTTATGATAGAATTGGTAGACTGGAATGTACGCGTTCTACTTATACCCTTA
ATAACTAGAAACTAAGTGGTTGAGTACCTATCATGTGACTGACCTACCTTGAATGGGTGA
TGCGACTAGTCTCGTTGGCATGTCACAATTACCGCTGTCGTTTTTTGTTGGCTGGTCAGT
TTGCCTTGGAAACAAACCTTACACCTAATCTCGCGCACCTGATTGGCTTCAAAGGTTAGG
GGGATCAGATACTTCATGTATGTCTCGGAGAGTAAGGGGTTCAAGGAAATAGACCACCAA
CCAAGTAACGAATCACTGTCAAGTTAACCACCGTGGCAGGTTTAGTTATAATGGATTAAA
TCAAATCGCTATCTATATAAACAACGATTCCGGACAACGGATACGGGTAAATTTTATATT
CTATCCTATATTTCCTATCCTATATTTCTTTTTTACCAAGATGTGCTACAGGTACTGTAA
AGTACCGTTGCGGGCATAAGAAATGGGCAGCACCGCAGTATTGCCCGTTCGCGAGGAATA
ACGAATTGACCGGCCGAAAGTCCATGTGCGATCAAGGAAGAACCACCGAAACAGTGGCTG
ATCACGACCTCTGTGGGCAGGAAGCTTGTTACCTCGAAGACCTCAAACATAATGGCTGGA
CCTGCTGCCGCTGTGGTGAGTCGGGGAACAGGATGGAAGGATGCATTGGGCCACCTGCAG
GGGGGATGTCGTGCGCTCATTTTCTTTGTAATCGCTGCCAATATTCGTGAAGGGGCAGCC
AGCTATACGGCAAGCGCAGCAGAACCCTTAACTTTTGGAGTAGAAGCTGCGTTGAACGGG
TATTGGCGAGGCTAGCAGGATGGACACGAAGAGAACGTATGGGGGAAAGAGTCAGTTGCC
AATAAACAAAACACTTGCTGGCTAAAGGTGTATTAAAAGCGGAGCTGTTGAGACGAGTCT
TCACCTTCTGTTAAGTTCACGTCCAGCCTTCCGTTCCTCCACGGGGCGTTCTCAGCAGAC
CACTTTGAAAGGTTCACACACACTGGAGGTTACAAATTTCGAAAGCTGTTGGATAATATA
AGATGTTGGCCAAATTTGCTTGACACATATTTCTCTTCTTCAATCGCTAGGTAGCGAAGA
GGCCGCGGGCCGTGCTTTTGTCAACCTTATTGTCACGGGCGGCGAACAGGAGCTCTCGGA
CGATCATTTTATGGCTGCCATGTTCCTCTGCTTCGCGACAGGTTCGCGAGAAGATCAGCC
GTGCCATCCGAGGGGAGTCGGCCCAGGTATCCGGCGTGGCAGATCTCGGACGGTCGAGCA
CAGGTTGCGTGGCCAGGAGACCGTTGAGTTGGATACAGACCTCTACGGTGCGGACGGTGC
GGACGGTGCGGATGAATAGGCCTAACGGGGAGAACGCTTACGCTTCTTTGCCCCTTTCTT
ATTCTTCTGTTCCCCCTGCTGTTCCTATAAGGCTGCATACCTCTTCTCCACTGACGACGG
GATTCTCGAAGGGAAAAGCTTCTTAATAATGATGTTAGCCAAGGGACGGCCCTCCTAGAC
CAGATATAGGAAGACTCTATCCTCGTCCCTTAACTATCGACCCCTCTTCTACTTGCACTC
CCCTATTCCATTCCCTAAGGAGTTGTTGAACACGATACTTAGTAGCCCAGCCGAGATCTG
CCTCGATTCTGTAGAGATTTTGTAGAATGGCCTTCCGTTCTAACTCACCGGTCAAACATT
GGCCACTGACAAATAATGGCTGAATAGAATGAATGCGTGCAGATGCTTCGAGCCGGGAAG
CAGATATCCCACAGATTTCACGGCTATGGTTTTGAATCTCCTTCCCAATGGATCGATAGA
AGTTTAGTCGGTCTGTAACAGTACTTCTGCGTGCTGTTGACTCGTGTGGCTTATTGATGA
GTAGGAGAATGCGGGCCATATGATAGTGTTGCATCGCTGAGGCACACATTGGAATGCTGT
ACCAAATCTCCTGGAATGGACATACGTCTTGTGAAGGGTGAGGTACTGGGAGCGAGTCGA
TCCTAGCACCAGGCTTGAACGTGTCAGGTAACGCAAGAAACCATGTGTCTAGCTCTGCCT
GAAGTCGATTCCATCTATCCAGGACAGTGTTTTGAGATAGTCCGGTAGAACTTTCTCCAT
GGTTGCTACCATCACCAACAGCTAGGAAATCAACAATTCTAGAAAGGATCCACATCAAGG
TGTTTGATATCATGACTTCCTTCATGGAACCATTATGTTCAGTAGCGCTTTCTTGTCGAG
CAAATCCTGCATCATCGAGAAGAAGCCCAGCTTCTGTCCATAATGCTAGCTCACTATTGA
CCAACCTAGTTAGGGTTTCATTGATAAATGCTGAAAGGTAGTCTTGACGCACAAATTCCA
GAAATTGCTTCCTTGCCTTAGAAATTGATGTAGTTTGGAGGTTGCAACATTCGAGTTTCC
AGATGAATTTTGCTTTTCAGCTGGTACCATTCCTGCTTTCATAATGTCCAGTAAAGAGTT
TACACCACTAAAATGCCTGTCCCATACTGGGCTCGTAGTATCCAAAAATTCGTAGGCAGA
TATAATAGAGACGGCAGCAAGGATATCGTCAGAATGTGGACTAGATAATTGGCCGCTAGG
AAAGGAGACCTTCCGTCTGTTGCTGCTCGTGTTCTCCGGCGCACCAGAGTCTTCTGCCTG
CAAGTTTCCAGTTGTTTGTGACCCAGATAGCGGAGAAGAATACCCATGGTTTTGCAATTC
CTCCACAAGTAGCTGGATCGCCTTTTCATAATACTTCATCCCGTAGTAATTCCAGTCAAC
TTTCTCTGTATCAGGCCACATCCCCACTCATTGCCTGTCTTAGGCAGGAACCTCCAGTAA
CCGCATTAGTTCCCTTAGTGCGGCCAATCTGCTTTGCAGCATATGCGCATGCAGCATATT
TTAAAAGCGGATTAGAGAGTGCTCTGACTGGGACCTGTAAGCTAAAATATCGCTCAATAT
CAAATAGATCCATCCTTGATACAAGTAAATGGGAACTATAGTTAGCTTTATCTATGTCAG
GCATTCTATAGTGGTCACTATTTGCACTTACCACCGTCCAGGCCCTTCTGAAAAATGTCG
AAGGAAAAATGCGACTTCATGCTCAGTTTCAGCTGAAGAAGTAACTCTCATTACCTGCGT
CAAGCCTTGAGAAACCGAAGAAGTGGTCCTCTGATGCTCAGGTGAGTGAAGACCAGGGTC
AATCGGTTGTGGCATACCATTGGAGGATGCATTCAATATGAAACCGACGTTATTATTGGG
CGATGATAGCGGTAACGCTAGAGACCCAGGAGATACTTCAGCTGTGATCCTGGCAATAGT
TGGAGATGAGCTTGATATTGTTGCTTCTGGATGTTCAGTAGTCTCAAGTCTGGTATGACT
GTTGCTATTCTCGGCAATGTGATCCATGACAGATTGATAGATGGGATGGTTCTCTGCCGT
TGCTGCAGCTGAAAGCGCATCTAGGCCATGTGTTTGAGCTTCCGTAAAGGGTGGCAGGTA
TTTCCCACCATGACTCCATGCTGGTTCACCATGAGTGCCTAAAGGCATATCTGTATTGAA
TTGTTCTTCCAGCTCATCGGCGTAAGGATCCGAGTTATCAACAAACACCACTTCAAAGTG
AGCACCCACTTAGTCGACTGTTCTGAGAATTGTACGAGCCCTGAGAGAAAGAAACCCACC
TTCCTTCGGTATATCCAGCCAGACACTATCTGCGCCAAATGTATTCTTATAAGAATAGAA
C
>comp123_c0_seq1 len=1419 path=[1411:0-227 1639:228-228 1640:229-1418]
TAAAAATAAAAATAAATAAATAATAAAAAAAAATCGTTATTATAGTCGCCAGTAGTCCTC
AGTCCGAAGAGAATCCATCTAAGACTGTATATCATCTGCCTGTGCGCGGAAGACAGTAGA
GTCTTGCTCATCTTTGTCGTCCTCGCCATCCTCGAAGTCATTATCATAGTCCTGTAGCTC
CTCTGATGTGCGCCGCCCGTCTATATCTACGTCTAGGACGTGTGGGCTAACCAAAAACTT
CCCCATGGCTACCATAGCGCGGTAGATCTCCTTTCCGGTGGGAACGATGTGTTCCCTCGG
TAGGAGGAATCCATAGCTCCCCCTATCTCTCAGCTTAATCTGGTACGAAAAGCGGACGTC
CAGGTCGTGAAAGAACCAATCCAGGGCGCTTCCCGCGGTACTCTCAAGTGCAGACGAGGT
AACTGGTTCATCTGCATCTTTATTACCCGTGCAAGACGCCACGATGCCTCTGCATGCAGC
TTTGACGTCATAGTTTTCTCGTGAAGACTTGCGGATGGCCTTTGCTAGGCCGGCGCCTAG
TTCTTCTAGGTTTTCTAGGTTGGCGGGTAGATGGGCGCATGAGTGACCATACGGATATAG
GATCTGCTGTGAATAGGAGTGCAGATCCACGAACGCAACAAACTGGACGTTATTCAACGT
TACCTCGTTGCGGGCCCAGCTGGCGATCTCGCGCGCTTCGACGGCATCGAATGGCTGATC
GCCTGCATAACTCTCTGAACAAGGGTTGCTGCGGGTTGTATTGCCGTCCCATTCATAACC
CCAGGAATGGTCTAGGTCGATTCCGGGACAGAAAGAGAGGGAGGTCTGTTGTCGGTTCTT
TCGCCACAGACGATCTGTAGAGAAGGTATATGCATAACCGTCTGGGTTGACAGTGGGAAT
AAAAACGTAGTCGAACTGTTCTAACAGTTTTGTGATCGATTTGGACTTTCCATAGCCTGT
TATAAAGGAGTATGCGATGTATGAGACCGTGGAGACGCTGATCCATTCTCGAGCATGAGC
ACCGCCAGATATGACGATAGTCCTTCTTCTGGGCGCCTGCTGTGCGTTGTTTGTCGGATG
TACGCCAACACGAAGAGCAGGAATATCCCGTCCTTCGGCTGTCGTGCCCACGCTAATCAG
GGTAGTGTGGGAGGAGAACATGGACACGAGGAGGCGCATCCACGGGAGAAGGACCGACAG
CGGCTGGTAGTCCTGGAAGAAGATGTTCTTGGTCTCATGGGGTTTCGATTTCGAGGTGCT
AGCTGATGGAGAGAAACGGCGGGTCGTAGGACCCTGCTGTAAGGGCGAAGATGGGTTGGC
CTTTGGGTACGATTCGTAGATGATCTGCGCCAGGTCGCGGATCAGAGGGACGTGAGAGGT
TTTGTAGAGACGGAGGGGAGCAGCCCCAAGTAGCGATGG
>comp124_c0_seq1 len=984 path=[1:0-496 1898:497-563 498:564-983]
GGCTTTCTCGTAAGTCTGGCAGGGGGAGGGAATGCTTGCCCTTGGTTGCCTATTTCCAGA
ATGCTGGGAGGAGGCTGCGAGGCCAGCAAGTGTGTCCAAATGAGTTGCAACTTGCTGTCT
ATCATTTCCCTAGTTTATTCTGACAAGTTAAGGAGAAACAGGAAGGAAAATCCGAGTCAA
AACCGAACCCCATACGCTATGCAAAAGAGCAAAAACTGCTAGTCTCAAGTTACATTGCTT
GAGGTATTAGACTAGCATGAGTACACACAAGAGATAGCCACGGCAACTTCAGAGAAGTTC
TTCACATGTCCAGTCCTCGTACCTAGAAATGATGTTAGATCGACGTCATTTGGCAGATAT
CCTATGAAAGTACTAACCATCCGTCTGGAAGGTACCTCCTGATGATTAGTGGGATTTTCT
TCTGATTGAGCTCCTTAAGGGCAATTTGGAGTGGATCGGTTTCACCCTCCAAATCGACAA
GGATAGGAGCATTCATGCTGTTCGCCGTGCATTAGTAAGTAATTTTACTAAGAGGCCCCT
TTCCCTCGAGCTTCAGTAACTCACCTAATCTGTAGCGCACGGGTGCCTAGTACTCTGGCC
CGTTCATACTTGGTCATGTATGGTGTTGTTGTCCGCTGATCATTGGCAACTTTCTTCTCA
CGTTGCTGCAGTATCGTTTTCCCTTGACCCTGGCCGGAGGAGGCATTTGGGTCACCGTTC
TCTCCGTTGGTAGTGACAGGCTGTCCATCACCGTTCAGCACCGCATAACCTTCTTCTTGC
TGGTCATCCACTGCATAGTCATCGGCTGCAGTATCGTCATAGAAGTCTTCAGCTGGCTCA
TAGTCGAGGCCAGTCTCCTCGCGGTCGTCATGGTCATCTCCGCCAAAGTCAGACATCTTG
AAGGTATCAGCAAGAAAATATAGATGCAAGAAGTACAAACGAGCTATTTATATAGCTTGG
ACTGTGTCGTATTCTTTTTCCTTC
>comp124_c0_seq2 len=917 path=[1:0-496 498:497-916]
GGCTTTCTCGTAAGTCTGGCAGGGGGAGGGAATGCTTGCCCTTGGTTGCCTATTTCCAGA
ATGCTGGGAGGAGGCTGCGAGGCCAGCAAGTGTGTCCAAATGAGTTGCAACTTGCTGTCT
ATCATTTCCCTAGTTTATTCTGACAAGTTAAGGAGAAACAGGAAGGAAAATCCGAGTCAA
AACCGAACCCCATACGCTATGCAAAAGAGCAAAAACTGCTAGTCTCAAGTTACATTGCTT
GAGGTATTAGACTAGCATGAGTACACACAAGAGATAGCCACGGCAACTTCAGAGAAGTTC
TTCACATGTCCAGTCCTCGTACCTAGAAATGATGTTAGATCGACGTCATTTGGCAGATAT
CCTATGAAAGTACTAACCATCCGTCTGGAAGGTACCTCCTGATGATTAGTGGGATTTTCT
TCTGATTGAGCTCCTTAAGGGCAATTTGGAGTGGATCGGTTTCACCCTCCAAATCGACAA
GGATAGGAGCATTCATGCTAATCTGTAGCGCACGGGTGCCTAGTACTCTGGCCCGTTCAT
ACTTGGTCATGTATGGTGTTGTTGTCCGCTGATCATTGGCAACTTTCTTCTCACGTTGCT
GCAGTATCGTTTTCCCTTGACCCTGGCCGGAGGAGGCATTTGGGTCACCGTTCTCTCCGT
TGGTAGTGACAGGCTGTCCATCACCGTTCAGCACCGCATAACCTTCTTCTTGCTGGTCAT
CCACTGCATAGTCATCGGCTGCAGTATCGTCATAGAAGTCTTCAGCTGGCTCATAGTCGA
GGCCAGTCTCCTCGCGGTCGTCATGGTCATCTCCGCCAAAGTCAGACATCTTGAAGGTAT
CAGCAAGAAAATATAGATGCAAGAAGTACAAACGAGCTATTTATATAGCTTGGACTGTGT
CGTATTCTTTTTCCTTC
>comp125_c0_seq1 len=2101 path=[1:0-1884 1886:1885-1885 1887:1886-2100]
AGCTAATCCATTCGACAGGATCATGAAGTAGAAGAGCTGAGAAGAAGCTTGGAAGCATCA
CGGATAGGCCGGACAGCCGGCAAAATCTATCACATATCCAGCACTAAGCACGACATCTCC
ATGCCTCCCCTATCTCAAGTTCTTGCGAATATCAGTGTTGGAGTAGAAAAGGAAGAGTAT
CAGTCTTCTGCTAGCGAGGAAGACCTGTCCACATTACCTCCGATTAGAAAATGGGTACGG
CGTGGATTACAGAAAGATGTCTAATGTCTACGGTAGTTCACCATTTGAAGGCCCGGGCGA
AACCATTTCTAGGGTCTCTCACTTTTCAAAGCAGAGTGGTCTGTCCAGTGGGATAGTATT
CGTGAGTCCAGTATATAGCTTGCTTGCATTTGCAATCTCCCCTGCACGATATGCAACACC
TAAGGCGACGCCGTACTCCTTAAATTTTGAATAAGTACATAATTGCCTGGGCCGAAGAAC
ATTCGCCTATAGAGGCGTTCGTTGGACACATTCATTGTAACTGGGGCAAAAACCATTTTG
ACTGGGGCTGCAGGAGTGTAGGGCTTTACTGATGGAGCCCGCTTGTGAACCTGCCTGTGA
CCCTGTTTAGTAATCAGCAGTACCTTGAAGGTTACTGTACTCCTGGTCAGTAGGCAATTT
TTGAGCTTCGTATAGGCTCATGCCATTGCCCCAATATAGTTCTATTTCAGCCAGGCGATT
TAAAATAGCTCCCAAGGTTGTGTGTGTGGCATGCCATTAGACAGGATTCATCTTGCTGCT
TCCCGTTTGGTCACGTTATAGCTAGACAAATAAGGAAGATATGACAAGCTAGAACACATC
ATCACTATTCTTTGAGATGGTTTCCAATCCCTGTGCCCGTCGTTTGGCAGGCAATGAGGA
CGGCGTAGAAAGCTTTGCCGGTATTTTCTGTGCTGGTGGTGTACCTCTCGACGCCGGTGC
TGCGACTGATTTGTCTCTTCCAGGTATCTCCTCACTGACAAAACAAGCAAGGCCTGCAAA
GGCCTCCAGGAGCGTCCTTTCATAATACTCCCGTAAATCATATCCACCAGCCAGAACCCT
CGTATCTTCACGTAGCGGGTCAAGATATGTTGACGGGTAGTGATCACGGAGTTCATAATA
GTCACGGCTGTTTAGTGCTGCAGCACCGGCAAACGGATCATACGGCTTCTCTGGTTCAGG
AGTCTTGATCTTCCTTAGGCCCTTGATCAACCCTCCACCGGCGGCTGCAGCATTGCCTGC
CCCGGCAGCCAATGGGCCTTTGTTCGCGCTCTCTGCAGCTCGTAAGGCAGCTTGCTTTCG
TTTCAATCTCTCTTCCTCGCTGCGTCTGGCGGAAGATTTCTTCAGCTGATGGGCTCGTTC
AGACTCACGGGCAACTGCTTTGGCCTCCTCGGCATCTCCAGATGCGAGGCGGGAGATTAC
ATCTTCGCGACTGGCAATTTTGGCCTTCCTCTCGTTCTCGTAGTCCAACCTGGCGGCTTC
ACGTCGCCGACGAAGCTCCTCCTGCTCCGCGGACTGATGAAACTCAAAAGACTCATTCTC
CTGTCTGGCAAGGTCCTTGTTATGACGAATAGAGGCAGAGTTTTCTGCGGAGTACTGAGC
GAGTTGGGCTTCCGTTTTGGCAACGTCGATGTCATTTACGAGATTGGCTATGATCTCCTC
TCGTTGTTCAAGAAAGTCATCCCACGCACGTTTGTTATCGAATTCTTCTTCTCGTCGGTT
CAAGCTGCGAAAATGTCAGCGGTTACCAAGGTTGATGGGAGACTTCCTGGAGGGACGTGG
AGTGACACACATGCCCATTACCCGTTTTCTAATATCGACTTCCCTCTCAACCGCAAGGTC
CCCAAAGGTTTGCTTCCGGAATTTATTTTTCCGCAGGGTTTTTCGGCAGCCGGCAACTGG
GCAAGGCGCAGGGCCGGAAGAAAATATGCGATCGACGCATGACTCGCACATTTTATGGTA
GCATTCTGGGTTGATGAGAAATCGCATGTCCGGATTGAGGTATCTGGACGACTTGCAGAC
GGGGCATACTTCTATCGGATATCCGTGCAGGCATTAGCTACCTGAGATGCGGTGATTTAG
T
>comp126_c0_seq1 len=1910 path=[1:0-448 450:449-1909]
CTAATTATTAGTCCATTAGTGATAACATTCAAAGACACTGCCGTTCGCATATTCCACAGA
GCAGGTCTCTGCATGGCTCAGGCATATCTCTCCCAAGGGCCTACGATACGACCGCTACGT
TACCTACCCAAGCTGAACATAGGAAGGAAGGCGGATATCGTCCGCTCGTTTAATATGGAA
GAAGGGAGGCTGAAAGCTTTCTTGAACTGATTTGGAAGAATGCCGACCTAGAAAAGGGCT
GGATACATCAAGAGGTGGATTATGGCGCTCAAAAGGAGGATCAAAACCTCTTGAGGTCCT
TCCCTGCTTCCGTTGATGCAAGGAATAGGTCTAGAAGATTTCGTTTGTTAGTCGAGCTTA
GAAATGCCTTACGAATATAAGATATGGAAATAGCCGGTCTTTGGTGTCCAGCCCATTTGT
AAGCTCACCGTATCCTGCAAGCTACGATTGCGCTCTGAAGCGAGAACGATGACATATTCC
CGACATCTAGAATACGATGATTAGGTGTCACAAGCGCCCTTATGTTCTGGCTTTTCTAGA
CTCCATCCAAACCTGCTGAGGAGACATCTACCTGGAGAAGCTATTTAAGGAGGCTCTGCA
CACCTTGACGAAGGATGAAATCATGGGTCACTGAAACAACTCTGTTCTTGTTGATTTTAA
CATCCTACTGAACGCCATCGCTGCCCATTGCTGCTTATAAACAATCATCTTCGAAGATGG
ATCTGCCAATCTGCGGAACATGTGGTGCTCAGTACAGCACTTCATCAGTGAAGTCCTGCA
AAATATGCGACGACCCTCGACAATACGTTCCTCTTCAGGGGTAACTAAATACGAAATCAT
CAGTGACCTGTTGATCTGCTTTATATACCCAGCAACTGACATTGTATTACTAGGCAATGG
TGGACAACCTTACGCAGCCTGCAAGAGTCAGGAAAATATCAGAACGTCTTCCATGAATAT
GAGAAGTCCGGGCTTGTAAGCATCGTCACTGTTCCAACGGTAGCAATTGGACAGCGAGCA
TTTCTCTGCCGTACTCCCAGTGGCAACGTCCTCTGGGACTGCATCAGCTACATCGACAAC
GAGACCGTCCGCCATATCCACGAGCTCGGTGGGATTCAAGCAATCGCTATTTCCCATCCT
CACTTCTACTCCACAGCGATTCACTGGGCGGAAGCCTTCAACTGCCCAGTCTACTACTCG
GCAGAGGATGAGCAATGGGTCCAGCGTTTCAGTGAAGGTGGCCCCTTGAGGGTGGCTGTA
GGTTCAGAACCTCAATGCCATCCTGGAACTCACCAGATCCTGTGGGAAGGCGAGCAATTG
AGCCTTCTCAACGGCAGAATTAAGATCCTCAAGGCCGGAGGGCATTTTCCGGGAAGCGCG
GTTTTGTTCTGGGAAGACGAGAGGCGGTTGCTGGTTGCTGACACTATCATGGTTGTGCCC
AGCGGCGTCTACCACGTTGATAGACAGCCAGGGACGATTTCGTATACCTTTATGTGGTCA
TATCCGAATCTGGTATGACATATAAAACATGCGTCTCTCTCAATCCTCAACCCCAGGTGA
ACTAACCGCTGTTGGTGCCATTATTAGATACCGCTCTTCCCAGATGCCATCCATCGCATC
TGGAAAACCGTTGCGCCGCTCGACTTTGAACATGTGCACGGCGCCTTTAATGACCGTGAG
ACTATCGGCAATAGTAAGAAGAGAGTCCTTGAAAGTGCCCAAATATATGTAAAGGCCATG
GGATACGCCGACCACCCCATCCATGGGGAGGCTATATAGGGGAATCTCTGTGTCATTGGT
ATCAACTCCTTCACCCAATAACATGATTATCTTTGCACTCCAATTGAGAATCCTGTCAAG
TAGGCGTCTTCAATAATGAATTTGATAATTGCAGCAAGTTGAATAAAACA
>comp127_c0_seq1 len=2757 path=[2735:0-229 2965:230-230 2966:231-2756]
TTTTCCTAGCCCGTTATCCGCCACAAGCATTCAGAGAGACGAAGTCGCAGCTTTCTTATA
CTACAGCTTTTGGGTGCATCGGACCAATTTATTCGGTATCTTGACTCCTGATCCAACCCC
TGGTGTTTGATAGGCTCGGCCGGATAGCTCGTGCAGCCTTGGGCACAGCTTCCGAACACC
ACGAACGGCGGTGCCTCTACTTCGAAAACGTTGCGGCCTGGGCTCCCCGCAAAAAAAGCT
CCTAAGCTGTAATGGACATGACAGGAGGAGATATGGATGCCACCACATTCGATAACCGCG
GCTCAAATGCCAATCAAATGCCGCAAGCGTTTGGGGCCTCCAACTCGGATGGTTCTCCCC
TTACATCATCACACCCTGGAACAGCTTTCGCGGAAGATAATAACGATGCAAAAAGGAGGA
GGATTGCTAGAGTATGTAGACTGCCCTATCACTCTGGATTACGGGATTTTCGAGTTAATA
CCTATACTGTCTACCTATAGGCGTGCGATATGTGCAGGAAGAAGAAGATAAAGTGTGATG
GGAAAATGCCAAAATGTTCGCATTGCATAAACTACAAGTCCGAGTGCATTTTTACGCAAG
TGGAAAAGAAACGAAATCCCCCCAAAGGGTACGAATTCCTTAAACATATTAGCATTTTCG
ACTGGAGCTATTGTCTAATCTAGAGTGACTCATGAATTAGGGCAAAGTACATTGAAGGCC
TCGAGAACCGACTAGGCCGTATGGAATCATTACTTCGGCTGTCTGGTCTTTTGTCCGAGA
CTGATGCTAGAAAGACCGATCTAGGAGTACTGGAGAAAAGATTGGCAGACAGAGCAGCGT
CACCGACCTCACAGCAACAGCAACAGCAACAGCCGCAACCTCCCAAGGCATCGACCATAC
CTCCTACTTACAATGCTTTTATGAGCTCGTCGGTGTCGCCTTCGAATTCTACTCCCCGTG
GTGACTTGAATGCTAGTCCGAGAGCTTCATCAGCTGCAGGCTCCCCGGATTCCCAAAAAG
AGTCAGAGGCAGAGGTTGATTCCCTCTCAGATATGATGTGCTCCTTAGTTACAAATAACT
GTGGAGAAACACGATATATAGGTATTTTTACTCAAGGCCGATTTTCCTTGTGGGCAGCTA
TTAATCTTGCATCACAGGATCCTCCTCCGGGTTCTCAATATTCTCACCCAAGGGCATCCA
GTGGGTAAATGAGAAAACGGGCGATTCCTCTTTCCAACATATGATCTCATCTGCATGTGT
GGATGATAACAAATGGATTTACTGGAAACCAGAAATATTCAGCGACATATTTGCCCGTCG
GGTTTTCAAACCTTTACCACCTAAGGAAGAGGCGCTATCTCTCTTCAGGGATTATTTTGA
AAATTTCAATTGTATATTCCCTCTTTTCCACGAGCCTACTTTTATGCATCTAGTTGAGAA
GCAATATTCAAGAGATCCCTACGAAGGCTCTGGATGGTGGGCTAGCATCAACGTTGCTTT
GGCAATCGCCCATAGGTTACGGGTAATGAGCAACCTTGCTCCACAGGAAGAAGACAAAAA
GGCGTGGCTTTACCTGAAAAATGCCATGGGCGTGCTTACAGAGCTTACCATGAGAAATAC
AGACCTCCTAAGTGTACAGGCTTTGCTTGGAATGGCATTATTTCTTCAAGGAACACCAAA
TCCTCAACCTTCCTTCTTCCTTGTTGCAGCCGGAATCCGTCTCTCTCACAGTATAGGTCT
ACATAAGCGCTGTTCAGGCTTTGGTCTAAACCCCGTGGAGCTTGAACAACGGAAGCGTGT
CTTCTGGATCGCCTATATCCTAGATAAAGACATCTGTCTCCGATCCGGTCGTCCTCCTGT
ACAAGATGATGACGATATGAATGTAGAGCTGCCCAGTGAAGATCCCCCTGATAACATCGG
CAATGTTCCTCTTTCGGATAACAAAGGGAAAATCAACCTGTTCCGTCTCATGTGCATATT
CGCAACTATTGAGAGCAGGGTTTATAGACAATTGTATTCGACCAAAGCATCTCGACAGTC
CGACGGTGAGCTTCTCAACACTATTGGCGAGTTGGATCATGAACTTGAGGAATGGAAGAA
TAGCATTCCTATAGATTTCAGGCCGGAACACGAAATAAAAACCACTCACAGGCCTCTGAT
CTTGCCCATCGTTGTTCTTCATTTCGCATACTACAATTGCCTGACGACTATACATCGAAT
GTCCGTTCATCACGGGTATTGGACAAGTCGTCTTTCAAACTACGCCATACAAGGACTAAA
TGCTCGACCATTGAACCCTCGGGTGTTTTCGTCTGCTATACTCTGTGTCTCAGCTGCTCG
AGCTTCGATTAACCTGATTAAGTACATTCCGCAGGGCGATTTTGCTTGTGTATGGTGAGT
AATATATCTAAAAATACCTTCCGCTAAGATACAGGAAACTAATATTGTAGGTTGATCCTC
TATTTCCCTATATCATCCTTGGTAACACTTTTTGCCAATATCTTACAAAATCCGCTTGAT
GCAAGAGCTCGATCGGACGTTAAATTAATGAACCTTGTGGTTAACTTCCTCTCAATGCTC
GCTACTGATGAATCAAATGGTAGTGTCAAACGTATGCTTAGCGTCTGCAGCGAATTCGAA
AGAATAGCGAAGGTGGCTTTAGATCGAGCCGAGAAAGAATGTCAATCAAGGCGTAAAAGA
AAGACAAGTGATGTACAACAGCAGCAGCAACAAGAGCAGCAGCAGCAGCAGCAGCAG
>comp128_c0_seq1 len=1088 path=[1066:0-187 1254:188-188 1255:189-1087]
ATAATAATAATAATAATAATAATGAGACGGTGACGCTGATGTTGATGTTGACAGTCTTCG
TTTCTCCTTGTGGCCAAAAATGCGCGCGTTGGGATGATCACGTGATATAAAAATTCCGCA
CGGCGAGCCACGACTCCACCGTTCATCTGTTAGCTGCAGGTGGAATGACGTTGACGGGCG
ATGGAGACGGGGGAGGGTTGGTGATTCCGATGCGTTGATAGTCTTATGGGCGAGTTGAGC
ACGGCTGGTATGCCATACGCTGCAGATAAGACAGAACTCGCTGTGCCACAGGCAAAGGTT
ACCTACAACCTGGAGAGAAAATCGACTTCTCCTATCCGATCAATAATATGGCTATCAGCG
CATCAAGTGTTGCAAATGGGACTAGCTAGGCTAGTTATTATGCAGAATCAGGAACAGGAA
CAGGCATGAGATCGAGAATATCACGTCCAGAGCTGTTCATGGCCTGGTTTTGCCTAGTGG
CCCAACCATGAACCTGTTCTGAATCTGTGTCCAACCCTCCCTCCGACCAAGCCAACAAAA
GGTATCCATTAACTGACCAGGAACTCTTGTTGATTAACCATTATATTATTATACGAAGTA
CTAACGGTAGATTCGGAATGCATCTTCCGGCTATATTTTGCAATGGCTGGTGGCTGTTCT
GGTCTTGACATAACTAGCTAATGTGTTAACAGAGACAGCCCCCCAGAGAGTACAGTACCA
GTCAAGAGAGCCGGTCAGGGGCATCTCAGGCCTCACGGCTGAGTCCCGAGACAACCGTGG
TACTCAGCTTAGGCTCCCATGGCCTGCTGGTACTGATGCCCGAGGTAGGTGTCTATCATG
TCTTTTCGAGTTGTGGCCGGTGATGGCTCCTTGATATTGGTCTCTGCTGGCATGCCGCGG
ACGACCTTGGAACCCTCAGCAGCCTACATTTCCAAGGCCATCCTCAGCATCCAAGAGGAA
GAGAAAGTGACCAGAAGGCGTCCTCTGCGCCGCCTCCTTGCTGTCTAACTGACCAGGTCC
TGCTGCTGCTGCTGTACTTCCCCTGCCTCTCCCTCTGCTTCATCCCACCTGCCCGCCGGC
CCCACCGA
>comp129_c0_seq1 len=1894 path=[1871:0-1344 3764:1345-1345 3216:1346-1893]
TTTAAAACGTTAGGGACAACTAACGAAGACCTTAACTAAGTACAAGGACAATACAAAATA
AAAAGTAACTAGTTAGCTTTCACGGCCTCTTTTCTATCGTGATGTTGCTTTCATAGCTAT
CAACAACAAATGATGGGCGAGGCTATATAATAGTTAGTACCTTATTGTACCCAATACGCA
TGGCTATGCTTCATAATATTACCGATAATGATCAAACAACAGCCCGATGACAGCAATACA
TTCAGGCTCTATCTAGATATTTTAACGTATGAACATAGCATTCCTAGTTCATATGGCTCC
TTACTATAAGATATCCACCCTCTGTGCAACGAGGACCTATAGCCTTTTAAGCATTTGGAA
GCCTGGACTTTACTAGCTCATAAGAACAAGCTCTACTACCTCTAACCCTAAGCCTAGGTG
TGCCCTCCAGTGCCCTCCAGAGTGGCTGTGGCACGGGCAAGTCGTTAAAGAAGTTGGTTC
TAGAAAGGTATTGGATAGCTCAAGGAGTGCCGCATTGAACATTCAAAGGGGATTATATGA
AATGTAGTATATACACAGATGGCGTTGCAGGAGAAACCAACGGCGAACGGATTTCAAACT
AGGTGGAGGTAAATTGTCGTCAAGTGATATATAACCCCAGACAAGCTAGCCATGAGTGAA
CATAGAAAACACCGTGATATTGGATGTTGACGTGAAGATTGCATGTCAAGTGGTGGTGAA
GGCGGCCTAGTCTCTTAAGTATTTACAATTGGTTGGCTATTTGGCTATCACAGCGACATA
ATCCATGTACGAACTTCCCTGCTACACAAGGTTATATGCCCACCGCCGGCTCTCTTCTAG
CCGAGAAAGCGCTGTGAATTCATAAGCGGTAATAAATACCGGATTTCGGACTGTTGCCGT
GCCGGATAATATTGGGGTATCAAACAAGGATGGCTATCCAAGACCTGGGCTGCAGCAGGG
ATGGCTTGTCAGTGGAACTTTGGGTAAGGTTGGGAAGAGGAAGTTGAAGAAGGCTGGTAT
TGATTGTTACTGCAGCTAAATCTAAAGGAGCGGAGGGTAGGTTGGCAGCTTGCTCTGAAT
ACATGGGTAGAGAAATGGCCGTATATCGGGCTGCTAAATGGTATAGAAACGCAGATATAG
GGATCAATGAGAGGGATCAAGGAGAGTCTTTATCGGCCCGCTGTGGCATATTCTGCATAG
GCATACATACAATAAGTACATACATAAAGCCAGAGACTGCCGTAAGACGTCATGACGGCT
AGGTACAGCGGAGAGTATGACATAGAAGGTAAATATATGGTTTGATTGACGCAGCCCCAT
GGGCCGATTGCAAGACTCGGCATTTCGACCCCCCTACACAAGGGGGACTTCAAATGGAGG
CCCTTGGACAGAATAAGAAGTAATGATAACACTTTGGAGCCACGCATGCCCGGGCAATCC
ACGTGAAGCCATGCGATTCTTTCAAGTCTGCAATGGTGTGACGGCGCCTGGCTTCCAGAA
ACGATTAGAGCCTCTCACAGCTCCACGTAATAAAAGCCGAGGTATGTATAGCCTGGTCTT
ATCCCTTTGTGGGCGTCTCTCAATCTCGTGTATTTTCTTCCCTCTCTCTTTTCCTGTCAT
TTGCTTCTTTCTCTTCGCGATATCAGTTGGCGAAGATCCGTAGTTTCATGTCCACCCTCC
AGTCGCAATAACACACCGAATCTGGACTTCTGGAGAGTCTGCTTTCTTGTTATCTCCGTT
TCTTCCATCACTTGCTCCATTGCCCGCGGGTGCATCCTTAAATATTGACGGAGCCCATCT
TAGGCAGGTGATGAATCGTTCGTGGGCATCCCTCATCACCTTGATGCATTTCCTTCTTGG
CTCAGATCCCAGCAGCGCAGCGTCCTATCGTCAG
>comp130_c0_seq1 len=3131 path=[1:0-2950 2952:2951-2974 2976:2975-3130]
AAGTATATGATTTAGATATATGGAATCTGTTATAAGTCTTTATTTAGAAACATATACCTT
TAATAACTGACAAAGTAAGTACATATTGAATATAAACTAAAGCTAAATAGGACTCATTGA
GAATTTATTTAATGGTGCAAGGGTGTAACTTAGCTTTATACCTGGGTGCTATCAACTGGG
GTAAAGTGCCTAAAACTGAAAATGTGCATGATGAGATAGTATTAAGATAGCTTAATTAAC
TAGTCTTCTAACTATGATAGTTACATAGTCCCCAAATTTCCTACATCTGTAAAATCCTAA
TTACATTTCAGAAAGGATTTCTCCATTCCACTTTCTTAATACCTGTACGCTTTTTCTGCG
CTTTTATGATACTGAATAACCTTCTCATATCTCTATGATCTTTGTTCATCTTCGACTTAT
CCACCTTTTCCAACTCCTTCCTTGCTGCTACCATAGCATCATAGTTGGCGGCAAAAAACT
TATTGTGGCTGTGGAGGAGTCCTGTCTCTCCATTTGAAATGAGCTGGAGCTCGACATGCA
GTTCTAATCATTGGCAGCAGGCTGGGATGTAGCGTTGAAACAGGCTAGGCAGCCGTAACT
GGGGGCGGCTCTACTCTGGAACCATTTGCCAGTGGGATTATCAAGCGTGGTGCGAGCGTC
ACCCTCTCGTCATATTGGATATTGACATTTGCAATAAAGGGGCGTAAAGGCCTACTGTCC
AATCAGTCCGGTGTGGTTGAATATCAGCGGTTAGGGCGATATCCATTAGCTAGTTAGTTA
TGTGTTATGGTTAACTATGTTTGTTTGCTGTCAACGTAAAAACACCTTTCCTTCAATGAC
TACTAACTGGCTGGCCGTACCTTGACAAACGAGCTCGAACGATGCAACAGGTTCACAGCT
ACAACCCACTGGAAGTCTAAAACAACCGGGAGAGAGTTATGTCGCCCTTATCGGGTCGTT
CTCTTTCCTCTACGTCAGGAACCGCGATTGAATCATGATCAAAGCCATCTTCTACAGCCG
ATTCGACACTCAGTCAGGCATGCCAACGTCCCCCGTCACCATCACCACCACCGACTCACC
CTTCATACATCAAGTAGACATATACTAACACAAGCGGTACAGGCCCCAAAGTCGTTCACC
AAGTACCTGATGGAGCTATCGTTCCCTCTCCAACCGCACCGCCGGGATCTTCTCCCCTCT
TTAGCTTCTCAGACGTCTCTTTCTTCGTCATCCCTCGACAGGAGCTGTGCGGGAATCTCA
TCCACGTCTGCACAGGCGGACACAGAATACTCGGATCCCCCGTCTGCATGAAGTCGCCTC
GCTACGACCGGAATGAATTCATATTTAACTTCTGCATTGTGCTGAGCGAAGAGGACGAAT
GGGGGACCTACAAGAGTGTGGTGCAGAAGTTGGCGCATCTGATGTGCGGGCTCGAAGAGC
AGTCTGGCTTCTTGTCGAAAGATACGTCCAAGGACGGAGAAGGCAAGGTATATAGCCTGT
GCGAAACGCTGATGGAGGATCTGAATAATTATTACGAGTGCATGATTCCAATTGGTACGC
TACCCTCAACCTTGGCTACCTGGTTAGGCCATCAGCTGCTGTATGCTGACTGCTATACCA
GATGAATTGAATACCCTTAATGTCAAGCTGTTTCCCCTATACCCTTCGCCGCCTATCGTC
AAAGCATGGCATGTCCCCTTTTCACTGTTCGGTGTGAGACCTTCATGGATGAGAACTGGG
ACCTGACTATGAGAAGGGTATGATACCATCTTCTTGTGCCTCATCGTTTGAATCCTACTA
ATGTTCAACACAGATAGTTCCGTATATCAATGGTATCAATAGCGTTCGGAAAATATCCAT
TCTATCTGATGCTGATTTCACCCTTACCTGCCGCGCAATACGCCATCTGATATACTACGG
ATGTGCATTCCTTCTGGATATATTCTCATTCTCCGCCATCTATGCTCCAACTGCGGAGTT
TAGTTCTACTATCGTCACAGACAAAAAGATGCAGTGTGAATGTGCACGGTACGTTAACAT
ACGGTTTTCACCCATTAGTGAATCTTCGCCTGTGATTAGACCTACTTCTACCCTGGGCAT
ATCTTCATCTGCATCTAATCTTCAAAGGGCTTCGCTATCACACTCCAGCCATAAGGTATC
TGTACCCAATGACGATCCTTGGGTGGAACATGACAGCATCTGGCCAAAGATCGATACTTC
CATCCCGTCTACTTCCGGCGAGGGCTCAAGTAAATTTAACTCGAGAACAATCGTCGATGG
AGTCGGTCTCATAGAGCTATACTCGAGCTTAAAACAAGGCCAGACCGTGAAACAATGGTA
CCTAAAGCATATGCGCGAGCTTGCAAATATTGACGTCCGCCGTTTTATCACCTTTGGTGT
CATCAAGGGCTTTTTGTACCGAGTGCATAAATATCCCTTTGCTACTGGAAGGGTTATACA
AAACACCCACCAAAGAAGGCAGTCAAACCACTTCCCTTCAACTTTTCCTATTGCGGGTTA
TTCCCTTGGTGCAGCAACTGACCGGAGCGCCCACCCGTTCACCCGTGACCGCCTAGGCTC
TACAGCTGGTGGTATTGACCCCCTGTCAACGAGCAAGCCACTATCGAAAAATACATCTAC
CCTCTCCCCTCGAAGCCGAGCACGTAACCGTCGCTCGCTTCATCGCTACGATGACGAGGG
TAACGATGGTGATGATGACGGGTTTGGGGATGATGATTCGGAGGGGGAGGAGGACGGCGA
GGCAGGGGACTATGGTATAGACAACAAGACTCTTGCCAAATATCTCGACGGAACTCATTG
CTTTGATGAAATATGCACGGAACTTGAGGTCACTGATAAGGAGCTTACAGCTAGACTAAA
GCGATACCCACGGGAGGTTGTGATCATCCACTCGTAAAATTTATACACCATCAGTTAACT
AACCAATCCCCATAAAAACTACTATGTATCTCCGTGTTAATTCGTTATACTCTCTGCCGG
CGAGATTGTCATCTTCATATCCCACGAGACGCCAACCCTACATCTATCCACCCTATGTAT
GACTCACAGTTAATCCCCCCCAAAAGAAAATAAATAAATAAATAATAAATAATAATAATA
ATAATAATAAT
>comp130_c0_seq2 len=2952 path=[1:0-2950 6239:2951-2951]
AAGTATATGATTTAGATATATGGAATCTGTTATAAGTCTTTATTTAGAAACATATACCTT
TAATAACTGACAAAGTAAGTACATATTGAATATAAACTAAAGCTAAATAGGACTCATTGA
GAATTTATTTAATGGTGCAAGGGTGTAACTTAGCTTTATACCTGGGTGCTATCAACTGGG
GTAAAGTGCCTAAAACTGAAAATGTGCATGATGAGATAGTATTAAGATAGCTTAATTAAC
TAGTCTTCTAACTATGATAGTTACATAGTCCCCAAATTTCCTACATCTGTAAAATCCTAA
TTACATTTCAGAAAGGATTTCTCCATTCCACTTTCTTAATACCTGTACGCTTTTTCTGCG
CTTTTATGATACTGAATAACCTTCTCATATCTCTATGATCTTTGTTCATCTTCGACTTAT
CCACCTTTTCCAACTCCTTCCTTGCTGCTACCATAGCATCATAGTTGGCGGCAAAAAACT
TATTGTGGCTGTGGAGGAGTCCTGTCTCTCCATTTGAAATGAGCTGGAGCTCGACATGCA
GTTCTAATCATTGGCAGCAGGCTGGGATGTAGCGTTGAAACAGGCTAGGCAGCCGTAACT
GGGGGCGGCTCTACTCTGGAACCATTTGCCAGTGGGATTATCAAGCGTGGTGCGAGCGTC
ACCCTCTCGTCATATTGGATATTGACATTTGCAATAAAGGGGCGTAAAGGCCTACTGTCC
AATCAGTCCGGTGTGGTTGAATATCAGCGGTTAGGGCGATATCCATTAGCTAGTTAGTTA
TGTGTTATGGTTAACTATGTTTGTTTGCTGTCAACGTAAAAACACCTTTCCTTCAATGAC
TACTAACTGGCTGGCCGTACCTTGACAAACGAGCTCGAACGATGCAACAGGTTCACAGCT
ACAACCCACTGGAAGTCTAAAACAACCGGGAGAGAGTTATGTCGCCCTTATCGGGTCGTT
CTCTTTCCTCTACGTCAGGAACCGCGATTGAATCATGATCAAAGCCATCTTCTACAGCCG
ATTCGACACTCAGTCAGGCATGCCAACGTCCCCCGTCACCATCACCACCACCGACTCACC
CTTCATACATCAAGTAGACATATACTAACACAAGCGGTACAGGCCCCAAAGTCGTTCACC
AAGTACCTGATGGAGCTATCGTTCCCTCTCCAACCGCACCGCCGGGATCTTCTCCCCTCT
TTAGCTTCTCAGACGTCTCTTTCTTCGTCATCCCTCGACAGGAGCTGTGCGGGAATCTCA
TCCACGTCTGCACAGGCGGACACAGAATACTCGGATCCCCCGTCTGCATGAAGTCGCCTC
GCTACGACCGGAATGAATTCATATTTAACTTCTGCATTGTGCTGAGCGAAGAGGACGAAT
GGGGGACCTACAAGAGTGTGGTGCAGAAGTTGGCGCATCTGATGTGCGGGCTCGAAGAGC
AGTCTGGCTTCTTGTCGAAAGATACGTCCAAGGACGGAGAAGGCAAGGTATATAGCCTGT
GCGAAACGCTGATGGAGGATCTGAATAATTATTACGAGTGCATGATTCCAATTGGTACGC
TACCCTCAACCTTGGCTACCTGGTTAGGCCATCAGCTGCTGTATGCTGACTGCTATACCA
GATGAATTGAATACCCTTAATGTCAAGCTGTTTCCCCTATACCCTTCGCCGCCTATCGTC
AAAGCATGGCATGTCCCCTTTTCACTGTTCGGTGTGAGACCTTCATGGATGAGAACTGGG
ACCTGACTATGAGAAGGGTATGATACCATCTTCTTGTGCCTCATCGTTTGAATCCTACTA
ATGTTCAACACAGATAGTTCCGTATATCAATGGTATCAATAGCGTTCGGAAAATATCCAT
TCTATCTGATGCTGATTTCACCCTTACCTGCCGCGCAATACGCCATCTGATATACTACGG
ATGTGCATTCCTTCTGGATATATTCTCATTCTCCGCCATCTATGCTCCAACTGCGGAGTT
TAGTTCTACTATCGTCACAGACAAAAAGATGCAGTGTGAATGTGCACGGTACGTTAACAT
ACGGTTTTCACCCATTAGTGAATCTTCGCCTGTGATTAGACCTACTTCTACCCTGGGCAT
ATCTTCATCTGCATCTAATCTTCAAAGGGCTTCGCTATCACACTCCAGCCATAAGGTATC
TGTACCCAATGACGATCCTTGGGTGGAACATGACAGCATCTGGCCAAAGATCGATACTTC
CATCCCGTCTACTTCCGGCGAGGGCTCAAGTAAATTTAACTCGAGAACAATCGTCGATGG
AGTCGGTCTCATAGAGCTATACTCGAGCTTAAAACAAGGCCAGACCGTGAAACAATGGTA
CCTAAAGCATATGCGCGAGCTTGCAAATATTGACGTCCGCCGTTTTATCACCTTTGGTGT
CATCAAGGGCTTTTTGTACCGAGTGCATAAATATCCCTTTGCTACTGGAAGGGTTATACA
AAACACCCACCAAAGAAGGCAGTCAAACCACTTCCCTTCAACTTTTCCTATTGCGGGTTA
TTCCCTTGGTGCAGCAACTGACCGGAGCGCCCACCCGTTCACCCGTGACCGCCTAGGCTC
TACAGCTGGTGGTATTGACCCCCTGTCAACGAGCAAGCCACTATCGAAAAATACATCTAC
CCTCTCCCCTCGAAGCCGAGCACGTAACCGTCGCTCGCTTCATCGCTACGATGACGAGGG
TAACGATGGTGATGATGACGGGTTTGGGGATGATGATTCGGAGGGGGAGGAGGACGGCGA
GGCAGGGGACTATGGTATAGACAACAAGACTCTTGCCAAATATCTCGACGGAACTCATTG
CTTTGATGAAATATGCACGGAACTTGAGGTCACTGATAAGGAGCTTACAGCTAGACTAAA
GCGATACCCACGGGAGGTTGTGATCATCCACTCGTAAAATTTATACACCATCAGTTAACT
AACCAATCCCCA
>comp131_c0_seq1 len=2248 path=[2226:0-1002 3229:1003-1060 3287:1061-2247]
AGGTCGGTATGGAAGTCGTAGCCGTGGCCGCGGAGGGCGGCGCATTAAAAATGGATTTCT
GAAGCTCCGTTGATATTCCCTGGTCTTCACTTGGGCCTGATGGATTGTAAGTGCCACGCA
ACTTGGCAATTATATCTGAGTTTCCTTTGGCATAAACAATTTTCATTTCTTTTCCAAAGA
AATCGAAACCTTGGAGCGCCCTCATCGCCTGTGTGCTCGTTTGAACGTCCCTAAACACAA
TATGTGCTTGTCCGCGCATACCCTTCGATCTCATGGCTACCACATCGAGAACCGCGCCGT
ATGTAGAGAAAAGGGTGTAGAGAGCCGTCCTCAGATCAGGCTTCTTGATCTTATCTGGGA
GGTTTGTGCAGTACAGCGTCTGATTTGGCGCGCCAACGTTGGCAGGTGCAGTGTTCGAGG
CCATTGTCAAGAATCAGCAACTAGAATGGCAGTTTGCCTTCCAACCTGCGTATCTATGTA
GAGTCAACGCGAGGATCTGTGTTCGACCGGTGCTGTTGCTCTCAGAATCCAACAGTTGCA
ATGTCGATTTTCGCTTTGGAGCTCTTCGAAGCTGTGTGGATGAGGAAGAGTCACGTGAAG
GCGATATTACATAATCCGCATAGTTACGAGTTCGCGGGGGCTTTTTGGGACAAGAAACAA
CAAAGACAGAGACGACCACGACGACGTCGAGAAACAGTTGTTGCTGCTTCTATTGTATGG
GCTGATTGAAGAGAGCAAGGCGATAGTAGAGAGCTCCTCCTATCGCATTTTGTCTTGACA
CTATGGCACCCCCCGAAGCCCACCACCTTTTCCACCGGCCGATTGCGGACCACTCGTTCT
CGTCGGACAGAGGCACTCTCGCAGTGGCCAAGGACAACGTTGTCGAGCTCTACGAGACCG
CAGGCAACAAGTACACCTTGAAAGAGGAGCTTAAAGGCCACGACAAGACCGTTACCAGTG
TAGACGTTGCTCCCAAGAGTGGGCAGATCGTGACCTGTTCCCAAGGTATGGATGTAACCT
CTATTGGAGGAGCAGCTGCTAAACTATGGATGCAATGATACAGACAGAAATGCCTACGTA
TGGGAACAAACCGGATCTGGATGGAAACCTACTCTCGTGCTGCTTCGAATTAACCGTGCC
GCCACCTTTGTCCGCTGGTCCCCCTCCGAGCAGAAATTCGCAGTTGGATCAGGCGCCCGC
GTTGTTGCAGTGTGTTACTTTGAAGAGGAGAATGACTGGTGGATTTCTAAACACCTAAAG
AAGCCCATTCGAAGTACCATAACCACTCTTGCATGGCATCCCAACTCCGTCTTCCTCGCA
ACCGGCTCGACGGACTCACACTGCAGGGTGCTTTCAGTTACATCAAGGGAATTGACCAGC
GCCCGGAACCCAGTGTTTGGGGTGAGAGGGTCCCCTTCAACACCAACTGTGGAGAATACT
TGAACGATTCTGCTGGATGGGTCCATGGCTGTGCCTTTTCCCCAAGTGGTGATGCTTTGG
CATTTACTTGCCATGACAGCAGCGTTACTGTGGTATATCCATCGGCCCCGGATCAGCCTC
CCCGAGCCATGTTGAACATTAGTACGAGATTGCTACCGTTCATGAGCTTGGTTTGGATTA
GCGAGAATGAGATAGCCGCAGCTGGCCATGATTGCCAAATCTATCGTCTCAACGGAGATG
AAGCTGGCTGGAAGCTGGCTGGATCCCTTGAGGTTAAGGCAGCCACTAGAGGTGCTGTTG
CCGAAGAGTCCGCACTCAACAAATTCAGGCAAATGGATTTGAAGGGCAGCACTAAGGATG
ACTCTAAGCTCCAGAGTGTTCATCAGAACACTATCTCAACTCTTAGGGTCTATTCTGAGG
ATGGCGGTGCTGTTAAGAAGATCAGCTCTAGCGGTGTCGATGGTAGAGTTGTTATTTGGG
ATGTGTAATGCTCGATACCATGCATATCTAGAATACCCTCTTGCTAGGTAGAACGACAAC
GATGACCATACATACTCGTTAGCAAGTCTTTTAACCAAAAATCGGAACATGGAGCCGGTA
GAAATAAAGAAGTAGAATTTAAGTTAAGGTTGGATGCGGCTCCGTGATTAGATCAGCTGA
TGACATCAGCGTGACTTTTTTCTTCCGTCTCAACTTAGTCGCACTCGATCTTCTCTTTCT
CAGCGACGTGATACGAAAAAAAACCCAGAGGCATCACGCTGACGGGCGTTGCACCTATAA
ATAAGCATCCTCCCTGTGATGGGTTTTG
>comp131_c0_seq2 len=2190 path=[2226:0-1002 3287:1003-2189]
AGGTCGGTATGGAAGTCGTAGCCGTGGCCGCGGAGGGCGGCGCATTAAAAATGGATTTCT
GAAGCTCCGTTGATATTCCCTGGTCTTCACTTGGGCCTGATGGATTGTAAGTGCCACGCA
ACTTGGCAATTATATCTGAGTTTCCTTTGGCATAAACAATTTTCATTTCTTTTCCAAAGA
AATCGAAACCTTGGAGCGCCCTCATCGCCTGTGTGCTCGTTTGAACGTCCCTAAACACAA
TATGTGCTTGTCCGCGCATACCCTTCGATCTCATGGCTACCACATCGAGAACCGCGCCGT
ATGTAGAGAAAAGGGTGTAGAGAGCCGTCCTCAGATCAGGCTTCTTGATCTTATCTGGGA
GGTTTGTGCAGTACAGCGTCTGATTTGGCGCGCCAACGTTGGCAGGTGCAGTGTTCGAGG
CCATTGTCAAGAATCAGCAACTAGAATGGCAGTTTGCCTTCCAACCTGCGTATCTATGTA
GAGTCAACGCGAGGATCTGTGTTCGACCGGTGCTGTTGCTCTCAGAATCCAACAGTTGCA
ATGTCGATTTTCGCTTTGGAGCTCTTCGAAGCTGTGTGGATGAGGAAGAGTCACGTGAAG
GCGATATTACATAATCCGCATAGTTACGAGTTCGCGGGGGCTTTTTGGGACAAGAAACAA
CAAAGACAGAGACGACCACGACGACGTCGAGAAACAGTTGTTGCTGCTTCTATTGTATGG
GCTGATTGAAGAGAGCAAGGCGATAGTAGAGAGCTCCTCCTATCGCATTTTGTCTTGACA
CTATGGCACCCCCCGAAGCCCACCACCTTTTCCACCGGCCGATTGCGGACCACTCGTTCT
CGTCGGACAGAGGCACTCTCGCAGTGGCCAAGGACAACGTTGTCGAGCTCTACGAGACCG
CAGGCAACAAGTACACCTTGAAAGAGGAGCTTAAAGGCCACGACAAGACCGTTACCAGTG
TAGACGTTGCTCCCAAGAGTGGGCAGATCGTGACCTGTTCCCAAGACAGAAATGCCTACG
TATGGGAACAAACCGGATCTGGATGGAAACCTACTCTCGTGCTGCTTCGAATTAACCGTG
CCGCCACCTTTGTCCGCTGGTCCCCCTCCGAGCAGAAATTCGCAGTTGGATCAGGCGCCC
GCGTTGTTGCAGTGTGTTACTTTGAAGAGGAGAATGACTGGTGGATTTCTAAACACCTAA
AGAAGCCCATTCGAAGTACCATAACCACTCTTGCATGGCATCCCAACTCCGTCTTCCTCG
CAACCGGCTCGACGGACTCACACTGCAGGGTGCTTTCAGTTACATCAAGGGAATTGACCA
GCGCCCGGAACCCAGTGTTTGGGGTGAGAGGGTCCCCTTCAACACCAACTGTGGAGAATA
CTTGAACGATTCTGCTGGATGGGTCCATGGCTGTGCCTTTTCCCCAAGTGGTGATGCTTT
GGCATTTACTTGCCATGACAGCAGCGTTACTGTGGTATATCCATCGGCCCCGGATCAGCC
TCCCCGAGCCATGTTGAACATTAGTACGAGATTGCTACCGTTCATGAGCTTGGTTTGGAT
TAGCGAGAATGAGATAGCCGCAGCTGGCCATGATTGCCAAATCTATCGTCTCAACGGAGA
TGAAGCTGGCTGGAAGCTGGCTGGATCCCTTGAGGTTAAGGCAGCCACTAGAGGTGCTGT
TGCCGAAGAGTCCGCACTCAACAAATTCAGGCAAATGGATTTGAAGGGCAGCACTAAGGA
TGACTCTAAGCTCCAGAGTGTTCATCAGAACACTATCTCAACTCTTAGGGTCTATTCTGA
GGATGGCGGTGCTGTTAAGAAGATCAGCTCTAGCGGTGTCGATGGTAGAGTTGTTATTTG
GGATGTGTAATGCTCGATACCATGCATATCTAGAATACCCTCTTGCTAGGTAGAACGACA
ACGATGACCATACATACTCGTTAGCAAGTCTTTTAACCAAAAATCGGAACATGGAGCCGG
TAGAAATAAAGAAGTAGAATTTAAGTTAAGGTTGGATGCGGCTCCGTGATTAGATCAGCT
GATGACATCAGCGTGACTTTTTTCTTCCGTCTCAACTTAGTCGCACTCGATCTTCTCTTT
CTCAGCGACGTGATACGAAAAAAAACCCAGAGGCATCACGCTGACGGGCGTTGCACCTAT
AAATAAGCATCCTCCCTGTGATGGGTTTTG
>comp132_c0_seq1 len=1510 path=[1:0-626 628:627-1509]
GAAGGAAGAATAGTAACCCGACAATTAGAAGGAATCGTATTCGATGTCGATGGAACACTA
TGGCAAGTAATCATTTATATGGAATTGAAATATGGCCTTTGAGAACCAGTGTACGGATAA
GCTAACGGGTAGCTGATGAGGGATCCGGATCCAGCCTGCCACAACATTACATGTTCCAAG
AGATGCGGTAAGAAGACGGATATGATGAATGGTACATCTATAATTTAGTTCAATGTCATA
CTGATGTACTATGCTATAGAGATGCCCTCGGAATAGAGAAAGGGTCGATATAATCCACCA
TATCCGAGGCCTGCCCACCTTCACTGCCAGGACAGACGCCATCGCGATTGTTCGTGACAT
TGAGCGCAAGGCAATGGTAAAACAAGTTCCTCAGCCAGGACTTGTCGAGCTTATGGACTA
TCTCAATTCTAAGGGTGTCAAACGGGCGCTGTGTACACGCAACTTTGATGGCCCGGTAAA
CCATCTTATCAAGTCTCACCTGGCTACTCATGTATTTGCACCAATTATAACTCGGGATAC
ACCGAATATCATGCCTAAGCCCGACCCGGCTGGGATACTGCACATTGCACGAGCATGGGA
GCTAGAGGATGCTAGTGGTTTGATCATGGTTGGTGATAGCTTGGATGATATGACAGCTGG
ACATAAAGCCGGAGCCGCCACTGTGCTTCTCTTGAATGAGCGGAACCGAGACCTCAAGGA
CCATGAACATACCGACCTTTGTATTGAACGTCTGGATGAATTGATCAACGTGCTTGAGAC
CGGGTTCTGCGGAACCAGAGAACGGCCTTGAGGTTAGGTAAGCGACATATCCCTAGTAAG
TACATAGATGCTAGATTTACGAAGTAGAACTACGGAGTATGCAAAAGACAATGAGCTTTT
ACCTTGCATTTGTGATAATGATATGAGGGAAGTCTCACAGGAGGAAGCACTGAAACCCCC
CTCGACTGTTGACTCTGGCACTGTAACTTTCTGTATTTTCGGTGCTGTTATGAAGCACAT
GCACAAGCGGCTGCCAATTACAGTATTGGCTGGAGCTGCAGCATTGGTATGGCATCTCCT
GTGGAAACTGTGCCTTGATCGGTGCGTACACTCTCCACGTAGCATCTGTGCTAGCATGTT
TAAACTTCCAGTCCTGCTCGACATTGGAAGTGGCATTCACAAAAAGGTTGGAAAAATAGG
TCACAGGGCACCGAGACTCTTAACAAGATAGTCTGGAAAATCCAGCAAATCTGATGAGCA
CACATGTTTGGTGCCGCGGGTAGTCATTCTGGACTGTGGTTCCCTCTTGATATGGCCGAC
AGACATAAATCCACAGTCCATTAATGTTGGTCTTCGATCCAGTCAAATACTAGGGATAAT
GTAGGTATCCAAAGTCTCTAATCATCATCTGGGGCAATTCATAACGCCGGGTGTTCAAGT
GTTTCGATTGCCTTTCCGTTTACCTCGACCAGGTATAGGCCTCGAGGACTCTTTCCCAGC
ACACTGGCTG
>comp132_c0_seq2 len=983 path=[3123:0-99 628:100-982]
GTAGTCTTAGTAGGTATTGTCTTAGTTGGTTTTGTATTCTATTGGTTGCGTATAATTGCT
GGCTTGGTTATGGCTGTGGAAATAGCTAATAAGCCTTGCAGGTTGGTGATAGCTTGGATG
ATATGACAGCTGGACATAAAGCCGGAGCCGCCACTGTGCTTCTCTTGAATGAGCGGAACC
GAGACCTCAAGGACCATGAACATACCGACCTTTGTATTGAACGTCTGGATGAATTGATCA
ACGTGCTTGAGACCGGGTTCTGCGGAACCAGAGAACGGCCTTGAGGTTAGGTAAGCGACA
TATCCCTAGTAAGTACATAGATGCTAGATTTACGAAGTAGAACTACGGAGTATGCAAAAG
ACAATGAGCTTTTACCTTGCATTTGTGATAATGATATGAGGGAAGTCTCACAGGAGGAAG
CACTGAAACCCCCCTCGACTGTTGACTCTGGCACTGTAACTTTCTGTATTTTCGGTGCTG
TTATGAAGCACATGCACAAGCGGCTGCCAATTACAGTATTGGCTGGAGCTGCAGCATTGG
TATGGCATCTCCTGTGGAAACTGTGCCTTGATCGGTGCGTACACTCTCCACGTAGCATCT
GTGCTAGCATGTTTAAACTTCCAGTCCTGCTCGACATTGGAAGTGGCATTCACAAAAAGG
TTGGAAAAATAGGTCACAGGGCACCGAGACTCTTAACAAGATAGTCTGGAAAATCCAGCA
AATCTGATGAGCACACATGTTTGGTGCCGCGGGTAGTCATTCTGGACTGTGGTTCCCTCT
TGATATGGCCGACAGACATAAATCCACAGTCCATTAATGTTGGTCTTCGATCCAGTCAAA
TACTAGGGATAATGTAGGTATCCAAAGTCTCTAATCATCATCTGGGGCAATTCATAACGC
CGGGTGTTCAAGTGTTTCGATTGCCTTTCCGTTTACCTCGACCAGGTATAGGCCTCGAGG
ACTCTTTCCCAGCACACTGGCTG
>comp133_c0_seq1 len=688 path=[1:0-559 1368:560-560 561:561-687]
GGGACCAGCACAAACGGCCGATCAAGGGGAGATACTCTAAGCGTGAAGCTCTGTGAAACC
GATATACTATTTGAAGGCATACTGTTCTACGACGGCTGACGGCCATAATGGAGGTAGAAG
GGCTGTTCAGCCAGGCGCGGATCTGTATTGTCTGCTCCGCCCAGCTGAATGCAGAACAGG
CAGAAGAAGTAGGTAGATGGATGGCTGTCAGCTGCAGCTTAAGGGCAATATGCTGATTTT
TCTGTTGCCACAACACTAGATATCCTCTGCTTTACGAGAAAACGGAGGCGAGGTGGTTAT
AAATGAACCGCAGGCACCACTCCCACCCGTAAACGAGTTTAGTCACATCATCTCCCCGAC
CATAGACTTCCAAGGACATGATGCAGCATGCGACGCCCTCATTCCGGTAGTCAAGCCCCA
GTGGGTGCAGATGTCTATATCAAAACAGAAGCTTGCGAACCCGCGGCAGTACAACCCAGA
CCCACGGCTATTTATGAACGACGTTATTGTCACCTGTGAAGATATCCCCGAAGGTGATAA
AGATGCGATCATTGGTGGAGTTTTTGGCTATGGGAGGTCTATACACATCTCGCATCACCA
ACAGCACGACCCATCTCGTTACTTTGACAATGAATGAGAGATGTATGGCGGCGAAGTAAG
TAGGGGTCCTTCGTCTAACTTAAGTATT
>comp134_c0_seq1 len=1344 path=[1322:0-509 1832:510-510 1833:511-1343]
AACAACCGAAAATTAGTACGAAGAATACGTACAATACAAAGGGACAACTAGACCGACTAC
AAGTTGACTAAGGCCAAGAAGATTCTCGAAGAGAAGCGCTCTGTCTTTGATGACACTGTC
GTGCAGACCCTCGAGGTCGACAAGAAGCACCACCGTGCTCTCATCGGCCAAGGTGGTCAA
ACTCTGAAGGACATTGTTGTCAAGGCTGGTGGCTCCGACGACCGGAGAGAGCTCGCTCGC
ACCATCCAGTTCCCTAAGGCCGAGGCCGATGGCAACACGATCAAGGTTGAGGGCCGCACA
GAAGTTGTGCAGAACATCATCAAACGCATCGAGGAAATGGTGGCTGAGCGTGAGAGCCAG
GTGACTGAAGTTGTCGACGTGCCTACTGACCAGCACCGCTCTCTCATCGGCCGTGGCGGT
GACACGAAGCGTCAGATGGAGACCAAGTTCTCCGTTGCGATCGACGTGCCTCGCCAGGGT
GATGGCAAGGCCGGAGTGAAAATTGTCGGTCGCCCCGAGAACGTTGAGCAGGCGAAGGAG
CACATCCAGAGCCTACTCAAGTCGCAGCAAGGTGAGACGGTTCAAGTGCCTCGCAGTATG
CACCATGCTGTTTCGAATGGTGGACAATTCTTCCGCCAGCTGCGCAGCAACCATCACGTG
ACGGTTGACCACGCGGGCGCGGCTCTTCCAAGCAAGCCTGACGGCTCTGCACGCGAGAAC
GGCGGTGCTTTGCCTTTGATCACCGACGATGATGACGCCAACGCGGATGCGCACTCGTGG
AAGGTTGTGAAGACCACGTCTGGCGAGGATGGCGAGATTCCATGGGTTCTTCGGGGAAGC
CCTGAGAACGTGGCCAAGGCGAAGGAGCTGATCCGAAAGGCTTTGGACCAGGCTGAGAAG
CAGGACGCCACCGGCTACCTGATCCTGCCTGACCCTCGCACTTACCGTCATGTGATTGGA
CCTAGCGGGTCCAAGGTGAACTCCATTCGCAAGCAGAGCAACTGCAAGATCCAGGTCCCT
CGGGATCAGGCAGCTGATGAGGCGATTGAGATCATCGGTACATCTGAAGGAGTGGAGGTG
GCCAAGAACTTGATCCTGGAGGCAGTGCGCGAGGGCGTCACAAGGTCAAGGGAGGCACGG
GATTAAGCGGTTGAGCAATGGTGCAAAAAGGAGCTTGAATGACAGTGTACTGATGGTGTA
GTACGAAAAAAACAAAATAAAAAGACAACACAAAGCCATAATGAATACTTTTCTTGTACA
TGGCATATCACAGGTGCACAGAGGCTCGGCCATGTTTGACGCTGATGGACTGGCGAGCAT
CAGGGACTTTAATCAGTGGGGGGT
>comp135_c0_seq1 len=2999 path=[1:0-2378 2380:2379-2439 2441:2440-2998]
ACCTTAGTACTACTACAATAGCCGAGGGGGAAACCATCAAATCAGCGAATGGCCAGGAGA
CCTTCCATATCAGCCATCCAATGCGGGTCTTTGACGATGGCTATTATAAGTATATGACGC
TCATGTATAAGCATCTCGGCATCAAGTGTGATCCTCTCAAGTTCCTCTTCAGCTACTCCT
TCATACCCAAGGCAATCCCGAGTCCGGAGACCCAATCGGACCAGGCCCAGGAGGAACTCG
CTCAGCCCAAAGTAACATTCCTCTATTCTTCAAACAACCACCGTCTCCCTCCTCTTCGTC
CTGGTGGGCAGGGCTTCCTCTCGTGGCTCTGGGAGCTCATCTATGTTGCTTTCTTCTTCG
GTTGGTTTTGTCTCGCCTGTTTCTGGATAGATGCCCGCAAGGATGATCAACTCGAGACCT
TGGAGGAATACTTCAACCGTGTCCGTCTCCCACGGCACTTTGTGTATCGGTATATCCTGC
CTCCGTTCGCTACTTTGTCAACATGCAATCATGCTGAAATGCTCAGCTTTCCGGCCCATG
ACATAGTACAGTACGTTCGGCGCACATATAGAGCACCGCACTACCTCGTCCGTGAAGGAA
CGCAGATAGTCGAAGATACCCTCTCGAAGGGCCTGAACATCCGTCTTGGAGCCCGAGTCA
CCTCCGTCCGTCCAACCGGCTCTTCGGTCATGGTATGCTGGGAATCAACATCCTCTGCCT
CCGAGCTCGCCGGTGAAAAGATACCGCCCATGTCCAGCTGCCAGAGAAAATTCGACCGTG
TCATCCTGGCCGTGCCGCCAAATATCGTGGGAGCCATCTTTGAACCGCTCCGAGAAGAAA
CGTCTTTCTTGCCCACGAGATCGGTCGAATCCCTAATCCATACAGATGCTTCCACCTTGC
CAATCATCTATTCAGAGCCCGTCAAGGCTCAAACAACGTCCAAGGAAGAAGTGGAATGGG
GCCATTTCCGCTCCACGGTCGAATCAACGGAGTCGATACATGAACATCCTTCGTCATACA
TAATAACAACCTGCCCCATATTACCCATTGATCCCAGCAAGGTCGTGCGCCGCTCATATT
TCACCCGAACATTACGCACACCTCAAAGCAGGGAAGTAGTCAATCGTATCTTTGACAAGT
CAGCCACACCGGGTGGACAAGCGACAGACAAGCCTGCTGGGTGGCGGAACGGAGATGGAA
ACGTGTTTCTCGTCGGCAGCTGGTGCTGGGATGGAATGGTTCTCCTGGAAGGATGTGTTG
TATCTGCCATGCGTGCTGCCGAGGATTTTGGCGTCAGAGCGCCTTGGGCCCAATCCTGAC
CGAGAGGATGTCGATATTGCGGAGGAATTTAGGGCCTTGTATATTCATTAGTTATTTAGG
GTCGCCTTTTTCTAGACATATTTCTAATATCTCCATTGTTATGAAAGATTTCAAATGAAT
GATTAGCGATGACCAATTATATAATTGCTCAGAAAAAATTGTTGATGTTGACTGCAACGT
TATATTATATCGTATCAACATATCAGAACACCTGTGCGCCCCAACGTTTTAGAAATCATA
GCCATGTCCGATGTGATGCTCCAAATAAATAGGGGGATAAGAAAACTTTAGACGTGAAAA
TACCATCAATTGTGGTAAAAGTATACAAAGAGGGAATGGGGGATTGACAAAAACGGCGAC
CAATCAGCTCGGCAGTCAGAACCATTCCCAAGATAATCATAAAGATATATATGCCCTGGT
TAGGCTTTGCCTTTCGCTTTTGGCTTCCGGCCTCTCTTCTTAGGAGCCTCATCGTCTGAC
TCCTCAATATCATCGTCGTCTTCATCCACCGACTTCTTCTTCTTGGATTTCGCCTTCGTT
GTACCAGATTTCTTTGCGTTACCGCCGGCCTTTTTGGTCTTTGCAGCCTTGACATATTTG
TCCTTCTTCAAGTCCAGATCGCTTTCTTCTTCCTTGACCTCTTCCTCTCCAAGGATTTCC
TCAGCATCATCAGATTCGTCGATGGCATCCTCTAAGTCTGGTTTCACTTTGGGTAGTTTC
TTGGATGACACAACGCTCGATGCCTTCATGAATGGTAGAGGGTGCGAGCGTTGATTATAT
AGGCGTGTGAAGGTAGCCTTCGTTTGAGACTGGATATTGATGTTCTTTTCATTCATAGGG
CCGAGACCAAGCTCAATAATAGAATCATAGTCATCTTTAGTCAAGAAGTAGCTGTCCATG
AAGTCAATAACGTCGTCGACAGAATCCTTTCCGTCAACTTCCATTCTTTTGACAGTCTTG
TTCCATATCACGGGCATGTATTGTTGGCGAATGTCGTGTCTGTCACCAGATGCACGAAGA
CGCATATGACCCTGAATCTCCTTGACTTGTCTAGCCATTTTACCTGGAGAGAGAAATGCT
GAGTATAAACATGCTAGAAATCTGGGGGTACAGCAGTCTCTTACCTTGTTTGCTGTTATT
GCCCAGCCAGCTGGTAAACCCGACTCTGTCCGTCATATTCCCAGCCATAAAACTGGCTGG
TCTCACAAAACTAAAGGCAGCATGTGTTGGCATAAGGCTCCACTGCTGCTGTGAGCCATG
GATCATTCTATCCACCAAATCACCGTCACTAATACTCTCCGCAGCCTTATCGGCCAACTC
AAGAAGCTTGAACTGCCTCTCTTTGCCACTGTAGGAGTTAGCTGCCATCGGATTTGTTCG
CAAGTAGTTCTCTTGCAGCATTAGATAGCTGAATTCATGATCGTTGAAATATAATTCAAC
CTTGTCGTTGAGGGTAGCCTTTGAACTAGGTGCAAACATCTGCGCACTAAGGATTTTCCC
AACAATATCCCAAGGTTTAAGTATAACATGCTTCTCCCATGCTTTTGACATTTCTTTGCC
TTGATCGTAATCAAGATTATTGGCACTAAGTTTTATCGTTGACAGCATGTTTATCACTTG
GCGGATATCGGCATGAGTTCCTTCAATAAGACCATCAAGCACCGTGGGGAGTATCTTTA
>comp135_c0_seq2 len=2938 path=[1:0-2378 2441:2379-2937]
ACCTTAGTACTACTACAATAGCCGAGGGGGAAACCATCAAATCAGCGAATGGCCAGGAGA
CCTTCCATATCAGCCATCCAATGCGGGTCTTTGACGATGGCTATTATAAGTATATGACGC
TCATGTATAAGCATCTCGGCATCAAGTGTGATCCTCTCAAGTTCCTCTTCAGCTACTCCT
TCATACCCAAGGCAATCCCGAGTCCGGAGACCCAATCGGACCAGGCCCAGGAGGAACTCG
CTCAGCCCAAAGTAACATTCCTCTATTCTTCAAACAACCACCGTCTCCCTCCTCTTCGTC
CTGGTGGGCAGGGCTTCCTCTCGTGGCTCTGGGAGCTCATCTATGTTGCTTTCTTCTTCG
GTTGGTTTTGTCTCGCCTGTTTCTGGATAGATGCCCGCAAGGATGATCAACTCGAGACCT
TGGAGGAATACTTCAACCGTGTCCGTCTCCCACGGCACTTTGTGTATCGGTATATCCTGC
CTCCGTTCGCTACTTTGTCAACATGCAATCATGCTGAAATGCTCAGCTTTCCGGCCCATG
ACATAGTACAGTACGTTCGGCGCACATATAGAGCACCGCACTACCTCGTCCGTGAAGGAA
CGCAGATAGTCGAAGATACCCTCTCGAAGGGCCTGAACATCCGTCTTGGAGCCCGAGTCA
CCTCCGTCCGTCCAACCGGCTCTTCGGTCATGGTATGCTGGGAATCAACATCCTCTGCCT
CCGAGCTCGCCGGTGAAAAGATACCGCCCATGTCCAGCTGCCAGAGAAAATTCGACCGTG
TCATCCTGGCCGTGCCGCCAAATATCGTGGGAGCCATCTTTGAACCGCTCCGAGAAGAAA
CGTCTTTCTTGCCCACGAGATCGGTCGAATCCCTAATCCATACAGATGCTTCCACCTTGC
CAATCATCTATTCAGAGCCCGTCAAGGCTCAAACAACGTCCAAGGAAGAAGTGGAATGGG
GCCATTTCCGCTCCACGGTCGAATCAACGGAGTCGATACATGAACATCCTTCGTCATACA
TAATAACAACCTGCCCCATATTACCCATTGATCCCAGCAAGGTCGTGCGCCGCTCATATT
TCACCCGAACATTACGCACACCTCAAAGCAGGGAAGTAGTCAATCGTATCTTTGACAAGT
CAGCCACACCGGGTGGACAAGCGACAGACAAGCCTGCTGGGTGGCGGAACGGAGATGGAA
ACGTGTTTCTCGTCGGCAGCTGGTGCTGGGATGGAATGGTTCTCCTGGAAGGATGTGTTG
TATCTGCCATGCGTGCTGCCGAGGATTTTGGCGTCAGAGCGCCTTGGGCCCAATCCTGAC
CGAGAGGATGTCGATATTGCGGAGGAATTTAGGGCCTTGTATATTCATTAGTTATTTAGG
GTCGCCTTTTTCTAGACATATTTCTAATATCTCCATTGTTATGAAAGATTTCAAATGAAT
GATTAGCGATGACCAATTATATAATTGCTCAGAAAAAATTGTTGATGTTGACTGCAACGT
TATATTATATCGTATCAACATATCAGAACACCTGTGCGCCCCAACGTTTTAGAAATCATA
GCCATGTCCGATGTGATGCTCCAAATAAATAGGGGGATAAGAAAACTTTAGACGTGAAAA
TACCATCAATTGTGGTAAAAGTATACAAAGAGGGAATGGGGGATTGACAAAAACGGCGAC
CAATCAGCTCGGCAGTCAGAACCATTCCCAAGATAATCATAAAGATATATATGCCCTGGT
TAGGCTTTGCCTTTCGCTTTTGGCTTCCGGCCTCTCTTCTTAGGAGCCTCATCGTCTGAC
TCCTCAATATCATCGTCGTCTTCATCCACCGACTTCTTCTTCTTGGATTTCGCCTTCGTT
GTACCAGATTTCTTTGCGTTACCGCCGGCCTTTTTGGTCTTTGCAGCCTTGACATATTTG
TCCTTCTTCAAGTCCAGATCGCTTTCTTCTTCCTTGACCTCTTCCTCTCCAAGGATTTCC
TCAGCATCATCAGATTCGTCGATGGCATCCTCTAAGTCTGGTTTCACTTTGGGTAGTTTC
TTGGATGACACAACGCTCGATGCCTTCATGAATGGTAGAGGGTGCGAGCGTTGATTATAT
AGGCGTGTGAAGGTAGCCTTCGTTTGAGACTGGATATTGATGTTCTTTTCATTCATAGGG
CCGAGACCAAGCTCAATAATAGAATCATAGTCATCTTTAGTCAAGAAGTAGCTGTCCATG
AAGTCAATAACGTCGTCGACAGAATCCTTTCCGTCAACTTCCATTCTTTTGACAGTCTTG
TTCCATATCACGGGCATGTATTGTTGGCGAATGTCGTGTCTGTCACCAGATGCACGAAGA
CGCATATGACCCTGAATCTCCTTGACTTGTCTAGCCATTTTACCTTGTTTGCTGTTATTG
CCCAGCCAGCTGGTAAACCCGACTCTGTCCGTCATATTCCCAGCCATAAAACTGGCTGGT
CTCACAAAACTAAAGGCAGCATGTGTTGGCATAAGGCTCCACTGCTGCTGTGAGCCATGG
ATCATTCTATCCACCAAATCACCGTCACTAATACTCTCCGCAGCCTTATCGGCCAACTCA
AGAAGCTTGAACTGCCTCTCTTTGCCACTGTAGGAGTTAGCTGCCATCGGATTTGTTCGC
AAGTAGTTCTCTTGCAGCATTAGATAGCTGAATTCATGATCGTTGAAATATAATTCAACC
TTGTCGTTGAGGGTAGCCTTTGAACTAGGTGCAAACATCTGCGCACTAAGGATTTTCCCA
ACAATATCCCAAGGTTTAAGTATAACATGCTTCTCCCATGCTTTTGACATTTCTTTGCCT
TGATCGTAATCAAGATTATTGGCACTAAGTTTTATCGTTGACAGCATGTTTATCACTTGG
CGGATATCGGCATGAGTTCCTTCAATAAGACCATCAAGCACCGTGGGGAGTATCTTTA
>comp136_c0_seq1 len=2345 path=[2323:0-2071 4395:2072-2344]
CTCGAGAGCGACCGTGACGGTTCTCGCGCCGCCCTGGACGACCTCGCGGGCTCAGAAGAC
CAAATTGGCCTCTCACAAGGCCCGTGTAACCGAGTTGTCCAGGGACATCGAAGTCCACAA
ATCCACCGTTGAAGCGCAGCAGTCCCAGCTCGAAACCCTCCAACTCACGCACAAACGCGA
ACTCCTCGAGCTCGAGTCCAAGACCAAAGTCGCCGCCGAAGCACAGTTCGAGTCCCAGCT
CGCCGAAAAGGCCGCCGCTCACCAAGCCGCCCTCGACGACCTCCGCGCCGAACTCACCAA
GTCCAAGGACGAATCGGCCCAGATTCTCGAGACCATCTCCTCCTTGTTCAAGACCCAAAG
CCCCGTCACCCCTTTCACCCTGCAGGACCAGCTGCAGGACATCCTCTCGCAAAAGGATCA
GTTCGCAGAGAAGTACTCTGCTCTCATGGACACTAACGAGTCCCTGACCCGCCAGCTAGA
CGAGAAGACCGAGACTCACTCCGCGCTCGAGAAGCAGGTCGTCGACCTCAAGAACAAGGC
CAACGAGCACGAGATGAAGGTCAACGATCTGGCCGTGCTGGTGGCTAACCATGAAGAAGC
CATTGCTGCCAAGGAGGCGACTATAGAGGAGATCAAGGCCGAGAAGGAGAAGAGCATCCG
TCTTGTCGAGGAGCTGGAGGAGCAAATCACCTCTCGTTTGACCAGCATAACAACCGACTC
TCGGTCATCCAGGCCGAGAAGAGCATGGCCCTGGAAGAGGCCAAGGCTAAGATTGCCGCG
CATGACAAGGAAATTGAGACTTATCGTGCTCGTATCGAGCAGTTGGAGGCACAAACACGC
CCCATCTCGCCGGAGGGAGGCCACATCGACCGCGGCTCCGGCTCCATCTCAACCAACCTC
CGCAAGAGCTCATCCGCAGCCTCGCTTCCCTCCCCACCGCCCGCCCATTCCCGCTCCCTC
CCCTCCCCCAATATCGCCGCAGCCGCAAATCCAGCAAGCATCTCGCCGCCCTCATCCCGA
CACCAGAGCAAAGAACTCGCCAACAACCAATTCGTCGAGGACCAAGAAGCCCGCATCCGC
ACCATCGAGAAACACCTGCACGCCGAGAAGCAGCTCACAGCAACCCTCGAAGAAGCCCTC
GGCGACCTCGAGGCGCAAAGCAACAAAGTCAAATCAGACATGGAACTATGGAAGAAGAAA
GCATGGCAGCTCGAGGAAGAAGTTACTACTTTGCGATCGGAGCGTAACTCTGCTCGTCTC
TCCCTGCAGGCTGTCGAGGAGGAACGAAGCGCTCGGCGAGAAGCAGAGGCTGCCCGCGCC
CATTTGGAAGAGAAGATGAACGCCATCAGCAAGAAGAAGAAGAAGAGCACGCTCAACTGC
TTCTAACCTAACCCCCCTTGCTCGCTTGCTGGCTTTATTGTCTGTATTTTATTGTGTTTC
ACGCCGTTTGATGAGTCTACTATGCCTGGGCCTGAGTCGGAGTCGGATGATGTGGTTGAT
GGAATACACGGGATGTTCCGTCAGCCAGGTATCTACAACCGTCCCCCCCCTTTTTATCTT
GTCTCTTTCTTTTTTCCCTTCTATATTTCTTCCCCTCCTCCTTCTTCCCTCTACGTTGAT
TGGATTGGATTGGATTGGATTTCTCTTATTTATCTCCTTTTTTTTTCCTTATATCTGCTA
TTTTGATATCCCTTGTTCTGCTCCTGTTGCTGTCTGTTCCTGCGATTGTTGTCGACTGTG
TATAAAATGCCCTCCCCCCTCCCCCTGCCCTGCCCGCTCTATGATTAGATGCTAAAGAGC
AAAGAATTCCCCCCGCTGCCCCCCCCTTTTTTTTTTTCTTTTCCTACTTCGTTTCGATGT
GACGGATTTGGCACTTGACCGTTGACTTAAATGACGTACTCTTTTTCTCCCCTTATAAAG
ATACAGATACAGATTCCCTCCACGCTTATGCTTACGGCCGGAATTTCCCTAATAGTTCAT
TTCTTTTCTTAACCCGTTTTTCCTTTCCTCCTTTGTTTTTTTTCTTTTTTTCCTTTTTGG
TTTAGTTTACTTAACTTGTTTTCTTTTATAGTATTCATGCTTGTTTGCTTTCCGAGGCGA
AGGCGCCGTGCGTTGAGCATGATGACTATATGGAGACTCTTGAGGGTGAAGAGCAATCAT
TCACCGAGTCGGCGACCCGTCCGGCCGTTTTATCAGAGGCCCAAGCTGCATTTTCAGCCG
AGAAGGCTGTCCAGACTAGGTCTGGTAACAAGGATTCCGATATTATTTTCTAGGTCTTTC
CTAGGGGGTTTCGTTCCTAACTAACTAAAGGTTTCTTGTATTCCCCTTGTCTAGGTTTTC
CTAAA
>comp136_c0_seq2 len=918 path=[5290:0-644 4395:645-917]
ACCGCCAACGGATTACTATGGCTTAATGGCCTATAATAAAGAGCCAGAGCCTAATGACAA
GCAGCCTAATAATATCTTTATATACTCATCTTTTCACCAGCCGCTTATGGTGCATCGCGG
TGTCTTGGTCACTGAGACTATATGACTAGCTCTATCTATGCAAAGTACCTCAAAAGCGCC
CACTTTGCATTGGAACTAGCAAAGATATTCTTTCTGATATACTTATACGAGTCAATAACA
GGCGATGTGATCCTCCCACCAGATCACACCGCTGCTATAGCTGCAACGGCCTCATCCGCA
AATCCTAAATCGAACAGCCACTTTCAGCAAGATTCCAAAGCCAAATTCCGAATGGATCCT
TCGTGCTATGTTCCTATCCGTGATGATGCCATCCCAGAATTTTATAACGGTGGAGGTGGT
GAGACTGTATAATAGTAAAAGGTCACCGTTGAGGGAAACATCACGTCAATTCCTTTCTAT
TCTGCCTGCGTTTGAGATTCCCCGGAGAAGCAAGGCGGTTGACGGAGTATTATCAACCAA
CCAACTCCGAGGTTGGATACACGAGAGATGTTCATTCATTCGATTGCCATGGTAGGTGTG
GATATCTTATCTTCCTTGGTAGTTACTAACTGTTTTCTTTTATAGATTCATGCTTGTTTG
CTTTCCGAGGCGAAGGCGCCGTGCGTTGAGCATGATGACTATATGGAGACTCTTGAGGGT
GAAGAGCAATCATTCACCGAGTCGGCGACCCGTCCGGCCGTTTTATCAGAGGCCCAAGCT
GCATTTTCAGCCGAGAAGGCTGTCCAGACTAGGTCTGGTAACAAGGATTCCGATATTATT
TTCTAGGTCTTTCCTAGGGGGTTTCGTTCCTAACTAACTAAAGGTTTCTTGTATTCCCCT
TGTCTAGGTTTTCCTAAA
>comp137_c0_seq1 len=1417 path=[1:0-412 414:413-498 500:499-1416]
AGCGCAGTATATTGGGTTTTCCACGTCAATTCCGACGCATCAAATACGTATATACCTGGG
CTATCACAGCTCAGGTCTTGTCCCACGTAGCCTCCCGTCACCACAATTTGGGAGTTCCAG
ATGTTGCATGTATGTCCAGCTCTGGCTGGAGGGACAGACTGTCCATCCGTCTTAGCTTCT
ATCCATGTGAAACTTGGGATCGATAAAATCCACATATCATTATACTGAATCTGTTCTCCA
TAGGGTATCAGGTTTTGTCCACCAAAAAGGTAAACCTGTGTACTGCTTCCATCGGCCGCG
GACGCAGCGACGGCGCATGGGTTTACCCTGATCTTCGGGGTCTTCCCACTAGTAGCTTGC
TTATACCATTTTGAGCTTGCGATGTCAAACACATCAATAACGTTCATCTGAGTCTAGGCG
AATAGGTTAGCTATCTAGCTGCATCACCGCATATGGAAAGGGCAAAAGAGAGAGAGAGAG
AGATTATTGGGTCACCTACGAAAGTAGCATTTGTACCACCAGCAAGACCAAGAATGATGC
CTTCCTTACCAAAACCAGGTATATATACCAATACTCCATCAGCTCGTTCGGTAAACCCTG
CAGAGTCCTGTAGTCCTCCTTCAGTGATGTTTCGCCAGACACCGTCTGGCCCAGCGCGCT
TATCATCTGTGTTTATTTTGACTCCGTTGTTGGTGTATCCCGGAAAGGTATATTCAATCA
TCGACTTGAGATACACTCTAGGGATCGACTGTGACCAGCCCTTGGTGGTATATCCGTCTA
GATGACCTCCAAAATACCAGCCTCTGCCTAGATCCGGAACGTTTATACCGGCTCCCTCAG
CGGATCGTTGCACCGGGATATTTGCTTCAGCGGAATTTTCTCCAGACGAAGTTTTTGGTG
ACTTGTGTTCTATCCAAGACGATGAAGGAATGTTATACTCCCATAGACTAAAATCAACGG
GATCAGTTGCAGGGTTGTCCGAAAATTCTCCTCCGTATAGGAAGAGCGAACTAAAAGAGT
TCCATAGGTATCCGTTCGAGACTGGAGGCGGGCCGTTATCTCCTCGAGGAAGTCCGGTCA
GCTTTGGGCCGAGATTCCCCAACTTGACTTTAGGTCCAGAGTGAGGAAGTTGTTATTCCA
AGTGTTATCCTTCTGGCTGGCATCAGTCGTCGATCGGCCGCCATATATGTAAAGGGTCCC
ATTGACAGTAGCTGTCTGCTGAGACCACCGCTTGCATATATCTGTAGGGCTATTGTCTCG
CTGTGTTAGAGCCCTCGCGTGAGCATGTTGGCCTTGGTGCGGTAGTATAAATCCAACAAG
CAGTACGAGCAGGAGGTACGTCATGGACGCAGACTTCGATGCAAACGGCCGACCTCCATC
GACACCGGCACCGACATCTTATTTTTTTTTTTCTTTA
>comp137_c0_seq2 len=1331 path=[1:0-412 500:413-1330]
AGCGCAGTATATTGGGTTTTCCACGTCAATTCCGACGCATCAAATACGTATATACCTGGG
CTATCACAGCTCAGGTCTTGTCCCACGTAGCCTCCCGTCACCACAATTTGGGAGTTCCAG
ATGTTGCATGTATGTCCAGCTCTGGCTGGAGGGACAGACTGTCCATCCGTCTTAGCTTCT
ATCCATGTGAAACTTGGGATCGATAAAATCCACATATCATTATACTGAATCTGTTCTCCA
TAGGGTATCAGGTTTTGTCCACCAAAAAGGTAAACCTGTGTACTGCTTCCATCGGCCGCG
GACGCAGCGACGGCGCATGGGTTTACCCTGATCTTCGGGGTCTTCCCACTAGTAGCTTGC
TTATACCATTTTGAGCTTGCGATGTCAAACACATCAATAACGTTCATCTGAGTGAAAGTA
GCATTTGTACCACCAGCAAGACCAAGAATGATGCCTTCCTTACCAAAACCAGGTATATAT
ACCAATACTCCATCAGCTCGTTCGGTAAACCCTGCAGAGTCCTGTAGTCCTCCTTCAGTG
ATGTTTCGCCAGACACCGTCTGGCCCAGCGCGCTTATCATCTGTGTTTATTTTGACTCCG
TTGTTGGTGTATCCCGGAAAGGTATATTCAATCATCGACTTGAGATACACTCTAGGGATC
GACTGTGACCAGCCCTTGGTGGTATATCCGTCTAGATGACCTCCAAAATACCAGCCTCTG
CCTAGATCCGGAACGTTTATACCGGCTCCCTCAGCGGATCGTTGCACCGGGATATTTGCT
TCAGCGGAATTTTCTCCAGACGAAGTTTTTGGTGACTTGTGTTCTATCCAAGACGATGAA
GGAATGTTATACTCCCATAGACTAAAATCAACGGGATCAGTTGCAGGGTTGTCCGAAAAT
TCTCCTCCGTATAGGAAGAGCGAACTAAAAGAGTTCCATAGGTATCCGTTCGAGACTGGA
GGCGGGCCGTTATCTCCTCGAGGAAGTCCGGTCAGCTTTGGGCCGAGATTCCCCAACTTG
ACTTTAGGTCCAGAGTGAGGAAGTTGTTATTCCAAGTGTTATCCTTCTGGCTGGCATCAG
TCGTCGATCGGCCGCCATATATGTAAAGGGTCCCATTGACAGTAGCTGTCTGCTGAGACC
ACCGCTTGCATATATCTGTAGGGCTATTGTCTCGCTGTGTTAGAGCCCTCGCGTGAGCAT
GTTGGCCTTGGTGCGGTAGTATAAATCCAACAAGCAGTACGAGCAGGAGGTACGTCATGG
ACGCAGACTTCGATGCAAACGGCCGACCTCCATCGACACCGGCACCGACATCTTATTTTT
TTTTTTCTTTA
>comp139_c0_seq1 len=1582 path=[1560:0-623 2184:624-1581]
ACGGTCATTGATCCAGCATATGCTTTATGAATGAGGATCAGTATGACTCTATCACGATAC
TACTTGTGTTAAGACAGTCGAAGATAACAGGTGCTGGTATACTTCATACGAACAGGCAAC
GGTCAAGTTCGAAGGGCCTGTCGGAATCAAGATTTGTTTCTAGGCAGCTGAGGGTGGTTC
TCTAATTATATACTATGCGCTTCATGAAACAACATAGAACCGTTTTTATGGTCAAGTAAT
TGAGAACGACTTGTTGGATACGCGGGTTTAATTTGTGGCCCCAAGCAGGGTACAAGCACC
AGTACAGGCAGACCTAGCAGCAGTATATAATATGTCTTCAGCAGACGAGGCATATATGGA
GAGAAGACATGTTGATGAGCTGAAGTATCCAGTCTCGGAGTGAGCAAGCAAACGAGACCA
GTAATATATGATATAAGACACGAGTAGTACAGTTGCCATGGTTATAGACTTCGAAAAGTA
TCCAATACACTAAGTTCAAATTTCTTTGAACCATGCTCTGATGAAAATGAGTTGATTTTA
ATTATTTTATCGATTGATTGATATATATGTATGTATATAAGGTAGGTTAGATGTCACGAT
TAAAACGTAGCGCTCCGTATTTATATAAGTACAGTTAAGCCTTAAGGCCAGAGCTGAGCC
TGAGCCAGAAACCGAAAAGCGGAATCAAAAACATAGAGCCATTTCCCAACCCAGCCAGCC
CTGCTGCCAGACAAAATGGATTGTACAGGGCAAGGAAAAAGAAGAAAGCAGGAAGAACAA
GGTCCTCCAATCAAACAAAGGGTGGTTTTGTTGCTGCTGTGCTGTGCTGTCTATGTGCAT
GAAACAGGAAAACAAAGCAAGAAATATGAAAGGGGTCCAGAGAGGATGACCGCATAATGA
ATGAATATACAGGTAGTATTAAACAGGATGGGGAGGGCTAGACATAAGGAAAAGTAGGTA
GGGGGAAGGGGATATAGCCGTGCAGGTCGATATGTTGGTTGGTTGGCTGAGGCTGGGAGC
AGCACATGGACCGGTTCGCAATGGGGGGAAATTGCCCCGAGTATATAGTTAAAAGAAGGT
GGGTAAAGGACCAAGCTCGATAGGAGCAGTAGATTGGTGGAAGCAGGAAAAAGAAAGGAA
GCGAATGCATGCATGCAAACAGAAGCCGACCACCTGCCATTTCCCCCCTGTACCGGAACA
AGGGGGGAAGTATAAAGAGGGAAGAATATCAACAAATGCCAGAAGGGAAGTGGGGGCGAA
AATGGGGGCAGAGATTAAAATATTAATAAATAATATGGATAAATGCGTAAATGTGGTGGT
AGATGGGATGTCTGATAGATAGACAGATAGCAAATAACACAACATGTAGGAAAGCCGCAA
GACCAGCTGGGATCGAACCGGGATCTAATAGTCAGGCAGATAAAAGAAACAATGGGGTAT
AAAGAAGATGAGAAGGAAAAAAAAATGAGTAGTCAAGTCCCGTGGAAACGTAGAGAGGCG
AAGGTAGGGTGTAAGAGAGGGACGACGAGAAAGTAGAAGCAAGCAAATCAGCTATGATCG
CTTAAGAGCCGAAGCGAAGACG
>comp139_c0_seq2 len=1015 path=[3119:0-56 2184:57-1014]
TTTTTTTTTTAAGTAAACAAACGAATTAAAACGTAAGACGACTACCGTAATTTAATAATA
AGTACAGTTAAGCCTTAAGGCCAGAGCTGAGCCTGAGCCAGAAACCGAAAAGCGGAATCA
AAAACATAGAGCCATTTCCCAACCCAGCCAGCCCTGCTGCCAGACAAAATGGATTGTACA
GGGCAAGGAAAAAGAAGAAAGCAGGAAGAACAAGGTCCTCCAATCAAACAAAGGGTGGTT
TTGTTGCTGCTGTGCTGTGCTGTCTATGTGCATGAAACAGGAAAACAAAGCAAGAAATAT
GAAAGGGGTCCAGAGAGGATGACCGCATAATGAATGAATATACAGGTAGTATTAAACAGG
ATGGGGAGGGCTAGACATAAGGAAAAGTAGGTAGGGGGAAGGGGATATAGCCGTGCAGGT
CGATATGTTGGTTGGTTGGCTGAGGCTGGGAGCAGCACATGGACCGGTTCGCAATGGGGG
GAAATTGCCCCGAGTATATAGTTAAAAGAAGGTGGGTAAAGGACCAAGCTCGATAGGAGC
AGTAGATTGGTGGAAGCAGGAAAAAGAAAGGAAGCGAATGCATGCATGCAAACAGAAGCC
GACCACCTGCCATTTCCCCCCTGTACCGGAACAAGGGGGGAAGTATAAAGAGGGAAGAAT
ATCAACAAATGCCAGAAGGGAAGTGGGGGCGAAAATGGGGGCAGAGATTAAAATATTAAT
AAATAATATGGATAAATGCGTAAATGTGGTGGTAGATGGGATGTCTGATAGATAGACAGA
TAGCAAATAACACAACATGTAGGAAAGCCGCAAGACCAGCTGGGATCGAACCGGGATCTA
ATAGTCAGGCAGATAAAAGAAACAATGGGGTATAAAGAAGATGAGAAGGAAAAAAAAATG
AGTAGTCAAGTCCCGTGGAAACGTAGAGAGGCGAAGGTAGGGTGTAAGAGAGGGACGACG
AGAAAGTAGAAGCAAGCAAATCAGCTATGATCGCTTAAGAGCCGAAGCGAAGACG
>comp140_c0_seq1 len=1973 path=[1951:0-570 2522:571-1972]
GCCAATTATTAGCCTCTTGCTAAAATCGCCAGCGCGGTAGTCGGAGCTGGTCAGTTCAAG
CATTGAGTTACCTACTTCAACATCGCAAAGCATGAGTAAGCCAATGTTGCCGCTGAGGTC
ATGGTAACAATAGTTGGCTGATTGCTCGAAACATCAGCAAAGTAGACACCTTTCCGAACA
TGTAGCCGGTAACGGGGGCTTCGGGGGGAGCAATTCGGAGTCCCTGGCTGAGGATACCAC
CGTAGTTGGTGGTACGGGAACCGTGCCAGAGCAGACGACGGCAACTGTTTGGAATGTTGG
CGTAAGGTGATTTTTCATAGCGTTCATTTTCTCCATGACGCTCAATACGGAAAATGTTGC
GGAGCTGATTACATAGTTAATTCGGTTGTCTTGTCTATAGCATTTTTGGAGTCGGTACTT
ACGTCGTATTTAATGCTGTGCGTAGCACCATGAGATCGAGTAAGATACTCTGCCAACTCG
GTGAACTCAGTTGAGGTGTGGCCAACTAGAAAATACTCCGTTAGTATGAGAGAGGTAGTA
AGAAGCATTGTATAGGGGACCTACGAGGAGTCATTTCATTAAGACCAAGTCCCAGGAACT
GTCTGTCAAGAATATGAACGGGGTTATCATCATCTTCCTCAGAGGCACTCATAATCTTGC
TACTGATCTCCATATCAGTCAGTGCTTCCAACATCTCAACCTCCTTCTTGATCTGCGGTG
CTGATCTCAGCACAGGTGGTCGATTCCTGCCGAACGCATGAGGAATCAAGGAGAAATATT
GGTTACTGAGTCTGTTGATGGAGGCGGGAGACTGGGCTGCCTTAACGGGGTCATGCACCA
GTGCATCTAACTGCTTCAGGATCTCAAAACCCTGGAGGAGAGTCTTCTGGCTAAGATTTC
CCAATGGCAGCTTCTTCGCGTCGTACGACATGTCCTCCATAGCGGCGTCCAAGTGAGTCT
GGTTGAAGATCAATGCAACGAGGTCCTGCACGGGCTTTACCAAAGTACACTCTGCCCTTT
TAATCTCCTTCTTTGGCTTATCGTCTTTGGGCTTGTCCTTTTTCGGCTTCTTGGCCGATT
CGTCCTCGTAGGATCGCTCCAGATAAGTGTACTTATTGTGTTTCGGAGCATCATTCCTCT
TGGCCCAGCTGAGGCCGCTCTTGTCTTTGAACTTCTTCTCAAAAGTATTCATAGCCTGGT
CGAAACTCGAGGCCTTCATGTGAGAAATCTGGCCCTTTTCGCCAACCCTACCCCACCGGG
TCCACGTGGAGAAGTCTCCAGAATTTGGGCCCTCAAGGATTTGGATGAAGTAAAATTTGT
TGTTGTTAGCACCCGAATCAGTTTTGTTCAGAGCAGCGTCAAAGACAACGCCTTTATCTT
GCCACACTTTGTACGAGCCTTTGTTTGGAACCAGATCATCAACAGGGACGTTAAGGACAG
ACTCATTGGCAGCCTTGATATCTTTTGTAGCCTTTGTAGGCTTGGAGTCTTTAGTATCTT
TGGCATCTTTGGTATCTTTGGCAGGTTTTGCCTTAGCCTTGGCTTTGGTATCTGCCGGAT
CAGCCTTCTGCTTCTTCGCAGGTGGCTGATCAGCAGCATCATCCTCCTCCTCATCATCTT
TCTTGTTTTTAGCCGTCTTCTTAGCTTTTCCATTGGTCTTTGCAGGCTGTGATTGGGCTG
GAGGCTGAGACTGGACCTGCGATTGGGATTGAGACTGGGACTGGGACTGCGACTGAGTAG
TCCTGCCGGATCTTCGAGGACCAGTACCGTCTACCGAAGGCTTCCCCGGAGCCGGCAAAG
CAAGCGAATACGGACTCTCGTCCAAATGCGTCTGCTTATCGCGCGAATCAGTCAACCAAT
CGAGGGAAACGATCTTAATATCGTTCCCTAGCGCAATAGCCTGCTGGTCTGCAAAGCGTA
AGTTGTACTGTCCCAATGTATGAATTGCCGAGCAATTGGAGGTTGAATTGGAT
>comp140_c0_seq2 len=594 path=[1951:0-570 3943:571-593]
GCCAATTATTAGCCTCTTGCTAAAATCGCCAGCGCGGTAGTCGGAGCTGGTCAGTTCAAG
CATTGAGTTACCTACTTCAACATCGCAAAGCATGAGTAAGCCAATGTTGCCGCTGAGGTC
ATGGTAACAATAGTTGGCTGATTGCTCGAAACATCAGCAAAGTAGACACCTTTCCGAACA
TGTAGCCGGTAACGGGGGCTTCGGGGGGAGCAATTCGGAGTCCCTGGCTGAGGATACCAC
CGTAGTTGGTGGTACGGGAACCGTGCCAGAGCAGACGACGGCAACTGTTTGGAATGTTGG
CGTAAGGTGATTTTTCATAGCGTTCATTTTCTCCATGACGCTCAATACGGAAAATGTTGC
GGAGCTGATTACATAGTTAATTCGGTTGTCTTGTCTATAGCATTTTTGGAGTCGGTACTT
ACGTCGTATTTAATGCTGTGCGTAGCACCATGAGATCGAGTAAGATACTCTGCCAACTCG
GTGAACTCAGTTGAGGTGTGGCCAACTAGAAAATACTCCGTTAGTATGAGAGAGGTAGTA
AGAAGCATTGTATAGGGGACCTACGAGGAGTCAGTTCCTGGGACTTGGTTCTTT
>comp141_c0_seq1 len=3085 path=[3063:0-530 3594:531-3084]
AGTTTTCTGGGCCCGTCTCTTTTCCTTCTTCTCCTTCGCATGTTGTATCATAGCTTCGTC
TCCGGACTCCAGCTCAGGTTCCGCGAACTCCTCGTCACTGTCCGCATCTGCCTCATTACC
TTCACCAGAGAGTCGCCTCTTTTTCCTTGGTCTCTCGCTGTCCACATCTCCCCCTTCTCC
TTCAGCTTCTGATGCGCTCTCCGCCGCGTCTTGAGCTGCTGCTTGCTCGTCGAAGTCCGA
GTCTTCCTCCGAGTTGTAAGCCTGTGAATCTTCCTGGGGTGTAGCATCAGTCTCAACAGC
TGCAGCCCCTCCATCCGCACCACCATCTGCGATTATCCTGCCTCCCACGCGCCATCTTTG
CTCGTTTGTTCGTCTTTCTTGCTTCTTTTCGACTTCTTTCCCTGTCGGCCGCTTTGATAA
AGATAAGAGATTAGTCATGGCTTAGTAAGTTAACGTATCATAGTTTATCCTTTACGCCAG
GTTATGTAATATATTAGTCATCCTTGTTACCTAATACAATAAACAAATATCAGAAAAGTT
ACGATCGAAAAGTCCATTGAGTGCAAGAAGAAGACATAAGAAGACGACATGACGTGATCT
GGAAGACTGTCTAGGTCGTGGTGATACGCTACCTACACTGCCTCGTGATGTTTCTCTACT
TGGGATTCAGCAGACGCAGCGAAGCTTCTCTTCTTGTTCATCTCAACCTCTAACCACCAT
CCGCAGCCCGCTGAAAGACATGACAAGAACTGGACCGCGATCAAGACGCACAGGATGGCA
AGAGACGCGCGAGTCTCCCTGCAAAGACGGCCGAAGTTGACCACCGGAGATATTTTGGCC
CCGTCGGAGTCAACTCCCTCGCCGAAGCTCCAGGTGCATGTCCACGAATTGAGCGTCTGG
CCTAGTTGTGCCCCTCCGTCAGTGTAGTGGGGGTTATACGCTATCACTGACGTTGCAACA
GCTGCTACCGAAGCGACGAAGCCGGAAAATGCAATAATGGTGATAAAAGTGTTTAGCAAA
AGCACTCGGGATCGTGGCTGTCTTCCATCAGTCTATACACCCTGGAGAGACGCACAAATT
GAGGAGCAACTTACAGAAGGCATAACAGCAACAACGGTATAGGCCAGGTTGGAGACAAGC
AGAATAGTCCCGCAGACGATGGTGGCGATGCTTGGACCTAAGTCCAGCTCCTTTGGCCAA
AGAGGAAGCCAAATCTTGCTGTATTTGACTGTGCCTTTGTAGTAGTGGAGTGCATGGCCT
TCACTACCAACAGCAGCTGCTGCAAGGACAAGCGAAAGCGAGGTCAAGGCGATGCGAGTC
CAGTGGATCATTCGGCTTCTGGCAAGGTATGTAGACTCATCACGGTCCGACGCAGCGGAG
GGAGCATTGGAGCCTGCGATGGAAGATGTAGGCGACATTTCTGGAATTCGGACGTAGTTT
TTGAGCTGGAATATTTAACGAATATATTATAAACAGTTATTCAAAGCGGCGAACCAGCAC
CGGGACCGAAGAATGAAAGATATAAAGAGCGAAGGAAAGAAGAAGAACGTATGCAAAGAA
AATTGGCCTGCAATGATGGGAGAGAGAGAAGAGACAAACCGAAGAAGAGGAGAATGTCTG
CACTTTATCATTCTTTTTATGCGCTGACCGGCTTTGACTCTATCTATTCTACTAAAGGTT
CCTCGCACAAACGCAGGATCCAAAAATAGCCCATGTATTGTTGCTCAAGAACTCTGTATG
CTTGCATGGAATAATGATATTCATGCAGCCAGAGCACTTTACGACCAGGGCGCGTCCCAC
CGCTATGCCGCGATACGCAATTCATTCGCTGGGCGGGATTCATGCGTAGGAAGCAGGGCG
ACCAGGAGCCAATCATGTCTTGTATGGTTGGTCCTCCAATGCAGGTCGAAATCTTGTCTA
AGCGCCGGGGGACCTGCAGACCTTTCTGCAGAGATGACTGGCTGACGAGCTAGACGCCGG
TAGTTGCAGGGATGGTTAAAGAGGAACAATAGTACAGACAACAAGTATTTAGATTTTCTT
TTCCCTATGCGCCTGCTGAAATGCTGTGTTGTACTGGTAAACTGGTAAGTGCATACACAA
TAAGTAACTAAGGCGAGGGCTTTCATCGGACATAAGTATAGCCGGCAGATGTGAACAATG
TATGTGAACAGAGTATTAAATAGTAGTTGCACAAGTGCGTATTAGTTGCACCTCGGACGG
CTAAAAATGAGGCGCTGCTCAATGACGAGTATCTCAAGAATTTCTAGTCTAGAGACTATA
CTCTTGTTTAAGGCCTTGCTCTGTCTGACCAAGAGTTCTTTGTGAGTGACGAACCTGCCT
CGCTCCCTAAGCAGAACGGCCAGCTGTTGGGTCTCTTGGGGAGAGAGGTAATCTTCTGTC
TTGTTCAAGTGCATGAGGATAGCAATTCCACAGTGTTTTTCGATGAGATTCGATGCCTGA
AGTGTCCTGATGAATGGCTGTCTCTTTCCCCAGTCCGAAGATTTCTTGATTACAGGGGTA
GGCCAGAAGAAGTAGGTAATGTACTGCGTGATTACCTTCGCCAGGGCCAAACACGAACGT
GATGGTTCTGTTACAACTTCTGCCGCCATGGTTGTGTAGCTAGTTTCTTTCTGTTCCCTT
TTCTTCCTTCACTCGAAGGCAGCTGTAAAGCATCGGTGCAGGTGGGTAGCAAGGAACTGA
CAAGCATAACTGCACCAGGGGATTAAAAAGGCCATTTATACTCTCTAGAATATGCGGGCA
GACTTTATCAGGCCTATGACGGTATTGACAGTTAGCTTTGACAATTTTGGAAAATGTTAA
AGTTAGAAGAACATGGTATTTACCGTGGTTCCTCAACTTATAAACCAATGATCACTTTGA
GAAAATTGTTGCAACCCCTCGAGTGCCTGCACCTCTTCAGGGTTTATTCTCTTCCCTCGA
ATAACGCCGTGGCCATGTTCAGATTCACCGGTTCCGCTCGTTCGTTCCAGATGCAGCTTA
GCCCTGCTGTTGATATACTCTCTTCTCTCCCCCTTCTTTGATCCAGATCCATCTCACCGA
CGGATTTAGGAAGCGTCTGTAATTT
>comp141_c0_seq2 len=2572 path=[6143:0-17 3594:18-2571]
TTTTTTTTTTTTTTTCTTAGAAAAGTTACGATCGAAAAGTCCATTGAGTGCAAGAAGAAG
ACATAAGAAGACGACATGACGTGATCTGGAAGACTGTCTAGGTCGTGGTGATACGCTACC
TACACTGCCTCGTGATGTTTCTCTACTTGGGATTCAGCAGACGCAGCGAAGCTTCTCTTC
TTGTTCATCTCAACCTCTAACCACCATCCGCAGCCCGCTGAAAGACATGACAAGAACTGG
ACCGCGATCAAGACGCACAGGATGGCAAGAGACGCGCGAGTCTCCCTGCAAAGACGGCCG
AAGTTGACCACCGGAGATATTTTGGCCCCGTCGGAGTCAACTCCCTCGCCGAAGCTCCAG
GTGCATGTCCACGAATTGAGCGTCTGGCCTAGTTGTGCCCCTCCGTCAGTGTAGTGGGGG
TTATACGCTATCACTGACGTTGCAACAGCTGCTACCGAAGCGACGAAGCCGGAAAATGCA
ATAATGGTGATAAAAGTGTTTAGCAAAAGCACTCGGGATCGTGGCTGTCTTCCATCAGTC
TATACACCCTGGAGAGACGCACAAATTGAGGAGCAACTTACAGAAGGCATAACAGCAACA
ACGGTATAGGCCAGGTTGGAGACAAGCAGAATAGTCCCGCAGACGATGGTGGCGATGCTT
GGACCTAAGTCCAGCTCCTTTGGCCAAAGAGGAAGCCAAATCTTGCTGTATTTGACTGTG
CCTTTGTAGTAGTGGAGTGCATGGCCTTCACTACCAACAGCAGCTGCTGCAAGGACAAGC
GAAAGCGAGGTCAAGGCGATGCGAGTCCAGTGGATCATTCGGCTTCTGGCAAGGTATGTA
GACTCATCACGGTCCGACGCAGCGGAGGGAGCATTGGAGCCTGCGATGGAAGATGTAGGC
GACATTTCTGGAATTCGGACGTAGTTTTTGAGCTGGAATATTTAACGAATATATTATAAA
CAGTTATTCAAAGCGGCGAACCAGCACCGGGACCGAAGAATGAAAGATATAAAGAGCGAA
GGAAAGAAGAAGAACGTATGCAAAGAAAATTGGCCTGCAATGATGGGAGAGAGAGAAGAG
ACAAACCGAAGAAGAGGAGAATGTCTGCACTTTATCATTCTTTTTATGCGCTGACCGGCT
TTGACTCTATCTATTCTACTAAAGGTTCCTCGCACAAACGCAGGATCCAAAAATAGCCCA
TGTATTGTTGCTCAAGAACTCTGTATGCTTGCATGGAATAATGATATTCATGCAGCCAGA
GCACTTTACGACCAGGGCGCGTCCCACCGCTATGCCGCGATACGCAATTCATTCGCTGGG
CGGGATTCATGCGTAGGAAGCAGGGCGACCAGGAGCCAATCATGTCTTGTATGGTTGGTC
CTCCAATGCAGGTCGAAATCTTGTCTAAGCGCCGGGGGACCTGCAGACCTTTCTGCAGAG
ATGACTGGCTGACGAGCTAGACGCCGGTAGTTGCAGGGATGGTTAAAGAGGAACAATAGT
ACAGACAACAAGTATTTAGATTTTCTTTTCCCTATGCGCCTGCTGAAATGCTGTGTTGTA
CTGGTAAACTGGTAAGTGCATACACAATAAGTAACTAAGGCGAGGGCTTTCATCGGACAT
AAGTATAGCCGGCAGATGTGAACAATGTATGTGAACAGAGTATTAAATAGTAGTTGCACA
AGTGCGTATTAGTTGCACCTCGGACGGCTAAAAATGAGGCGCTGCTCAATGACGAGTATC
TCAAGAATTTCTAGTCTAGAGACTATACTCTTGTTTAAGGCCTTGCTCTGTCTGACCAAG
AGTTCTTTGTGAGTGACGAACCTGCCTCGCTCCCTAAGCAGAACGGCCAGCTGTTGGGTC
TCTTGGGGAGAGAGGTAATCTTCTGTCTTGTTCAAGTGCATGAGGATAGCAATTCCACAG
TGTTTTTCGATGAGATTCGATGCCTGAAGTGTCCTGATGAATGGCTGTCTCTTTCCCCAG
TCCGAAGATTTCTTGATTACAGGGGTAGGCCAGAAGAAGTAGGTAATGTACTGCGTGATT
ACCTTCGCCAGGGCCAAACACGAACGTGATGGTTCTGTTACAACTTCTGCCGCCATGGTT
GTGTAGCTAGTTTCTTTCTGTTCCCTTTTCTTCCTTCACTCGAAGGCAGCTGTAAAGCAT
CGGTGCAGGTGGGTAGCAAGGAACTGACAAGCATAACTGCACCAGGGGATTAAAAAGGCC
ATTTATACTCTCTAGAATATGCGGGCAGACTTTATCAGGCCTATGACGGTATTGACAGTT
AGCTTTGACAATTTTGGAAAATGTTAAAGTTAGAAGAACATGGTATTTACCGTGGTTCCT
CAACTTATAAACCAATGATCACTTTGAGAAAATTGTTGCAACCCCTCGAGTGCCTGCACC
TCTTCAGGGTTTATTCTCTTCCCTCGAATAACGCCGTGGCCATGTTCAGATTCACCGGTT
CCGCTCGTTCGTTCCAGATGCAGCTTAGCCCTGCTGTTGATATACTCTCTTCTCTCCCCC
TTCTTTGATCCAGATCCATCTCACCGACGGATTTAGGAAGCGTCTGTAATTT
>comp142_c0_seq1 len=2250 path=[2228:0-694 2923:695-695 2924:696-2249]
ACATAATCCGGGTTATCAATGGCGCGATAAGGAACCGACTTATATAAGCAACCTTAAACC
TACCTAGCCGGAGCTTATTCGGGCCGATTAAAGTCTTGGCATCAAATATCCATGGAACTT
TCATAGAAATTTTTGGTCTTTTTTGAGATAAGTGAGAGTCGATTGATGGGGTAGATTGGA
CGTTCAGGCATTGCGGACAAGAATGCCAAACTGAAAGCATGCGCAGACACTCAATTTTGA
AGGTGGGAACTGGATTGAAAGTCCTACGCTTTATGGTGAAACTACTGACGGAAATTGTTG
GTTGTTAGGGCATTCGATGTCAAAACTGCTGCTCTCCACGCCGGTTCCCCGTGAAGCCCG
TCGGCAACCATGAGCTATCAGCACAGCAATTGCGACAATTGAGCTCGAGCTCTAATACTG
TGAATGGATCTGATAATAATAATAGTAGCAATAAGACTCAACCTTCCAATCCAACGTTCG
GACGTGGATGGGGTGCACCCGCGTTTGGAGGTCAAGTGTCTTGTACAGCCGCAGAGTTGA
AACAGAGAGAGGCTTTGCTAGCCTTGCAAGTTTCTCAGAAACAATCGCATCCTACTGCAG
AAAGCGAAACGAAGGTAAGGCCAATTTATGTCGCATTTCTGGGATTAGCGTCGAAGTTGT
CCATTTAACTAATGTGTTCTGTCGTCGTAGAACGGAAACACAGCAAGGGAACAGCATGCT
ACATGGATTTGTGCTCAATGTCAAAAGGCCAATCCAGTCAAATCTGTATCTTGTCCTGGC
TGCAATTGGAGACCTAGCCAAGCCTACCTTACTTCGTCAAGGTCTCGACCTGCCCAGCCG
AAACCGTCTTCTCCTAAAGCTTCACCCGGTAATGGGCGAACGTCTAGCGACACTAGAAAT
CAAAAACAAAGCAAGTTTACAATTACAAGGAGTTGGGCCCCTGAGCAATCCCTATACAGG
TCTGCCAGAGGTAGGCAACAACCGCAATCTACCGGCCAGTCATCGCGAGACCCACGGTTC
GGGGCATCCGGCGCATCGTCCAGGGCCAGTGGAAACACAGATACGGATCACCAGGAACCA
TGGCAGGAGACCGGTTTTAGAAGTATCTCACGGAAGCCGCGCAGCAGTTTGGACTCTCAA
AAACAAGACTCAAGTGTCAGTGGCTTATGGCAGCTATCAGGATTTAGAAGCCTCCCTCCA
CAATCTGAACAAGTTCGGTCGTCAGATATAGCACCAGAATCCGAGGCGCCTCCTGTTAGA
TCCAAGCCTCGGCGAGATGAATTGGATTCTGGTAACTATACCAACGAATATCATGTCGGT
CGACAGTCCTCATGGGCCGTTCGTGGGAGAGCCCAAGATTTTACCCCGCCGTCCGAAGAC
GCCGATAACGAATTTTCCTCCAAACCTCGAAAACAGAAAGGGAGGCGTGCCACCACCGAG
GATGATTTGGACGAGCCTCCAACGCGGTCAAACCGTCGTGGTGCGAGCCACGCACGGGAT
CTAGATATAATGGATCGGGAGCTAGAATATAGCGTTGGCCGACCTAAGCGAAAAGACAAA
AAAGGCAAGAAGAAAGCAGCCCAGCGAGTACAGGAGCAGTCTGGCCCAACACCGATAGTT
CTTCCAGATTTTATCAGCGTTGGGAATCTTGCAGATGCGATCAACGTCCGCCGCACTCAA
TTTATCAAAAGCCTAGAGAGCCTCGGATTTGATGATGTCACAAATGATCATGTTCTCGAC
TCGGAAACCGCTGGATTAATCGTCACTGAATTCAATTTCGAACCCGTGGCTGAGTCTAAC
GATGTAGACCTGGTTGCGGCTCCGAGACCTGACGATACGTCTAATCCTACCCCAAGGCCG
CCCGTAGTCACGATCATGGGACACGTTGATCATGGAAAGACAACCCTTCTGGATTATCTT
CGAAAGTCTTCCGTAGTTGCAGCTGAACATGGAGGAATAACGCAACACATTGGTGCATTT
TCGGTTACCATGCCATCTGGAAAACAAATTACCTTCCTTGATACCCCTGGACACGCTGCT
TTCCTCGAAATGAGGAAACGAGGAGCGGATGTTACCGACATCGTAATCTTGGTTGTTGCC
GCTGATGACAGCGTCAAGCCCCAGACAATTGAGGCTATAAAACATGCAAAGGGCGCTGAT
GTTCCAATAATTGTTGCAATTAACAAAATCGATAAAGAAGACATCAATATTGACCGAGTC
AAGCAAGACTTAGCACGTCATAATGTCAGT
>comp143_c0_seq1 len=726 path=[704:0-251 956:252-311 1016:312-725]
TACCGTACAATACCTAATTACAACTAGTATCCTTAACGCCTACTCGGTCGGACAGATGAT
TGTCGCTCACCTTGTTAAGCTTGATTTCCCATACCACAACGTGCTTAACCTTCCTCTTGC
CGTGGGTGTTATCGACGGTTTGATTCCGAGACTTGGGCTATTAGAGAAGAGCTTCATAGC
CACTGGGCAGAACCAAGTTGCCTTCGTCTTCATGTGTCTGGGCCTTGCAGTTGGTATATA
CGGAAGTTTTGTGGTGAGTTTACTTATGTTCAATGAATACTCTGTGGTTTATTGTTAACC
ACTGCATATCTAGTTCGATGTGATTACCAGCATATGCGATTATTTGGATATCTGGTGCCT
GACCATCAAGTACCCCTGCGTCGACACTGCGGATCCCCTGAAAGCCAAAAATCCTTAGGA
GGCCAGGACTCACGGCAGGAATGCAATGCACTCATTAACAAAGGGAGGTTCACTGATCAA
TTTTATGCATCTACTTACTAGCTTATGTTTGAAAGAAGAGCTGCTTCATACCAAGATATA
GCGTGTCTTCAGAATAGAATATAAATGCTACTCATATGTAGTGGTAACTTCATAATTAAG
ATTAGCTATACGTATAAATGGAATGTCTTTATCAATGAAAATACAGAGTGACTAGTTTAC
AAGCCGGATCTGTCCTATATCAATCCTTTCGTCTATGTATCTAGCACATACGACCACAGG
AAGTGG
>comp143_c0_seq2 len=666 path=[704:0-251 1016:252-665]
TACCGTACAATACCTAATTACAACTAGTATCCTTAACGCCTACTCGGTCGGACAGATGAT
TGTCGCTCACCTTGTTAAGCTTGATTTCCCATACCACAACGTGCTTAACCTTCCTCTTGC
CGTGGGTGTTATCGACGGTTTGATTCCGAGACTTGGGCTATTAGAGAAGAGCTTCATAGC
CACTGGGCAGAACCAAGTTGCCTTCGTCTTCATGTGTCTGGGCCTTGCAGTTGGTATATA
CGGAAGTTTTGTGTTCGATGTGATTACCAGCATATGCGATTATTTGGATATCTGGTGCCT
GACCATCAAGTACCCCTGCGTCGACACTGCGGATCCCCTGAAAGCCAAAAATCCTTAGGA
GGCCAGGACTCACGGCAGGAATGCAATGCACTCATTAACAAAGGGAGGTTCACTGATCAA
TTTTATGCATCTACTTACTAGCTTATGTTTGAAAGAAGAGCTGCTTCATACCAAGATATA
GCGTGTCTTCAGAATAGAATATAAATGCTACTCATATGTAGTGGTAACTTCATAATTAAG
ATTAGCTATACGTATAAATGGAATGTCTTTATCAATGAAAATACAGAGTGACTAGTTTAC
AAGCCGGATCTGTCCTATATCAATCCTTTCGTCTATGTATCTAGCACATACGACCACAGG
AAGTGG
>comp144_c0_seq1 len=3098 path=[3075:0-2090 6172:2091-2122 5197:2123-3097]
TTTACCAAGAATTAGAACAATACAACTAGGTAAGAATAAATAGGTATAACACAAAAGAAA
GGTGCGACAAAGGAAAAGCAAAAGGAAAAGGATAATAAGAAAAATATGAATCCCTTTACA
AAGGAGATGGATGGTCAACAAACCAAATATTTGAAAAAAAGTAGGGAGAACTCCTGGCTT
TGCCTTGCCTTGCCCAAAGTAAAACGCCTTTCCCGTATTTGTCCCCGTTGGTAACCCCTG
GCTTTCTCATCGCACAACTGGTGCGAAGAATTGTCGGAAAAAAAGGAAACACAAAAAAAG
AATAAAAGAAACCGTTGGAATTATTGGTTTTCAGTATGAAAGTGACGGAGGTGTCTGTTT
CCATCATATTTAGACGTCCATCATTTCGGCGTCCTCGTTAAGTACCTCGTCAGCCGGTCC
CCAGTTCCCTTCGAAGATCGTGGCGCCCGCTCGACGTCTCTGTTCGGCCCATTGCACCCC
AAAGGACTGAAGAATTTCGTCAGCCACAGGACGGTCTGGAGGGTTAGGGGATATCATCCA
TCCAACTAGTTTATCAAGAGCTTGGTCGTTATCTGCATCAACCATAAACGCTGGTGGCTC
TGCAAGTTCCCCACTGCGGGCACTAGGGGTGCCCTTTGGCTGAGCCGGTCGGAAGTAGTT
GGAAGAGATATCCTCTGAGGGGCAGTCTTTGTCGAAATCGTCAAATGAAGACAGGTTTCC
AATCGAAGATTCAACTAATGGATTGCCCGAAGCATCACGGAGGATGTTGCTGCTTTCTCC
GCTCCAAGTCAGGCTTGGAACATCACTCATGTCCCCGTTTCGGAGCTTCTGCCACGAGAC
TCCATTATCTGGGAGTTCAACATTGCCTGCAATTTCAAACATGATCAATCCGAGAGCGAA
AATATCTGCAGGCTTGTCGTATCGGCCCATCAGTACTTCTGGCCCAATATACTCTCTGTC
CCCTTCACCCTCGATTCCAGCAGCAGCAGGCCAACGAGTAGCAAGGCCAAAGTCTGCAAT
CTTCAGTACCCCTTCGAAGGTGATGAGAATATTTGCTGGTTTCAAATCCAAGTGAATAAA
ACCTGTATCGTGAATATGTTTCAGGCCATGTGCCAATTCTAGTAGGATCTTCCATATCCT
AAAGTCGTCAAGCCTAGCTTTTAGGCCTACCTGAGAGAGAAATACATCAAGACTACCTTC
CTCGCAGAACTCGGTCTGGATATAGAGGTATCCTTTATCCTCCCAGCTATCAATATAGCT
GATTATATGATCAGAGCCATGGAGTGCCTTGAGAGCGACGACTTCATTATTTCGTCTTTC
TCGGTCCTTGGATCCAGCATATGGCTGTTTTGATTTCTTGACAGCCCATAACTTTCGGCT
GCCGGTGTTGGTAGGGGTCGAGTTAGATGAGAGAGGCGTCTGAGACTGGAAGAGTTGACT
TGATGGTGGAGAAACACGCTCTGAGACTGAGTAGACGAGGGAAAATTCACCCGTACCAAT
GAGCTCCACTTTGTCAAAGCGTGAGTTTAGGCACGGGTCAATATCAGGGGAATTATAGCC
GCCAAGAGGGAAGCTAGTTCGTTTCCCGAGATTTGGAAACGATTCACGGGGAGCAGTGGG
AGTTGCGGGTAGAGCTGAGGCATTTGCCTCTACAAGACTGAAGGTGTGGTCATCAGGAGC
TGTGATCGAAAGACTACTGGCATCGGGAGTCAAAGTATGATCCCGTGGTGTTCTAGGAGG
CCCGGTCTCTGGCGTTTTACAGTAGAACGGGCTCGAAAATAAACCAGATTCGCCTCTGTT
GGCATCGAAGTTGGGTTGGCTTGCAGCTTGGACTTGGAATGGGGCGGAGTTGGAGACGTG
TTGAGGGAAGAGGCCTCGCCTGGTGGGTGTGGGAGGAAGATCTGAGTCTATGGCACATTG
GCTATCAAACGGGGCCGATGGTGACCGTGGAATAGAGCTAATATCACCATCGATACTAGC
CAGGCTCCCACGGCGAGAGCAAGTTGAAACGACGCGGGAAGAGGGAGCCTTGACACGATG
AGTGAAGGGAGTCTCGAAGGAGCTGGAAGACTTGTGGTAAGGAAGAAATTTGCGCTGTTG
GCTTGGTGCGAGAGGCTTGGGTACCAAAAAGTACATTTGATGCACGCTTGCAAGGAGTCT
CGGGCATGTTGTGGCTCATAGTCGAGCTGTTACGGAAGTCCGAAACATTCTTGTTCTTCT
TCGAAATCAGACCGGTGGACATGAAAGCCGCAGGCAATGGTTTCACAAGCTTGTAGTTTT
CCGGTGTGGAAAAGGGAGAAGCAGAGGCATTGGAAGATTCCTGTCGCAGAAGACTGGGAG
CCCTTGGTGCTACAGCACCAATTGGAAGAGACTTGGAAAAGTTAAGGATGGGTTTGGCTT
CCGAGATATTTGAGCTTAGAGCTCTGTTGGTGGGAGAGTCATCCCCGACGCTTGAGCTGG
ATGAGGATTGCGTAATAGTGCGAGAGAGAGGATGGGTAGGAGGGTGGAAAGTAGATGATG
AAGGAGCTGTGAAAAGAGACGTAGATGGATTCGGAGATGGAGAAGAGTCTGGTCCATTGA
GGGGAAGAAAAGTCGAATTGTCGATTGTCATGCGATTCTTGTTCTGTAGCTGAAACGATC
CATCATTATCCGCGCTTATCTTCCGAACAAAGAGAGACCGCTCCGGATGTCGTTGCTGGA
TGGTAGATCGCCTCAACGAGGAAGAACGCTTTGGTATGGTGGAAAAGTAGTGGCCCGGTG
GTTGAAGCCGAGGTTCCTTTGGGTTCGAGTTGTTTAGGGGAGAATTGACTGCTGAGTAGC
TGGACTCGAAGACGTCAAAGTCGGCACCAAAGCTGACACCATGCAAGCTTCTACGCTTGG
CGGAGGGACTCTCAGCACCGAGGGAATCCATCGTCATGTTGACATCTGCCCGTTTTAAGG
GGCTAGAGGAGAGTGGTGTCGTTGACTCCATATTCCCACTTCGACGTTTTTCCCGTCCGG
CGGTAGAGGTATCTTCTGAATGTTGCTCGATGGGAGAGGATAGAATGAGGGGCTCTCCTG
GCCGCCTCTGAAGAGCACTGGGCTCGGCGGCGTGGTAG
>comp145_c0_seq1 len=767 path=[745:0-443 1189:444-444 1190:445-766]
GGAAAAAGAAAACGTAAACGGAAAATAAGTAATAATTACTTACCTACGAGAATAATTGGA
CAGAAGCATCTATCGTCCTGGCAAAACTGTCAAGGGTAACCTACGCCCTTAAATGGCTTG
ATCTTGAAGGCTGCACTGAATGGATCCCAGCATTGTGCTGGAATGGAATTGACATCTATG
GACAGGTGCACAGTGCTTCAGGTCCAGAATGGAATGGCTCGTGGAGAGGGATAGAGTGGA
TAGGACTTGGTCCTGGATGGATCCCAGCGGCCCCGGCCCCGATAACATATCTGTCACGGA
AGTTGACGAGGACATAGTGATGAAGCAACAAGATAGATTCCGCAAAGAGCGAGAATCCTT
CAAAACCACGCTTGAGAGGATCAAAGATGTTGGTAAGGGCATTCAAACCGCAAGGATAGA
AGGGCGCGGGAAATGGATACATTATTCTGACGGATCAGAGTGACGAGCGCGAATTTTAAA
TATCTAAATATGTTGTCTTCATCTGTAAAGGCATTTATGCACAGGAATAGGCGTCTTGTT
TATAGCAATATCTACGCTCAGCTATACAACATTGGGTATTTTCATATTAACAAACCAAAC
CACCCATTTTTTACTTTGACTTAAACGACTTCAATGGATCAATTTTTCGTCCAGCGCGGC
CTTTCTTTGCAATTCTCCCTCGAGCCCTGTTCTTTTGTCTAGCTTGCCGAATCCTGTTCT
CCTTCTTTTTGTGTAGCCCAACAACCCAATGTCTTCACTCGTTAGTG
>comp146_c0_seq1 len=876 path=[793:0-448 1607:449-509 1242:510-875]
ACAAAGCTGTAGTCCGTGTACCGCCTGGAAATATCTCGCGTCCACGAACACGGCCTCGCC
GAGGGAGCCAGCCTGTACAACGACAAGAGCATCTAGAGTCACAGCAAGTACGGCGGCAGG
AATCGATGCCGATACCAGAAGCAGAAATACAAGTGGAGCAATCGGAACAAGCCCAGGTTG
AGCCTAAACCAAAAGCCATCCGACGAGACTCTCGTGATCCGAGAACACATTGGGCCGGTA
TTGTTGGAGAAGATGAGATTACACCTCAGCCCTCTCGCGAAGTGACACCCAGGGGTGTCT
GGTCACCACATCTGTATACAGATAAACGATTCCGTTCAACTGAGAGGAAAATATGGAAGG
CTCCACCATACGACGAATCTGGCGAATATATATGGAGTAGACGAAACATGCAAGTGCTCA
GTTTTTGCTTTGGTTTTATCTTTCCATTGGGTATGTTTACAACTCTTTATTGACAAGTTT
GTCCATCATATTCTGACATCCTCATCCACAGCCTGGTTGATTGCCTCGTTTCTGCCTTTG
CCAATCAAGCCACCATCTGTTGACAACGGAATGCCAGGGCAGCCAGATATTGAAAAAGCG
GCTGCTCACCGAGCAGTCCTGGCTGATAATTTACGTTACGAAAACGCCCGATGGTGGCGG
AATCTGAACCGTTGCATGACACCAGTTGGCTTGTCAATCATTATAATAGTTATCACACTA
TCCGTTCTTGGATCACGAAACGCCCTATGATACATGACCTCGTTTTTTGATTTCATGTTG
TAAAACAACATTAATTAGTATTTATGCCCTTACGCTTCTAATACGGCAACGGATTCCTAT
ATGGCACGTTTATATATATATACAACCGTTTATGGT
>comp146_c0_seq2 len=815 path=[793:0-448 1242:449-814]
ACAAAGCTGTAGTCCGTGTACCGCCTGGAAATATCTCGCGTCCACGAACACGGCCTCGCC
GAGGGAGCCAGCCTGTACAACGACAAGAGCATCTAGAGTCACAGCAAGTACGGCGGCAGG
AATCGATGCCGATACCAGAAGCAGAAATACAAGTGGAGCAATCGGAACAAGCCCAGGTTG
AGCCTAAACCAAAAGCCATCCGACGAGACTCTCGTGATCCGAGAACACATTGGGCCGGTA
TTGTTGGAGAAGATGAGATTACACCTCAGCCCTCTCGCGAAGTGACACCCAGGGGTGTCT
GGTCACCACATCTGTATACAGATAAACGATTCCGTTCAACTGAGAGGAAAATATGGAAGG
CTCCACCATACGACGAATCTGGCGAATATATATGGAGTAGACGAAACATGCAAGTGCTCA
GTTTTTGCTTTGGTTTTATCTTTCCATTGGCCTGGTTGATTGCCTCGTTTCTGCCTTTGC
CAATCAAGCCACCATCTGTTGACAACGGAATGCCAGGGCAGCCAGATATTGAAAAAGCGG
CTGCTCACCGAGCAGTCCTGGCTGATAATTTACGTTACGAAAACGCCCGATGGTGGCGGA
ATCTGAACCGTTGCATGACACCAGTTGGCTTGTCAATCATTATAATAGTTATCACACTAT
CCGTTCTTGGATCACGAAACGCCCTATGATACATGACCTCGTTTTTTGATTTCATGTTGT
AAAACAACATTAATTAGTATTTATGCCCTTACGCTTCTAATACGGCAACGGATTCCTATA
TGGCACGTTTATATATATATACAACCGTTTATGGT
>comp147_c0_seq1 len=3691 path=[3669:0-307 3977:308-385 4055:386-3690]
AGAATGCACAGATGGGACGGAATGGGTTGGTTTTATCCTGGAGTCAACCAAACCCGCTCA
TACGGAAGTCACTGTTGTTAGTACACAGCTTACCATAAATGTACCGTAGAACTAGTCAAA
AACAGTTAATGAAAACATTAAGATCGGATAGTGGTGTCTTGCCTAGGCTATAAGCAAAGG
CACGCCTTTCATTGTCTATCCTAACCGGAAAAATATTGAGACATTAACAGACATCAAAGC
TAGAGGCTCAAGTACATCATATCGGTGCCTCAAACAGAAGACTTTGCGTTAATAATAAGT
AAACAATTCTAAACATCAGAGGAGGAATTTGGCATTAGTTAAATGTTGTTCAAATAATTA
ATGAATGATTGTGAATGGCAACATACTCGTTTTAACAATATCCCCTGTTCCCCCACGCGT
TCTCTTTCGAGACATATTCATTTAGCCATACGAGGCGAAATGCTCGATGTTGGTGTTATA
CCACGGCTTAAGCCGGTGGTGCATGAAAGGCATGCTATGTGTGGTGGCCTAAAATCACAT
TCATCTTCAAACTCACAGCCATACTTTTATCAGGCAGGCATATTAGTGCCAGACCAGTGT
GCCACAAGTAAATTAAGCAAGGAGATCGGCGACATTCATAGGCATCTCATCAATCTGAGT
TGAGTAGTAAAGTTCGATATCTCGCAGGATCCGGACGTCTTCACTAGTCACAAAGTTGAT
AGCTACACCCTTGCGACCGAATCGACCACTTCGGCCAATTCTGTGAATGTAGTTTTCACG
ATTGCTTGGTAGATCGTAGTTGATAACAAGAGAGACTTGCTGGACGTCAATACCACGAGC
CCAAACGTCAGTAGAGATCAGGACTCGAGAGTTGCCCTGTCTGAAATCCTGCATAATGCT
GTCTCGCTCCTTTTGAGGCATTTCACCATGCATACTGGACACAGTGAAATTGGCTTCTCT
CATCTTATCAGTTAACCAGTCGACCTTACGCCTTGTGTTGCAGAAAATGACTGCCTGGGT
GATAGTTAGGGTATCATAGAGGTCACAGAGTGTGTCAAATTTCCATTCCTCTTTTTCCAC
GGCAATAAAGTATTGCTTGAGACCTTCAAGAGTCAACTCGTCACGTTTGACAAGAATGCG
CACTGGGTCCGTCATAAACTTGGTCGTCATATCGAGAACATCGTAAGGTAGAGTGGCAGA
AACAACCACAACTTGAGTGGCTGGAGGCAGGTACCGGTATATATCGTAGATTTGCTCTCG
GAATCCGCGGTTGAGTAGTTCATCTGCTTCGTCAAGAACAAGCATCTTAATGTTACGAGT
ACGTAGATGTCGGCGTCGAATCATGTCAGCAACTCGGCCTGGTGTTCCGGAGACAACGTG
TTGACCGTGTTCTAGCTTCCGAATATCTTCACCAACATTTGTGCCACCGATACACGCATG
GCATTGCACATTCATATAATCTCCCAGGGCCATAACGACGGATTGAATCTGAGTTGCGAG
TTCTCGAGTAGGAGAAAGGACAAGGGCCTGTGATTCGCGAAGCACAGTATCAATGACCTG
GAGGATGCTGATGGAGAAAGTAGCTGTTTTTCCTGTTCCGGACTGTGCTTGAGCGATAGT
ATCTCGTCCTTTGCAGATCTGAACAATTGCACGAGACTGAACGGCTGAAGGCGACTCGTA
TCCGTACGCATATATGCCGCGCAAGAGATTCTCCTTCAAGTGCATATCGTCGAAAGTCGG
CGCAACAGTGACCTCCTTCGAGGTTGAGAACTCCATCCGCTCATCCGCCTGTCTGTCAAT
GCCGTCAGCCATTTTGACTATCTGTATAATGTACAGCTGCTTTAAGTGTATCCAGCAAGT
ATATTTAAACAAAAATACGGATCAGCTGGATCTATTTCATGAATGCGACGACGCGAAGAA
GTTGAACTGGGAATTCTTTCTTTTCGCTGGGAGATGTTTAGGTTCATTGTCACGTGATGC
GCATAAGCCGGGCTTCTACAGCTCCCTAAATTTGTGACGGACAACAGATTGATATCAAGA
AAGAAGCTGAAGAAGAGAGTACGAAAGCCAACACAACTACGAGTATTTTCATTCCAACGG
TGCTTGATTTCTGCGCAACCATACTTAAAACGCCAACATGCTATTAGAAGATCAGAGATT
CATCCACGAGGACCTAGAGAGGCTTGAGCAAGGAATCAGTGACCGCGTTGCTGAAGAGCC
TCGCAATGTGAGTATTGTACTGGTCATTTAACAGAATGCTAGATGTCACCGACTAACCAT
AGAGATGGCTAAAATCAGATTCGAGAGCGACTTCTCCGTGATCATCAAGTTGCTAGATTT
CTCAATCGCATACAGGAGCAGTCTCAACGACTGTTAGATATCTACGAAGATGCAAATGGG
CTTCGCGCCAAAGAGATCCAGTCTTTAACCGTCGGCGATCCTATGGATGAGTTCTATAAA
CATCTAGAAGAGATAAAGGATTTTCACCGCCGATACCCAAATGAGCCCGTGGAAAACCTT
GAAAAGGCATATCGGCAAGGCTCCGGTGAGAACGACGCTGCTATACAAGAGATAGAGAAT
ATGTTCACTGGAGAGGAATCACTGGGCCAGTTCTTTGATCTCACAAAGCTTCATGAACTA
TATCTCAATTTACCAGGGGTGAAACGCCTGACGTATCTGCAATATCTAGACTTATTTGAC
ACATTTACCCAGCCGGAGCTACCTGTGAAACGGGCCAACAAGCTTACAGATCAGTACTTT
AATTATGTTGGCGAGCTTGCTGCATACCTGGAAGGGTTTATCAAACGATCGAACCCCTTG
GAGCCTCTTGATGAGCTTTTTGCAAGCTTTGATGCCGAGTTTACAGAGCTTTGGGATGCA
AAGAAACTGCCTGGCTGGACCGAGGAATCGCAATCTAAGAACGGTACCGGCCCAAAGACG
GAGGGTACGGGAGAGGGAATATGGTGTGCGGATTGTGAAAAGGAGTTTACAAACGAAAAT
GTGTATAAGAATCACTTGAAGGGAAAGAAGCATATCCGAGCCGCTGATGCAAAGAAAGCC
AATGGAAACTCTGATACGCCACAATCACAGTCCGAAAAATCCAAAGATGCCTTGGTCCGT
GGGCTGAAAGAGCGTGCAGTTGCAGAGCGTGAACATCGCATTTCATCCCTAGCAAAAGCC
CTCAAGGAAGAACGACAAGCTACCCGTGTCAATGTTGAGAGGAAACAAGGAATGACAGAG
CGCGAGCGTCAAATGGAGCTTGATGCACTTTTCGCTGATACTGGAGACAAGGGTCCAGGA
AAGCGCAGAGACTCCGAGTCGGAGAGTGATAATGATGAAAAAGTCTACAATCCATTGAAA
CTGCCACTAGCATGGGATGGAAAGCCTATACCCTACTGGCTCTACAAACTTCATGGACTT
GGAGTGGAATTTTCTTGCGAGATATGCGGGAATTTCGTTTACATGGGTCGCCGTGCTTTT
GATAAGCACTTTTCGGAGGCTCGACATATCTACGGGCTAAGATGCCTTGGTATTACCCAA
CAGACAAGCTTGTTCAGAGAAATTACCAAGATTGATGAAGCCTTACGACTGTGGGAGACC
CTTGAAAAAGAACGAAAACATGAACGGGATATCAAAGAGAACGTCGTTCAAATGGAAGAC
GCCGAGGGCAATGTCATGCCTGAACGTATCT
>comp147_c0_seq2 len=3613 path=[3669:0-307 4055:308-3612]
AGAATGCACAGATGGGACGGAATGGGTTGGTTTTATCCTGGAGTCAACCAAACCCGCTCA
TACGGAAGTCACTGTTGTTAGTACACAGCTTACCATAAATGTACCGTAGAACTAGTCAAA
AACAGTTAATGAAAACATTAAGATCGGATAGTGGTGTCTTGCCTAGGCTATAAGCAAAGG
CACGCCTTTCATTGTCTATCCTAACCGGAAAAATATTGAGACATTAACAGACATCAAAGC
TAGAGGCTCAAGTACATCATATCGGTGCCTCAAACAGAAGACTTTGCGTTAATAATAAGT
AAACAATTTCGTTTTAACAATATCCCCTGTTCCCCCACGCGTTCTCTTTCGAGACATATT
CATTTAGCCATACGAGGCGAAATGCTCGATGTTGGTGTTATACCACGGCTTAAGCCGGTG
GTGCATGAAAGGCATGCTATGTGTGGTGGCCTAAAATCACATTCATCTTCAAACTCACAG
CCATACTTTTATCAGGCAGGCATATTAGTGCCAGACCAGTGTGCCACAAGTAAATTAAGC
AAGGAGATCGGCGACATTCATAGGCATCTCATCAATCTGAGTTGAGTAGTAAAGTTCGAT
ATCTCGCAGGATCCGGACGTCTTCACTAGTCACAAAGTTGATAGCTACACCCTTGCGACC
GAATCGACCACTTCGGCCAATTCTGTGAATGTAGTTTTCACGATTGCTTGGTAGATCGTA
GTTGATAACAAGAGAGACTTGCTGGACGTCAATACCACGAGCCCAAACGTCAGTAGAGAT
CAGGACTCGAGAGTTGCCCTGTCTGAAATCCTGCATAATGCTGTCTCGCTCCTTTTGAGG
CATTTCACCATGCATACTGGACACAGTGAAATTGGCTTCTCTCATCTTATCAGTTAACCA
GTCGACCTTACGCCTTGTGTTGCAGAAAATGACTGCCTGGGTGATAGTTAGGGTATCATA
GAGGTCACAGAGTGTGTCAAATTTCCATTCCTCTTTTTCCACGGCAATAAAGTATTGCTT
GAGACCTTCAAGAGTCAACTCGTCACGTTTGACAAGAATGCGCACTGGGTCCGTCATAAA
CTTGGTCGTCATATCGAGAACATCGTAAGGTAGAGTGGCAGAAACAACCACAACTTGAGT
GGCTGGAGGCAGGTACCGGTATATATCGTAGATTTGCTCTCGGAATCCGCGGTTGAGTAG
TTCATCTGCTTCGTCAAGAACAAGCATCTTAATGTTACGAGTACGTAGATGTCGGCGTCG
AATCATGTCAGCAACTCGGCCTGGTGTTCCGGAGACAACGTGTTGACCGTGTTCTAGCTT
CCGAATATCTTCACCAACATTTGTGCCACCGATACACGCATGGCATTGCACATTCATATA
ATCTCCCAGGGCCATAACGACGGATTGAATCTGAGTTGCGAGTTCTCGAGTAGGAGAAAG
GACAAGGGCCTGTGATTCGCGAAGCACAGTATCAATGACCTGGAGGATGCTGATGGAGAA
AGTAGCTGTTTTTCCTGTTCCGGACTGTGCTTGAGCGATAGTATCTCGTCCTTTGCAGAT
CTGAACAATTGCACGAGACTGAACGGCTGAAGGCGACTCGTATCCGTACGCATATATGCC
GCGCAAGAGATTCTCCTTCAAGTGCATATCGTCGAAAGTCGGCGCAACAGTGACCTCCTT
CGAGGTTGAGAACTCCATCCGCTCATCCGCCTGTCTGTCAATGCCGTCAGCCATTTTGAC
TATCTGTATAATGTACAGCTGCTTTAAGTGTATCCAGCAAGTATATTTAAACAAAAATAC
GGATCAGCTGGATCTATTTCATGAATGCGACGACGCGAAGAAGTTGAACTGGGAATTCTT
TCTTTTCGCTGGGAGATGTTTAGGTTCATTGTCACGTGATGCGCATAAGCCGGGCTTCTA
CAGCTCCCTAAATTTGTGACGGACAACAGATTGATATCAAGAAAGAAGCTGAAGAAGAGA
GTACGAAAGCCAACACAACTACGAGTATTTTCATTCCAACGGTGCTTGATTTCTGCGCAA
CCATACTTAAAACGCCAACATGCTATTAGAAGATCAGAGATTCATCCACGAGGACCTAGA
GAGGCTTGAGCAAGGAATCAGTGACCGCGTTGCTGAAGAGCCTCGCAATGTGAGTATTGT
ACTGGTCATTTAACAGAATGCTAGATGTCACCGACTAACCATAGAGATGGCTAAAATCAG
ATTCGAGAGCGACTTCTCCGTGATCATCAAGTTGCTAGATTTCTCAATCGCATACAGGAG
CAGTCTCAACGACTGTTAGATATCTACGAAGATGCAAATGGGCTTCGCGCCAAAGAGATC
CAGTCTTTAACCGTCGGCGATCCTATGGATGAGTTCTATAAACATCTAGAAGAGATAAAG
GATTTTCACCGCCGATACCCAAATGAGCCCGTGGAAAACCTTGAAAAGGCATATCGGCAA
GGCTCCGGTGAGAACGACGCTGCTATACAAGAGATAGAGAATATGTTCACTGGAGAGGAA
TCACTGGGCCAGTTCTTTGATCTCACAAAGCTTCATGAACTATATCTCAATTTACCAGGG
GTGAAACGCCTGACGTATCTGCAATATCTAGACTTATTTGACACATTTACCCAGCCGGAG
CTACCTGTGAAACGGGCCAACAAGCTTACAGATCAGTACTTTAATTATGTTGGCGAGCTT
GCTGCATACCTGGAAGGGTTTATCAAACGATCGAACCCCTTGGAGCCTCTTGATGAGCTT
TTTGCAAGCTTTGATGCCGAGTTTACAGAGCTTTGGGATGCAAAGAAACTGCCTGGCTGG
ACCGAGGAATCGCAATCTAAGAACGGTACCGGCCCAAAGACGGAGGGTACGGGAGAGGGA
ATATGGTGTGCGGATTGTGAAAAGGAGTTTACAAACGAAAATGTGTATAAGAATCACTTG
AAGGGAAAGAAGCATATCCGAGCCGCTGATGCAAAGAAAGCCAATGGAAACTCTGATACG
CCACAATCACAGTCCGAAAAATCCAAAGATGCCTTGGTCCGTGGGCTGAAAGAGCGTGCA
GTTGCAGAGCGTGAACATCGCATTTCATCCCTAGCAAAAGCCCTCAAGGAAGAACGACAA
GCTACCCGTGTCAATGTTGAGAGGAAACAAGGAATGACAGAGCGCGAGCGTCAAATGGAG
CTTGATGCACTTTTCGCTGATACTGGAGACAAGGGTCCAGGAAAGCGCAGAGACTCCGAG
TCGGAGAGTGATAATGATGAAAAAGTCTACAATCCATTGAAACTGCCACTAGCATGGGAT
GGAAAGCCTATACCCTACTGGCTCTACAAACTTCATGGACTTGGAGTGGAATTTTCTTGC
GAGATATGCGGGAATTTCGTTTACATGGGTCGCCGTGCTTTTGATAAGCACTTTTCGGAG
GCTCGACATATCTACGGGCTAAGATGCCTTGGTATTACCCAACAGACAAGCTTGTTCAGA
GAAATTACCAAGATTGATGAAGCCTTACGACTGTGGGAGACCCTTGAAAAAGAACGAAAA
CATGAACGGGATATCAAAGAGAACGTCGTTCAAATGGAAGACGCCGAGGGCAATGTCATG
CCTGAACGTATCT
>comp148_c0_seq1 len=1892 path=[1947:0-152 2100:153-1891]
AACCTCAACCTCAACCTCAACCTCCTTTTTCCCGCCACCCCGATTATTTATAATTAATTA
ATGCACAAGCAATACCGACGGCAGACGCGGACAGGCAGGGAAGAGAGAGAGGCTAGCTAC
GAGGGGAACAGCTTCTGGCGGTAATACTTCATCTCCTCGATGCTCTCCAGGATGTCCTCC
CGCGCCAGATGGACGCCCTTCTTCGCCGGCGCATCCCGCAGCACCTCCTCGCTGGCCCAT
CGTCGAGCGGCCTCCTTCACGCTGCTCACGTCCAGGATGCGGTAGTGCAGCCAGTCCAGC
ACCTGTGCGTACGGCGGTTTGGCGAGAAAGGCCCGGTCGGCGTGCACGCTGTTCCCGGCC
AGCAGCGCGGTGCGTTGCGTAGGCACATACTGCTTGATGTAGGCCAGCAGGCCGCGGGCT
GCCTCTTCGGCCGTCGTGGGGGACAAGAGCACGGCAGCTGTTAGGCCAGAGCGGCCGTGG
GTGTCGATGCACCAGGCATTCATGCGGTCGAGGACGTCCTGCGGCTGGTGGACGATGGCC
TCGAAGCCTTCAGGTTCGAGCAGGTTAAGCTGCACGTCTGTGATGTAGCAGCATATCTGC
AGTATGTGGTCATTTGCCGGATCGAGACCCGTCATCTGCATGCCGCCGGCCTCATTGGTT
AGCTGGATAGACTTCCTTCTATACGAAGAAGCTGAGTGGAACGGGGGTCGAACCTCACAG
TCGATCCAGACTAGAGGATCACTAGATCGTTGAAGAGCCATGGGTCAGGCAAGAGAAGGA
AGGGGATGTTCAAAAGAAGCTTGGTTATTGGAAATGCGGAGAGAAGATTGAGGTTTTGAT
CGGACGGAGAAGAAAAGTGTCTAGGTATTTGTCTTCGGCTCTAGGGTGGCCAAAGGAGAA
AACGTTCCGTGGCCAGCCAACTATATAGCTATACTTTGAAAAAAAAAAATTATACAGCAA
GAAGAGAGTCCAGAAAAACAAAGAAAAAGGAAAAAGGAAAAGTATATAGGTGAAAGAACT
GGGTATCAGAAATAGACCTCCCTCCAAGGGGTACGTACGTATGGTTCTTTTTAAAAAAGG
CCAAAGCTGATTGAAGATAGTGGCAGTAGAGTAGGAGACAAGGAGAAAAGTAAAGGACAA
AACGCCGAAAGGAATCACATATCCAAAGCCGTTCAAAAGGATACCCCCCATAAAATCAAA
CCACAGAAAAGAATTTATATAAGATATGAACCCCCAGGGCATCAAACGTAGTTGTTATAT
CGATCCTTTTGATAGTCGTTATAAGCGGGTTCGTTGCGGAAGCCACTCCGGGATGGGTTG
CGCACGTCGTTGCCTCTGCTGTCGTAGGACCGAGGCGAGGTTGGATATGTCTTTGTTGAA
GGGAACTCCGCTGGGCTCAGTGCAATGGTCGAGCCTCCGTCGTCTTCGTCCTCGGTCTGT
CGAGACCTGACGAACTGGTGGATGGTCTGCTGCTTGTAGATTCCCCCAGAGCCCAGTCCG
TTGGAAGGGTTGCTACTGCCCCATCGGCTGCCGTATCGTGACCCCGAGCTATTGCTCTTG
AAGCCCAGGTTGGGGAAATATTTTTGTGCAAACGGCCGAAGAACGGGTATAGATGTGCAG
ATCACAGCAAGATTGATTTCGAGGTCGGTCCATACCCAAACATTGTATCCTTCCCCTAGA
ATTGAATATCAAGTCAGCCTCCTGAAAGCAAGGTTTCAAATAAAGGGTCTGGGAGCTGGG
ATCCTTTCACTTACAGGTAACATCATATGTTCCCACTAGAGTCCGGTACATATACCACGA
CTTGACGCACCCTGCTACACAAGAACTGTACAAATACCAGGTCAGTACATAGTAACCAAA
GGAAAGAAAAGTAAAAGGAAATAAACAAAAGA
>comp149_c0_seq1 len=1510 path=[1488:0-1018 2507:1019-1092 2581:1093-1509]
AATACAATAAAACCCAATTTACCAATAATAAAATAATAGTAATATTACTTTAGCTTTTCT
TGACCAAAGTTCAAATCTCTTTCCGCCGGGTATAGAGTCGTTCGTCTCCATATGAAGCTG
CATGCGCTCGCCGTCGAGCTTCTCTTCAATCCAAAACTCAGGATCATCTTCAGCCAACCT
CATCCTTTCAATTATCTTTTTGAAAGGAGTGCATTTGAAATTGAGCAAGCTGGGGCTGGA
AGCATTGCATTAGAGTGACACGAGCTTCATCCGCTTCAAGGCGAATACTTGGTAGGTATA
ACTCCCAGCATACTCGACGAAGACTACTAGAAATATTGAAAAGGCTTTCCGCATCTGGAT
GCCATATTTCGAAGAATGTACGCTCGGTAGCACCAACTTTCATTTGCCGTAAAATGATTC
TGATCAGCCACATCATCTCTTCTGGGTTCATCCGCCGATAGAATTCAGCTAGGATGGGTA
GCTGCTCATCCTCCTTGGAAGCGACAGCCAAATCATCAAGCCGAGAGTTAACATCGGCTA
TAGACATATCACCCACCTCCGTTCTCAAGGGACGCTTGGAGATGACTTCGAAGCAGCGAC
CGGCAAAATCCCCTGTCATTGCGGTTGCAGCCCTTTGCCCCGGAAGTTTCCAGTTTAGAA
GATTGTAACCATCTTCAGAATTTTTGTCAATCTTCATGACTTTGATTAGCAATTTGCCAA
TAGCCTTTTCTTTCAATCCATACATGGCACGGTCACGATCTTTCTCGGGGACAATAAGGC
GGAATGCTGGGAAAAAGTCATTACCGACTTGTTGTCGCCATCGCGAGATGAAGCGTTCAA
TCACACTACGACGCAACTCGTGTGGTGAGAGGTTGTCACGCCCATGAGGCCCTGCCTTCC
TTCGCGCCGTGGGAGGTCCTGCAGGCTTCTTTTTGAGATCGTTGAGAGGGTTAAAGAGTG
ATATGAACAAGTCATGAAAAGGAAGAGTTTGTCCGTGGTTACGTGGTCTATTTGGGTATC
TTATTCAAGAATAAAATTAGTATCATTATAGGATCGTTAGCTCTTCGATAACATGGCTTG
ACGGGTATCATACTTTTCGTCAAGCTCCTTTTCCGTCTCCCTAGTGGCACCACCTGGGTT
CAGCTCCATGACATATAAGGGTATCGAAGTGACCGAATATATGCGCAAATGAAGATAGAA
CAGACTCAATACAGCCACTCGTCTGGCTGATCGAGCCCAGAAAGAATGGGATGTTTTGGG
CTTTCTTTACGCGAGATGTTGGAGTCTCGGGATTCTAGGCAGACACGAACTGCACGCCCT
TGCACGTGATCTGACGTCAGAGCTAAAAAATGCACATTATCAGCGACTCTCTCGGTCAAC
AATGCTGAGGCAATCACCTTGATTCAACAACATTAATAGGATGAGTTAAAAGGATAACTT
CAGGTACAAATGAATTGTTTGTTTTTCAGCAAAAGCCAAAGAAAAAGAAAAAAAATACAA
ACAGTTAGGT
>comp149_c0_seq2 len=1436 path=[1488:0-1018 2581:1019-1435]
AATACAATAAAACCCAATTTACCAATAATAAAATAATAGTAATATTACTTTAGCTTTTCT
TGACCAAAGTTCAAATCTCTTTCCGCCGGGTATAGAGTCGTTCGTCTCCATATGAAGCTG
CATGCGCTCGCCGTCGAGCTTCTCTTCAATCCAAAACTCAGGATCATCTTCAGCCAACCT
CATCCTTTCAATTATCTTTTTGAAAGGAGTGCATTTGAAATTGAGCAAGCTGGGGCTGGA
AGCATTGCATTAGAGTGACACGAGCTTCATCCGCTTCAAGGCGAATACTTGGTAGGTATA
ACTCCCAGCATACTCGACGAAGACTACTAGAAATATTGAAAAGGCTTTCCGCATCTGGAT
GCCATATTTCGAAGAATGTACGCTCGGTAGCACCAACTTTCATTTGCCGTAAAATGATTC
TGATCAGCCACATCATCTCTTCTGGGTTCATCCGCCGATAGAATTCAGCTAGGATGGGTA
GCTGCTCATCCTCCTTGGAAGCGACAGCCAAATCATCAAGCCGAGAGTTAACATCGGCTA
TAGACATATCACCCACCTCCGTTCTCAAGGGACGCTTGGAGATGACTTCGAAGCAGCGAC
CGGCAAAATCCCCTGTCATTGCGGTTGCAGCCCTTTGCCCCGGAAGTTTCCAGTTTAGAA
GATTGTAACCATCTTCAGAATTTTTGTCAATCTTCATGACTTTGATTAGCAATTTGCCAA
TAGCCTTTTCTTTCAATCCATACATGGCACGGTCACGATCTTTCTCGGGGACAATAAGGC
GGAATGCTGGGAAAAAGTCATTACCGACTTGTTGTCGCCATCGCGAGATGAAGCGTTCAA
TCACACTACGACGCAACTCGTGTGGTGAGAGGTTGTCACGCCCATGAGGCCCTGCCTTCC
TTCGCGCCGTGGGAGGTCCTGCAGGCTTCTTTTTGAGATCGTTGAGAGGGTTAAAGAGTG
ATATGAACAAGTCATGAAAAGGAAGAGTTTGTCCGTGGTTACGTGGTCTATTTGGGTATT
TTTCGTCAAGCTCCTTTTCCGTCTCCCTAGTGGCACCACCTGGGTTCAGCTCCATGACAT
ATAAGGGTATCGAAGTGACCGAATATATGCGCAAATGAAGATAGAACAGACTCAATACAG
CCACTCGTCTGGCTGATCGAGCCCAGAAAGAATGGGATGTTTTGGGCTTTCTTTACGCGA
GATGTTGGAGTCTCGGGATTCTAGGCAGACACGAACTGCACGCCCTTGCACGTGATCTGA
CGTCAGAGCTAAAAAATGCACATTATCAGCGACTCTCTCGGTCAACAATGCTGAGGCAAT
CACCTTGATTCAACAACATTAATAGGATGAGTTAAAAGGATAACTTCAGGTACAAATGAA
TTGTTTGTTTTTCAGCAAAAGCCAAAGAAAAAGAAAAAAAATACAAACAGTTAGGT
>comp150_c0_seq1 len=1640 path=[1:0-1634 3531:1635-1639]
GCGCGAGCGAGCTTGCGACATGCATTTGTCCCAGATATCCAACCTACCGCAGGCATATCA
GGACAACCACTCGCATTTATCTGATATTGAATTGAAGAACAAGCCAGCTACTGTATACCT
GCACAGCTCCTAGTACTCAGTCGCAACGCCCCAATGGGCCCAAGATCAGCTTCTACCGCC
TCGCCTGGCAAGAGAGGGAGACCTTCTACCAAGGCTGGCACCGCCACTGGCACGAAGGTA
TCAGTCGAGGTACCAATTCCCAAAGGTGCTGTCGCAAGGGAGACATCGTCATTTAGCTTG
GAGAGCGTGCTGCATTTTGCGCTTTTGGCTGGCAGTAGCTTGCTGCTGAGCACGGCGCTC
TTCTCTCTCAGCGTCCCGATAACAAAGGGGGACTTGGCATGGACGAGCAAGCGCTTAGAC
TCTTGGAGGGATGTCATGGTGCTCCTCGCATGGCGGGTTATTGAGCTGGCGGTACCTTGG
TTTTCGGGATATGACGGTTTGAAAAAGGCCCTGGATCTTTTATCACCGACTGACCTAATG
CTAACTATGGCCACTAGCTTGGGATGCGTTATGTTTTATCGGCCTCGTTCACCTTCCGGC
ATATTCTCTCCTGCTCAACTTTTATAACATTCGGCCAACGACGATAATCGCTGTTGCGAC
CTTTACCATTCTATCGAGCACGATTCCGTTTTCTTACTTCCGTCCGCTGGGTCCAGCGCA
TAGTGGCAGCCCGGCTGTCAACCGTGCCATTCTTGCGGATGGTCTCACTACAGCTTACAT
CACTGTGGCTTCCACCCTTGTATACACCACGTTTATATACCTCAGCTTTGTGACATGGCT
TCCAACTCATCTTGTCACATATTTTAATGGGCTCCCTGATATCACTGCCGCTCATGCCGG
GCCAAAGGGATTTGTGTCGCTTTTTCTTAGTCTTTTGCCTGCAGGATACGGAGCGAGAGA
TCTTTTATTCGTCACATCTGCTAGCCAGCCACCAGAAAAGAAAACCGAGCCAAAAACGAC
ACGTCGACGACTTCGGTCATCGGATTCGCGAAACGAGGAGGAAGAGCAACGAGAAGAGTC
CTGCATTGCTTCACTTTATAAGAAGGCCTGGCTTGGGCTATCTCCTGCTTCAAGGACACT
TATATCACGGTCACTAGCTTTGGCCCTTATGACTCTAGCCAACACCTTCGTGCAATTAGC
AGGTACAATCAGCGGGGTAGAGCCTAAGGGAGCCTTGGGATGGGGTTCGATTTGGTCACT
TGCCACACTAGTCAACGCTTTCTTTTATTGCTGGGTTCAAGAAGCAAGCGGTGTATGAAG
AGACAGAGGAAGAGTGACAAAGTTGACGGCAGTGTCAACTTATCTGATTATGAAGGTTTA
GTGCCTTTTCTATGTCTTACGAGGATTTCTTTTTTCTGCTACTTTTTAACGACACCTCAA
TGGTTATGAGTGAGGTTAAGGGACATGGGGGTTGTGTAAAGGGAAAGGGAATCCGAATTG
TTTGGTGTTTCCTGTTAGGGATTGATATTGGGGGAGGCAAAGAGGGCGGGCGAATATTCA
ATATTCCCCGCTTCCTTTAGTGGAACAGCAGCGATATTATAGGGGTTTTTCCTAGGCATA
CGTCCATCGGGGATTCGTAT
>comp150_c0_seq2 len=96 path=[1748:0-90 3531:91-95]
AGAGAAAGGATGGGATATTTCTTCGTACTGTGGTAACTAATGAGACATTATTGATTATCG
TATTGTAAAATAGACCATAACTAACAATTCGCGTAT
>comp150_c0_seq3 len=35 path=[3531:0-4 1641:5-34]
CGTATGTCTCTTGAGGATGGATGCTTTTATGTAGA
>comp150_c0_seq4 len=34 path=[3531:0-4 1844:5-33]
CGTATCACATCTACATAAAAGCATCCATCCTCAA
[truncated: 29,192,006 more chars]
