# Supplementary material for: Evaluating de Bruijn Graph Assemblers on 454 Transcriptomic Data
Source: PLoS One. 2012 Dec 7;7(12):e51188. doi: 10.1371/journal.pone.0051188 (PMC3517413; doi:10.1371/journal.pone.0051188)
Supplement: Figure S2 — Trichophyton_rubrum.mRNA.454.abyss1.3.4.k25.contigs.fasta Contigs assembled by ABySS (v1.3.4) based on the 454 reads of Trichophyton rubrum transcriptome. (FASTA) [file pone.0051188.s002.fasta]

>0 125 452
ATCCTGCGTTCGCAGATAATGGCCTACACAGCAGGTTAATACACTGATCTCAGAAAAGAACGAGGTCTGACAACCGGCTTCATGTCCGAAGCAGAAACTTACCATTCCTTAACTGGGTCCTCTTC
>1 26 221
CCTAGACGACAATAGAGGTGGAAACT
>2 118 220
TCTTTAGCACTCCAGAGTCAAACCGGAGTATTTTTCCATCTTCTACGACCGTATACAGCCACGATTTGAGCGAAGTCATGCTACAGACTCAAACTTTTACAGGATTGCCTATCCATAT
>3 25 2
GCTTTTCTTTTTCTTTTTCTTTTTC
>4 25 2
GCTTTTCTTTTTCTTTTTCTTTTTT
>5 322 1043
TTTTCCCTTTTCCACCTTCTAGTCTGTCGACTTGCCTTGATGGGCTACTAGCTACAACTCATCAATGCAGCCAGACTCCACCTCCCTACCCGCATGGAACCGTGATAGATGCGCATGCTCAACAACCAGCAAAGTGTGCATGTCCAGGCTGCAAAGCCAGGGGGTTGGTTCCCTCTGGATGCACGTTCTGCAAGCCCCCCAGCATCAATACAATGACATTTTAATATCAGAACCCCTCTCTCTCCCCCCAGTTGACGCTGCGCCAAGTATGCTCGCATGCAGGTGGAGAAGAGGAGATCATTTATGTTCTTTTCTTTTCTTT
>6 32 801
TCCCTGTGTTTGGGTTCCTTGTTTGCTAGGAT
>7 47 214
ATTATGGGAAAGAAGTTTTTAGTTTCCCCTGCAAAGCCCCAACGCGC
>8 150 311
TCATCGTTGTCAAACAGGTATGACTGTCCATTCATGTCAGCATGCGTCATCTGGGCGTGCTTTGCCCTGAGGGAGGTATAGATAGGCACATATATAGAACAAGTGCGTGGGGGCACAGGGACTCACCACTAGACCCATTCCGCCAGCCTG
>9 45 42
CCACAATCCCTTACTTTTACCTTTGCCTCATGGTTTGAATGCTTC
>10 46 220
CAGTGGGGGAAAATCCTAAGGAAAAGACGATGACGGAGCATAACAC
>11 45 42
CAGTGGGGGAAAATCCTAAGGAAAGACGATGACGGAGCATAACAC
>12 25 2
TTTTAAATTTAAATTTAATTAATTA
>13 25 2
TTTTAAATTTAAATTTAATTAATTT
>14 153 1645
TCCGGAGCGGCCATGCAGGCTCTTAAGATGTTCATGAACAGCAGCGGAAACCAGAACCAGAGCCAGGGCGGTGGTGACCAAAACAAACTTGTTGGTATGGCAATGGCTCAAGCTGGCCAGATGTGGGAGCAGAAGAACCAGCAGGGCCGTGTG
>15 98 148
TGCCCTCGCGTCTCTCGGGTTCCTACATTTCTACCGTCGACGGCGACGAAGAAGAGAGATCGACTCGTATCTCGCGGCATCACGGCCAGCGCAGACAG
>16 27 1108
AGAGGCTGAATTGCTGTGATGCTCAAA
>17 48 2480
TGGTTGATCCAGTAGGAGTTGAGAACACGCAAGTTGGCACATCGCTTG
>18 39 50
TTTAATATACGCTATTTGGAGCTGGAATTACCGCGGCTG
>19 28 320
AAATAACATAGTGCCTCTTCTTCCTTTG
>20 93 155
GTATTAGTTTGAAGGTAAGGGTCTGGAATAGAATTAGCTGCAGACCCAAGATACAGTTAAAATATTGCTTTAGTAGGTTGTGGATATTACCTT
>21 44 1023
ATTGCGATGGTGTCAACAGACTAAAAGCCTGCTGTGGTTTATGA
>22 175 553
GCAAGGTTAAAGGGTAAGCTAGTAGCCAGCACGATTAGTGAAAAATGATGGGTTGAGCATTGTTGGTATCTTCGCTCCTGTTCTTTTCTTTGTTATATTGAGCATAGGGTTTTCTTCGTATATACGGACGAATTATCAGGGTGTGGGTGTATAAAAAAGTACCATGACTGGCAAG
>23 55 62
GGGCAGGCCAAAGCCTCTCCGCAGGTATTGAGTCGAATTGCAATATCTTTCTCGA
>24 48 312
ATCTGGATGGCAGTGTGAGCAAGAACCAGGGGTTGTTCGTCACCTTTG
>25 47 46
ATCTGGATGGCAGTGTGAGCAAGACCAGGGGTTGTTCGTCACCTTTG
>26 186 700
ACCCTTCTTTACCTAATTCGGCGGAGCTACGCATTGATATATGGTCTTCTTGTTTCTTCTGAGCCAGTGTCAGAAGCACTGTTGCCAATATATAATCAACTACAAACACTGAGAAAATGTCTAATAGAAGTCAAGGAATCAGGAGGAGTATCGAGTGCCAGAGAGCTTTACCCATATAGTATGAAG
>27 50 442
GGTAAGGGGTTTTGTACATTCGACCAGCGGGTTAGTTATGTGTGATAGGG
>28 365 1771
AAACAAAGGAGTATTCTTTTCTATATTTTGAAATGGGAATAAAACAAATGCACTCTATACAAAGAAAAGAATTATAAGCAGACGGAGAAAGGGGGAATTATTAGGTTAACCGCTTGTGATCAACACATCTATGCGGTGAGACGGCGAGACTTCAGGAATTCATAATCGGGCATGGCTTCCTTAACCCACTTGTATATCTTAGCTCCATCGATCTCACCGAACTCAGCCTTCCACTTGGGAGCTTCAGCTTCGATATCGATGTTGGCAGCAAGCTTGTCCTTCATGATACCGTTCGAGGCGTTGAGAGAAGACAGCATACGCTTAGCCATGGGGTCGTACTTCTTAGACTGCTCTTCGCTGACGGG
>29 76 145
ATGTCCTTAAGAGGGTTACGAATCTCGCCTTCGAAATTGGCAGCGAGAGTTTGAACAATGGACTTGCGTCGCTCCT
>30 46 44
TGGCTCTTGCGCTTCTTCAAGAGGTCTCAGGAACAAGGACCTGGTC
>31 46 51
TTTTACCAACCGTAATACCCGACACGTCGAACGCTGCCATCACATT
>32 25 90
AAACACACCTCAATAAAGCTCATTT
>33 606 2380
CAGCGAAAACAGAAACGCCAGCAAGAGCTACGCAGACAATGAAGGTGACCTTCAAGCCATCGCCATATGCAACAAGAACTCCCTCGAGATCCTTTCCAGAGAACACTTTGTGTAGCTCCGAGGCTCCAGTTTTGATCACTAGGACCGGGTTGACACGCGGAGCGACCTCAGGAAGTCTCTTAATTAACTTGTTCACAAACGCCGTTTGAGCTGCAGACACCCAGATGGCAGCTCCCATGGTCTGGATGAAGAGAATCATCGCAGTCGCGCTGGAGAGGTCCTCAGATTTTACTAGAGCTTGGCTGATAATGACTGGGATCTGAAGGGCAAGGCCTCCTCCAATACCGGCAAGAATTTGGTACCCGATCCAAGTGCTTGATGGTGTGTCAAGCCCAAAGGTATAGACGAGGCCTGAGCCAACAGTGAGCATGATAGAACCAAGAACCATAAGGTAGCTGAAGTGGCCAAATGTCGCGATGAGACCACCAGAGAGTGTGGAAAATATACTGACTGCCAGTACGAATGGCAGATTTCGGATTCCAGAATCGGAAGCTGAGGTATGCTTGATTGCCTGGAAATAGATGGGAAGGTAGTAAATCAAAACGA
>34 25 809
TAAGATCGAGTACTGGGTTACCAAC
>35 47 46
CTGGCGTTACACCTTACGTTTACTGACACGGTTCATCATCATCATGT
>36 27 38
ACTAAGTTACAATTACGGACCCGTAGA
>37 54 88
ACTAAGTTACAATTACGGACCCGTGAGTTAGTTACACACTCCTTAGCGGGTTCC
>38 45 42
CAAATTACCAATACAATTAGAATATCGTTAATTGTTGGCAGCTAT
>39 25 2
TATCGGTGTTAAGAGAGACAGGCAG
>40 183 318
AAAAGGAGAACTTATACTCACTTTCTGTCTGTCTCCCTGTCTGCCTGTCCGGTCTTTTACGCAGATTAGTATGGATTATTGTTAGCTAAGAATTATGGTTAACAGGTTTGATATAGAACCTTACCCCGTTAAGGGCTAAAAGGAGAAAAATCTCCGAAGCGTTCCCTTGCTTCATCTTTCTTT
>41 479 1311
TTCTTCGCGGCTCGATACGCAGCCACGCGCAGCTCTTTCCTGGCACGCGAGCTGGCTTCGGGTCTGCAGGGTCCAGGAGGGCCAGAGTCAATATCTGTCTCCGGGCCGGGAGCCGATGAAGGAACTAAGATGGTATCTGCCGGATTTTGGTTACAATTCTCCGCCGGTTTCACTATTATAACATGAGGCTGAGACTGCGGCTGGGGTTGGGAGTAGAATGCAGAGGACGATAGAGAAACGATGCTTTCGCCGTCATTATTGGTATTTTCACCATCATCACCCTCGTCATCATCATCCTCCTGGTCCTCTTCATTGGTAGTCGTGGTGAATGTGCGAGAAACACACAAGCTAAGCTGCAAGTCTAGCTCCTCCTGCTCTATTTGCAGATCTCGCTGAGAAACCGAGGACTGCGAGTGTATTTGGGCCTCCTCCGAATCCTTAGATACATGCAGCTGGTGCGAAGTCGGCTCAACATCCGG
>42 894 1982
AAAGGGCATCCATGGAACCAGCGGCCACCCACGGTTCAGTTCTGCTTGGCTGAGATAGAGAAGTCGGCACTCATCCGATCTTGAAAGTGCTCCATTAGTGATTAGTGGTTGCGATACAGGCGCCTGTATAAACGATTGTGTGACGCCACACCATGATGCGGCATGGGGTTCAATTGATGTTATACCGTATCGACCTTCTCGGAGGATATTTTTCTGAGTACCCGTGATTATACCACCGAGCCAAAGGAAAGAAACTTGCGGGACTCGATGCATCAGAATATAACCAAGTAGATGGCTCTCCTCGACAGAGTCAAGAACAGCAAATATAGCCTGCGTCCATGGGCTTACGGCATTGCAAGGTATCCCAGGTTCGTAAAATACACTCGACAAAAGAGAGAGCAGTCCTCGTGTGTTGCAACTCAATGTCAATAACCTGTCCAACTCTGGCATTATCTGATCCAATATAAAGCCACATTGCTTCGGCTCTTTGGTCTCCGGCACGGCTGATTGATGGCTCGGCTTCTCATGAAAAAATGGCCTTGGGAGTGACACTGGGGTTTTCTTGCTATTTAGCATAGGGAGGAATAAAACTGATGAGAGCGCGGCCACAGCCTGGTCAACAATGTTGTGTAGATTGCAGTATTCCGCGAGAAACCGAGCCGCAGTAGTAAAAGAAGGCGGGGCAGTTGGTGTATAACACAGAGGAGCACGGCAGGAAAGGGTATACTGCTCGACTGATTCCAAAGCAGTCGACCAAGGGGATCGAACTATTGCACTCTCCCACGTAAGGGAGGCCTGCCATCCCTCTCCAGGAGACAAGACAGCAGCCCACCATCTGGCGGTATCCTCATCGACGTCTCCTACGTCTACCATGACTTTGGTCCGCCCATCTCC
>43 356 952
ACTTATGAAGTACGACTTCCGTTTCGAGGAGAATATACAGGATAATCAAACACCCAAAAGGCCTGCTAATATTTTTGACGGCGTTCGTATCATGCCGAACCCAGAAGCCAGGATAATGATACGGTCTCGGGAAGTCGGAGTATAGTAGATACCTTATGTTGAAATATTGTAGCTGAAGAGTTCGTTCAATAGCGAGTAGTTACAATATAGATCAAGAATGTTAACTAGTTATTGATTAGAAAATAGCTTCTGTTGATCAATCATGAATTACCCTATTACTTTTTGAATCTATCAATTGAAGACCATGCGTCTCATACTGTCGCTAAGTCATGAACAGTATCCTTGAGAGTAGATAC
>44 25 2364
AAATATGTAAGAAGCCCTTGTTTCT
>45 30 13
CCATTAGAATAAGAAGATAATGGTAGGAAA
>46 25 251
CATTGAATAAGTAAAAAAACAATAA
>47 143 238
AACTCCAACTCCTTCTACCCCTATCACCCCTGTCCATCCAAGCTCGTTCAACAAGGCCGCTCCGGCAAACAATGCTCAACCAACGTCTGCGCCCGCTACACAACCCCAGGCTGTGGGTCAACCACCACCCCCGCCACAACCGC
>48 44 40
GGATCTGAATCATGGGGTTTGGGGTCTCAGCTCGCGGCCACGGT
>49 429 1005
CTGCCTAACATCACCCCCGATGACAGGCAGATCATAGTCGTGTCTTGGTGGCACAGGGCTTGGGTCTCTCTCTGGACCCAGCCGAGCTCTGACGCGGATAGGCATCGTAGGGTCGAGATACTTCGCAAACAAAGTCAACAGGCAAAGCTGTCTTCCTGGCTGCACATATCAATGGGAAGTGCAGTGGTAAATGAGGGGCAGAAGGGCAATGATGTCGGTGAAGACCACTAGGCGCATGGACCCTGACGGGTGAAGCGCCGTCGTCGCCAGCCACTCGAGTCTCAGGGTCTGTGTTGAGCCTGGACTGGAATGGAGCCGAGTGGGTTCCGGGCGGCGCGTCGTGGGGGCGTGCGGAGAGACTCGTCCGGCCAGATAGGGGGCCACAGGGGAGTGTCACATGCTGGAGGGCTCCTGCAATTACGCTGTACG
>50 117 2013
ACCGTAAGGACAGACAGGGTCCCGATCAAGGTTACGGCGCGCATTGTAAACGGTAACAGCTGGGGTAAGTTGCACCAACTGCTGAACAGTAATGACCGGAGAGAGAGTAAGAGAAAA
>51 95 386
TAGCCCTTTATCTTCAATAGCTCTAAGCTAGGTTAGAATGAGGGATCTATCAATTGGTCAAGTGTAAATACCTTGTTGAGCCAAAAGCAGAAAAC
>52 210 538
CTTTTTCTTGATGGGCAACCATGAACCATACCACTGCAGCTGGGACGAAGCCAGGCGCAAAATCAACGCGTTTGAACGCGAAACTCGCGAAAAGGCAAATCTAGATCCAACTTCGGGCCTAGGAACATTCGTCTTTCTAGACCGCACGCGCTACGATATGCCCAATACTATCACGGTTCTTGGATGCACTCTCTACTCGCACATTCCCCC
>53 797 5292
CTGGTATCAGGATAGTAATGGTTACAGGAGATTTTAAACTCACGGCTCAAGCCATTGCGGTAGATTGTGGGATAATCAAATCCTTAAATTCAGTAGTTCATTCCATTGATAACTTACGCCGCGATTTTGAAATGGAACAACAGAACCAACGTGAACAGCGAACTCCACTCGTAATCAGTGGCCCTGAGCTTATCACTCTCAATGACAAGCAGTGGGATCAACTCTGCACATATGAGGAAATTGTCTTTGCTCGTACTACCCCTGACCAGAAACTGCGAATTGTGAAGGAATTCCAGTCCCGAGGAAAAATAGTGGCAATGACAGGCGATGGTGTGAATGATGCACCGGCTCTGAAAGCTGCGGATGTCGGAGTAGCGCTAGGTAGCGGATCTGACATAGCCATCGAAGCTGCCGACATGGTCCTGTTGGACTCATTTGCCGCTATTGTCGAGGCCGTCAAATATGGCCGCGTCACTTTCGACAATTTGAAGAAGACTATCTGCTACCTTCTACCGGCAGGGAGTTTTAGTGAACTTTGGCCTGTTCTGGCAAACACTTTCCTCGGTATCCCTCAGGCCTTGTCTTCGTTTCTCATGGTCATTATATGCTTGTTTACAGATGCTGCTGGGGCAATTACCTTATCCTACGAACAGCCGGAGATGGATGTCCTCCTTCGGCCTCCTCGCAACCAGAAGACAGACCGATTAGTCAACGGTCGTTTCATTCTGCATGCATATGGCTTTATTGGTGTGTATGAGTGTCTACTCTCATTCGTCATGGCTTTCTGGTATATGTCT
>54 272 746
GGCTGCTGCCACTGATGTCGCCACCGTCAACGAGGAGGACTCTGAGTCCAAGCGTGGTCTGACTGAGCGCACCTTCTGCTGGTTCAACAGCAGCTGGTGCCATCCCGCTAAGCAGCCCAAGCCTGAGCCTTGCTCTGAGCACGATGGCTACGGCCACGGTTACGGCAACAAGTGGGCACGCACCTGGGGATCCAAGCCCAAGCCCAAGTGCCCGAAGCCCCAACCTGGTCATGGCGGTGACAAGCCTCACCCTCCTCCTGGTGGTGACAAGC
>55 138 7885
GGGTAGGATAGCCAGTGCCGAGAGGCACACTGACGCTGGAATCCTGGCGGTTGAAATGGCGGTATCTGTGGCGTCCATGGGAAGTGGCATCAGAGAAGGCAGCAAGAGCCACCGTAAGGGCGATGGTTGTCTTGGAAA
>56 47 563
TGTAAGGTATATAATTTACAGCTTTGCGCCGACAAGCTTGGCGTAGC
>57 242 436
AGATGTTACATTGTCCTGACAGATAACGGAGAGCTAATGGTTAAGAATACCCTATCGCATATTGTGGGTGGGTAGCGTATCTCTATACATGATACCCTTCCGATGACTAACCCCCATTTCAGCCTCCAGAGAAGTGGGAACATGTATACTTGAAGGTAAAATTAGTTATTTCAGCGCATTCCTAAATAATTTGAGGTCATCACCTGTCAATTAGGTTATATTTGGAAACCAGGAGATGCTTT
>58 44 60
CGCCGTATGTTCCTGGGTGTCTTCAGACGGCGGCGATGCAGGCC
>59 26 78
GGGGGCGTCCCGACCTCCGTTCGCTT
>60 35 404
CATTGCTGCAATCGGCTGGACGAAAGGTAAAAAGT
>61 44 60
GCTGCGCAAAGGGAGGGTCCAAAAGGACATCGTGTTCGCCGGCG
>62 62 76
GAGCGTTGTGTCAGATCTAAGATGGTACAAGGGGAGCGACGCTGCCTCACTCCTACCAACTA
>63 206 922
GGGAAGAAAATGAAATTGACGAAATAAGACCACTCCACCCTGCATACCATGCCGCTGCTAGACGTAACCCGAGAGCAAAAAAAGAGACAAACAAACAGATGAACCGATGGATTGTGCTGTGAAATGAGCATGATGAATGAAGTTAAGAGCAGTAGAAACGGTCCCAAGTAGATAATAGAGATGATGAGATGGCAAAAGGAACGGGG
>64 96 144
TAGAATAAGCTCTAGAAGTCTTACTTTCGAATAGATAGATACCTAAAGCTACTATATACTAGATTATTTATTTTCTAGAAGTATTTAGTAGCTAAA
>65 105 243
GGAAGCTCCTACAAGGACCGGTATCTAAGGAAGGAAGTAAGTGTCGTGTATATATGAACGGAATTACTTGTTAAAGCTCACACTCGTTCTCAATCTCCCACCCGG
>66 25 18
ATTTTTAAGAAGCATCACGGCTCAT
>67 44 203
AAAGGTTAAAAGCACCTTGAAAAAGGGAGTTAAACAGCACGTGA
>68 27 82
AACAAAAGGGTAAAAGTACCCCTTAGA
>69 25 76
AACAAAAGGGTAAAAGTACCCCTTG
>70 39 34
AACAAAAGGGTAAAAGTACCCCTTCGATTTTGTATTTTC
>71 42 51
TATCAACGCAGAGTACATGGGGAGCACAAGCGCGGTAACGCA
>72 42 38
TATCAACGCAGAGTACATGGGGAGAGATGGCCGAGCGGTCCA
>73 26 16
GCTGCTGCTGCTGCTGCCGCTGCTGC
>74 43 44
CAATTACTAAGTAGACCCAACGTTCACTCAAGAAACAAGGGCT
>75 33 81
GCACGACAGGGTTTAACTAAGATTACCCGGGCC
>76 25 76
GTATTCACACTGAAAATACAAAATA
>77 469 1291
CAAAGATCTCGAATTATCATTGTCCTACCGGCGTCCGATCTTCTGGGGTCCCTGACACTAAATCCGCTTATCAATTCGCGCTCGACCGACGATCCTTTTTACGAGCGGCCAATTTCTCCCGCCTCGACACGAGAAGTACCGCGATCCTCGACATCGCGAATCCACCTCCGACTACACCGATAGGACGACGACATTCGCCGTACCTTCGGACGCGTGTCACGACAGCCGAGATCATTGTGTGCCCCGGCTCTGTCTTCGCGACCGCCACAACGCCTCGGACGCATCTGGCCGCTTCCGATAGCCTCCCACGCCTCGGTCACACGAACGCCCTGCATCTCTGGGTTCCTTCGCGCCCCTTGATCGCCATATTCCAGAGTCTTGAACCTGGTCTCTTTCGACCCGCGTCTTCAGACTGTCGATTGCTTGCGCGAGCGGCACTCGATTAGTCCCTCTCTACAGCCCGCGACGG
>78 32 115
CGTATTACTTAGGGACTTTTTTTGTACGCCGC
>79 51 122
GAAGTACGAATTAAAGAATACAAAACTAACGTACCTACAAGACCGTTACAG
>80 25 28
TTTTTAATTTTTTTAATTTTTTTAA
>81 53 66
AACTAAGTAAATTTAACTAAGTAACCAAAGTTAGTACGTAATACAAAACGAAT
>82 48 48
ATACAGTTTAGAAAGTGAAGAACTTACCTTTGGAGCAAGATAGAACCG
>83 31 105
TCCAACTGCTGTTCACATGGAACCCTTTCCC
>84 485 4065
CAAAAGCAGTATCCTGAACCAAAATGAAATTAGGGTATTCGTCTGCCTTTTTCGCAGAAACAGAGATCGCATCGTCATAGTCTCCCTCGACACCGGTGACCGTCGCCCCTTCACCGGCTATCAGGTCTCGAGTATGTTGGTCTAGATTCTTGCCAACGAAGATCTCAGAGGATATTCCCAGGATCTTTGCCATTCGGCTAACGGCCCGTCCATGGTTGCCATCGGTTGCAGCCAGCAGTTTGATACGAGCACTGGCGGCGGCGCGGGAGAGCTCATCTAGAGAGGGGCTGGACAGCTTTAGATGTGACGACACAGCCTGGTAGGTGGCCCATGAAGCACCCAGGATTTTGAACGATGGGAGACCTAGACGGCTGCTCTCATCCTTGATGAAGACCTTGGACACTCCGAGCTCCTTTGCAAGCCTGTCGAGAGAGACGAGTGGGCTTGGTTCGTATGACGGAAGAGATTGGTGGAATTGCTTCTCT
>85 36 3134
TCCAACTCCAACAACATTGGTAACGGCATCGACTAT
>86 25 4
GTAATAAGGTAATAAGGGTAATAAG
>87 231 530
GCCTGATAAACTGCACCGCTCCATCCAAATACGGTCTCTGGCTAGGCAAAAAGTGGCCACCAGGATGCCACAAGACCCTACCATCAGATTCAGGGTTTCCAGCACAAGACTCAATCAATTTCCTGCTCCTTGCTTCTTCAACTATCATATCCAAAGTCCCGAGAACATGCAACACGGGCGTCTGAATCTTGGGATGTTCATAGAATGCTCTATACCGGGTGCCAGGCGCTA
>88 57 66
CTCCAGCGAAGATTCCACAACAGTGAAGACGGACTGCCGAGACCTTACCTCACAAGT
>89 404 828
AGCTCAGTACTGGAAGCCATCGTTGGCCATGAATTCTTGCCAAAGGGATCCAATATGGTCACTCGCCGTCCTATAGAGCTTACTCTGGTCAATACCCCTGACTCTTCTGCAGAATATGGCGAATTTCCGGCTCTGGGATTAGGAAAGATAACAGATTTTAGTCAAATTCAGCGCACTCTGACTGACCTAAACCTTGCAGTCCCAGAAAAGGAGTGTGTCATTGATGAGCCGATCCAACTTTCAATATACTCTCCACATGTCCCTGACCTTTCTCTAATTGACCTGCCTGGTTATATTCAGGTTGCTGGCCGCGGTCAGCCTCAAGAATTGAAACAAAAAATTTCCGACCTTTGTGACAAGTATATCCAGGCCCCGAACATTATACTGGCAATTTCCGCCGCAGA
>90 46 44
TCGAGACAACGTGGCGTCCGAACCGCCAGGCCATCACCGCATAAAC
>91 66 84
AGGATTCGCCTCCATGGTCAACCTCGAGCGCACTCGCGCTTTCGGTGAGCTCGTGTCATCCGCCCC
>92 28 58
AAATTTTAAAATTTAAAATTTAAATTTA
>93 929 2272
CTTGCAAACGACGTTCCTTCAGTGGTACCAGTCTGGCTATCCGAAAGTTCTAAGTCCTTCCGCTGGGGCTGGGTGCCACTTCCGTTGCGCAAGGCTGGACGTGCAACAGTGAAATGGTTAAAGGGCCCAGACCCGCCTCATGACCTACGATTTGAACCTCTCTTCCCAAGTATTCAGGCAGCTCCTGTTCTCTTCTTGGAGCAATACTTCCCGAAGAGAAAGCAGAAGATATTCTTATTACTGGGACTTTATTTCGCGTGGTTTCTGTCATGGGGTCTTGTCCTACGACATTCAGCATCTTCAGGCCATATTGAAGGATATGGAATTCCGAGTCCAATAGGTTGCAGTGCGAACTACTGGTGAGAATCGCTGACCCCGGAGATTTTGTCTATCCTTCTCGTACTTATCGTCCTCTCCGCATAGGACCAACGCTCATCGTTGTGGCTTAAACGGCTATGACTGCAGGCCTTTTGAAGCCTCCTCGTTTGCCTTCCGGTGCCCGGCTTTCTGCACAAGCACAAAGCTACTCAACCCTTACATTGTTGGCAATCAAACGCTGAATTATCAGCCTCTCATCGTTGGCGGTCCTGCGCCGGGAGCTCCCGAAGAAGATGCAATATATCGTGCAGATAGCTACGTTTGCCAGGCCGCAATACATGCTGGGGTTGTTTCTGGTGCCAACGGAGGATGCGGTGTTGTGCAGTTGGTAGGTTCCTCTGACGAGTACTTCGCTAGTGAAGCGCATGGATTCAATTCCACCGGATTTCCATCCAAGTTTCCCAAGTCATACAAGTTCGTGAAGTTAGAGGGGAAAGAATTCAAGTGTCCACGGGATATGAGATGGGTTCTACTCGCCCTCACCGCAACCACGCTCGCTCTTCTGTCTATATTCACCACCTCACCTGCCGTTTTCTCTTCAGCACGTTCGT
>94 94 188
AAGCGTTACCAATACGCTTCCAATTACCCATTCCGCGGAGAACCGCCTCGTCTTCAACAAGTGCATAGTCAATTCGACCCCAGAATTCAGAGTT
>95 81 114
CAAGGGAGCACACGACTGTTGGTAGCCGTGTCAAAGGTTTAGCTGGGAGCCCTGCTTGGTCTGCTGCTGGGCGCTAATTGT
>96 464 1523
CTTTAACATCGAAGAGGGATGCAGCGTCCATTTTGGAGGATTTCTTTGATCTCTATCGGTCTTATCGAATGCACTCTATGTCATCTGAATAGTAGATTTTGAGGAAATCTCGGTTCTTATACAGACCTGCCCAAAGCTGGCTGCCGGTTGTCTTCGAAAGATGCCGAGGCAACTTCCTCCTTTTACACCATTGGTCCGAATTCTCTCTGTCTGGGCGGTTAGTAGCAAGGTTATGGAAATATAATACCCCTGAAGTTTAAAGGAGCCCACTGATCTGTGGACCCGACCATCTACATAGTGCAAGATTATTGGATGTTGCAGCGAACCTCGTTTAAAATGTTGTCCAATGAACTAACAGAAAATCACTTGAAGTAGCCAACCAGTTCATATCACGTGCGATACTGACGCGCTATTACATAAGCGTTCATTATTGAGAGAAGTGTCGTTTTTCTGAGGTGGGCTGT
>97 46 50
CGAAGGACGTTTCCTGTAGCAGAACAAGGAGGTTCAACGATTCAAC
>98 47 114
CGAAGGACGTTTCCTGTAGCAGAAACAAGGAGGTTCAACGATTCAAC
>99 43 45
TGTTTTCGCATGCTGGAGTTTTTTTGGCGGTCTTGACTTTATC
>100 30 63
AATTTTAAATTTTAAATTTAATTTAATTTA
>101 34 44
GGGAAACGAGCTCAAATTCTTTTTTCTGTTTTTT
>102 44 81
AGAAGGGACTGGAAGTAAAGGGGGGAGGGAGAAGATGTAATAAC
>103 101 231
CAGAAATTCTGGCCTTTGTCGGTTCTGTATTCGCAATGGGTTAGAAAAATCTTTAGTGAGGAGAACCAGCTACCTACTTGAGCTTGTAAGAACAAAACTGC
>104 61 104
ACGCTCAGCACTGGAATCCAGATTTCTAAGCGAAGCTTTTGGATCGGTATCGATGTCATCT
>105 30 66
CTTAAGGCGAGGAAAATAAAATTTCCTTTT
>106 750 3700
GCAACAAAGCCGGAGCTGGTGTCGCATCCCTTGACGCCCATATGAGCCTTCACACTGACGGGAAGACCATGGAGGGGGCCAATTGGCTTCTTGTGCTTTGCAAAATATTCGTCCAGTTCTTTCGCCCGTGCAAGCGCTCGCTCTGGTAGGAGTTCATGAACACAGTTGACCTAGATGACATAGGTCAGGATGGTTCTTGTTTGCCTTTATTTCTGCTACACTTCTGATTAGCCGACTACTCCAACTCACCAGTTTCTGTGCAACGACCGCTCGGCGGAGAAAAGCCTTGGTAACTGCGGTTGCAGTGAGGGTTCCCTGTGCAAGAGAAGCGAGCAGCGACTGAGCGGATGATTCAGTAATGCCAATATCTTCCTGCGAGAGACACTGTCTTGGTATGTCTGTCACATTCCCGGACAACTTCTCTGGGATTCGGGATAGATCAACGTCCACTTTGGAAAGTGCTTCTTCGCGGCGAGCTTGGAAGCGTGCAAGACTTTCCTGTGCTTGCGTCATGCTTTTTGCCTTATTTATATAACTTTTCAAACCGTTGAAGAGAACGTATTGCAGACGAAAAGGAAGACCGAGATAGAGTCTACCTCGATGACCGAATGAGATTGTGCTCCGATGTCATGCTCTCTAGCTACTAAGGCTAGAACTTATATACCGTCGGTAGCGACAAGGCCACGTAGGACCATACGTCTCACCCTGAGGTATTTTGGATGGTTCCGTCTTCGTTGTAACGGAAAGGAA
>107 110 765
TAATACAAATTACCTCTTCCTTGGTACGTAATTTGCCTCAACTAGTTGTCTGTTTAGAGGGTGATGGTGTTTCTCTGACCGTTACAGGGGACTATGTCGATCGAGGACTT
>108 43 182
GGGAGTGGGATAAGAAACAAAAGAGGAGAAAGTTACATACATG
>109 48 369
TCCTTGCTAAGGACAGAGAAACGAATATGGCCAAGGGCTTTGCTTTCA
>110 47 46
TCCTTGCTAAGGACAGAGAAACGATATGGCCAAGGGCTTTGCTTTCA
>111 26 32
ATCAAAATACAAGGGGACGTTTTACC
>112 26 4
ATCAAAATACAAGGGGACGTTTTAAC
>113 26 14
TAGTTAGAATTAAGAATAATACAAGT
>114 503 1553
TCTATGGTGCAAAACTATACGCCTTTGGATCATTTGCATCAGGTCTCTATCTCCCTACAGCAGATATGGATCTTGTTCTTCTCTCTCGCCAGTTCATGTCCTCAAATAGAAAGTACATCTGTCAGAAAGTTCGGGAAATATACAGCTTTGCTGAATATATCCGCGGACAGGGAATTGCCGTGCCAAGATCAATTGAAACAATTGCCCATGCGCGTGTACCCATCATCAAGTTCGTGGATGCTCTCACTGGTCTGAAAGTAGATCTCTCCTTCGATAATAGCAGTGGCCTGACAGCCATTGATACATTTAAAGCTTGGAAGCAAGAATATCCCGCTATGCCCGTCATAGCTTCTATCATCAAACATTTCCTTTTGATTCGAGGCCTCAACGACGTGGCCACTGGTGGGTTGGGTGGTTTCTCAATCATATGTTTGGTCACAAGCATACTACAGCATTCACCCCGTGGAGTTGGAGAGTCAAACCTGGGCTCTGTTCTCATTGAC
>115 43 39
GGAGAAAAAGTAACAAAAGAAAAAGAAAATAAAAGAAAATGGA
>116 37 303
GGGGGGAAGAGATACAATTTAATTGAATGCCACAAGA
>117 28 52
GTACAAATTAAAAAGACCGGTTTTAGTA
>118 47 48
AGAAAGAACAAAGGGAAAAAAGAAACACATTACTTCTATAACTAATA
>119 46 75
AGAAAGAACAAAGGGAAAAAAGAACACATTACTTCTATAACTAATA
>120 156 270
TGACGGCCGCGGACCGCGACGACTGCATCATCTTGAATCACTGTGTTTCCGGCTTCGTCTCGGTGCGTCGGCTCGTGCTCGGACTCTGGTGGATGCGTGGAAGGCAGTGAAGCCCCGTGTCGGTATCCCAAAGTCGAATTGAGATGAGGCGTGTCG
>121 47 46
TCTTCGGCTACCATCCCACTTTGAGAAATGGGTCGAAATTGGAAATA
>122 219 2263
CCTTTGACAAATTTCCTTCGTTCCTGGCGGGACCAAGTCTTTGGAGGCCTCGACAGCTTTCTTGAAGCCTGGGCCCTGCTGGTGTGCATTATACTCGGGTCTAGTCCAAGTGGAAGTTTCGGTAGCGACAGAGAGCAAGATCTCTTGCCCTGCTTTGGTGATACTGCCGATGGGAACTTTCTTAAGGATTTATCGGAAAGGAGGATGATGATATTGAGG
>123 647 2000
GGGCCGTCTTGTTCCTCCATGCAACAACACCTTCGATATCCCCAGATCAAGATCTCGCTCGTATAGCTATCGATAGACAAGAACTAGACGACAGCAAGGAGACGCCCTCCAGGCCGACCAGGAACCAGCAGCTCGATCGTGCTTGGCTTGCAAGATGCGCCTCGTCCCCCGAGAGGTGCGTTGACGCTGACTGGCCGCCGCCTCGTCGCCAATGCTTGGGGCTGCTCCATCCCATCCTTTGCCCCGGGCGAGACGAGCAGCGGCCATGAAGTCCATCAAGTCCATGAAGTTCATGAAGTTCATGAAGTCCATCAAGAAAGACTCAATTGACTGACTGTCTACTTGTTGCAGCTCGATAAACTCACCATCTCGCAGCTGGGCTTCCTGGCGCAGCGGCGGTTGGCAAGAGGCGTCCGTCTCAACCATGCAGAAGCCACGGCATTGATATCCTCCAACCTCCACGAGGTGAGCACCAACACGATCTATATACATATATACATTGAGATCTAGTTAGCTGATCGAGATAGTTGATCCGGGATGGAAACCATACGGTGGCCGACCTGATGGCCATCGGCAAGTCGATGCTCGGCCGCCGCCATGTCCTGCCCTCCGTCGTGTCCAGCTTGACCCAGCTGCAGGTCGAGGGC
>124 28 601
GGTGGCGTCAGCATCCACCCATCCGACT
>125 27 70
CGAAGTGTTCGGGTGTCAAACCCGTGC
>126 46 73
TCCCCGGAAGGGGAAGGGAAGAAAACGGCCGGAGGTTGAATGCCGA
>127 303 716
CAGCATGCTCTGAGTTGTGATTGGCAACAGTCCACTCCTGGATACGGCGGAAGTCGTTAATTTGTGGGCAACAATCTGCTCCGACTCAGGTGGTACGTGTGAATGCAGAGTACAACCCAGAATAGTGATATTATCGATATCAGCCCTTTTCCGATTCAATATGATCAATCTGCCGTTCATATGCGGTTCTTCTTGGAGTTGGTCCGCTAGACGCAGACCTTCCCGGCGAGAGACTCCAAAAAATTCATGGTTACCCAAGACAAGATAGACGGCCTTGAAGTTCTCGCATTGGGTGCATAAAAA
>128 120 397
GCGCCGAGTCGCATCTGGCACAGGTATGGCTTTCACGATTCCTGACCCAGACCCCGCACCGTTAACAGTGACAGCATTGCTAACTTCTAGTATTATCACAGGCATTTCAAGACATAGCTA
>129 42 174
GCGCCGAGTCGCATCTGGCACAGGCATTTCAAGACATAGCTA
>130 27 54
ACCTTACGGTTTACAATTACAATAATT
>131 46 132
CAGTGACAAGACGTACCCAGCTTTTGACCGAAGACGATACGACGAG
>132 43 40
GCGCCTGGTACTTATAGACGGGGGAAGAGCGAGATATTTCGCA
>133 44 47
GCGCCTGGTACTTATAGACGGGGGGAAGAGCGAGATATTTCGCA
>134 46 255
ACCGGTACCCTTCTTTCGCAGACTGGTTGAGGTAGTAGTTCTGGCT
>135 94 163
ACCGGTACCCTTCTTTCGCAGACTACACAATTAGCATCACCCTATATATAAACAGAGTTAAGAGGCTTACCTGGTTGAGGTAGTAGTTCTGGCT
>136 224 539
AAATCAAAACCCTTTCTCTACAATATAGCGGGTCTAATTTTTTAGAATAAGATGGATACATGATTTTGGGGGCATACATGACTCTTTTACCAGGGGATGAAGGGGCGGCGGACAAGGTAGGGGGCGGAAACCTTTTCAGATAACTAGATTCGAGGCATAGTGATGAAGGCGGGGAGGGGGGTAGGGTAAGGGAAGGTGGTGGGTAGACAGGTAACGGAGGGGGG
>137 106 6179
ATTGCCAACCCTTCCGTCGCCTCCCTTTATGAAGATGCCTTGGTCTACGAGACCGGAACCGCCATTACCTGCAGCGGTGCTCTTACCGCCTACTCTGGTGCCAAAA
>138 44 56
CCAAGAAAAGTAGGTAGTTAGACGCAATGTGATTTCTGCCCAGT
>139 28 12087
AAGTCAGAATCCGTGCCGGAAAGCGGCG
>140 410 1411
AAAGTAAATCGGGGGCCATCATCTCAACAAGGAGAGCGGACCTAGATTGTATCACGGACTACTTTGCGCTGCAGATGGACAACCCTATGAACGTACTCTCTCAGGACATGGCCCGGCAGTTTCTGAGTGCCTCAAGTCCTGCTGAAAAGTATAAATTTTTCATGAAAGGGGTGCAGCTAGAACAATTAGACCACGACTACCATATGATGGAGGAATCCATAGACCAGCTTCAAGCCAAACTCCATGACCATCAGGAACAATTGAAGGTCCTGGAATCTAATCGGAACAATGCAAGGGCACGGCTGGCACAGTCTGACAGGCATGAGAGTCTAAGAGCCCGGATTCGACACTTACGATCCCAGACAGCCTGGATACAGGTCGAGGAACAAGAACGGGTCTGCCCTTTCCCC
>141 25 8
CGTTCGACCCGGGGTCGCCCCAGGC
>142 28 181
TAAAACTCTGTAGTAGCCTCCCCCCTCC
>143 429 2397
TTGGCAAGAGAACTTCACTCGTGGAGGAAGCACAGTCACAGCGGCCGTTGTCGAGCACACGAGCCACAGAGACGCCACGAAGAGATTCCTCAACGCTGGGAGCCGCACATCGCACGGAAATGCCTATCATTGGCGCTTTTCCAGCCGATGGAGAGGCGGAAACCGCTGACAGGGGCCCAGATGCAAGTATAGGCAACGAGGCTGTCGAGAAAGAGGAAGGGTATAATGCCGAAAACAAATTGGAGGACAACGTTGCTGACACTGTTGTTGAGGTGGGCTCAGACTCAAAGCAACAGGCCGCTTCCGGAATCAAGGAGAAAAGCGAGTGGGTCAAGGAAGAAACTGAGGAGAGTCCCGGGCACACGGCGCACATCACTCGAAGACACTCTGAGGTGACTGAGTATGTGCCTCCAACCGCAGAAGGGGGAG
>144 81 114
ATGATCGTCATGATTGAATGGGTGATGTGGTATCGAAATCAGGGTAGGGATGTGAGATGTGCTGTGAGTCAAATACGTGGA
>145 25 2
TCAGCATCAGCATCAGCATCAGCAC
>146 33 45
CGCCCGCCTCGCCAACTTCGACTTTCTCGACTT
>147 243 1084
CCCGAATCTGACTGAAGAAGGATTGGCGTCGCTTTTCGCTACCCTTCCTCGAAGATGTATCGTCCTTCTAGAAGACATCGATACCGCTGGGATAACCAAAAGCCGTCTGCAGGCCGGCGCTCCGTCTTCCATTTCACCTGCTGCACAAAACGCCTCCACGCAGTCTCGGTTGAAAGCCAGCACTGTCGATTACGACGACGATGATGATAGTGATGGAGAGGGTTTTGGCGAATGCGGCGGACA
>148 461 1170
AGCCAAGTTTTAAGTTAGCAAGAAGAGGATGGGTCAAACTCACCGGATCCCAGCATCATCTGGATAGGAGCCATTGGCGGAGCGGATGCCGGACCATTCGAGATGTCCTCCCTACCGCCCGCTGCGACTTGACTTGATACTCCCGGTTGAACAGCCTCCTTCGTCACAGTTTCTTTCTGTGCTTTGGATCTAGATACAGTCAGTCCCACCTTCACGACCGGGGTTTAATCGGACATACTTCAGAAGCTCTGCGGCCTCCAGGTCTTTGAGAGAGCCACCCTTCGCCTGGATGCTGTGGTATTTCTGAACAAGTTAGCGGAGATCACGCGAGCAGCTTTGTGCAGACTGACTTTGTACTCTGCCAACGCATCATTCCAAGAATCGATCAGGGCAGAGTCATCCCAGATCTCCTCATGGGTCAGGTCGTCCTCCTGGCCGACCATGTCGTCGCGTTCTTGCAA
>149 25 130
TTTAACCGCGAGTTGGGCGGAGACT
>150 136 234
TGGAACTCCTGGTCAATGTCGATGTCTACTTACTTAGCTGCCTCCTCGATATTGTTCAAGGACTTAATATCAATCTACCCCATACGAAGAAACGAGGAGCCAGCCAACAGATTCACGGCGTGGCGAGACAGGGGCA
>151 27 90
CGACACAAAGCGCTCCCCATCCGATCC
>152 72 96
TTTTTTCTTTTTATTTGGAAGAGCTTGCCATGCGAGCGACACAGACCAGTCGGCGTGCATATTTAGCATTTT
>153 45 42
GCCTCCAATCTGGTAGGTTCTTTTTGAAGAAATTCACGAAATGTT
>154 567 3458
GGCCTCCACACCAGCAACTATCGGGCTTACCCAGCCAAGTATAATCAAATACCTCTACGCCTCTGCTGTTCTCCTCCATGCTGCAGATACGTATATCTTCTACACCGGCTCCACGATCCTTTTTCCGAACCGCGTGCCGTTCCTCGAAAGCGCATTGGCACGATACTTCTGCCGAAACAGCGGCAACCTCGTTCTTCCCTTTGCGCTAAATGCATGGTTCCTGCGAGACTATCATATCCGTAAAACACATGTTGGGCGCGTTGTTGGGTCTTGCTTCTTGCTGTATCACATAGCCACTCTAGGGCTCATTAGCTGGAGTTCTTTCTTCTCCGGCGGTGCCGAGTATGATTTTGCTAATGTCTGGGGAATTCTGGGCCTGCACGCTGGCTGGGCAGGTGTTGCGGCGTGGGGATTGCTGTTTGCGTGATTGATAGTTCTCCGGTCATACTCTTTTGAATTTACAAGGTTAGCTTGTTTGTAGATGTTAAGTGGATGGTCTGAAGAATAGCTGGACTTACATGTATTCTCAAGTGGAAGTGCGCCAGGGTGCGACTCCTTTTCATATAT
>155 33 387
AAAGGGGCGACTATGCGCCTCCAACAAGAATGT
>156 32 66
AAAATAAATTTTGCCAGAGATCACAGTTCTGT
>157 366 978
ATGCATCGTCGTTGCGGATTAAGTCGAAGCTGTAAATGTGTTCTCCTGACCAGCTGACAATCATCTCATTTGGGTTTGCATTGCTAATTTTGCAAGCTGTAATATGCCCGTTATCCCTCCTTCTCATCTTTTTCTGGCCACGCGGAGCAAATCTCTTTACGCAACGTGTAGCCTTCCCCATGACCTCGTTGTCATACCAAGATTTTGGGGGATTGTGGCTTCCAGGCTGACCACGTTCCGCTTGTAAATCACGACCTAGCATCCGTCTATCGTGTAGAAAGCAGTGGAGATGGGCACCTCCAAGCGCGATGTAGTGTGGCTGACTAGAAGAGCAGGATATGGTGTTCAAATCGAGATTGTACCTTT
>158 617 1908
CTGGCGAACAGTTAGTTGAATACCAGCAGTGAAAGACTGAGAGACCCATTTTCTTGTGAAGCAGGCCCGCGGATAAAAGAATTACTCCGACGTCCCCTTGATACCGAAAATTATTTCCCGCACCCTGGACTCTGCAGCGTGGCGGAGCGAATTTTTGACAGGGAAGGCAGCCCGAAAATACAACAAATCAACAGCCATCCGCTCATATACCGTAAAAGGAGTAACAGGCATCCGCGCCATTAATTCAAACGCTCGGTACACTACCGTCCCTTGATAATTTCTTCCAGAGCCCACTAGTGCCAGTTGCAAACAAACCATGGCGGGGCTACCAAAGCGGATAGTAAAGGAGACGGAGCGGTTGATGGCAGAGCCTGTTCCCGGGATTAATGCAGTTCCTCACGAAGATAACCTTCGGTATTTCGACGTCCGAATCCACGGTCCAACACAGTCTCCCTACGAAGGAGGGATTTTCAAACTCGAGCTATTTTTGCCAGAAGATTACCCAATGACACCTCCAAAGATCCGTTTCCTCACCAAGATTTACCATCCCAATATTGATAGATTAGGTAGAATCTGCCTTGATGTGTTAAAAAATAATTGGTCTCCGGCGTTGCAAA
>159 1895 7854
TTCTCCTATGATGGTTGTCTCGTCTGAGCTAGCTAACAAGTTATCTAACTCAGCCTTGCATATTCTTGTCCCTCCCCTCTTGCATGGAGTGTCATCCAATATCACCACCATCCGGACAGTTAATATACAAGACTACAAGGCGGAGATGGTAGTTAGCCTCGCGGTGGCATGGAATGGTCATGGGTAAGAACTTTAGATTGATATATCCTTGTGTTGTGCCCTTGATCGGTTTGATATCCGTAATGCTGAGGCTTGTTAACCAGTGTACACAGTTTTCCGGCCTCTATTTCATATTTTGCTTGAAGGAACGGAGAGAAATTCATGGTTACGCTTATCAAGAAGGGAGTTTTGTGTACCTCACTCTAAGCCATTTATAGGCAGTTACATGAAGGGCGCGGAGATCTCCGCTTTGCTAATTTATTCCATACGAGCAATAGGCTTCAAAAGGATGCCTCCTAGGAAGCTCTTTACAAAGAGACCAGACGTTCTTTGCTCTCTGGTGTGGGGTCAGTGCAAGCCGATGTGAGGATCGACGTGGCTGGTCTTCTCCAACCAAGTCATTCTATACCCAATTTATGAATTGCAGATTTTCAGTTTTCATGATTCATTATTTTCTTTTTCCTCTCTAAGATACCCCTCCAATCCCACCACAGGGCTGGAAGGCATGTTTGACGAACTTGAGTTTCGGGAGCGCATGAATACGAGCGAACAAGGATCTCATGCTTCTGGTTGGCTCCCAGTCTGCAGAGCCCAGAGTTGCGAGATCTTTGGTTAGTCTTATTTTTGGATATCATTTTAAAGCAGTGTGTCTTTGTTGTGGTATCCGCTGGATACGGAGACAAGACTTTGATACGGGGTTACAGAAGAGGGACCAGCCTTCATGGACTCTGTTCTCCCAGCGGACAAGTATGGTTGAATATAAATAGGCAGAGGATCCTCCATGGAATGCTCTCGTTGTATACCAGGCGCAACTCGAACAAACCCTCTATACAAACAAACAAACAAACATACAAACATACAAATACGTTATCACAATGAAGTTCAGCGTTCTCCTTGCCTTGGGTGCCAGCTCTTTGGCCGCTGCTGCCCCAGCTACTGCTACCTGTGACTGCGGTGCTGCTGTCACCGATCGCTTGCTCTTTAGCTCCTCCATTTCTACTTTCCAAGCCGCCCGCAACGCCCTTAATCCTCCATGCTGCGACTGGAGCTCTGACAACTGTTCCAGCTCCCCAGACAAGCCACGAGGATACGACTTTATCCCATCCTGCCAGCGTCACGACTACGGATACCGCAACGGAAAGAGACTCAACCGTTTCACTGAGGACTACCGCAAGAAGGTTGATGACAACTTCAAGGCTGACCTTTACAACTACTGCAGCCAGTTCTCTGGCCTCGAGAGCTGGAAGGGCGTTGAGTGCCGCCGTTATGCCGATATCTACTACTTTTTCGTCCGCGAATGCGGTGGTGGTGATTGCCCTTAAAGATCTTTTTTCAGAGCACAAGTTGGTCTCGGGTTTAAAGAAGGGAGTGGGGTCTGCCTCTGTGCAGCCCTAGTGGAATGGATAAATCAGGAACAATCCTGGCACTGTTTTGTATTTAGCCTGAATAATGAAGTCATCATAATGTTTCTATGCGATTGACTTAATAGTAATGCTATGTTCTGTGTAAAAAGTACTTGTACCTGAATATTCCGTCGCGGTTGATCATGCCGTCCTTCCATGGTTGTTCTGAAGAAAAGCCTTGACCAATCTCTAATTCTATTTTTATCAAGGTTTGGTGGAAACTCATCTTGGCACGGATGGAAAATTGCACTAGTCCAAATCTGGTTTACGGACCTTATATTCATCCGAAAGTTTATTCTGTTAGTCATCGCCCGCGCTTTGGATCTCAGAGCG
>160 939 2393
CAAGCACATATACAACGTGAACACTGGGCTGAAACTTCCCGGGTGGGCGCTATAGCATGGACGATCCGTTGATGTGGGGTGTTATACCGTTGCGAAGCCATTGGGAGTTCCGGCCATGCAACCGGAGATGGGCTCTTGGAAGCCATGATATTTGTTTTAAAAATAGGTACTGACCGGAAGTCACCCAAGGTATGATGGCGTGCTAACTCTCCTATATAGATTTATGTCTGCGTTCTTTACTTACGGGCAGGTTCTCCCAGCACATAGACTTTTTCATTCTTCTCGCGGTGGGCCCTTTCAGCCTACTGTAACACAAGCCATCCGGTTACTATCCAAGGGACCTTTCCCTGTGGACCCTCATGGGGCTCCTACAGACAAACAACGATGGAGTATAAGCAATACCTGTGTTGATCCTTTCTCGGAGGTACCTACGGCTTTTACTACAAATGGAGAGGACGCTTTTCTAGCTCCATCTACATATGCATGCAACTCCTACTCTTGGATACACATCTTTCCAGAAGGGATGATACACCAGTCAGCTCACAAAACTATGCGCTACTTCAAATGGGGCATTTCTCGCTTGATATTGGAACCAGATGAATGTCCAGATATCGTCCCAATGTGGATTGAAGGGACGGACGGTGTTATGCATGAGGACCGTGGATTCCCTCGTTTTATTCCTCGCATAAACCAGAAAGTCAGCGTCACGTTTGGAGAAAAGGTAGACACGGAGGCTATATTTGGAGAGCTAAGAAGCAAGTGGCAGAAGCTGAAACGGGAATCGGAGCAAGGAAGCACTGAACCTCTCGCAGTTGGCATCTTGAATGAGAAGCTCATGTACGGAGATGAAGCTACGGAACTTCGTCTGGAGTGTACGCGAAAGGTTCGGGATCTCGTTCTTGAGGTCCGGCGTTCAAGAGGCTTCCCGGATGAAGATCC
>161 427 1374
ACACTTGATATCGCGCCCTCCAGCGTCGGCTTTGGAGCTGTATTCTTCGTGCCAAACAGGCGATTCATCTTATTAGTCTCTCTTTCCTATAAGCACTTAGTCTCTTCTCCTGGTATCTTCTGCTTCGTCCTGCTGTCTTCTAGGTTGTCGTCTTGCTTATCGCTCTCTCACTCACTCACTCTCTCTCTCTCTCACTTGTTGACGTCTTTTTTTGAGGCGAATCTGATAACCCCACGTGACTCGTCCTTCTTGTGGGGCGCAAAAACTTCGCGATCGAAAACTTCGAAACGTCGACAGAAAAGAAAAGGCGATGAAGCCGCCCGCAGTTTAACGCACTTCTGCTCCTCGTCTCTGCCTCGTCTTCGGCTGAGAGAGCGTCTTGTTGCCCAGGTTGCCAGCGTGACGTGTCTTGCCCCGGTGTTCCTTT
>162 33 314
GTTCCACTGATGATGATATTAGAAACCAAAAAA
>163 55 382
CAACTCTTGCGTATCCAAAAGTTCGGGTGGTAGTTCTTCATATCATCATCGTCTT
>164 34 706
TTGTTGGCAGCATGGTTGCTTGCTTGTTTAACTA
>165 115 182
AAAAAAAGCCATGTCTTTGAGGCATTTGTAATCACTTGACTACGTGCTTGCGGAATGACTGCCATCCTGCTTCCTCCTCCAGAAGCAACAGTGCACTGACACTGGCTTCGTCCCC
>166 44 62
GAAAGAAAAGAGGTATCGCAAAAAACAGAAAGATAGATAGCATA
>167 90 132
CTCTCCGTGTCACAGATGCTGCTATACTATCTCTATGATCATCACTATTTCTACCGCAGTGCCCTACAACTTCTCTCTATCTCTGCTCTA
>168 27 17
AGTAGGTAAGGTTACCCAACTAGTAGA
>169 46 58
AGTAGGTAAGGTTACCCAACTAGTGAGATCTTGTCTTTTATTATTA
>170 154 282
CGTCTATCTTGGGAGTTGATGGGACCCGAAGGGATTTCCATGTGCAGCTAAGAACAAACTCGGTACGGAGTAAGATATGGATAAAAGCTCGCGTCTTCGAGTGGTGTGAAGAGCTGTTTCGACACGCAGACCTGGTCGGCCGATTGAAGTCGAA
>171 676 2256
GGAAACGTGTGGATTAAATCCTCGGGAACAAGAAGCCACCTGAGCTAGTGGTGAACCTGAATGTGAGTGTTGTCGCTACTTCCGAGACTCTAAGCAAGGTTAAGATGCAGCACGCCGTTAATTCATGCAGCTAGTTGGGGTATATCATCTTCCTCGGTAAGTAATCTCTGGTGCCGCCTATATCTTTCAAGGAAAACTCCTACTAATGTTAGAAATCCAGAGCAAATAGATGCGTAGAATGCCACCAGGTACGCCGTCGAATAGCACTCCAGTCCCATACTGCACTGGCGTGCACCATCAGGCAACACCTTCGAGTGGCTGTCATATATGACACCGTAGATGTAATTGAATATATGACCAAAAATTGCGGCGGCGAGAGTCATAACGCCCCAGTTCTGGGAAAACCCAGATATTCCAAATGCATGGGAAACAATGGCGGGATAAACTCCGAAGAGTACACCATATGCTAGGCCTGTCATGGATGAGACGAAGAGAAGGTAATGAGGGTTGGAGATTTTGGCACCACCGAACTGAGAGATGCAGAAGAGGATGTTGGCCACGAAAACACACCAAAATCGAGACATGTGCAAGCGTTTGACGATAAAGTCGGATCCGATTCCGCTGAGGAGACGCCCTGTAAAGCTTATTACGGAGAATACGGAGACATGTAGAGCTT
>172 178 6741
ATAGGATGGGATATATAGCTCTTTCCATCCGGCTGAGGAGCAGCTGGTAGTTGGTACTCCATTGCAGCTGCCTGCAGTCAATGTCAACCTGGCTTGTCGCTGGGTATCTATCTTCCTGGGATATCAAGATACCACTTCAGACTGCGGCATGGCCCATGGAAGCAATGAAGGCCTTGGG
>173 349 814
GCTGGCCTGGGTAGTTATCGGATGGAAGGACGGGGTGATGTGATGTGTTCATGCATGAGACGAAGCATGGAGGCCCGACTTGGTTGCTTGGTCTAGTTACTTCAACCTTGCGTCCGAAGGCTGACGGCTAGGATGCCTGCATGATTCAACGGTCTGGCGAGCTTGCCGCGTATAATTCCATGTCTGCTATGCAGTGTATTTTGAAATCGGGCTTGTGTTTGTGATGCTTTCGGAGCCCTGACACCAATGGTGCTAATGAACTACTTGACGGAGAACGAATGGATCGAGTAAGAGACGTAGTGAAGGTCAGGGCCTTGAGCATACAGTCTATTCCTAGTTTAGGAAAAAA
>174 47 60
GCAATGGTGGCAGAATATCCTTCTGCTCGAGGCATGGAACCAGGTCC
>175 72 221
CATCGGAGAGGTTGAAGGAAATGTAGAGGTGCTGAGTGGTGCATGAGGAAGGATGCATCCCCGCGATCAACC
>176 2155 7574
TCATTAGGTCATGTATTGAATCGTAGAAATTAGCATGGGAAAGGGTTACCAAGGCGCCTTTAAATCATGAAGACAGGCTCTGCAGTCTGCTTTGCTCGGTTGGGTAAGAGCAGCAAAAATCTGCTGGAATCTGGGGTAGGGGCAGTCTCGGCGAAGAACTGGGTCAAGAACGCCTGTGTCTCATCATCTCTCTGTCTCGAGGCCAAGGCACCATCATCGTCTTCAGCAGCATAACCCATCAATTCCTGTTTCGTGATACCGAGACTCAAGTCTAGGAAGTTGTTGTTAGATGGGAGATCTTCCCAGTCGTCGTTCTCATCGTCGCTCTCTAGTTCATCCAGCTGGCTTCCTGACAAGGCTGCAGCTCCACGAATATCTCGACCACCGGACGCAGAAGATAGTTCTTCGATCAGGACTTTGATGATTTTCAAAGGTGCTGAGATAATAGTGTACCGATCTGGGTTTTTACGAGATTGAGAACGGGTCTTAATTCTGCCAGTGTCCTGGATGATAAGCTCGCCTTTGACTTGAATTTCGGCAATGCGGGGATCATCAAGTTGGTAGAGCTTAGAAAGTGCAATGACATTCTGTCTGATTTCATCATATCCAGCAAAAGTGACCGAATTTTCGAGCCATTTGGCCAAGACAACTTGAAGGCCAGATTGGCCATTGATGTCGAGTTGAGCGAGGAAGTCGATTACTTCGCTAGTATTGACAAGGGATAGACGAGCAAAGACAAGGATGAGACTTTGAATCAACTGTGCCTTCTCAGCAGTGGCAAGTCGCTGGGCGACAGCACGTAGCAGTTGAGGTAGATATGGGCCCAATTTCTCAGAGCCTGCCTTCTCAACTAATTCAGCAGCAAGCTCACCTACTTCAGATGCAGCGTTGTCATCCACAGCTTCACCAAGAAGGCGGTCAATGATAATCAAAACCGTCTCAACAGCACCCTTGCCTGTCTGCGGGTCCTGCCAGGCAAGGAACTGGTCAGGGTCACGTTCCAGCATGTGTATGACGGCCAAGGTTGCGGATGGAAGGAGTTCGCTATCTCCAGATTCGAGCAATAGCCGGTTCAATTTCGGCAATACGGTTGCGATTAGGCCCTGCGGGAGTGGCTTCAAGCCATTCTGAGCGAGAGCTCGTAAAAGATCGGTTGCCAAATTCGTTAACGAGTTCTCCTGGGTGAGATTCCCGACATCCAGAGCCCCGGTCAAAGGGGGAAGCACTTTCTCGCAGAGCCTGATATATGCATCTGCTCCCTGACCAGCAATGTGCTCAACGATCTGCTCAAAGGTTTCCGTCACAATCATCGCCAATTGGAAGTTTCCTGCACCAGCACTGGCAATGTTGAAAAGAACGTCAAGCGCGGTGGAGGTCAGGACGATGTTAGCGTCCACCATGATGGTATCACGTAAGGTATCCGCCAGCGTGAATTTAAGATCATCTCCTTCTGAGAAATCACGTAGATCATGGCTAGAAATAAAGTCTGCTAGTATTGATAGCACTGGCACTTGGAAAGGAGAGGCCGTAGCTTGGGGGAGGGCCGGCAGAAAGTCCTGCAGGACACAAACGCAGGAAACCTTGACCACCTCCGAAGGGTCATTTCGGATAGCCTGGATAGCAGCTTCGAGGTAAGGCACAGCAGACTGGTTGAATCCCTCTCCGGCGGTCTGAGCAATGGCACCTGCTACAAGATAGCCTCTAGACCGGAGGAAGACTTCATCCCGCTGGATACAGAACTTGACAAATTCGTTAAAACTGGTTGCAAGGTCGGCAGAAATTGTTTGATCCACATCGTTCAAATCTCGAAGCAACTGATTGAGAATGAAAAGAGCCGCTTCACGGTATTTCCATCCAGTGCTGGGGTCCGAAAAGAGAACATTCGTGTATGCAAGTAGGCCATCAACGACAGTACGCTTGAGCCACTCTCCTAGTCTGATGACAAGGTCACCACCGCAAGTTCTAGGAGTGTAGTTTGCAGTAACGGAAGTCTCCTCAGAAAGGTACAAGTTGACGTCAATATCCCACAGACCTTCCTCTTCAGTAGTGATCTGGGCATATGATATAACCAGTTTCATCATCTCAGGAAGCCAGCTTGTAGACGAGGTAGCTCCGGATAGTTTCAATTGGTTCTCCAGCTCGATTCTGACTGGGG
>177 89 130
TCGTTTCCAAAAGCATTCCAGTCTGTATTGGGCTGCATGGAATTATATCGGTTGGCTGCTGTAAATGCTCAGTAAGCTTCAACATTTCG
>178 40 281
CTTGGCGGAATCAGCGGGGAAAGAGACCCTGTTGAGCTTG
>179 25 7
ATTTAAAATTTAAAATTTAAAATTA
>180 30 128
TGTTGAACTCCAGAAGTATTTTTTTCCGTT
>181 45 71
ATTTTTTTAACTTAAAAAGATAAATCTAAGATTTATCCAATGTTC
>182 27 39
TTTTCCAACCAAGCTTCATGCCCATCT
>183 45 42
GAAGACGACAAGTCTCGCCCGCCCGATGCTGCCTATCGTTGACAC
>184 46 44
GAAGACGACAAGTCTCGCCCGCCCCGATGCTGCCTATCGTTGACAC
>185 132 279
ACACATCGACCCTTTACCACTTGGCGCGTTTACCTCCAGCTCTTCGACAAGCGATGCAGGCATGTTAGTAGTGATACCAGCTACCGGAAAAATTACATTCTGGCAAACCATTTCGAATAACGTTATCCTTGG
>186 196 1239
AAAATCCAACAGTACCCAATGTCACTCATTCCGTGAAATCATCACTCGTACGCGCTTCGTTCCGTTCTTTGGGCACGGAACAAATCGATCATAATATACCTCTACATCCTCCTTTGTGCACTGAAACAGGCTCATTCTATCCCCAAGGCGCCTGATCAGCAGTCCAATACCCATGTAGAGTTCTGCATGTGCTAGG
>187 45 1299
TTCATAACTCTCGGTCACAACTTTGGGATATAGGTCATCTCAAGG
>188 95 1093
AAAAGACGAAGCGAGAAAGGGAGTAACAGAGACAGGAGAAGGTAGGTCGTGCCTCGCAGTCGAGAAAACGGGAAAATGGTGCGAGACTTGACACC
>189 30 13
CCCAGAACGACAGCAGCAGCAGCAGCAGCA
>190 64 80
GGATATATGTATCGCCATTGCACACACTGTGCGTTACTTGATACGAGATGAGCGATCCAGTGAA
>191 151 254
TCGTTTATCATCCAGTTTCAGTATGGAGATGATCAGTTGGATCCTGTCAACATGGAGGCTTCAGCCAAGCCCGTTCACTTCGACCGTACCTTTACACATGCAGAGAGTACTACATACGACAAAGATGAGAAGGGCCTATCTGCGGATGAAA
>192 30 48
TTTTATTGTCCCCGATATGTTAAGAAATGC
>193 43 210
TCCGCTTCATTGAATAAGTAAAAACAATAAAGGTAGTGGTATT
>194 26 550
ACAAGGTATCATATATCATTAAGAGA
>195 32 89
ACAAGGTATCATATATCATTAAGAAGAAAAAA
>196 63 78
GTCTTAGCGCCCTTTTCCGGCTAGTTTGATGACCAAGAGCTCCTGTCGCATGGTAGTCGAAAA
>197 31 423
CCGTTGATGGCCTGGGCGGTCTCGCGGGTGT
>198 51 2406
TTCTCTGCAGCTCGAAAACGTCCTGTACACTGTCGAATTCCTTCTCATATC
>199 576 1281
AAAACTTGGGCCGAAGAGAAAGATTTCGAGGTCGACGACGTCGGCAAGACAGTGAGATAAACGGTGGGACAAGCAGTTGCTTGTGGCTGTTCGTTCTTGTTTTACCGTTGTGTGGGCTTTAAGAATGCTACGTGGGTGGATAGTTACGGGTCTTGATTGGATGCTTACGACTATAACATCAGTGAAGCCCCTTGATCCACGGCCCAGGTATAGGGTGCCGCCGGGATGAGGGTAGGACAGCATTATCAGATGGACTATTAACTGAGGCCTTTGAGAACCTGGATTATAATTCTTCTATAACCAGCACTGTTCTCCTCCATTGCCTGGATCTCATTACTATCTATAATCCCTCAGGAGCAACCTTAGAAAGCAGACATCAATACATAGCAACCCATACTCTTTCTAGACCGTCAACGACAACCACTGCACTATTATTAACATCATCAGTCCAAATACTCAGATATCAAATGTCAAATGCTTGCAAAGGAGAGCAGGAGCTTATATGAAGTTGCTCCACCGAGTGGAGCCTTCTGCGGCGTCCGGCTTCTCGGTTTCGGCTGATTCATCTCGTCTGGT
>200 25 4
TTTTAAAATTTTAAATTTAAATTTA
>201 111 174
AGGATGTTGTAGAGCTGTTTGATCTGGCGGTCGTTGGTGGTGGTGTTGGTGTCTATCCAGACGCCGAGCCAGAGCTTCATCTGCTTGAGCTCGAGGCGCTCAAAGGCATGC
>202 352 720
AAAAAAAGAAGAAGAAGAAGGAGAAGAGCGCATGGGTTTCGACGATAAGGGTTCACTGACGACAGTAACAAATTGGGAAATTGGAAGGCCTCGGGAAAAGATTCTCTCCCCGTTCCGTCACTTTGGGACTGGAGCTGGAACGCAGATGCAGTGTGGACGAAACGGGGTAACGGATCCCGCCCGGTCTTGCCTTGAGGTGCCACGGACGGTAAGTAAGGTGACGGAGCAACAGCCCAGAAGAGACCATTGACACAAGGATGGGGTAGTCGTTCTTGGTGGATGCGTTCCCAACCAGGAGGAAAAGGGCTCTATCCTGGTCTATATCAGAATTAATGTTCGGAAGCCAGGGGTG
>203 48 57
TGGCCTATCGATCCTTTAGTCCCTTCGAAATTTGAGGCTAGAGGTGCC
>204 134 220
AATAAACGGACGGTCAGCCTCTTCTCTCCATGTCGTTTTTATATCTTTTTACTTTCGCTTTTCTTCGTCTTTGTCGATGATGATATTCGCTTATGTAAGTGCATTATGAATGAGTGAGGAAGTATTATATAATC
>205 279 510
AGAATTTTCCGGGGCTCGGCTTCTCCGCGCTTCGGCGACTGTGCGCACCGAACCAGCTTCATGTTTCGAGAGGCAGGCCGGACAAGTGACTAACGGCTCCGTTGAAGCGATCGCTTCGCGAAAACTAGTTGAACCTCATCCACAAGTATGGCCTGTTGCAGGCGCGTATCTGCGATTCGTGGTACGAGTCAGCGCCAGGCCATCAGCACACCAGCTGTCCGTCGTGATGGGGACTGGCGACTGCAGCATGTGAATGAAGAGCGAGGAAGCAGCACAAAG
>206 68 109
AGTATTTTGTAAGAATAGAAGCAGTTAACCTGGAATTATCAGGTAACGACGACATGAAAACGAAAATA
>207 101 154
TTGCCGCAACGACGGCTGTGGGCTATATCAGACGAGTTAGCATAAATGCCATAGATATCTCTCAGTGAGAAACATACCTTTGTCTGCCAAATGGCCAAAGA
>208 27 216
TCTTAGCTCTGATCTTGCTGCTCTTGC
>209 819 3608
TGTAGTACTCGTTGCTGTCATGGCGGGCTGGCTAGTGCCGCTACTGTTACTCAACGATGCAGGGACGGAATTGCTCTGGTTCCCATCCAACATCATCACTCTGCCAGCGCCATTCGCTGCCGCTTGCGTGCGTTGTTGCGCAACATGTGTCTTAATAATGTTGTCGAGCACCATGATCAGGCTGACTGGATTGTCTGCTTCTGCCATGGCTCCGTCTCCGAGCCCGCGCCAGCCATCCCCATTGACCTTGAGTATTTTATTCGTCAGCTCGCTTTCCAGTGCTACCTGGCTCATGCGGACACTGGGAATCGTGCCATTCCGAAGAAGCCAACAAATGCGCTGTCTGCGTTGTTTCATCGTCAGGTGGAATCGATATTGGAGGTACGGGTATGAGATATGGTACATTTTGGCAGACCGAGCCGCTATTCTGACTACAGCGCGGGATCGGTCTCTTGATTCGGCAAGAATGGTCTCAACGGCTTCCAGGAAAGGTAGAGTGAGGGTAAGCAACTCCAACGTAAAGCCCAGTCCAGCTGAAGGGTCGTTGAGTATGGCTGTTAATGATTCCATGATGCGTCGATGAGGGTTCTTGCCATGGAGGTCTAGTGACATCCGAAGCCGGGCTAAAGGTCTCTTGTCACCCTTGGTCTTGGATTGTTGGTTGTCTGGTAAAAGTAGAGGCGGACGTGTATCGATGTATTGGAAGAATATGGAGGCCCGTAGGCTGCCGTTGGAAGAAGGGTATGTGAAACTGATTTTCGATGACGATATCGAAGTGACTACGAATTTTTTGCGGTGGATAAACCCCAGAGCAAAAAT
>210 25 102
TTTTTCTATTGAGCACCAACAGATT
>211 28 50
TAAATTAAATTAATTAATAATAATAATA
>212 46 44
GGCGGGACAGTGTTATTATGCTTTTCTCTTTACCCAGTCTTAGCTC
>213 46 126
CGACCAATACCGACCTAGACTACTCTGGCATCCGCTATCAGCATCA
>214 26 701
TGTTTAGCCTTCATATCACTGTGCCA
>215 45 63
CTACGGCGGCGGGTACGCGTGGGGGTGACGTAGACGGAGAGTCCG
>216 41 1858
CCGTACCCGTCTTGCCAACGACGCCAAGTCTGCTAAGAAGG
>217 26 395
CCTGGGCCAGTCCGAAGGCCTCACTG
>218 43 38
CGTCTGGAAAAAGTACAGACCCCCTGCTTCCTCTGAATTTATC
>219 55 62
AAAAAGCATATCAACTTCCTTTAGGAGTAGTGATGCCTACACAAGCGGCTGTGCC
>220 379 2652
TTCTCTAGTACGTGGCCATTGGACACGTATGGTCTATTGAATAAAGACATCTCGACGCGCGGTGTTGTGGCGCCCTTTCTTGCTCCTTCAGACTTGCTCCTGTGATAACTAGAGGATCCAGAAGATGGATGGGTAGATGACTAGTACAGGTTGTGGTTGTGAGGCTGTCAGCCTTTCTCTTGTCTGTCGATCGCTGGAGAGAAAGCTGGATATGTTGCAAGTTTCGGTTGCGCCTCAAAAAGGTCCAATAAACTCTACGCCAGCTTAAGGTTTCTAGTCCCACTAATCGCCAGGCAACCAAATTAGTCATGAATTATGTAATTCATTAATAATCATCAATCACGTGAAACGTTTTCGAACGTTCGTTAATGGAAGAAAA
>221 98 192
AAAGAAAGAACAATAACCTAACTAACTAAATAACAACAAGACAAAACAACCTACCTTTTAACCAAACTAGACCAACCACCAACTACCACCACCAACTA
>222 138 409
CTACTTCCAGTACCGTAGTGCTCGGTAAGCTGATTACCTAAAATTCCTTCCCCTCTCCTTTGTTCGGTTGTTACCTCGGGTACCTAGCTAGTTACTAAGTAGAACCAACAAACAGCGACTTCAAGCGCAACCAAAGAT
>223 44 340
TTATCTCTCGCTGCGAAAAGAAAACAAGCCGAAGAATCCCTATA
>224 27 8085
AACTGCGAATGGCTCATTAAATCAGTT
>225 310 1098
GCCTGAAGCCTGACGCCTGAAGCCTGGAGAGCAGGCGAGATTGGCACCTGGGATACATGTCTTCAAAGCAGTTGATTGTAGCTGCTGCTGTGTAGCCTGTATGTCAAGCTGGCGTCTATCAATTGTCAACCCCTGACTCGACAGCACACGATCACTTCAACATCTAGATATCCGGGCGACCCCTCGAAATAACGAATATAACGTCGAGATGACATCAGCCGAGGTCCCGCGGCTACCATGGCAAGGAGACGAAGGGGACCGTCTAAATATATAAAAGCTTCATCCTAGCAAATAGCTGGAGCAAGTCATA
>226 2289 7324
GGAATTGCTTCAAAATATCCAGCCTAGCACAACCCACAGCCCAAGGCCGGCTCCTACTACTATGGCCGCAAGTTTCAAGACGGCTATCTTGTCGCCCTGCCTGGCCATGCGTGTCAACCGGCTTGCACTGCCTTTGATGTTCGTCGATAAAGATGAGAAGACATCGCTGGTATTATCAATCATTTCCTGGTCTCGTGCATTATCGTATATATTTACGGTGACTGATTTGAGGGCGCTTGTCTTCTGCGATAGGGATTCGAGGAGGGAGTTGTTTTGTCTTTCTCTTTCGTATGCGTCGCTCATTTTGATCACTCGTTGCGCTGATGGAACAAACCGGCAATAACGTAGTCTGGCGATGGATTGTGATTTTGTCTTCTGGAAAGATGTGGCAAACTCTGTGAAAGTAAGGTGAAATCTAGAGGTTTCAATACACCTATTGACTGGTATCAAACTTATTATTATTAGAAGATCAGAAACCAGCTAAACAAGTTGCGGCTTGGGCGTCATTCGTCATTGACCGATGCTTCAGTTGCGATTCGGAGACGTCCATAGCTACCTACCTATCATGTGATTAACTATCATTGCCTAGGCCAACTAATTAACTACGAAGCCCCTGAAAACATGTAAGCAACAATTACCTGCAGATTCGAGTTGAGATAGATATTATTAAGTAAATAATTGATTTCGTATATGAATAACATGGGTATCTAAATGTATCGCTTATCGTACAGTGACGTTAAAAATGACCTTTACCATGGATACTAATATTTCCCTCCCCAACTGACCCGCCTCCAAATGACAACAGCTGCCGCGCTGGCACAAACAACGGCTCCGATGGCGATGCCCCATGCCATCCATTTGCCTTCTGCGTCTTCTTCGACACGGGGGAAAGCGGTACTCGGCTCCATCGCTGCTTCAGCTATATGCACGAACAACTCCTGTATTGAACTCCAGGTTACGCTGACGTGTAACGGCGGGCCAGGCATATTTAACTTGCTCGTATATTCATCTGGTTGCAGCTCAGCTCGTTGAGTGGTGCGATCCAAGTCAGCTTTGAGGGCAATAAAGACGCTTGGTAGTTCCTCAAGGTGTGGATATTTGGCTCGTAATTTGGGTATGTAGGCAAACGAGTCTGGGTCTGAGGAGTCGTATGTGTAGGCAATCACATCACACTGGTCGAGTAGCTTTGCCTCGTTATCAAGAATAGCAGGTTCTAGTTCACCTAGCTCATCGAGGATCATGTAGCACTGTTTACCGCCTGGAAGCTCTACAGTATTTACTGCAGTGCGAGGCTGGATAGTTGGGCGGTAGGATGGGTAGAATCCCCGAGATAAAAAGGCATCTAGAAGAGCAGATTTACCCGAGCCTGGTGCACCAACGACGTGACAGAGAACGACATTCCGGCCCACTCGCCCGGGTCGCCTGCGGCGTTTTCGGGGTTTGGTGATCTGAAGCGCAGCAGTGGTACTAGGGTTGTTGCGGTCAAAGGACTCAAAGCCCAGATAAGCAAGGTATTCCAATGTTGTCTTGGGAGAGGTAAATGTGGTCATACTCCATTGCGCAAGCCAGCCCTGTAGAGTGACGTGGCCTGCTTCGTTGCGAACTGTGGATGATGGGAATGAATCCTCTGTCCACGAGGGAGGCAGACCCGGTGTTGGGGCAAATATGGAGGCAAGCTCCTCCTCGTTCAAACCTCCGTCATTGTCCTTGTCACAGAGCAAGAAGAGGTCGACGAGAAAGCGGTATCCGGCAGGCGAGAGCTCGGCAGAGGAGAAAGAAGGTACCTCGAAACGTGGATGCAAGAATTCCTCTTGAAGAGAGAGATTGTCCGTGTACTGAAATGCTCGAAGTATGATCCATACGGTCTCATGTCGGCCCTTTTCAACATACAGTTTGTTTAAGTGAAGAAATCCTTTAGTGTCTATGCCGGACGGCGTGACGGAGTCAGGCAATGATCTTCGAATGGTATCTTTGATGTTCACCAAGTCTTCCTCGCTCAGGTGTTTGCCAAAACATCTCTTTTGAAAGCTTTCAATTTCACTATCATTCAAGTATCCATCGCGGTCCTTGTCACATAAGTAAAATATCCTACGAAGCACATGGACAGCTGCTGGTTTAAGTACCGACTCCTTTGAATCGTACAAGGGCGATATCGGATACGTCACAGCCTTTTGGCAAAGGAAGAATGATTCATTGACATTCCGGTGCGCCCTGGCACTACTTCGAATACATGAGTCAATCTCCTTGAACTCCGTCATGATAGGGAGCATCTCCTCCTCGATAGACTGT
>227 26 44
CAAAATTGTACGGTGAAACTGCGAAT
>228 328 608
GCGGACCTTAAAGGTGATTGTAGGTCGGAAGTTGAGTGGTCCATGACGTCTGGGATGATGAACTGATGTAGAACATGCGTCGGTGCATTCACGCACTGAGAGATATGATGCACTTGCTCTTATGAGAGTACTTAATGTCAAACATATCACGAATTATTACTAGAGCATGTTTTATCAGCCAATATGAAGAGTGGAAGCAATGCAGAGCTCACCAAGCAAGGTTCACGAAGGCGAGGGTACAGGGTAGCAAAGCATTACATAATCACGAGCCGGACTCTAAACCACGGGTGCAACTTCAGTCCACTGCTCGAGGATCAACCAACAGCCG
>229 109 170
AAACAAGGTGCGATCCCAGCTCGATGGATGGAGATGGCGAGCCACAACTCCACGCCGCGCGACCAAACGCAGGTTCGTTCAATGATGCATCTTATCTGGCGTGTCTCGG
>230 46 1170
CTCAGGAAGAGGGAAAATGCTGGGGAGATAAAGTGACAAGAAGGGC
>231 41 165
TTCGATATATGCACTTCTGGGAGGATTCATGTACTTAGAAG
>232 44 48
AACGATTTTCCTTTTCCTTATTTTACGTCTTCCTTAGCCATGAT
>233 61 74
GCAGACGCAGACGCAGACGCAGAAACCGCCTCCTGCTCGCCGTCTCAGCGATGAGCTGCTG
>234 67 526
TTTGGCGCTCCTTCTTTCCAAAATCTGTCCTATCAAGAGGACATGTTCCTCTAAGCCGTAGCCAAGG
>235 25 1869
TCATCTAGACAGCCCGACGGTGGCC
>236 1312 4933
GCAAGAAACTTGTACGGGTTTACCAGCTAGTTCATCCAGTCTAGGTGCAATGGGGACAAAGCAATCGGCACACAAAATATCGTAGCAGGGCAGAATGGCTGCTACCATGGCGTTTTTATCACAGGGACCGGGACTGTCGTCGGACTGCAAGGTAATGTAGTTTGAACAACGAGCACAGGTATCAGCTGATGACTCCTTCATCAACGACAACATCTCGTACGCCTTTCGACTAGCAGCTGTGGTAGAATGGTCGTCATCCAGCTCCTCAATATCGATGGCGTCGTTTGCAGTAAGACCTCGGAAACGTTCCCGATCTTCCTTGTCCAATAGTTCCTTGCCGTGTGCGCAGATTTGCCGGAGTACCATCATGGCCTTCAAGACAATATGGTACATTTTACCAGTAGCCTTGCCGCGGGTTTCTGAAGCAACAACATTCATCATGACATTGGATTCCTTCTTGAAGAAATCATGGAGTCTTTTCTCTTGCTCAGTGAAAGTAAGCATCACGGTCTTGTCATGTCGAGCAGGCAAATTGATACGGTCCTTTACTCTACGAAGAGTAAATGAATCAACCAGCACACGCAGGTTGGTGATAGCGTTGGGATTCTCGGTTTTGAAAGGTGAAACTATATGCGATGCAAATCGGCCTCGTTCATCATAAGGTGATAGCCTCAGGAACTTCAGCACCGCTCCCAGGTCTTCAAGTCTGTTCTGGATTGGAGTTCCGGTGACAGACCATCGCCGTTGCGCGTTGAGCTGAAATATAGCTTGACTTTGAGCCGCGTTCTGCTCTCGAATAATATGCGCTTCATCAAGAACAATGCGGAACATGTTCATTCGCACAAGCGGGCTCGTACCTCTCTTAGAGCTTTTACCGGACACATCACTTAAAATAGTAGTGTATGTAGTGATGACAATGTCATACCGTGCTAACTCCTTCGGGTCCTCTGTTCGATTCAGTCCATGGAAAACATAGTATGAAAGAGCACCGTCCTTGATATGCTCTTTAATCTGGCTTACCCAATTGCCGACAGCACTGAGAGGAGATACCAAGAGGGTAGTTTTTGCGTTTATCAAGGATGGGTCTGCAGGCTTTTCACATGCCCAAGCCGTAGCATCCGACAGAGACGAGCATACGAGGGATAAAATGCTTAAAGTCTTGCCCAGTCCCATCATATCTGCCAGTAGACCACCTAGGACCTGTGGAGGTTCTGCTGCAAGGGTTACGCCACTGATGATCTCACGATAAACTCGTCGTCCATTTCCCTTTTGTTCAATTCTCCAGAGTGAGTTGTTTTCCGCTTCGTTTGTG
>237 44 40
CCGAAGAGGCTCTCTACATGAAAAGAAGGAGCATGAGAAGCTCC
>238 455 862
CGACAGTCAATAAATTTGTCATCTTCCTCTTATCTGTGCTGGATTGCACAGTCACAGACACTGACTACGCGCGCAACACTCGGCAATGCACCTAGACGCTTGACTCTGACGCCCATACCAGTAGTAATAGAGGAGAGCACTCATTTACTGAAGATCTAACAAGCAATGATAACTAGCCAAGTAACTCTTCAAACCGTAACACCTTTTCATTAATTAGTGAAGCTCTTCCTCCACGAACCCTTGATAACTCCGTACGCCTCACTCCTACTCTTCAAGTCAAAAACCATGGCAACCCACAACGCCAGAACACTCCAACTCCGTCTCGGTCCATGGACCAGCGGCAATCATAGTCTCTGTCGGGATCACCGCGACGAATGGCATGATGGTTGCCGTTCCCCAGATCATCGCACATGACCCGCACTCAACTTGCTTTGTCTTTGTCGTCGTAGTTGTGT
>239 26 29
ATTTCAATTCGCGCCAGAGCTTGGGA
>240 44 40
CCGTTCGTGTTGACCTTTTAAAAAATGCCGCCTGCATCTCCATT
>241 84 145
CTGGCGGAGAAGTAGGTATGGATATCGTATCACTAGTCATCGCGGATACACTGTCCAGAGTCGCACTTCCGTTTTCTTTTACTT
>242 41 937
GACTTCGACTTCGACTTCAACTCACGACTCTACTCTACTCT
>243 252 467
AGAAAGGGAAAGGAATTAAATACAAGCATTAGCATAAGGGTACAGTATAGAGAAAAAGGGTATATAGATGTTATCGTCTAGGTAGCAGGTCAGTTTCCTCCAAATATATCATAATAATAGTCTTCGTCCAGACCCTCCCTGCTAGGGACTTCAGGGCAGTCTCCGGTAAAAGCAGCATCGTCAAAGCGGACATTCAGCAGTCTAATTTTCAGTCCATAGTTGCTGATCAGATTGATAAGCTTGTTTGTTTCT
>244 79 274
ATTTTGATTGGGCTAATGTGCCTCAAGGGGGTAAAGTTGTCCATTGGGGGTTCTCGAGGCCATATTAGCACCTATCTCG
>245 82 136
ATTTTGATTGGGCTAATGTGCCTCGAAGGGGGTAAAGTTGTCCAGTTGGGGGTTCTCGGAGGCCATATTAGCACCTATCTCG
>246 25 52
GGCAGGAATTATTGGTATTTTTTTT
>247 140 232
CCGCCGATCACACAACAAGCGTCCTTCTCATTCCCGCTCCATGAGCCATCCTTTTCCGAGTCCACTCGCTGGTACCACGATGCGAACAGTCCCCCTCGAGGCTCAGACGTATACAATAGACAGGAGTGATGGCGACACAG
>248 28 50
ACCTAAAGGGGAACTACAATAGGAAGAA
>249 31 21
ACCTAAAGGGGAACTACAATAGGAGAACAGA
>250 45 108
TGGAAATGACACCTACGCTATTTTTCAGTATTTTATGGATGCGGT
>251 377 860
AAAAAATAACAGGTAGTCGGCCAAAGATACAAGTATCTGTCCATTTGTCATAACCAAGAGGGAGAAAGAAACTGGGAATTGGATACAGCTTCTTGTCTTATTCCTGGAATCTTTCTGTTACTGTGGTATAAGAAATCGAAGCTATGGCTACGGTGCTGGCTCAGAGTCCAGGTAAGCAACTGGAAGTACCTCTCGGAGTTATACAAGCCAGCCTAACTTGGTTCTGTTTCTTCTATAGGCTCATCATCAATCTTCCGAGAGGCCGTTAATTCTGGCAGCGAGGGAAATGAAAAGCCTCGACTGCAGGTATATGAGGATTTGGAAACTGGAAGAGGCGGTCTTTCACTTTCCTCCGCGGCCAAGATGAAGCCTAGGAA
>252 106 1631
TAGGAGATTCCATAGGGGTTTGCGTCGCTAGATGTTTGTCACTTTATGGCTTAACGGAAGTCTGTTTCGAGCCACGAAGTTTAGGATTGCGAGTAGTTCTCTTTTT
>253 85 122
AAAACATCCGCCTGGTTGAAGGCGACCATAACATCGATTGCAAAATCGACGGTTTTGGTCCGATGAAACTGAAATCTGAGTTTGT
>254 479 1849
CCCACGAACTTCCCTTTCGTTGTTCTGGGCAACAAGATCGACGTTGAGGACAGCAAGCGAGTGATCTCGAACAAGAGGGCAATGACCTTTTGCCAGTCCAAGGGCGACATCCCTTACTTTGAGACCAGTGCAAAGGAGGCTATCAACATCGATCAGGCCTTTGAGGTGATTGCCCGCAACGCCCTCGCACAGGAGGAGTCGGAAGAGTTCAGCGGCGACTTCGACGACCCGATCAACATCCGCATCGAGAATGACCGTGACGGCTGCGCGTGCTAAGCCTGTCGGTCCAGTGACTCGATGCCTCATCGGCACCTGAAAGGTTGGAAGGCGAGTGTGCAGTCTATAGGCATTGCTATGTAAGCATCAAGTAATGAGGGGCCCTTTGGCGTGGACAAGAGCTGTCGCCTCGAGCTATACCTGAGGCTGTTCCATACCGGAGACGAGAGAGAGGGGGTGGATTGTCATGCGGTTTCTTTGCT
>255 233 7171
AGAAGGTTCTGGTGGATGTTGGGCAGAACACCACCCTGGGCGATGGTGACGTGTCCCAGAAGCTTGTTCAACTCCTCATCGTTGCGGATGGCGAGCTGAAGGTGACGGGGAATGATACGGGTCTTCTTGTTGTCACGAGCAGCGTTGCCAGCCAACTCGAGAATCTCAGCGGCGAGGTACTCGAGAACAGCGGCGAGGTAGACGGGAGCACCAGCACCAACACGCTGAGCGTA
>256 37 836
GGCCCAGACGGTGGTCAGCGAGCGGAGGCCGCGGGGG
>257 50 52
ACCGTAAAAAAAGGTGACCTGCTCTAGCCGGCTGCAAGGAGGGACCTGGC
>258 42 260
TTGGGTCAGGGAAGTAGTTTATTGGGTGTTATTAATGGATGG
>259 41 430
CGAGCCGCGGAACTTGATTTCTTTCGGCTGCCTTGCTCATT
>260 30 991
TGGGGTGGATGTAGGGCATGACACCGCCCT
>261 72 96
TTTTTCCTTTCTCCTGTTTTTCTTTATCTATCTTGTATACCCATGGTTTGGACTTGATATCGGAAAAAAAAA
>262 663 3471
AAAGTTGAAGTCGAAGTCGAAGTTGAGCCCCCGGCTGCCGCCCCTCACCGCCCTGCCCCTTTCGGCATCTTTAACTACATCTCTTCAACTTCAACTTCATCTTCATCTTCAGCTACTAAGTACAACAATCATCACAACCGCAACGACAGCAGCATCGGCGTCGGCGTCAGCGTCAGCGTCAGCATCGCCATGGCTGTCAAGACCCAGCGCTCATGGGTCTGACAGCCGTCAATCATGGAGTCCATCCCGCCCTTGCTCCACTCCCAGAGAAATCCACGCAAACCCATGTCCAAGGCTGAGCCGGCTGGTCTCTTCCAAGGTGCTGGCCCTCGCCATCCAGCGCGTAATTTTTACGCTTTCGTATCTCGGAGCGAGCGCAGACTGCGACTGCCGGTATATATACGGTCATGATGATACTTACTTTTATTACAGCCCATCAAGTCTTCCCATGCACGCTCGTTTATCTCATGCATGGTTACGGAGAGCACCAGTTGTGGGATTCCAACACGCGCCCTATTAAGAAAAATGCCCTGCAAGTCTCCGCCAAACGAGAGAGAAAAGAAGAAAACTTGGGCTCAAAAATAGAACATGTCACCAATTGTCACTTGAACATCATACGCTAAAGAAACAGGAAAGAAAATAAACATTAAAAAAAAAGACAAT
>263 28 24
AACAAACATCCGCCGAGTCTTGGGTACC
>264 78 168
GTGAATCGCACGGGCGGTTTTCATAAACCACTAGCGCTCTCACCTGCGCTATCCGCTTTACTTGGAGGCGAAGTGACT
>265 156 918
ACAGACGGATGAGCAAGGAATGGGATGCCGCACAAGTTCCGCCATCCAGATTTCAAAAAAAGGAAGGGAGCATCTTTTCCACCGCAGGATCCAGGGACAGCCATATCACAAGAAGAGATCGGGATCACCTATATCATGCCAAATTGAAGGAGAAGG
>266 72 129
CAGGTAATAGGCGTCCTCGTTCTGCCACAGCGCCCATAACTATAGCGGCAGTGACAGCACAGAATTGGAGCT
>267 46 388
TAGCAGCGGGCTTAGCAGCCTTCTTGGCAGCTGGCTTAGCAGCTGG
>268 46 133
GTGGGATATTATCAAGGGAGTGGGGAGGGCGTTGATAATTCGAGAG
>269 182 316
GAACCCCTCCCGATAGACTCCTCTATCCTGGGCCCTCTACGTCTTTGGCGTAACGCGACTGGGTTATTCTGCATGCAACTGCGGAGCGAATCCCTCGCTATTATTTTAAATATACGCGGGTATTGCTTCGTACATGGTTGGGGGAGCGAATAATACCCTCTCCCTGAGCTTCTTACCCGGAC
>270 27 1120
TGCGAGGAGTGTGGAAGCGGGAAGAGG
>271 48 48
CTCTTCGCCGGCAGCCCACCAAAGCCATGACCAAGGAATGGCAAGAAG
>272 28 10
CAGGAAACAGCTCGAGGACGGCCGCACC
>273 35 906
CACGGTATTTGGCAAGTAGTCGTCGAAGGACCCTT
>274 182 837
TTGCCTACGGTCTCGACAAGAAGGTCGAGGGTGAGCGCAACGTCCTCATCTTCGATCTTGGTGGTGGTACCTTCGATGTGTCTCTCCTCACCATTGAGGAGGGTATCTTCGAGGTCAAGTCTACTGCCGGTGACACTCACCTTGGTGGTGAGGACTTCGACAACCGTCTCGTCAACCACTTC
>275 109 255
GGTGATCAGCGAGGTCTTTCCAACTGTCTCTCCGTCAGCCTGTGGTCCATCTTGTGTATGCATCTGTCTCTGCCCGTCTGCGTACCACTCTGTTCACCGAGAAAGACCA
>276 47 46
GGTGATCAGCGAGGTCTTTCCAACACTCTGTTCACCGAGAAAGACCA
>277 48 82
CATTCCTACAAATTGTGCCTGCCTTCTTTTTACTTACTATGCTTGTCT
>278 36 1610
GCTCTCGAAGAGATCGAATGGTGGGCGCTTTGGAAC
>279 917 3139
GGGGCCGGTAGGAGCATTTGCGGGTGGAGCACTCTGCGGTTGAGGCGATGCAACTGGCTGCGGAGGCTTATTCCCAACATTGGGAGACATACCCCGTCCCATAGGCCCTCCAGCGCTTCCAGCACGGCCCATACCCTGAGGACCAGTTGGGAGGTTAGGTTGGGGGGTATCATCATACATCCCCTCCCAGGATTGGTTGCCTTGCTGATATCCTGGGAATGTCCGTGGATCAGCCGCCCGTCGAGCTTGCTGTTGTTCATACTTCTGTTGTTCGAATGCAATTTGTTCCTGGGCGTTATATCCTGGACCTCCCCTGTTGTTTGCAAAGTTTCCAGGCATTGGAGGGGTGCCGGCTGGACCAGTTGGGCCGGGGCCGCCAGCAACGTTTCCTCCCATCTGGCCACCCATACCGCCACCTGTGAATCCAGGTCCTGTTTGGCCCTGATTTGGCATTTGGTTCATTTGCTGCATCTGTTGCATTTGCATCTGTTGTTGCATGGGGTTCATCATTCCTTGCATCCCTTGTGCATTGGGGGGTGTCGGGGAGGCTGGAGGCATTCCTCCTTGCTGAGCACCTGGCTGTTGTTTCATTTGATTCATTTGTTGCATCTGTTGCATCTGCTGCATTTGTTGGAGAACAGCCGGGTTCATGCCTCCCATGGCTGAGTTCATGCCTTGAGCCTGAGCAGAAGCCATTTGCTGTTGCATTAGAGCAAAGTATTGTTGCATCCGTTGCCAATATTGAGCCATCATCTGTGGTGTCATGCCACCCGCCATGTTTGTTTGGTTCTGGGTATTGCTTTGCTGGCCTGAATCGGATCCACTGCCACGGTCGTCTTTGAATCGATCATCGCGGAACCCACGTTTGCCTAACCGCCGGCTCTCCTCATCGTCTCTGAGGTTGCCACGGGGTTGAG
>280 446 1030
ACATATTATCGAGGAATGTGCGACTCGGAGTGATGTTGTTTACGGGTTTGCTGAAGTCAAATACAAGCAACTTATCCCGGCTACGCCTTCGAACAAATCGGATTCCACCATCAAGCCAAGTACCATTGAGCATAGCCCCGATGATGACGGCCTGACGCTTGATGCAGTGCTTACACTATCTGAAGAAGCTTTGGTGTTATACGTAAAGGCTTTGTCCATTCTTGCAAAGGCCATGGATATTGCAGGAGCATGGTGGGCACGGAAAAACCGGGAAGAGAGTATCGGCAGTGGCCTACCACCGTCGAAGACGGAGAAGGACATCGTGATAAGCAGTCGAATTAATAATGTTGTCCAATGGGTCCGGACTCGTTTCAACGAAGTGCTTCAGAAAGCCGAATATTCCCGTCGACGCCTTCTAGAAGCGCAGAAGCAGCTGCCCCCCGATC
>281 520 1599
ACCAACCTACACACATTGCCAGCAAATCAAGGAACAACAGGGAAAAGACTAAGGATATTTTCCCCTGCAATTTGGATTGGGGAGGGGGAGGGGGTCGAGGACGGCTTGCAAGTAGTTGCCACTGAAATCCGGTAACGCAGAGTCGCAGGACATGTCTCAGATCGAGCATTCAGACAAGCGGCGTTAGCGAGTATTCCACGTTGTGCTTTGCTGTCTGTCAGATCCGCTCCGGCCAGCCGGCCACAAAGCCCAATCAACAGCTATGGCCATGTTGCAGTGCATGGCGGACGATCGATGCATGATTCTGACTCCGGTCGAAAGGTTTCTTTGCCAATAATAAAAAATAATAATAATATGCCAGCCCAGCCCAATCATCTTCGCCATCTCGATATTTGCGCCTCAGGAAAATACATGACTTTCTTTTCACATCTCCAGCTCCTTTTTTTTCACGTAGCTAACTAGCTAGCTCACTTGCAAGCAAGTAGAATAATCTTTATCGATAGTGGAAGTGGAGGGAAAA
>282 28 18
AAGACAAAATTGTACGGTGAAACTGCGA
>283 48 67
TTCCTTGCTGAAAGTACAGTACATGGAAAAATCGTATGCACCCTAAGC
>284 47 62
ATTGTGAATGATTGTTATAGAAGAGTGTTTTTGGGAGGTTTGAAAGA
>285 323 1132
ATTTTCACTCATCAAAGGAGTCCAAATCGATGACACTCTAGGCCCTGTGGCCACAGTGCCATTGTCTCGATTTGAGAGCATTCAGAGAGGGGAGAAGGGCCAGCGACTGTGAATCGCCTCTTCCTTCCCCCCTATGCCGAGACCAAGTGGTTGATCATTTCCTTTTTGCTTTTGCGGTTATGATAACTCGATTTTGCGCTGAAAAGATTAAACGGGGCATAACAGCAAGGTAAGTCAAGTAGTTCTGCGGGAAAAATACAGCTAGTAAATCTTAAAAGGGGGAGACTCCTTGTATCAGATTAAGCAGCAAGCCCTTATACCAT
>286 32 70
TGGTGCAGACCGCGCTATTTTGATTATTTTTT
>287 371 1824
ATTTGGGGGCTAAACATCGAGAAAGCCATGGTGAACAGAGATGCAACCAAAGACGGCAGACGACAAGACAAGACAGAGAGTAAGACGACGGATAGTAAGACGACGGTGCTGCGATCCCAAGGCTGCGAAATTTATCCTGCTTCCTCCTTGCTAAACGAGAAAAAGGGCTGCTGAAAAGTTTTCCATGCGGCCACAAAAGCGATAAGTCACGTGAAATATTACATAATCTGATATCAACTCCTCGCCAGAACTTCAAGAATGAAGCGGACGAAGAAGCGCACAGAAGAGGGAGAAGATGGTGGCCGAGATGGAGACGGGGAGGGCAGAGATGCTCGAAGCGAAGACGCATCGCCGTTCGGAGCGAGGCCCCC
>288 354 774
TTTGAATTATATTTAGTGCAAAGTTGTCTGATCCAGGTTATAGATATAAAGCCTACCAATGTGTTGGTGAACTATGGAAAAGATACTAGGTTTGAAGAGGTCCAACTGGCTGATTTCGGGAGTACTGTCCAGGTAGGCTCTACTTATGCTCAACGCGGGGATCCTATCGGAACCCCAATATTTAGAAGCCCCGAAGCACATCTTCAAATAAAATGGGGCACTTCCACCGACATTTGGTCTTTTGGCGCGCTGGTAAGTTATCCTCATAGAATCGTCGAAATCATGCACGCTGTTGACTAGGCTACAATGCAGCTCATTAGTCTGCTATATGGGGAAGGGTTCCACATCTTTAAA
>289 46 44
CCATACTCGACTGTAAAACCGAAAATACTCCGCCTGGGAACCAGTT
>290 504 962
AAAGCCCAGAAATCATGGACCATGAACGCAAAAACGCCTTGCTACATAGACTCCAAACATAAGAGAGGGGAAGGGGTGGGTAAAGTAAGCCTCCTAGGATAAAGGGATGCATAGGTTCAGATCCGGTTCTGGTCAGTCTTCAAACTTGAAACTTTTGCCTGGGCCGATGTCAATTGGTCCACCACGATAAGAGCCACGCTTCTTCTTGTTCTTCTCTTTGGTAAAGCCTTTGCCGCGGGTGACTGACAGATCACGGTGAGCACGCTCAGCATATGCATATGGAACGTATGCGTTAGATGGGTGGTTGTGAGGCAGTTCGCTGGCTGCAGCCAAGGGGGTTGGCCTGGCTCCCACGTGTTTGCGAACTGATTTGGGAGCGGGCTTTGGCTTGAAGTCAGAATCACTTTGGCCGGATGTTGCTGCCAGGGTAGCACTGGAATCTGAAGAATTCTTTCCCTCATCGGCTGCAGAGGATTCGGCAATGTTATCGTCATCATCACTGTC
>291 910 2900
CTCTCCTGCGCCAGTTCGACTGATCGTACTTGGAGTTCTTCGGAGCATGTTATGAGTAAGCGTAAGGAACCCGCCAGGAGCAGAGATATGCTCATCACTCCCCGTAGTGACACCTCTAAGAGGGAGTTTCTGTTTATGGATAGAGATATAGTAGTCCTTGAGTACTGTCTCGATCTGAGCCTCCCATGCCTTCATCGTCCCGTTAAATGGTGTTGAGACCAGCGGGCCAGCCAGGGACTGCATGCCATGACCTGTATCGAGAAACGAGGCACGGCTTGACAGACGGGGAGGTGGTAGGTTAGGATGCTCAATGATGGGGATATCGATAGTCGGTGGTTCATCTGACTTCTCAGCTGCCGTGGGTGAGTGGCTAGGCTGCTTCTCCAGAGGAGGTACCGGGGAAGGCTTCGCATGGCCAGTTTTCTCCGATTCAGCAATCTGCTTGGTTTGAGGTTTTGATGGCTGAGCTGTACTGAATGCTTCCGGAGCGGCTTCAATTACAACTCGTTGAATGGTGGGCATCGTGTTTTTGATAAACTGGGGCTTGGTCATCTTTTGGTCAATATCGGCAAGATGAAGATCAGTATTGAGAAGTAGCAAGGAGTAGGAAATAGTATGAACAACATCTGCAGCATTATTATTAGCATCTGGCATACACACAACTCAGTCTGCGAGAGAACGAATGGGTTAGACATACCGGTTGCTTTGAATCCATGGTTTGGATTACATTCGCACCATCTGCATGAGAACGCATCCAGCACTCTGTCCACTTGTTGTGCCTCGCCCTTCAACGCAATTTTGGTGCATAAACTCCTCAATGACGAGAGGATATTCATATCTGACCAGTCGAAGAGGTCCATATACGCCTTTCGAAGCATCGCTCTATCCGGCGTTCCCAACCAGGCAGCCG
>292 25 27
CCTGAAATAAGGCGAAAAATAGCAA
>293 42 230
CTTCTTTCTTCCCTTTCTATTTTTAAGAAGCATCACGGCTCA
>294 165 473
TTTTTTGACTGGTTTATTTTATTGTACAATAAGACGGAGCTATCGACATCTATTTCACATATTCTTTCCCATTACTACCTAATTTTCGGGGTATTGTTGTAGCATGATCATTAAGCCGTATAAACAATAAATCATAAGCAAGAGCCATTGGCTCTGAATTTCAAG
>295 25 1304
GCGTACATAGCGACGTTGCTTTTTG
>296 25 3711
ATTATCTGAATCAACGGTTCCTCTC
>297 51 54
AAGCCTGTACCTGTTGAATGAATGTCATAGTCTCCAAGCCTCACCGGCTCG
>298 27 684
GTCCCATTCCGCTCGCAGGCTACCCTT
>299 29 133
GGGCGGGAGTGGTGGGAGCTGGGGAGCTC
>300 55 247
ACATGAATGAATACATAAGGAGGCGCCGACGATCAACAGTGACAACTGCGACTTT
>301 46 154
TCTAGTAGCTACAGCCTCCCGTCCATGCAGAATGTCGACCCTATCC
>302 142 236
CGCTGCACAACGGCCGTCCTCACCCTGGCACCTCCAAGTCACCAACGCCGCAGGCATCAGCTTGGCCAATGGAGGGTCATGGCGTCCGTTGCGTATGCCATCGCAACAGAACTGACGAGAGTGATGGTTACATGATGCAATG
>303 264 517
AAAAACCCTATTCGATATCCCTTTTGGTTCCATTGGAAGTCTGTATTTTAAAGAAGACCTACCCCTCGAACTACAGCATAATCTCTATCTTCCTGGGGCCGCGGATCCTGATGGAGATTGCAATACCTTTTGCATTGGACCTATTGCGGATTACATGTTTTGGTACGGCAAACGTTCAGAGTTGAAATTAGACCGCGGCCCTTGGAGTGACCCGTGCCAATATCTCAGAGCAATTGGGAATCGTGAACTAGAATGGACCAAAAA
>304 503 1794
GCACGTGCCTTGGGACCATATTCGCTGCTAAGTGCATCTCCATGTGGTACGGACGACAAATTTCCAGAGTATAGGGCGATTTCATTTACTAGTTGCTTTCCATAAGCTCCGGGAATAGCATATACCGGAAACGGGTGGTTCAACTTCCAGGTATCGTCCTCGTCCAACTTCCATATAGTACCATTTCCCATCGGCAGTTTGCTTGTTGAGTTGTTGGGAATATAAAGAACAGTACCAACTACACGATCATTGTTTGCTGCATCCAAGAATGCGAGAGTACAGTTCGGCGATATCCAAGGAGCGATTGCCATGAGCGCACACGGGGGTTTAGGGAAGTCAGAACGTCGGGTAACATTGGGCGGAATCAGGCTCTTTGCCTCCTCATTGCAAGCATCATTGGAGAGCTCGGGCACATATAGTAACCCACTGATAGACTCTCCAGGTCCATTTGAAGAAAGCGTCACAAGATTGTCACCAAGATCGAGTTGATAAGAGACGGTATC
>305 47 46
CCAAGTAAATGCATGCTTGCAATTTCTTCCACTTTACGACGGCGTTT
>306 33 162
TCTGCCGTGAGAGGATCACAGCCAGCATAAACA
>307 50 104
TCTGCCGTGAGAGGATCACAGCCACTAGACATCACACACATTCAACAACA
>308 26 801
TGGAATGTTGGAATAAGTTGCTTTGG
>309 48 3004
TGTGGATTTACTTGGACTCATCGAAGACGTAGGTGAGGTGGCACTTGC
>310 120 192
GCAAGATGTCTCCAACGATGCCAAGTGCCGAGACAAGTTCCTCGTACAGTCCGCCCCGATCACGCCCGAGAAGGAGTTCTCTAGTATTGCCTCAGTGCTCGAGACTACCGACAAGTCCCT
>311 558 2689
GTAGTATTTGGGTCGCGATTTAATAATCTTTAGAAATGTAGCCACCATAGCTTCTTGATAGATAAATTAATTTTGAAATTACCATCATCTTCAACGGAACCCACTGTTACCCAGACCAGAAAATGATTGTTGGCTGTAGTTACTGGAATACCCGCTCTGATTATCGCGAGCACCACCACCACTTCCATTCATTAAGGAAGGGAATGGTTCCAGCTCCCGCTGCGGATTGCTGCCTGTTGCCGACTCAAAGTCAAACATCGGCAGTTTATTTCTATCCATGCGATTTACAACACCGCCTGGTATATCTTGAGCGACTGCATCGGACTCTCCAGTGGTACCTTCATTCTTCTGTGTTGGTCCACCAACGGTTGTCTTGTCGTCGCCGCTATATGGCCCAGGCTGTAGGACAGATTCGTAGTCGGAAGGAGGGACAGCTGAAACCGGTGGAGGACTGATTATTCCCTTCGAGTGTCGAATTGTTCGTATACTTGCTTCATCGAGTAGTGAGTCAACACGTGATTCATCTTTCTGGCCCCGGCCTCTACCACTAACAACCCC
>312 177 306
GGCTGAAGGGGCGTCATCTGTAAATAGAAGAGCTTCGTTTAAATGCAGAATGTTGTCCTCGGACAACATCGTCTCGTTATCGTGCAGGAGAGATCCCAAAGTGAATGTTGTCCATTGGGCAACCTCTACGCAGTAACAAACCCGGAACCTGATCGCGTGCTGGACCTCGATTGCAGC
>313 242 441
AATCCGTTTAAATGTTGATGTCAGCGTTCAGGGCCTTATATAACAGGTTGAGGTACATCGACTGTTTGGATGATGTAGCCACCCGAGGATCCAGTAATGATTCATAGAGTGTTTTATAAAACCGATCCGCTGAAACTGCATGAGAAGAAGAGAGCTGTTGAATGAGCATAAGAGCCTGAATGCTAGTGTTAAAGTTAGAAGAATTGGTAATACGGAAAAGGGTATCCAGATGTTTAGAAAGC
>314 57 107
TCATTTTGCAGGATACTGACGTGCCTGATACAGAATAAAAGACATCAACACCCACTG
>315 590 3562
TCAAGATTCAACAACATGCACAAAAGAAAAGGAAAAACAATCAAGAAATTAATAAAAAAAAGGAAATAAGAAATCTCCCAAACACGCCCCTCTTTTTTTTAAACAGCTGGAACAATAAATGGAGTCAGGCGAGACCAAAATAGACCGTTCTCATCTCCTCCAGAAGGCTGCCTTGTAGGCTACCTTGTTGAAGTGCCGCTGAATAGTCCAGCCAGTTTCGGTAAAGAAGTCAGTAACTTTATGCTTGATACTTCTGTGCGGAATCCTCTTTCCAATCGAACTGGGAGCACTTGTGCTTCCTGAACTACTACCGATAGTGAACTTGCCAGCGCTGAATTTCATCTTGCCCTCAGCAATCATCTGGACGAGGTTGAGTATTGCAAAGGCTGTAGAACCAATGCCACGGAACACGGCTAGACCAGCAACACTCCAAAGTACAAAGGCTAGGTAACCGTTACTTCCAATGTGCTTGCTGCTGTACGACTCTGTCACGGCCATGCCTAGTATAGCGTTGGCAATCAGCCATACAGAGACCATGTATGTTCGGACAGCACGGTAGTAATCTTCTTGCATCTGAGACTCGGATAAGG
>316 527 1881
TCAAACCGCTGCTCGATGTTCTCGACAATGGGACGCCACGAGTCGTCGTTGTTGACGAAGTCTCCGAATCCGGGGGTGTCGACGACGGTCAAACGCAGACGGACGCCGTTCTCCTCGATGTCTGCACTGATGGACTCGACAGAGACGGTCTTGGGGATGATGTCCAGGCTGGGGCCAGTACGTTCTCGTGGGGGATATAGGGATGTGTTGAAGAGTGTGTTGACCAGTGTCGATTTTCCCAGACCAGACTCACCAACGACCATGACGTTAAAGTTGAACCCCTTTCGTACACTCTTGCGGTGCCACTGGTTTGGCAGGTTGGCAAACCCAACGTAGCCGGCCAGTTTCCGGCGAACAACGTTCTTCATATCACTGGCAGCCTGGGCAGCGGCCTTGGGGTCCTTCGAGCTGACTGTCTGGGCGGCTCCGTGGCCCATCGGGTTGCTGCGTTCGACGTGAGGAGAGACATGGGGCGATGGCGGCGCTGGCGAGGGCCGGGTGGGCGTTGGGATGCCGTTAGACGCAGC
>317 334 1090
ATGAAGGAAGGCCTTGGTATGGAGTCACAACGGTCTCGGAATTGCTTGTTTGATCTTGGCTTCTTCTGAGCTGAGAGCATGGACGTACGAGAGTAAGGGGCGTGTGGCTGGTTAAATACGTTTGCGTCTGCTACACTTGGTGTACCCCTGGGTTAGCTGGTTGACTATCATGATGACGAGGCCGGGATAGCCACAGCTGAGATGGAGACGGCAGGGAAGCGAGAGCGTGTCTCAGCTGCAAGTTGGCGTGGAGCTTGTTTAGTCTAGTGCATTGCTGTCTATAATGTGTCGGTAAAAAGGGGAACGTGGTAAACTGAACAAAAGGTACTTTTTT
>318 25 312
GATTCTCTGGCTGTAGTAACTGTGT
>319 49 50
GAACTACCTTAGAGACCCTCCTATGCCTCTATTATAAAAGGGAAAAACG
>320 1332 6137
CCCCACAGCCGCAGACGGGCTCTTCCACCAGCTTCCGCCAGCTTCCGGTCAGCTCGACGTGTAAGAAAATCATTATTTTTATTGTTTAAATCCTTCGGAGCCAGGGAAAATCCATGTAGCTATAAGGAGATTTTATTTTAATCTTTATTAACTAGGTTGACATTATGATTAACACTTCAGTCTAATGCCAGCCCGAAGCTCCGAGCCCCTGACTTCAAACATGACCTGGACTCCAACGAATAGCGTTGCACACGCTGCAGCAAGGAACGCGAGGCCGGAATAAGAGCCGACAATGCCGTGTATTAGGCCCTTCAGTCCGTCCAAACCAACGGCAAACCCGACGAGATTCGCTGCCATCATTGGGAGGATATTCCCCACTGCTCCAATACCACAGAGCACACGGTATGCATTTGGATGTGATTGCCATTTCTTCGCAGGGAAGAGCATGGTACAGATAACTTCTGGAAGGACGAATAGCGTGATAAGCCAGCCCCACATGAGCAGTCGGAGGTTGATGTCATGCCAGATAGCAACAAAAGTAAAAACAGCAAGGAAGTTCATCACACCGCGGGCTTTAGAGAGTAAAGACGGTTTACTATCACTAGGACTGCTTGTGCCAGATCTAGGTCGCCCACCTCCACCGAGAGGAATGTACATGTACCGTACAACCCACCTATTAAACGACCGGTGCCAGCCGCGCCAGAACGCGAGGGCAGAGTAGTTGTTGGACATGCACCGGACCATGTTTTCTGGAGGGTCGATGCCGTCGACTAATGCCCACAAGCGGAAGAACCGCCAGGGGATAAGTAGCTTCAGCCAGATAATGTGTAAGTTGAAGTACCCCAGCATGCTGAGCTGGAAGGGCGTATACACCGACCAGTCAGGAGAGGATTTGGAGATTGCGACGACATATATGTAATGGAGAACCAGCTCCATTGACAGCAGGGTAAGCAGGAAGCGTACCCCATAAAGAACGGTGCGAGATCGGGTGAGGGAAGCGGGAGAGTAGTGTTGCTGGTTGATATAATCGTTGAAGGTAAGGATTGGTCCGGCAAGGTAGAGAGGCGAGTAAAGAATATAAGCTACGTAATTTTGTAGATTATACGTGGCAGGCGGAGCGGGCATCGATACGCGGTCACGCTCTGATAACGCAGAAGGATCAACTTGTTTCTTCTCGGGAGTCAGTCGTCTTGGTCTTGCTGAAGATTTGGAATTCCAAAAGGTACGTACCTCTGCAGGGCTTCCGGATCGATAATCCAGACTCCAGTAATAGTCCATGTTAAAACTTATTAGTCGGAGGACTGTAATTTTAAATAGCACCTCCCATCTTGG
>321 26 47
TTGTTCCATGATGCTGCTCCGGGGCG
>322 43 38
TGAGACAGGTTAGTTTTACCCCTACTGATGAAGTTCGCCGCAA
>323 276 568
GCGCAGGGTATAGCACCTCAGCAGGGACAGATGTATAGAGCTGCCTTTTCAAGAGAAGGGTGAGGGTCCAGAATAGTAGAGGGCAAACAGATTCAGTGTACGTTGTGCTCATTTCATCGTCACCAGTAGATTCATGCCAGGACTCAAGGTCCTTAAGACGTTTGAGTTGGCCGTAGTAGAGGCGACGGAGAGAGTGACTGTTCATCCGTCCAAATGAAGGGTGAACAGTGTTGTCGAATAGAACTTCGATGATCTCGGAGACTGAGGTTGAGTAGC
>324 275 890
GGCAGGAAAAGATATTTCCACCTCCGTCTAATAGTCTCCAGGGGAAAAAGAAACTGAAAAAGGGGCAAAGATGCCATTTTTTGTTGCTCGTCTCGCTTTTGTATCGCTCACGGTTATTTGGGATGAAGCCGAGAAATCCACCAAGTCGGAAAATTGGTAATGTCATGTGACCACATTTGAGTGGACCCTTAACGTCTATTTTTGTTTTTTCCCTCCTCTTGCTTAAGTAGCAGTAGGGAATTAGCAGCAGATCATGTTCATATCCGAGGTTCGGG
>325 26 14
GACCCCGACCGAACGTTAGAAGAACA
>326 64 91
GACCCCGACCGAACGTTAGAAGAAACAACGGTACAAATTAGCGTTTGCGAACCAGCCACCATGC
>327 35 87
CGCCCTCGATCTTGAGAGGGGTGGGCTCGTCATCT
>328 31 276
CCCTGGCCCCCAATCTTTATATATATATATA
>329 569 2300
AGCGCAAGAGTGGCTCCTCTCTCGCTCCTACAACCACCGCGACCAACACCCCCCCAAACGGGTCACCCTCGCAGCCCTCGCCGCCGCCAGGCAACACCTCCAACCCAAACGCCTCGTCCGCCAGTCTCCCCATGAACCCGCAGAACCATCTCGGCCGCCCGCCCAGCTACACATACGCTCCCGGCGCTCCAAGGCCCGCCAGCCCGCTCCCGCCTGGCGGCCAGCATCACCCGCAGCAGCTCGCCCACCATCCGCCGCCGCTGAACACGGGTGTGGGCGTGCCATACCCTACCGGAGGCGGCATGTCCTCTGCTCCTCCGCCGCCAGGGTACGGTGGCTACCCGCCTCAGTCGACTGGCCAGGGACATGGCATCCCACAGCCCCTCGCGCCATTTCGCGGCCATACCGGGGAGCTCGACAACCAGGCGCGCAGCAAGGCCCAGCTAATTGTCGGTATTGATTTTGGAACCACTTTCTCCGGTGTTGCTTATGCCTTTGCTACCAATACCGAGGCCAAGGAGGACATTATCACTGAGTGGCCTGGCGCTGGCACACATACCAAACAAAAG
>330 86 124
CAACCAAAATAGGGATTACACTGCATGATCTGTAATTGAACTTGATCATCTCAAGTAGAGAATCAAGAACACGGGGTTCAACGCCT
>331 39 42
CGTCAGCCGAAGGGAAGCCGGTTAGATTCCGGCACCTGG
>332 43 82
TCAAAGTTTTTGGGTTCTGGGGGGGAGTATGGTCGCAAGGCTG
>333 119 203
AAATGCGATGAATCGTCCGCCACTGGTGAATCTGATGTCCTTCGAAAGACTCCTGGTGATGTTGTCTACCAGGCCATCGAGAACCAGGAATCTCTTGCAAAGCTGGATCCGTTTATCTT
>334 694 1879
CCCTCTGTCAAAAGCTACGATGCGAGGTTAAAATAAAGCTGAGATTTAACCCACACAACGGTCACGTGATGGAGATCCCGAGCTGATAAGCTCCGACAGACAAATGACTACCTAGCTTCTTCAAGACATAAATTTTTATTACTAGGTACCAAGGGCTTATTATTGTGGTTACTTTAGTTCAATAAATTAGTAAAGAGATCATCCCGTGGGATATTATAGGCCAGTCACCTTCCGGGATAGTTGACCGCCTTGGAATGGATCGCAGATGAAGATCTATGTTTATATCGGAGTAAGACGCCCACTTTGAGATATTCGCGTGCTATAATCCTTAATGAGAGAGATTTCTGTCTCTTTTGGAAGCTTAATTCACTCCCGTAAATTACCTTTATTACATTATTGCCTACCCTGCTACTTGTCCCATAGGTAATGGCATTGGGGTTATTCCTGGGTGGATAAAGTTGCTCGCCCATCTCCCCTGATCTTGGAATCGCTAAAAGTTCATTGGAGGCAAATAGGTTATGATATCTACCCTGGCGTCGACAGCATCCCAATGGTAGCAGAGGCTAGAAGGCAAAACCGTGTTAGCATCGCGGTCTCGCGAAAGAAACCCACACTTAACAGCAGTAACGGCAATCAATTTCTGTTCTTGTAAAATCACTGTTTGGTCCTTAGCCCGGGAATTGAATGTAAACTT
>335 98 148
TGGGAAACTGATTGGACAAGTCGTTCACGGATGGTTTCTGTGAGCCGCTTGTACTCTTCGGCAGCGAGCTGGATTCGAAAATCTCGTTCTTGTTTGAT
>336 466 1614
CTGAACTGACCTCCCAGCTTGACGATGGGGATGACGATGCAGTCTCCGACTCCGAGAAGAGAGACAAATTTGATCCCAGCTCCTTACCAGGCCCAACACAACCATTGAAGCGCCGGCTTACCAAACATTCGGATCTCATGTCCGTCTTATCAATCCCCGGAGGCAGAAGCCGCAGCATACGGTCCGCTAGAAGTATCCGTACAAACAGGAGCCGTCTAGCCAATGCAACTGTAAGCGATATCATGCGGGAGCTTGCATCGGACGAAGTGAAGTATATGCGTGAATTGAGGACCCTGGTCGGCGGCGTTATCCCTGTGCTATTGACTTCAATTCTCTCTCGGGCGGATTCAGCTATTGCTGCCGGCCTGTTCCGACGTACAGCCGATCCAGCTGACCAGGAAAATTTCACTCGGCCCATTATAAACATGGGAGTTTCTCTAGAAAAACTCAAGGCTCTTCACAAACG
>337 69 90
AAAGAGAAGCTAGTCGTGAGTTCGCAAGTCGTGAAGTCCGAGCTTGATCTATGCCAAGGCAAACGGAGC
>338 74 422
GAGTTCCTTACCATGATGGCTCGCAAGATGAAGGATACCGATTCCGAGGAGGAGATCCGAGAAGCCTTTAAGGT
>339 25 2
AAGAAGAAGAAGAAGAAGAGAAGGA
>340 44 80
AGTGGTCAGCATCTTAGAGTAAAACAGAAGCCTTGGATAAGGTA
>341 45 42
AGTGGTCAGCATCTTAGAGTAAAAACAGAAGCCTTGGATAAGGTA
>342 120 2042
CCCCCGAGAAGACGCACGCAAGCAGGCAGAGAAGACGCAGAAGCCGCAGAAGAAAGTTGACCAAGATTTCATCCCTGACCTTCTGGCTCTTTTGACCTACCTGACTGGCCCTTCTCTTTT
>343 71 537
AAAAAGTGGTATCGAGATAGGCTTGGAGTCGCTTTAATCGTCCGTCATTGTCTAGCAGGCTGAACGGTTCC
>344 44 55
TACCTTAAGACGGGTTACCGACTTACCAATAGGACCAACCGTAC
>345 179 370
GCTGCTGCTGCTGCTGCTGCTGGTGATGATGCCTTTCGGGAGACCAGGACGCAAGGCGTATTTATTATTTAACGTATCACACAGCAGGCCTCGCAGCATCTCCATTATGTGCATGGAGCAACAATCCTCTCAATGCGCCAGCAACGTCACTGGGCCAGCCCCTGGCTGCATGGCGCACG
>346 28 19
GAGACCTCTCGGTCCAACACTCTTTCGG
>347 50 68
CCCCAGTACCTCCATCGGCTCAGACCCGTCCTCCGCCTCCTCCCCCTCCA
>348 32 411
ACCGGTACCCCAAGACTCGGCGGATGTTTGTT
>349 26 7806
AAGCCAGTTATCCCTGTGGTAACTTT
>350 42 36
ATGAAAGTAACTAATAGTGGGGGGAAATAGCCGATTTTAGCG
>351 434 1172
ACATGGCGAAGGTTGTCTATAAAGAATCGGCAGTTCTTAACATTCCAAGCGAGCGTGCGCTTGGATTACATGCTAATCACCGCGAAATATGCCGGTACCAGGGCGCGGATGATCCGATATTTAGAGAAGTTGCTGCCCGCCTCCAGCAATTGGTAGAGTTAGGCCCTCTACGTAACGATGCCCGGGTATTTCTTCCGTGGGACGTCACGCCACATTTTACTGGACGACGAGATTATATTAAGAAGATCCATGATGTTTTCTCTGGCTCTAAGGGCCGTCGAATAGTCGCGATTCACGGGGATGGCGGCATGGGGAAGACGGAAATAGCTTTAAAATATGCACGAGAAAATGAGCACCGCTATGACTACGTTCTTTTCGCGAATTCAACTAACATCCAGTCTTTGGAAAGTGATTTCAGTGATCTTCATGAAAAA
>352 30 16
AAATTTAAATTAAAATTAAATTAATAATAA
>353 28 8
AAATTTAAATTAAAATTAAATTAAATTA
>354 1106 4132
ATTGTCAAGTCTGCTATTCTAACATGAGGTATGCCTAGTCCCAAACTCCGGTCATTATATCGATGGTCAAGAAAACATGGTCGTCTGCTCTACGAGCGGGAGACCTCGCACTTGATAAGGCCATTGGGGCCGGACTGGGGAACATAGACCTCGGCGTCCTTGCCCGTGTTCTTGATGTCCTTGTGCCAGCTCAAGTCAAGCTCAAAGTAGTGCTTGTTCGGGAGGGAGTAGGTGATGGTCTGCGTCTCGGGCACAGCATCCAGGATCTGCTCGCACATCTTGTACATTGTGTTCTGCACACTGGCGCTCTCATCCTCCGCGAAGAGCTTGAGCGTGATCTTACGGGCAGCCTCCCAGGCGTTGTCGAACTTGTCAACTGCCTCCTTGACGGCGGCTAGGTCCTTGAAGGTAGCCCAGCGCCAGCTAGCGTCAACATCGGTGGAAAGGATACGGTCCCAGGTCTCAGCGAGGGTCGTGTACTCGTCGCGAACGAAGCCGTGGAAGGCGGAGCCGGTGCTCTTGAGGACGGAGAGGCCTGCGATGGAGCTCTCGATGGTGAGGCCCTCGCCGCGCTTGAACGTCGCCTCGACGTTGCGGGTCTCATTGCCGTCCTTGATGAAGCTGTGCGGGTGCGGCTTGCCATCCACATCCATGCGCTGCCAGCGGTGGGAAATGACCTTGACATGCGCGGCGTTGATGTGAGAGTAGCGCTCGACAAAGTGGGAGGCGATGGTAGAGGCGAAGAGCTCGGGCGGGGTGACCTCATGTTGCTTTGCGAGGATGTAGATTGTGTTCTTGATGGAGTCTGTGGCAACGACGACGGAGTTGTCTGCGGCGGTATAGGAAGACTCGATGGCACCCTCGAGGAGGCAGCAGACGGTCATCTCGGTGACGGTCTGGACGGAAGTGGCCGGGTCGCGGTGGACCTTGTAGACGCGGACGTTGTCCTTGCCATAGCGGGCAGCTGAGACGTAAGGCATTGTGATGTTGTTATGTCGGTCGTGAGGCTGAGTGATGGGAGTAAAGAGTTCTATCAGTGCTGAGAGTACGCGATTCGTTGGATGACGTTGGTGATAATGAGTGAGTGAGGCAGCTGTAGAGGGGAG
>355 707 1745
TGAGGCACTGGTGTGACAAAGCAGGCATTCACTTGAAGAGGCTTCTGTATTCCTCAAGCCTCTCCTTTTGAAGCTCGCGTCTATCCATCTTTCTATTCAAGCTCATGTCAGCAAGTTTCTGCTTCCGCTTGGCCAGTTCCGTGATCTTCTCTTCAATGCTATCGTTCATTATGAATTGTATGGTGGTGACTTCTCTCGTCTGACCAATTCGATGCACACGGTCGACCGCCTGGGCAATAGCCGCGGGATTGTACTGCGGTTCCATGATGTAAACCATCGAGCCTGCAGTCAGGTTGAGTCCTACTCCGCCAGCTCCAATGGTTACTAGAAGGATCGTAACATTATCGTCTGTCGAGAAGGTTTCGATGGATGCATTTCGTTGCTTCAGGGACATGGTGCCGTCTAGACGGGTATAGCCCGTCAACCCATTCTCCTCGAGAGCAATCTCTATCAAATCAAGATGTGATGTCCAAGCAGAAAATATAACACTTTTGATCGGGGGTTGCCGAGAGGATTTCTTGTTATCCTCAGCCGTGTCTAAAAGGTGCGAAATCAAAGCTTTTGTCTTAGTGTGCGGCCCTTCGTAAAGCCCGAATTCTTTAGTTTGTTTGCGGTTCTTTTTGTTTCGAGTAGCGAGGCTTGATATTCTTCGAACCCTGCCGTGGTGATGACAGAGTAAGCCGGAGCTATCACGGAGTTGCAAAACT
>356 159 401
CATGTGGGACGTTGTAGTGAGATCCCCAGGACCGTGAGATGACTGGGTTGTTTGGGTACTCTGTCCATGGTCCCTCGAGGCTGTTGGAGTACCGAAGCGAAATGCCACCAGGGTCGTCATGGGGCGCGTAGTAGATATACCACTCAGCACGGGGGTTTT
>357 58 3872
TAAATGGCGGCGCAAATGGCAACAGAAAGGACGACACCGAGAGGGATCAACTCCGGAG
>358 382 6139
CGTGAACTGGCCAGTATCGCTCCTGCATGTGATTGGAAGTGAAGATGTTGGTAACTCCGGCAAGTCTGTGCAGAAGCCTGTCCTCAAATCCGAACATCGGGGCTGGTCTGACGATAGTGGTCTCGGGGAAAATGGATCTTGCAACGTTTTCACCTTGAGCCTTGGTCCTGAAGAATTCCGAAGGGGAGTCAAGACTAGCGTTATAGGAGGAAACATGGACGTATCGGTCAACGTCATATTTGGCAACGGATTCCACAATTCGTTCTGTTCCTTCAACATGGATATCCTCGTAAGAGAAGTTCTTCGTGGGATAGTTTCGGCCGATTAGATTGTAGACAATGTCAGAATGGCGTACGCTCTCCTCGATCGATTGGGTGTTGCG
>359 49 82
GAACTCTTGTACAGCCCTTTTTTCTACGGTACAAGGTAGCAATATCGAT
>360 46 95
CTAGCGCGTGCTTATGCTCCCACCTCTGTTCTCTTGTCTGCTTAAT
>361 133 218
CCCCATAAACCGCTTCCCTGTCCTCAATGTGAGAGGGATTCTCTCTTTCTGCAGCTCACTTTGTCTCGTTTTCTGTTATTTGTTCTTCTTCTTCATGGATATCTATTCAACTTCCTCTCACTTCTTCCGTTGC
>362 97 146
AAAAAAAAGCTCGGTGGAACGAAATTTTTTCTTACGCCATCTCCGAGTTCAACTGACCGTGTTCTAATAAAATAGTTTTCTTCCCTAAACCCAGCAA
>363 433 1350
CAAGATGGTCATCAGACGCACAAGATGCAAGATCAGAGGAAAAAGAAAGTAAATGGTTTTTTAAACCAGAGGAGATTCTAAACGGGGTTCTGCATTGCCGGCTCGGCTATCGCTATCATCACTTGTGCTCCGCTTCGTGGTGCTGGGAAAGCTTCAATCCTAGTGACGGCCATCGGTGGCGTTCTCCGTACTGCAAGGAGAGACATCCAACCAGCGTAACACGGAAATGGGAAGAGGTATTACCTGTTCCCCGTGAAGCCCGTTTATCCGTATATCCCCAACACGGTTGTCATGGCTATGGTAAGTATCTCTGAACATTTAAGATTGCTGCTACGCTCCTCAATAATGCTACACTGTGCTCGCGGCCCTAAGATCTCAAAGCAGTGCAGCCTGAGTTTCTTTTTGGAATTCCGAACTGTACTGACTGGCGTTA
>364 37 1123
AGCCCGATCCTTGCCTGGATTTGTTGTAACACCCTCC
>365 47 218
AGCCCGATCCTTGCCTGGATTTGTGTAACACCCTCCACCAAGCGGCA
>366 43 57
ACATCCATGAAGAAGGAGCGGGGGCGGGCACAAGGGTCTTGAG
>367 44 100
ACATCCATGAAGAAGGAGCGGGGGGCGGGCACAAGGGTCTTGAG
>368 28 61
AAACACGCAAGAGCAGCAAGATCAGAGC
>369 540 1540
GGTTGGCAGCGAGGTTGGACGTGCTTGCAGCAAGTGACGTTTTCTCTTTTTGGGCGATTCTAGATGATCGCGCTAGGCCAAATCGGGTATGCCAGCGTCACTGAGGATTTTGATATTGGGATAGGTCGCGCTAGCCGCATTAGGAAGCACTGGAGGCCCATGCGCTGGCCCAGACTACCAAACAGCGCCCAAACAGCCCGATTTGTAGCGTCATGGACAACGTCAACTCATCAAAACACCGCCTTGCCACCATTTTCCCGACAGCGCTATCCCGACCCTACGACGCTCGATTCACACAATAGTACCGTCATTTTACTGCTCATGAATAGCTCTATCGTTTGATACCTGTTTTGGGCCACCACATGCCCATGAGAGGGCCTATCTTCGCTATCCGAGAGTCATGTCACGGCTTGGGGGGATGATGAGGGCTACGCGTCCGAAAAAGCTCACCCCCAAGCAGCCGATACCGATATTCCGAGAGGATCAGATTGACCTTACCGAAGATGATCCGCAAACTACACTACAGTCTATCGAAACCGG
>370 110 172
TGACAACTATGAATTGGAGCTGTGCCATTTTTGGAGGAGTGGTCATGTTCTCTCTGATCTATTACGTCCTGCATGCCAGGCATGTCTATAAGGGACCAGTCACGCGAATA
>371 109 334
GTACTAATTTATCACACAACTTGGGTAAGTATATGTGCCCTTATTAAGAAATAAAACCAGGGGCTGATAATATTCTATTACTCTAGTATTCACAATAAGCACCGCTGCA
>372 26 10
TAGGGAATAAAATAAAAGGAAAAAAA
>373 33 262
AAAAAAAAGGGCGCGCTCTTAGGAGCAGCGTAG
>374 149 1000
AAAGAATAGCAGCAAATGCTATAGACATTCAACGGGCAAGGAGATGGTATCTTAACCTTGGCCACCAACCGCTCTCCAAATCTCCATATTTACAACACGAACTAAGAGGAAGCTATGCTCCCATCACTCCCCTCTTCATCGGCCTTTTT
>375 792 2563
CTGAGGCCAGAAGGTCTTATCATCGATACAAACAGTGCAAACAATTCACTGATTATGTAACGTTTTGGTCTAGCCCTCGTGGGCGCGTGGAAATAGACGCGGGCAGAACCTTAAAATGGAACATACAGGCTCCCCAATTGTTTTCCAATATAATAATGATCTTAAGATTATGATAAGTGAGAGATTGCTGGTATAACAAGAGATAAAGACTAGTCATTTCTCGTATGTACATAATGCCGGAACTCCTAAACACCCTTGATCCTCCACTTTGGGCCAAAAACGATATCTAGAGTTTGCGATTGGCCTTTTCAAACTGATGGGACTTTGAAGTCTTTGTATGTCCACTTTTCCGTTGCTTTTCTCTTTGCCTTTTTGGCCTGTGTGATTGGATTGCGGGCTTCTAGCTTGCCCTGGACCATCAGGGTTCTATATCTATCTGCTAGTAAGTTCCCTTCTGGCTTGAGGAGGAGAAGAGAATCTTTAAGTTCTTCCGGAAGAACCAACTCCAGCGGCTTGGCCGGTACGCTATGGATACGTGTTAGTGATGGGTATATTAGGAGCATAATGATTAGACTTACGGAGTTCTGCCACCAAATGGTCGCTTGCGGAGGGTAGGCTCGTCATCTTCAGACGATTCTTCAGCTTTGGCCACAGCCAGTTTTGCCTTCTCGTTCTCTTCAATCTGCTTTGAGATTGCTTTAGCTTGTGCAGCTTGCTGCTCCCTTTTCTTCATTTTAGCCTCCGCCTTCGCTTTTCTCTCTGCCTCTTTCCTCCTTAAAATTTTATTTCGCT
>376 65 82
GGGCGAAAGGTGTGGGATTCCCATGACCATGGAATGAAGTCATGAAGAGGGGAAAAGGAAAAAAA
>377 38 117
GACAAGGGAACGTAAATACGGACACAAGCTGATGACTT
>378 48 168
TAAATAGGTGAGTGTATGTATATATATACGACTAGATCCGAGCCGGGA
>379 49 75
TAAATAGGTGAGTGTATGTATATACTATACGACTAGATCCGAGCCGGGA
>380 311 1482
GGTAATGTCTATTGTTCTATTTCTCATCACCTTCAGAAACTCGTAAAAGCCGTCCCAAGGAGCGGGCCGCGCAAACAACTTAAGATCCTCCAATCCCAGCTATCGCAATCGTCCAACTCCTTGGGAAAGCCATCATGTCGTCCGCCCCTTGCGACCACAGCGCCGTTTTCTCATGCTCTCGAATCATCGCAACTCGATGACCATGTGACAAACGCGTGCCCAATCCCTTTCTATCAAAAAGCCCAGGCATGCCAAGTTCGTGACCAAAAACGCATCTTGAATCGTGGGACAAGACAATAAAAAGCACTTTT
>381 1092 3278
AGAAATTTCCGCTTCTTGTCTACACTCGGCTTCACTTGTACGCTGATGGCAACATGGGAATCGGTTCTGCTGTACGTTGATATCTCTGTCTTGCGCGAAAATATCCAACAGTGATTATGATTGAACATGAACTAAAAATCTACTTTTCATGAATAGCACTTCGACTCTCGCTCTGGTGAACGGTGGAAAGGGTGGCATGATTTACATGTACATTGCCACCTTCATCGGTTTCTTCTGCTCGGTCATCTCTATGGCTGAGATTGCTTCAATGTAAGTCAATACGTCTCTACCTCATATATCTTGTATGTTTGAATAATTTGCTAACGATCTAAAAAATACAGTTCTCCAACATCTGGAGGCCAATATCATTGGGTTTCTGAATTTGCAAGTCCCAGGTATCAGAAGTTCCTGAGTTACATCACCGCTGAGGAAATCAAGGATGCCTCCAAAGTCGTTCCATGGTGCATGATTTTCACTGCCATCATCAACGGCAGTCTTGGTTTCGTGATGTTGATCACCTTCCTCTTCACCATGGGCCCAGTGGACGACTCTATACTCACACCTCCATCTGGCTTCTCCTTCCTCTCAGCTTACCTCTATGCCACAGGCTCTAAGAGCGCAACTACTGGCCTGGCATGCATCATCCTTATCCTTGAAGTCTGCAGTGCCATCAGTATTCTCGCCACTTGCTCTCGCCAGGCTTTCGCCTTCGCCCGAGACAACGCCCTTCCTTTCTCCGAGTTCTTCTCGAACGTTAACCCGACATCCAAAATCCCAGTCAACGCTGTCCTGGCTACTACTCTCATCACTATTCTTCTATCTCTAATCAACATTGGCTCCACTGCCGCGTTCAACGCCATCGCCTCCATCACAGTTGGATCTCTCTATGCCTCCTACGTGTTGAGTATTGTCTGTTTCATGTACCGCCGACGATGCGCCGAGCCATTGCCCGCACGACGATTCTCCCTTGGAAGCTGGGGAATGGGAATCAACTTTTTCTCTGCCCTCTATCTCTCCTTCGCTTTCGTCTTCACTTTCTTCCCAAGCACAAAGATGGTTACCCCCGAGACCATGAATTGGTCTTCCCTGGTA
>382 60 72
GGAGAAGAGGAGATGATGTCAACCTAGTTCCTCCTGCTGCCGAGTGTCTCTGCTGCCTCC
>383 119 285
TTGGAGAGCATGGCAAAGAAGACTGTCAAAGCAGTTAGTACACACAATCTATAAAACGGCATTACGCTGCAATTGGGACATATGGGAGTTCATACGTGAAGTCACCGGTAGCCTCTGGG
>384 81 114
CAACATTCAGCTCCGGCCCAGGAACATACGTCCGCGACTCCTCTATCTGCGCCTCCATACCCGGCCCAGTAATCCTCAAAA
>385 29 81
TTTTAATTTTATTTTATTTTATTTTATTT
>386 26 996
CGAAAGAAAAAGTTGGAATGCGCCAG
>387 580 1131
AAAATTCCTTGATATCCCTATGCCTCATTGACCAAGATTATCCTAGCCCTAAGTATTCCTCAACTTCTACGCCTATCCCATGGGCCATCTCAACAACCCATTCATCACTGATAGAATTTCCTGCACTAACCATTGCATTGATATTGAGGCACCATTTTTCAGCTCCATCCACAACTCCTCCGGCTGCCGCTGTTCCTGCAGAAGCAGGAATGAGGAGACGGAGGCGCTGTAGCGTTGCAAGTTCTGGGTATATTGTATCTGCCAGAGATATATCTGTGATTAATGGGGGATTTGGATCTATAGCACGATAAACAGCTAACAGCCGCTCAAGTGTAAATGAGTGAGGATTAACAAAGTAACTGCTTCGACCACCACGCGTTCCTCCAGGAATAGATGGGGTGTTGGTTGCTCCTTTAGGAGCCTTGGACTGGTTTGCGGCTTTCCCACCCTTTTTCGGAGTGTCATCTGTTGGATCATCGTCTGCTTTAGTAGATGCTTTTGGTTGGATAGTTGTATTTAACCTCCTTCGACGACGCTTGACCGATGGTGTGAACTTTGAGAAAAGAGATAAATCAAGGCG
>388 46 44
AAATCCAGGGGGAAAAAAGTCAAAACCCAGCCATGTTTTCTTCCCA
>389 183 1071
ATTATATTTGCAACTTCTGATCCCCTCCGCCCGGAAGCTGCACAGGTGGTGTCCCAGCTCCAGGCCAGGAATATCGATGTCCATATGTGCACAGGTGACAACGCTATTACAGCCCATGCTGTAGCCTCAGTGCTCGGTATCCCTAGGTCAAATGTCATAGCAAATGTCCTCCCATCTCAAAAA
>390 45 42
GCAGCTTCATGCCTGGTGCCTTTTTGCTCGTGTCGTGAAAAACCC
>391 1019 2861
CCCTTTTTGAGTCTTGGGTTGCATTATAATACTGAGAGTTCACAGATAAAACCAAATATTGGACATGGGGAAGGTGCATCAGGAATTTCAAGTGTTATCAAGGGGGTAATGGCCCTTGAAAATGATAGAATACCACCGAACGTGTTTTTTGAATCACCAAACCCAAGGATTCCATTCCAAGGGGGCAAACTTCAAGTGCCGGTGGATTCTTCACCCTGGCCAGAGCACCGCAGCAAAAGAATCAGTGTCAACAGCTTTGGGGTCGGCGGTGCTAATGCTCATACTATTTTGGAGTCTGCTGCTTCGTTTTGTGGCACCACTAAAAAGCCGAACCCTATACAATGCGGTGGCCCTTGCCTCCTCACTGTATCCGCAAAGAATTCTGATCAGCTAAAAGAGCGAGTTAAGATAGTCACTGATTATCTGAATGAAGACGTGTCACAGCTGCGTGACTTGGCTTACACCCTAGGAGTACGCCGAGAGCATTTACCGCACCGTGCCTTTATCATAGCACAACTGGACCAACCTATTAACTCCGTTGATTTCCACACTGGCCAGGCTAAGTCTTCTGGTCTGGCCTTTGTCTTCACAGGTCAAGGTGCCCAATGGCCAGGTATGGGAAAAGATTTGCTAAACTCTTTCCCGAGTGCCAGAAAAGACATACAGACTCTAGATAAGGTCCTCCAGGACTTACCAGACGGTCCCAGCTGGTCGATAGAAGGTAAAACAACCAAATATAAATTGGGTTTTCATCTACTAACGGGTTTTTAGAGGAGCTTGTTAAAACTGGTGATGATAGCAGGGTCCATGAGGCAGAGTTCTCCCAGCCTCTTTGCACTGCTCTCCAAATTGCACTTGTGAATATATTATACGGATGGGGTATCAGGCCATCATCTGTTGTTGGGCATTCTAGTGGAGAGATTACAGCTGCTTATGCTTCTGGTGCTATAACTTCCAAATTGGCTATAATTATAGCATACTATCGAGGTAAAATTACAAAAGAACTGGCAACAAAGGGT
>392 109 219
GACATGAAAGCGGAGCAAAAGAACTGCACTGAGATTGTTAGCAGACGAGCTACTCCTTCTTGTGAGGTTTTAGAATGATACCCACCAGAGCATTAATGTATGGCTGAAT
>393 61 104
AAAATTTAGAAACGAGGAAGAAATCAACACAAAAATTAGAATAGTTTAACGGGGGGAAACG
>394 32 193
GGCTCTGGCCCATCCCTCTTCCATGACCAGTA
>395 30 18
GGCTCTGGCCCATCCCTCTTCCATCGACCA
>396 114 376
CGGAAAGGGAGCTGTCTTCTCTGGTAAACCCATCCTATGTTTATCTCCTACTGAAATATAACAGCATTATCACTAACACAATGTTTCTCAGGGGCTACCAACCGCGAGCTTGAT
>397 202 585
GGAAAAGTATATGGTCTCCTTTAGCTCGGGATCTAGGAGATGTCTTGGGATGAAGTAAGTAGACCAATCGTGATAATGGTTATACCTAACACCTATCGTTGGTGTACCCAACAAAATTATCTGGTCCCTGATGGCTTTGTTCACTGACGAATCAACAGTCTTGCAAAGGCCGAAATATTCATTGCGGCCAGCACGATATTCC
>398 61 74
TTTGAGTCGACGGTGGCGCCGTAGTTGTCACTGTGGCCGTGGCCATGATGAAGTGATCCAA
>399 29 798
ACCGTCAAGAAATCCGCCAAGAGCATCAT
>400 31 66
CTACCCCGACCCCGACCGAACGTTAGAAGAA
>401 25 34
AGAGGACAGCAAGAGGACAGCAAGA
>402 25 510
GCAGAGTCTTCCAGACGCAACTCCC
>403 46 63
GCAGAGTCTTCCAGACGCAACTCCACCAAGCCACTGTTGAAGATGA
>404 1448 7742
CTTGTATGTGAAGTATGCTTCACTACTTGTTCAGCAGATGACTCTTGAACTCGATGAAGATTTCATTTTTGCCCTCCTCGACTTTGTGAAGGTTCCAGGCGCCGCTTGGTCCGAGGAACGTGAGGACCCCATCTGTGAGGCTGAACTTGGCATTCCAGAACCAAAACACGAAGCACAAGGGCAGGACGTATATTTTGAGGTCCTCCACTTGCATCCTATGCAGCTTGATCTGTCCTTCGTTCGTACAGAACGAGTCAATGTTGAGGATACGACAGAGTCGTCTAACCCATTGATGTTCTTCGTCAACGTCATGACTATGTCAATTGGTAACGTTAATGATGCTCCGGTTAGATTAAACGCACTGCTTCTGGAGAACGCAAGAGTGTCTATACCGATGCTTGTTTCGAATATCACAAACCACTATACTCAAGAATTTCTTCGTCAAGTCCACGTTGTTATTGGCTCTGCGGATTTCCTAGGTAATCCTGTTGGCTTGTTTAACACCGTGAGTTCTGGAGTTGCCGATATATTCTATGAGCCATATCAAGGGTTCGTCATGTCCGACAGACCTCAGGAGCTAGGCCTCGGAATTGCCAAGGGTGCCACTTCATTCGTCAAGAAGTCAGTGTTTGGAATCACGGACAGTCTTACAAAGTTCACGGGAAGCGTTTCCAAAGGTCTCGCTGCCGCAACACTGGATAAAGAGTTTCAGGATCAGCGAAGGATGTCTAGAGCCCGAAATAGGCCAAAGCATGCTCTCTATGGAGTGACTGCAGGTGGCAGTGCTTTTGCTACCAGCATGGCAAGTGGAATTGGTGGTCTTGCGCGTCATCCACTGGAGGGTGCTGAAAAAGAAGGATTCCAGGGATTTGTTAAAGGTGTCGGGAAAGGATTCTTAGGACTTGCAACAAAGCCAGCACTTGGTGCTTTTGATCTAGCTTCTAATCTTGCTGAAGGAGTAAGAAATACGACTACAGTTTTCGATGCCGGTGGTCTTGACCGAGTTCGTTTAACTCGCTTCATTGGCCGAGCTGGAATTGTCAAGCCGTATTCTCAGCGAGAAGCACTAGGCCAATTCTGGCTCAAAACGACAGACGATGGCAAATACTTCAACGAGGAATATATTGCTCATCTGGAGTTCCCTGGCAAAGATATGCTTGTGTTATTGACGTATGATCGAATCATGCTTGTCCGATCAAAGCGTCTCACAACAGAATGGGACATCAAATTGACCGATATTCAAAAGATATCAAAGGAGAGAACGGGAATGACCATAACGCTAAAGGGCGGCACCAACGGACCATTCATACCGGTACAGGATGAGAGTGGAAGAAACTGGTTCTACAAACAAATTGCTATTGCTGTCAACGCATTTAATGAGAAGTATAGTGCCAAGGGATAGCGTTTGCCAGCCGTTTCCAAGGCACGGAAATGAGAGATGCAAAAAA
>405 46 44
CAACATCACCACCGATCCTCAGGGGTAACGCGGTCGGGTCCGTTCA
>406 73 98
CCCGGGCAAGGAGCTCAAGCATAACCATAGGCGAGGGCGACGCCCGGAATGGCGTTCATTCTAATGGTCAGCT
>407 476 2214
GGAGGTAGAGAGGAGAGATATTTATACCCGGCTTGGTGATCTGGCGAGGACAGTGACTGTTGCGCTAGCAACGCAGGAAACAAAGAAAGAACTTTCACTTCTCTCACTTTGTGTCTGTTGAAGAGCGTGATTAGCGAGAGCAGGACAGGCTACTAGCGCAGGACGGCGGCGAGGACAGGACAGCAAGTGAGATTTGGCAGCAGGACACGCTGATGCCATGGCTACGAGGCTACGATGGTGATACTCCTTGACGTGATACGGTGATCTGATCTAGTTGATCTGATCTAGCTGACTTGATCTAGTTGATTTGATTTGGTTGATCTGATCTTGTTGATCTGATCTGGATGTTGATTTGATATTTGATGGGGCTTTGGTTTGTTGATATCAAACCCCACAAAGCTGATGACAGTGAAGCGAGACAAAGACGCGCTAGCCAAACAAACAAAGGCTTAGTTACCTAGACAATGGCTTTGTAG
>408 31 191
AAAAGGTAGATAAACGCCATCCCAGATGATA
>409 188 328
CCATAATATGAACGATTCGGCTATTTTGGGCCTTCAGCATTCATATTGTGGTCTGCAGAATAATGCACAAATAAGCAAGAAACAGAAAAGCCTAGATGTTGGCATGACTGCTCGTGGTATAGACCATAAACCCAAGCAACAGATTTATGCGAAGGGTCTCAACAGCAGCTCTGTTTACTATGGATTCT
>410 135 1559
GATGGGACATGGGATGCATGGTTGAAGCTCAAAATGCTGGGTTTCTTCCTCTAGCAAATCACACCTGGCTACTCCAGGGCGACTAGAAAAGGGCAAATCGTCAAAATCCGAGAACTCCTGTTCCTCATGCCATTT
>411 25 3555
TCAGCCATAATCCGGCAGATGGTAG
>412 27 11598
GGAAGTTTGAGGCAATAACAGGTCTGT
>413 31 649
CTACACTGCCACCCAGAAGACCGTCGACGGT
>414 431 4259
AAAAGGCCAAAGAAGCCGCCAAAAACGCAGCTAAGAAGAACAAGCGTGTACTCAAGGGCAGTGTTAAGGAGGTCAACTATTTCGCAGAAGGAGACCCGTCTGCGGCTCAGATCGACAGCGTCCTCAGTGACGTTGAGCTGATCATGAGCAAGATCAACAACGAGGAATTGGCCACTATTGCATCAAAGCTTACTGCTGCCGGCAAGGATGGTGCTGCTGTAAAGGGCATTTTTGCTGCAGAGGTCACCAGGCTAGTTGGCTCTGGGGCCCTCAAGGAGGGCGATATAAAAACACTGACTGCTTAGATTCCTTTTTTTCTTCCTTTTCTTCCTTTTTTTGATTATGGAGCAGAGAATCGGCTTCCTGGTTCAGATGAGATATAGATGGCAACGAACTGGCTTTTATAATCCTCCAAAAATAATGATATTTTT
>415 41 93
TTTTTAGGTAAAGACAAGAACTAGGACGAATAGACGGGAAT
>416 29 265
GGGGTGAAATGAAGAAGGAAATCCAACAG
>417 25 2
ATTTTTTTTTTTTGTTTTTTTTTTT
>418 46 129
AATTTCTCCAATACCAATCAAACTTCCAGCAGTAGCGTGCATGATG
>419 105 257
AATTTCTCCAATACCAATCAAACTAGAGCCTTGTCAGCACTAGAAAAGCAAGGTGAAAGAAAGCGGTGCGCTTTTACACACCTTCCAGCAGTAGCGTGCATGATG
>420 47 262
CTAGGAAATTAACCGACGGACTAGCTGGCACCAGACTTGCCCTCCAA
>421 387 3844
CGCGATGTGCGCGCTCTTTTACGGCTACATGGTGGCGTCTTGGGGAGGTTATGCTTTCATCACATGTCTGCTGCCTCTGCACGCCTTTGTCCTGATCTGCATGGGTCGTTACAGCACCCGTCTCTACGTGAGCTACACTACGTGGTACGCTCTTGGTACCCTTGGTAGCATGCAAATTCCTTTTGTTGGCTTCCTTCCTGTCAAGACCAGCGAGCATATGCCAGCTCTTGGTAAGCGATACCGCGCCGCCACCAGCGTGCCCCAGCTAATTCAGTTCCTAGGTATCTTCGGATTCATCCAGCTCATTGGCTTTATCCAGTACGTCCGTTCAGCTATTACCGGAAAGCAGTTCCAGACTTTCCTAGTCACCGTACTGGTCGCCGCCTT
>422 293 635
TTTTGGATGGTGGTTAGTGAAGTTATATATTCGTTACCAGCTAGTACTGCTGCTGCTTCCAAGGTTCTATCATGTGACATGGGATGGCTCGGGAGTAGCCGTGGACAAGGGACAAAAGAGAGGACTTATTTAGAGCTGCTTTGAACAGGAAATGTCTTTGGATTTTGTTCTTGTCTGGGGTCTATCTGGCCATGGTGGGATCTTTGATCTGCCGGACATACATAAGTTATGCGAGTGCATCTTTAACGCCCCATCTTTCGAGTACGGAGCAATATTTTGAAAAACGAGGAAAA
>423 160 2193
ATTTTTGTATGTATGCTATCGTCGATTCGCCATGCAAAAAGCCAAAGGTACTCGCTCACACAAGGAGGGTAGAAGTGGTAGTAGACAGGAACAAGACAGGAACAAGAAAGAAATGGGACAGGACAGGAAACCAGGGGGTATGGACTAGGAGGAAAAGTAA
>424 83 118
GACATGTGTGCAGATAATGGATGCCTGGACTGCTGTATCAGTATGAAGGCGTACGCAATAGAGAATAGATAAGTGTGTGGATG
>425 837 3256
GAATTCCCCAAGCACCGGCCGTGAGACTGAGAACTCCCACCAGACTGGCCGGAACCCCTATTCCGCCGTCTACGCTCCAATGCAGACACAGGGGCAGCCATGCAAGGTTGTTGACCATGCTCTTCCTCCACGCCTTGAACTTTGCAGCCATCTTGACAGCCTCTTCCTTGGTCTTCTCGCGAACTCCCTTCTCAGCCTCTCCAATGTCTTTCTTTGCACCCGCTTGGCTCTTCTGTCCTTCAGCAGCAGCAGCAATCTGGCTCTCCCGCGCCAGCCGGACAAATTCAAGAAGTACATGCACCAGCCACGCCCTGACACTCCAAAGGGACCACTTGGACAGACTGCCCCATCGCTCGACGGCGCGCTTGCTGAGAACCCCCTTGGAGGCCAGGAAGGCTACATTTTCAAGCAGCTGGAAGAGCACGCAGGCAAGCACCTGCCCGTACGCAATGGCTCGCAGCACGGGATCTGCCGGTGGTGATTTGTATGTCGAGGAGCCCCAGGCCCAGAGCGGGAGGAGGCCGAGCAGCCGTAGCGAAGTGCGTGTTTCTGATACCAGGGATGCGAGAGCCAGCAGATGCGGGTGTGACGAAGCTGCAGCAGCAGTACCGCCGGCGGCCTTGGAGGGAGGAGTGACTGCCGGTTTCCTTCCGAGGGCTGCGAGAGCCAGCTGGTTCAATCTGCGTGAATGCGCGAGGGCGTAGTGCAGGATATGCGCCGAGTAGCCAACGGTAGCAAACGCCCGTTCAGTCCCATGCGCGCTGGATATGAATCTGCATCTTCGGTTAGCAGTAATTCGGCCCCAAATGGCCAGACGAGGAAGACACTCACTTGTTC
>426 1568 10100
AGGGATTGTCTATCAAAGTTGCAGCTTTGATCAATGACACTACCGGAACGCTGATTGCTTCCTCATACACCGATCCTGAGATGAAGATTGGCTGTATCTTCGGAACCGGTGTCAATGCCGCATACATGGACAACGCTGGCTCGATACCCAAGATCGCCCATTACAATCTGCCCCCTGACATGCCCGTTGCTATTAACTGCGAGTACGGTGCCTTCGACAACGAGCGTGTTGTCCTGCCCCTGACCAAGTTCGACAAGATCATTGACCGTGACTCTCCTCGTCCCGGCCAGCAGGCATTCGAGAAGATGACCGCCGGTCTCTACCTAGGTGAAATCTTCCGTCTCGTCCTGATCGATATCATCGACAACAAGGGCGGCATTATCTTCCAGGGCCAGAAGATCGATAATCTCCGAAAACCATACTTCCTGGACTCTTCCTTCCTTTCTGCTATCGAGGAGGATCCATTCGAGAACTTGTCTGAAACCCGCGACCTGTTCGAGCGTGTCCTTGGAATCCAGGCTACCAAGCCAGAACTCGAACTGTGCAGACGTCTGGCCGAACTTATTGGCACCAGAGCTGCCCGTATCTCGGCCTGCGGTGTAGCTGCAATTTGCAAGAAGAAGAACATCCAGTCCTGCCATGTTGGTGCTGACGGTTCTGTCTTCAACAAGTACCCCATTTCAAGCAGCGAGGTGCCAAGGCCCTTCGTGAGATCCTCGACTGGGCCGATAACGAAGACGACAAGGTTATCATGAGCTCCGCCGAGGACGGTTCTGGCGTTGGAGCTGCTCTCATTGCTGCCCTGACCCTCGAGCGTGTCAAGGCTGGCAACTTGGCCGGTGTCCGGAACAAGGAGAACATAAGCCAGATGCTCAAGGGTTAAATAGAAGCTATAGTTATATGGATGGCGTTGATATTCATATAATTTACTCTGGAGGTGTATTTTGGTTGATAGATTGGTTTAATCCTCTTAATTTTGCTTTGAAAGGTTCTCTCCCTTTTCATTTTTATTCTAAATTCAACATGCAGTTAAAAATATATATATAGGCCCTGGATAATTGCCATAGATCTGTGATTCTATACTTTGGATATCTAACACCAACCAGTTCCAATTCCAATTCCAAATCTACTTCATCCATGGATCTCCCAGAGACGGATTTTGCCCTGTTCGTTAGCAACGGCAATCGAGTCCGAGGTTGGTGACACTGCAACAGAAGATATACGACCAAATGGCGTGTTGGACGTAGGCCAATTCGAATAGACCATACATGAAGGTAGATGAACTAGCCTGAGAGCATCTCTCTTCCACCGACTGGCCATGACCATGAACTGCCCGTCCTGCGCAAACACCAGATGACTGATAGGGGTAGTCAATTGGTCCAACACACGAACTGGTTTCGGCCGTTGCGGTACTCCTGATTGAACATCCGCCGCCTCATCAAGGGGTTGGTTGGGTTTTCTGCGAGCCGCAGCCGCAGCATCAGCCCAGGGCTTTCTGTCATAGATATTGACGATCCCGCTGGAACTGCCAATGGCAACCCATCTATCTCCTCCAAGCTCCTGACGGC
>427 29 883
TGTTGTGGTAGTTGACGTCGGAGTTCCAG
>428 27 62
AAATTATCGTTATACTTGGTGACAAAA
>429 26 162
CGAAACCTCTGTGTCGACCGTTTCGT
>430 102 156
CGACGAGAGCAAGAAATAAAAACATAATATTCACCTTAACCGATCAAACCGCCCCCGACCTTCTCAACGACGCCGTATGGAGCCAATATCGTGGTTGGGAAA
>431 309 1954
GGCATGGGACGATTGCGGCGGAAGAGGAAGTATCCGGCCAGATCTCTCCAGGGAACGGAACGATCTGGGAGAATAAATCCTCAACTAAGAGCCAAGGGCAGGATAATTGAGGCGAGTCGGTGTCGATGCTGGTGTCGTCGAAGTTGGTGTCGAATCTTGGAACTGCAGAAGCCGTGTAGAACCGTGTGAGACTCGGGTGTCCAAGGTCGAGTCACCGCTGAAACAGGGAGTCTCGTCGCAAGTCAACGTGTATAGTATATCCGGTATTTCTAAGGTATGCGAACAGAACATGAATCCAGCTAAGGGCGG
>432 44 120
CATCCTAAATCTCAAGAGCAAAAAACATCATCCGAATTGGATAC
>433 43 38
CATCCTAAATCTCAAGAGCAAAAACATCATCCGAATTGGATAC
>434 306 727
ACGGAATACGGAGAGCAGTGGGACCAGGAAGATTCTGCTGCGTTTTTCGCCTCCTTGACAGGCTCTGACTCCTCCTGTCTGATATCTCCCGCCGCCGTCCGAGTCTTTCAACTCAGATAAAACTGATCCAGGGCGATCCAACCTGCAGAGACGGCTAGTCAAGAGGCCGCAGGATCAGCCAGCCAGTGAATGTCCCGCCGGCCGCGCGCGAGAGAGAGAGAGAAGATACGCAGCAAGGGAGCAGTCTCATCCATGTAACCGACAGCGAGCCCAAGGTTGTTCTAGACTGACCTCTCTCGTACCTTT
>435 25 230
TGAGACTCGTCACTATCATAAAGGC
>436 762 2644
TCACCCCCACTCGACTACGATGCGATCACATATTTTGCCGGTCTTGTCTGGATGATTGTATCAAATCCTCAAGCGATATGAACCAGTTCACGCAGCCAAGCGAATTTCTTTGTCCTACCTGCCGTACGCCTACAAATGCTACGTATACAACCGTGCCGCGACTTGTGGTCGCCATGTGTGATGACATATTGGTGAAGTGTCCGTATCATGCTGAAGGTTGTACCGAGACCATACAGCGTGGCCATGCGCAAGTTCATGTAGATAAGTACTGTGAGTATCGATGGATGCCATGTCCCGATGCCCAATGCGAGAAGAAGATCCGCAAAAAGGATTTAGGATCGGAAGATCGTTGCCTGCATACACTTGTAGACTGTGGGCAATGCGGGGAGTCCGTGATGGAACTTGACTTTGAGGTTTGCACTTGCCATTGCTCAGTAAATACTCGATAACCCTGGACACCAACGCTGACAATCATTCACAGGCACATGCAACAAACCTATGTCCGCAAATAGAAATGACTTGCCCTGATTGCGAGGAAGTCTACTATAAGGTCAATCAGCAAGAACACAAAGACAGCTGTTTAAAGGCTACTGCACCTTGCAAGGCTTCGAAGTATGGATGTGTGACGCGACTCCTGAAAACCGAGCTCAAGGACCACGAAGAGTCCTGCCCGCTAGCCAGATTAGGGCCGTACCTCGAGAGTCAAGCAGCAAGACTCGAAACTATGGACTCCACCATCCGACAACTGAAACAACAGAATTC
>437 610 1504
AACAACTAGACTTGGGCTGTCAATAGCCCTGAAGAAAGATATCCGATGTAAAGTACAATGTATAGAGCGCGTAAGCCGACTACACACATAATAAATTAAATCAACCTCGTCCTGGTATACACTATACCCACTTCCTTATTTTCTGTCTCTCTTTAATCCCCAGACCTCATTTTCGAGGCTTCGACAAAGTAACTAAGGTTCGGGATCAATTTTAAGCATAACTCAAAATTTAAGCTTCACAAAAAAAGTCAAATCCAAAAGCGGCTCAGAGCTAGTATAGATAAAGCTAGCGTTGTCTTGGCAGCTCCTGAGAAGCTTCGGATTATTCATCTAGAGATTTTTTTATATCAAGCAAACAGTAATGAAGCCCTTCATCAAGCGCTTCGGCTTCCTGCCTTCCCCGAACGAGAAGGATGATATCTCAGCGGACTACGAGAATTGTGCGTGCGACATGCACACAAGCGCCCCTCCGAAGTTATAGACACGGACTTCGGATACCTTTCTCGTTACGAAACTACCATCACCAAAATGCGAAAGCTATTTTAACGGTATCAAGCCTCAGGAATTCCGGCGTGCTATTAGCCAAATTACCTCGCACCTCAGACATTTT
>438 185 1503
CCCCACGAAGAAACTACACTTCAAAAAGAACTGAAAGAACACAAAAAGTCGTCGCAATGGCCGACCACGCAGCCCAGGGGCAGGGCCAGCCTGTCCCGCCAAACCATCTCGGCACTGCTGTTCCCAGCGGCCAGTTCGGCGGCGGGCACAAGGATGAGGTCCAGCAGCACCAGCACCAGCAGCAG
>439 64 80
TTTCGACCCAGCCAAAGACTCAATCATATACCACAAGGACATGGAGGGCCCCTCTGCCAGCAGA
>440 38 1082
AATGAAAGAGTAGTAAAAAGGCAGGTAACCCACCTCTT
>441 45 42
CGCCTGTTGTCCTCTTAGTACCGACAAAGCTGGGCAGCACACCTT
>442 344 2742
ACAGAACAATCCATAGCATGGTGTACACCGCTATGAAAATGTTCATGGAAATCAACCCACAGCTATTTGATGACTGCTCTCACGACTACCGAGAGTACCAAAATTCTGCTGAGGCACGAGAAAAGAGCCGGCAGGACAAATGGGATCGACTGGCTGAAATGGCAAAGGCCAAGCGAGAGAAAGTTGAACTTCCACCAGCAGAAGGCTCCAAGTCTTCTGATGCAGCCGGCTCAAATGACGGTCTAGATCCATTAACCCAAGACAACCAGCAGCGATTAAACGCGCTTAAACTGCAAGACGACACCACTGCCAGCAAGGAACGGCGGAGAGAGGGTCAAAACTCG
>443 337 1051
AAAAGAAAGGAGAGATCCCGATCCCGAATAAAAAAATACAAAAGGAATGAAGCGACTCGAAATATATCAGTTAATCTCGAGGGCAAACGAAAGCAGCTTGTTAACTATCGCTTGGATAGTGGACAGCCTCGAGGCGCTTCCCCGGGTTCCAGTGACGCAGGAGTGCCTATATAGCGGTACAACTATGCACAAGGTAGCATTTTAGATCAGGCTGGCGTATCCGCAAGGAGGCATTGTCCGGCCGTCGTAAGTAAGCATCCGCTCCTGAAAGGCCCCAAAAAGGGCGCAAGGGAAATGGATATCACTGCGGGAGGAGTGAACATGACATACCACGCGG
>444 25 5
ATTAAAATTAAAATTAAAATAAATA
>445 40 48
ATTAAAATTAAAATTAAAATAAATTAAATAAATAAATAAA
>446 110 172
CTTGACGTCGAGCTTCATGTTGGCTGAGGCGCCTTGCTGGCGGAGTGGTGTGCTCGTTCAAGGCAGTGGGCGGTCTAGAGACGTTGCGATGGTGGGGTCGGCGAGGGGAA
>447 53 58
TGGGATGTCCGGTCTAAATCTCGGAAGCCAGCAGTTGACGTGAAGATCTCAAA
>448 262 851
CCCGAGAGAGAGAGTGTGTGTGTGGATGAAGGGGGAATGGGTTAGTAGTAGAACTCGTGCCGTACGCCGTGCAGTATTAGATAGATAGTACATGAGCAAAGAAGAGCAAAACAGGGACGCGGTCGGGAGGTATATATACAGGGGGGTAAAGTACAGTTGAAAAGATGTATATGGATATCAAGGAGGTAGATAAGAGTAAGATGTGAGTGAGATGGACTAGATGTCGGCGAAGATGGCGTCGAGTTCGTCGACATCTACCGTC
>449 44 179
AAATTATAAATGTCAATACAAAAAAGTTCAGATATATTCCACTA
>450 43 98
AAATTATAAATGTCAATACAAAAAGTTCAGATATATTCCACTA
>451 49 50
CGATCCATGTTTGGCATTTTTTAGTCAGCTCCTTCGGGCCATCGTCAAC
>452 35 77
CGCTGTCCGTGTTTCGAGGGCATCCGATCAAAGGT
>453 333 674
GGTAGCTGTTGATTGAGGAGTGACAAGTAATACTGAAGCTCCGCCTGTGTGGTGATTATTATACCCTCGCCAAATGAGTCGTACTGGGGCCGACCTGCTCGCCCAAGCATCTGAAGGACATCCTGGGGGCTAAGCTCTACCCAGCTGCCTTTTTCAGGAGAGTAAACTTGAGTTCCCTTAATGATAACACAATGTGCGGGCAAATTGACGCCCCACGCAAGCGTGGCGGTACAGACAAGGACTTGCAAACTACCATCTGCAAACAGATCCTCAACAGATGTTCGATCCGCTTTGCTCATCCCAGCATGATGGATTCCAAATCCGTATGGCATT
>454 48 213
CGAGTATGCACTTTCTCGTGTTTGGTAAGATCGCACGGGCGACGGAAG
>455 67 201
AAACCTATGTTCTTCCATCGGAAATCGCTCACTATGTATTGGAATCACGTGAAACTAGGCAACAGAA
>456 79 118
GTGGGATTCGAACCCACACGCAGTTTGAATTGCCCGGAAGGCGGCTCTTACTGAGTTACCAGAGCTGACCTAAAAATAA
>457 60 101
CCCCGACCCCGACGCCAGAAGACGCCAACAAGGAGATATTTCCGGGAAATAGTAATGGCA
>458 166 1759
TTTTTATATCCTGTTGGTGGGCTCCATCTCCCTGCCTCACCGACTGCTCGGTGGTTGAACCAAAAGCGACCTATGAACCATTAACTGCTGCATACAGTTCAGCGGCACCCAGTCTACAAGGATGCCTTCCAAAGGGCATGTCGTGGGGAATACACTGTCCCCTACC
>459 49 75
CCACATCACTGCGATCTTTACAGTCGACCCCAACGCAGTTCTTGGTTAG
>460 571 1873
TATGAATTTGCTGCAAAATGACACATTAGGCGAACCAGGCGCCTTGACGGCCGGCCAATTTCTCCTACGGCCCGACATTACTACTCTATCTCCCAACCTTAAAAGATCTGGCTCCCCTAATAGTGCTACAGTAATGACCTTCTGGAAGAATTCAAAGGGCAAACCCCTGGAAGGATGTCCAAGGTATACCCTACAAAACTTGGTTGACAAGTGCAAATCTGAGTTTGGCATTTCTCTACTTGTCGGCTTTGAAGTTGAAGTAGTGTTCATGAAACCGTCTGATGCTAAACGGGACCATCGCTACAACTATCTCGAGGATGAAGACTATTTCACTCCCTGGGTCCTTAATCATTCATGGTCAAACATGACATCTGACACAAGAACAGCACTGCCTCTTGTGGAAGAGATTGCCTCCGAGCTTCTGTCTTTAGGTATCGAAATCGAGCAGTTCCACGCAGAGTCGTCTCCAGGCCAATTTGAATTCGTCCTTCCTCCATCTCGACCTCTAGCTTCAGTCGATCTCCTCATCAGAGCACGACAAGTCATCGTCACTGTTGCTGAAAGGCATGGC
>461 394 927
TTCGAGGTGGTTGAAGAAAGGTCGAAATTCGCGATAACACAAAAAGCTCCAAATTTTTGGTTGTTTGTGGGAAGCAGTTTCTGCCGACCCGCGGCCCGCCAGATCGGGCTTGGCGGTGAGCGTCGGCGGAAGGTTTACCCGGAAAAGGGCGCTAGCCTGATACGGACATAGCCCTAAGCCCTAGGCCAGTAGTCCTTAGGAAGGACTTCTCGACCGCAATGAAAGATGAAGATGACGATGGAAATGAAGGATGAGACGGTTGCTGGTGACGTTGGGATTTTCATCTGAGAAGGATCCTCCTATTTGTTACCTGAGGCGGCCGGCGAGATGGAAAACGTCCATGATAGGAGTGACCGGTTGCGACGGACGGGAGATCTGGACTAACCGTACTTCG
>462 50 52
TTTTCTCCCCTCTGTCTATTTCCATCGTGTACGTTTTATTTTTAAATTTT
>463 30 2274
TTCTGAGCGGAGTCGTACCAGTGGACGTTA
>464 71 121
CAGGATGTAGCTTAGTCAGCTTGCTTCGGCATATATGAATCTGAAAATTTTACATATAGCTACACCATCAT
>465 229 770
AAAGAACCATGGATGAGGTGAACCTTCAGCGAGCAGTTACAGAAGTTACATGGGGAAGATAAAGAGTGATAGTGTGACAAGTATGACAAGGGGGTATTGTTGGAGCCCATGGACTCGAGAAAATTGGTAGGCGTTATTTGCTCCGTACTTAGGTAGAAAAAGAAAGCCCAATATCTGTCGCTCATAATAAATCATGCCTTCCTACTCCGGTCCCACGCTGCCCACCCCC
>466 103 1663
TTTTTGGAGTCACTACTCATCATTCCCAAGACCTTGGCCGCTAACTCCGGTCATGACATCCAAGAATCAATCGCTGTCCTCCAAGACGAACATTCGGAAGGAA
>467 45 109
TGAAGATACAGGACGATAGGAAAAAGGACAGTGACGACTAATAAG
>468 47 69
TAAATGTGGTAACTGGCGAAGGAAATCTGGCGTGTGAAATTTCTTTT
>469 402 955
CCTACGCGCCAGGACAAGGAAAGAGCCAGCAGCACAACGAGAGGGCTCAGAGTTTGGATACCGCAGCCTCCGAGGGGCACCGCGCTCTGCCTTACCGCCATCCAAATCGACTCCAAGCCTGGCAGCCCCAGAGAAGGCTGTGACGAACACGTCGGCCCCCATCTCTACTGGGCAGAAGCAAATCGCAGAGACCTTGCCATCGGCCTCACTTTTCAGCACGAATGAACGGCCAACGCAAATTCTGGGCACAAAACCAGATGATGTGCTTGAGCGTCTTCGACGACTCCAGGCGGAACTGGAGCGCGCTCTCAACTCACGATCAATGGCCATCATTTCATCCAAAACCACCACTCCTCCTCATCCTCACATCGTTGTGAAGTGGGTCGACTATACCAACAAGTT
>470 25 23
TTTTTAATTTTTAATTTTTAATTTT
>471 47 146
TTATCTAATAAATACACCCCTTCCCGAAGTCGAGGTTTTTAGTCATG
>472 47 46
AGTCTTAACCTCGGAGACAACCTTTAGCACCGTTTTTCACTGCAGCA
>473 47 325
GCGCCGTGACTTAGCAAGCGCATTTAGTTTCATCTTGCGCTCCATCT
>474 572 1997
GGGTTGACATAGCGATAGTGGCTTTGAGATAGTTTTGGCAACCGGGCCGTTAGCAGCGTGTTGGCCCCGTGCATTTCTCTGAGCAGTTACCGAAGCCACGGACGCCGTTGTGGCAGCTGCTGCCGCAGTTTGTCGAGCCGGCCGCGTACAGACTGCCTGTGCCATGATTGCTTCAAGACTTAAGCTGGTGATTATGCTCCTTCATCGAGGTTTCAATCAAAAGGAAAAGAACTTGAAGCTACGCGTTGAAGTTAAGTAGGGGATATCCCAATCGGGCCATGTCATGTGAATTCCCGATGCGGCAAATTCTACTTCAACCTCAGAAATCAGCCTCATACAGTGTAATCGAGGGCAGTTTCATGAAGATATATGATACAACAAATAATATAGCAGACATTATCGAGGTATCTATTGAGGCCACGAAGATTGATAATAAACTGCATAGGGTATCGCTGTTCATGAAAATGGAACGCCGCTGGAGGAGCAAACGCTAGTTCCAGGGTATATCCTAATCGAAGAACACGCCAAACATGTTCGACCATGCTTGATATACTGAAGACAAATGCAGAGGC
>475 156 568
CCGCCAGCACCGCCAGCACCGCCAACATCGAGCGACGCCGCCGGTCGAGACACACAAAGAGGCCCAGGATATATAGACGTCCCTCCCGCCCTCCCGCTGTCTGGCCCAGTCGAGTTCGATGTGTCTGTCTACCTCGCCGGCCGCCTCTCTTCGTCT
>476 202 357
GCCCGACCTGCGGGTTACTCTTCACAAGCGCCTGGATGCACTGTGACGCAGCAGAGGGGCCAAACCACTCGCCGGGACACTTGCCGCAGGCCGTTGCTCCGTGGTGCACAAACCGGTGGATCGAGAAGGGAGCCCGTGGGTGGTCGGCAAACAACGACACCAGCTCGCTTTCTTCCTGCAATTTGCTTCCCCGTCGCCAGTC
>477 139 321
CCAATGCCGACGACGGCCTTACCGCGCAGGAAGCTAAGGCTCGCCTGGAAAAATATGGACAGAACAAGCTCGATGACGGAGAAGGCGTCTCCGTCATCAAGATTCTTATCCGACAGATTGCAAACGCAATGATGCTAGT
>478 63 78
CTGTCAATTTGATATTCTCCAATTCTGTGTACAGAATTATAAATCAGCGCTTGATTCCAAGGA
>479 1418 4160
TGCTGTAGCTGCTGGAGGCGGAGGCGGAGGCGGTAGCGGAGGAGGTTTAGCCGCGGCCACAGGCTGGGAGGGTTGTGGAGCGGACGGCGCTTGTAAGGGAGCCTGTTGTTGTTGCTGCTGTTGGTGTGGTGGGAACTGGGCATTTGGCGGAGGTTGTTGGTATGGGGGAAATTGGCGACGGTTGTTGTTGAATTGGCCTGGAGGAGCATTATAAGGGGCTCCAGGTGTGTTTGGTGGAAGGAAGCGTTGCTGACTGTTGCTAGATACGTCTTGGACTGGCGGGGCGACGGACGACGTTTCTTCTCCTTGTCCACCGAGGCGCCGGGTATTAATTTCCATGACCATCCCTTGCCGTCCCGTTCCGCATGCATGAACAAATGCGTGTTACCATTGAGGTTGTGTCGTACACTTGACGTCCAGCCCTCGGTCTCACACTTGAAGCGGAAATAGGGGTATTTGAGCTTGAGTGCACGGTATATCTGTTTTAGTGTCATGGGAGTAGGAGATTCTGATAATGCGTCGAAGATGAGAACGGCATAGTTATACGGTGGTTTGGCGAGTTCCTTGGGGGTGTAGAAGCTCTCTGGCGGATAGTCAGGAGATGGTGACTTGGAGGGTTTTCGTTTCTTTGGTGCAGGAGGACGAATGGGTTCTGTGTGCTGTTGTATTTCCATGTTGGCTGCTATACCAGCGCCGCCTCCTTCGATGGACTGCATTACTGTTTCGCCAGGGGTAGAATCGGGCTTCTTCCTCTTGGTATACTTTCGTTTCTCTACCTTAACAGGAATCGTAGATGGGTCCTCGGGGCTAATTGCAGAAGGACCAGCGGCAGGAGCGGTAGCAGAAGCAGAGGCAGGTTCTTTGGCGGCTTTGGCAGGCTTCTTACCGGCCACTGTAGCGGCTGGCGAAGGGGAAATAGCTGTGGCAGCTGCCGCGCCATTAGCTTCACGTTTAGCGGCCAGTTTCTGCTCGCGTGCAATCTCTGCTCTTTCACGTTTGGACATGATCCCGTCCTTGGGTGGTCTGCCGGGTCCGCGGCGTTTAGCCTGACCAGGTTCTGCGACAGTTGCTTTGGGGTCAGGTCGTTGTTGTTGTTGGGTCTTTCCTTTCGCCTTAACCGGTTCATCAGCCTCGCTTCGCTCCGATTCTTTCTCTACAGTAGGTCGTTCGACAGATGCTTCAGGCTCTTCGTTCTCAGGTTGGTCAGGTAAGCCCTGGCCCATCTCCGGAGGTGAAGAAGGCGCGGCATTTGCACCGGTGTCTCCAATAGGCACGTCTGGTAGCAGAAATCGGACTCGGACACCACCTATCTGTATGAAAATCCCCGCTATGAAGAGGTCTGACTTGGCCAGGGGCCAGCCAATCGGCACCCATAAAAGCACCGTTGCGACCAATGACTTCCATCTCGAAGACATTTT
>480 466 2440
AAAAACGACTAGAAAATGCGGCAAACGGTCGGACAGAGGGTGGTGTATTGTAATTACGCGAGTTACGCCGCAGAGGGGACAGCTGGACCCCGCGCGGAGGGAGGTGCGGTTACCATACGATACGACTACTGAAACGTCCTAGGGGGCAAGGCCGCGACATTGGATGGAGTTGTAGATACTTGATAGACGGACAGAAGACAACAGGTTATCCAGCTAGAGAGAGAGAAGACGGTGGGAAGAGTAAGTGCTGGGTAACTAGTGTGGAAAAGGCAGAGACAGGGGAAGAGTTGCACAGACACAGCTACGGCAGAGTACGAGGACAGAGTACAGCATCGAAGGACAAGACAGCCGAACCAAGGGACGAAGACGGCGAGGACGATGACAGGAAAAAGGTCGACAAGTCCGCGCAGATTATCTCCAGCCCTACCTCAACCAAAGTCGATCAGATACAGAGATCGGGGGGAGG
>481 34 110
GGATTGAAGAAAGGAGTGGCTTGTGTTTAGGATT
>482 58 68
GCGAATAACATCTCAAGGCCTCCTCTGAAAGCAATAGAACTAATTATACAATCGCTTT
>483 688 8446
CTGTGCAGCCTCCAGAGCTGGCTCTGCCTCCCAATGGATAGTGGGAGTCCCCTGATGGGCAGCTTGTGCTTCTGATTCCTTCATACGCTCCTCCATCTCCTCTTCGCTAAGGTATGCTCCCTCCTGCTGCACTTTAGAGGTATCTCCGCCCCAAAGCTCGTCTTCCTTGGCAATATTCTCCTCTTCAAGCTGGAATGCAGCGTATGTACCATCCTCCCGTAGAGCAGCCTTGTATTTATCTGGGTTCTCAGCAACAAGAGCTCTTACTCGTTGCAGCCAGGCGTCGAACCCCGGTGGCTTCGTAGACTGTACAACATCCAATCGGTGCTTGATAAGGGCCTCTGTCGATTTGCGATATACAGATGATTCCGGAATTGCCTTAAGTTTCTGGAGAGTTGTGGTATAGAGGTAGATGAGCGTTGGTCGAGGACTGGGGTGGGTTGAAAGGCCAGTAAGACCGGTCGGCGTGAAGGGCTCTAGGTATCTTGCTGGCTTGACATTAGCCAAAAGTCGTAAAGTTGCCCTCATGGTGTGCTAAAGAGCGATTCCTGCAAGCGCCGTGATTCAACGGCTGCGTCTCGAGCTATGCAATAGTAGATAGAAACGTCCTTTCGCCGTCGTCGCTGACCTTTCTACGCAAGTCGTTTCGCCCGCGTGGACTTGCCAACTCCGGCATGTCGGAAACGGA
>484 177 421
TGGCTCGTCTCTGAGTGAAGTCGCTGAACTGTACGTCAGCTGCAGCAAGGACGATCAAATCTACTATTAAGATTGGCCATACCGGAAACAAACGCCTTTTGGAGTGGACCTGTTAGTTCGTTTGCTCTCGTATCTCAAATTATGTTCAACATACCTTGGACGAGCCCGTAAACCTCG
>485 28 31
AGTAAAAAAGAGATGCTGGTTTTTACTC
>486 38 1279
CGAAACGACCAAGTGGGGGTAGTCAGTGAAAGCCTCAA
>487 28 879
GTCCCAGAATCAGTCGAGCAAGAGAGTT
>488 34 81
GAACCAGGGCTTTACTGTGAAAAAATTAGAGTGT
>489 26 464
CAGCGCCATGGAGGAAGTCGACTAAA
>490 45 103
GTACGAACAAACGAATACCGACAAGTTCATCCAAAATGGCACCAT
>491 29 566
TTTTGAAAAAGGTCGCATAGGCTTCTCGG
>492 46 44
AGTCACCACAGTACAGGAACCCACTCTGTCCATGACCGTCCTTGAA
>493 48 91
TACCTAGTTTACTTACTTACCCTAAGACGCCATGGCCACCTCCGCCCG
>494 38 28
AACAGCAGCAGGGTGACTGGCTGCCCTTGCCGGTGCTT
>495 26 96
CAACGTGGGCCAGACATGTCGTTTTC
>496 82 116
CCCCGAGTCTCGAATACTTCCTCCGCGTATACCGGCTCCGCTAGAAGTAGGCCACATTCTGGATGCGAGTCTCGCCGCGTTA
>497 45 63
GGTTCATCTTCGTCCTTGATGAAACGAAGCCTGGAAGGTTGCTCT
>498 36 2557
GAGGAACTCTTCTCGGGATCGGGAGTGGTTGATGTG
>499 49 50
AGTGACAAGACGTACCCAGCTTTGTACCGAAGACGATACGACGAGCGGG
>500 25 3097
TCCCTCTCCGGAATCGAACCCTAAT
>501 44 100
AGGATGATCTAAATGCCACATTTTCTCGTTTTGGTAAAATCGAG
>502 45 42
AGGATGATCTAAATGCCACATTTTTCTCGTTTTGGTAAAATCGAG
>503 27 532
CCTTCAAGTGAGCGCTGGCCTTCTCGG
>504 26 386
GTGGTATAACACCAAGCTGCCGAAAG
>505 43 38
TGAACATGTATCTGAATACCCCCCCAGGATTTTCCGAACATTC
>506 28 299
TCGTTTACTTGAGAGGAATGAAACGGGA
>507 37 26
TTTCACCTTCTCGGGGCAAAAGAAGAAACGGCAGTCT
>508 45 63
TGAAAGACATGATCAAGAAGGAAACAGCAAGGCCAAGGCTAAATT
>509 60 82
TTTTGTCCCCGCTGGATGCTTGGTCGAAAGGACTGAATGTAAGATGATGTTGGTTTTTTT
>510 562 1388
AAATATACATCAGTATCTCCCCGACAACTCTGATCCTTCAGCCGCTGACGCACTTGCCGCCTTGTATCGCTCTCATTGCACTTCAGTTATCGACAGCTTCAGGTTCTGCAAGGAAAAGAACCTCTTCCGTCACTTTTCTGCCTTCCAGGGCACCCTCACTGTGCCGGTCCACAAACTCCTCGTTCATCCGAACGTTGCACCGTGGGTGGAGGAATGTGACTGGATCATGTACCAGAAGATGCTTGCCTTTGTATCTCCATTGACAACGCAGGTTGTCCCAGACCCTGTCCTTAAGGCTTTCCAATCCATTTCATGCAAGCTTGTTACTCACATCGCCGAAACCCTCAAATCACAACCAGAGCATGTCTCCACCGCGCGACTTGTTCCTTGCCGGCTGTTCTGTCATTTGCTGAAACGCATGCTTGACGTTAACCAGTCTGCCATTGCCGCTGCTGCATGGCTATGCCACCAACAAAATCGAAATAAGATGTGGGAAGAGTTTAGTACCTTTGTTGATCCGACTGAGACCGTCATTAAGGCCAATATACCTCCATGCTCGCTG
>511 44 44
ACGCTCGTCCTTTCCTCGACCCCCCGACAAAGGAACAGAACAGC
>512 43 38
ACGCTCGTCCTTTCCTCGACCCCCGACAAAGGAACAGAACAGC
>513 45 63
TTAATTTGGAGTTGACGCTCAAAAACTTCCAGACAGTTACCAAAC
>514 42 59
GGGAAACGGGACTTAGGACGGAATCAGCGGGGAAAGAAGACC
>515 45 56
GGGAAACGGGACTTAGGACGGAATACAAGACGGGGAAAGAAGACC
>516 32 297
TTTTTTTTCGTTTCGTTTTGTATAAGGATGGG
>517 684 2117
GTCCGATACCCAATCTCATTGTTTACTGTTTGCTCTCTTCATTTTGTACTTGCTTCGTCGATACATCTTGCTTTGTTTTGGAAATTCTGGCTTGGTTAAATAACCTTTTCGTATTGGCCACCGCGAAAGGGGAATCGATCGATCAACTCTCCTTGTTTATTCAACTCTGGCTTCTTTTCTGGATGTACATTTGTTCAACTTTGATAGAAATTGCTGTCATGCACATAATCTTCGACTGTTCACTTTGGGTGAGAGAATGTAAATACTGAGATTGGTCTGACGTCACTCAATCTAGCTACCCGAAGCTCTCAATTTTAGTTGGGCTTTGTCTTTTCAGGGATCCTAAACATGGGTCAATCCGTCTCCGCACGGCTGTTTCATCAAAACGTCCACGGCGAATAAAAGGGTTCCTTAGAGCTTGTTGACGAGCTAAATAAATAATATAATTAAAAGCTGGACCTTGGTGGCGTTTATCTGTTTGTTTCCCCTACGTCCTCTTTTCGCCGGGCTGGGGACGAAAGCATGCACCGCGGTCGATTTGCGGTGTACAGCTGAATTAAAACACATTTGCGCACACAAGATGCAGCGAAGAAGCAGCTGCGTAACACAACACAGACGGAGATGTTCATCAATACTAGGCCATATGCTTGATATATCCCATCTCTTGGTTGTTTTGGTTCTTTT
>518 47 300
GAAGATCAACTCGTTAGCTACTGGGAAAAATTCGGCGCCATTGCGTT
>519 38 286
TTCAAACTCTAGCTTTTTTTCCTTTCTTCTTTCTTTCA
>520 580 2363
ACTTGTCCTGTTTTCCGTATTAAGCTGGTTAGAGGTATCCCATTCCCTGAGTGCTTCCTTGAGACTGCCCACGGACGCCCCGATCCGCCTATTTGCCCACTGCAGCCAGGTGAGGCAATAGGTCAAGCTTCTGAGCGATTCTTCGCTCATTGCTACTCCGAGACCCGAAGTGGAAATCATGAGCCGGTTTTGCCAGGAATATTGGGTCTGAGACTGCTGCTGGGGTTGCTGATTACCCTTGTACAGCTCGTCGTATTTCGGGGAAGAAGCGTTATCATAAGGTGGTAGGGGTTCAGACGAAAGGGTTGATGACCGTCTTGAATGGCTGGTTCGGAGGTCGTGCATGCCTTTCTCGATATCTGCTGTCTCTGCAGCCTGAATATTGCTATTGGAACTGGAATTGGCGTTGGATTTGTTGTTGACGCTCTCCCTACGCTGAAGGGCCCAGCGGAGGCCGCCTTCAACTCCGGTCCGCCGGCCAACTGAGCCCACGGTGTTCAGAACTTGGGGGCCAATGTTCCGCTCAATGAACTCGGCGCCGTATCTGAACTTGGGAGAGTATGTTTTGGACGATGTATAG
>521 949 3263
CGCAAGGACGGTCCTCCAGTTCACACCAAAGTCATACCAGTATATAGATTGCTTTCCAGTAATGTAAAGGTCCGGTACCTTGAGTCGTCGTTTCTGGATGACAAAGTAATGGGCAGCGGCGATTCCGACGAAAGGCTGTAGGAAGACGACATAGGAAGACAGCACTGAGATGAAAACAAGAGCTCCGCTCAATAGGTACCAGGGGTTGATCACGGTGCCCAGAATGGCAGTCAGGGCTTGCCCACGTCGGATGTTGATGTATTTGGGGAACAAGGCAGACATATCGGTGCCTCCGCAGAAGGAGTTGCCTGAGATATTGAGCACCAGTTGTGTGATTCCAAACACAAAGGCGCAGAAGAAGACGCCGACACGAGTCTTGGAGCTGGGGTCGGCGTCCTGAATGGCCATCAACAAGCTGGCGACACTCCATAGAGCAGATCCGTAGCGCTTCTGAGTTGCCGCGATGGTCAGCATGCCAATCACATTTGCTATCCAGGCGGGGAATGCACCCATCCCCTGAGACCAGATCCCGTCAGACCGTTTTCTGGCGAATCGAGCATAGTCACCGATGCTGAGGGTGCCGGCAGTGATGCTGGACATGGTCGAGCCGATACCGAGGAGGAACATCCAGCCGGCATCGCTACCGCTAAGTTTGTTTGTGCTATCGAGAATTTCTCCGAATCCCTGTGGGCCCTTTGTGCCGCCAGCCCATGAGACGAGGACGAGCTGGCAGATAAAGCCGCCGATGGCACCGACGTGCAGCATGTATCTTAGCCGGCCTGGGCCGAGGATCAAGAACGGGACCTGGATGAGGGAGAAGACGATGAATCCGACGAACATGGGCAGCGTCATGCCGGTGCTAGCGGGAATAGTGTTGGGTATTCTGTCGATGCTGGGCCAGATTGCACGGATGCAGACGTATGCCATCTGTCCACCCTGCCATGACTGT
>522 265 1756
AACAGCCAGCCAGACCAGCAAGAAACAGCTTCACCACCTTCGCAGCCTCGCAGCCGAGATATCTGGAACCCGTGGCAGCTTGTCCCAGCATTGATACTACCGATATATTCCAGCAGAGCCTGAAGAACACCGCAGAATGGACACCCTTGTTGCCCAGTACTCCCGGCAGTCGAGCTTCCAAGACGACTACGAGGCCGAGCAGCAGGACGTCCTAGAGAGAGCTCCTCCACTGTCTCTCAGATTCTCCCTCCCTCCTATTGACAGA
>523 384 720
ATTGGCTCTCGGCCGCTGACCAAGTCCGCTGAGGTCCAGCTGTTCTCAGCGCACCTGTTCCGCCAATCCGGCTGCGACGCTGTGCTATTCGACACTGGTTGAGTCAGCGCTCAGCGAATGCCGTCGGTCGGATCCTTGAGTGAGATTCAGATGCAGATGTAGAAGTCCAAGGATTCCCTGAAGATCGCAAAGTTGACCGGTCGTCTGCGAAAAGTCTGTCGTGTTGGCTTGTCCAAAAGTGTGATGTGTCGTATTGTTTGATTGATGCAAATTGCTGCCGCCCGGCGGGCAATGCAATTCGCCGTTGGACCGGGCTCTGCCTGGTGCGAGACGGGATACCCCTGGTCCAGTACCGAGTCAAGCTTGCGACTGGGCTTGCTCTTT
>524 247 1200
GGAAAGTCTGGCAGGAAATCATCCTTGGCGAACTCCTTCCATCACTTTGCTCGAGCCGCATTGCAGCCACTGATCCGTCGTCAGCCAGACGAAGCAGACGGTGACGTGAAGCCCATCGTTGCTGGCGCAGCGACATCCCGAGCAGGTATTAGGAGCAGCTCACTTCCGGTCCGTTCCCAGGGCACCCTTAATTCGAAGCAGTCCTTTGGAATCCAGCCTGCCGGAGTGAAGTCTCCTGAGCCCCCTT
>525 36 41
CAACGAAAGACAAAAATAAGACGAACAAGAATTACA
>526 29 203
ATCTCCAGTGGAACAAAGGGTAAAGTCCC
>527 241 2806
GATGGTGAAAAACTAGCACGGAGCTTTGGATGCAAGTTCATCGAGACATCAGCCAAGTCACGTATCAACGTCGACAACGCCTTTTACGATATCGTTCGAGAAATCCGCCGATACAACAAAGAAATGTCATCCTACTCATCTGGCGGCGGTGGATTCGGATCCCGAGGCCCAGAAGGCAAGATGGACGTCGACGACCAGGGCGATCAAGCCGGCTGCTGCGCCAAGTGCATTATCATGTAAA
>528 27 31
AACGACAACGACAACGACAACGACAAC
>529 28 8
AACGACAACGACAACGACAACGACCCAG
>530 35 31
TGGAACGAAATGGGAAAGGGAACCTTTGCACGGTA
>531 45 42
TTGCAACGTATTCCCATCCTTAAACACGTTTCCTTTCCTCTTTCG
>532 47 46
GTGACCACTGCTGTCTGGTGTTCGATACTATGCACAGTTTTATATGT
>533 490 1270
CAATTAACACTCCCTCAAGCCGAACGAAATCAGTCACCATGTCTCTCTCCAGCAAGCTCTCCATCACCGACGTTGACGTCAAGGGCAAAAGGGTCCTCATTCGCGTCGACTTCAACGTCCCCCTCGACGGAACCACCATCACAAACAACCAGCGCATCGTCGGCGCCGTCCCTACCATCAAGCACGCCCTCGACAATGGCGCAAAGGCCGTCATCCTCATGTCCCACCTCGGTCGCCCCAACGGTGCCGTCAACCAGAAGTACTCTCTGAAGCCTGTTGTCGCTGAGCTCGAGAAGCAGCTCGGCGGCAAGAAGGTCACCTTCGCCCCCGACTGCGTCGGCCCCGAGGTCGAGGAGATTGTCAACAAGGCCGACAACGGCGAGGTTGTTCTGCTCGAGAACCTGCGCTTCCACATTGAGGAGGAGGGCAGCGCCAAGGACAGCGAGGGTAACAAGACCAAGGCCGACAAGGCTGATGTTGAGAAGTTCCG
>534 28 20
GTAACCGGAAGGGGTATAATTATTAATT
>535 27 902
TCTTGTTGTCGCGAGCTGCGTTGCCGG
>536 49 80
GGGTACCTTGACAGTCTCCCCCTTCGAAATTCTCCAAGCCCTCTTGAAT
>537 47 53
CATTTTCTCTATATATTTAAATACACCAATTAGTTCATGATTAATAT
>538 28 934
TAACGGCCGGTGCGGCCCTCGTGGGCGG
>539 25 38
GGTGGGGGGGATAAGTGTTTGTGTG
>540 26 1193
AATAATAATAATAATAATAATATATA
>541 26 134
AATAATAATAATAATAATAATATAAT
>542 47 368
CATGGAGAGTATTCGGTAGCAATCGTCAAGCCATTGGACAGTGTCGT
>543 28 68
GGTGCGGTGTGGTATGGTGAGAAAGGGG
>544 413 1074
TCATCGCCTAAGCCCGACACCCCGCTATCCCGAAAGGATCTATAGGCGGCTTTTAAGCCAATAGAGCTCGCTGGCTCCTCCTCATGCTTGTCAAGGAATGATGCATCAGGCTTCTTAGTGACCCCCGGTTTTGCGTGTCCCCCACGGGTTACATAGCTTGCGGCCGCACTAGCAGGTGCAAGGTCATATTCGCCGGCTTCTCTCGAAGACCGCTTGCTGCTCGCAGAGCGCAGCCCTATCACCACCCAAGTAGACACCTTAGTAAATTGCTCAGGATAATCCCATCATTCAACCCTGTCTCCCTTTTTCCTCATACCTGGAGGTTGCATACCGCTTGAAGTTCTAAATCCTGTTCTCTCCGGCTTCGTAACGTACAATGCCGCTGCACTAGCAGCTGAACATATCAAAAAAAG
>545 49 56
CTAGGAGGGTCAGCTCGGCGGGGAGTTACTTCTTCTACATCTATATCTT
>546 25 25
GCGGGCTTCTTGCGTCTTGGTTTTT
>547 25 1487
CCCACGGCCAGTGAAGGCCATGGGG
>548 116 238
AAAGCGTGAACAGATATTAGCCGGGTTTAGCCGTTAAACCCGGAGGCCCACAAGGTAGCAGAGCCTCTTACAGTTCCAAGTCTTGTATGGAGTACCCTTTTTATCGACGCCCGCAA
>549 245 442
CCTGACTGTGTGATTCTTTCCGATAGCCTGAATCATGCCTCCATGATCCAGGGCATCCGCCATTCCGGCACGAAGAAGATTGTGTTCAAGCACAATGATGTGGAAGATTTGGAGGCGAAACTGCGTTCACTCCCGCTGCACGTCCCGAAGATCATTGCTTTCGAGTCTGTTTACAGTATGTGTGGTTCCATTGGCCCCATTGAGGCCATTTGCGACCTTGCCGACAAGTACGGCGCCATCACTTT
>550 88 445
CAGATCACGTTTAAAGAGCCGTTTGGTACTGAGGGCCGTGGCGGCTACTTTGATGAGTTCGGAATTGTCAGAGATGTTATGCAGAACC
>551 56 75
AACAAAGTAAGAACAATTAATTAACCTAACTACGCCAGCCTGGTCGCTGTTTTGAC
>552 126 268
TTTTATCATCTAAAAAGGCATCTAAGCTGCACTTCGTCAAAAGTGCCCGCCAACTATTAATAGGCTTTTGAGGCTGATACAAATAATACGAATATTGACCAATTATAGTTGTAGTATTATGTTTTT
>553 45 45
TCCTCATCATTATTATCATCGTTTCAAGTGCCATGTCCTGATAAC
>554 69 90
ATTTTTTACTTCATCTCGATGAAGGCCATAGCTAACCTATAAATAGCTTGAAAACGGCTATAATATTCA
>555 71 120
CTTTGGTCCCTTTCATGTGGACGATATGGCCAAGACCAGGTGTCCACTTTAGGCTAAGCTGTGCAGTGTCT
>556 247 1270
GTTCTGGAGTCCAGGTCGCTCCATCTACTAGGCAGTTTACTTTCTGCTATTCCAAGTACCTTTGACGCCGTTCGTTCAAGATGTTCTCCTTTCCAGCCCAGCTCGAGTCTGACCAGCAGACGAGGAACTGGTACCAGGACCTCCTTGACCACCCAGAATGCCAGGACGACCCTGTAAGCAATGCATTCAGCCAATTACTGGAATTTGCATGATTTCTCAAGAGGCTGACCAAGACCTGCAGATAAAA
>557 54 2540
GATCTCGAGGAAGAGGACAGGGTCGATCTGACCGAAGTTCTGGACGATACCACC
>558 48 735
GCAGCCTTGCCAGTCTTCTTGGGAAGAAGGTTCTGGTGGATGTTGGGC
>559 47 46
GCAGCCTTGCCAGTCTTCTTGGGAGAAGGTTCTGGTGGATGTTGGGC
>560 244 945
TTTTCTTTCCCCGGTCAACGTACAGTCACTGTTTCAGTCGGCCCTTTGCTGAGACGAACAAGTTGGCAGACAAGTCGAAGCAGCAGCAATGATAGCAGGCCATCCTCTAAGCTGCCGCTGCTTCTCCTGCGTTTGTTTGTTGTCCTTGAGATGCTGGCGGAAGAAGCTAGTTAAGGCAAGGCCGATGATGTCACTTGTAGGAGCATTTTCTAAGGCGAGAAAAAGGGCGAGGACGGCGAAGATG
>561 48 96
TAGTGCATTCGTAGCTGTAATGGCCTTTCTTCAGGCACTTCTGGCAGA
>562 146 244
GGGGTAGTAGAGCAGGTAATACCAAACTGGAGTCACGCACTTCCATGGTAGTAAAACTGTCCAGGAGCCTTGTGAGTTGAAATTCTTTGAGGTATTATTAGACGCAATGAGGATTATGGGAATGTTTGGGTCAGTTGATTTCGGGG
>563 448 1100
ATTTATGTTCTACCCCAGAGCAGCGAGCAGAAGTGATCTGTGATTCGATGTGCGATGATCTCTGTCCCGGGCCCGAATCTACCTGAAACCGGCAATACGAGTGCAATGCACTCCGGCTGATGCGGCCGTACGCATTCGGTAGCTCGAAAAGAGAGTTCCCTGTGCTTTGCATGTCAGCGATATGTCTATCATCATCTCGATACCAACACTACCACTGCATGCCATCTCCTGCCCTTCTGTTAGGGAGCTGATTCTGTGCCTGTCTGTCGCTCTCTTAGCATCGCCAAGCGGAAACTAGCGAGCATCGCGATGGCGCGGATCCTTGGGTTATCCAGCGCCTTATAGGAATAATCATACGACTTGCAATGATAAAGTTATATCGAATTCTTCAGCTGCATCTTAGTGCTCTTTACTCTCTTTCTTGTGATTTTTTATTTCTTGCGATTTT
>564 53 58
AAAAAGTCGCAAATACTTACAACTCATTAGGCACGGTGGCCTCACTGCAGTCA
>565 31 1016
TCGTCGCTAAAGAATCACTTCACAATATTTT
>566 34 20
TTTTTTTTTGTTTTCTTTGACAGTGGTAGGTTCC
>567 44 100
GTTTGACAGTGTATAATATGAAAATCGGCGTTGTCATCAAAGTA
>568 166 284
GGATTTTCCAGTGTGAGCCCCGGCTCATCCAGAGGCAACCGCCCTACTAATTCATGCCAGCGTATTGCGAAAATGTTTGTAATATGCTGCAAATGCAAGTTCTGGCATGATATGCCATCAGATGCCTATGCTAAGCTTGCGTTCCCTACTGTTGCGGCATTGAAGA
>569 45 42
TCTTCGGATATCTTCCGTTTCCCCCGTTACTTGGGAGTTCAGGTA
>570 296 1602
CCATAGTTCCAAAGGTGATCAAGCCGACAAGAGCATTAGCAGGCAAAAGGGACAAGCTCATGATGAGGGAGTCCTTCAATGCCTTCAAACTGTCTTCCTCCTGGCACGTATCGACAACATATAGGAAGATTGGAGGCGCAGGCGCAGGGCGGGCTAACCGATATTCAACGGTGCTATTCTCTGGATGAAGCTCCGGCGGGATGGCATTTTCGGTGATATCCTTGTAATGCGGCGGAAGAGGGTTGCGTTGGAGACAGAACGGACATATCCAGATACGTGCACGAATATCAACGTTG
>571 48 72
CGTGAACATGGGGCAAGGGTTCTTTGGTTATAACCCTCCCCAGTATGT
>572 33 554
CTGTAAATATTTACAAACGACGACCTCTGCGAC
>573 25 21
TAAAAATAAATAAATAAATAAATAA
>574 887 3388
TAAAAATAAATAAATAAATAAATAGATAAAAATGACGTAAGGAAAGGTCCGCTCCAGACAAGTGAAAAGGTAATTTTTATTAAAGAGCGATTGTAGATGGTATATGGATATCAGAATTATAAGCCATTACCAGGGTGCAAATTGTAAGAGAAAATGTAAGGATATTTATATAACTATATTTCAAATGTGTCCATTCCGCTAGATCGCCAATGAATCAACATAAGCGTGTAGTTGTGGGTAGTACTTCGCATTTCGATATTCGATCCTAGTGGAGCTGCGTTTGTTCAGTAAATTCCGCTTGGATTTCATCCGTTTCTCGTAGAAGAAAAGAAATGGAGGCAAATGAAAACTCTCAGTAACATTCATCTGCGGAGTACTCCGTATCTCGACGTAATTTCGAAGATTAATTTGTGTATTTGGATACACCAAATTCCACAGGCCCGTAAACAGGTGTATTAGGTACCGCGTTCACCCGTTGTCGTGAGAAAGTTGATGATTGACAAGGTTCCGTATCGTTCCACGGAACGAATCTTCAGGGGCAGGAGCTGCACGAATCGCATAGGTCTGTCCCCATGTTTCGCCATCAGAGGCAACATTAATATCGAACCTGATGAAAGACAAGCCGGCTGCAGGTAGTACAGACATGCTGCACAAAGGCGGAGTACAGTGGTCTGTCATGGCGCATCCGCTTTGTTTTCCACGGATTTATGGTCCCTATTGACCCCATCGAGGGACGACCCTGTCTAGGTGTATCGAGTAGTGATATCAATGCTGAGGGGAAACCCCCTAGCCGTAAGTCGACGGCGGATATACAACATTGCTGGCCGTGTTTGCAACGACTCCAGCCCACGACCGGTTAACCAACTAGCCAGCCAGCCACCGTTGGA
>575 25 1981
TCAAATTTGGGCATAGGGGCGAAAG
>576 382 2125
ACCAATAGTGCAGATAATGGAGGTGCGGCGGTAGTTATTGGTCGGCTTGTACTCCGTATCCAGCTGAGAATGCCACTCCAGCTTCATCCTGTTGGAGAGATGGTCTAACGCGTTCGCCATGGCTGGTTGGTTGTTGCTGGTGGTTGCGGCGGCAGAGACGAAGTTGCGAGGTGTGCCGGGTGGTGTCGGTGTGAGGCGGTAAAACACGATGGCGAAGGGGAGGGCTAGCTGGGCTGGTTTTATACAGATCGCTGGCAGTGGCGCAGTCCAAGAGAGCAGCAGTGCAGGGAGCTGGAGATGCGACAGGACAGACGCAGCTCGGAGAGACGACGACGCTTGAAGTCGTGTTTTAATGCGTGAGTCGAGTTGGTTGCTTTTTTGT
>577 25 26
AAAAAATTAAAAGTGTCTCCGATCT
>578 544 1927
GCTGTTTGGACGACTTCTTGTTCTTTTCCGGTAGTTCAGCCTTTGACTGGGGGAATATCTTTGCTTCAATGACACGGACGTTGAGAAGGCGTTCGATTCGGAACATGTCTGTTGTGGTGGTGGGGACTTGCTGGGAGATGGCCAAGGGGTGGGGTCGGCCGGAATCGTCTGTCGAGGCGGTAGTGGTAGGAGGTTGTTCGGGTCCGTAGAGTTCAGGGATAGTAAAGGCTCGGAGTAGGACGAACCATACCTCGAAGAGGACACGGCTTTCCATGGAGAGGTAGACGGGTCTAGTGAGGTGGTCACTTCCGGCATGAACGGCATACTGAGGATATATGGCTATGCAAAACTCGTCTTGCAGGACGGAGGCGTCTAGCTTTTGGATGGCACATCGGGAGAGTTGGGAGAGTTGTATGAAAGATACAAGATTTGTGCCGGCCTCAGTTACGATCTTCATGTGGCCGTTCTCTTGCAGTGTGCAGTTGACTTTCCTCCAATAATGCGACAGAGCCCGTTGTTGCTTGAAGGTTGATATCCTCCGGGG
>579 364 839
CGACCCTAGCAGTCCACGGCAGCCTGTCCGCCGTTTTCTCGCCGTCCTTTTCATCGCCGGCCGAAGAGGAAGAGCCCGAGTCTCCAGGATAGGCCGCCTTGGAGATGCAGAGGAGGTCGAACATCTCCAGGGCCAGGCGCGGGCCGTAGCCGACGCCTAGGACGAAGTTGAACGGCATGACGGGGGTTGCGTAGACGGCCATCCGCGAGACGAAGAGCGTAGGGAGGACCAGCACGGGGAGAAGCCATGCTCGCAGCGGCGAGGTCGGGGGCACATGGACGAGGACGAGGAGCAGGAGGAGATACGCTGTTGCGGTGGCCAGGAGGCAGGTCGTGAAGGCGTAGCTGTAGCTGTAGCTGTAGCT
>580 45 58
GATCGGTGACAACGATCAGGCGGGCTCCTTGAAAGAGCGGGTGAT
>581 25 3874
TTTGAGGCAATAACAGGTCTGTGAT
>582 28 769
GTAAGGGTACTCGACACGGTCCTCCAAA
>583 26 2898
ATAGAATAGGACGTGTGGTTCTATTT
>584 114 180
AAAAAGAAATCGTCTCAGTAATGCCATACTCTCAGGCCCGAAGCTCAGTTGGCCTTGATGCCGTGTCAAGCGAACCCTCGGTTCTGACATTGTTGCTCGCCTCTGCTCCCCGTT
>585 163 36382
CCGTTGAAGTTTCCGAGGACCTCGTTGAGGTTAAGACGGGCAGTGACATAGTCGCCATTATCGTTCCGAAGCTCGGCGACGAGGACGTAGTCGTCTTCGATGCGGACTTCTCGAGCGGTCTCGTGGAAGCTCATGGTGGTAGTTGGTGGTGGTAGTTGGTGGT
>586 46 233
CAACTTTGCCGTCAGGCTGCTGGGCCAGCATCGCCCAATCCTTTCT
>587 44 40
ATATACTCCATAAGTATATAAAAAAGTCACCGGCAGCTCCGTCA
>588 43 116
ATATACTCCATAAGTATATAAAAAGTCACCGGCAGCTCCGTCA
>589 41 86
ACACACACACACACACACACACCACACACACACACACACAC
>590 29 170
AACGAACCCAAGACAAAGACAAAGTAAAA
>591 30 14
AAAAAAAAAAAAACTAACGAGAACGTACGT
>592 25 3
AAAAAAAAAAAAACTAACGAGAACT
>593 804 2983
GGATATCCCTCGGTCGCTAGATATACTGCATCTTGTAAAGTGCTTGAGGTGTATCTGTAAGCGAAATCGAGAAGTTGGAGCGGGACCCGTTCCTGGTAGGAAGTGACTCCGAGAGAGGCCAGTAACATGTGAATTAATCGTGCATCTCTGGGTCGTCTGCTTTTACCGCTATCTTGTAGTGAGGTAGAAGGTATCTGAGCTGGGGTGGTACTTGCAGGCGCAGCTGGGTTTGATGATGGTAGAGGCTCTGCTGGAGGTGTAATTGGCTGTGTTGAAGGAGCGGACGGTCCCGCAATAGGAGTCGTATTGGGCCTGGGCGAAGCCATCTCGTATTATTATGATATATTGAGGGCTTGAGAAAATCCGGGGGAACTCGGTGGAGGTCTGGTTATGATGACGGCTTTGAGCGCATGTATCTCGCCTGACCTGCAAGCGGGGATCGTAGTTTCTTAATAGCGGCCGTGAGCCGAGAGAATATGGCACCAAAAGAGAAGGGAATGGGGGGCTCCGGAAAAACCAGCTCTGTTCGGCCGTGTGGGTGCGTATTGGGGGGCAGTAAGGCGGATGAAGATGTTGTCACTCGCAACCTTGGTTGTTTCTTTGCGATATTGAAGTCGCGCGCGGATCATGTCACGTGAAACACAGTTTAAGGTTGCCGGACGTCGATGAAGCCAACGCCTGAAAACTTCCATCATGCCGTCGTTCTGCCTGAGATATCCCTAGGAAAATAGGAATTCCTAATTTTATTGTTGAGCGGATGGATAGAGTATTTACAACTAGGCAATACTGTTTCAGGGGGAAGGG
>594 29 523
TTTATTTTATTTATTTATTTATTTTATTT
>595 46 66
TTGTTGGCATCAGTGTAGGAGAAAACCCTCGACCTGACCGGACTTG
>596 36 44
TTAATGCTTGACTAACCCCCCCTCAACCCTCTCATT
>597 28 633
GGGAGCTTGCGGATGAGCAGCTCGGTGG
>598 987 1934
GAGGGGGCATTCTTGGTGCCTTGAGACGTCACAAACTTGACGCTGCCGTTCTCCCTACCGATCTGTCACCATATATCCCAGCTCTGATAGGGTCACCTATTATCACTGTCCCGATGGGCGTGTACCCACATGGAACTAAGGTAAACCACGATAGAGAGCTTGTCACCTCGGGTCCTGGAATTCCTATTGGCATTGGTTTCATGGGTGATCTCTGGAGTGAGGAGAAGCTGATTGGATTGGCATATGCCTTCGAACAAAAGACCCGGGCCAGGCCAAAGTTCAAGAGATTCATTCAGCCCAAGAAAGAAGTGAAGGATATCTTGTAAAGTAAAGATAATACAGGTTTCTTCATAGTCTTTTGGGTATATATATAGTATAATGCGAATATTCTTTGCCAATCCTGCAATAATGGAATATCATTGAATTTAGAAGATTTGGAACATCACTAGCTTTAAGTGGGATATGGTGACCTTTTTTTGCACCCGTATTCAAATAGTTAATTAGATATTCATAATGAATAAAAGCCTTGTATCATTACAAGAGATAACGAGCCTGGCTCTAACAGGCTATTGTGAAAGGTCTTCTCAAGTAATGGATTTTAGTACTGTCACAGATCCTTTTAGAAGACAATAACAGAACATACCAGTGTAATGATAGGTGTTGAATCCACCACTATAGGACAGGCACGGTCTCCATAGATAGAATGTAGTAGAATCGGCTCCAGGACACATTGAGAGGTAATTCAAGCCTAACAAAAGCCACTGGCTGCTAGCAGTCATAACTCTATAACTTCTAGTATCATGAGGTGGTAGCAATATCTTCTCCCTCAAAGCCGCTGGGGACTCCCTTCAGTCTCTTCCTGGTAAAACTTCCCGCCTGTTCTCAAGGAGAAGGAGGGTCACCTGACTCTTTATTCTCCTGATTAGTCACCATGGGTTAGGGCTAGGTTAGTCCCAAAGCGGCTAGCGGCTTTAGCTTCTCACTTTT
>599 49 55
CATCTTTCCCTCTCTCTCTCTCGCTAATTATTCTCTCCTCTTACTCTCC
>600 132 216
AGGTATATGACACCGTTGCAGAGTCGACATTTGCCAACCTTGATATTGTCACCCACGCCATTTCCTCATGTATCATCCTCCTAGCGGACGCTCCCAATGTCCAGACAGAACTTTTTGCGGAGATAGAAAAAA
>601 54 76
TTTTTTTAGAAAAAGGAAAATAAGTAATTACTTGTCTTGTCTTGCTTGCCTGCT
>602 54 60
GCCTCATTTACTCATGATATACTATAATGATTTCATTCCCATGATACACTTGAC
>603 131 1296
GAATGGAAACATAGAGGAGGATAGCTGTATATATATATGTCAGGACAAACTCATCTTCTTCGGGGCAAGGGAATGATAATAACTAGTTAGTGGGAGGGGAGGCTCACTTATTTGCCGGTGGCTGCTCCAGC
>604 25 73
ACAAAAACAAAAACAAAAACAAAAA
>605 27 30
ACAAAAACAAAAACAAAAACAAAACAA
>606 70 92
CTGAGATCCGAATTGATTGTCAGAATGCGATTCGTGGAATGCAGATTATGAATGATTTCAAAGTCCGACT
>607 126 278
TCCTGTCCTGGGCGTCCTCCTGCTGTTGCTCCACTGAGGGCGGCTTCTATTCCTTTTGCCTTCGTCTTCGTCATGTCCTGCGATGCTTGCCCTTGAGGACATGGACTTATCTTTCTCTTTTCTTTC
>608 72 96
AAAGGAGTTCCAGGACACGGTGTCTCCGTAGCCATATTGCAAGGTGACATGAAACAGCCCCTGAATTCCTGT
>609 157 291
AACAATTTCGTTCGCCTTGATAGATAGCAGGTAGTCAATTGTATGGAAGAACCAAGGAAAATGCATGAAATGCCTTATTCGACATATTCGAAGTTGTGCCGGAAGATCCAGCAGTGAACCATTTTAAGACTATGCCCTGGACGAATATATACTCGGG
>610 44 558
TGCGAGCGGAATGGGACTTGTTTTGATCCATGACACCATTTGAC
>611 34 140
AAAGGAGCTCCCCAAGGGCACCACTGGCACTGAG
>612 47 138
GTAGATTCCTAGAGTGTATGCCACGATATACCAGCCTTGCGCCAGCA
>613 1458 6097
GGGCAACTCGCGAGAGTACATCCGCAACTATATCTAGTCAGCTTTACGATTGGAAAAGGAGATAAAGTGGTCTGTATACCTCGTATGAAGAATCGCCCTCAACAGCGACAATGAGGATGTGCCCATACCAGCACATCCCTCCTTGAATGGCGAAAGAATTTTCAACTTTTGGATCATCGAAAGTCTTCCACCTATTGCTGTGAACGCTATAATGAGCCAGGCCACGCCGGCCTGCCACGGCAACGTATCTACCATCTTGTGAGACACAGCATGTACGAATAGGCCATTGAGCGTGGAGATATCCAGGAGGGTATTGAGCATGGTGCCAAAGCGAGTCTTTGCCTGATATAGTTGTTAAGTCGGGAAGATCATGGCCACGATATAGAATGATTTCTGTTCCTGTTTGAAGAAGCGCTCGGGCAAGGTTTGCAGATGAAAAACAACCGGTTAGGGCACTGCGCGCAACTTCTAACAACCATATTCGCTTGTCTTTGGAGGATGCTAGCAGAATGTCGGAGCCACCACCAATCCATGCACCCATGGAAACTCCAGTTAGCCAGGTCTCCCCATTGCTTTCAGCAAGCGACTTCTCTGCTGTGAAGCTGGTGCCACCTGGCTTTCCAAATACGCTCCATGTTGTCCAACCGTTTTCATAACCTGCAAAAAGACAGTATCCATCATATGAGTAGCTCATAAAAGATATTTTTCCCATCGTAGCTGCAGATGCCGGCATCTGTAATTTGTGGGATAGCGGAATATTGCCGGAGTAATCCCTTGCTGCATAGACGCATATCTCACCGTTAACGCAACTAACTGCGAAAAGGGAGAATCTTGCATTTACAGCAACCTGGAGCGCCCGTTGCCCATCATTTTCTGGATTGTGAAATCTGTGTCCGGTGAAATTGACCTTGGATGAACCGGACTCGTCGGCCTCCCGGTAACTGTATTGTACTGCGTAAACCCGACCATCACTTGTTACCCATAACAGAAGATTCATAGCACGGTCATAGACCATTTCGACGACAAGCGACTTCTTTGAGAGCCACGAAATGCGGCTTAGAAGCTCTGTGCTGGTTTGATTACCGCTGCTATCCGGAGTCCACCGTATTAGTTGTATCGCAGCAGGTTTCGTTGTAGCAACCATTAGCTCGTTGTCTAACGCAACAGCTTTGCTAATCCCGGCATCAACTTTAATGGCTACCCTAAACCGTAGGCTTATTTCGCGGATTGCGTGGGAATCATTGGAGGGAAGGTTCCGTCTTGGATGTGACTGTAAGAATAACTGTTGATATACGTGGGAATGCGCATCAGTTGCAATCGAATACGTTATCAAGTAACCCTCTAGCGTCTGTACGACGATGATACCGGAGTCTGGTCGAAGCAGGAGAGCTACATTTGGGCCATAGTTCGTAATAGACACATGAGACCGCTTGATTGCCGCAACGACGGCTGTGGGCT
>614 27 52
AACAACAAACGAAAAACAAATACAATT
>615 42 64
AACAACAAACGAAAAACAAATACATTGTTCAATCAATTCGGG
>616 25 4799
TTATTTATTTATTTATTTATTTATT
>617 612 2618
TTTAGATCCCTCCATAAATGCCATGTTCCCAAATAATGCCCTGCTTTTTACTTTTCCATGAGTTGATCTTCCCAACTCCCTAGGTTTCTGCAGGTCTGTGTAATATCCCGCAGCTCGTCTATGACCTTTTCCACAACATGATCATCGTGCACACCACATACCCTCTGACACTCTACCAGAAAAACGTACTGCCACGCTTTAACACCTCCTGGGCGAGAATTGATACTAGTTAGATTGAGACCATACTTTTTAAACACATGTAATGCGTCCGCCAGGGCACCGGGAGACGTATGATCAACCATAAAGGTGATAAGTGACTTGCATTTCGAGCCTGGATCCGAGCAAGACTGCGTCTTCTGGGGCGGCTTTACTGCCTGGGTACGGTTTGATTTGAGGTTCTGCAGGATAAGGAATCTGGTTGCGTTGGAAGGGTCGTCTTCGATGTTGGCCTTGACGACCCGTAGACCATTGATACTACCTGCAAGCTCACTTCCAATAGCTGCGCTTCTGGGATCGTTGTCCTTGCTGACTATCTCAGCAGCCTTGGAGGTTGAAGAGGCATCTTGCTTCTCTACTCCACTGTACGCTGAAAGAAACTTGGTACATTGCCCC
>618 47 46
CTTTCACAATTGCCGACCTCCAGACATCAACCCTGAAGAAGATTTCG
>619 45 76
CGCCCTGCTCGCACCTAACGGCCCAAGGCCTTCATTGCTTCCATG
>620 589 5356
GTGCCATTGAATATCTGCTAAACGGTATCCCTGAAGAATCCGAGAGAGAAGCTCCTAGTGCCCCCGCTGCAGCAGGAGGCGCCGCCAGACCCTCCACCACATCCGAAGAGCCGTCCGACGCTCAAGTTCAGGAGTCTCTAAATCTCTTTGAACAAGCCGCCGCGCAAGCCAGCGGAGGCGGAGGTGCTCGTGGTCGTGGTGCTGGTGCCGGTGCCGGTGCCGGGGCAGGCGCAGGAGAAACTGCAGGCAGCCTTGGTAGCCTAGAGTTCTTGCGCAACAACCCTCATTTCCAGCAGCTCCGCCAGCTTGTCCAGCAGCAGCCACAGATGCTCGAACCCATCCTTCAGCAGGTTGGTGCCGGAAATCCTCAGCTCGCTCAATTGATTGGCCAGAACCAGGAGCAGTTCCTGCAGCTGCTCAGTGAGGACGTCGATGACGAAACACAGCTGCCACCGGGTGCTCAGTCCATCAGTGTGACAGAGGAGGAGAGAGACGCGATTGAGAGACTCTGCCGTCTAGGCTTCTCTCGTGACTCCGTCATCCAGGCTTACTTTGCCTGCGACAAGAACGAAGAGCTGGCTGCCAACTT
>621 415 1887
AAAGAAGGGCGGGGATCCCAAGATAAGAGGCGAAGAAGGCAGATATGTGTAACCGTTTGCAATGAGCCCCGGGAGTCTATGCGAGATAGAGTAAGGCAAGATGAGGATGTAAGTAATGCAGAAGGCAGACAGTGCTATATAATGTAAGTAATGCATACAGAGATAAATTTCACGAAGGGCATAACGTGGGGGATAAGAAAAGAAAGAAATAAGCGAAAAAGGGGCTCCAGAATCTCCAGAATTAATCAATAAGTTTTACCAAGATAGAAGAAAGAGGAAGACGAAACAACGTGGCAAATCGACTTTTGCAACGACATGCAGTAGATGAAATAGAGAACACCATTCTCCCCACCCCTTTTTTTGTTCCCCGTTTGCCCTTGACCGACGATGGTAAGGAATGACATCACATAACGAC
>622 118 188
GAGGGAATGGCATATGAAGCCTTCATTGACTATCGTGGCTCCGTTTAACAACCTTGCATTTACAACCCATAATACGGGGTAGATACCATGCTACCTCTTTCGGTCCTGCAATTCCAAG
>623 42 113
TAAGGGTACTTAGTAATTAGGAATAGAGTACAATTTAAACCC
>624 690 3026
GGTGGCCCAATTTGTGCGAGGAGGGGAGTGGAATAGGACACTTACTTAGATCTTCGAGTCCATAAATTAGCGTTCTCCATTGGCTTACTTAGTCAAGGATATGATAGTTTGAGTATGCAGGGCGAGCAGGAGTGGCCGCGCAGAAGTCGATGGAAGGGTAAAAAATTTCCTAGGCTCGTTGTTGCGCGAGAATTGTGAAGCGAGGAGTGTGTCAAGAGGATGTGCGGGCGGCGACCAGGATAAGAAGCGTAAAGATTAGCAGAGGGTAGAGTAGGTGATAGGGCGAGCAGCTGGGGCGGGCGTGAATCGTAGAAATGAATAATGTGCTTGAGCTAGGAGTTTGCCTGATACAAGAGAGAGAAAAAGATGGCGGAGAAAGTTGAACGAATCAAGCTTTTGCCGCATTTCAATTTTACACGCGCGTTTACTTTCAAATCTAGTCCTAATGTAGTTAGAATATCACGTGCCTAGCGCTTATTTTATTCCATTTTCCACGCGGCGTTCCTTGTGGCCGCGAAGAGAGATGATTGTTTGCATCATTTGATGATGGCGTGACGCAGCCTCAAACGGCCATTCCACTGAAAGGGTCTCAAGTTCATTGACGGTCAAGGACGGTTGATAATGATAGGAGGATATGCCCGGTGCGGGATCTTGTCTGGTGTTTTGTCTAGACGGACTTAGGGCCTTGCA
>625 45 116
GCAGCGTCTCATCTTTGCTGGAAACAGCTTGAGGACGGCCGGACG
>626 96 180
AAAAGGACTATATTTATTAGTAAACTAAATTATAAATAAATCTATAGAAGAATAATAGGAGTTATAGAGATTATTAATTAGTAAAGTATAAAAGTA
>627 26 1120
CTAGTTTGACATTGTGAAAAGACATA
>628 47 48
TGCTGGGTGCAGAAGTATCAAGGAGATGTGCTTGTGCTTGGAGATTT
>629 25 988
TTTATTTTTTATTTTTTATTTTTTA
>630 25 220
TTTATTTTTTATTTTTTATTTTTTT
>631 42 67
AAAAATATAAATTATAATCTATGCTCCTTGCCAATAAAGAAA
>632 45 157
CGTCTACGGCCGGTCAGGATAAAAAGGATGGGAACGGAAAATCTT
>633 287 3229
AAAGAGAAGCAGAAGAAGAACGCGAAGAGACGAGGCAAGGTAAAAGACAGCCGTAGAGTGAACCTATAACGCTGAGCTACCCATGCTAACGGAGAAGGCGGAAACGGAACGGACGGGATTTATTCATTCAAAGGATTAATTGGAGTAGGTATGTCCAAGGCGGTTATCGGGGTTCCTGGTATTTTCATATAATTTCTTGTTGTCGGAAGAGTCATGGCAAACGTGTTTTCACGGTTTGAGAAGAGGTGGTAGTGGGCGTCTTACATGACATACAGAAGATTGGTATC
>634 95 142
CCAAAGGAAACTCAGATATAATTGCCAAGTTGCGTGGCACTTACAATCCATCAGGCCCAAGTGAAGACCAGGGAATATCAACGGAGCTTCAGAAA
>635 37 116
TAATAATAATAATATAATATAATATATATATATATAT
>636 98 13046
TGTGGCTGGTCTTGATGGAGCCGGAAGCACTGCCGCAGGCCTCGAGACACTTGACGATCTCCATAGAGCTGTCATCAGCGACCTCGCCGAAGACGACG
>637 944 3340
TTTCCTGCCCGCGCAGCACTGCCGCTCATGCATCTAGGATATCATTAAAGCCTACCATGTCCATTAGACTGTGTGGGAAAGAAATAGTAACGAGTGTAGCATCCTGAAAGACAACAATTTTAACCCTCAGTTGGGGGCTGTCCGAGCATAGCCAACCCTCCAAGCGATCGGGGAAGTCTGCAGTCCGGATGAAGGACCTGATCTCTGGTGTAGTGGCATATGCAGTGCTAAAAACAGAGGGGCGACCGGCCGCATGAAGATTATGAGGTTGAGCTAAGCGCGATGCTTGCGGATGCTCAGCCAAATTCATGTCATATCCAGTCGTGGAGAATGCAAAACCAGGTCGTTCGTTGCTGAAAGATTGTGGCACATGGTATTCTAATCCTCCGTCTGTACTCCTACGGATTCGAGCGCCAAGCTTCCGCCAATCTCCTATTTCGAGCAGCCGAGATAAAGCACGCCGCAGCTTGTCATGATCTAATACATCATCAAAGCGAATCACGATATCGAAAGAGAGGCCTCATGTATGGTGATCATCATCCCAATAATGAAAAGGAATGATAGTGTCTGTTGGCACTGTAGCTGGAGAGGCGCGTTGCCTTCCAAAGTAGAGAAAACCCATCGAAATTCCCGCGATCCATTCAAAACCCGCACTTCCAGAAAATTTGAACGCCTATTATCCCATCACGAGCTTATTAGCCATCTACATCTGCCTTTCTTTGCTGGACCCACTGGACCGGGCGGCCCGAACCTTCCCGTTAGCGGCTTCCGGAACCCGGCGTTCCCCTGCTCCACCTCGCTCCTTAAGCAGGCACGTGATAACCAATTTCCCTCAGTTTCCGCGAACCGCCGGGACGGTGCCGCTCTTTCCCTTTTGTCCCCCTTTGTTCCCCTTAATCCTCGCCTGGATGCACGTTCATTTTTGTTCGGTCATTTATTTCATC
>638 59 70
CCGACGATTGAACTTGCTGATTGACATCCGCGCCATTCTCAATAAGGAACTCAACCATC
>639 391 941
ATCAACGCGGGGATCGAAGAGCAGTTTGTAGGTGGGAAGTAGATCAAAGATGCATTCATCCATACCACCAAATGTGTATGTGGCGCTTAAGCTGCCGTCAGACGTCACAAAGATTATACAGACAGTACCTAACTCGTACGGCAAACACCATCTCGCGAGTCATGGAGTGATAGCTAACGGTAGCGGTAGGAACATATCTCTTGGGAAGTACGGGTCTTTTCCATGTAACCAAATAATTGGAAGACCGTTTTATGCAACTTTTGAGATTGCAGACAATCCAGATGCTGACGGCCATGTTCTGCATATTGTGCCCGCAGCTGAGCTTCATACCGAGGCGCTGCTTGCAGATGGTGAGGGTGAAGGCGATGGTGAAGCTGGGACAAGCACTCCA
>640 76 104
TTTTATAGAGTATATATAGTTATCTAAATATTTTAATAAAGTATATAGTAATTATAAATAATATAATTATATTTTT
>641 247 817
TCAGCATCTCCATCGTCGTCCTCGTCAGGGGGTACAATTCTGCGCACTCGAAATTCTCTAGCGACCCCGAGGCTCAGGCTACCAATGACAGCTCTCGGGCCTAAGTACGTTAATTCATCAGAGTGGTATCCCACACTCTCAGTGGGGCCGTCGTAGCAATTAACAAAGGCGGCATTTGGCTCCCACTCCCTGGGAGATTGGTATTTCAGTTTCTTGCCACTTGGATAAAACGTCTTCACTCGCTTTT
>642 57 66
AAAAGGGAAATAAACGTAGACTACAAGACAACAACGGAGCTCACGACTCTCCTGTGC
>643 287 757
GAGCTGGAGAGAAGCCTATGGGGTGTCCCCAGGCAGACCAGCATGAAGTGTGGGTATTCTGGACAAGCAAGCAAGCCAGCAAGCAAGCCTCTTCCTCCATTATTGGTTATCGACGAGTGATCTCACGCATCGGACAGGGACAGCATCTCGCAAAACAGCCCGTCTGGATCGGTACAGGGCGGTTAGGAAGGGCACAATCAAGGGCAGACATGGACCATCCTTGCTGCATTAGCTCCCTGTCCCATCTTTACTTTGATATGCTCGAGCCGGAGGATATGTCAGTTCTC
>644 45 165
ACAAAGTTACAATACCAAAATAGGCACCATCAGCATCCGCCGGAG
>645 27 24
ACAAAGTTACAATACCAAAATAGGACA
>646 45 126
CCCATTCCGTTACTTTTTGCTCGAGCCAGACGATGTTTACGGGCT
>647 48 393
AAGATCCAGATCAAAACTTATGCTAACCAAGACGCTGTCTCCGGTCAA
>648 46 66
CTGGGCAGCACCGCCAGTCAGCAGAACGCTGACGGCAGTCACGTTT
>649 491 2726
GAGCGTGTGCCAGGAGAGAAAGACATGAACTGATAGCCGTGGATTGACCGAGCAGCTAAAAGCGCTGCTTCAAGAGAGGGAAAAAGAAGCTCTAAGAAGCGACTGAGGATTAGATACCGGAGTGGACGAGCCTCAATACCGCACGGGACGAACGCGCGCCGCGAGACTGCGCCCGGGGGCCGATATAAGGGAGGAGGAGGAAGAAAAGGAAAGCGAAGAAGCTCACGCGTTTAGACAGAGATGTTCTTCATACACTTCCTTGAGCATGTCCTGACGCTGCATCCGTCGTTCTTCGGGTCGCATGTGAAGGAGTACCTTAGCCAGAAGCTGCTGGACGATGTGGAAGGCATCTGTACGGGCGATTACTACATCGTCTGCGTGATGGACATGTACGATATCTCTGAGGGCAAAATCATACCCGGCAGCGGTCTGGCAGAGTACACCATCGTCTACCGTGCTATTGTCTGGAAGCCGTTCAAGGGAGAGACGGT
>650 47 2254
CTCGGTCAAGTTGGTCTCATCATCCCATGGCTTGACGTCAAGGGTGA
>651 113 1190
AAAAACTACAAGATCCTTCTCCGCATTCAGTGTCTCGCGGCCCACCCTGATAGTGCCTCAAAGAAGTTCAATTGTCTCCCAAATACCATCTTCATCCTCCGTTCTACGCCCAA
>652 47 86
AGGCCTCCAAGCTCGCTGCCTACACAAGAAATCCACCATCTCCACCA
>653 128 1207
TTTGTTTAGATCTTCTTCCTTCTTGGACGCTTTAACCGGCGATATTTTGATGGTCGGTGGACAGGACGAGAGAGGACGAGAAGGTGGAAAGGACGGAGGATGAGGGAAAAGGCCTTGTTTGTTCCCCC
>654 200 610
AAAATCGTGTCTCTAGGACGAATGTCTGCAGAGATATACAATCAGTAAAAGAGGGATTTCAATCGAAGATTTATTTTGAGAAGTCACAGGGTACTTGAAAGGGCTCAACTGGGCTGGTGAATTACACAATCATTCTTCGAATTCGTAATTCATAGGCGAACACCAGTAATATAAGTAGTTGTATGTCATATAACATTAAA
>655 45 806
TGGCTATAGATTGAAGCCGAGTTTCCTCGCAACCCAATATCCAAT
>656 98 1257
ATCATCAACTTCTGCCTTCTGCATCTACGCTGCCTTTCTTGCCAGCCTACTGCTCTGTTTGCCAACACAGTTACCACCCAGCAACTTACATACAAAAA
>657 45 128
CAAACAAACAAACAAACAATACTTCTCTGCGACATCTCAGTCAGA
>658 65 246
CAGCTGGCCAAGAAAGGAAAAAGGCTCGTTGAAATCCCCTATGCTGTCAAAGGAATGGACTGCTC
>659 66 84
CAGCTGGCCAAGAAAGGAAAAAGGACTCGTTGAAATCCCTACTGCTGTCAAAGGAATGGACTGCTC
>660 48 48
CAGCATGCCATGGCGGCGAGGAGCATCCCGCGACTTGGGAATGTCCAT
>661 222 2237
GGAAGGGGAACCATGGGAACATGAAGTTGATGGCAGCGAAGCCCATGTCGAGATCGGAGTAGAGTTCTGCAAAGCTGGAATCGAACTTTCCGCGCACTTCCTTGCCCTGTAGAGATCGAGAGGCGGTGTAGATGGTGATTTCAGCCATAACCTTGCTGACATTGAAAACTCCGGAGTCGCCCTTGAAGATGGGAGAGGACTCGAAGAACTGCTCGACTTCTT
>662 31 35
AATGTATCATATGATGTCTTTTTGATATTCT
>663 25 2112
CTCATCAGACACCACAAAAGGTGTT
>664 25 205
TGGCGGGGGATGATACGGGTCTTCT
>665 28 56
TTACCGGACAACGGAATTACTAGACTTA
>666 25 65
TCGGAGCGGCTCCTCCAGCGAGCGA
>667 189 358
AAATTGGGATATTGTCAGCCCAATCATCCCAGTAGAATCGGTAATCGGTGCCATCATTAGTATCTTCTTTGTCTAACTGTGCCCAACGGAGGATACGCCGAGGGGGTTGATCCCCAAGTCGAACTTTTCCTGATAGCGTAATAGATTGATCGGTGCTGAAAATCTTTTTGCGGGCCTTCAGTTCATCTT
>668 29 15
TTAACCGAGGAACAATTGGAGGGCAAGTC
>669 34 166
AGAGCTGGTCACTAAAAAAACGAATCATGTCACA
>670 34 22
AGAGCTGGTCACTAAAAAAACGAAATCATGTCAC
>671 27 175
AACCCCTTTTTAACAAAGCATGCCAGG
>672 25 2828
ATCGTTTATTTGATAGTACCTTACT
>673 42 112
TTACGGCGTCGCGGCCCTCCAGACCATAGCGCAGATGGGTCC
>674 47 46
ACGTTTCCATAAATGCGTCTTGTCCTCCGCAATCCCACAGATTCAAC
>675 31 49
ATATATATATGTGTGTGTGTGTGTGTGTGTG
>676 48 48
TGGCTATCAGGCTCGCAGTCGTGTTATTTTTACAGAGGCTCTTATCCA
>677 108 168
AAAAAAACACAACAAGTAAACATTGTAGAACAAGATTCTGAGGTCTATAATCTCCTTTAGATGAGCGTCGGAGCTGGGTTGAGTAGAGTGACGAGAAAGGGTGTAGGA
>678 395 832
GAGAGGCGGTAGTCATCTGACATGACGGCGGGATCGATCTCGAAGTCACCTGGACGCGGCGCAAAGAGCTGGCGCACGAGCTGGCAGCGGGAGATGTGCGGGGGCATGGCGAGGAGCTGCTTGACGTACTCGTCTAGGCTCTGGCGACGGCCGTTGGAGATGGCGTTTGTAACCTGGGTGACGGGTCCAGGCATGAAAGGAAGAGTGCGCTGGCCGCCTCTGTTGCCGGCTTCTTCTTCGAATTGGGAGAGTAGGGCGATCTGGAAGTCGTAGAAGTCGTGGTAGTAGCGAGAGAGCTCCCACCACCGGCCGTCTTCCATCTGGACCTCGACGATGTACCAGTACTTGTCATTGTCGAAGCAGTACCGCGGAATTGACGCTTGTACGGGTATAGG
>679 44 42
GGCTGGGGCGGCACATCTGTTAAAACCATAACGCAGGTGTCCTA
>680 81 114
TCATCATCATCTTCTTCTTCCTCTTGCTCTTCCTCTTAGTAACATCTACCAGCGCCGGGCCAGCTTCGCCTTAGCCGCCCC
>681 25 6
TTTTTTTATTTTTTTTGTTTTTTTA
>682 25 7
TTTTTTTATTTTTTTTGTTTTTTTT
>683 101 475
AGGAGTCTTAAGCGGGAGCTCGTCCGGGCACAGGAAGAGATTAAGCGTATTCAAAGTGTGCCTTTGGTTATTGGCCAGTTCATGGAGGCTATTGATCAGAA
>684 30 12
ATATACCAACTGACTGTTGATTCTTGGTTT
>685 797 2569
AATCAGAGCAATGCCAAGCAGCCTGTTGGGTCGAATCCGAGGAGAGAAGCAAATACCCAGAAGATAAGCAAACACAACCGGAGCAAAGTAGAGTGTCATTTGCTTGAACCCCAGAGCTGCGACAAAGAATATACTTGCCCATAAAGGCCTGCCAGCGTACATGCTTTCAAGCGAAGCAACTATGAAGCCAAGCATCACAGTGTTGTACTGGAAATGCCCATGGTCGATAAGAATTGTAGACGGCTGCATAAGTACCGCACAGAGAGCAATGGAGCCTGGCCATGGTCCAACGCCTTGCTCACGAGCATATCTTCGCAGAAAGATGACGACAGCTGGGATATAAACTAGGTACTCGGAGACAACAACTGTGGCTCTCATATAAACCCTCAACAGTGGCCCTTCTAGACCACGAGATTCATCCAATGCAAACCATGTTGGATCGACTAGTTGGCCTCTATATTCTGTTAGACTCTGGCTCTACCATGCTGTGATGTAGTAGTGGTGTTTGGAACATACATCTTTCCTAGTAGCCAGCTGTGGTAGGCTGTCAATGGGGGGTAATCCAATCCCCAGTATTGCAGATCATAGAAATACCACCAAGAAGTGGGGAGGTGTATTGTGAGTTCCATCCAGTGCCTCTGGGCTTCAAAGTCGCCATGCATTGGAGGTACACCATACCCTATACCAGATATATCAGTATGGGTGTATGTGTGAACACATAGATACATACAAAACACATACCTGAGTGACCCCACAACGAAGTTCCCCATCGGAAGAGGCCAACAATCATCAAAACG
>686 48 48
TCTCCTCTTATTCCCTGTACCAGTTGTTTTGGTTTTCGCCAGCTTATT
>687 25 1226
GCTTAATCTTTGAGACAAGCATATG
>688 26 432
CCACCCCGGCCAGATCGGTGCTGGTT
>689 47 54
CGCCGCCAAGTTGTTGAAAAAGGAGGAGCTTCGAAGGTCTACGCCTT
>690 219 618
AGGGCAGTGAGCGGCAGCAGAACCCGCGATGGCCAAACACGTCGGCTTTAAACGAAGAAAGCGTACGCTGAATCTTCCTCTTCTTTTCTCTTCATCCCTAGCAGTAGCAGTAACAATACCAGCAGCCAAAGTACAGTAGCAACGACAGCAGCAACAACAACAGCAGTAGCAACAACAGTAGCAGCATAGCAGCAGCAGCAATAGCAGCAACAACAGCAA
>691 38 42
CTAGGGAGAAATGAAAAAAACAAAGACCAAACGCAGGC
>692 29 190
TCCATCATAGGATTGTGCCGAACCCAAAA
>693 74 100
AAAAGTCTGCTTCGTCTAGTCTTTGAAATATGCGTGTACAAGAAGGATATGCCGGACATAACAAGGTATCTCAA
>694 32 2243
TGTTGAGTTCCTCGTCGTTGCGGATGGCGAGC
>695 47 518
GAGCAGGTGCCAAGGTCTTGAGTTTCGTTTGCGTTGATGGCCGTGCA
>696 316 3740
GTGCAAGGCCGGTTTCGCCGGTGATGATGCTCCCCGAGCTGTTTTCCCGTCCATCGTTGGTCGTCCCCGCCACCATGGCATCATGATTGGCATGGGCCAAAAAGACTCCTACGTCGGTGATGAGGCTCAGTCCAAGCGTGGTATCCTGACTCTCCGCTACCCCATTGAGCACGGTGTTGTCACCAACTGGGACGACATGGAGAAGATCTGGCACCACACCTTCTACAACGAGCTCCGTGTCGCTCCCGAGGAGCACCCTGTCCTGCTCACCGAGGCGCCCATCAACCCCAAGTCCAACCGTGAGAAGATGACCCAG
>697 855 3497
GCGGTCGGGAAGGACAAAGTTGGGGTTGTTACGGAACTTCTTAATGAAGGAGAAGATGTAATCCCATCGTCCACAGTTCAAGCCAGAGCTGTGGTCTCTCAATTCATAGATGATCTCGTCCATCTCAAAGGCAGCAGTGATGGTTTCAATGAGGACGGTACCTCGAATAGTGCCTCGAGGCATACCGATGTAGTCTTGAGCGGTATTGAAGACGTCGTTCCACAGACGTGCTTCCAAGTGAGATTCCATCTTGGGCAGGTAGAAGTATGGGCCAGCGCCTCGCTTGACAAGCTCCTGGGCATTGTGGAAGAAGTACAGACCAAAGTCAAACAAACTGCCGGAGATTGGCTCTCCGTCAACAGTGAAATGCTTCTCATCAAGGTGCCAGCCTCTGGCACGAGCAATGAGTGTGGGGAGCTTCCTATCGGTGCGGAGTTTGTACTCCTTGCCGCCGAGGGTGAAGTCAACCTGACGGCGGATGGCATCGTAAAGGTTCACCTGACCATTTACCATGTTCTCCCATGTTGGAGCAGATGAGTCTTCAAAGTCAGCCATGTAGGTCCAAACATCGGCATTCAAAGCATTGACAACCATCTTCCTATCGGTTGGGCCCGTAATCTCAACACGACGATCAACAAGTCCCGGAGCGGGGGGAGCAGCCTTCCATGTATCATTGTCGCGGATGTGCTTAGTCTCAGGCAGGAAATCGAGAAGAGCGCCTCTATCAATTTCGGCCTGGCGGTCAATACGTCTCTTCAACAGGGCCTTGCGGGTGCCATTGAATGTGCGATGGAGGAGGGCGAGGAAAGCTGTAGCCTCCTTGGTGAGGATCTTGCGAGTCTGGTCGTTGAGGGG
>698 132 679
AAACACAAACACATATATATATACAGTCGAGCTGGCATGCTGAAGAACAGAATGTACCTAAATCATGACAGGGTATATCGCAATCCAATCCAAAAGCAAACCAAAAAGGAGAAGGGTATAATTGCACATTAA
>699 28 682
AATAAACTACTTCCCTGACCCAAATCGA
>700 46 439
CGTGCTCACCAGCAATGGTTTGCCAGAAAGCAGCACCAATTTGGTT
>701 296 1682
CAGGCGGCGACCAGTTGTATTCGGATCCTAGGATCGAGCATCGAACATCGAACACTTTCGAACATTGCGCACAACGCAAGCCGCGTTCCTGAGCCGAAGTTGCTCAAAGTTGGTCCCATGAACCTCCATGTCGAAGACTGATCTATTCCTCCGGGATGTCAATCTCGCCAGCGTCGATCGCCTCAGTGATGACACGAGGAGGCTTGCCGTCAACCTGGCATCCCACACTGTAGGCGGTACCAAGGACCTCCTTGACTGTGCCCTTGAGGTCCTTGGAGAATGACTTGTAGCGCATG
>702 319 817
AAGCCAAGCAAAGAAGCCCTTCTCCCCAATGTCCCAGTTCCTCTCTTTAGAACATACCACCGCCCTGACCGCCACCCATCGCCTGTCCGTGCTTCTGCATCTCGTCGCTGACCTTCATGCTCGTGTCGAGGTACTTCGTCGTGCAGCGATCGAGGCAGACGCCCTCGCCCTTGTTGAGCTCGCCCTCGCGGTAGTCGCTGGGGATGCACTTCTTCTGGCACATGTTCTGAAGACGGCTGTAGGTATCGGCCATCATGCGCATCTCACCCTCGACGGCGGCGATCTTCTGCTCAGAGGTGGGCTGCTGACGGCCCATTCC
>703 297 546
CGGTCCCTCCTCAGGGTCCTATTCTTTATCCCCGGGTAATGGAGGGGTTCCGTCCTGACTCCAAAGGGCCCGCCCAGAATTATGACGAGACATTCAGATACCATCGGGAATGTCTCAGCAAGCATTTACACTGATGAGACTGACATTGCTGCTCTAGTATCGCCATGCAAGGCACGTCGCCTTTTGGCGGTGTCGCGCAGTCGCCCTCCTTCCACTCGTCTTCATATCTGCCCAAGCTTGAGGCCAACTTCATGCGGGACTTCACGTGCTGCGGCCAAATCCTTCCCAACCTCCACG
>704 783 2769
GCGCGATCTGGCCATCGCCGTCGCCTCCGCTGGCTCGCCCCTGGGCGGAGTGATATTCCCCATCGCCCTGCTTCAGATGCTGGAACACTCCTCTATCGGATTTGGCTGGGCTGTGCGGGGGGTTGGGCTGATATTTCTTTTCTTCCTCTGCATTGCCTGCGCTACGCTAACGCCCCGAGTGACTCCGCGGCGAGGACCGCACTTCCTCTCCGCCGCGTTCAGGGACCCGGTGTATGTGTCTCAGCTGGTTGGTTACTGTTTGGTGTTCTGGGGCATATACACACCCTTTTTCTTCCTGCCATCGTTCGCCATTCTGCAGGGCGTCAGCGTCGACTGGGCCTTTTATGTACTGCCCATCTACAACACCGGTTCGTTTGTGGGACGCATCGTGTGTGGCCGTCTAACCACCATCTGTGGTAGGTTCAACACTTTGCTGGCAGCCATACTTGTCTCGGCCGTGTTGATGTTTACCTGGATTGCTGCAACATCGCTGGTGGGCATCATTGTGTTTGCTGTGCTATTTGGCTTCTCATCCGGGGCTATCATTGGTCTCTTCCCCGCTGCGGTGGCCGTGACTGCGCCGAGAGCAAACCAGATCGGAACGTACCTGGGCATGACAATGGGGGTGCTCGGACTGTTTTGTCTGACCAGTTCGCCGATGATGGGCGCCATCGTGACCCGGTCTGACGGCCGGTATGACGAGGCAATCATTTTTAGCGCTGCCCTTATTGCTGTGGGAGGGAGCTTGATTGTGTTTGCTAGGGTGAAGCATTCCGGCTGGAA
>705 100 204
TGGTCGAATTCCTCGGTGGTGTATCTAGCAGTGGGATATAAGTTAATGTTAGGCCCCTATAGTCAATACACCGCAGAGATAGCAGCTGTGAAAAAAGGGT
>706 2172 8312
AATTTGCGGTGGCCGTTTGAGCGGAGCATTTCCGCGCTTTCATGAAATACCTAACATCCTAAAAGGTACATGGCGACTGTAGAAGCAGTGATAGACTTGACGCCACCATTATCTAGTAGAGATGGACGGTGGACACGAAAAGAGTGATAATAACGAGATAAGAAAAGTTGGAACACGCAGTAGAAGGAGAAGGATATGTTTACTTCTATCGTAAATGACAAGGCCCTCATGGACGGGTCTCTAAAAGGAGAGATGTAACTACGTACAATTTTAGATGGTAGCATTAAATTTCATGAAACATGAAAAGAAAGGAACAAGTGGATGTATGACTGCCATAAGCAAACAACACGGGTATCGAAACACTGGAAAACATTACTCTCCTTCCTCCTTGATGTTATGCTCTCCAACTATGGTCAAAAACACCTGGTCAAGAGTAGTTTGGCTGACGGAGTAATAAGCAAAACCAAGTATCTCCTTGCTCTGTTCGAGAAGCGAAAACAGCCTGCTGGTACTGATTTCCCCACTATCATTGTCTTCATTGCTCCATCTGGTCACTGGAGAGTCTGTGTAGATATTGTCGTCTTCATCCGGTTGGTGCATTGGTGAATGCGATGTACCCTTGTTTGAGAGGGAAGATGAGTTGCTAAGGCTGAATCGCAGTTGTCCGTGGTACGTCTTTCGCTCAACAGATGCACCAGGAAGTGTGCTTACGACCCAATCACGAATTTCTTCCATGTCTGCCATGGAGGTATGCGGTGCATTCTTATGAACGATATGGACGTGATATGCATTACCATGGCGGCGGCGTAGGTCGTCGGTGGTGCCAATGGCAAGCATTCTTTTGGCCATAATACCAGCGCGGGAAGCGAGTGCATCTGCCTCTTCCATGGAATGCGTTGTCAGGACTAACGATCGGCCAGGGACAACGGACTCGAGAGTGCGCCACATAACTCGCTTTGAAGCAGCGTCCATACCGGATGACGGTTCATCTAGTAGTAGTACTGTCGGGTTGCCCATTAGAGCGATTCCGAGAGACAGCTTTCTCTTGTTTCCGCCAGAAAGTTGCATGGCCATCCTGTTCCCATATGGTGTCAGGCCAACAGCACGGATGACTTCACGTACGTTGTGCTCGACGTCGGGAATACCACGAATGCGCGCGTAAAATCGAAGGTGTTCCAACACGGTCAGTTGATCTATAGCATCAAACTGTGGGCAAACACCCATGTGGGATCGGGCAGTAGCTCGTTGTGTAGTAACAGGTATATTTTCGATAAATATTTCTCCATTGCTGTTAGACGGTTGGATGTCTCCTCGGATCAAACTGATAGTGGTGGATTTCCCAGCTCCATTAGGGCCTAAGAGTGCAAATACTTCGCCTCGGGGTACTCCAAAGGTTACATCCTCGACCGCTGTGAACTTTCCAAATGATTTGGTCAAGTTGACAGCACGAAGGCCATCATTGGAACTTGACACACGTTGAAGTTCATTTCCAAGGTTTGGGTCACCGCTGACTTCTTTCTCTCTGTCAGATTGCTTCTTTTTAGTGAAGCGGCGGAAGGACAGGCCAGAATCCCAGAACAAAAGCACACCGAATAATACCAATGCCTGCAAAATGAGGTAGAGAATAGGACCACCGTATGCGGTAATGTCTCCGGGGTAACTGACTATCTCTTTGTCCCGGCAAATAGTGGAGAAGACATTCAGCGCCACGAAGAGGGCACGGATCACATTGCCAATGGGCGATATGGCAGCAATGGCAAAGTGGACGACTAATAGGAGATTTTGTACCTGGTCTGTAGGGGCGTAGGTGACGACAGACATGTATGCAATCAGATAAACAAGGAATAATATCCTAGTGGACTGTTAGCAATGCATTAAACTTGAAAATTCAGAGTGAAATTACTCACGCTTGACCTCCGGCAGCAAAGGCAAAGGCAGCAAGTTGGGATGCGGCAAACACCGAAATGATATAAGCGAACAAGGTCGACGTGATGGCGTAAAGGAGGAAGACAACAAAGAGATACTCCAGATGGTACCAACTAGCGGAAACGGCTCTGAATATTACCACCATTATAACAGTCGATGTCAGGGCAATACCAAAATCAAACGACAGATAAGACAGCCATAACGGAAGACTTCTAACTCCATTGCTGTAGTGCAGATCTCTGACAT
>707 112 302
AAATGATACACGCGCTGGAATTGTGGCCGGAATATGGGAATATGTTAAAGCAATGGGCCTACAAGAAAATGAGGAAAAGCGCACGATTCAATGCGATGACCGTTTGAGAGCT
>708 47 273
AGGCAGCTCCACCAACTGTCAAGAGATCAACATCGCGTGAATGAGAA
>709 652 3255
GGTGCTTCGCACTACAATGTCATGAAACTCGGTGAAATGGACAAGTACCTCGACTTCTGGAACCTGATGGCCTATGACTACTCTGGTGGCTGGGATCAAACCTCTGGACACAGTGCCAACCTCTTTTCTTCTACTACCGACAAGACAGCTACCAAGTTCAATACCCAGGATGCCCTCCTCGCTTACTATAAAGCCGGCGTTAAGCCTGAGAAGATTGTTCTCGGAATGCCTCTTTATGGTCGCGCCTTTACCAGCACTGAGGAGAAGCCAGGTGCTTCATTCAGCGGTGTGGGCGAAGGTAGTTTCGAGAAGGGTATCTGGGACTACAAGTCCCTCCCACAGCCAGGCGCCAAAATTGTAGAATGTGAGCAGGAAGTTGCCAGCTACAGCTATGACCCAGCCAAGAAGCTCTTCATCAGCTACGATACTCCTAAGATTGCCGGAATGAAGGCCAACTATCTCCGTCAAATGGGACTCGGCGGCACCATGTGGTGGGAGACCAGCGGTGACAAGCCAAAGGGCGAAGGCAGCCTTGTTGAAACTGTCATCGAGCGCCTTGGAGGCCGCGAGAAGATGGACAAGAGCCAGAACCAGCTCAACTACCCACAATCGCAATACGACAACATCAAAAACCAAATGAAAATGTAAAAAA
>710 40 68
TTTAACTTTAATTTGTAAAAAAAAGTAAATAAAGATATGC
>711 25 9
GCTGCTGTTGTTGTTGTTGTTGCTG
>712 163 389
TGCTGTAGCTGCTAGTTTGGTCCGACTTGCGGAAACCCCGGTTCTGAAAAGCAGTCCCGATGCTACATGGAACATTTCTCGACTGGCTGTCTGGGCTGTCATCGAAGCCAACGTTGGAATCTTCTGTGGATGTCTATTGCTCCTCCCAGCATTCCTTGACCGC
>713 29 756
AAAAGAAAAGAAAAGAAAAGAATCAGCAG
>714 27 862
GCCGGGGTGGATGGCATAGTGCGCTTT
>715 45 2773
AAGCTCGAGTCATGGCCTCATATGTGCTGGGTTCTCGCTTGTCAA
>716 201 354
AATCGCATCACCCAAGCAGCAGATCATCATGTCGGCCAACGAAGAGAGGACGCAGCTCACACAGGGCCCCTCAGAGTTCTTCGACGCCATCGGCAACAAAGTCCAGAACTTGACGCCAGCCCAGAATGGAGCCCAGGATGTCAACGAAGAGGCTGATGAGCCGCGAGCCGTTGAAGAGATCGAGTCGCTATGCATGAACTG
>717 26 256
CCAGTTGCCTTTGCCGCCACCGTCCT
>718 207 387
GTTTGGGTTCTCTTCCACCTTTCGCAGTAGGTATATAGCTGCACAGCTTGGGTCTCGGGCCTTATCCAAGAATCGTTTCAACAGCAGGTGTTCGGTGGGAGTTAAAGCAGCAGATTTTACAGTGTCAAGAGCAGTTGCAACAACGTTCTCCTCAGGCTCCATTGCATTTGGCTATCATCAATGACAGCCTGTAACCGAACTAAAAAA
>719 45 42
TGCGAGACTAACCTGAGATCAAAAACACAGTTCCTATCGGGTTCT
>720 27 207
AACGGGTAACGGGGAAGTTAGGGTTCG
>721 874 1833
ATGAAATCCGCCACATTCAACGTGCTTTTGCATAATATCTTTCCACATGTAGCCCACCCCACCCAAACGAGATCTTTCGTTGGCATTTATGTTCAAAGCAAAGTCATTGCCTGAAGTGGCCACAACCCTCCATGCTGTCTCGTGTCGTCCAGCGACTAAGAATTCGTAACGAGTGCAGCCAAGGTGGGAGGTAATAGCATATGTCCATTTGTGAGACGAGTTGTCATCCATTTGTATGTCAATACTATATTTATAGAATATCCATCGTTGGTGGCTAGCAATGCGCGCTGGTTGAAGCTGTCTTGGGTTTGGCGACAGATCGGTGCTCTTGTGTATATGGATTGTTGGAGGTTGCGATGCATCAGTCACAAGCAAAATCGAGCCCAGCCAAAGGCCTCGCTCCATATCCATGTTGGTATACCGCAAGTAAGGACCGAAATATACACCGTTCGTGGGAGCAACTTTATACATTTCTACACCGCTTGCAGGTGGTGGTCCTACAAAGCCACTGTTCATTCCCATAACACTTCCTTCGTATCCAGGAGTCATCGGCAAACCTGGGGAAGGCATAGGCTGACCAAAGGCGGACAGGGCGGGAGATGCTAACGGTTGTCCAAATGCAGATAGAGCTGGAGAGGCCAAGGGCTTTGCAAAGGAGAGTCCAGGAGATGTCAATCCGTGTCCACCAAATGTGCTGTGGCCAGGAGACATGGGTGTCTCATTTAGATTAAGCGGCGTGGGACCCTTGGGGAATTCCCACTGAGTGGACTGTGTGGGCAAATGAATGTAGTAGTATTGACCAGAATTGGGGTCCAAGTGGGCTATCCAACCTTCTGGAAGTGGAGGCGGAGAAGCTGGCCCAGGTCCAGGATGT
>722 32 1582
ACATAGCATTGCGATGGCCAGAAAGTGGTGTT
>723 48 264
GACTCCTGTTTCACATCCTGCTCTTCCCTTTAAGGCTGCACCAGGACA
>724 43 134
GGCCGCTTAACGAGCCGACTTTTTCTCCTCTCAACACATCCCA
>725 44 40
GGCCGCTTAACGAGCCGACTTTTTTCTCCTCTCAACACATCCCA
>726 48 72
AGCAGCGGCAGCGGCAGAGCTTGTATGATCGTGGTGTGGCTGCTGCTG
>727 223 1337
AGCAGCGGCAGCGGCAGAGCTTGTCTGGGGATAGTGGTAGTGGTTAGTCGAGGCGCGTCTGCGAGTGTAGTAGGTGGTAGCAGAAGGCCGCCTGCGAGGCTGCTGGTAGTAGTAACCGTCGTAGTCATCTAGATCGGGTAGGGAGCCGTCATCGGACACGTTGTCCGGGACGGACATCTTCCGTCTATGCTTTGGTCTCTGGTGGTGGTGGTGGTGGTGATGG
>728 275 1576
GGGGGCTAGACGAGTAGCTAGAGTATCGGCGGCAGGGTTAGAAGGCGCACAGAGTAGAATATGCGGTTCGATATCTGAGGAGCAGTTTAATAGCTGCAAGGTACACTCCACCACTGTTTTTGTCTTGCCAGAACCAGGGACCCCAGAGATCAAGAAGGGAACGTTGCCATAGTTTCTGGATACTATGGAGTCCACGGCCTTCATTTGTTCGTAATTAAGATCTGGATCTACCCACTCGAGGTCAAAGATGCCCTTGGGAAGAGTATGTTGCATGA
>729 44 82
TTTTGACAGAGCCAGGCGCGGGGGGATGTGTGTGTGCGATGGCA
>730 400 1077
AAAATCGTCTTCATCATCGGCCAAATTAGTTAGTGCTTAGTCAGCAGGTTGCAGCGAGTTTGCTATAAAAGCAGCAACGCTGGCAGTTGAACGCCTCACATGCAGTTCAATATTCAATATTAATTTCAGTATTATTTTCAATTCGCTCTGGCGGCCCCGGTGGAAGCTGCCTGTCTAGCTGAGGTATCTTATCTCCTGGCTGGGAGAAGTGGAACAGGCAGACGCACCTCCATTGCGGTCAATGCTATCTCTCTAGAGCAATTATTGTTCATGCATCATTTTACATCTTGTTGATTCTAGTGGGCGAATCTCCTCAGAGCAACATATAAAAATGTCCCGTCCCTAGCAATAATGGACTATGGAAACTTGATGTGATTGTTGAGTATTCTTTCATTCAAGG
>731 46 110
TCCGCAAACTCCCTTCGCTTGGCCCTGATATCAAGAAATCCCATCC
>732 39 516
AAACTATGGTGCGGTTTTAAGGTGTTGGTATACGCTTCT
>733 30 106
CCTTCGGGGGCGGACGCGCCCGAAAAGCAG
>734 74 126
GTGGTATGTGTTACTCTTCTTGCAATTAGGTTTGCTTTCTGACTGGTCTAGTTCTTGCATTGCTGGCCACTGAC
>735 57 99
CCAGCAATCTTTTCATCGCTTTTTTCTTCTCCTTTTTGTGCCGGTGATGCATGGAGT
>736 32 393
TTTTTTGTCTCTCTATGGGCGACTATGATATC
>737 25 10
CCCAAAAAAAAAAAAAAAAAAAAAA
>738 552 2736
CCCCAAGGCCGGATCTGGCGGCAGCGGAAATGGTGGTAACGGTGGTGACAAGGGAGGCTCTCCATCTCCATCTTCAACCTATGCCCCAACTGTCCCATCCCCAACCAAAGCTCCGACCCAGGCTCCTACCTACGCTCCTGGCCCCACTGGAACTGCTCCAGCCAACAATGACTCAAGCCCTGGAAATGGCGGCATCTTTCTTCCAGCTCCAACTGCCAACCCAACTGCTCCGACTGCACCTGTCCCAACCGGTACCGGCATACCAACCCCACCCGGCAACGGCACTGCCCATGCTGGACCATGCACTGAGGAGGGCAAGTGGAGCTGCTCTGGCACCCAGTACCAGCGCTGTGCTAGCGGCCAGTGGACTGTCCTCATGAACCTCCCCGCTGGAGTAACTTGCGAGTCTCTTCCAGGCAAGCGTGCCCCCATGCACCGCCGCCGCGGACACTACCTCCCACTCCGTGTCTAAAAGAACAAGCTACATGACACAAAGTGATCTAAAGTTCAGTTTCCATTTACTTGACAAGCTGAACTTGGCCAACATTTTTT
>739 29 26
TTTTAGTTTTTTTTAGTTTTTTTATTTTT
>740 44 287
AAGATCTGCTGTGCATAGATAAAAGGCTTTGTTAATCTGGTTGA
>741 45 63
AAGATCTGCTGTGCATAGATAAAAAGGCTTTGTTAATCTGGTTGA
>742 48 3688
AGCGCACCAAGGCCAGAAAGGAGACCTACTCCTCTTACATCTTCAAGG
>743 44 93
TGGTCCAACTCCACGGAAGCTTTTGCACAGTAATTGTACGGCCG
>744 25 108
AAAAAATGGCAGCTTCTAAGCCTAT
>745 45 105
TCGTCTGCTACGGTGACGAGTGCTTGGGGCAGTGGTCGCAAGGGG
>746 1065 3331
CTGAGTACATAGTAACTCCTCCCGATGAACAGAAGTGAATAGGGACCTTGCGTGGGTATGCAATCTTCACAATTTCTTTGACGCTAGAGACATTTGTAGCACGGAGATGGTAATAAGAATCCCAGAATGAACGGTTGGCACCAAGGTGTAGGATCACATCGACTTGGCTTGAAAGGAGCGTCGCCTCTTTTTCAGATAGACCAAGACGAGCCTTGTCGAGGTTACCATGCTTAATGACCATCTTCCCCTTAGGATCAGGAATGCGAGTCAAGGTTGAGATATCGCTTTGCGGGCGTACAGCCAATGTATATATTTTGGAAATGCGGTCATCCGCAACCAAATGGGCAAGAACATTTCTACCAAGAACACCAGTAGCTCCAGTCATCATAACCACCATATCTTTCTGTTTCGGAGATGAGACATCGGCGTTGGACTTAGGTAGCGTTGGAAGATTAGTTTCGGCAGTCCAGTCCAGCTTCTTGACCCCAAGGGCGTCATCGATTAAGCGAGCCATGTTTTGGAGGGTTCCCGCATTCATTATATCAAAGAGCCGGATGCTAACGCTGAAGCTCTGGCGTATCATTGCTTGCAGTTTAACAAGCATTAGAGAATTACCTCCAGCATGGAAGAAGTCGGCGCTGGGTGTTAACGAGTGGGCTGCTGGAATTATCTGGTTCCAAAGCCCAGCAAGATGGGATTCAGTTTCCGTCTGTTCAGTTAGCCCCTCTGTTGACTTCTTTTCTGCCTCAGGGATCGGGAGAGCCTGCACAGCTTTTCGGTCGACCTTGAAATGAGCCGTGAATAGAACATTGTCTAAGGCAACAAAGATAGTAGGAACCATATACTGCGGTAGTGGTAGGATCTTTGGGAGTCGGGCAAGCAATTCGTCGCGATATTCTGTATGTGCTGTGGAGAACACAACGTGTGCTACCAAGATGGCAGAGTCTTGTTCTCCACGCACGGTAACAACAGCATGGGTAAGAGCACCCGTCGAAGCTTGAAGTATGGTACTTTCAATGTCTTCAAGTTCGATACGGACACCCCGTAACTTGATCTGGGTATCAC
>747 1299 3239
CATGAACTACATGATGAAAGTCGACTTCAGCCGTCGAGCTCTCCCGTCTCACTTATTTCCAGCCGGCAGCCCAGACGATGACGAAAACACCCTCACCTTACCTCATCATCGATCCTTTAGGAGGTCTCGAAGTACACAATTTGATCCAAAACCTGGAACCAACGGAACAATTACTAAAAGTACGACACTTGCAAAACAGAACGCTTCCGCCTTTGACACGACAGACAAACAGCTAGAGGCTGCCCAGAGTTTATGCGAGACGGCAGCGCACCAATTCCTACGAAACGGAGACTGCTCCAGAGAGCTAAGCAAGACAGTAGAGCGACTTAATGCCGCGCTGGAAATGGCCCAGGCCGAAGGGACCCGACTCAAGGCTGAGAAGGAAGCGGAGAAGCTACGCCAGCAAGCTGAAGAGGAGGAACAGGAAAGCAAAAGTGACCGCACGGCCGTTGAAACGGTTGGACATGCAGATTCAGACGCACACATGCAAGCCGACGCCCTCCAACCTGTGAAGATGAAGATGGACATGAATGTGAACGGAGATGCAAACGCGCCGCCGGAGATGATGGGGGCTATCGAGGTGGACGACGGGTCGTCGACATCATCTATATCCATCGACCTAGCCGCATTTCGACGACGGAGGTTCAAAGCGTAATTTATTTACCCTTGACCGTGAGCCGGTGAGCAGCTACATCGGAATTTGAAATGTATTGGAACTCTTCTTTCTCAACTTCTGCGAACTCGTCACCTACAGTGCATGAACTCGGTGAGCCAGGCTGTACCAAAGGTTCCACACTCTGCAGGTATGTGTTGTTTGCCTGCTTGGTATTGGCAACACCAGCAACAACTGCAAGCCCATGCCAGTTGATTCGAAGTCACAGAACGCAGAGTGCATCTATGCTCCTCGAAACTTCCGCGGGGCTCACTGTCACAACCTTCTCTACCTTCGTTTTTCATTTACCTCCCGCATAAAACGGCGTTTTTACTTTGCATTTAACCCAGCGACGCTGCTCTGTTCTAACTAACTACCTCCAAATTTCCTATTATCTAATTTTTGCTCCTTGTCCTTTGCCTGATACCTTTCTGTAGCAAAATTTAAAAGGAAGCCAACCACGGTTACGGTGATGATAGCGTTGCATTCTCCTTCTTTTCCTCTGCTCTTCATTTGTCTGTTGTTTTAGCCTGTCATTTCATTTCCTTTTACCATCATCAGCACTGGGACATGGATACTTAGCATGGAGTCTCTAAAATGGGGGGAATTCATACTATTTTTTGCTCTATTAATGTTTTTTTCTTCTT
>748 29 744
GACTTTCGAGCCTCTCCGCTGGAGCTGGA
>749 48 72
GACTTTCGAGCCTCTCCGCTGGAGTTGGTCTTGAAGTCAGCGAGGCCA
>750 186 324
TACTTCAGGTATCGTGAGTGCTATTTGAAGTTGTAGATATTGATCAAATGTCTTGCACGGTCTTAGAGAAGATGAGGAACTAGCTGGAATGACTACCTAGCTGGAGTGGTAATCGTCGAGTTGCACTGTCGCCAGTGGACAACGAGGATGTATCGATTTTTCTTTTGATCTTATGATGGAAGGACA
>751 47 124
ACCAATACTACAAGAAAGTACCTACCGTACTTACTACGTACTAACGA
>752 64 377
TTTTTGGCAGCCTTCTCCTCCTCCAAGGAATCTCCGCTCGGAAACATCATCCTTTGAGCTTGCG
>753 26 92
CGGTTACGGAGAAAGACAATGAGGGG
>754 25 3
AGTTTCATCCCCAAGGCCTCTAATC
>755 197 775
GAACAGCGCAACAGCAGCCAGAGTCGGCAGCCCTCCCTACGAAATAGGTGCAGGATGGCAATGACGAGCGGCAAATGAGACACCGTATCAACTGGCAATAACTCCCTCTTTGTCGATGGCAAGGCAGAAGGAATCGTCGTGAGGCGGAGAGCCGGATACCAACGCCACGCTGATTAAGACGCCTCCACGAGCCCCCT
>756 39 186
CCCCCTTACACGGAGGCATCAGTGACCAAACAGGAAAAA
>757 41 130
AAAGGGACAAGGGACGTAATACGGCACAAGCTGATGACTTG
>758 37 41
AAAGGGACAAGGGACGTAATACGGACACAAGCTGATG
>759 445 1237
TTATTTGGTCGCACCGGCACTACTAATATTACAATATCAACCGTGATATTTACAAGATATAGAGGAGTTGAAGATGACAAGGAAACGTGGAGCATCCCGAGAGGGTCGGACATCGGCTCCAAACATCTGTCTTGTCCTAAGACAAACAGATAATATGAAAGCCAACTGATCTGATGGAGCGGAGTACTCCTGTGCCATACATTTTCCTTCTCTCATTCATCCATATCCGCTTGCTTGCTTCCCGCAATCTCGCCACTTTCATTAATGATATGTAAATTCTTCTCCGGACAAACCAGGAGATGTGTTCACATATGCATGAAGTAACGACCATTCCGACCTAGGGAAAAAAAAAGCAAGAGGGAGGGAAATGGACTCAGGAAGCAGAGTGATGTAAGACCGAACGGCGTTGTGGCACATGAGATCTTTGATGGGACTGGAAGTTGGG
>760 25 4
TAAATTTTAAATTTTAAATTTTAAT
>761 48 174
CCTTCCACAAGTTATTTCTCGAACATTTTCTTCAGTGTATGTACGACG
>762 49 50
CCTTCCACAAGTTATTTCTCGAACTATTTTCTTCAGTGTATGTACGACG
>763 25 50
GAGGGCACCGCATCTTGGGAAAAGG
>764 764 1981
TTTTCAGACATGTCAGTTATATATCCCCATTCTCCTCTTTTGCGTATCTTATGATTATTTTCGCCGCGGTCTCCCTAATTTTTTTTTATACGGGCTTTGCTCTTTGTTCCTCTCAATCATTAGTGAGCGGAGAGTTGAAATGAAGTTCTTACACAGCATGATATATGAATAGAATACTATTCGTTCTCATCTCTTTCCTACACCTTTACTACTTCACGTTCCAACCTAGAATAAAGCAATCGATGTACTTGTACATAGCAATACTATTTACAGCATTGCCAGGTCCTGGGTGTCTTTAAAGCAATCGAAAAATGCTGCTCCACTCTGTTTAATGGCTAATCCATTAACCGATGAAAAAGAAAAGAAAAATGGAGAGAGAAAGAAGAAAGATGGGCATAGTAGTTGACTATACGGAATACTCTTTATATCAACAAACATCAAGGGATGAGAGCCCGTATTTCCCAGCATGAGCTGTCACTACTTTCCGCGTCATTGGCGTCATGAGTCGCTCCATTTTCTACCAACACAGCACGTAGCTCGTCATTATTGCTTTCGATAGCAACCGACAATGGAGTTCGACCAGATCTATCTCTTGACATTTACAGAGGCTCTACGCTCAATTAAAGGGGTTACCAGGTCCATATACCCAAAGAACGCCGCTATAAATAACGGGGTTTGCTCATCCTGATTCCGAGTCTCTACATTTGCTCCATGGTCAAGAAGCAAAGTGGCAGATTCAAGGAGCCCTATTCTCGTAGCTTTCG
>765 821 2030
TTTTGAGAGCTATTGTTGAACTATGCTTCAGAGAGTGAGTCTATGGAATGCAGTCCACGCCGACTTAGCGAGCAAATAACAAGGTGGTGTTCCATCATAACGATAGAGCAGTATGAAAACTTCAAAATAAAGGCGGAATATAATGGCGTAATGTCCAAATCGATGTACCTCACATAGTAGTCCGGACTATACCCATCATTGCTGCATTGCCGTCGCTCCCTGCTTCTCTTTAACAAAGGCAACAAAATCATCGATAGCTCCCGGCCAAGCAGCATCAGAGCTCCACCAATCCATGGACTCATCCTCCATGGTTTTGCGCATCAAAACCTCCGTTTGCTCCCACAGATCCTTATTAATCGGGCGCTTATGTTTAGTTTCAATAAATTCGATCCACCATTTCAGCCATGGAACAGACCTGGTCTCCCATGCAACGCCACCGTTCTCTGAGGTGAAGAAAAGCTGCCACTGTTCAACAGCAAGTTCTATGTTAACGTTGCGCTGGCCCTGCATTCGACACAGTAAGAAGGTATAGCGATATACTCGTCGGAAGTAATTTGGGTCATCCAATAACAGTTTGCGCAGGCCATTCGCATACGAGGCTTGTTTCTCAATGGTATCACACTCAGTGGTTCCTCTCCATCCTTCGACAAACCCTTCTCGGGTGAATTCTCCCATGGATGGAGAACGTAATAGCTCGGCTACAGCAAGACAGGCGACCTCATCTAACCTGACCTGAAGGTCACCAAAGTACTTCATAGCTCCATTGATTCCAATTTCATCAGGGCTGTCAGGGTCATCTCGATACTTGTCAAATATCTTGT
>766 29 23
TGCTCCCTTTCTATTCCATTGGTGACGAA
>767 33 36
AGAAGAAGAAAGTGACGAGGGTGGTGAGTATTC
>768 89 133
CTTCAATGATAGCAAATCGTAGGATCACATCCAAGCCTAACAATGATAATGGAATTGCAAATGAAGCGTAATATCCAAATTTATCATAA
>769 48 64
GAAGAGACGGGTGACATAGAAAATCCAGCAGAGATAACGACGTACTTC
>770 49 833
GAAGAGACGGGTGACATAGAAAATACCAGCAGAGATAACGACGTACTTC
>771 37 29
AGCATGCAGAAAAATCAGACAAGGCACACAGGGGATA
>772 58 68
AACAATAGAGAGACTGCTTGACGAGTGAGACTCCGTGATATCTGGCATAGTTATCCAG
>773 279 533
AGAATGAAGGTAAGCATTGAGCCCATGGAACGGAAACAAAACTTGTGTCTTCTTCGTACTAGACTTGGGCCACATTGTGTTCGCTCTCAGCGTGACGGATCAGGTAGAGTCTCATCTTTCATGGTGGCAGACTGCAGACTGCTCCATTGAATAAGGATGCGTCTGCAGAAAACCGCATCACACCGCCAATGAACAATCCACGAGGCCAATCTGAAGGCAGTGAGGCTGTTCTATCAAGCATTCAGCCTCGTGGAGTTGAAATTGAAGTTGAGTTGAAAG
>774 46 233
GGAGCCGATAATGCCTGCAACGACAGCGCCGAAGAGGATCTCTCCG
>775 1004 5490
GCTGTGCCAGCTTTGCAGATATCCCCCTGTTTATGCACAATCTTCTCCACCACACCCTTAATGGGACTCCTGATAACGGTCTCCATCTTCATACTCTCGATCACAACAAGAGGTTGGTCCTTCTCCACTACTGCACCTTCAGCTACTTCCACGCGCAGGATCTTGCATGGCATGGGAGCTAGGACGCTGTTGGTCAGCTCTTTAATACCAAGCGCCTTCTCCATCCACTTGGCTCGGGGAACCTTGAGTCTGTACTGTCGTCCGTGCTGGAAGGCAGTGATAGTATCCTCGTCACGAATTACGGTGGTATCAAGACGAGTATGGGGAAAGAAAGAAGTAAGTGCCTTGCCATCGGCCGAGAGCGTGGCAGTAACGTTGCTGAACGTCTTTTCATTGTTGATGGTCACATCATAGCTCGATGGGCCAGTCTGATAGATCTGAACTGTAGCTGGCTTGGCCTCGGGGGTATTTGGGGCCGTAGCCTCGACAAAGGTGAACTGGCGCTGCTGGTAGCCCGGGCTGAAGCCAATGCCCGCGCCAGTGTTTCCAATTGGGTTGCTGGGGCTAGTTCCCGAGATGAAAGTTGAGAGAGCTACCTGGGCCCAGAGCTCAGGTTCGACTGGTTCCTTAGCGAACAGTTCCTCGCGGTGCTTCTCGATGTAGCCGGTCTCCACTTCGCCGGCAATAAAGTCGGGGCTCTTGCACACACGCTTGAGGAACTCGATGTTGGTGATTGGGCCGGCAACTTCGTACTGTTCAAGGGCCATGGAGAGGTTGCGCAGAGCTTCGGTACGGTCTGCGCCCCGAACGATGAGTTTTGAGATCATGGGGTCGTAGTGTGAAGAAACTTCATCACCGGCAACGAAGCCGGCATCGATACGAACGTCCTCGGTAGGCTGTGGAGTGCGGACGTGGATCAGCTTACCGGAGTCCGGCACGAAGTTCTGTTCGGGATTTTCAGCGTAAATTCGGGCTTCGATGGCATGGCCCATGGTAGCCATTTT
>776 47 56
TTACACAGTTACTACAGCCAGAGATCAAGTCACCATACGCAGGCCTA
>777 27 27
TTGTTTTGATGTTCATGGCACGGGCAA
>778 56 64
TTTTGTCTTCCTTATCTTCTCCCTTTTCTTCTTCCTCCTTCTTGTCCTTCTTCGCC
>779 154 347
TTTCGTTTTCTCTGCTTTTCTTTTCTTTGCTGTTCATTTTATGTCTCTACTTTGTGTTTTGATATCCCTATATACAGTCTCTACATCAGCTACGCTCATATCTATCTATCATACTTCTCCTCGCTTCCATCTCCGCTCACTGCCAGGCTGCTTT
>780 53 58
CCCAGTACAAGATCTCATACTGGGTAATTGAATCCGTGTAAGGTCCAGTAGGA
>781 40 778
CGACATGATGACAGATTTCTACCGACAAAGGGAAAACGAC
>782 41 34
TAAAAAAAATAAAAAAATAAAAATTAAAATTAAATAATAAT
>783 327 1098
CCAAAAAAAAATCCCTTTGCAGGATCTTTTCTCCCTCCGCTGACTCTGTCTCTTGCTCAGCAGTCGCACCAACCTACACACACCGCCAGCCGGCCCTCTGTAAGCACTGTAAACGGAATGCGGGAAATTTCCTCTGTGCAGGACAATTGCAGGACAATTACGGAGTAGACCAACAGGAGAGACAGGAGGACGGCTTGAGGCAGCGCCCCGTATCATTAATTCTTATTCAGCATCAGGCAGAGGGCGCCATGTCAGCCGCGTCTCTTGGATGGTGGCGGCTAGTCAGGAAGCGGGCTAGGCTCAGGGGTCAAAAAGCGAAAAAAAAAA
>784 268 733
ATTTATTCTTCTACTAGAACAACATCCACATGTCCTCAACAACAGACATCGCGACTCGGTTTTGGCCATCACATCACATCTCCATGAGACTCATCAGCTCGTCAGAGCACTAGGCAAAAGAGGGCTTGGATTGCCATCCAGGCCGACTCGCTTCTTCACTTTCTCCCAGGGCGCAACCCGAACCAGGCAGCGGGACCGAGATGAGATGGGAGAGGGCTCGGGGTAAGCCAATACCAAGGCCTTAGTTTCGTCAACTCGGTACTTATCA
>785 25 3722
GTGGTGCATGGCCGTTCTTAGTTGG
>786 75 102
CATGCTTTACGTTACCGTTGCAGAGGAAGGGAATGAATACATACAGATGCTGAGGTTGATAACCGCCTTGTTTTT
>787 38 119
ACCTCAACGAAACAAATCAAAACATCACAATGGCCTCC
>788 51 54
GATAAGTCAGCTCCCTCTAAGAAAGATACACACAACATAATTAGAAAAGAG
>789 30 1747
CGGGATTCTCACCCTCTCTGACGTCCTGTT
>790 45 84
CAAGGCTGCCCAGACTGCCCTCCCGACGAGGGCTCCGATGATGAC
>791 45 189
AGATGTCGGTCTCATCGTCGATTTGAGGGCTAAGCTTGGGCTTGC
>792 47 63
TGAAACCCAACGAGATCGTTACTTTGTTCGAAGAGGCTTATCATCTC
>793 105 263
GGGGGTGATGACAATGGACATAGATGGGTCGAGTCGGGCGGCGCAGCTGCAGGAAGACAGGACCCGACCGAGGCCCACGACAAACAGACGAGCAATGACAAAGAA
>794 35 22
CCCTGGTTCCACCCACGGCCAGTGAAGGCCATGGG
>795 77 106
AACAAGCAGCTGGCTGGCTGGCTGGCGGTGAAGTTGTTGTCTTCATCGTCGTCTCGCCGTTCGTCGTCGTCGCTTTT
>796 112 176
AGAAGCGAATGGAGGCAGCGAACATGAAACGAGCCGTCGATGTGGTCAGAGAAGCGAAGCTGCAGAAGGAGGCACAGGAAGAGGCAGCAGCCAAGATAATTGCAGTCCCAGC
>797 551 1895
CATACAGTCCTTTACTGCTGGCAAACACCTCCCCCTTGCCAGAGGAATTTACCCGCCTACCCCGGAAACGCAAGCAAGTCACACCCTTGCTCACATGTCTCCGTGCTCTATGGGATTTCGAGCGCCAACACGGTGTTCCACCATCCTTTTCCCGTCAGGACCTGGAAAATTATACTCGTCTAGCGAACGAGCGCCATCTAGAGCTTCAACTAGATCCTTCAACACTGACAGCCGCAGTCCTGCGCTCATTCCTACAAAATGTGGGGAGCGAAATTAACCCCGTAGCAGCGTTCTTAGGTGGCAGCTTGGCCCAGGACGCGATCAATGTGCTCAGCCAAAGAGAGCAACCACTTCAGAACTTCCTTATTTTTGATTCTGAGAAAAGCGTTGCCCCCATTTATTCGCTTCATCCGTTCTTCCCTGATACTACTAATGGTCTTTAAATTCCTTTTCTTAACTTCGATTCTGGGATTTGGGGGGTTTCAACGGGGCGGGGCAATGGTTTATTTACAGGCGGCTTAAGGGACTTTCTATCTATCTATTTTCCTTAT
>798 60 541
TCCCGCCGTTTACCCGCGCTTGGTCGAATCTCTTCGCTTTGACATTCAGAGCACTGGGCA
>799 41 170
TGGAACAAGGCACTATTGGTGTTCGAGTCTTCTCCTGACAT
>800 49 14988
AGGACTTGAGCACGTTGCGGGTCTCGCCGTAGATCATGGCGGAGATACG
>801 656 3974
GTTGTTGGACTGGAAGATCCTATTGGCCAGATGGAATGTCGGATGTGTAATTGTCCAATAAGAAGTGAGAAAAAGTCTTGATAAGCGTATTGGGAGGACGGGAAGGCTTCTGCCTATTGGTCAATATACAGCGCGGCTCTGCTTCCTCAAAATGGAAGGCCTTGACGATGTGCAAAGAAAAGAAAAGGCGAAGAAGAAAGGAAGATATATGGATATATCAGTTAAAAGACTAGCTAAAACAGCTATAGCTAACCGGGATTGACGGCCGGAGTAGTTAATAGCCCAAGAGATAATACACCATCAAGAAAAGAACGACGTCAACAGACAGCGGCCTTGGATATTAAAACTGTTTGGACGCCCCCAACACACGACGGAGAAACCACCAGCTCCGTCAACTCCCGCTCCCTCTCTCTCAGAGGCTATTCGGAAACGGCCATCTTATCTTCAGCGTGGGACCATTGATAGCAAGACTTGTTTCGTCGATCGTAGTTGCTAGTCCGTTACATCATGGAGACATATATAGTCGTCACTTTCATCAACACCTTGTCCTCGGCTTAGACAGATTGATACAGCAACAAGGGTTCACCAATATTCTCAATCTCAGGGATTGTGCATTTAAGGTCAAATGCCTTGCTGAGGACGATTTTAAATATCTT
>802 33 25
ACGGAGGTGGGGAGCCCCCCCCCAGGGCGGCAC
>803 33 48
ACGGAGGTGGGGAGCCCCCCCCCACGGGCGGCA
>804 40 129
AAAACAATACAAAACAACAACGAAAACAATCATTGTTCAA
>805 37 91
TTTTTTTATTTAGATCTAGCTAATGGGAGTGGGACAA
>806 45 45
AAAAATCGAAGCATCAATCCAAGAAATCGGATAACGGGACCATCA
>807 416 1218
CAAGGAGGATTCCGGTCTTTGGCGAGTTTTCCATTTTATGATTATCATTATCATTATTGTTAGTATGGTCATTAATTTCCTTCTTGATATTTGTATGTGTGTTCCGTGTATTGTCATCTTTATTGATATTTTTGGTTGCCGTGGTGTTGTTGGTGTAGTAACCGAGTCCCTCGTCAGGAACAAGTCGCTCAACAGGATAGTCAGCCGAGGTAGCTAGCGATCCATGGCGTCCATGGCCCGTAAGTTCCTCGTCTCTGGTCAACTGGTCAATGGCAAAGCGAATGTAAGGTGAGTCATCCGTCCCTGGAGTCGGCGTGCCGCTCTCTGCTCGAGCTGCAGAGCTCATGTTGACGACTCTAGGCGGTCTGGGCATATCTTGTGCCTGCGTATCTGTCTGTGTCTGTGTCTGTGCCTGT
>808 78 1315
TCTTCTTTAGCTTGAACTCCTCCACTCTGGCCTCGTCAGGGGTGATGGTGGCACACTTGACGCCAACGCCATATTTTT
>809 249 674
TTTTCTTTTCTATATTTTCTTTCCTGTCTATTTGCATCTGTCTCTCCACTAATCTCCACCAGCGCATGTTCCCCAGATCCAGCCACGAGAACAACACTTTTCATGGAAGTCCCTTCGTATACCACGGTGCATACAGCATGCTTAGAACAGCGAAATGGTCTGATATAAGTGGCGAGGCGCTCTTTACACAGTCTAGCCAGGAAGGAGTCGTGCAGTGCCTGCATCAGTTAGACGACTTGACGGCCCAGC
>810 47 46
GGTCAAGTTTGGCGGATACTACGGATATAAAGGATACCGCAACCGAG
>811 47 46
TACACGTCCTTCTGGAGAGATTGGTTCATATCCTCCCGAGGCAACGA
>812 948 4564
GGGGTGAAGCCCAGAAGGCGCATTCCATTTTTCAGTACCTGTCGAGCTCCTTCATACAAAGCTAGACGAGCGACGGTGACGTCGTGGCTTTCGGCACCAATCACCTTAATTACATCGTACCCTGAGGAGATCTGATGTGCCAATCGGAAAAGATATGTCAGAATGGTGGTTGGCTCTAGTGTTTTCACGGCATTGGATGTAACCTGTGCCATCAGACGAAGGATGTTAATGGCATGCTGCTCCTTTAAGAGGGAAAAATTGGCATTTGTAATCTCCTTCGGATCAATGTCAACTTTTCGAACGATTGAACAAAGTCTTGCATGGGCGTATTGAAGATAGGGGCCTGTGTCGCCTTCAAAGGAGGTCATCTTAGCGATGTCAAAAGTATAGTTATGTATTCTTTTCCCTGTCATGTCCTGAACCATAACTGCAGTGATTCCAAGAGTATCTGAAACTTCGGTGGGGTTCTCAATTTGTTCATACTTGGTGGGGTTTTTTCGCATGACGTCGTGCATAGCGCTACCACACTCATCTAAGATATCACTCAATATTTTCACAGTGCTGAGTCGTGATGACATCCCCATGACTTTTCCAAAGTTGACATGCTCAAGTTTGGCCGCCACATCAGTGTAACTCATGAGTTCAATGGTCTTGAAGAGGCGTTGGAAATATAGATCTTGCTCTGTAGAAACAACATAGATCATTTTATCAAACTGATACTTCTCAACTCTTTCCAAGGCAGCTGCGATATCACGGAGTAAGTAAGTTGTAGTGCCGATTCGTGTTCTAGCAACTGCAACTCCAAGATTAGGAGCACCGTGCTTCTTGAAGTCAATAATCCAAGTGCCGTTATCTTCAGTGTAGACGCCCTTTTCTTTGAGAAGTGACTCGGCCTTCTCGACCGTCGATGCTTTCACAGTTGACTCCCCAGAGTAAGCATCAAACTTA
>813 25 4
TTTTTGTCCAAGTCTGACCTTTTAC
>814 28 14609
GGTTCCTCTCGTACTAAATTGAATTACC
>815 103 202
CGTATTGATAGCCGGTGAACTTGCCTAGTTACTGCGTTAATATATTGCAATGCAGACCGCGACACAAAAGATAATCTTACTAATTGCAGTTTCAGCATTGTCT
>816 48 4451
TCAAGTGAGCGCTGGCCTTCTCGGTGGTGGTGAAGACACCGGTGGACT
>817 1680 5939
TGCATCGAAATTGGCTGGCTTGCGAATGAATGTGGTCGAAATGGAAAACAATAAGACACAACTTGTCAATCGTTTGGAAGAACTTCGCAAGGAAAAGGTCGAGATATCGGAGAGAGAGACGGAAATCCAAAATTTTTTGAAAGAGGCTGGCGAGAAGTATGAAAAACTTCGGGCAGAGGCCGGACAAACTGCTGCTACGGAGAAGCTTATCACAGGAGATGAAGTGGGAGCTGACCGTGGACTTGATAATCTCGCTACCATGTCGCTACCAGCACCGGATACCGAAATGGATGAAGAGGATTAAAAAGACGACAAATGCAGCAGGAAAAAAGCAAAAGTAACCGTGTTTACGGTCTAATCAAAAGCGACAAGTATGGTTGCGTCATGCCTTCCTATACTCCAAACTATCAATGGAAAGGAAGCTACATTATCACCGCGCGAACTTCCATGACAGAAGCTTTGCCTCCATCAAGATGCTAAGACTGCAGCTTCGTTCTATCTAAACGGATAGATTCAGACTCGAGGAGAATATGGCACGCCAGTTATTCCTTTCATTCAGGCATTCACGTCCTGCAGTTAGACGATCGAAATTTGACAGGTATGAGTTGTAAACGCACGCTGTGTATGATGTGGGATTAATAGTTATATCGTTCTAGATATATTCCTTACCGTATACCCTTGATTGAATCTCCTCTCGATAAGACTAATACTCCCCCGCGTCTATATCGACAGGCAGATGCTACACCAATAGAGCTATTTTTTGATCTCTTTTTCGTGGCAAACCTCTCAACATTCACCGCTTCAAATGACATAAACTCATTGGAAGGTGTGTGCCTATGGCTACCGTCTTAACAGTGTGTTAGTATGCAAACAACTAAGAAAAGATGTAGCACTGTGGTCATACGTCTGCTTTTTGGGGATAATCTGGTTCACATGGCTTCAGGTCACTCTATTTGATATTCGTTTCGCTCGAGACTCTGTCTTTGAACGGTTATGCAAAGCAGTGCAACTGGCAACTATGGTAGGATTTGCTTCTGCCGGCTCTGGCTTTGCGACGCGAGTTCTACCAGAGAATATGTGGATATTCCATTCCATGACGATACTCCTTGCCATAAGCCGTTTGATGCTGACGCTGGAGTATTTCATTGCCTCCGTATACCTACCTCCCGAGACAGCGTATAATTTACGCTGTGTCACTCTATTTATGTTTTTGAACAGTCTGATATACATTGCGGTAAGCCGTTCCAGGTCATAGATAACATATCATTCGAATTTTAACATGAAATCACAGCTATATTTTCTCTTCAATGACCAGGCAGCGTCTGTTGGATCGCAAATATGGATCTTATGGTGGTTTCAGTTTGCTGCCGAAACTTTCGTAGTAATGGTAAAAGCAGACGAATCGCCAGGTATTGGCTTTGAGGACACGCACCTTAATGTTCGTATGGGCCTCCTCACGCTTATCATCATTGGCGATGGTATTATATCGGTCACCAGGATCGTCAATAGGACTGTGGGCAATGGCTGGACTCGCTGGTCTTTTGTCCATATATTTGGAGTCACAATTTCTGTAGTACGTGTCCACCTCTGATCAATACTAATTTCTCATATTTGGGTAAAGGAGCTAATAGATAAATATAGTACCTCTTATGGCAGTCTTATTTCGATATCACACCCACT
>818 47 141
GACGCTTGCACGGCCGGAGCCTCCCTTGACAATCTCGGTGGTGGCAT
>819 26 24
ATTTTAAATTTAAATTTAATTTAATT
>820 99 4866
TTTCATAGCCAGGAATTATATCATTTCTTGGTATGGCATGCATTGATCAACATGACGTGAGCAGTTGCGCATGCTTCGGAGAATAAGATAGAAGAATTT
>821 41 94
GTAATACCAAGACTAACAACGTAGCGGGGCAGGTGTCGCCG
>822 26 140
ATAGGAAAAAGGGACATTAAAAAAGA
>823 29 15
ATAGGAAAAAGGGACATTAAAAAAAGACA
>824 29 10
GGGAGCCCGAGCAGAGTTATCTTTCTTCT
>825 644 3572
GGGTATGGTAAAATAGGGGGTAGCGAAGCATAGCTCACGCAAGAAGCGAAGTGGAGTGAACAGAAAAGGAAAACCAAGTGAAAAAAAAAAAGAAGAGATAGAGAGTAATGAATAGCAAAGGTTTAGGTAGATTTGCCTGTGATCTTCCTCCAGACGCTCTTCATCGAGGTCTTCTCCGGCTTCTCCCAGACCGGCGCCTTCTCGTCGACGGGCAAATCCGCCAGCTTGAGCGGATCTTCCTCGGCGGTCATGCTCGATTTCGGCGAGGAAGTCAGCTCGCTTGATCTGAGATCGGGTCGGGTCAGCGTCATCTTCAGCGTCATCTCCCTGCTGCCCATGGGCCCCGAGGAGCCGACGATGATAGGCCGCCTGCTCGAGCACGAGGGCCGAGAGTTGACGGAATCGCAGACTGATGGGTTGCGCCATGTGGAAGATGACTGGTTGCTGTCGGGTTTCAAATCTCCGGATGTCTTCGGTCGTACGGCGGTGCGGGGACTAGGCGGACCACTTGCACTGGCGGTACTGTCGAAGGGGGCGATGGACTCTGAGTCGATAAAGGAGGAAGAAGTAGGGGATTCTTGCATTTTCCATTTGCGGTCGAAGGAGAAGGGAGTGCCTAGGTTGTCGTTGTGTTCGAGAGAAGG
>826 89 4108
GAGCACCGATGGTGATGAGAGCAATGGCCTGGTTGACACGGCGGAGAGGGGAGACATCAACAGCCTGACGACGGACGGTACCAGCGGAA
>827 704 2065
TGAACATTGGCTCTTTAAATTTGCCGCTTTTGCAGCCGAATTCCATTCCCGATAGGAACAAATTATACCTGTTGAAAGATACTGAGAACTCCAGCTTTTCAAAGAATGCTAGGCTCAGAAACAGCACCAACAAGGCGAAGACGCTGATAATTGGTTTGCGACCCATATTTTGCATGTCCTGAATTCGGTGTCGAATTTTCAGGCCAACTGCTATATTCCAGTGTGCTGCCTTTATATACACCGATTATCGATAGAGAATCTGACGTAGCCAGAAAGTATATGTGAAGGTAGCGGTCCGCGACTCTCTTCAGGCCCAAAATATGATCGCAACCCAGGACTCCGTTGGATTCTGTTGAAGTTAGGCGTAGTTCTCTCTCCCGGCTCATCAAAACAAGTGGTATAGACAGTTGATGCTCTCCACCACCTCTATGCTCGCCACGCATGAAATGGACTGAAGCTTTAGAGTTTCCATCGTGATGCCCTAACCAAGCGGTACCAGACTTGCCCCTTTTTTTGCCTTCCTTCCTGCGTCATCGACCTCCCAGAGACATCGCCTCCAGTGCTCTAACCCGCGACATAGTCAGCATCAGTGATGCGCGTATCAGAGAATTCATATGGAGCGAGGAAGAGACACGAGACGTCAAGAGCCTCCTTGTGTAACCACATCTTGGACGTAAAAGCACGGCTGTATCCTGCATGCTGCA
>828 69 3196
GTTCTGGTCGGTCATGATGTGAATGATCTCGAAGGCGTGAGCAACAATTCGGACGGCCATGACCTTCTT
>829 187 891
CTGAGCAGGTAGGCTGTCCACGTTAGACTCATCAACGTCTGGGAGTTCTTCTGGTGCCTGCTCTGTTGCCGCTTTTGTTTCTATATATTTCTCAGGTTAACAAATTCAATGGCAATGGGCGACCGATTAATCCGCCATACCAGATTTCTCCGACGTGGCGGCTTTCTTTTCCTGCTCCGCCTTCTTT
>830 47 46
TAGGAAAATAATAAAATAAAATAAACATAGTGCCTCTTCTTCCTTTG
>831 195 342
AAAAGAGAGTTGTGGGAACAGGGAGTCAATCACCAGACAATCGGGCAGAACAGCTGAGCCCTACATTCGCAAAGCAAAGGGTCGAGCCTGCGACCGACGATGAACCCCTTGCTTCCAGCGATGAGGACGAATACGACTTTGGGGGAGGTGGAGGAGGTATCGGCAATTCGTGATCCGCAGAAAAGAACTCTCTTT
>832 31 1324
GGTGACTTCGATCTGAGGAACACCACGGGGG
>833 144 294
GGGAGGACACGGAGATTCCAGGAAGCTGAGATATGGCCTTTTGAGGGTGAAAATTCAGCGGAGATAGTCGGGTTGTGAGGTGTTGTGTTGTGTGAGTGTGAGGGCGAAGTGGTTTGTCTGTTGTTTTGTCGGTTTTTTGGAGGT
>834 44 58
TCTCCATAAGTAGAAACAATTTTTTGAGAGGCATAAATAAAATA
>835 47 46
ACGGGCCAAAGCGCTTGAAAACGAGAATCTGCGGATATATTCTCAAC
>836 96 144
CGGTGCTGGACTCTGACGGCCGCGTCGTTGGGATGCTTGTTAGCGGCGTGGTTCCCAACGACCTGGTTCGGAAAATCGAGGGGGAGGAGAAAAAGA
>837 34 2638
TTGGTGAAGAGTTGGAGGAGATAGCCACCCTCGT
>838 59 81
CGATGCCATGTCCTCCGATGACTTAGAAAAAGCTACAACAAGAACAAGAAGCTCATCAA
>839 1741 4235
CGCGATATCGCGACTAATAAACCGCCGTTGCCTACCGTACGCTAACAAACTATCCGTCCCATAGAAATGGAATGTGGTTTCAATGATTGCTGTTATGAAAGCCGGTGGAGCTTTTGTCCCCTTTGATCCTTCGCATCCGATACCGCGATTGCAAGGTCTAGTCAAAGCGCTCGACGCATCGCTGCTCCTCTGCTCCGCTCACCATTCACAGCACCTTGCCAGTGTCGCAGAGACAATCCTGCCTGTCGACGATGCATTGGTTAAGGAGCTGCCGTCGGGCCCTGACGCTATCCGCTTCACTAGCCGCGCCAAGCCCAATAACGCCGCTTATGTTATCTTCACTTCGGGCTCCACCGGAGAACCAAAGGTCAGTGTTCGCAAACTATTCTGAATGGTCACGTAGTTTACGAGACAGATGTGACAGTTGAGATGACAGATGTGATCGAATGCTGACATGGAGTTCAGGGTACACTATTGGAGCATGTTGCCTTTTGTTCGAGCGCCGCCGCTCACTGCGGACCCCTTCATGTCAGCGAGGGGTCTCGAAATTTGCAATTTGCGGCACACACTTTCGACGCTAGCTTGGTCGAGATTCTCACCCCTTAATGCAAGGGGCGTGTGTCTGCATCCCTAACGAGGAGGCACGACTGAATAACATCGTGCAAGCGATAAACGACATGCACGTCACTGTCGCGACGCTAACGCCTTCTTTTGTGGGCTTTATTGAACCGGATGATGTTCCCTGTCTGGAGTATCTTGTCCTTGCTGGCGAGGCTATGTCCCAGAGCCATATTGATACCTGGTCAAAGATTAACCTCATTAACGGCTTTGGTCCAACAGAGACGGGTGTTGCCTGCGCTGTGAACTCGAAGGTGACTTCAACAACCGATCCAAAGGATATCGGTTTCCCTGTTGGTGGGCATGCATGGGTTGTTAACCCCGAAGATCACGATCGGCTTGTTCCCCCTGGATGTGTTGGAGAGCTACTAGTTGAGGGACCCACTTTAGCCAGGGGGTACATCAACAATACCCAGAAAACTGCAGATGCGTTCATTTACGACCCCGTTTGGGCTCGTACAAGCGAAACCGGAGGCAAACCACGGCGATTCTACAAGACTGGCGATCTGGTTCGGTATAATTCGCCTGAAGGTTCTTTTAACTATGTCGGTCGAAAAGACACCCAGGTCAAATTCCACGGCCAGCGAGTTGAGTTGGGCGAAATCGAGCACAAACTCAACCTCGCGCCAAATGTGAAGCATGGCCTGGTGCTGCTCCCAAAGACCGGCAACTGTAAAGGCAAATTGGTCGCTATTCTCTCATTCTCCGACCATGTTACGGAGAAGTTTTCCAATGACCCAAAGTCGCTTCGACTTATCGAGACAAAGAAGAGGGATGAGTATGTTGACATGGTTCGTGAGACCATGGCTGGCCAGCTACCGTCTTACATGGTTCCCTCCATCTGGGTCTGCATGGAGTCTCTTCCTCGGCTACCTTCAGCAAAGCTCGATCGAAAAGCGGTCGCAAAGTGGATAGATACCATGACCGAAGAGGTCTACCATGAAGTATCCGGAGCGCAGCAAGTGGAAGCTGGTAGCAGCGAGATGTCTAAGCCTGCCAATGCAGTTGAGGCTGCAATCCAGCTCGCTTGGAGCCGCATCCTGAACATTCCACTAAACCGCATCAGCTTGGAACAGAGCTTTCTTAGCCTTGGAGGTGACTCCATTACCGCCATGACATGTAT
>840 349 1411
CATCACCATTGATAAAGTGTGGTCGGGTTTATCTCATGAAGGAAAGGTCTCCCTAAAGGAGCAGCTGGGGAACATATTCTCAAGACTCAGATGCCTCCGTCAGGATGATGGACAAGAACTGGGAGGTTTGGGTGGTGAAGGAGTAAAGGATTACCGCATCATGGAAGTCTTTGCCTACAAGGGCATCACAACAGCGAAAGCGTTTAATGACTTGCAATTCTCCGCGAAACATCGTGCCAGCCCTTGCTATGCCAAGTTACTTCATTCTTTCCTAGAGATGCCAAACAAATCGCTACGAGGGGCAGTGTTTACTCATGGTGATTTGAAAAAGTCAAATATCATGGTAAAA
>841 46 49
GAGGTCCTCCTGTATATGTATGGGGAGCGGGACCGGTTGGAAATGG
>842 28 411
AACCCATGTCCGAGCCTCGATAGTGGTA
>843 1040 3418
CATCATTCCGGCAAAGGCGACGCCAATGATGTTATGCGTTGGAATCCCGACGAGCACCTCATGCAAGACGGCAGAGAAAGTGAAGACGACAAGACTGGCGGCAAACGGACTCCATCCTCGCCCAACAAGCGGGGAGAAGATATGTCGTTTCATGAAATGGTACACAGGTCGGTTCCAGGAGCGCCAGTACGAGCCTACGCTGGGGCTATTCCACCATTCGCTGTAGAACTCCCGGTCTCCAAACCGCATTACTTCTGCCAAAGCGTTCAGGAAGGACTGGAACAAGGCAAAGAATCCCGCTAGCCAGATCACCAGCGAGATGGTCGATAGCTTCATCATCCGCTCCAGGATAGACACCCAGTCCAACATGGCGACTTTGTCCAGCGAATTGCGCAGCACGGGAGCCGCATATTGCGCCGAAATAATCCAGATAAACACCCCCAGCCCAACGAGCTCCAGCACCCGCTTGGCTACAAACGACCACCGCACACGCTCGGTCCGCGGGTATACAGGCTGATACACCAGAGTCGGCGCCAGCCAGAAGTAAGACAGGTTTGATATCGTGACGTTGTGCGGGTACGGGCAAGACATGTATATCTCCGGCAGCCTGTTGTCCGGCGACGGGTTGAGCACCGCATGTCGAAGGTCCCGATTGGTAAACGCATACGAGCAGTTCTTCAGCCAGACGATGATAGCATGCAGCTGGCACACTGTCCCGATGCCCGGGTGATGTATATAGTAGTAGACCACATACGTAGTCACCAGGAGACACAGGCTGGCGTTGACCGTATGCGCAAACGCAACATACGCCCAGGTCGTCTGCAGCGCCGAAAGCTCCTTGCTCGTGCACGACGAGGCCTCGTCTCTCTTCACACGTCCAATCGTCCCCTTCACCAGCTGGGCGGCCAACAGCTCGATGAGGTACGCCACGAACAGGTGGCAGGGTACCAGGGCGTAGAGGACCGCGCCCAGCACCAGGTCCTGCTTGCGATAGTCATGGCAGCGGATGCAGATGAGGACGCCGTACTTCATGAAGTTCT
>844 130 280
AAAAGGAAATAAATAACGAAGAATACGAAATTACAACCGAATACCTACAAAACAACTACGTACGTTACGACGGACAAAAACCAAAGACGACGAAGTAACAACTTACTAACCAAACAATAGAAACAAACAA
>845 26 18
GGATGGAGGTGGTAACTGCAACAAAG
>846 47 69
AACGTGCCCAAGGCAGCTCCACCACTGTCAAGAAGATCAACATCGCG
>847 547 4322
GTCTATTAGACGCAGATGATCCATTCATAGATGCTGGTTCTTTTGAGCGAAGGGGAAACTCAAAGGCTGAACGCCTTCGGAAACGCCTCGCAGAACAGGAGAGAGAGCGTACAATCGCCAGATCACTGGGCGAATTCAAGGGTGTTGGAGCCGAATACCTTCGGGCTCACCACAAGGACACTATAGAAGCCGGGAGCAAAGCCAATTCGACTTCCGCGACAGGTAGCTCCAACACTACTAGCAATCAGGGTGGATCGAATGATACCAGTTCTGGAAACGACCCTTTCCTTGGCCTGGACAACCTTCAGAAGAATGCTAAAGGCATTAAGCTTGGGCGTAGCAAGGGTGGTAATGCGCAGACAACGGTCAAGAAGACGAGATTTATTACTGCCAATGGCATCAGAGAGGCTGGTAGAGATAGCCTTGGAAAGGCTACACGGGATGCAACGGATTATAATGATGACTTGGACATTGTATAGTTTAAACACGGAAGTTTTTCATGACATTTCCCATACCTTACTAGGCGTTTACCTTCTTTTAGGGGAAG
>848 1604 7886
GAAGAAAACGCCGAAATAGAGGAGTTGAGTAACATACCAAAAACGCATCAACGGCCTGTGGTACTTGATACTCTGGGCCAGAGATCGTAACTAGATCACTAGCCGTTTCTGTGCTTGGGAAGTCAATCTTGCAATTCCACTTCTTCTCCAGCTCATCGATATCCTTGATCCTTGCAACCAGATTACGATGGTAAAGACGGTTGACGACGACAGTCTCCGAGACGAACTCGGCATCCTAGGACTCGTTCAAAGTGGACATGAGCAAAATCATCCCTGAGCTGTTGTGTCTGTATGAGGACGACTCACGACTTTCTCAACCATGTCCATAATTTCCTGTTTGACTAGTTCGAGATTCTGTGCGTTCCTTGCTGGGGTACGACAGATAACGTTCTCGACTCGACCATCGTCGTCATCTTTTCCGGCGCCGCCTCTGTCCATAGCATTGGAAAATTTGACGAAGACAGAATATTTCTTCATGACACGCTGAATATGCTGGCCACCGATACCGATGATACGTTTGTGGTATTGGTCTGGAACATGGAAGGAAATAGATGCTGGCATCTCTTGCTCAACAAGGTGGAGACCCTGTTTAACGGCTTCGTAATCATTGGCACAAACATCAATATAGAAGTTGTATTCGTTGAAGCCGTCAAAGATAATTTGGACGTTTCCTACAACTATAAAACGTTAGTACGGAGGATCAGATGGTTTACAAGCACATATTTTTCCAATATAGGATAAGCTACTTACTTTGGCTCATGATTTTGTTAATCTTGCCATTCTTCTTTCCGCTCACGAACTCCTTGTGTTCATTGGCGAGCTCAATCTTGACTTTCATCTGGTGCGGGGACCTTTTGACGAAGGGAATTTGATGAATGACCATCATAGCAGCCTTGACAGAGTCGTCTGAGCCGTGGATGTGGAATGTTAAGTTGTCGAAAGTGACGTCCGCACCAGAATTTGCACAGATATCAGAAAGCATTGTTCTGACGTCTGCTGGAGATGGCGTTCGCATCTGTGGATTGTCTGCCATGAGCCACCATGTAGCACCATAAAATTGACCAGCCTAGAACTGTTAGTGGTACTCCATGCCAGCTGATATGGAGACAATAACTTACGACATTCATGAGCTCACGGATAGTACGCTCGACATGCAAGACATCTGTTCCCTGGACCCTAATGGAACTAGTCCCGCTACCTAGCTGAGGAAGTAGAACAAAACACCCATTTGCCTCCATGACCTTCTGGATCTTGTCCAAGCGTTCGAGGATGATGCTGTCAACCTTTTCAGGGTGAATGATGGCTTCTTTGACATAGATCTTGAGGACAGCTACTAGATCGCGCAGCTTTTGTTTAACGAGGTTGATATCCTCTTGGTTGTTTCCAGTGATATAAACTTCGTCCTCGCAGCGTCTCGTTGCACCCGGGGGCATGTAGCCGTATACACGGGGAAACGGGGGAGGGAAATAGATAGCAGTATTTGTGGTGGCTTCAATCATTTTAATGTTCTTGCGTGTACGGCCACAGACAAGGAAATGAGTACTCAATTCGAGTCTTACAGCATCAACGCGGCGTTTGAGTATCTGATCGATCATGATCAAAAC
>849 1120 5032
GGGAATAAGATCCGCGGCTTAGCGTGCTTTCTTCTTTTCTCGTTCTTCCTTATGAGCTACGGCGTATTGCAAATAGATTTCCCGTCATATAGACAGATGGGATAGATATCTAAGTAGTTAGGCGATTTGATTTCTTGTTGCTTTACGGGAGGGATATTTCAGACTCAGTTACAGCCAGTCGGTACGGATAGACAGTCGATAAAAATAGTCTAACGAATAACACAGCAGTACGCATACAATGATTTGGTCCCTGTCAGTCAAGTTTGCAATCGCAATATATTATCCGTAGCCGGTCCCAACGGAGTTTCCGAAGCTCACACGCCTTTAATGAGACGAAGCTCGAAGCAACATGCCGTTCGGGGTCAGTTTTGATGTCTCGTGCGTGGGGGTTCAGGCTCAATTCTTGACGGCCCTCCAAAAAACTCTTCGGAGTCCTCGGTGTGTTATCCAAGGATACCAGACAAGTATACGAACAAGTCTGCCACGTTGGCGCCTTTGCCTTCAACCTGAGTGGCCTGTCGCTGGCCATCCCTGAAGATGAGATCTGTAGCAGGCCGGAAGCCGACGCCCATGAATGGCTGACTGCCTAATTAGCTTGTTAACTAACTAGCGCGCCAAGGTTTCTGGGGAGGCGTTGCTATTTTTAGCATCTTGACTCTGCTCCAACCAACGGATGAAATCGTTAACCAACCAGGCGGCTCCAGGTCTATTTTTAGATAAATTAAAGATATGCATAAAAATACTATTGTCACGACCAATTCTGCTGAAGACACTCACCATTCATGCGCGGCGAATCAAGCTCATTCAAACTAAGCATAAGTCAGCGAATCAGTGGCCAGTGTTTTGACGGTCAGTCTGGCTATTTTGTGCACCTTGGATACGATGTTCCTAGCTGTGCGTGCATCAGAAGTCTGTCTGTCACACTGTGGAAGGGAGCCGATGAAACGCGGAAGGAATACCTAGTTGTCGATAAGTCACGACATCCTCAGGACGGGCATACGTGTTGCCGCCGATGGGTCAACTGGTTCCGCACCCCTGTTTTATATGACGCCTGATGGAGCGGGATTCAATGGAAAGAGCTCGCTAGCGGGTACCCAGGGGATCTCACCGCATCTCCATC
>850 369 789
CGTATCACAATCCCGCATGACTGTGGGGTGATTACTTCAGGCGGCTAGTTTCCCTCAAGGCAGCTTGGGTACAAGAGAGTCATGATGCTGAGCTCTGTTTTGGATTTATGACGATAGAATAATATGTTTTCTAAGGCTGAATTCTTCCATACAATAGTCCTCCCGTCGCCATGGTCAGCCAGGTTTGTGATCCAGCCGTGGATATAATTAATCGTGATAATATAGGCCCGGATGAACTAGGATTCCAGGCTCCAAATGACCCAAGGTACATCGAGAAGGACCTGCAGGCTATGAAGGTGGCTGGTAATGAATTGGCCGGCTATTTACGTAGACATTTCACAAATGACCTGCTGTCGACTCTTGTTGGTT
>851 44 78
GCGATTTCAGGGGACGTTATCCCCTCGGTAGCGGGAAAGCCATT
>852 67 86
TTTTTAAAGACGATTACCTGGACCAGAAGCGAATCACATATGCGATCTCCTCCATTCTACGTCAGCT
>853 49 71
CCTAACTTTCGTTCACTGATTAATAGAAAACATCCTTGGCGAATGCTTT
>854 312 823
CGGGGGCCCGGGGATCTTTGCTCTTTTCTTTCTGTATAATACACATTCCCAAATTTGAATCTACATTGATAGGATTAGACAAATAGTAGAAATCTCAGCTCACCCTGCTACTAAATGTGCCGCTCTATGGGACATATCTCAATACCATAAACCATGCCCATCTATGCGTTTAAATTTAAATTACCCCGACAAATATTTTTCTATCCGAATCCATTCACTTTGTTTTAGCCAGTATGGGTGATTTTAGCAACCCAATGGCAATTGCACAAACGCCAACCATAGCCAGAGCACCGGTTTTATATGCTACTTCTC
>855 25 82
AATCAATCAACACGTAAAAGAATTT
>856 446 1249
AAAGGTTTGTGATAAGTTCCGTGCAATATATATGGTACTTACAACGTTAGATTCAAAGTACATTTGCGAACGACCTTCAACAGGTATCATTTGCCCTAAATCAAGCTACCAATAGAAGTTTGATAATCATTGATGAATTCGGCAAAGGCACTGAATCATCCGGTACAAGTTTCTTGCCCAGATAACACCAAGCTAGTGCTAACTCATGATCGTAGACGGTGCAGGTCTGGCCTGCGGATTGTTTGAATACCTCCTAAGTGTGGGAGATCAGCGCCCAAAGGTGATTGCAGCTACCCATTTCCATGAGATATTCGAAAATGGGTTCCTCAAATCACGCCCAGAGCTAGAATTTGGTCACATGGAAGTTCAAATCAATCGTTCCGCTGAGAATGTTGAGGATCAAGTCACATACCTCTATAAGTGAGATATCATTGTTAGACCATTAA
>857 44 70
GAACAGAGGAAGCAAGGAAAGGGGTGGAAAGAACAAGAAGAGAG
>858 455 1518
CCTAGATGTTGAAATTCTGGACTCTACAGGAAAGCTACCCTACCGTGGTGATGTTCTCATTGAAGGTATGTCATGTTTAGCCTGTCACGGTTTGACGGTTGCATGGTACATGAGTGTACGTATCGGCGGCGATTAACGATTGGTACAGGGGAGCGGATAACCGCCGTCGGAAATATTCCTGGAAAAGAAGAACTCAAGAAAAATCCCCGTGTACGGAAGATCCTTGGACGAGGGCGCACCTTAATGTCTGGCCTAGGCGATGCTCACACTCATCTCTCCTGGAACGGAGGCGACCTTGAGCGCCTTGGTGAACTTGCTGTCGAGGAGCATACTTTGCTCACTGCCAGGAGTGCTCAGTGCTATGCGGACTCCGGTTACACCATGTACGCACTAATTCTTTCTATCCTATTCAGTCTGATATTCCAGATATATCCCTCTCTCCCGTCACTTTTTTT
>859 32 64
TTTTGTTGCTTTCACTGCCCCTTGGTGCGGAC
>860 53 58
CCTGGCGGCGCCAGTTGACCTGCCCGTCCAGCCCTCTCCGGAGGTAAAGGACG
>861 62 531
AACGAATTGGCGGAGGGGTCAACGCGGAAGCGTTTTATTCTGTCGTAGAACTCTTTCTCTTT
>862 36 843
TTTTGGCACACATTCGCTGTTTTCTTGTTTAGTTTT
>863 104 283
CAGGACCATCAAGAAGCTCCTCACCGGAACTCCCATCCATATCGACGACCCCGCCCTCGACTCTCTGCCCATCTTGTGTCCGTCCTCGGGGCAAGGCGCACAGG
>864 36 1051
AAGCCTCCTCTCCCTTCTTCTCAGTGGTCTTGCCGG
>865 43 42
GCCTCCAGAAGAAGAAAAGAAAAAGTATGGTATGGCCTGTGGA
>866 49 55
GACGCTGGTTTACATGTTGGATCACGGCCCCCAAATGTGTGACTCGAAT
>867 71 453
AATCATTAAACATCCAGATAAGTGCTTAAATATCAACAGGGAGCCGTGGATGGATTCGAAGATTTGAAGGG
>868 156 531
TGCGGGGAGCGTAGAGGGAGCAGATGTACCGTGGTGTATGGCGAGCTTACCTGGACCGACTGCGGCGCCTGGTGCGACTTGCTGGGGTCCTGGGAGAGGCCCGGATGGGGCGCGAGCTGCTGCTGGCCCTGCTGGCCCTGCTGCTGGTGCGGCTGC
>869 207 889
AAACGAACAGTCGTCCACCGAAGACTGGAGATCGACCACGGCAACGAGCTCTCCGACCGTTACGGACGGCGAGTCGACCCAAGACACCACCTGTTGGCCCATGTCATCGTCTAATAACAACCGAGCGGCCGGCCAGTCCGCCGCTGCCGCCAGTGATCCCCCGAAGGAGGATGTTTCCATGGTAGACAGCAGCAGCAGCAGCAGCAG
>870 65 114
TTTTTTCTCATATACTGACTATCGTCTGTTCCTCTCTGCAGCTGATGATGGTGAAACCACGGATG
>871 130 622
GCAAGGATGATCTTGCAGATGTCGCTGTTGAGGCAGAAGACGGGGTTGAGGTCAGTCGTCATCTCAAGCTTGAAAAAGCAAAACAGAGGGAAAAACAACGACTTACGAAGCGGTAAAGGCCATTTTGGAC
>872 46 72
TAAGGAAGACGTTGCCTTTGGTTTTATGATAATTGATCAGGAGATC
>873 525 2391
TATATATATATATATATATATGAAGACCATGCCGGGACTGTAACTTGGAAGAAAATGGTAACCAAATGAGAAAATAGATATTCTCATCGGGAACGATTAAAGGTTAGTCGTTGTTCTCTGGATGAAACTGGTTTCACTGCCAATTATCACCCAACTGCTCTAAAAATGCAGCTCGCTCTCTGAGTTTTGCTTGCACTGCCTCCATTTCTTGGATAGCTTTAAGGACCTCAGTCAGATTGCCGCCATTAAGCTTTTCAGGGATATTGAAGTAACAATGATGCGGAAATGGGTTGGTACGATGTGATTGAGGTTTAGTTGAGGGCGGAGGGAGAGGTTTGTTGCTCGGTGGATTTGGAGGGGACAGCGCAACAGATGATGGATTTGTTTGCGCAGGTGAAACCGGGAGAATATTCGCAGGTTGTGTTCCGTTATTATAGGCTACTGGATTGGCGTTAGGATGAGGGCTGTTCATATGGTTGACGTTTTGGCTGTAGTTATGACTTTGGCTTTGACTTTGGTTTTGGT
>874 332 829
AAATAGACCTAACCTAACCAACTAGGTAATGTGCAGATAAATTAAACTTCTTGGCCCCCAAACCCTATTTTTTATTGTGGGTACTCGCTATCGAGAACTCCAACCAGCAAAATTCAACACTGAAATCTGATGTTTTGCATTAAGGATCTCCAGAACGACTTGATACCCATGTTTGTTATTCTACCTGCCATATTTCAAATTGGGACAAACATTTAGAATATCTGGCCGTCAAGAACTCAGGGTTATTCTCTCAACGTCTGTTGATATCCTCTATCGCTAACTTCAACTCTTGGACGATACCTCGAAATTTAAGTACAGGGTTTTCATTCGCC
>875 1042 4163
GTTTCATGCACGGTGGAACTTCGCTCAGATCTGTCAGAGGCACGAGTCAGTCTGATAGCTATGGCGGGGTTAGAAGCGAGTCTCACCATCTGGGTTTTTGGAGGGAAAAACTCCAAGGAGAAGTAGTGCGCATCCTTAGGAAGGGCATTTATTTTGTCTGATATCTTCTCCATGGCTGCAGGTTCAATCCGTAGAATTCTTGGTTGCCTCTGTGGCTACTTCTGCTGGCTGCCGAGGGTGTGTAGTTAACAGGTAACTATCTGAATACAAGATCAACAGGGAATTCCCCCAACAGCGCTGTATTACCGGCTACTAGAGGGATGCTAGAAGGTAATGGATTCTTCCGGACGGATATCAGAGGCCCTCTTAATGTAAGAGTGCAGCGGTGCTTTCTTCTAACTCGGGAGTCCTCAAGTTCTTCTTCTATGCAAAGCCCAAAGTTGAATCCCTGCAAAGCTGGCTGCTTAGTCAACCGGCTCTTAAACGAAGATCCAACAGCAGCTTTTTACAGCGTCCATTCTCACGTTGTCAAAGCAGACAAAGACCTTTTCCTTCGAGCTCTAGGCCTCTATTGGGCTTCCAACAAGTTCATATTCTGGCAACCCAGCGGTGAAAAAGTGCCGTTGTATCTTTCTGCACTTAACTATCAATATCGACCGTGCTCCTTATAACCGAGGTCTTCCGCGTTTCACGCTTTGCTTGCAGATACAGAACTTGAGCTTCTAAGCCTATTCAGAAGACCTGGTAGTTTCGACAATATTATGAGGCCGTTTAAAATGCAATGAAAACATTTTCTGGCTAGATCATTCGTTTTGTGGTGGTTTGCTTGACGTCTGCCCTGAATGGCTCTCTCGTGTGTTGCATGGAGGGCAACTCCAACGACATCACCTTATATCCATAACGGTCGCCAGCTGCTACGCCCTATCCTACGCCGTCGAGTCCATTCCGAACCCTCGTCTTCCTCTCGAATGCGTTTGAGACTTCAATCCTTTAATAACTGCCTCCCCAAGTTCCTTCGGTCCTACACCACACCCCTTTTCAA
>876 659 2310
GGGGGGAAGCAGGGGAAGTGAATGAAAAGAAAATATGAGAAGGAAAGGAAATACGGCTCAGGAGAGGGGCATCCAAAGATCACAATAAGAAGTTGGGAGTTTAGTGGCTGCGAGACTTCTTTGAAGTTTGGTTGGAATTGCCATCGATTCCTCTCTTCTTCGTCTTGGTGGGCGTGGAGTGAGACTTGCCTCTGCGCCATCTGTCAAAGGGGCTGATGCGTTTTGCCGTTGGAGTGTCGGGATCACAATGTTCAGGTCCAGAACCTGCCTTGAGGCCATGAGAGCGGAGAGAGCGCCCAGAAGCAAGTGGTGACGAGGGGGTATCTGTCTGAATAACCTGACCTTCTGGTGTGATTGGGTTCTTTGAGAATCCATCCTCTTCATGAGCAGTGGCTGGTTGGTTGGCAGTTTCAGCAGACTCTTCAACTGGCTCTTCATCCGGCTCTTCATCTTGTTCCTCCTCTGCTTCAACTATGGTAGACGGGGTGTTCGGCTCTTCTTCTTTCTCACGGGTAACAGGAGCGGCTCTAGCTTCAGGGAACAGGACACGGGGTTTGATGGATGAACGGGTCAGAGGGCGGATGCGGGGTATAGACTCGGATGTGAGTTCGCTGCGAGATGCCAAAAGACCCAAGTCATCATCATCATCTTCTTCTTCC
>877 473 1050
AAAAACGCAGGATATCAACACACGCTCGCAGCCACGGGTCATGGAGTTCGAGACACCCATCGGCAGGCCAACCAGGCGGCAGGAACGCCAGAAGACAGCTGGAGAGAGGCTCCGCAGCTCTGTCCGCTAGCACTGATTCGTCCAGGCCGCGGTGTGCTGGTGAGAGTGGCATCTCCTCTTTTAGCTTCGATCCCGGCTCGACCTGAAACGCACTAACAGTGACAGCTCAGGGGCATCTTCGGCCACGTCGTTCCGGAGAAAGCATGGTCTTGTGAAGAGAATAATGCTTGGAAGAGTCGTTGAAGATTGAGGGCTGCAGTTTGCAAGCTGCAGGTTAAACAGAAGACAAAAGTGGCAGCACATTGGGATGGGGGTATAGGAAACATTAATATCAACGTCACAGCATGAACATGAACAACATGAAGGGAAAACGAGAAAAGGAATCATTCGAGAGGCTTGGAGTGCTTCTTGCT
>878 44 40
AGGTGTCTTTCAAGACATAGTTTTCGTGCTCCGATGTATCTTAC
>879 45 42
AGGTGTCTTTCAAGACATAGTTTTTCGTGCTCCGATGTATCTTAC
>880 114 1781
CCCAGTTGATGAAAAATATTTTACTCCTTCTTCTTGTCCTTCGCGGGGATGGGGTTGCCCTTCTCATCTACGAGCCCCTTTTCGCGCATGACCCGCAGCGCATCGTGGAGGGGA
>881 44 60
TTCTCCTTTCTGAATGCCTGGGGGGCAACATGGCTGCGGTTACC
>882 45 237
AAAGATTGTTATTGTTGGCGCCCCCAGCAGCTGGAAGGGTAAGGA
>883 2537 10893
GGAAGGGGAGCTGTCCAATTCGTGATGAGACTCCTGAGAAAATTGATGAAACGGATCAGTTTTCTCCAGACAATTGGATTCCTCGTAGTGACAAATTGATACGCTTGACAGGCAAGCATCCGATGAATGCGGAACCCGACCTCACTACTCTTTTTGAAGCTGGAATTATTACCCCTTCCCCCATTCATTATGTCCGCAACCACGGAGCCGTTCCACATCTACTATGGGAGAACCATGAACTAGAGGTTACTACTGACAAACATGTGATTTATTCGATGGATAACCTTAAGCAGTCCTTCGAGAGTGTTAATATACCCGTCTTCCTGGCCTGTGACGGGAGTCGCAGAAAAGAACTGAATATGATCAAAAGAACTCGAGCGTTCAATTTCACCGGTGCCTCTGCGAGCTGTTCGTACTGGAAGGGAGTTCTCCTTCGCGATGTTCTATTGGACGCAGGGGTTGAAAATCTTATGAAGAAGAAACCCAATGAAAGGCTATGGGTAAACTATGAGGGAGCAGACGAACTTAGTGAAGGCAAGTATGCCACCTGTGTCCCACTTGAATATGTCATGGATCCTATCAATGATGTGATGCTTGCGTACGAAATGAATGATCATCCCATTCCACCGGATCATGGTTACCCTCTGCGATTAATACTCCCTGGTTGGGTGGGAGCACGATCTATCAAGTGGCTGGCCAAAGTATGGATAACTGAAAATGAGAATAATAGCCATTATCATATCTACGACAATAGGCAGCTTCCAAGTTTTATAACGGACACGGAATCCGAGATAGCACAATTGATGTACCATCATCCTAGCACTATATGTAACGAGCAGATGCTGAATTCTATCATCGTGAAACCAGCTCAGGGTGAAAAAATTGACCTAGTTGACGTCAAAAAGGGAACGATGTATAGGGTCATGGGGTTTGCCTACAGTGGAAGCGGAGACGAGATTGATAAGGTAGAGATTAGTCTAAACGGTGGAGAGACTTGGCTGTACTGTTCTCGCAAAGTGAGCCCCTTTCCCTCTTCTTTTATAGATATCAACAGCTAATATTCATAATTAAATAGTACCCGGATAACCCAATTCGACATGGCAAAAAGTTCTGGACCTGGTTGCACTGGCATATCGACTTAGACATAACTAAGCTTATCCGTGCTCAAAGTATCCTAGTTCGAGCATTTGATTCACACAAGAACACGCAACCTCGAGAGCCAGTGTGGAATATCGCAGGGTGAGCAAAGCAAATGTCCCTTCAGAACTCTTTGCTTCGTTTATTGTCATATATACTGACAGCTTGACAGAATGATGAACAATTGTTGGTATGAAGTGAAGCCGGAGATATTTGATAGCCCAGAAAATGAAGAAGCATATATTCTCTTCCGGCACCCTGTTGACGCAGGGAGTGGGACGAGTGGCTGGAGAAAACCGTCCACAGAGGAGCAGATGGAAGAGATTAAACGCAATGCGAGTTCGCCTGAGAAACAATTTACTCGACAAGAGATTGAAAAACATCATACGGAGACTGACTGTTGGATCGTTGTAAATGGTAATGTGTACGATGCCACGAAAGTCCTCAGCTGGCACCCAGGTGGTAAAGGAGCAATCATGGCTCATGCTGGGATTGTGCATTGGGATACGACGGAGGAATTCGGCAGCATACATGACAATTATGCCCAAGATAAGCTCAAGGGTATTTCCCCTCCCAACGACCGAGGTGTGTATTCCTAGGGCTCGCTTCTAATGGCATATAGAATGCATTCTAGGGAAGGTCACGCAGAAAGCAATGGATCATATGATGAAAGACACGGAACAGAAGAAAAATGAACGGCTGAAGTTGAGAGATAGAGACTCTAAGGTTGCCTTAGATAATCATAGGTATGACCTATCACACACCTACGTCGGGACCTTTTATATTAATAGTCAACCTTTAGGTGGGTTCAAGCCAGGCTTGTCTCGAAAAAGGCCCTCTCCGCAGATACTAGGAGGTATACGTTTAATCTTCCATCTCAAGCGACAGAGCTTGGTCTAGAAACTGGCCAGCACGTCCAAGTTGGGTTCCATTTCAAGGATAGCCTTGTTGTTCGCCCCTATACCCCTGTCCATCCTATCTTAAATGAGGAGTATGATGGGACATTTGACCTGGTTGTGAAGACGTACTTCCCAAATAAAGACCAGCCAGGTGGTACAATGAGTAACATCCTTGACTGTCTCCGTGACGGTGAAGAAATTGAAGTTAAGGGCCCGTCAGGCGAAATAAGGTATCACGGTAACGGCTGTTTCAGTGTCGATGGCAAAGAGTATAATTTCGACAACGTCTCCCTCATACTGGGCGGATCTGGGGTCACTCCTGGCTACCAGGTGATCACAAAAATCCTAAGAAACGGCAATGACAAGACGAAGATTAGAGTCATAGATGGAAATAAGACGGAAAATGATATCCTGCTACGACAAGATCTGGATGAGTTCTCTCAGAAACATGGAGATCAATTTGAAATCGTGCACGTCCTTTCTAATCCCAGCAGCGACTGG
>884 25 30
GCTGGAGCTGGAGCTGGAGCTGGAG
>885 243 871
AATTTGAGCCTGGTTTGTATGCTCTAGCTCTTCCACCTTCCTCTTCCTATTTCGTATCTCGATGGAGAGAATATTTAAGTCTGTCGTGCCTTCTCCGGGATAGAGTAGTTGAAAGCGACCAATAGAGTTTTTTTCTAAGCCAACACGGGCTTTAGCACATCGTGGTCGCCAAATGAAATGGTGTAAAAAGTGGTGTCCAATCATCATCTTTAATATCTGAATGATCACTCCCATCACTAGAAT
>886 55 132
CAAAGAAAGGAGATAAAAAAGAATGACTTACATGACAGCGCACTTCCAGCCATCC
>887 45 42
CCAACGGCCACGCTCCTACTCAATACCATCCGAAGACTTCAGGAT
>888 433 1939
GGGACTCCATTTTTAATCAACTCTGGAATACTCCGTACATACATTTATTCGGGGCATCTTGGGCACTCCGTATGGAGCAGGGTTGTAGTACATGTTGCTGGCTTCGTTGATAGAGTGGCTACTCCTCCCCTCGTCTCTTCCATGCCACCTCGTTTTGTCCGGGGAGCAATATATTTCGGAGAACGCAAGCCAGCAAGCTACTTCTGAGCCTTGTTCTGCTGCTCTCGCATGGCTGCTCTGGCACTACGACTTCCACCGAGTTTCGGTCCACGTGGTGCATCTGTCTTAGAAGTTTTGGTGTTCCTGGTACGGGCTCCGCGTCTTCTCGAGTGGATGGCGTCTAGGAAATCTCTACGGAACTGATCTGCTATTCGATCATCTGCAGCCTGATCGTCCTCATCTGGGTGGCTCTGGGGCTCTTCATAGACATCGA
>889 44 40
TTGGAAAGAAGAAGAGGGCAAAAAATCAATAATTCTGGGAAAGA
>890 224 908
GATAACCACTGTTCTCTTCTATTAAGCCCTCCTCCTACCAGGAATGATCCCTGGACAGCCACCTACTAGGGACGCAGTCTAGTCATAACAGCGGTCTTATCACTCTATACCCTCCATTAAGCCTCCATTAAGAAACAGAAGACATATCAGGGCTGCGAAGAGCTCAATTTTCATGTCTGTTGACCAGCCTGTTGGGGGCTCAGTCCCTCCGAACACTGCCCATG
>891 583 1931
CAGATATACCCATCAAGTTTCTCCTAGCCTTGGTATTCAATATCATCATATATTTCCTGGGAGGACTTGAGAGATCTGCAGCGAAGTTTTTCATCTTCTTCCTGTTTACTTTCATCACCATCCTTACCATGTCAGCTATATTTCGCACATTGGCAGCGGCAACCAAGACTATACCTCAAGCTCTTGCTCTGGCTGGAGTCATGATTCTTGCTCTTGTGATATATACTGGATTTGCTCTGCAGCCTTCCTATATGTTAGTTAAAATAACCCCCACAAAATCCCCCATACCTCGAGGAAACACACAAGCTAACACACGATCAGGCACCCGTGGTTCAAATGGATACTCTATATCAATCCTATAGCCTATGCCTATGAAGCATTACTCGTGAATGAAGTTCATGGCAACCGCTATAGATGTGCAACGCCCGTCCACCATACGGCGGTGGAAAAAACTTTGCATGTGCCGTTGCTGGGGCTGTCCCCGGAGAAATGTCGGTTTCGGGAGATGCATGGGTAGAGTCCAGCTACGACTATAGCTACGCGCATATTTGGCGAAACCTAGGGATTCTTCTGGGTTTCCTAG
>892 32 24
TAGAAATAATAAATCGCCTCTGTATTAATTTT
>893 694 2151
GAATTGCATCACGGAAAATTTTGTTGTCTATTAACTCCTTTCCCATGTCGGTCCACTGTGCTCCGTGGCCAGAGAAAACCCATACAACATCCTTCACCAAATCAGAAGGGAGAACACGGCTTCGGGTAATCCATTGATCGTTTGCTCCTTTGCACATACAATCCAAAGCATCTATGGCGCCTTCAACATCATGGATGACTGCCGATGTTCTGAACTCATAATGGCTTCGGCGTCCTGCAAGGGTTTTGCAAAACATAGCCAGATCAAATCGAGTCTTGTCTTGTTGCCCGATCCAAGATTTGAGCGATTGAGCTAGAGTTGCTAAGCGTTGTTCATGTGGAGCGGAAAGTAGAAGCAGGTGCCCATCGGACGAGTCCCTTGACTCATTGTGGAGGATGGGAGAAAATTCCTGGAACTCTTCAATAACAGCATGAGACACTGTTCCACCATAGCCATAAGAGCACACTGCAGCGCGGCGCGGTCCTGTGTCATCCGGCCAGCCCGTTAATTCCTGAGCCACTTTTAGGCCGGAGTCATTCCATTTTATTTTCGTGTTCGGCGTTTTCAAGTTGGCTTGAGGCGGTATCAGTCCTTTTTGAACTATCAAAATAGCCTTGATGAGGCCCATAACCCCAGCGCCTGCCTCTAAATGTCCGATATTTGGTTTGATAGAGCCAATATAACAAGGATTGTT
>894 1293 10799
CCCCATCCCAGCACCTCCGCAGATGAACAACCATGGCAACTACATCCTCTCTCTCAGCCAGTTGTGTAAGTGGCTTGGGGAACGCGCAGAGGAGCTGGGCGTGGAGGTATACCCCGGATTCGCCGCCAGCGAGGTTCTCTACAATGCCGACGGATCCGTCAAGGGAGTCGCCACAAACGACGTAGGCATCGGTCGAAACGGTAAACCGAAGGAGTCGTTTGAGAGAGGGATGGAGTTCCATGCTCGCGTGACTCTGCTCGGTGAGGGTTGCCACGGCTCCCTGACGAAGAAAGTGATGAAGAAATTCGACCTGCGACGGGACTGCCAGCCACAGACCTACGGCATTGGTATCAAGGAGGTATGGGAGGTCCAGCCAGAGAAGTTCCACAAGGGTGAGGTTACTCACACAATGGGCTACCCGCTACCCAGGGACACCTATGGCGGCTCGTTCATGTACCATTTCGGTGACAACATGGTCTCTGTGGGTCTGACCGTCGGATTGGACTACCCCAACCCCTGGCTATCACCCTACAACGAATTCCAGAAACTAAAGCAGCACCCTCTTTTCCGCAGCGTGCTAGAAGGCGGCCAGTGCATCGCCTATGCTGGCCGAGCCCTCATCGAAGGCGGCTTCCAATCAATCCCCAAATGTGCCTTCCCCGGCGGTGCCCTTATCGGAGATAGCGCAGGATTCATGAACGTGCCCAAGGTCAAGGGAACACATACTTCCATGCTCTCGGGCATGCTCGCCGCAAAGGCCACATACTCTGCCCTATCTGGCAATTCGTCAGATGGCACCATCTTCCTGTACGAGTACGAAGATGCTTTGCGCTCCTCGACCATCTGGTCCGAACTCAAGGAGGTACGCAATATGCGTCCTTCCTTCAGTACTCCACTAGGAGTCTACGGCGGAATCATGTACAGTGGTCTAGAAGCCTATATCCTCCGCGGCCGCGTTCCCTGGACCCTCAAACACCACAGCACAGATTCCGCTGCCACCAAACCTGCGAGCGTGTGCAAGAAGATCGAGTATCCAAAGCCAGATGGCGAAGTTACCTTCGACATCCTCACCAGCGTGAGCCGGACAGGCACCAATCACGAGGAAGACCAGCCCGTCCACCTCCAGGTTGCCGACTGGGAGAAGCACACGGCCGACGCTTGGCCGAAGTGGCAGGGTGTTGAGAACCGCTTCTGCCCTGCTGGCGTGTACGAGTATATCGAGGACAAGGACAAGCCACATGGTGTGCGGTTCCAGATCAACGCTCAGAACTGTATCCACTGCAAGACGTGTGA
>895 55 131
CACGACTCCCGACAACCAACGACGTGCATCAACCACAACAAAGGAGAGGTCTTTT
>896 29 29
TTTTTTTTTTTTAGACTTAGAAAAACCTT
>897 34 120
TGGTGCGCCCTGGGGGGGGCTCCCGACCTCCGTT
>898 47 153
TTGGGTTTGACGGACAACACGACCCGGAATGAGTTGCTGAAAGCATC
>899 521 2319
CCAGTACAATAAGTGCGGTACCAAGTGTGGTAACCTCCACAGATACACCGTATATCTTTGCTGTTACTGCCGTAGCTTGACTGAAGACACTGCTCGAGAAAGTGATGCAGAAGGTAAAGAAAGAGAGCATCATAGTGATGTACCACTTCCTCATACGACTGAAGTTCCTTGGGTTCTCGGGGTCATGGGGACCCTCCCAATTCACGAGATCGGGGTTTTTCTTGGGCTCATCGTAGGATAGAGGGGGTGAGGGGACGGATCCAGGCAACTCGCCCTTTTCGAGGTCGGGTTCATGAAAACGCGATGATTCTGGCAAGCTGCTGTTATTCCGAGCTAGCTCTGGGATATTGGCTTCCTTTTTTCGGTCCATTGAGTGAGATGCAGCTGTATGCTCTGCCATGATCAACACAGAATAATCGCCTATGTCAGGCTCGGTAGTTAATTCAGGAAGCAAGCTGGATGGTAGGCAACTTGGGAGAAACTGGTGGTTCATATCCAAAACCGCTCAGCAACGGGATATA
>900 25 3865
GTCGGCGTCCGCCGGCCGCTGGCTT
>901 40 156
TCGCTCCGCTCCGCATCCCCCCGCCATCCTCACTTATCTC
>902 131 214
CTGTAGCTGGAGTCGAGATCATCACGTGCACTGGGGGAGAAGAGGAGCATGACGTGACGTGACGTGAGGTGGGTGACGCGACGAGGATTTGTCCTTTTCCTCTTTCTGATCGATCTTCCAGGGAGCTGAAC
>903 489 3015
CCCAGATCAAGTGTTCGGATGGCAGTTATATGTACAAATTGAGCGAAAGAAGAGTGAAGCCATGCTGGCACGCATAAACAAGATCAAAGCCATCAAATTTATTTGCCTTACCCTCGATGCACCCGTACCGGGAAAGAGAGAGCTTGACGAACGCACAAAGGCTATTGCATCTACCCCTGCCGTCGCAGACATAGTCAAATCGTCGGGAGGACACGAGATTACTGGTGGCGGTGGTCTAGGACAACAGTTATTTGCTGGCACAGACCCGTCTTTAACGTGGAAGGATACCTTACCCTGGCTGTTGAAACATACCGACCTTCCCATTGTCCTCAAGGGTATCCAGACCCATGAAGACGCTTACATTGCTTCTCTGCACACCCCTCAGATAAAAGGTATCATTCTCTCGAACCACGGCGGAAGAGCGATGGACACTGCCCCGCCTTCCATCCATACCTTGATGGAGATCCGCAAATACTGTCCTGAAGTTTT
>904 47 52
TGTCGACGAAACCATCAAAAACGAGAGTCTGCCCAGCCACAGGGGCC
>905 31 14
AACTTTTCTGGCACCTCTAGCCTCCAAATTT
>906 1136 4467
CGTCAGCAGGTGACTATGATAATCAGCCCAGCCCACTCTTCGGAGATCGAGGGCGAGGGCGAGGCAGCCGAGGAGGAAGAGGCCAGGGGAGAAGAGGTGTCGGCAGAGGTCGAGTTCTGGGGGACAGAAATACCGAAGTCTCCCCTCCCGAGCAGCAAGCAAAGGTTCCTACATCAGATGAATTCCCCGCTCTGCCTGGTTCAGAGAAGCAGGCTGATACTAAAGGGGAGAGGACCGGCGCAACGGCGTGGGATAAAGCTCCTGATATTCTGTCAATGAAGGAACCCTCGGGCACTTGGGCTGACCAAGTAGAGATTAGTGAGGAGCTGGAAAGGGTCACCACAAAGTAGGCCGGTATGGTTTGTCCGCTTCAGTGTTTATGAGTTATGCCCGTGAAGGTATATGGTGTTCGAGTTCCCTCGATGAGAGGATAAAATGGGTTCACTTACAGTGCTGTATGACTTTTTTGATGCGGTTTGGTAGAAGTGCGTTCAAGTATGTTTTCATAGGTCACCTATTGGATATTCCCGAATCACTATCTATATACCCAGCTTTTACGTCTCCAAGCGTAGGCGGCATTGGTAGGTCCACTAATGAGAAAGGAGTATTTAAAGCAAGCGTTTGATGTATTCAGTCTTCCGTTGAAGCCCTGCTGTAACCAGTAACACAGCTTAACTGAAGGTCCACGTTAGAATCTTCCCACAACCTTTTGAGGCTCACAATTTAGGTTGCGGCTCTGTGGTCACCTTTGGTTAAATTCCTAGTTAGTTAAAAGGTTAAGCTGACATTAATTACAGATACCTTCGTCCGACGAGGCGTTAAGTGGTATACTCATACTCACAATTTGACGAATATTTCAGTGAATGCCTTTCGATCCCTGCCCTAGTTAATTATAACTAACTAGGTATTTAATTTACGCTGCGGCCGAAAGAAAGCCGAACGAGCCGCGGGGCGGAGTAACTAACGAGTTAACTGAGACAACCAAGTTACGGAGTACAGATGGTATTTTATGACTGTCCTCCGCCATAAACACTGGCCATCACGGACTCGAGACAGATTAACGATCCCGAAGCGAGGTCCCTCTGGCGAATTTGGCGAATTGGACTGTCGGTGGGTGAGTTGACTCTGTTCGCACC
>907 30 296
TCCAAAGAATTCAATTGATGGTATCAAGGG
>908 523 2813
GGCAGGCGCCAAAGCACGTGATCCAGCCGCGTCTCCATCAGAAGCATCCATTTCTGCGACCCTTCAATCACTAGCCACAGAGTCAAAGGCACCAAGCTTTGCAAGCAAAGAAGACGTTAGAATGGGGATAGGGCATTTTAACGGCTAGCTAAGGGCAATGCGTTCATTCAATAAGATGCCATGCTCGTCCTTGATAGAACTTGGAACCGGGCTTAGTGACGTCATAGCTCGGGGCTCAAGCATCTATATAAGAGGATCAAATGGCTCTCAGCCTATTATCTGTAAAGTTTTTGATACTACATCACACTACGACTCAATTATTACGCAGAACATTTCATATCGATAATGTCTTCTGAAACGTCTGGTGGATTTTCGGCTGGTGCCAGGGGTGGAAATCAAGCTGGTAGGGCTGGTACTGCCGGGGCTGGAGCGACAGATCCTACCAGTGCTGGAGGCGGTGCAGCAAAGGAGTCAGTTCGGGAAATGGGTCAGGGAGTAAAGTCTGCTGCTGCAGGTGCCCATG
>909 41 64
TGCATGATGCCATTCATTTTTTTTTCAGGGCTTTTGTTCAG
>910 346 795
TTTTTTGGCAACCCAATCCTGGTGGCCGCGCAGAAAGGGAGCCTTGAGTGTATGGAAATTCTTCTTAAACAGCCTAGAAGGAGATTTGTCACAGATGGCGCAGGGCTAAATGCGTTACACATTGCTGCCATAGCGGGAGATGTGTCAATGATCAAACTATTGCTTGAGAATATCGATGGAACACTTTATCAAGAAAGACAGAGAGGGCTACCGTTGACTCTTGCCGCAGAAAAGGGACATGAAACTGCTGTAGATGTCCTACTCCACGGCCTAGATCCTCGGCCTATCGCTGAAGATGTCGATGAGGCCATTGCAGCCGCCGCGGGCGCTGGTCGTGAAGGGATCG
>911 77 164
AAAATACTCTGGCAGAGATAACCAGCAGAAATTCTCCAGCAAAGATGACCAGCAGAGATTCTCCGGCAAGGATGACC
>912 216 483
AGTAACACTGGCCAATCAGAGGCAATGCCGCTAGTCCGGATGAGAAGTAACCTTATTGGCATGTGGACGAATGAAAAGCTGTCGATTTGGGCGGGGCATCTTAATAAGCGATAAGGCGCCACGTTGTTCCGGGCCGAGACCCGTTGGCCAATTAGGGCGGGGGAAGCCGGCAAGCAGAAGCCCTTGCATATCGAAAAAGAGGCAGGGAAGAAAAAA
>913 1045 3643
GCCTGCGGTCATGTGATGGACGGCCTTAAACAATCAAAAACACCCGCCGAACTTCCAACGTCAACGAAAGACTCAAACGACGTCGGGCATCCTCGAGGGCTGATTCTACTAGCCACAATCACCCTTAGACCAAGGGGAGAGCTGGCATAGGCATTCTACTCGGTATGGGAATGCCTGTGTCCTAGTCGCCAACCGTATTGCTTATCGCTCCTGCGCTTCGTTGGCCCAATGCCTACATAAGGCTGCCCGAGTTTGCCTCACCTCTGCTACCTCATTCACATCCTATTATTCACCGAAGAAAGACGTCACAATAGAAGAACATGGCTACAAAGTTCTCAGTTCTCTGTCGTCGAGCTCGCTCTTAAGGATTTTATCTGTTACCAGCCTAGTTGATAGCTCTGGTTATTCTATCCATGTGGACATCGTTACAACAGCTCACAGACGATATTTGGCCACCTTTACAGTTCCATGATCCAAGACAAGCTTCGTTTAGATACTTAATGTTGATGATGCTTTCGAGGTGAGGCGTTTCAAGGACAGGCGTGGCGCTCTCCTAGTTCGCAGTCTTATCTCGCGTATACATCCACACACAAACTCTTGTATGATAGCAGCAATGGCACCGGGTGGCTCGGCAGCGGCAGGGGAATATCTCAGCGCTAAGCCTCCAAACAACAACTCCACCAGCGCAGAATCGGTTAACACATATGTCTCGAGCGATGCTTCGGTGCATGAAACTACGACCGAACCTCGAGTTGAAGTTGTTGAGGAAAGGCGTGAGGTTATCCCCTCGAATGCAGTCCCTTCCACTCCTCCAAGTTTCGGCAACTTGTTCCCTTCATCCAGAAGGCTCATGGTCAGACATGACGATACCACCCTGGATGGAAATATGAACCTGCGGGTCACCACCCTGGCAGCGGAGTCCCCGGGGCGCCAGGATGAAACGATACTGTTCCACCTGCGCATGTACGATCTCCATGATAAGAAATTCTCACTCCGTCGATACTGTCGGGATTCAAGAAGGGAAGTCTGTCATTCCCTGAGAAAA
>914 28 84
AGATATGATCAAGGACGCCATCATCAAC
>915 30 1867
AATCGTAAAATCAATGTGCGCTTAAGAAGC
>916 479 1192
CTCTTTCTCATCCATGGCAAAGGTAGTGACAGAAGCCATGCTTTTAGAATCGAAGCTGGTGGGTTTTGTGGATGAATTAGAGAGATCGGGTTTGATCATCGTACAAACAACTGTCCGTTCGTGGCTGCCCATCCTCTTGGGCACCACCGGCAGTCTCCGGTATAGGCCTCCCTTCTTCGTCCTTGGACAAATGGAGATTATCCAATGATCCAATCAGGCCATCACCATCTTTGTCTGGTTTAATTTCGTGCGTAGCTGTACTCTGGTCATCTTGAGCCGGAAGGGTATTGGAGTTCGCGTTCAACTGGGCCAACGAGCAGTTATCAGAATTTTCATCACGGCCTTGCGTCTTGGGGGGCTCTGATTCAGTACAAGAATGCATGGCAGCAATCTAACGAGCAAAGGAATGACGTTAGCATTAACAGAAACAGCTGCAATCAACCTCCCCTAGTACTAAAAACCTACCTTTGCAAACGATG
>917 293 627
GTCTTTTGATGACGCATATTGGCCTCATGTCAAGGGCAACCAAGTCCGTAATATCGGAACCTGCTCAGCCGTACCATTGGTAAGGATTCCACATTCACGGCAACACCAGGCCCACAATCGTGCCAAATCGTTAATCTTGGGTCTGAATAAGCAGGCATATATCGGTAGAAACGACGAGGAAAGCGACAGCTTGGCTAGAACGCTGTATCAAGCCCAGCGGAAGGGAGCCTTTTGCTATTATTGCTGGTCCTGGGGGTATCGAACTGCGTAGAGGCGGAACCAGCTAAAACAAA
>918 69 90
TCGCGCAGTTGTCTACCAGCTCGGCACGACATTAAACAACAACCCTGCAAGCTTGATGCGCTTCCTGGC
>919 45 54
CTCGGGGCTGCAAACATCAAGAAACAAATTGGTGCATCCACTATA
>920 46 66
CTCGGGGCTGCAAACATCAAGAAAACAAATTGGTGCATCCACTATA
>921 36 35
TTTTTTTTTTATTTTTTTTTTTAATTTTTTTTTAAA
>922 26 104
GCCCGTCCGTCCGAGCGGCCCGATGA
>923 49 144
GCCCGTCCGTCCGAGCGGCCCGATCGATAATATGTGTTGATCGATAGAA
>924 1252 8665
CAAATCCTACGATGCTCCAGATCTCAATATATCCCAGTTGGGCTGTGGGCTGCGGAGGCAAGCCAGATGTTATCGTGTGAGAAAGTGATCGTCGTTGTCCATTGCTACGAATAGATAATTCGAAGTCTGCATCCAACGAGCCATGTCTGAAAACAAGGATCTGGCACTTTTTCAGTACGTAACAAAGTCTTGTCTTAGAAGTCCTTGATGTGTTGACTCTGTCCCATAAGAAAAGTCATTGAGACTTTTGAGGTTGAAAGTTGCCTTTTTGGGTGAGGCTCGACGGTAGCCCCCAGGCCAGTGTCGGATCACATCTATCATCGGCTTTTCGGCCATTTTAGGCCAGGCGTCGAATACAGTACGAAGTGCTCCAAACTCCAGCCATAAACGATGGCATTAAAATGTCTAGATAATTTGTCAACTAAATATGAATCTTATACAAGAGAAACTAATCACAATATATATGATATAGGTGTTGAATCATTTCATAAAGTACCCATCCATGGGTTATTTTGGCCGAAGGGCCTAACCAAACCAGGTTGCATTTTACCCTTGGTTGACAAGAGATTATCCCTTATTCCAACTCCCAGATAACAAGTAATAGGAACGCCCCAGTTTCAAATGAATGAATAACGGATCTCTTTCCTCACTTGCCGAGCTAGATCGAGCGCTTCTTTTCTCCCCGTTCTTGAAAAGACATTGAAATAGGCCATAAAAGTATTTTGACCGGAGTTTGGATGCGGCACTTTCTGGCCCCGTTTAACGAAACATGCACATCGGCTGATGTTTTTAGCTAGATCTGGCCTTCGTGCTATCAAGTCGGCACAGATGTCGTCCGAGTCAAATATACCCTCGCAAGTAGACGGAAAATCGGCAGGAATAAAGACCATGACACTTGTATATTGGGCTCCGTGCTTAAAGGGCTGTGATAGAACGCGTACTCGAGTCTTATCGCCCACAGCACTAAGCACAGCTATGGCCCAGTATTCAACACCATACGTGGATTCAGTTATCTGAGAAGCTGTCATGCCTGGTGGGCGTGGATTAATTTCTATAAGCCAGGGGTTTGACTTTCGGTTTATAGATTTACCATCAACGGGTGTCAGTTCAAGAGCCCCATCCCGAGAGGTATACTCAACTGATGAGTTCTCAACTCGACCTTCAAGGTGCATAATGCCATTTCTTAAGTCTAACTTGAGCAAAGTGTCCAAGAATGCGCTCCTTATCTCGTCCTTCTCGTGGGAGGGTAACG
>925 196 344
TGAAAAACCACGTCTTATTCGAGATTGCGACGGAGGTTGCTAATCGAGGTTCGTCTTCGCTTTTCCATTTATCTTATTTTCTTTGCTGCTGTTTTGCTGTGCGGGGCGTTAACATGATATTACAGTTGGCGGGATCTACTCGGTTCTCAAGTCCAAGGCGGCCGTGACAACCGCAGAGTATGGCGAGCGATATACG
>926 562 1417
GGACACCCCAGCTTCGCCAAGGAGGGATGAACAGCAATCCCGCGAGAAAGAATGCCAGGTAGGTAGTTGCGAGGCCTGTATCCTTTTCATGAAGCCTAGCGTCGGCGTGGACAGGAGGTTGGCTAGCAGTTGCGACGCCGGCGATGTTACTCCGGGGGAGGTGAGTTCGCGATATCACCCCGTCATCCTGAAATCCTGACAGTGCGGGCTGCCCTTGTACCAGGCAAGTCAGTGGGGGTTCTCTTTTCTCCCTTGCTGCCCAAGCCCCTTGCTCGGGAGTTGTCCGGGTGGCGTCCCGCTAGTAACATCGCGAACGTTCCAGCTTCCGCAGCCAAAGGGGGCAGGGTCGTTTCTAGTTTCCGGGATGGTAGTTAGAGATCCAAGACAACAAGCTTCTCTGCTCCCCGATGTGATAGACATTCATATCGTCTATGCACCAACGCCTGTGTTTCTATTTTGACTGATAACGACGAAATGGAGTTGGCATCTTGCATTATCTCGCTTAGTCATCTGTGGTTAAGCGCAAGCTTCCGTTCGTAGGCCAATAATAACCGACCTGCTG
>927 56 64
AAGCTTGGCAGACGACGGTAGAGACGAATACGTGTGGCTTCGCATTGTTTGCTTTT
>928 83 140
TCAGCAGAGAGGATCAATAAGAAATCCCGGTACTGTGAGACAACAGCCAAGGCTCTTGGTATACTCGAGGCTCATAAAATTAA
>929 27 103
GCGGGGGAGCGCGGTTGCGGCGGCCCT
>930 48 177
CGAGTGCCGTGGCCAAAACCGGTAACGTAGAGCGTGGTGCCGCCGCCA
>931 47 78
CGAGTGCCGTGGCCAAAACCGGTACGTAGAGCGTGGTGCCGCCGCCA
>932 178 1370
TTTTTTTTTGACCAATGTACTGAGATCAAATTGTTTAACTCCGAGTGTGCCTCCCCCTATATCCCAGGGGAATAAACCTGCGCAAGTTTGATGCCTGACCTTCAGAAAAGGCCGATACCCATCCACCTCAATCCTTTTTATTTCCCAATCCTTGATCTCATGATTGAGGAAACGAGGG
>933 46 199
GGAAGATTAGAGTTGTCCTTCAAGATTTCACAAACTCATATAGACG
>934 299 1131
TTTGAATTCGGTGTAGCGGCCCTGTAGGCGGACCCATCACCTCCGCCGACACCTATATGGCCATTCAAATACCCCTGCGTGTATCCACCAGGCCGCGAAGGGGATCGACTGCTGGCTTGTGCATGAGCAGGCGACCTGCTGACGCCGCCGTTATATGAGTCGAAGAGCGAGGAGGAAGACCGGGGATCTCGCTGGTGGAGAGTTGAGTGGGTGAATCGGGATGCCATTTATTCAGACTGTGAGAGCAAAGAAGAGAGAGACATGAGACATTGTCTAATCTGGCCAAGGGATGAAGAAAG
>935 25 90
TATGAAGTTATAGTATATGTATTTG
>936 419 934
TAGCAGTGCGTCTGGGTGACTTCTTTCAGCGCCCGGGGACTGCAGACAAGGATAGACTCGCTATTCCCCAGCATCAAGGGCCGGATGAGGTCTGCCTCCGGAAACTCCAACATCCAATCAACGGCCGCTCCGTGGGGGCTGTTGGCGCGGAACTGCTTGACCGTCTGGCCAAGCAACCAATGTCCCTATAGGAGAATTAATTTATCCAACCATAGCAGCGCAAAGCAGGGTGGATATGAAGCATGCAAGAAAGGCTCTAACCTTTGGGGTTGGTAGATGCCGCAAGGGGGAGACCGCAAAATGGATAAATCAGGATTTTGTAGACCATGACGCCCAGGGAAACGAGAGCAGCAACGAGAAGGTAGATTCTCGGATCGATAGAGAAAGGCTGGTATCTCATAGCATGGAGAAAGAGGGCG
>937 1983 9165
TCGGCGACGAAATTACCATCATCGGAAGTTTCAGTGAAACCTACAAGTTCCCTGCCGCTATTGACTACCTTGACTCCGGAAAGGTCAGAGTCAATGGCATCGTCAACAAGACCTTCAAGATTGAGCAGTGGGCCGAATGTCTCGAGTCCATGAAGAACAAGTCTGCCATCAAGGCTGCCATCACCTTCGACTAAATAAGCCAATGCTTTTCATTTGGCGCCATCGTTTTAATGCACCATTTTCACGGCCTCTTTTACTTTGGAGTCGGGCCGCTTGGTTATGTTGATCATTAATTCCACGGTGGTACCTTTTCATGGATGACGCTCTTTTCGTTCAACGACAAAAAGAATATGGACCTTTTCCTATTTATTTCACCATATTCAACGGGGAAAATCGGGCTTTTGCTGGATCAAGGTATCGGGTATCATGATGGTATTGGAAGGTGTTTGGATCAATCCTTGGAGCTTTTCGCCGTAGGCTGTTGTGGTCAATTACGACGTCATCATTAGCTACGTATCGCAATAATGGATAGAATACCAGCACCATCTCAGCTCTCTATCGCTCGCAATTGGCACCCGAACTTGTAGGTCCAAGGAGAAAAAGTGCTGTATCGCTCTCGTGATGTTGATCAGACGAAAGATGAAGTCGAACGTCGTCCCTCTTTATACGTCGGTAGTTCTAATACCTGCAACCAAGGTCCTCAATGCGGTAAATAATGGATATATGTTATTCCGACACCGACGAGGCGGCCGGAGGTAGAAGTGACATGGATCAAAATGGAGACCATGAGGTCAGTCAAAAACGAGTTGCAATTCGCTTTTAGGGAGCAATCTCTCAATGAACTGAATCGCAATGGTCAAGCCTCTATCTTTCAAAGGAGATAAAAAGACGAAGAAGAGAAAGCGGCAGCCTGATGACAACGAAGAGAGTGCCACAACCGAACCTCCCAAAACCTCCGCTGCGGATACTGAAGCTACAGCCGACGATGATGGCCAGAACTGGGTCTCTGCCGATATACCAGCTGAGATAGCAGGGCCTGTTTTACTTGTGTTGCCATCAACTCCACCGTCATGCATTGCTTGTGATGTCAATGGAAAGGTATTCGCCAGCGAGTTGGAGAACATTGTAGAAGGGAATCCAGCTACCGCGGAACCACATGACGTCCGCCAGGTATGGGTAGCAACAAAGGTTATAGGGAGTGAAGGAGTCAGTTTTAAAGGACATCACGGAAGATACCTTAGCTGCGATAAGTATGGTATTTTAAGTGCCAACTCATCTGCGATATCAGCTCTCGAGTCCTTTGTCCCAATTTCTTGTCCCAACTCCCCAGGCATGATATCACTTCAAATATGTGGGGGTGATATTGAAGCGTACATTTCCTCCAAAGAACCTCCTCCAGCTACTTCCAAGCCGTCAATTGAAATCCGAGGTGATGCCACTGAAATCTCATTCAATACTTCTCTCAGAGTCCGGATGCAGGCGCGTTTCAAACCAAAAACGAAGTCTGCAGCCGCAAAAGAGAGCAAGGCGTTGGAGAAGATTAGCCGGAAGGAATTAGAGGAAGCTGTAGGTAGGAGGCTGAATGATAGTGAAGTAAAGCGACTGAGGAAGGCACGGAGAAAAGGAAATTACCATGAAGAAATCCTGGACGTCAGGGTGCAAGGTAAACACGATAAGTTTGCCTAGCCTAGCTGCGCCTTAAAAAAGGCGCCGTAGGTGTATAATGACCAATAATGAAAGCAAGATACTTTGAGGCCAAAAGTGTACAAACTGTACCACGACGTTAGTTGTTCACAAGGTGGAACCTCTCCATCAATACTCTCCAAGCGTTCCAGGATGTTGAACCCCATAATATAAGCAATACCCTCATAGAAAGTAACACGATCCATAAGACTCAAAGGAGTAATAACATAGATCACAAAATATCATTAAATCGTCATTAGCGTATGCAGAACGCCGCTATCATATCGTATGTACCTTTCC
>938 330 958
TTGACGCGCCCCGTTGCATCATCAGATTGTATCATGTTTTTCATTTGTTATATCTTTGTTCTTATTTTTCATTGCACTATGCCTAACGGTTATGATTAATGGTTAATTTCGCAGTTACTTGAAAAGTTATGAATAGAAAAGATGAGATTTCTCTTTATTCATATATTCATTTTCCAATAACCTGGAATTACGGTTCAGTCTTGGTTTAACATTGTTATTAATTGGTCTAGCCTTAGGGGGCTGAATGAAATATAAAATTATACACAGCGAGGCTTCTTTTCAAATCCCTTGTCTTCATGGATGCGGCTCAATTCTACTCCTAGCAAGGGG
>939 39 939
CCTTTGACCACTTCTTTTTCTTCTGGGCAGCCATCTTGT
>940 58 146
GGGAATAAAATAAAAGGAAAAAAAGGAAGGAAAGAAAAGGGAGGCTGTAGAATGTAAG
>941 48 62
CACACAAGGCAAGTACATGAAACCTTGTTGGAAAAGCCTCTATCGGTT
>942 47 72
CTCAGCTGGTGGTTCAGAAAAAGAGATGTTGAGAATGAAGGAGATTC
>943 103 395
GAGATGGCTGTGGAACCTTTACACCTGCTCCTATTAGTCGTGTACAACATTATACGAAGCAAGGGTTTTGCGGAAACATACATTCTCATCTCCTCGATATACT
>944 510 1994
TTTTTTTTTTTCTTCTTGTCTTTCTTTCCATTCCTCTCCTAGAGTGTCAAATGCTTGTAGAGGTACTAATTGGTAGACGTGGTATGGCGGCCTTTGCAGGACGGGATGTAAGCAAGCTCAAGGCAAAGGGCGGAGGTAAGTTCAAGTACATGTCTGAAAAGGACATGATAGAGATAGCAGCGCCCTTCTCACCCTATAGAAGTCTCTTCATGTGGTACATGTGGAGGTGGGAGAACGTAGATGTTGCCGTCATGCAGGCGTGATGCCTCAATTCTACCCCACACTCACTGTATCTTACCGTTTATATCATAGACTCTTGATATACCTCCGACATTACTACTACTGGCTGCACGAGATGTACAATGCAATTGACTTCCTCGTATCTAACTATCTGTACATGTTTATCAAAAAAGCGGAAACACAAGGAAAATGAAGGTCAAGAGAGTCGACAGGAGTGTAATATTTAAACATTGATATTGGTGAGTTGTGTTCTCTGATCTGGGACCCTTT
>945 137 1048
TTCCCTTTTTTCGCCCTTGGCGACCGCGCAGACCGAACGATTTCTTTCTGCGCTCGTGAAAGTAGATAAGAAAAAATGGTCCTAGGTGCAAAGTACATGAAAAGGGCCACAGGCCTTATTAAGAAATACAATAAGCG
>946 435 1150
AGAGCCCGATACAAGTGTTGCACCAGTTTGGAGACGCTTCCGCTGCTTTGACAGCCTTCATATCGTTCGTGGCTTCAAGCCCAGCAGGGACTCCAACAACAATGATTGCCTGCGAAGCAAGGCAGAGGAGGGCAAGTTGAGGCTTCATTTTTTCTCGAATAGATGAATTAGTTTCAACTGTTTTTGTTGAAAAAGAGAGAGAGAATTAGGGACGCCCCAGGGCATTCTCTGAGATATATATACCTGTTTGTCAATGTAGGAGAGAGACCCAGGGCTCGTGGTCCAGCTCGGGTATATGTTATCCATCACTGCAACATATATGAATCCTTCGTATTTATCTTTCACGTCCCTGTAGGTGTGCTCTCAGCTGTTGACACAGTTGATGTCAAGATGCAGCCTCCAATCAATGTTTTCATTGGAGGGTCATGGAGCAAA
>947 72 96
AGAGCCCGATACAAGTGTTGCACCCTATATTCGATCACTTCGGTTAGCTTGACTTCATCTCATGCCTGAAAA
>948 1583 6500
GGGAGTCTCTTGGCCTGGATATATTTTGGGGAATGATGATACCGTTATGCGGGAACTCGGAGCTGGATGTTCTGTCATAGCTCTAACTTTCAATTTGACGGCCCATTATCCAATACCTAGGTCTAGTGGGTATACCCAAGGTAGTGCCTTGGGTACTGTGAATGAGCAGCAAGGAGCAACACGCATTAGCTAGCAGTGTTATTCCCAACTGGAGTCCATGGTGTGAACGATTGAAGGTTGTAGGATGATTCATCGTCAACAACACGGGGTAGATACAGAAGTTGCCACACATCCGCTGTCGGAATTTTTATCAGATGAATTATGTAATATGTATGCAGGACTAGAAGAAAATCCTAGGTTCTGCAAAACTTCTTGGAAGAAGGGTGCAGCCCATGTGCAGCCGTGAGCTCGCCATATTGCAGGTGACTGTGGGTTCCCAAAATATTTCACAATGGGCTGATATAGCGGTCTCAGGGCGGTAGCTCTTAGGGTCATATAGTATGGAAGCTCATGGTCCACGTGAGCCAGGTTAATGCAGTTGAATTGATGAAACCAGTCATCGGCCGAAGTTGGCCATTGGCAGAAAGAGGTAATGGAAGCGGTAATTGAATAGCCGTGTCATGGTAGTTATGTGTAAGATAGGTTAGAGCTGTACCAGGGGCAACGGACAGCTAGGTGTCCAAGTTATATCGTTGGGAGAATTGAGCAAGGAGCAAAATACTCGAATGCCGTCTTGGAAGACGGAGGACTACAAACTGCAAAATCTTTGAAGACCGGGCCCTTCAATTTTCATCTCATCATTCCCATAACTATCCTCTGCACCGTTTATCGATACGCGAGCTCTTGCTGTCGCAGTTTCCCGTTGTTTGGGTTGAAGCTGACTAGCTCTTCTATCATCTAGAGACCGCTCTGACAACCAGTTACCACCAGAGAGCAAAACGGAAATGACACAATTGGCGTTAACTACCGTGGAGATGTCTGGCGGATCTAATGACGGCTCGCGCTCGATGGGTTCCATATCCGGTCAACGAAGGCTACCGTATCGCAGGTGTAAGGCTCATGCAATAAGTTAACGCCACTCAATAGTTAGTCCTTGTTGCCTGCAAATACATTGGCCAATATTATGATGACTTGGCTTATTTGTGGTGTCATAAGTAATCTATTAATATAACTGCGAGATGTTGGTTTGGTGACCGAGAAGCGGCGTTGTTGATTTGGCTTGATTGCTGACTACGTAACTAATTAGCTAAATAGTTAGAAGTTCATTGGCTGGATTATGGAGCCAATGACTAATTTAAATCCTGCTGATTGGTTTATTCCTCTAATAATAGGAATTTTTGCCCAATAAACGTTGAGTAAAAATCATTTATTTTATCTCAGCATCCTACCCGCTGTGCAACTTCTTTTGCTTGCTTCTTCCTCCAACTTTCCAAAACCTCCCTTTTCAGCATGTATCGAATCACATCTTTGCCGAAGCTACGTTCTCGTGAATGACGAGGTAGTCAGAACAACTATCGCCATTGACATACTCAAAGTAGACCAGATCGTGGTCCTGCGGCAACCTGGTCGCGATTCCACCCCTT
>949 25 1105
AAAGTTGTTGCAGTTAAAAAGCTCG
>950 52 56
AATAGCTTATCGCCAAATTTACCTTGTCCACAAACCATGTAATGTAAGTAAA
>951 492 2047
ATAAGGATACCCTCTACCACGGCTCTGCTTAGCTCTAGCCCCGTAAGAGTTGTTGCTCTGGCGCTATTTATTACAAAACCCCCAAGATACGTCCACAGCCGCAAGGAGAGTGAGGTCGACTGCGTCACCAAGCTGACCAGGGACGCAACGGGGGACGGTAAAAGCGTGCTGCTGGACGGACGACCACCCTGAGGCTTCTTCCACTTGTTCACTGATGTCGCTGATGCCTTGTCAGGGTGGTCATGCCCAGGCATGGCTCAGAGAGAGTATGTGCGCTAAACGATGTCGATAATCGATATCAACAGATCGATCCATTGATCCGTTCGCCACGGGGTCGTGCCAACGCAGAAACTGGGGTATCTGTCGGTATATAAAACAGCCGCCATGCAGCATTCGCTCAACAAGATGCCATCACGACAGTATTCAGCCGGGGTTGTTTGTTCGATGTCATCCGCGGCGCTGAATGTGACAGGCGCAAAAGGAAGAAAAAGG
>952 664 2827
TTTCCCTTTCATTTGTATATCTCGACTTTTTTTGGTCTTCGCTTGTCTTTTATCTTTCAGCGTTCCGTATGGCGTTCTGGGTCATTTCTATGGGGATATATCCTTGTTGCTTTTGGGAGCATGCGAGCATCTGGCTTTTCACAACGGCAAAAAAACATGGGAATTGTTTTCATAGTTTATCACCTTCTGCAGCACGATAGACTGAAGGGTTCGCATGTTGTAATAGACGTTTAAGTCTTAGATTAATCAGAATCATTTCCAAGCTTAACCACTTCTCTTTCAATTGAGCGTTGATTCATATTCAGAATGGATGTTCGATGTTTGACGTTGACCTTTTCGGGCGTTGCGAATCTCTGGCCCCTCAGTCTTGGCATAGAAAATAGTTAATCCGGACGTAAACAGTGCAAACATGACGTAAGCATCCGCCCAGCAGGATTACCTAAGGAAAAAAGAGAATATTAAAGGTAAAAGATTGTATCCTGATAGATATTCCATCCATTGCTACTCCGCACAAGACGACGTATCTCGTTGAAAAAGAGGTCAAGATCTACCAAGCGGTGCTTCCTGCCCGCACTGTGTCTGGCAAAATAAAACCTGGTACTAGCAAACCATGGCTGCCATACCCCTTCAAAGTGAGAGATAACTAATGGATAAGCACGCGATT
>953 34 32
ACCTGAGGTCGCCACGCGCGCTTCGGCAAAACGA
>954 54 60
TTAGTACATGAGGTCAGACATGGAATAATGAAGTTTGTGTGGAGTATACCGTTT
>955 540 2445
GCCCTCGCGACCTCGTCAAACTGGGCCTTCAACTTTGCACTCGGCTACTTCGTTCCTCCAGCCTTTGTCAACATCCAGTGGAAGACGTACTTGCTCTTTGGAATATTCTGCGCTGCTATGTTTATCCACGTCTTCATAATGTTCCCTGACACTGCAGGCAAGACACTGGAGGAGGTAGAATTCATGTTCACAGATCCCAGTGGTGTTAAATACATCGGTATCCCAGCCTGGAAAACGAGGAGCAGCTTCCAGCATGCCGCCCGGCTGGAGAGGACTGGTGGAGAAGAGAAGCTGAATTCCCACCATGTGTAATCTGGCTGGCTATCGCCACATCACTATGGACATAGGAGCAATCGAGTGAGACAGTAATAAGGTGGAACTGGGAGCGGAAGCCGGAGTTTTCGTAGAAAAATTGTATATACCCGTAATAACTGAACTGGTGGAATTGGGTAACAAACTGTCTATAATCCTATTATTGTTGCTATTATCACTCAAAATCTTCCGCGGTTACACTGTATATCAACCTAATATAAAAAAAAA
>956 32 94
TTGGAAGGAGGATGTCTCTTTTCGTCTGATGT
>957 48 3285
AGGTCTTGTTCTCCTTGTCTGGGATGATGTCGATGCGGAGGTCCTTGT
>958 101 207
AGAGGAGCCCGCCTTCCAGCGATTTCCAACTTGGATGTGGCAAAATTCAGACGTGCAAGATATGGTGCACTGGATGAGAGACTACAATCGCAGTCGTCCGT
>959 48 1964
CGGTCTGCTTCAGCCGCCCAAAGAAGGATACCATTGCCATCGAGGTTC
>960 47 78
CGGTCTGCTTCAGCCGCCCAAAGAGGATACCATTGCCATCGAGGTTC
>961 44 355
CCTCTATCAATCCACCGCCAATCTTGTTTTCAATCTCGGAAATC
>962 44 240
CAGATATATTTATTTTCCGTTTTTTAGCTATAGACCCGATCTAT
>963 27 1109
GTGGGGTTGTCGAAGTAAAGTGCGAAC
>964 152 711
AACCCCAGTGGGCTCGTTCCTTGGGTAAGTCTCCAGACAGCTCTCTCATAGCTAATGTTTGCCGGTGACACTGGTGAAGCTGGGATTGGAGTTATTTGAGAACTTGTACTGACTCGACCGGCTGTGTAGCTCCCTTTCGTCTCTCACTGCCC
>965 45 45
TCCTGTCTGTCTTTCGAGTTCAAAGGTAGCAGCCACTCATTTATA
>966 43 41
CAAATATCGAGCGAAGGGGAAAAATAATCAAAGCGCAGCAGGA
>967 135 666
CAGGATGAAGTAGTACACTGTCCTGCCATCGGTCTTGCCTGCCTGAGTGAACACTGCAATTGTCATCGCCCATGCTAGGAATATTATGAATGCCTGGAATCCATGTATGATGCTCTTTGTCCGCGAGTTGGTAAA
>968 302 556
GCAATTAGGGACATGTCCCCAGGCAGCGCCTCGGGATTGGCATCTTCATGCTGCAGCTTTCTCTTCAGCTCGATCACTGCGTTATCCTCCGCCGGACCAAATGCGCATATCAGCGAGTCCGTTGAGGCATCCCACGCAGTGGCGGCCAACGGAAGCCCACCGAGCAGCGGGACTTCCGAAAAACGAATATTCCTGAGGTTGCGCATCGTGACCGGAGACGAATCTTTACCATGCAGTAATTAATATAGAGCATGTAATCATGCTGCAGATGCTTATCGGTCGGCTATATTGATATTCATATT
>969 99 291
AAAAGTTCCAGGTACTTATAGATTTCGATACGATATATATAAGTATACACGGTTCAAGGAATTCTAACAAGGAATAGGAAAACTATCCACTCCTTACTT
>970 1247 4429
ACGTTTTTCTTGCTATCCATTTTTGCCTCTTCTCCCTTGAATATTGGGCGGAGAGATAGTAGCTCGGCGAATATGCACCCAACCGCCCAGAGATCAACAGCTGGGGTGTAATGCCGGCTGCCAAGGAGTAACTCAGGTGCGCGATACCATATTGTCACCACGACCTTGTCACCGGAAAATAGCGAGTTTAGCGGTTTATAAAATAACCGGGCAAGCCCAAGATCGCCAATCCTTACTGCACCGCAAGAAGTAACCAGTATATTAGCTGGTTTGAAATCACGATGGAGGACCCAGTTTGAGTGGAGATATAAAAGTCCGTTGAGTAGCTGGAAGAGGATTGACTTCACCATCGGGGCAGGGATGGCATGTCGCTGAGGCTGAGTATGATGGTGTATTATCTGCAGGAGATCGTGCTCGGTATACTCAAATACCATAAAAATGCATCGATCCTCGAGAATAATCTCGACAAGTCTCACGACATTAGGGTGGTTTAATTCAGTACACAGAGCAATTTCTCGAACTGCAGATTGCGAAAGTCCTGTGTATTGGATTGTTTCTCCTTCTTTATCAGGTTTGAACCTAGAGTAAATTTTCTTGTTAGTATTAGCTCAAAAGACGACGAAGAAATTCTTTACTTTTTGATAGCAAATTCGCCTTTTTGTCCATTTTTACCAACGGCCTTATAAACTCGCCCATAGGTACCACTGCTTATAAAACCAACGATATGGTATTTCTCTCTTATGCGAACTTTGCTAGTGTAACCGAAGCCTGGGGACTTCATCTGATTGGCAGAATCTATAATGATGTGTTAGCGAGTATCCAGGGGTAACCGGAGTAGCCAAGGTCATGAGAAGAAGATCAAACACAGAGAGAAATAAACAGTATGGAGACAGCCAGCTACATATTGGTGGATATATAAACGGCCAGTGTAATACTTCTTTGATAGTAGATCCAAGTTGTGGTTGTCAATGGTTGTCAATCGGGGATGAGGTAGCCGGCAATGCCGGAGATGGCTCAGGAATCAGCCACGTCATTATTCTCACGGATCAAGACCGAATAATATGAGACCATCTTAGAGATGTCGTGTTGAAACTTGAAAGATTTAAACGAAAGGGTATAAAGGAGAACGATTCAGCGTAATTTGAAATCAGGGCTGGATATCAAAAAGTGCATGTGTTCTGAAGGCAGGATAAATTGGTGGGGAAGTTGACTTTGAGGTATAATGCGGGTAAAAGCCCCCATATAAG
>971 46 44
ATTGAAAAATATGTGACATGATTTTCGTTTTTTAGTGACCAGCTCT
>972 40 2513
AGCAAGCACAATCAGTTAAAACTTTCAACAACGGATCTCT
>973 152 360
GCTGTTGCTGTTGCTGCTGCTGCTCCTACCTGCCAGCTGCAGGTCAAGAAGCTGGTGCCGGAAGCCCGCGCGCCTACCCGAGGCTCTGCCTTTGCTGCCGGATACGACTTGTATGCTGCAAAGGAGACGGTGATTCCCGGCAGAGGCAAGGG
>974 2447 11654
AAAAGATAATTATCACGGCACCTGCAGACCAGACAGCCTTGAAGTATCCTGCATCTGTTGCCCGACCTGAAAATGTCCCAATAAAGAAGAGAAGGAAGATCTGAGTTCCGCCAATCCATGATATGTCGGAAGGTGACCGTTTCAAGGCTTCAGTATAGTATGACTGGAATACACCAAATCCGTTAACGAATCCCCATGTATTGAAGATAACCATGTGGGTAAGAGCCACTTGTAGCCAGGCGTGGTAGCCACCATCTGGAGGTGGGCCAGGATCCCGGTTGGACTCTCTTGTTCGAACAAGGGAGAGAGTCTTTTCTAGTACTCCTGGCCGTTCTACCGTTTTGGTGGGTACTTTGGATATTTGGTTGACATCATGATCATGATCCGAAGATGACCCGGATTGTGTCTGAGAACCACCTTCTTCCGAGGGTATTTCGGCGAAGGAGGAGATAGGAATGGCCTCAACTGCCTTCTCCAGGTCCTGCGCTTCAATCTCCTGCGTAGACGACTCTGCACTCAGTCCCATCCCCTTGATATCCTTTTGAAATCTGATGGTATATCAAGTTTGATAATGACTATGCAGAGATGTGATTTTATGGCTAACTTTATGACAGTGAAAGTCTTGCTTGTCGATGAAAATATTTATCAGACCGGAATCAGACTCTGATTACGAACGCAAGGAGCCGAATGAAATCTTGCGTCCTCAACTTGTATTTATTGTTTTTATCCTTTCTGTAGATATGAAGATTAAATGTTGGTCAATGAGGTATTTTTGACCTGATACTGCAGCTTCATGCAAAGCGAGTTGTAGTTAGCTAACTGGTAATCGAAACTGTTAGCAATTTTCGACTCATCCAGGAATCGATGTCAATGACCCAACTTGTGCATTTTATCTCCAACCATGGGTCCGACCCTCTAACCGACCCACAGTTAGACTTGCCAGGGTCAAGGTGGGAGATATGTAAGCAGTACAAACCGGCCCGTAAACGGGGCTGGCCCGTTCCTATAAAATCGCAGTCTCCGGCTAACCATCGTCCTTTCTCGTTTCATCCTCGTCACGAGGAGGAGATGCACGCCCTTCGAGCACTGACAAGTTTCGGGTCGAACGGCACAGGCAAGCAGCAAGAAAAGGGGGAGATGATAGTTAATGCCGAGATGACTAAAGGAACGAGAATAGAGGAGGCGATATGCAAACTGATAGCCGTGGCCCAATCGGGTGAAGGCCGCCGGTAAGAAGAGAAAAGCCACGGTCGAAAAGCCGTATTCCGCTGATGTCAGTGCTTGGTATCAAGTTGGCTGGAGAGGATGTTCTGGCCAAGATAACTGATTACAGCTGCAGGGCCGGGCAAGTTAGCAAACATTTTCTATGACCCTATCGGCAGCTTTTATATGCCAATGACTCCTCTGCCACCCGAACCTCTGGGCGGAGTTTTTGCCGCCGGTCGTGTTAATTTAATATTGTTGGAACTCTGTTGGTGGACGCAAGATCTTATCAGCAAACCAAAAAAAAAAGTAAGTCAAAATAAGGAAAAATAAAGTTTCCACGTGGGGCTTCTTGGCACTTGGCTTTTACTGAGGGAAGTTTTTGGGGTTGAAGAAGTCGATGGAGACGAGAGGAACAACGAAGAACTCCGTACAACCGTCACCAACAGCAAGGGGCAGGGTTTGAGTGCAGCAATTTCGTTATATGGGGCAGCAGCTATGCACAAGGTCGATGGATCTCCGGATGGTTACCTTCAAAGGGCAAATTCCATATCTCTGAAGGGCGCTTTCACCATACAACCTGCGCGGTCAGATCGAGATATCCAAGCCACAATTACGTTGATCAAGGCATATACTGCATCCCTGGGAGTTGACTTGGCCTTCCAAGGCTTTGAGAATGAAATGGCTTCGTTCCCGGGGAAGTACTCTCCTCCTGATGGAGAGATACTACTTGCAATTGACGATGCCTCCGAAGAAGTACTGGGCTGCATCTGTTTGAGACCATTGGTACCCAAGAACTTCTCGCCCGACAAAACAGTCATGTCCGTTCCAGCGAAAAATGCAGTCAACAGCGGGAAACGCTATTGCGAAATGAAACGGTTGTATGTTCTTCCCTCTACCAGAGGCAGAGGGGTTGGCAAAGCGCTAGTGTTGGCTCTTCTGCAAGTTGCGCAGGACAGAGGATATGACGAGATGAGACTTGATACTCTTCGTCACATGCATGCTCCTATTGAACTGTATAGGAGTATGGGGTTCAAGGACATTGACAAATACTATGAGACACCGCTGGACAACACGGTATTTCTAGGGTTGGAATTATAGACAGACGGTATGTTAGAGAAATAGACGGCTGCATTGGTTTGGTTTATTGATGGTTATGATCTCAACATTCTCATCTAAATGCTCTATTTCAGAAAACGGCACTTTGGCGTCTTGCTGTGTAACCTGACCTTTTAATTTTTTTT
>975 25 8
TTTTTAGTTTTTTTTAGTTTTTTTA
>976 45 128
TAAACTTCGAACCGGGTCCATTTTTGGGCGGCCCAGTCTCGACGT
>977 63 98
CGACTTACCGAAGACGTACGAAATAGAACCCTTTAGTACCGTACCGACAAATAGGACTTACAA
>978 48 144
CGCCAATGCCGCTGTGATACATTGAAGTAACACCAACGCAGAACACTG
>979 425 1988
GGGAGGTTGGAGGGAGCCATGATGGGCGACTGATATCTATCCTGCTGGGGGACGGTGTATAAGGAAGAGTATCAATCGACGGCGGTTGTCTTGACGGGGATGAGAGAGAGTAAACGAAGAAAAAGATCAAAAATCAAAGGTCGCGAAGGTCGAAATTTCGCCTATTTTGGAATTCTTGGCGGAGTCGCTCGTTTTTTGTGCGTGACTAATCACTGACTAAGATATTAGGGCAGCGACGGAGAAAAATAAAGCCGAGATTTTAAGTTTGGAGCGCCAAGAATGGAAGTTAGAAGCGGATGAAGATTTGCGAAGACAGAAATTTGAAGGTCGAGGAAAGCAAGAGAGTGACAGCGGAAGACAGGAACGAAAAGGGGAGAAAGTGGACTCAACCGGCATAAGATGGCACCTCGCGTGGGCTCAAGTGG
>980 510 3427
CCAGCATGACTCTCACACATATCCATCCGGAGGAGGACGCACCTCCGCCTTACACCCCAACCGACCCTCTGACTCCGGCTTCCACGATCAATGATGCCGCAAGCCAGGTATCAGCAGAAAACATTCCGTCATATACCCATGCCGTAGAGGCTCCGAATTTTGTTTCTGCAGTGCCATATTTCAGTGAGCGTGGCCTGTCGTTGACTGCACGTTCTGACGCAGAAGTCCTGGAACATACCCTAGTCTTCTACAGGCGAAGCCAGGCCAAAGACTTCTCGAAGTATCCTCGCTGTTGGCGCTCTAGAACTGAAGAGATCACACAACATGATTGGGATACGTTTCTGAATTACCTTTTACCACCGCATCTTGGACCGGCGTCGAATCACCCTCAGCTACCACAAAAGCTGCGTGCTGAGATTGAACGTGATCGAAAAGACAGACCGCAAGAGACCGAGGAAGAGCGACAATGGAGGATTACAGCAGTGGTTACAGAGTGGAATGTCAACTTTT
>981 53 641
TTTTTCCTCTACTTTTCTTAAAGCACACATACTGAGCTCTCCAGCCAAAAAGA
>982 47 46
TCTCTTCGAGCCCATCCCCAAGGACAGCAAAGCGCTCACACCATCTC
>983 42 54
CGTTTAGCAGCCAACGTAGATAGCGTTGGCGAAGAGAGCGTA
>984 697 3515
CGGCTTGTTTCGTGTCCGATTGCCGTGAGGGGAGGACGGGGGGCTGGCCGGTCAAGCGAGTGAGAAAAGGTGGGATAACAGCGTGAGATTCCGTACTTGGAGCAAGAATTAGGAGCCGGCGAGGGTTCAAAATTTGCTTCATTTTGCTCCTTGCCTTCTCTGGCCATTCCAGGGGTAAAGACATGGTGGATTGTATCTGTATCTTATATCTGCCTGGAGTTGTTGATTTTGCGATTGAGAAAAGCATATATATGGATATATTCAAAATCACACGACTTGACATGATGAAACGGGCCAGTTTGAGATGCTTAAACACAGCCGCATAATAGACATTTGTAATGATATTGATGTTAGGGCCATCAGATTAATATATACTGGTTATTCTGAGCTTCTTGATTAAAGCCTCTCTATTTGTTTCCTTGATGTGGCTGGAAATGGCCCAGCCTGACAGACCTACATGACTAGACAATAATTAAAAGCCGTTAAATCAAGTATATTTCGTTCAGCAATGGTGTTCGCAAACAAGCAGGAAAGAGAATGACCGAATGTAATAAAACGCCAGCCCAGGAACTTCATTTCTATCGTTGGATCCTTAACCTCTTCGCTGCCCTCTTGCTCTGTTGACAGTTGCCCTGCCTCTAGCCAAACCAACACCTCGTCCTCGCTGGCCTCTGGATCGGAACATGGGAGCATTTCT
>985 26 16
TGTTTTTTTACCTTTCACTCCCCGTC
>986 28 12
GGGAACAACGACCGGAACGACCGACAAA
>987 140 232
CAAACCAAGTTCCCGGGGGGAAGAGTTGTCTCTTCTTCAATCTCTCGAGAAGGCATCAAGCGGGACAAGGCGATGGTCGTCTTTCCAATTTACGGAGTACCAGCTATGTACATGAATAGCATGCACTTCAGCTTACAGTT
>988 157 2021
GGGTTCACCATTGCACGCAAGAGTAAGCGTGTGAACAGTCTCAGTGAAATGAAACAAGGGTCTGTTTGAGAATGAGATGGGAGAGAATATTCTTACGAACTGATATGCTCTGACGATTCACGTTCATACGAGTAGTTGAAGCTGCTAAACTACAGCT
>989 1243 3496
GAACCGCACTCGACATAGTGTAGGCTCTGAGCCATTGAGGCACCGCTTCAGTATAGCCTCGCTACGGGGAATCCAGCAGCCTGAGTTGAGCAAGGACCTGTTCAAGGTGATCAAGACCGAAGGCCATGCTGTCAACTCATACAAGAATGCAGGCCAGGACCGTGTGCTGGCGGCCACTCAGTTGTCGAACTGGGGTTTCAACACAGAAGACCCGGCAGTCTCTGATATATCAGACAAGCTGGGGATCATTTTGTCCGAAATCGGCGAGCAGGAAGACCTGTACTCATATAACCTGGAGGACGCAAGGTGTATCCTGAAACATATTAGGAACACAGAGGGTTCTGTCCAGCCTGCAAGGGATCACAAGGCGAAAATTATCGACGAAATCCACAAGCATAAGCTCCGTGATCCGGATGGTGCAAAAGTCACTGGCCTAGAGCAGGAGCTTGTCCGAGCTGAGGCTCGCGCTCTAGTTGCAGAAGCCCAGTTGACGAACATGGTATGTTCCTCATTCTTTTGCTTCAATTTGTACCTCTCATATTTCCTGACAAGGCAATATGCTAACACGATGGCAGACCCGCCAAAAATTCAAGGAGGCCTTTGACCTGCACTTGGCTGCCACCATCGAGCGGGCCGAGAAACAGGCCCAGCTTGCCCGTCACGGCCGACGTCTCCTTGCTCTCATCGACGATACCCCGGTCGTCCCTGGAGAAGGCAGGGAGAAGTTTGACCGCCTTGAAGACAGCCGTCAGATAATGGAAGATGCTGAGGCAGATCTCACGTCGTGGGAGCCTAACCTCGAACCGGTCCCCATGGCCTCCGAAGGGCTTATCCCCAAGAAGATTGAGGCTCATGCGAACGGAAACGGCGTCAATGGAAGCGGAGTCAATGGCAAGGCAGTGGAGGAGAGCGAGATCTAGGAGATCTTCTCCTGTTTTATGGGGTCAAAAAGGGCATAGCCATATAATGCTGGAGTCATCGCCCTGTCTTGGATTGGTGCTGTTGTTGACAACTAGTTAGTTAGTCGATGCTCATAATATATATAATTAGGATGTCCCCTACCTATTTTTCCAGCCGCATCGCCGTCTCTCCATCTCTCCATCGCTTCATTATCCCTCCTTGACTGCTTGTCTTCGTCTGCCTGTCATCGTTCGGCTTCAACTCCAACTTCAACCCTGATAACAAGTTATATTCACGTGACCCAGGCCGCAAAAGGAACGCGAAAGCTCAAAGGGAGAAACAA
>990 46 44
CCGTAGCTTCCTCAAGGAGCGCAACTTAGACAAGTGCCAGTTGGAT
>991 45 367
AACCTATAGAACAAGAGAAACCCCCTCTGGACCCAGGCTTTTGAA
>992 57 9162
ATGGCTCTGACGCCTAGCTCGGCAGCAATGTCAGAGCACTCATCGACATCGACCTTG
>993 382 1731
CGGCTTGTGCCAGTTTCTTTGCTGCCTTCTTTTCCTTCCAGTAGCTGGCGCGGCCCTTCTTCTTCTTCGCTGCATTTGGCGATGATGCGGTATTGGATGACGCAGCCTGGTACTCCCGGTCTTGAATTGCGCTCCAGCTATTGTCCTGCTGAGAATCCATCTCCTCCTGGTGTGTTTTGACTCCGCCGTTGGTATCGAAGGTCGACGACTCGTGCGTACCGCCGTCCACAGAGTTCACAGTCATAGCTCCCACTGTTCTGTTCGAGGCGGCCAGGAAGCGGCTTATATGCTCTAAATGTCCGTAACACTCTCCACGTTGCCTCTCTGTTTCTCTCACTGCCGCGATGCGACTTAGCTGTTGTTGCTTTCTCGATTGCTTCGT
>994 135 399
GCGGGGAATACGGGTGGAACCACCGACGAGGACGATCTCGTCAACGGCGGACTTGGCGATAGCGGCGTCCTTGAGGACCTGAGCGACGGGCTCGAGGGTGCCGGAGAAGGCCTTGGCGTTCAAGTCCTCGAAACG
>995 26 8
CGAAAGAAAAGACCTACAAGACAATT
>996 53 2347
CTTCACGGAGAGCGGTGATCTTCTCAGTGATCTGGGTGGCCTCGGCCTTGTCA
>997 214 475
GTATGTGCCTTGCACCTTTTCCCCGTTGAAATCGTCCTATTGAAGGTTCTAACTTTTTTAAAATCTACAAAGTGCCTTTGTTGCACCTGTTATGAAGGCTTATTATATCTACCGCATTGGTAGTGACTCAGACTATTCCTGGAAGATGGCCGACCTGGCTATGTGGGGATCCTTAAAGCACTATCTGGTCATAGTCACGGCCTCGATACCCGCC
>998 41 58
CACATGAAGAGGAACCGGGGGGAGTATGCACGGCCGCACAT
>999 79 110
TTTCAGACTTCACCATGGGTCTTCATTTCCGCAGAACGGAGGTCTCGGGTGGTGCTCTCTCTTCTGGGTCGCGATGGCA
>1000 28 22
ATTAGTGTGGGCTCACTCCTTTTAGTGT
>1001 46 396
CAGAGTTCTCTGGGAGAATATACTGAGCTCCACGAGCAGTGTTCTG
>1002 36 25
GAGGCTGGCTATAATAAATACAGTAGTCATAGAAAG
>1003 47 69
GTTCGAGAATGGGCGCAATTTTCTGCAAATCGAGAGCGGGTGGAAGT
>1004 135 224
AGGTACGGGAGATCCCCCATATTTATACATGAGCCATGCACAGGACGATTGGCGGCATTGGCCTATAACTAGCTAAGACTTAGGCCCGCAGCTTCGCAGGCCTGAGGTTGAAACCCAGCACAGGCTTCTGCACAA
>1005 43 38
CAGGCAAGCAATGGTGTATAAAAACCATGGTAGCTTTCGGCAT
>1006 68 140
TAAACTATTAGATATTTTAGCTATGGCCGCTGATTTTTATTAAGATAGATTAGGTAAGGAAAGATAAG
>1007 25 60
TGAATATGGGTACAGGGGAAAAAAG
>1008 405 975
AGCGGCATTTCCTCCATCGCCCGCGCGGCGCGCCCTTCCTTCGCGGCCGCGGCCCCGAGACGAGCCATCCGCCCTGCGGCCATCCGTTTCCCTATCAACAGCCGATTCGCGAGCACTGCTGGTGTTGGTGATGGCAAGATTTACCAGGTTATTGGTGCCGTCGTCGATGTCAAGTTCGACACCGCCAAGCTTCCCGCCATTCTGAACTCTCTCGAGACCACCAACAACGGCCAGAAGCTCGTCCTCGAGGTCGCTCAACATCTCGGTGAGAATGTCGTCCGTTGCATTGCCATGGACGGTACCGAGGGTCTTACCCGTGGCGCCAAGGCTACCGACACTGGTGCCCCCATCACCATTCCCGTCGGTGCTGCCACTCTCGGCCGTATCATGAACGTCACTGGTGAC
>1009 67 86
CCCGAAGCATAGTGGAGATATCATGCTGCTATCGAGAATTAATTTTGCCCAAGGCCGGACAGGGGAA
>1010 118 1372
AGATTACCAATGTTTCCGAATTGAACAAGGTTATCTTTAAGGAATATTCCTCCGCCGGTGTTGTGCGCAAATTCACGTCCCTCTTCCCCGGTCTTGGATACGCTGCTGGATATAAGGT
>1011 722 1904
TTTTTCCATTGGCAACACTTCTGGGAATTGTAACAGACGTCATCTTTGATCCATCAACAACGTACTTACATACACCCTACCTACGGGAAGCCTATCCGTGAAGTTAAACCTGGTTCCATTTGACGTGTTCTAAACCGCCATATTCTTGCCCTACTTTATACCCACGCTCTGCCTCGTCTGTCTCTTGCTTTTTTGCAACTTCGACAGTCGAGAACAGGATATAAGAAAACTGTCAAGGCCAGTGAGGCTATATATCCTACCCCCGTTGCTCGCTATCAACGTTACAACTCAGGCAATCCATACAAGCCACCAGGCCGGTTTGATTGTTATCCTGGTGCCAAAGCTGAACACCTGCTTCCCAGTTCGGAAATTTTGATCGCTATGATTAAGGCAGGCCGAGTTTTGAACACAAGGGACATATCTCGTTAACGACACGTTTACCCGACGGAACTCGAACAGCTTCTCTCGACGATTCATAATCCTATTTTGGTTTGCTGGGTTGCGCATTTACTAAGACCTAGGGAACCCGCACTTCAACAATCTACCTAATGCAGTGCCTACCTTCTGCCCGATTCTTCCCTAACGACACCTTCGGACAGCCCCATCGCTCAGGGTCAGATCCGCTAAGATTTTCCTTAAATCTCAGCGTATCAGACTCCCGCTATTCGAGCAGCTGTCGAAGTCCATATCTCTCCCCGCCTATGTCAGGCTCTCCGCCCCCA
>1012 31 187
AAACGGACCATTCAAGTCTCTTCCCACCGAT
>1013 273 971
ATACAAAAAACAATAAATAATACCACGATACCATGTCTGAACGCGGCTCTTTTAGAGGAGGACAGTCTCGCGGCCGGGGTGGAGGAGGCCGGGGGGACGGACGGGGGCGTCACCAGGGCCAGCATCGGGGAGGTCATGGCCAGAGCCAGCGGGACGGACAGAGAGACGGACAGGGCCAGCAGCAGCAGGAGAAGCCCAAGAAGGAGAACATCCTTGACCTGACCAAGTACATGGACAAGGAAGTCAACGTCAAGTTCAACGGCGGCAGAGAGG
>1014 42 409
TTTTGAGTGTAACGAGCATTGTACTTGACAACCTTCTTGAGG
>1015 27 6
TTAGTTTAGTCCTTGATACAAGTTTCT
>1016 30 30
GTCTACTTTGCTGTTTTTTTCGTTTCTTTT
>1017 47 73
GCGTCAGTAGCATGGGATAAGGGATCAGGAACGGCGTGATGCAGTGC
>1018 558 5603
TTTTCGATCTGCCATCTGACCTCCAGGCTCGACGCATGTGCGGCCTCTTCGATGCCAAATGTTCTGCTTGCACCGCCGGGTCTGAGATGGCGGAAATTCTCGCTCCATTCACTCACCACCCGGGCACCCACCAGCAGACTCTTCGTAGCTATTCCTGCTCGCTCCACGCCCGCAAGGTCGTACGGCGAAAGACTCGACAGCCACCCTCGAATAACATCAACTGTCTGCTGTGGCTGAGGTAATGGCATGATGCTGTTGGCGTCAAGGGTAGGCTTGAGCTCCACGCCTGGCCAAACAGTCGACACCAGCATCGAAATGATGGGCTGGGCTGCCTTGATCTGCTTCTCCCGCAATGTCTCGCGCTTCTCTTTGCTTCGTCCGACGTAGTCTGGTTCTTTCTCGGGGGCCCAACTGAGCAGTGTGTCAGTCTCAAGATACCGTAGCATCACGCGAGTTATCTCGTCTCGTATCGTGGTGACTCCCTTTGCGTCTTCGGCTGCAATGTCTTCGGCCCGGCCGGTGATAGATGTCATCGGGATAAGATGGTACTTGGTTGCA
>1019 779 4272
TCTATAAATAAGATATTTAGTAGTTGACCCATCCAGACGGAACAACGCCAGATCCGAGATCATCTAATATTCACTTATCCTTTCCGAATTCCACCTCCCAGGTTAGCCCAAAACGGCCCTGGCTTAGTTTGTAATTCCTCAGCGCATCAAGAGCATGCTCTACATCCTTACATTCCACCAATATCTCCTTATTCACAGTGCTCACAAAACCCTGCTCGACGCTCTTGTCAACCCACGCAAGAACACCATCCCAGTAGTTATCGATGTTCAGGAGAACTATCCCCTTATCGTGGATGCCCAGTTGATTCCATGTAGTCATCTCCATGGCCTCCTCGATCGTGCCAAATCCTCCAGGCAACACCAGGAACCCGCTTCCGGGACCACCAGAGATGACTTCGCCGGCCATCATACGCTTGCGGGTATGCATGTCCGGTACGATGGTAGTCATGCCATATTCCGGATTTACAAAGCTGCTCATCCCTCCAGACTCCGCAGTGTTGACATTCGTAGATTCAGTCCTCTCTGGCAGCTTGCCAGCACGCTTGTCAGTAGTAGCCAGTGGGGTCTGGTGGCCATTCTCAATCTTTACGAGAGCCGACGGGATAATGCCATGAACTGATTCCGGCCCTGAAAGTGAGACCAACGTCCGAGCAACTTCGCCCATAAGGCCAGCCGTGCCTCCTCCATAGACGAGTTTGACTCCTTCCCTGTGGAATAGCTGGGCGAGGGAGCGGGCAGCCTCGATGTGGGCGGGGGACTTTCCAGCAGCAGAACCGCAA
>1020 404 1351
ACAAACGGACGACGGACAACTTAACCGTCCTCCATTGGGGCATTTAGTGACGGGACACCGGCCATTTTCTGGCATCAAAGCCGGGTGATCAGATACAGCCCTTTCCTTTTGACAAAGTGTAACCATATCTTTAATTGCCTGCCTCCCCTCAGGGCTTCGTAGCGAAACAGGCATAAAGAGGAGCTTGCTTAATCTCTTCCTCTCAGGCATGAGATGAGAAATCCGTTCGAATGATTCCAGATAGCTTAAAGCTGAAGAGTCTTCATCCTTTGTACTAGGCTTACAATCAAGAATTTGCTGTTTCTGCCATTTATCTAGCTCTTGGTCCAAGAGCTTGCTCCTCTAGCTATAAAAAGCTCGGCGCTCGTTTTGCAGTTCGCGCTGGTGTTCTTTAGGGGGGGTCG
>1021 45 42
AGAAGCTTCTTCCCCAGCTCAAAAATGAAGATAAACGAGGCGGTT
>1022 208 646
CCCTCGGCTAGAGTTGCGAACAGACTCTGTCATCTCACAACCACGTCGCAACTATAGTGGCCCTGCAGCAACTCAAAAAAGGAACCAAGTCACCCGGAAGAAACAAAGACGCAAGCCTCCCGGAACCGAGACCTTCAGAAACACGCCGGCCAAGAGTTGTCTTCTCTCTCTCTGTGAGTGAGTGAGTGAGTGTGTGTGTGTGTGTGGC
>1023 603 2296
CAAAGGGGACCCGGCGTAGGTAACGCTGTTACAGATCAAGGTCCCTATATCGGCTACCTACTGGCGATGTACCGATATACCTAAGTATTATGGCGTGCTAGAAAAAACTCCTCTGCAATGAGACTCCATATTACTATTTTGAGACTTATTGTCGGAGCCGGCGACCTTCTGTGTGAGAAAGGGAGAGCTCTTGATTCCCGAGCTTTTGTCCGTCATCTGCTATGGAAACAATATACCCGTTGGCTGGCTGGCCCTGATTACACAATTTGAGTGGCATGGTAGCTGATCCTCCTCGCATCCGGGGAGGGTTTTGGCTGGCCCCCGGGATGCACACACATATATTGCATCATGAACCTTGGTCAAGGTCTGGGGTGAAGCTCAGCTGTCCATGTTGTAACAGACAGGTAAGCAGCAACAAGACAGGATAGTATCTGTAGGCAGAGAGAAGGAGCTGGTCTCTGTACTCTGATCCTCCTTTCTACAATACTTATGCATTCGTATACCATCAGTATCTCAACCAGCCACAATATAAGCAGCCCTTCCCATCCGATTCCGCGAGCCGACTGTATCCTGGCAGCTAAAAGAGGCGCTGCCCGTTTGTTC
>1024 438 1293
GTCCGCCGTAACCACGCTCGACTAGCTCTTCCGCCCATCTCTTCCTCTCTTCCTATTCGCGCCTTCAACGCCTTAAAACTATTCAACTTCACCAAACAACGTGAATATTACCATATTTACTGTATCAAAGCGGTATTGTTTCTGGCTTAGTGCTGTATCAACGCGGTAATACAGTGATTAGTCAGCTTAGTAAGCACTGTTCATTCTGGGCTATGACGACATCGAGTAAACAACCATCGCGAGAACTTCTTGATATCAAGTTGCCATCCCAATATTATTATTATTACATGACTCATGTAAAAAAAAATTAATCTAGGCGCAAATTGAAGACGGCGCAGTCCGAAGCGATGCTGGCCTCTTGCTCGCTGTCCTCCGCCGTTCTCCAACTCCCTCCGCGTCTCTCCCGCTTCCACTCCCTCTTCATCTTCTCCATCTTCT
>1025 45 299
GACCCTCGGGGGTAACATATGCCTTGGTCATGCCACCATCGACGA
>1026 105 255
GACCCTCGGGGGTAACATATGCCTAGCACAAGGTTAGCAAAGACAGTTGCGATTAGAATGCAATGAATAAACGGCAACGTACCTTGGTCATGCCACCATCGACGA
>1027 49 55
GAGACATGTTTGCCTGGGAGGGGAGTATCAGGCTCGTTGAAGCTGAGGA
>1028 488 1085
AATGCGACAAAGTAGTTGCTATATCCCGGACGAGCTCAAAGAAATCAGATGCTCTTGTCGGACTAGGAGCTGACGTTTTCATTGCTACTGACGAAGAAAAGAACTGGGCCAGGACACACTCGCGGACGCTTGATTTGATTATTTGCACAGTCTCATCCGGTAATATGCCCATCGAAAAATATCTTCGTCTACTTAAACGTGGGGGTGAATTCATCCAGGTTGGCGCACCCGAGGATCCGTTTCCAGGCTTTAGGGTTGGAGTAATGATGGGCAAAGGATTAAAGATCGGCGCGTCTGCCATTGGTTCCACTGAGGAGATCAGGGCTATGCTTAAGCTCGCAAGTGAGCAAAATATTCATCCCTGGGTGCAAGAGCGGCCGATGGGGAATGCGAACCAAGTGTTGGTGGATATGCATGAAGGCAAGGCTAGGTATCGATACGTCTTGGTCAATGGAACTAGAAGCAAGACAAGGCTTTGACTCTGTTTT
>1029 328 864
GGCGATGGTACTGAGGTTCTTACCGATTCAGATGACACCGAGATGTTCGACAACGCCGACGAGGACAAGGATCTTGAGAGCCAAGTGCCCAAGACTTCGGACGCATCCGAGACCGCCGACGCTAGCGCCAAAGACGATACCAAGGACGCCAGCGCCACGACCGAGAGCGCTTCTGCCTCAACGACAACGGAGGACAAGACCGCCGAGACGAAGACGAAAGATGACGCGACCAAGGCGGAGGAGTCCAGTGAGGCGAAGAAGGAGTAGACGACATGCGGAATATTTTTCAGGTTCTTATTTCGGCGGAGGTCAAGGCAAGGCAAAGGGA
>1030 33 1413
AAAACACAACAGGAGCTAGACATGAACAGGCTA
>1031 508 1320
TTTATCAACCTGGTTACCCCTACGCTGGTATTGTTTATCTAATGCTGACTTGTTCTAGCATTTTTCGTGAAGCCATCATCGGAAAATCCCAAGTCATACTCGACTCTGTTCGTTGCTCAACATGGAAAAGAGCCACAGCCAGCGTACACCGTCCGACACCTGGACCCTGAACTACAGACATCCCGAAATCGTTATGCTGTTGCACTATACGATGCTTTCTGTCCCGATGCACTGTACGGAGAGGTCTTGATAGTACCCAAGTGGACTTATCCTACATTTTCCCAGGAGGCTATCCGGGCAAATGGAGGGGTACAACCACCACCAGAGCCTATCATACCCACTGAGTTCATTATCCAATTATATAACCCCGAGCAACAAGTTCTAGTCCGCCATAAGCCCAAGACATGGAATACACCAGCCACATGGGCCTTTGAGATGCCACAGAAGACGTTTCGAGAACCATCTAAGTCACAACTTGACAAGACTCTTACTACACCCGCAACATCAG
>1032 34 116
AAAACTAATTACCTTACCCGCGGATTTTCAAGGG
>1033 57 66
TTGGCTCTTGGTTTCGGAAGCACGGTATGCACCAACTCTATCACCCTTCCATATTTT
>1034 48 72
CACCCAGAGCAGGCTACTTTTTATTCCTTCTACTTCTACCACCTGCAA
>1035 47 46
CACCCAGAGCAGGCTACTTTTTATCCTTCTACTTCTACCACCTGCAA
>1036 40 67
GGTTCAACTACGAGCTTTTTTAACCACAACAACTTTAATA
>1037 57 66
CGAATTCTCCTTCATCGGCGGCCAGTGGCACATCAAGGATGTTGGGAGCTCCTCGGG
>1038 64 87
GTGAATCGCACGGGCGGTTTTCATGTATGCAACTTCGTACCATGTCGTCAAACCCATGTATCCA
>1039 47 946
CCACTCAGGCCAGTACATTGAGTTTCCTTCGTTAACGGAGTAGATGG
>1040 96 1327
CATCCGCAAGCTCCCCTTCCAGCGTCTGGTCCGTGAGATCGCCCAGGACTTCAAGAGCGACCTTCGCTTCCAGTCCTCTGCCATCGGCGCCCTCCA
>1041 30 190
GGTGACTGATAGTACAAGTTAAAAAGGAAA
>1042 402 1769
CACAGTCCAAGCTATATAAATAGCTCGTTTGTACTTCTTGCATCTATATTTTCTTGCTGATACCTTCAAGATGTCTGACTTTGGCGGAGATGACCATGACGACCGCGAGGAGACTGGCCTCGACTATGAGCCAGCTGAAGACTTCTATGACGATACTGCAGCCGATGACTATGCAGTGGATGACCAGCAAGAAGAAGGTTATGCGGTGCTGAACGGTGATGGACAGCCTGTCACTACCAACGGAGAGAACGGTGACCCAAATGCCTCCTCCGGCCAGGGTCAAGGGAAAACGATACTGCAGCAACGTGAGAAGAAAGTTGCCAATGATCAGCGGACAACAACACCATACATGACCAAGTATGAACGGGCCAGAGTACTAGGCACCCGTGCGCTACAGATTAG
>1043 97 146
AAAAATAGTCCTCCGTCGGCATTTTCGGGTGTTTCGTCCAGTCGCAAGCTGTGCTGGACCTCGGCATTTCCCCTTCTCGGCCTCCCCAACGTCGCCT
>1044 953 3903
TTTGGATAGCGGAGACATGCATTCAGGGTGGTTCATGATGAAAGTAGGCTCGACCAGCTGCGATTCAACATAAATTGAACAGAGTTTGTCGAGAAGCCGGGGAAGAGTCTCGTGGGCCGGTAACGGGAGCGAGAGGGCTGCAAATATCTCCTTGACTTGTGATAGGGCATTACCGGACTGCAGGTCGGGTAATTTCCTGCCAATCGCCGCCTCGATGGCAGGGATAAAATCAACCCTTCGATACGGCCCTGTAAAGCTCACTGTTGTCGGGCTTAGTGAGTTGTTCAATTTCTTGTTCAGTTGTTGGACATCAATGGCTAGGGTTGAGAGTAGTGACTCTGTGGTCTCGATCAGGGATTCAAGATCTGCAAAGGCTTGGTAGAATTCACACGTGGTAAACTCCGGATTATGCGTCTTGTCAAGGCCTACATGGACATGCTGTCAGCTGTGACTCACTTCTCCCAACAATTTTATCTGCCGCCATATACCAGGCCACCACTCACCCTCGTTCCGGAATGAAGGCCCGATTTCAAACACCCTGTCGAACCCTCCAACGACTAGTCGTTTAAGCCACAGTTCGGGAGCTATTCTAAGTGACAATGGCCGATCAGGGAACTCGGTAGCACTCGTGACAAAGGGTTGGGCAATGGCACCGCCTGACTTTGACGCAAGGATTGGGGTGTTAACTTCCATGAATTCCCTGCTGGCGAAGAAGTTTCTCATGGAATGTGTGATCAGCGAGCGAGCTCGAAGGATGTTGGCCGCACTAGGGCTGGAAAGAAATTCAACATGGCGCTCATATGGAGATATCTCAAGCTCCTTCTGGTGGACGGGCACATCATGTAGACACGGCGATATGAGCTTGGGGAGCTCGGTCGTTTTGACAGTTAATTCTCCTCGGCTGGTTCGATGTGGTTTGCCAGTCACAGAGAAAGAGTCACCACGACGGAGTA
>1045 275 615
GAATATTCGGTCTTACTCTCTACTGCACGCTCTCTCTCCAGAATTTAGCTCACTAGTTAAATTGTTAACTAAAGTGATTGATGAATAAAAAGCGAGAAGTCAACAGAAAATCCTAGAGCAACCGGTTAAACTGCTGCTTTATGTAATGATAATAATTTCTCCCATCTTCATATATCTGATACAGCCATGCATAGTTATAATACGACACTCTGGTGCATATTGAACCGAAGCCCTTCACTTGGTACTTTTAAGCCTGAAACTACCTACGGCTGGAA
>1046 383 1053
AAGCTGTAGGGTTGGGTCGGTGCTGTCGGAGAGCGAACTATCCTAGTCGTCTGTTAGACCCCGCATATTAAATTAGAGGCGACAAAATAGAGGTATCAGGCCCATATGGTATCCTCTTTTGTTTAAGCTGGCTATAAAATCCAGTTCTTCCAAAGGACCTTGGGCTCTGCAGAGGCTCCTCGACTTACCATAGTCCATCTTCCAGTCAGGTTGTGAACAGTAGCTTCCTTTGGAGCAGCCATTTTGATAATGTGATGTAATAGGCAAAGATAAGTGCAGGGGACGAAGATAAATTTCGAGAGAGCAGACTTGCGATCCAGATATGAGTAGCAGCAGAAGAAGAATATGCTGATGAGAAGAGGAACCCCACGACTGTTAAAGAA
>1047 85 495
GGCAACGTCTTGTTGATACCACCAAGAGAGACTACACCATAATACTTGGCTAATATGTTCACCGGCCTGGTAGAGAAAGTTGGCA
>1048 41 530
GGTAGGCACCTTGTCATTCTTTGGCTTGTGAGAGTGCGGCA
>1049 39 161
ATTATTATGCTATCTAAATCCTAAACAACAAGCCACTCC
>1050 29 240
GGGCGACTATGATATCTTTCATTTGTTTT
>1051 47 1143
GAAAGAGCTAGGAGAGGACGAGAAACGAAGAGAAGCCTGGCCTCTTC
>1052 546 2290
GCAGCGCTCTTGGGTTCAGTGACATGCTTGGTATTCTTTCGCGTCTTTCGAGTTCGGGTTGGACTGGGACATTCTCCTCGCTCTGGTTCGGGGTCAAGGTCCGGGTTGAACACCCTTCGCCGCTTTGAAGGACGGGAGTCAGATTCCATCGCGACTGGATATATGGCTGTCTATAAATAGATAAGCGTCTACAGGAATGTCATGACTCAAGCTATCAAGCTGTGGTACCTGTTTGATTGCCGACCAGAAGCTTTCCTTCTTTTATTTACATCTTTTCATTTCAACCTTGGAAAGCTCGAAGTCTTTTTAGCCGCAAGCGCTGGTCACGTGAATTGGAAGCCGCAAGTTAAATTAACGTTAAAAATGTGTTGATAACGACAGGAAGAGATTTTGATAAACGACGATGGACGAGAAGGAGAAGAAGTAAGGACGAGAAACTCTTTTCAATAATAACATTGCACGTAGACATGCATACCATACTCTCGAAAAAGAACAACAACCACTCAACCAACCAAACCAGTACCAGTCAATTGATTGATCAAGATC
>1053 33 50
TACCGTACTACTTAGACTACCCTAAGACTAACT
>1054 57 66
AGAGCATCAAGCAGAACGTCGACTGTAAGTCACATCTCTCTCTCTCTCTCTCTCTAT
>1055 184 3242
GGGGAAAGGCCCATTTACATAGCAATAACAAGTCAAGGGGGAATAAAACCATTCGTACCACCGAGACCGTGAAGATAAGAGTAACATGGCAAAAGATTTTTAGGCAAGGCCGTTAGTTGCGGATGGTTGCTTTTTGGATAGTCAAGAGAAACAATAAATAAATGGGGAATCAAGCAAGAAAAGA
>1056 30 217
GGGGGTGTGGTGAGAAACTTCTTGAGGGCA
>1057 30 24
CCGTACCTTAAGTCCGTTCCTTGCCTGATT
>1058 149 4815
TTTTTATTTACTATCTAGAATATCTCTACCAGTCAATGCTGGCAATGAGATAACCTCCACGATTAACGTGGAGTGGATTATTCGTTTCGTAATGTTGAAATTAAGTCTATGACATTTACCATACCTGTGCCCTTTTTGCCCTTGATTTT
>1059 55 73
TTCTGTGATTCCTCTTCCCTTTTCTTGTGCTTACTTGTTGGCTGGCATTCTAAAC
>1060 33 921
GAAATTGATTTAACGACGGTCGAAACGACGACC
>1061 28 587
AACGACGACCATCAATGTTCTGGGTTTG
>1062 42 2531
AGCAGCTTGCTCGAGCGATCGAAGAGGCGAGGTGAGGACAAA
>1063 61 74
CTTTTGCATCTCTCTCAATTTCAATAACGTCATTGATGTTCGGATCAGATTGGTTTCCCTG
>1064 47 51
GGTTAATGGAGTTGAGGAGATATTTATTTTGTCTCTGGCGTGCAATG
>1065 25 18
TTTTGTTCCGTGTGCTAATCTCTCG
>1066 48 300
TTCTTGTTTCTTTCCGTTGTTTTGCACCCGACCAATCTCCCCTTAGCA
>1067 25 322
GCGACATCTCAGTCAGACATCAAGT
>1068 29 20
ATTCAGCTATATATTTGATGTTTTCTTTT
>1069 451 1074
AAGAAGAAGAAGAAGAAGAAGAATGTAGAGTATTTATATTACAAGGACGAAATGCACACAGTTAAGATGCAGCTGGGCAAAGTGCCTGGCATTGATGTGACTGGAGTGCAGTGACTGTTCAGACTCAGTGACTGCCCAGGTGCTTAACAAGGTCTTTGACCCTACCTAAGCTACCTATAATCACGAGAACACCAGGACAACTCCCAAGGTAGAACCAAGTAATCAACTGCATGGCTGTGTGAGCATACAAAGAGAAACACTCTGGCTCTCACTCTCCTAAGAGCAGTAAAGCATCACTCTCACTTCTACTGCTGTCCTTCCGTCTAGGCAGCCCGTAGAAGGAGGCCGGGAGAAAGGAATCTCCGCGTCTCCGCCAGCCCGTCAAATGCCGTCGCAGCCCAAAATAGTCATCTCTTGTGTCTCTTCGCCTGTTTCTCCACTACTAAAGCAA
>1070 336 9303
CAAGTAGTGGAAAGTAAGGGTGTTGAGATCAGTCGGTTCAATTCCCAAGTCCTTGAAGGTCTTCGCGGTCGGGTCGATTTGCTGGTCAATGAATTCCCGTTCAACTTCATCAGCAGATGTGATGGGCCACCAGAGGAGTCTGTTCAACCAGTAAGCAGCAGGCTTCATGATAGCTTTTGGAACGTTGATGTGTCGGCGCTTCTTGATGATTTCACGGTCAACAAGCTCGGAAATCTCCTTGGTAGAGTAGTTCTTGGGACCGTAGAGCTCGAAGGTCTGGGCAGTGGTCCATTCTTCCATGAGCATAATTTCAAGAGCCCGACCAACATCAATAGC
>1071 51 54
AAAGGTAGGATATAAATCCCTTAGAGTCCCTTGAGGTTTGAAAACTACAAG
>1072 108 212
ATATGATTGAAAAAGGTTCCAAAACTGCAGCAAGTAAAATGTTAGTAGTCGTCAACGCGAGAAACGGAGTGTGGAGGAACTTACGCATGTTTCTCAGCCTCTTCCGTG
>1073 141 330
GGGACGAAAGTCAGAAACGAAACGGAAGAGCAATTTCTCCATCTAGGAGGCCGGAGACGGCGATCTTGCCTGTGATGGAGCAAGACTCAGCCCACTTCCCCCGTTGCATTTGGCCAGATATACTATATACAAGAAAAAAGA
>1074 882 3968
AAAGGGAGAGAAGGAAAGAGAGGGAGAAGAAAAGGAGGAGAAAGACTCGATTGCTGAAGCAGCATCTACCACTAACTCATCTACCCAAGGAACAGTAGCCGAATCTCCAACATTATCAAATCCTAACAATTCGGTAATGCTGCATAAACTCCATGGATCCCTCCCTCAACATGTTCGAACAGCAACGCTTTCTGCATTTGCCAAACAAAAGGACACCTCCGTTTTAATATGTACAGATGTTGCGTCTCGGGGTCTTGATCTACCAAATGTTGACTTCGTCATTGAGTATGACCCTGCGTTCTCCGCTGATGACCATCTTCACCGTATCGGTCGTACAGCTCGATTGGGTCGTGATGGTCGTGCTATGATCTTCCTTCTTCCTGGAAGTGAAGAAGGATATATCAATGTTCTAAAACGCGGGTATCGCGACAACAACACCAAGGCTGTGACCCGCAGTGATGAAAGCGACATCTTGAAGCGAGGATTCGGACGGACTAATGGCAAGGGTTGGGAAGAGGCAGCCACTGAGTTCCAGCTAGATATAGAACGCTGGACCCTGGACAACCCCAGTATCCTGGAAATGGCTCGTCGGGCTTTTCAATCTCATATTCGTGCGTACGCTACACATATTGCAAGCGAGAGGGAGTACTTCAACATAAAGGATCTGCATCTAGGCCATCTGGCCAAAGGTTTCGGATTGCGAGACAGGCCAACGAAGATCAATGTTCCCGGACTCCGAACCGGCAAGGAGGAGACAAAGAAGGCGTTCAAAGCAAACAGGACAGTAGAGTCCAGTGACAAGAAGAATGAGTCCGGTCCCAAAAATGATAGTGCGGCCGATAAAATGCGGAAGAAGATGAGAGAACATATGTCCGCGGCAAA
>1075 301 908
AAAACAGGTATCGGAAGAGGTAGAGACACCTCCTCTCCACCAACGACGGCGGGCGAGGGTGCCCTCTGATCGTCTGCGCAGGGCGGGTTCTTTGACTTTCGACGGCCCTTGGACGGTGCGGTTGATGCGGTTGTTGCGGTGATCGCGGGCCGCCAGAGGGATTCTCCTCTTCGCCTTTGACGGCCAGGAAAGCAGGATAATACTGAATAGCCAGCGGCCGCGGGTGGTAGAAAGTACTCGGTACAAAGGGATACTTGGTAGCCCGCCAGGATCGACCCCGGAGACGATCAGGCTAGTTTAA
>1076 25 22
AAAAAATGAACATACAAAAGAAAAA
>1077 25 2483
GGGATGAACCGAACGCGAGGTTAAG
>1078 35 44
GGGATGAACCGAACGCGAGGTTAAAGGTGCCGGAA
>1079 27 520
AAGAGCGAGGTCTCATAATGCGGGCAA
>1080 1206 5019
GTCCATTGGAGGTTCCAGCCGGATCTTGAGAGGAGACCCTGCGTACGCACGGCTGACTGCTTAATCTTTTCTCTACTACTACAAACCTGCTACTACCACCATAATAAAGCAGTTTCTTCATAGCATTGAAACCGAATGAATATTACAGGAGAAATGGAAGATGTAAGTGAATGTGATGCTTTATGTATTAATACTTGCTAAGCTAGGCTATAGGAGGAAGAAAAGACACAACATTAAAAGCAAGCTCAAGGATATTCGAACAGATAATCCAACTCTTCGAAGAGAATACCCAAACTAAAAGGGTATAATCCGGTTAAGGTATTAGCTACTTTACGAGTAAAAGCCAACCTTGGAATTGGAAACTTGCTGATTAAAACGGCATAAAAGTTGCTGTAAACTGTCTGACTTAGTTGCTTGCATTGAAAAGAAGATATACCGGTCAACTGGATAGCAGCAACAGCGCCATCAACATGGCTTGCTGCAAACGAATAACAGCAGAAGTACCAATAGCAGCAGCAGCGATAGCAACATGGCTTGCTGTAAACAAACGACAACAGAATCAGCAGCAGCATGGATAGCAGCATGACTGGGCGTTTACTGGCTGATGGGACTTTGAGGGTCTTTGAGGGAATTTGTACACATATATATGCACCTGCGGGACCTCGCAGGCGGTCTGGTCTAACCGGTCTCTCCCGGGTTACTTGCAGGGTACATACCACGCATGTATGCATGTTCCCATGGCCGTTTGCCTTGGGCGTTTGAGAAACCTAAGTGAATCATGCATGTACCTAGTTGGTCCAGTGAGACAGTTGAATCCCAGTCACTGCGGTGTCCCTTCACTCAAGGCCTCCCAAGTCTATATATTCTCCCTCCTCCTCTTCTCTTCCCTCTTCATCTTCATCTTCTTTTCTATCTTCCTTTCTATATCCCTGCCATAACTATGCCTCTGGCTCATATTACCTAGAGCCAAGACTACCCCATATACACCCCTCTGATAGCGGAGATATGTCCATTCTCCCGGTACAAAGGGGATGGACGACTGGCGGGTAAGTTGAATAACTCACAGAAAGGACACCATCCAGCAGCCATGCAACTAACAATACTGAGATTAATGTTAGATGCGCATTATGCCAACCGAGAAACAGATGTGTCATCACTAAATCGCTGAAACCAGTACTACGCTATAAGCAGTTTCGAGTCTTATTT
>1081 233 485
AAACCCGCAGTTGGCAAGTTCATATACCGCCGCGAGAGCCCAGGTTCGACAAGTAAACTCGTCTCCTGGCACCTCAGTAGCTTGAACGCACTGTTTTATAGCGTCCATCCACTCAGTCGTGATGTCTGGGACCTCGCCGAGTTTTAAAACAACGAGTAATTCCGTGGATCTCGTAATATCCTCGAACTCAACTGTATATCGCCAGATGGTTCCATTGAGAGTTTGGTGAAAAA
>1082 78 108
GCCGACCAGGTCCCCAAGGCAGAGAGAAGCTGCTGCTGGTAACAGCGAGAGGCAGAGAGACTGACAGCTTGCAGGCAG
>1083 32 200
GGGGGTAGGGCTTGACGACAGTGCCAGTCTCA
>1084 1453 5298
AAAAAGAGATACCGGCCTCATCACGGCATGGACGAGGTACTTCTGAGTCCGGAGCGCAGGATCCAGCGTCTGGAATGTCCTTTGTAATGCTGAATGAGTCCTTACACACCTCGTCTTACCAGCCAAACGGACCCAGTCAACAGCTGATGGGGAGACACAAGGGACAGGAGACCTCGGGTGTTCAACCACAAAGCCACGAAACATTATTTGCAGACCAGGTAGAGCGGACGGCGCGGATATTTGAGATAGTATCTGCCCGGTCAGATATTGATCATCCTATATGTACTGACTGTACAGAAATGCTAGTTGAGGGGTTGCAGAGCCAACTTGCAACAGCCACAAAGGAGCGGGATGCATACATCTCATTTCTCAAGAGTCTGAATACCTCTATCCCATCAGCGGATGAGATGGCGGCTGTGAAGGAAACGCTGGAGGTAACCCTTCAAGCAGAAGCCGAGGCCTTTGGCCAGTTAATTGCATTGGAGAACCAAAAGAGGGCAGTGGATAGAGAGATCGCCAAGTTAGAGGAAGAGTCAAGACAACTAGACTTGGAAGAGCAGAAGTTCTGGCATGATCGTAATGCCTTTGCCTTGACGCTAACTGAGTTCCAAAATGAGCGGGACGCTTTAAATGTGAAATACGATCACGACTCCCGGCAGCTTGAACGCCTACAACGGACAAACTTGTTTAACGATGCATTCTGTATTAGCCACGACGGCTATTTTTGGCACCATTAATGGGCTACGACTCGGGCGACTTGCTAGCCAGCCCGTCGAATGGTCAGAGACAAACGCTGCCTGGGGTCAAACTGTACTTCTTCTTGCCACCATTGCCGAACGGATAGGCTTTCAGTTCCAAGGATACAAGCTACGACCTATGGGCTCGACGTCCAGGATCGACAAGATCGAATACCCTCAACCAAATCAGTCTCAATCTCAATCTACGAATCGGCAGGACGGAGCAAACGGGGCACAAAACAAGATACAACCCAAAATCACTCCCCTTGACCTTTTTTCTTCTGGTGAATTGCCGCTAAATCTACCGTGGATGCATCGCCGATTCGATGCAGGTATGGTTGCCTTTCTCGAATGTCTCCGGCAGCTAGGTAATCAGGTCGAAAAGACTCCAACCTCGATATCCACTCCCGCAGAGCCTTCGGCTTCTAGACCGGGGAACACGCCACGACGTCAAAATTCAACGCAAGTCACAGGTCTCAAACTGCCGTATGAGATCAAGCGTGATAAGATTGGTGACGCAAGCATAAGACTTGGTTTCAACCAGAGTGATGAGACTTGGACCCGCGCTTGCAAGTATACGCTTACATGCTGTAAATTCTTGCTCGCTCATGCAAGCAACGCAGGCTCGAGCAAGTCAAACACTTGAGGAATTTCTTTGTAGGAAGTCTGATGCCAAATGTACAGTTTCTTTGTTTTAATGTATTAATATCACTGTG
>1085 29 85
CAGTGTTGACCTCGATGACTTTCCCGCTG
>1086 200 352
GACGCCCACGACCCCAGATGTCACCAGCGGCATCAAGAGCGTCGTCGAGAGCGTCCTGAGCAAGTCGGGCATCGACCCGGCCCATATCCTCAGCGTGGCCATTGGGACAACGCACTTTGTCAATGCCGTCGTTGAAGCCGATGCGCGGAGACTCAGCAAGGTCGCCGTCGCCAGGCTCTGCGGCACCTTCAGCCAGGATA
>1087 35 834
GTTCACCATCTTTCGGTCCCAACGGCCACGCTCCT
>1088 136 300
GTTATCGCGTTCAGGAACGAGCAGGCGTGTAGCTATGCGGCAAGCGCATATGGATATATCACTGGGAAGCCAGGCGTTTGCTTGGTCGTGGGAGGCCCCGGAGTACTACATGCAATGGCGGGAATTGGAAATTCAA
>1089 56 64
TTTTATATGAGGAGGGGCGGCGGAGCACTGTTGAACTGTGATACACCGTTAGTCAG
>1090 38 268
GACTGTCGGACCGCTCCGGGGGGGCGTCGGACAGGCCC
>1091 345 790
TTTTCGGCCTCTTCGCCTGCATCTTCAACCGAAGGAGAGGCTGTAGTGCTCTTGGCTTTGTTAGCAGCAGCCATCTGCCATGCTGGGATGCTTGCTGGTTTCCCGAGCTGAGAAAACGGGCTGCCAGAGCGCTCTCGTGGAGCTGGAGTTGAGGCTGATATAGAGGCTCCCGCAAGACTTGGCGTAGCAGGTGAAGGGGTTTGTTGAGTAGCAGAAGCAGCGCCATTTACATCTGGCCGAGTAGTGACAGTAGTGGTAGCAGCGTTAGGCGTTGGGGTCGATGCACCAGAACCAAGTCTATTTGTCAAGAGAACCTTCAGGCTCCTTAGCTCTGAGTTGAGCTCC
>1092 29 322
CTTGGGATACAAGGTGAGTTGGTTTCTTT
>1093 29 10
AGTCGTCTCAGCTTGTGAGGACCGGGGGA
>1094 27 18
CCACCACCACCACCACCACCACAACAA
>1095 280 1430
CCCCCTTAAGGACAAGGAGCGCCGCGAAGTCTGCTTAATCCTTGTGTAACCCCTTCTCGAACAATAACTCTGCTTTTAGGTCCTCAATTTCAATCTTCAAGTCCCTGATAAGCCTCGAACGCGCCAAGCGGTCTGTGAATTATCGGCGTACATGATGACCTGGGGGAGTAAGCAGGTAACATTATCCTTCCGTTCAGTCATCCGACATCCTAGGGTATTCTACCCAGAAATTTCAAATGAATCAGGGCAATTGTCAAAGTCTGCCACTACACTAAAAGGA
>1096 1468 6110
GTATGCACGGCCGCACATTCCGTAATTACCTGCACCAGCACTGGCGCCATACACAACAGTGAACTTAGGGACATCCGCACAAGCAACAGCAGTCACCAGCTTGGCGCCGTTCTTCGCGATACCGCCTTTTTCGGCATCGGCTCCGACCATGAAACCGGAGATATTCTGCAGGAAGAGCAAGGGGATGTTTCGTTGGGTGCACAGCTCGATGAAGTGTGCGCCCTTGAGCGAGGATTCAGAGAAGAGGATGCCATTGTTAGCTACGATGCCGACCTGCGTGCCGTAGATGCGTGCGAAGCCAGTGACGAGGGTGGTGCCGTAGTCGCGCTTGAATTCGGAGAATTCAGATCCGTCGACGATACGGGCGATGATTTCGTGCGCGTCGACTTGGCGGCGGAGATTGGTGCCTATTATCCCGGCCAGCTCGGAGGCTGGGTACAGGGGCTCCTTGATGGGTTCGGTGGAAGTCGAGGTGGGAGTCAATGGGGAGGTGGTCTTGGGCCAGTTCAGGTTGGATATCGAGCGGCGAGCGAGGGTGAGGGCGTGGGCGTCGTCAACGGCAAGGTAGTCTGTCACGCCGGAGATGGTAGAGTGTAGTTTACCGCCTCCAAGGTCTTCGGCAGAGACGATTTCACCGGTAGCTGCTTTAACTAGTGGCGGTCCGGCAAGGAAGATGGTTCCCTGGTTCTCGACAATGATAGACTCGTCGCTCATGGCGGGAACGTAGGCACCACCGGCCGTACATGGTCCCATGACGACGGAGATCTGGGGGATGCCGAGAGAGCTCATACGGGCCTGGTTGAAGAAGATACGGCCAAAGTGCTCCTTGTCTGGGAAGACATCCGCCTGGTGAGGGAGATTGGCACCGCCAGAATCAACTAGGTAGATGCAGGGTAGCTTGTTCTCCTGGGCAATGGCCTGGGCACGCAGATGCTTCTTGACGGTGATCGGGTAGTAGGTGCCGCCCTTGACGGTGCTGTCGTTGGCAACAATCATGCAGTTGACACCTTCGACCATACCAATTCCAGTGATAATACCACCAGATGGCACATCGTCACCAGGGTAGACTTCATGGCCGGCCAGGGGAGAGAGCTCGAGGAACGAGGTGCCCGGGTCGATAAGAGCGGTCACTCGGTCTCTAGGCAACATCTTCCCACGCGCAATGTGCTTCTCACGGGCCTTCTGGGACCCTCCCTGGGCGATTTTGGTATGCAGGTCGCTCATCTTCTTGAGCACTTCCTCCATCTGCTTAGCATTCTCCTGGAAGTCTGCGGACGAGGTGTCGACGGTGGTGGGCAGCACAGAGATGGCAGACGCCTGGTGAGCGTGCGTGAAGCTGGCAACACTCCTGACCCGGTAGCTGGAGCCCGGCTTCAGTGTGATTGCTGCTCGTCGAGGGAGCTGCTGGTTGAGGGCGCATCGCATGCTATGCAGCAGGCCGGCAGAGGGGGCGCGGAGAGCAGCCATG
>1097 25 25
GATCCGAACCCTGGAAGACGTCGAT
>1098 46 65
CTCATCCTACTAAATCTGCCGAAAATTGTCAAACCTACCGGTTGGG
>1099 102 156
CGACTTGTCGAGAGCTTAACTGAGACAGTGGAGGTTGAGTACGGGGCCGATATCCATTCGACAACACACGGCAGTGGCTTTCCTACGGTTGAACGAAACCCC
>1100 620 2880
GAAGAAACTTACCAGCAATGTATATCAGGCGAACTCTTCGGGCTCTGTTCGTCATGATCATGGAAGTCTCCTGTCTTTGAACAGATCTATAACTCCTCCGCTCTCTCGGAGTCAACTGCTTCGGAAACCTGAGAGTCCGGGACCAGGGCTGCCATCCAGACAGAAGATTATTCCATCACCAATCCAACTCACTCATATCCGTGATATCAGTGATTCAACGGGATATAATGAAGGCTGCATTAAGCTCCGAGACATTCTTGGAGATCCCATGATCAAGGAATGCTGGCAATTCAATTATCTTTTTGATGTGGACTATGTCATGGGTCAATTTGACCGTGATGTGAAGGATCTAATTCAGCTGAAAATAATTCATGGATCTTGGAAGAAAGAAGCTCCTAATAGGATTGCCATCGATGTAAGTGGAAGATGTGATCCATGCATTAGACCCCGTATCTTACCCTGGGATAGGATGCATGTAAGCGATACCCAAACGCCGAGGCAGTTGTGGCATATATGCCTGAGCCCTTTGGAACTCATCATTCAAAAATGATGATTTTGATTCGACATGATAACCTAGCACAGTAAGGTGCATCCCAGTACCTAAACTGCCAGGGTCGAAA
>1101 38 28
ACTTAGAACTACTAAGTTTGACATTGTGAAAAGACATA
>1102 188 459
CAGAGAAGAGAAGGAAACATAAGGAGACCCTATCATCTGTCGAGGTAGATTGTCTTGCCACCTCTACACCAGCCAAGGATAAAGCTTCTCCCGCTCCGGATGCCGCCGGTTCTGCCAGGCAGTCTAAGTTAGATATTGACAGCACGCGACGTCTTTTATTTGGACCCTTAGGTGTTAAGACACCAAAA
>1103 34 3168
TTCTCATTCCCAATCGCAGCATTTGTTACATTCC
>1104 27 940
GACTTTCATCGCTATCAAGCCCGATGG
>1105 95 142
GGGGTATGTCGATGCAAGAACGAGGAGTAATACTGCGACCGAGATACCTTCTCGTGCCCTGGAGAGGTTAGAGGGAATGGAAGAGATATTGATGT
>1106 38 98
CTAAAGCGATCAGCTTGGAAGGGTCCAAATATCGTGCC
>1107 156 595
CCCCAGCTAATGCGCATAGCAACCGGGAATGAGATCTGGTATTCGAGTCCAGGAAAGCTGGTGATGACGATGAGCAGAGAAGCCAGTATATGGCCAATGAGGGTCGCAACCGTTGTCTGCCACCAGTTAAGACCTGTTGCGAGCAGTGCAGAGCCC
>1108 46 44
GTGCTGCTGCGGGTGAGAGCTGGGGCCGCTGATACCCCCGCTGCTG
>1109 172 400
CTTCTAAAACTCATCTGGTTGCCTGAACTCGTCGTCGTCTGCTTGCTTCCGCTTCCACCATCCTCTCCGCCGTCTCCGCGTGGGCTGGTGCCCGAAGTGGCGCTTTTTGCCTTTCCCGCGAGCGACTCACGCTGTTGTAGCTGTGCTGGTTGCTGCTGTTGCTGTTGTTGCT
>1110 119 190
TTTCTTTTCGCACACCGACAGTTCAGTCCAGTTCGAGCTCAACCCAGTAGCTAGCACGGGAAACGCACGACCAACTCCGCCTTCCGTCTATGGCCACCAGATCAACCTAGACGGCCCGG
>1111 32 131
GGGGCGACCCCGGTCGAACGGCCTCTAGTGCA
>1112 48 3430
TCCTTGTCGATCTTGGCGAGAATCTCGGGTTCGTTGGAGCGGAGGTGG
>1113 55 62
AAAAACCTGTAATGCGGACCCGCATGTTGCACAATGATGTTGCAGGTTAAGTCCT
>1114 585 3845
ATTATTGGCGCTCCTGTCTTCTTCCCCACAGTCTGGGGCTGGATAAAGCGCTGGTTTGACCCTGGCACAACGTCAAAGATATTCATACTCACTGCCGCCGAGGTGCAGAAGACGCTCTCCTCGTTTATGGATGAAGAGAATATCCCGAAGCGGTACGGAGGCAAGCTTGACTGGGACTTCGGCGACATGCCGAACCTGGATGAAGAAGCGAGAGCCCTCGTTGGCTCCGTGGAGAGAGTCGGCCCGTACGCTGACCAGCCGGAGGACAGCGAAGGCGCCGCCACACAGGATGTAGCAACCAGAAAGGCCAACTTCGTCAAGGGCCCAGTTGTAATCCACGACGACAAGATAGACATCTACGGCAGCGTCAAGGGGGAGACCAGACGGAAGACTCTCCCGCTGTCCGCCAGCTTGAACGGGAAGCAAAACACCGAGCCTACGGAACAGGAGTCAAGCGGGACCTCTGATGCCACCACTGCCGAGCTGTCCAAAGACCTGGAGAAGGCCGCTCTGTCTCGTAGTGAGAATGAACCCCAACCGCCAGCGTCACTGCTCATGTGTGAAGCCGAGCCGTCTTCTCTCTCT
>1115 45 47
AGAAATACCTTTTACAAAGTAATTCTTCTGGAAGACTGTTCTCAT
>1116 25 217
GGGCCAGTCCGAAGGCCTCACTGAG
>1117 110 354
TAGGTCTTTCTGTCAATGGAGGTATGCATCTCAGTGACCCTGTGCTGTTGTTGACATGATTCATCTTACTGACCCTTGCGTTGTACAGGTAAAATGGATGATATCAGTGT
>1118 46 44
GCTACCAACATCTTGATATTGATAGCCAGCCGTGTGATTCAAGGAA
>1119 86 131
GGGAAAAGTCCGACCAAATGATCCCGCAGATGGAGTTGAATTTGCGGAATCCCCTCCAGCTTTCACTTTACCCTCTCGAGGAGACG
>1120 148 248
TTTTTGTTGTTTATACTCCAACCAATATGCCTGATGGCCCGCCGTCGGCATCTAATTATTATATAGCCACAAGAAAGCCTCCGGACCAGTATGAGTTCAGAAAGTTACCCGAAGTTAGTCCCCCATTCGGATTGGCAAGGCACCCTGC
>1121 26 654
CAAGACTTGGTGACGGTTGGGCAAAC
>1122 41 733
GGTGTGGTATGGTGAGAAAAGGGGGTTGAGGTCTGCGGGCG
>1123 42 81
TTTCTTGGTTTTTGCGGTAGGTGGAGCACGTCGTTGAAGTCC
>1124 775 2289
TAAGGCCTGTCTCTGAGGTATCGTAGTATTCTGATTCTGGAGATGAATGGGCCTGTTGCCATTACTGATTCATAAGTAGTATACTAGTGACTTCAAAATTTCGGCTGTAGGCTAATAATTAGGTTCGACTAAGATCGCGACTGGTATATCAACGTATGAAAATGTATTACCAGTTAACGAGGCATTATACTACCTCACGCAAAGAGATAGAAAATTTAGCACTGGTTCCAGACTAATAGTACAATATATTGATGCGTATTGGGAGAAGCTGAGAGGCTCCTCGGCTTGATAACTACCTTGATTGTCTCGCTCAATCAGGTTCCTTTTTGCTGATTATACTTCACTTAATCTATTCAAGAAGAAATTAAACAGAGCAACATCAAGTTTTTGGTAATATGAATTAATATTCAAATTTCATAGGACCAGGGGATAACCATTACCATTTACAGGGGCACTGCATCTTGGTAGCACCTCAAAAGTCCTTATCGCGGTTACCCTTGAATTTTATAAAGAATCCAATCTGACAGAGTATTAAGTATGAATTTAATAAGTTGTAGACATACTAATAAAACCTAACAATGAAATCTCTGTACTGATAAAACTCTCTAGACGCGAAAGATGACTAATTACATATAGTCGTCGCGCCAAAAAGTTTAACTGGATGCGGACCGCCCCGCAAACCTTAAAATATGGGTTTAACAAACTTAGAATTTCAAATTGGCCTGGACGCCGAGTTTTAACTGGGTTACTCTAGCGGCAGAAAGTCTGTTAAGCG
>1125 30 168
CCAGTCGGGGCCTCGGGGGCGGCGGCAGGT
>1126 26 43
AACAAAAGGGACAAGGGAACGTAAAT
>1127 25 8
AACAAAAGGGACAAGGGAACGTAAT
>1128 248 602
TAATTTGGTGTTGTGCCAGGAATTTACACTTAGCTGCTGCTCAAGGTGAATTAGTTTGAACAACCATGCAGCTACTATTAGTTAGAGAGAAGCCATCGAAATGATACTAGAATAATACAACTATAATTTCATCTTCTTCCAAATTGCCGATTTTAGCGGAGATAGTACATTTATTATATAGTTAGTTAATGTTAATACAGAGGGGAGAAGAACTAAAATGGTAGGTCTCGCAGCTCTTAACCTCTTTT
>1129 25 6
GAGAGAGAGAAAGAGAGAAAGAGAG
>1130 738 2708
ATTAGCTCGACCCGAAACCCGGTTGCGTTTAATACTCAAGAGAAGTTGGCTCGACGATACGATGGGTATCGTGTTGAAGCTAAGAAGTCCGGATTCAAGCTTAAGTCCGCCACAAGCTCAATGATTGGCTTTCTCTTTCTGTAAGTACGGTGAGGAGAACAACATCTCACCTTTCAGATGGCGGTCTCTTGAATTTTCTCAACCCAGCGCTCTAACAAATTGTCTCTCTGTAGGTACATCTACCCCAATTATGGCCTGTCTTTCTGGATGGGCTCCCGCTTCCTGGTGGATGGATCCGTTGGGCTAGCGCAGATTCTTACTATTCAAATGGCCATCATGATGGGTGCCTTTGCCCTGGGAAATATCACATCAAATGTCCAAGCTATCACCACAGCTGTTGCAACAGCCAATAAAATCTACGCAACCATCGATCGTGTCTCTCCTCTTGACCCTCTATCGAACGACGGTCAGAAGCTTGAGAAACTTTAGGGAGATGTGGAGCTCAAGATTATCAGGCAAATACACCCTTTTCGCCCCGATATTGTTGTTATGGATGATATGAGCTTGATATTCCCAGCCGATAAGTCCACGGCGCTTGTTGGAGCTTCAGGCTCTGGAAAGAGCACTATCGTCGGCCTGATTGAGCGTTTCTACGATCCTGTTGGTGGATCCCTATATATCGACGGCCATAATATCAAAGGTCTAAAATTACGCTGGTTACGTCAACAAATCTCCTTG
>1131 348 1179
TTTTTCATATATCTTTGTCCATAAGACGCCATGCCCTGGAAAGGGTCAAACTGTGCTCGAGCTGGGACACCTTTCTTGCCGTATGACGGCTGCGATGCAAGAACAGTGTAAAACGGTCCATCGTGGATTTTCTCCCGCAATTGACGATAGAGTTGTACTCTTGATATTTCTGCGTCGGTAAATTGAGCAGGGACAGGTACGGTATATTTCTGTCAAAATTAATTGAGTCACGTTAGCATGTGCATAGGACAAATCCAATCATATATCAAAAAGAATTGATGTATTACGGGAAATAGTGGTGTTGGCGAGGTGTCTACTTCCCCGCCCCCTCAGACTTCCAAGCAAACT
>1132 114 309
CTGCTCGGGAATGTACTGATTTTGCTATTGGCACTTGTTAGCTGGTGTCTTCATCAAAAACAACAGTTCTTGAGCAGTAAAATCACCCACATCTTCCATTGGACTTCAATTTAG
>1133 26 35
GAACGGAGGTGGGGAGCCCCCCCCCA
>1134 35 25
GAACGGAGGTGGGGAGCCCCCCCCACGGGCGGCAC
>1135 110 287
GATATCTGCATTGGCAGTCCTTGATGATCTCTGGCAAGTTGCTGTCGGCTTTGCCAATGGCTCCGTCACTCTGATCAGAGGCGACCTCATACACGACCGCGGAGCCGAAC
>1136 849 3019
CTCGATGCGACATATGCAGCAGTAGGCCTAGATTTCGAGTTTGCGGATTTCGAACGGGTTAGCGGGTCTGCAATATCAGAAGCTGTTGGCCGTGTACCTTCCAAAGATGGCCGTGAGGATGCCGGCGATCTAGGAAGGTCCTCCGCTTGACTAGGTTTGGAGTCAAATCTAGCAAAACTGGGCCGAGTCGATAAGCTGCCGCTGTGCAGACGGGGATGATCATGACCGCTACTCTCACGAGAACTTCCGGATGGTTGTTTCTTGTGTGATTGGCTCGGAAATCTATGCAATGGTCTTTGGGATAAAGAGGGACTGTCTGGTCGCTGGTTGACTGGTGAGGGGGATGTCATCGTGCCAGTGGATACCATAGTTGGTTTCTGTGGTGTTGGCTGCTGTATAGGGACTTGTTGACGAGAGGGTTCCGCCCTTAGATATGATGACGATACTAACTTTTTATCTGATACTAACGGGTCTATCCGGGTAGTAGTATGGTGCGTTCCAAGAGTAGGACTTGGCTGTGGAGACACTGCAGGCTTCGAGAATGCTTCATCGGCAAGAGCATTTGTGACTCTTTTAGATAAATCATCAGGGTTGGCAATCGATTCTGTATTGGTTGATTCAAAGTTGAAAGTGCCACCCTTTTCATGAAGGAGGGAGAATTGATCTAGAGTTGGAAATCGTGAAGAGAGTTCGTCCGTACTGACGTTCCGTTTAGTTCCATCAAGTGCCGCAAAGGGGTCACCGGAAACCCTAAGAGGAGAAGGACTGGGTTTAGATGCAGCCTTTTGGTCGGTAGGCTTGTTTGGCCTTCCTCTCCGCATAGGCGCAATGTCTGGAATAATTTTTGTT
>1137 75 111
AAAAAGAAAACAAAGCAAAGACCCATATCCCAAGGCATAAATCGTAGCGTAGATGCAAGGAGCAAAGGAAAGGGG
>1138 32 43
GGCAGACAATGTTAGTCCTCCTTTAATTCCCG
>1139 31 750
GTAGTGGCCAACCATCTCGGGCTTGATCTCG
>1140 454 1209
CTCAATCCGAATCCCGACTTTGTGCATCCGAGCGCCCTGTCCTTCCTCCAACCGCCACCATGAGCTTCGTTACCCGCCGGGCGCTCTCGACGCTCATTCCTCCCAAGGTCGCTTCTCCTAAGGCGATCGGAGCCGCTCCTGATGCCCTGCGCATGCAGCGCGTTGTCGGTTTCTACGAGAAGCTTCCCCGTGGCGCCGCCCCAGAGGTCCAGCCCAAGGGCCTCCTCGGTCGCTACCAGGCCAAGCACTTCGGCAAGAACAGCACCGCGAAGCCACTCATCCAGGCCATTGCCTTCCTCGTTGCTATTGGTTACGCCCAGAACTACTACTTCCACCTTCGCCACCACAAGAACAACGCCCACTAAAGGGATCAGAAGATGGTTGGATCCAGATACCTTGTTGAAGTGTAGGGCTGTGTAAAATATACTACTAGAGCGTGCTCAGCACCCTGAAG
>1141 89 130
AAACCATTTAGCTTAACCTCTCAAGGAATACTTCGTAAAATAATTGCTTCAGTACGAAGGAACGTACAAAGTAAGAGATGATGTAGTTC
>1142 46 66
ACCTAGTAAGCTGCGCTGCAATTTTCAAAACCAGAACAAGACAAAC
>1143 45 42
ACCTAGTAAGCTGCGCTGCAATTTCAAAACCAGAACAAGACAAAC
>1144 53 58
GAGGAGGCAGAGACAGCAAAGAGACTCACCGGCCGGACGAGCAGCTTCAGGCC
>1145 500 5288
ATAATAATAATAATAATAATAAAAGGGACAGGAAATCAATCGAATGGTGCAATAAGGACGAGCAAGAAACGCCCCCGGATGTTGAAATAAATCTTTAGGTTTATTTTTTACCTTTCCGAACCACCCAGTTTTGGAAAAGACAGTAAGAAAGTAGAAAGGAGGGAGGGGATGGTAGGAGAAAAGACCGACAAGATATGTATAGAAATACATCGCACAAATATATATAGTATGGTATATAGTGGACCGAGGGAGGATATCAGGGCTGGAGAGGTGGTGATCGGCCAACACCAGCTCTTGGCCTGATATTACTTGCAGCCATTGCCATCTGCGAAGAGGAAGATGTAGATGAGGCTGTCTTGTTCATGCCCTGTTTGCGAGTGAGTTTGGCGTAGTGCAGACCGCAAGCGTTGCAGAGAGTTCGAGCACCGTCAGGTCCTCTGCGCCATTCGGGGGTCTCAGCACGATTGCAGCTATGACAGCGGCCAGGTGGGGCAGCTTTC
>1146 587 3132
ATAATAATAATAATAATAATAAAAAGGGAATATAAGAGCGATTGCAACTAGTGGCTCCGAAAGAGAGAATCGAACATAAACGTAGAGCTGGATCCCAGAAGAAGTTTGCAAGAGAGAAAAGAAATCAGTCGCCAATGAAAAAGCAGGTCATTCCGCTGGACAAGTAAGAAGCAAAATAAATAAAGAAGTAAGTCTGTAAGGTGGTGAGATGAGAATCATATCAATAGGAATGATAGAAGAGCAAGATGAGAGTGAATGGGTAGGTTGGAAGTAGGCATTGAGTGTATAAATCGGTTAACGGAAGTCATCTTCCTCGCTGTTCTGGCTAGCGTACTCGATCTGATCGATGCGCTGGACTAGCTCCTTCGTCTCCCGGGCAATTTGGAAGGCGATGGGTGGAAGTCTGCTGTTCAGTTCACGAATCTCGGTTCCGTCAGTGAGCTTGCTAACTTCAGTGCGTATGTCGAGCAAACTATCGCGAAGTCGTGCCAGGATCTCAACGACAGGGACTGCTCTGTCACGTAAAGCAGGGTTGGCGTTAGGTTTAGCCATGGCTGTTTCTGTAGACGTGACGACCTTCTCGACTG
>1147 46 100
AGGTAAGGTTACCCAACTAGTAGAGATCTTGTCTTTTATTATTATT
>1148 554 3477
CTTGATGAGCATGAGAATATTCATGAAACCCTACATGAAAGCGAGCATGATGCCGACAATACTGGCCATAATTCCCCCGGAGGTCAACAACAGCAGTCACCTCGTAATGCATCCGCCAGAGCCGATGATGCTATGCAGGTAGATAGCCACCCTATCTTTGATACTTTCAACGCTTTCAACTCACCCAGGCACGTTACCCGCCATCACTACCAATCCCCAGACGGTAGCTTCCAGTTTACGAGCACCACCATCAGATCTCCTGATGGCAGAGGTATTGGCGGAGGCATCAGAATGGGAATGGCCACCGGTCCCGCACCTGGAGAAGACGCCCTCGGACCTTTGTTCCGGACCTTCAATACAATATTGCGGGGGATAGCCGAAACACAGCCCAACAGAGGAGGAATACCACCGGGCTATGGCACCCAGAGCCCAAATCATGACCAAACAAATAATTATCGAGATTCCAATCCCCCAGAGATCTTAGGCGGAGGCTTATATCCGCGAGATGCAGATCGTGCACAGCGCAATGCAGAACCAGTACTAAATATCAACGA
>1149 25 11
GGGGGGGGCTCCACCTCCGTTCGCT
>1150 26 126
GCCGTCGACATGGGTGGTATGCAGGA
>1151 1113 5232
CCCCAACAGTACAGAAATTGGTTGAAGCGAAATCCGTGGAGTTGAAACCATATGACCTTCACCTTGATTATGACTACTGGCTCTATCGTATGTGCAATCGGGAGATGCAACTGTCAAAATGCAAGTACTAACATACGTTGCAGACGATATTCTTTCTTCAATACTACCAGAGGAACATCTTGAGGAAACCCCAGCAGGTTTCAACCAAGTTGGCCATGTTGGTATGTGGAACCGAAACGCTTGAGTTGGCAGGAGACGGGTATACTAAACTTGAAAATATAGCACACCTTAATCTGAGAGAGCAATATCTCCCATATAAATATCTAATTGCGGAAGTTATCCGAGATAAAAACTCGACGGTCCGAACAGTGATCAACAAGGTGGACGATGTTGGCGCAAACAGCGAATATCGCACTTTTGCATACGAGCACCTGGTTGGGGACGAAGATATGAACGTTGTCCAGCATGAGCAGGGATGCGAGTTTGCATTCGACTACTCCAAAGTATACTGGAATTCACGCCTAGGAAACGAACATACATACCTTGTTGGCAGGTTTAGAGAGGGAGAAGCAGTATGTGATGTCATGGCTGGCGTTGGACCCTTTGCCCTGCCAGCGGGTAAGAAGAGGGTATTCGTTTATGCGAATGACCTTAACCCTCACGGATATGAGAAGCTGAAAGAAGGTGCTGCCCGGAACAAAGTCAGAGAATTCGTTCAACCATTTAACATGGATGGAAGGGAGTTTATCCGACACGCTTCCCAGGAGCTATGCGTTAACGGGCCACGTCCTGTCAAGATATACCCGAAAGTAAAACGCACCGAGGCCGCTGAGAAGAAAACTGTTCCTCCACAAGTATACAAATGCCCACCTACCTTTGACCACTACGTGATGAACCTTCCAGCTTCCGCGATTGAGTTCCTAGACGCTTTTGTCGGTGTTTACGCTGGAAAGAAGTCAATGTTCGAGCCGCACACCCAGCGCAAACGCCCATTTGTGCATGTTTACTGCTTTTCAACCAACTCTGATGATAACGCTGTTGAGTTTGCGGATATCTGCAACCGCATTTCGGAAAGGATACAGTACAAGATTACCCCTGACGATATGATTGGTG
>1152 50 1933
CAGCAGCGGCCTCCTCAGCCTTGGCCTTTGCGCGCTTCGCTCTGACACCA
>1153 132 252
TTTCTCGACCTTCTCGCAGATAACCTGGAGGACAGAAAGTGGTTGTTAATTTATGTTGAAGCTGGAGGCTATGGCTGGAGCCTAGCAGGAGATACAAAGGAGGCTCTTACGGGGATGCGGTCTGCGTATTTC
>1154 2143 8745
CCCCAGCTAATTTCGCTGAAGTATGCAGGAGTAAGACATGTCGAGTCGACACCCCATACCAGTATATAATTGCCGCTTACTCTATGTCAACTAGCTTGGGCGTTCGGAGATTCGAGAACCTAGACTAGTTACTCAGGGTCCACACCAAAGTATTGAGATGCATCACAGAGAAGGTGCTGCTTTCGTATTCTAATCCTTGATACTTTGCCTGCGGGGACTCCTGGGTTACGGGCCCTGGCGGTCTGGCGGAATCGAATCCTGGGGATTTCCAAGCAGATGTTCTCTTTACTCCGTACTCCGTTCATCGTTACCAAGTTCGCTTCTTGTTTCTCCGGTCGAGGTTTGAGTTTGTGCCGGCTCGAGCTTTGGCGTCCTATCCGCGGGAAACCCTATAGCGCATATACACACGTAGCAAGGCTACGATCCGGAGTCAAGAGGATCAATCTTGGTACTTCAAACGGCGTATTTATCGGATGCTACACAATTCTGGCGATAAAATTCACCGTGTTTTTGGGGCCGAGATCCATGTGATTGGCCTGATCCTTCAACTCTACCCATAGCCAGCAGGATGACAAGCCTTGCCAATGGTCTAATTGGGGATGTATCTCGAATGCCGTCCTCGTGGCGGTAGAACTTAGCGACCCTGCAGTGCTGCTGCAATGCATGTGCAGAATGCATTTCGAGTGTGGTACTCCGTAGTAGGGGACACAAAGAATGGACGAGTCATGGCATCGGCCACCGTTGCATACAAAAGCAGAACTTTCTTCATCCGCAGCTTAGCGTGCTGTTTATGCAGCCACTCCACTAACTATGCGATAGCATAGGAGAACTTCCCGTCTTGCCCAAGTTTCGAAGAGCACGAATTTCAAAAAAGAATTTAGCAAGTCTCAGCTCTGGTTTCTCAATGGCTGGCAGTTCAAACGATCCGTCGCTCTCTCTTTCCTCTTGCTTTATGGGCGAGTCCCCGCTGCAAAAGGCGGTTCGAGTCAGTGTACGGAGACTCTCTCGGAAACTCTCTCGAAAATGGTCTGTAGCTAACTTGAGCGTCCTTCGGATATATCGAGGTGCGTAATTGTGGTGTGGTCCTGAACAAATGAACCAACGGCAGACTTTCGTCACTAAATATGCAAAAGGATAGACAGCTCGAGTACCCCGATTCTCCTTTTTAACCCGTCATTGGCATGCACAACGAGTATAAGCAGCCATACAATCACCTCCCCAAGCGATGCAACTCGCGTAAATAGTCAGCATCGGCCACTGGAAGCGCCTGGCTCAACTAGTTAACTAGCCCGCCCAGGCCCAGGCGCAGAATGCGTCGACCAGCGCCATTTTGTGACCAAAGTCTCTCACCAATCGGCGATAGCGGCACTCTCGCTTTGCAGATGTCACTGACGTTCAGTCATTCGATGGGCTGTTGAAGATGTGTCGAGAAGGAGACGTTGTATTCTGAAAGAAGCGAAAGGACGGCCGAGTCGCTGGTAAAGTGCCAGAAGCCGCCTGCGGCCGTCTCACAACTTGTTTTCATAACAGTTATATATCCTCGGCCTTTGCTCTCTCTACCGTACGAAGGCAGTTAGTAGCTGTGATTGAGGTTGTTGTCGTTTGATGTTTGGTTGGTGTGAAAATATTCTAGGAGTGGAGATTGACTACCTAGCTTGGTTAAAGCAGCTAACTAATTAACTACTTGCCGAGGCATCGTTAAACTAGCGACCGCCAACTACATCGGCCATTGAATGATAGAGATCAAAGAGATAATCCATAAACCGTGCTGTTTGCTATCGAATTATTGGTCGAGTCGGAACCATGTCCTGCGACACGTCGTTCCGCTACGCTGGCTAACTCTAAACAATGTACGAAGTTGACAGGCCTTGCAAAAGCCACCTTCCAAGCAACTCTCGGGAATCGTCCAGATACCACCAGTATTAGTTGTCTAAAGAACCCCTTGCATTCCTCATAGCAACGGATATAATGTCTCTCCCCAAGAATCCTATTTCTGCAGAACTCATTACGATCCTAAAATCCCAAGTCAAATCATCTGAGATTCTGACACCCTCGTCTGCGGGGTATGCAGAAGCAATAGCCCGCTGGTCTGATGCGGCAGTCAAACCCGCTGTAAGTAAGCAGCATCTGGCTTTTTTTTTGT
>1155 26 27
TAGGTTCCCACTGTGAGATCTTGTTC
>1156 87 161
CTGCTGCTGCTGCTGCTGCTGCGGTTGGGCAGGACGAGAGCCAATGGGACCTACGCGGGATGGGGAGGAGTCAGTCGTTCCCTTGCC
>1157 452 2008
ATGTATATATTGAACTTACCTTTTGGAATGGCCCTACTCTCACGTACTCTTCGAAGGCTGGCTTTCCACGAGGCTCACAGTTCATGAATCCCTCAAAGCTACGCTTGTCAGAAAGAGGGCTTTTATTGAGAACTACCACCCAGAGAGTTAGTTATGTATAGTGTTATTCGGAATAGCGAATGGCTTACCAATCTTGTCATACTGGCTTATAGATGGACCACCGACAATTCGATGGAGGCGTCTTGCTTCCAAAGCCCACAGCTTCCTACATAAGCTATTCTTCAAGTCATTCCGGAGCTCAATGCTCCCTTCCACATTGATGTAGCTGCCATTGTCTAAGCCCGTAGATAGAGAATACGTTGTTGCACTCTCTGCATTTCGGTAAAATAATAATGCCTGCCTGAGCCCTGCCTGTGGATCATAATCCTTTCTGTCGAGGTCTAATGATGGGG
>1158 122 367
CGCCGACGAGGATGTTCCAGTCCCGTAAGTAATGCCTCAGTATGAATATTGATTGTATGTGCAAAAGGTTTATTATAAGCTGTACTGACTTGGAGTAGATACAAAATCGGTGACTCTTTCAT
>1159 45 636
TAACACTGCATTAGCCGCCATGGTCTTCATCTTAGGCACCAGTTT
>1160 25 13
ACCAAAAAAAAAAAAAAAAAAAAAA
>1161 25 8
GTGGTGGTGATAGTAGTGGTGGTGA
>1162 31 1446
AGACGACACATTCCGGGGGCCTTTGACCGGC
>1163 135 4457
TTCATCAAGGCTATCCAGCGTACCATTCTCATGATGGGCCGTTTCGTCGAGCCCATTGAGGATGTCCCAGCTGGTAACATCGTCGGTCTCGTTGGTGTCGACCAGTTCTTGCTCAAGTCTGGTACCCTCACCACC
>1164 34 1191
AAACTCACTCCGAGCAATACCGCCCTAACAGCAA
>1165 46 44
AAACTCACTCCGAGCAATACCGCCTAACAGCAATGGGGGTGCATCT
>1166 1092 9897
CCTGATCTAGGAGTTTGGCCGAACCACCGTTTGCAATCATCCTGTTAGCGAAACTGAGAGCGGAGGAGAAATTCTGGTTGGTATAAGCAAATTTCATGGCGGCCATGAGCGCTAGCTGCCGGTGAGCCACTTCGAGCTTTGGAATGGTGAAGTAGGCAGAGAGCTCAAGGCTCCTCTTAAGGTTTTCGGGAGTGTCTGTTGGTAAAGCTCGTCGTTCGAGCTCCATCGACATGGCTAGAATATACTCCCTCGCCGTGGAGATGATTTTCTTGGCCTCAGTCACATGCGCCTCTGACGAGACCGTGTTAACAAGAATGGAGTGAAGAATTCGCTGGAAAATAACGATTCCATCCTGAAGCTTGTTCGATCGCATAGCGGCATAACCCTCTTGCAGATCAACACTGGCAATAGTCTCCAGACTTCGGGGGATAATCGGAAGCAGCCTGCGCGTATCAGTTTCGTCGACAGTACGGCGGACATAGTTTATTATTGGAGGAAGAGCGGGTGTTGCTGGAAGGTAAGTCTTCGAAGCTTGGTAGATCTCGAGGAAGCGTGGTTTCAAAGGTTCAAAGTTCACGGCACCAACTTGACGATTCAAGAGCTGCATTGCTGACTCGAAAGATCCAGCTGCAACATGGTCAGCGGCAAGTGGTGAGTTGCGGGACCACAATTCAGCTTCACTGCTGGATGGGCCGCTTTCGACGTTTTCGGTGCCGAGAAGGTCAGTTTCTTCTTCAATTTGGATATCATCCCCCATGTCCCACCCAGCAACGTCTTCCTCCTCTTGCTCATCACCGAGCCCAATCTCGACACCACCATTCTCGCGTTCACCATCTTGGTCTTCGAAGCCGTTGACACCTTCATCGTCAGCTCCACCAACTTCACCCAAGAGTGCCTTCTCAAAAGAGGAATGAGAAGGGGCTTTAACAGGCCAGTTGGATTTGAACGTTTGAACAACAACATTGGGCGCCGGTTTTGGTTCGCCAAGGGTTGGAAGAGTTATTTGGTCCTCAGAAACGCCGCTAGCTTTAAGAATAGACTGAGCCTCCTCCGCAAATCCATGGGTTTTAGCAGTGAGGTAGGCCAATGGCA
>1167 25 102
AGGCTGTGTCTATTCGGGCGAAAAG
>1168 292 762
TTTTGATCTATTATTGTAGTCCACGGAGTAAGGAACGGGACGAACGAGATCAAAGGTAGTTCAATCGCCGTTTCGATGTCCCCGTGGCCCGCCCCTGACAAGTTGGCTTCAAGGCAAACACGGCTTGAAGCGACTTTTAAACTCCGGGTGAACTCTCAAAAGCGAGCAAGTTCCAAGGGTGTGGTAGCGTGATGCTGAAGCTCCAGAATCACCCGTCAGTCCTTGATTCCAACAAGCGAACAACGGCCGGCGGTGTTGATCTTCTGGCTGTATTCTTTGTCGTCCTCTTCCT
>1169 44 60
TGAAATGATGGAGACGGGCCAAAAGTCGATCTCGAGCATGTTCG
>1170 46 66
TGGAGGGTTCGGAGCTCGCGGTGGCCGTGGAGGAATGCAACAGTCG
>1171 25 2861
AATGCCCTCCGGGGCTCTCTGGTGA
>1172 49 100
ATATCCCATAGCGAGACCTTTCCGTCCTTTGACCCGGCGGCAATCCAAT
>1173 67 118
AAAAGGAGCAAGAATAAGGAAGAAGGAGAGTAACAGCAAGATCAGGCGAAGAAAAAGAAGAAGTAAA
>1174 45 65
TTAAGTTAGAGCGGAAGATGAAAAATAAAGAGACAAGAACAAGCA
>1175 46 44
AATCCGAGAAGCCTTCAAAGTGTTGATCGTGATAACAACGGTTTCA
>1176 48 48
CCAGAACATCTAAGGGCATCACAGGACCTGTTATTGCCTCAAACTTCC
>1177 25 188
TTCCAGGGTTCGGATGTTAACGGCG
>1178 402 756
TGGTATCACCGACCAAGTCATCACCACCGAGTTTCCGTCCCTCCTTGACGATGAATATATTACCAAGGCTGGATTCGTTGCAGCACCGTCTGGGGCTCCCTCATACAAACTAGTTGCGCATCATTACTTCAAGTTACGCCTCCTCCAATCTGAAATACAGGAAGTCCTTCAACATCAGCAGGCCATGCTAGCGAGGAAGAACGGTAGAAACCGTAACAACTCATTTATGCATACGGAACTTCCTTCTCCGTTTTTGCAGAAGTTTGATAGCTTCCGCTTCTGGCGGATAGACATTCACAGGCGTCTTGATGAATGGATACTGTCTGCGCCCAAGGCTCATGAGATAGGGGTGCAGTTCTCGCTCCAGTTTTTGGAGCTGAACTATTGGCAGACTCTGATAAG
>1179 185 322
CATCAACGCTCCTTGGGGCTTCTCCACCGTCTGGGGCGTCGTCAAGGGCTGGCTCGACCCCGTCACCGTCCAGAAGATCCACGTCCTCGGCGGCAGCTACAAGTCCGAGCTCCTCAAGCAGATCCCTGAAGAGAACCTTCCCAAGGCCTACGGCGGTTCTTGCGAGTGCGCCGGCGGCTGTGAGA
>1180 43 40
GGAGCTAGTTGAGCATGCCTTTTTGATAACGAAGGATACACCG
>1181 699 2875
TTCCAGCGGCCAGGTGGTGGACACAGCGCTGCCATTGCTCCAGACGGCCGTAGGTTGACGAAACCGTTGGCTGATGGCAATCCTGCAGCCGAGGGTATTGTTTATGCTGATTTGGACATGGCGAGAGTCGTTATGAGCAAGGGCTTCATCGATGTGGTAGGACATTATAGCCGCCCAGACCTCCTGTGGTTGGGAGTCGATAAGGCCCAGAAGGGCTGTGTGGTGCCTAAGACAGAATCCGAGCAGGATCTTTGATTCGTTCACCTTGGTCGAGAGCTGCCATTACAAAGTCGAAAATAGACAATGGGATAATTTCCTTACTATTCCGTGAGACCCTACTTGAGACCCTACCATCGAAAAGAATAAGCCATGACCCATGAACTAAGGTCGTTGAATGTCAAATACCCGGGAAAATGCTTTAAAAATTGCAACAAAAATACTATGTACTTACAGTCAAAGATATATACCTTAGGCCAACTGTTATTATTTTTGTTACTTCAAGAACCCTGGCGAATAACTCAGGTCGGTTATTTAGCTAAAAATCAAAGGTGGATACATCTCATGCCTGGCCGCAATATTGTCCATTCTTTTCATTCTTAGCAGCCGGAGTGAAGTTACCGCTAATTGCAGAGTTCATAGCCTTGTCCAACTTCGCAATAGCCTCTTCGCTTATTTGGTAGTGTACCACGAGCCGGCCGC
>1182 27 633
TCTGGTTGCGATATCCATAGACTTTCC
>1183 501 1613
TCTGGAATTCCGACCTCGACACAACTACAAAAACCACTGTACAGACTCAATCTGTTACACATTGAATGGTATGAACAGTAAATCCCATCTCGTTTCTACTTTGCCACTGAACTGAGATTCCGAGTATAGATTTATCCTGCTCCCTTATTGTTCGTGTAATTCGCACTATATAGTAACCCACTATGAAGATTTTTATGGTACTTGCCGTACTCTGCGCTGCGACCCACGCCAGACCAGCAGTTGTCCCCGATAAGCCGAGATTTGGCTGCGTCCCTTGCCAAAACCAACAACAGCGGTGCTGTGATACGGATCTTTACTGCTGGGTTCGCGCTTGTGATACCTCACCTACTCATGGCTGGCAAGTATTCCGTCTTTAAACTGGTTAGCTATTGCTAAGCATTCATTATGAGGGGTAGACGGAATTTCATTTCGAAACAAGGATCCTGTATTGAATCGAAAACTTATTTTTTATTTGAACGAGTGATTGGAGATTAGGACAAA
>1184 547 2005
ACTACGGCCTGAATCACAAAAGCAGTGTCCCAGAGCTGAACACCGTTTGTGCCGTTCATTAACATCCCCTCGTCTTTCATCCAGAGGAAGTCGTGTAAACGTTCCAGGTGGCAACTGAAAGACTTGCTCTGGGGCCCATCGTGGATGTAACAACAGAGGGTATTCATGGGAGCGTTGACAGGTCCAAGACATGCATAATCGGTGTTCTCGTCCTCCCGTTGAATCAGGTGCCAAACTCTGGCCTCTGCTGCCTTGACAAGGCCTGGCCAGCGCAGGTAGACCCATATGTTAGCAAGGATCCAGAAGAGAATCTTCAAAAGCGCAGATTTTGGGTGATAGTTGTCGGCATCAGCAATGCAACCCCTGTAAGAGGCGAAATTAATAGAATCGTAGGATTGGGTATATATTTCTTCCCGTATTTCCCGGGTAAGAGAGTCGGCTGGGTGGCTAAACCGTTTAGAGTAGACATAAGTCATTGGAAGAAAGACTTGTCGCATATGAACCCACCACCGCCAGGGAGCAAACGGCACCCAGTCAGGGAGTAGCC
>1185 1020 9693
AATAGTGAACAGGGGACATTAGTTGACGATAATCTCAACCTCGGCAACAACATGGAGACCGATGGACTCTCTCATCCAGTCTCTGGTTTGAAGGCTTTTATACTTGGTTCAAGCATGTGGCCTGAGAAGCAAGGCCATGACCACCTTTCTATGAATAATAACGGGCCACAGCTCAAAAAGGGCTTTTCGGCGCGTGACGAGGCGAAACCTAGCAATAATCTCGATATAATACTGCCCCCTGCGCCAAAGAATATCGAAGAGTACAAAGAAATCACTACTACCGCGCCTCCAGTTACACAGAAACGAGGGCGGAAGAGAAAAGCAGACGTGATCGTTGAACAGACCACCCCTGACTTGGACTCTAGCTCAGGCTCAGGTCCTATCAGGAGCTCGAAGCGTAAGAAGGCTGGCTATACAAACGGCGTAAAAACCGCAACATCTTCTCGGCCCATACGATCTTCAACGAGGCGGAAGTAGTTATTCTGAATTCTCAATTGTTCTTTAAGCTCTAATTTTGTTATCCTATCGTGTACTATCTTTACATAGTCAGGTCTTCGCTGTAACCATCCCATTATTTAAGATTATATACAACCCATCAAATAAATCAGGCAAACTCCTTGTTGAACGCTCTTCCAATAACCATTCGTCTAATCTCGCTAGTACCGGCACCAATCTCATATAGCTTGGCATCCCGGAGGAGTCGTCCGGCAGGGATCTCGTTGATATATCCGTTGCCTCCCATAAGCTGGATAGCATCGAGACTGCACTCGGTAGCACGCTCTGCGGCGTACAGGATAGCACCGGCACAGTCCTGTGTCTTCACCTGAGTTCCATCAGAGGAAATGGCAGACTGGTCAACCTGTCGGGCAGTGTTATAGGTGAAAGCTCGAGAGGCAGCAAGCTTGGTGTACATGTCAGCGAGCTTTCCTTGGATGAGCTGGTTGTGCGCAATTGGCATGCCGAATTGGGTACGGGTGTGAGTATATGGAAGTACGAGGTCGAGACAAGCTTGCATGATAC
>1186 26 46
CTTCTCGTAACGGGAGTACTTGGGGA
>1187 45 63
CGTTTGGCAAGCTGCGTTAGAAAAAGTTGAGCAAGTAGCTTGGAT
>1188 185 574
AAACGTGATATGATAGAGCTCGCCAAGGTAAAGAAGAACTTGCCTTTACGTGGTATGAGTGAGCAGACAGCATCACAAGGCTCCGGCCTCAGCGGTCTTAATATAGGAGTCGTTGAGCATAAACCTGCAGACAGTATGATGGTTTCTTCCGACTCGGATTCAGACTCAGACAGTGATGATAACGG
>1189 86 159
CGTTCATGGATGGCACCCTTTCTCTTGGTCACTCGGGGACGACAGTGACCTTTCTTGGATGTGGAACACTCGGTACCTCCATTCTC
>1190 45 138
CTTCTGGAAGAAACTGGTTCGGGGGTAGCATGACAGTGCGGCTGC
>1191 44 50
CTTCTGGAAGAAACTGGTTCGGGGTAGCATGACAGTGCGGCTGC
>1192 27 42
AAATATCGGCTGCAGCTCTCATAAGCT
>1193 46 66
GATGATCTTCATCTTGAAAAATAATGTCCAAACTCTGCAAACTGTG
>1194 44 69
TTCCGGTTCCGGATCCAGATCCCCGCGCGCCGTTGATAGTAGAT
>1195 85 183
GGGTTGCTCCGGTCGTACCGCTAATCAACAGAAGCAGATTCATGAGACAGTACCGGGATCCCAAGAATCCACCTTCTCTGTTGCT
>1196 26 126
AAATTCATGACACCATTCCTTTTTCC
>1197 44 46
AAATTCATGACACCATTCCTTTTTTCCATTAGATTTTTTTAGGG
>1198 135 222
AACGGCCTCATCAACCATCTGCGCGACAACGCTGTCCTTTGAGGGCTCCTTCATCTTGACGATGTACTTGCCCTCAATGAGCTCGACATCGCGGGGGATGTGAAGAGGTGCGCGCTTGTGAGGCGCGGCAGCCAC
>1199 44 64
GTACTCGTCCGCGCCTCTCAGGGGTTCGAAACCTCCTCGCCCAT
>1200 358 1092
AAAAAACCTGCTATCCACACCAACCCTGAGCCAGCAAAGGTCCAGTACTTGAAAAACACCGCAGGGCATGTCCCTATTATCGGTATATCCTCATTACATTCAAAAGAATTATGGGCTAAGCTAATACCTTGAATTCCAGCTTCTTCGCCTGGGCTCACGGTCCCTGAGACACTCCCTCTAAGCACATATATAAAACCGCGGCAACAGCGCATGAAGCACACCGAGAATGCGAATCTAGCTATGACAGAAGCATTATTGCATACTTCCGGACACCCCAAGCTTAACTTCACTGGTAGAGAAGGCGAGAACCAGCTGGATAATCTGTTGAACCACTACGTTGCGGTCTACGACCTAAAGG
>1201 47 1563
TCTTTAATACCGGAGTGAGTTGTTTACTAGATAATGTCCAATGAAAC
>1202 40 48
ATTAATGAGAGGGTTGGAGGGGGGTTAGTCAAGCATTAAT
>1203 28 36
ATTAATGAGAGGGTTGGAGGGGGGGTTA
>1204 47 92
CCAACTCTGCGCATCGCTGTTGTCAGCTGAGACAGACTTCTCAAGAT
>1205 51 55
ACAAATAATTACAAAGGTACAAACCTAGCCGGGCTCGCAGAAACCGATGAC
>1206 84 174
TGTCATCAAAGTCAAAATAGCAGAAAGATACTGTATATCTAGCTGCTGGTGGGTATGTAGGCTCTATGTAGATGGGCAGGCATT
>1207 27 4573
CCAGGCCCAAGGTTCAACTACGAGCTT
>1208 378 5755
GCCAGCCAGCCAGCCAGCAGCAGCTATAAGTTGACATCCGCCCTGTTCCTCCTCTCTGATCGTGTTGGCCAAACTCCGTCCCCTCGACATCTGCCTCTCTGTTCAATTGTTGCCCTGGTCACCAAGTCTTCACTGTACTTCGCATAAACTAGATATCAAAACACCGGTCTTGCCATGGCTGCTCCCCGTTCGACTTCTCTCAAGGCCCTCAGGTCGCTGTCCCAGCAGCCTTGCCGCTCTCTCCACATCACCGGCGCCTACTCGGCCCAGGTCGCTACCGGACCAGACGCCAGCACTCTCTACCACTCCAGAACCCTCGCAGACCTCAGAGCAGAGTGCCAGAAGAGGAATCTCGGTGCCTCTGGAAGTAAATCAGAG
>1209 26 288
GCGTGGATGGCGCAGAGGTTGGTGTC
>1210 46 44
GGCATCATCTTGACTAGCGCCAAAAGAGTCATATACACATACTCTC
>1211 74 100
AAAAGTATAGTAGATATAATAACTAGAGTAACTATTATTAGACCTATATCTAGAAGATTAATACCTCCTTCTAA
>1212 34 130
AGTGCAAGTCGGCAACCGTAGTTGACGCTGACAG
>1213 38 294
ACTAGGGATCGGACGGGTTTCTTTTATGACCCGTTCGG
>1214 38 83
ACTAGGGATCGGACGGGTTTCTTTATGACCCGTTCGGC
>1215 28 84
AACAAACAAACAACAACAACAACAACAA
>1216 736 3470
CCACAAGCTGGTTCGACATCTTGCGAGAAACGTTTGGTAGAAAATTGACAGGCGGCAAGGATGATAAGGAGAAGGTTACTGTCTGGCGTCTAGGATGTTGGCGCTACCGGCGAGGAGGACAGTTAAAAGTGAGGCGAGGATGAGGCGCGCTGCCTTGAGCAAGCGAGCTGTGATTGTAGAGACTTGTAGAAGTGAGCGGCCGTTGTTATTCTCGTTGCTTGTCCTGTTCCAACTAGGCTGTATTGCAGGCAACGAGCCGCCACGCCGAAATCACCTCCCACTCAACGGTGACCGGCACTTCCGCGCCGTCTGTAGCAAGCTGTTTGTATACAAACTGGTGTGAGAGAGGATTGTAACTGTTTATCTTGTATTTCTAGCGTGTGGTCGGCGATTTGACCTCGATCTCGGGCTCTTGGGCGGTTGTTGGTAAAAGAGAGAAAATCAATTTATAGAAGAAATCTATCAGCACCAATCCATCTTAGTCAGCACAACCTCACTCCGCTGTTGTTTAGCTCGGTGTAAAATGCAACGATGAGCTTGACCAGCGACACGCTGATGGCTGCATTGTGAATGGCGGTTATAACGTCTGTGAGTGGTATGAATCGAGAGAGAAAGAGTGCTGATGCAGCTTGCTTGAAGGTGAAGGGGCCGTGAACAGCTAGTTACAGTTACTCCATAGCTACGCCTGGAAGCTGCTAGAAAAGGGGGGTGAGTTGCGCATGGAATGGCTATTAAA
>1217 25 298
GAGGAACATTCGAACTCCAAAGACT
>1218 198 501
TATGTGGGACGACGGTATTGTAAAGCCTCTCCCACCGGTAACTAGAGCCCTGCATGAAGTTGTGGCGAAGCTCCAGTTAGTCCCCGGTGTCGAGGTGGTTGAATGGAAACCATTCCACCACGATGATGCAATGGAGATCCTCGTAAGTAGCCTATCCAGATCTCATACATCCCGACTTTTTCATCCGGAGAACTGACA
>1219 48 232
GAAGAATCTTGCCAATTTTTCCCTTATCCCTCCCTCTGACCATACACA
>1220 47 46
GAAGAATCTTGCCAATTTTTCCCTATCCCTCCCTCTGACCATACACA
>1221 27 64
CCAATGCATGTCTAAGTATAAGCAAAT
>1222 44 40
GTGATGTACGTATCAGCACAGGGGATGTGTCAATTGATAAAGGG
>1223 31 539
GGGTCGGACATCGTGACGATAGTGCAATGGC
>1224 816 4450
GGGGTCAAGCCCAGATGAGTAGCTGTCCAGCGTAACTGTGTCTATATGGCCATTCATCATCAAGGATTTACCCCCACCAGTGCCTCGAAGGACACCTATCACCGAGGGCCTGCCAGGAGTACCCTCTAGCCGATGAGCTTCCAGATCTCGATGCTCTAGCCAGGCAGTGATATAGTCCGCTATCTCACCTTCTCCAACACCACTGGGGTTCGTCTCGGATGGGTTAGACGAGTTGATCTGAGTCAAAGTCTGGGTTAATTGAACGCAATCATCTGAAGAAACGTCCTTGGGCGTAGTATACGGACGACTTCCTTCTGTCCCGAGAATAACAACAACAGAATCGGAGGTCAGACCGATACAGGATGGGTTTGTCTTTGCAACATGTCGTAGACCAGATAGACCAGCAGCACCGCAAGGTCCAACATTAACCCCCTTTGAGCTTAGATACTGAACTCCCTGATGAGCCTCGTAGTCAGAGATAGTTACGCTGGCATCGACTCCGGACTGCAATATCGGCCATGCAATAGACGAGACAGTTCCGCATTCCATTCCGCTCATTATCGTCTTCGATACCTTGACCTGCGTCATCTTTCCGGCCTTCAAACTCTTGTGCAGACAAGCAGCAACATCCGGCTCGACAGTAAGAACTGACATTTCCTTTCCATTAGACTTGCAGTGAGACACCACAGCCTGGCAGAGGGATCCCACGCCAGCAGGCGAGACTATAACCGTAGTTTTCAACCCTTGGTCCTGCAGTTGGTCGTCAATCTCAGTCAACATCGTAGAGTAGCCATCGACAATCCAAGCAGGGATCTT
>1225 69 108
AAACTCAGCAACCCTCCTCGAGGATAGACGAGCTGCCATTCTGGGACTCAGAAGCTTTGCAAAAGATTT
>1226 29 10
TCATCATCATCATCATCATCTTCTCTTCT
>1227 41 80
TCTAGGGGGATTGAAGAAAGGAGTAGGCTTGTTGTTTAGGA
>1228 277 507
GGGAGGGTTCGACAAGAGCAGCATGCATCATCCCTGCCGATAACTTTCTTAGACCACACAACCCTCGAGAGAGAGTGAAGAAAGAAGCAAAGAGACAGCCAGGCCACCCACACACATACACACACACCCATGCAGTACACACTCACTTCACAAGTCCTTCACTCTTACATAGTCTAGTGCTTGCATGCCTGTCCTCTTCTGGGGCGACATGACGCCAGCAAGGCCCGAACCACGGAAGGGCCTTCTTGTGCCATCGTCCGTTTTTTGCTTTTTCCCC
>1229 106 685
CCCGGGCATCCAGGTCAATTGCTTTTAGCGTAGTTAGTAATGGTATACTCTGTATGTTTGTGCGATGTATACGTCGACATACCTTCTGATCGCGTGGTGCTTGCTT
>1230 88 128
GACGTAAAAGGACAGAAGAGGGTGTTGGTAACATGGGGAACATGGATGTCGACGGCAAGATCGAAGTGATCAGGGCAGAGCGCGGCAC
>1231 45 42
TCCAAATGCCGTGGATTTCATTTTTATGATCTGACTTAGTGGACG
>1232 349 1185
AAAATAAACAGTGATGGTGGGATGGGTCGGTTAGCGATTTGGAGCCTCTTATTGGCTGGTACCTTCTTTGCGGAGATGAAAAAATGACTGTTGAAAATATGCCACCGTACCTGAAAAAAAGGGCGATCCTTGTGTGGAGAGCAGAAGCTTAAAGGAAAAACCCGAGAAACATCGGCATTCTCATCTGCTTCTTCTTCTTCTTCTTCATAAAGATATCAATCCTCTCTCATCAGCGTCTAGGAGTGTGGTTCGATTCTGGAATAATATGTTGGAAGGCACAGAGTCGGCTTTGGCTGCATTCAGGTGGCAAGCAGCGAGCGGTGGTAGAGTCGTCTGTGCCATCACACAT
>1233 391 1036
AGCCGCATCATCTGCGCAGACTGTCTGTGGATGCCCTCCCAGCACGAGAACCTGATCCAGACCCTGCTCTGGTTCCTCGCTCCCTCGTCAGGCTCGCCTGCAGGCATCGCATGGGTCGTGGCAGGTTTGCACACCGGCCGACACATCGTAGCCTCCTTCTTTCAAAAGGCCGTCTCCGCCGGTCTGAAGATCGAGAAGATATGGGAGCGAGACATGAATTCGACCGAGGGAGAGACGACGAGGGAGTGGAAGCCCGTTCGAGAGGACGAAGGGCCGGAGAACAGAGCTCGATGGTGCATCGTGGGCTTGCTCAGCAGGTAGTTTTGTTACCACACTCCCATACATAGCAGCTACTTCATATAAAATAGAAAAGCAACTCCTCCTTTTTGTT
>1234 31 65
GCGCTTCTCTGCCTCGAGAACCCCCTCTTGG
>1235 119 190
AAGTCCCGCAAGTGCCAGACTCCCTATACAACCAAGCCAGCCAGACAGTTAGCTATAAACTACCGGTGTATATCCATAGACACGGAAAGTCCATACCAGTAGCTCTGCACGCCAGACAG
>1236 46 44
CCCGTGCCATGAACATCAAAACAACGATCAGCTTATGTCCATCTAC
>1237 478 3333
TTCTAACCACTGCAACTTCAGGCCTTAGATTTGCATAAAACCGCTGAAAGATACCTTATAAAACAGATGGCTAAAACAAAACGAATTGCCGAATCACCTGTATTTATTCATTTGAAGCTTGCGGAACGCATATCAAACGAGGAAAAGAAGAGTGATGCTGAAGCTAATGTTTCTGCCCGGTTGTTCAACTCAAATCCGGTAAAGAAAGTCTTTCCAGGGATTATGAATGATATAAGGGATATACTAGGTTTACCTGGGGACACGGAATCGAAGAAAGCCGCAGCGAGATGGGGTCAACAACAGTTAGCCAAGCGTACGCGAGAAGATATAGCCATGAGTGATGATGATGAGAAGACAAATGGAGAATCAGAAGTTTCTCATGAGGACGAAGAGATGGACATATCCCATTTTGATGGACTTGTTGCGTCTGGCTCGGAGAATGGAAATGAGAGTGACAATGGGGACGATAACAAAACAA
>1238 141 352
CGAGCCGTAGGGATTCGATGAGCTTGTCTTTTTGAAGTATCAGTTTCGAGTTATTTCTGGATGGACTACGTTGAAGCTGAGATGAAGATGGAGCAAATTGTCCGTTTTCTATGTCTGGAGATGAGCGGTTACGGAAACTCG
>1239 731 3006
TTTTCTAAAAAGGACGTTATATGGAAGCTAGCTTTGTCTGGTGAATTCCAAGCACCCAAGATCTGATCTGGATAAGTCTCTTTAGAAGTCACAGTGCGGAAAAAGTTCATGCGCCATTTCGAGCCGCGGGGAGTGTCCACATTAAAGAGAGCAAGAGGGATCTGCACGTCTGAAGTCCACTTCCCTTGGGTTTGAGCAAGAGATGTCTTCGAGGTGATTCCGTCTGCTATGGGGTTGCTGATGAAGGCGTGGTCAAATGGAGCGCCGTCTGCTCGGTTCTTGGATGGGTTGTAGACAAAGGCCTGGTATGTGACGTTGTTGGGGCTGACTTCAAATTCGAGATATGTTGAAGGATCGGCATGGCCGGTAGAGATAAAGGCTTCCATCACTTCATATTTCCAGATATCATCGTTTATCTTGTGGGAAGGGTCGAAGTAGAAATACTTTTCGTCCTTTGCCTCGAACTTCAAGCTGAATGTCTTGCTGTTATAGCAAAGCCTAATGGTCGTCCGTGGGAAGGGTTTTTGGTCAGGAACAGTCTTGTCGAAATTAATCAGAGCATTCCAGGGACACTTGGGAACTTGGATGATAGGTTCATGGGCTACCGCACAGCCGACAGCTGTAGCCACCGCAAGGACAGAGTGAAGGCGCATTTTTTAGAGATGCCTGGATATGTCAACTCTGTATGAAAAGATGCGGAGGAAGGAAACGCAGGACAATATTTTCAACCG
>1240 29 2074
TTGTCAAGACATGGCATCAAATCGAATTG
>1241 47 140
TGCCGCCCCAGCCAAACTCCCCACTGACAATGTCTTCAACCCGGATC
>1242 45 147
TTTCTACCTCTACGTTCGGGAAAAAGACACGCAAGCAGAGCTATG
>1243 135 222
AAATTCAGCAGAACACGCGCTAGTATTTCTCAAGTGGTATGTAGAAACCGGAAGGAAGGTATCCCATGGCTATCGGAGATACATGGGCTAGTCGACATATAGCAAAGCTAAGTTAGTCCAAAGGCTTGGTTTAAA
>1244 25 1481
GTATCCGAGCAAAGGCCTGCTTTGA
>1245 49 63
GTATCCGAGCAAAGGCCTGCTTTGTAACACTCTAATTTTTTCTACAGTA
>1246 1446 4050
GTGGTCACAAGAGTTCCCTTCTGCTCCACGTAATGTCAAGAGCCCCTAAGTAGTTGGGATACCCAATTTGACGATGCCGAGGATTTTGTCGATATGCTTGACGATGACCCTCCTTATTCTAGAACCATGGACGCTCCATGTGGCCTGGCAACAACGGCAACTGCAGTTGACTCCGACTTCGATGATCGATCTGCCTCCAATCCATATGATGAACTTGAGGACTTTTTTGATTCTCCTAATTCCAAGCCCGCTCCGTCTGCTCCTGCTCCGCCTGAATCCCACTCTCAATTCCCTAATAGGGAGGTGTTCCGTGAAACGTCCGGAAATCAGTCAAAACCGCCGTCGGTGAAACATCTCAGTCAAAAGGATGTTGGCCAGATAAGCTCAGTGGAAGGCCATCCCTGGAGCAAGGACGTCAAATCTGCCATGAGAGAAACATTCAAACTACGCGGCTTCCGCCCCAATCAACTCGAAGCTATCAATTCTACCCTCAGTGGCAAAGATACCTTTGTTTTAATGCCTACAGGAGGTGGTAAATCTCTTTGTTATCAACTGCCATCTATAATACGAACTGGGAAAACGAAGGAGTTACTATAGTGATTTCTCCTTTACTAAGTCTAATGCAAGATCAAGTTGCCCATCTTCAAAAACTCAATGTGAAAGCCTTCTTGATAAACGGAGATGTGTCAAAGGATGAACGAGCTACGATTATGAACAATCTCCGGAGCCTCCGAGCCGACTCACTTATTCAATTGCTCTACGTTACACCCGAAATGCTTGCCAAAAGCCGTGCCATGGAAAGCGTATTGCTTCAACTCCATAGTAATGATAAGCTTGCTCGCATAGTTATTGATGAAGCTCACTGTGTCAGTCAGTGGGGCCATGACTTCCGACCAGATTATACTGCGCTGGGTACGATGAGAGAAAAGTATTCCGGTGTCCCAGTAATGGCATTGACTGCCACGGCAACCCCAAATGTCCAAGTTGACGTTATACACAACTTGCGGATGAAGGGGTGTGAAGTTTTTACTCAATCGTTTAACCGCCCAAATCTGACGTACGAAGTGCGAAAGAAGGGAAGAGCCCAAGATGCGCTCAAAGATATCGCCGATCTTATTACAAATGATTACCCTGAGAAATGTGGAATAATATACTGCCTCTCGAGAAAAACTTGCGAAAGGGTAGCTATGCAGCTCTCCTCCAAATTTGGCGTCAAGGCGGCTCATTACCATGCCGGGCTGAGCTCAAAGGACCGGTTTACAGTTCAAAGAGATTGGCAGTCAGGAAAACATAATGTTATCGTTGCGACAATCGCTTTCGGGATGGGGATAGATAAGGCTGATGTGCGCTTTGTTATTCACCACTCAATTCCACAGAGCCTGGAAGGGTATTACCAGGAAACTGGTCGGGCTGGTAGAGATGGCAAACGATCTGAATGCTATCTTT
>1247 38 2356
GGAAGTGATCAAGTAAAGTCGGGGCCCAGACGCGCGAG
>1248 48 4568
CCTCGTGGATACCGAGCTTGATGTTCTTGCTGAAAGCAGAGTAGAACT
>1249 45 108
ATGTCTTCCAAGAAAAGGACAAAAACGGACAACTCCTCTGCGGAC
>1250 29 2423
GTTCGGGGCCGAGGCCTATCTGTATCCAG
>1251 79 110
GCGGAGCAGGTACTGGTGTGGTCGAGTCAAGAGGGTTCTCCTGGAATATGTATAACGCAACACCTAGGATGGCCTCAAA
>1252 47 807
GGGCTGCTGTGGAGCGTCGGTTGGGACAGTCGGGGCAGCTGGCGTGG
>1253 495 2205
AAAGGCACGCTAAGAAGAAGAGGAAAAGAATTAGATCTTCTCAGGATACGTATCAATCATATCGCCGAGATACCCCATATCCTCAATCAGCTCCTGCATCATGTTGTTGATGGTAGCTTCGGCCTGCTCGCTGTTAGAGCTGTAGCCCTGTGTTTTGGCGTTGATGGTAACTGAGGATGCATCGGTTTTCCCACAAAGACTGATCTTCTCGTCGCTGAAGGGATCAGATGTCATCCATGAGAAGGCAGGTTCTGCGTTCTTGGCCTCGTCTTGACCGATATGCAGGTTAGACAGGCCGAAGACGTCAAGATAGTTTTGCTTAGAGTCTTGACAGATATCAGACAAGTTACTGTCTAACGAGGTACTTGCCGAGATACTGTAGTTTGCTGGAGAGTTGCTGTCGTTGTTGAAGGTGGATGATGATGTCATGGAGCATGGGGAAATTATTTCGGTGTCGGTGCTGCAGTCGGAGAAACGGCTACCGCTTGGGAGTAG
>1254 407 1047
CCCCTCTCACACCCTGTCTTCTCCTCAACTAAGATTCGTCTCTTCGGACCCCTGGGCGCAACCATACCGCTCAGAGAGCTCCTAGTTACTCCAGACGAGGATGTCGCATCTATAACCGTCACCCCCGAACAACGCATGTTGCAGCCTTGGCTGCCAGATCCCCGCTGCACGACGTACTATACACCGTACTTACCGCGGGATCTCACAGAGCCGCAATTTAAAGTGATGGTCCAGTTCCATCGCTTCGCGAGGGGTGAGGATGTGCTGCCGAACCAGCTCTCACAGCGAGCTATACGATACATATTATCTGCAAACAACAATTTACCTAACCCATACGCACGCTTTAATAGGCGAACACGGCGCTGGGTATACACGGGCTGGACACGGGCTCATTTCCTGGCATTTTT
>1255 47 69
CTTGATAGTTCGCTCAGCTTTTCTCTTGAGCGCTGCAGCTTTGGCCT
>1256 48 49
TGGTGTATTTGGTCTCGGTATTTTTGCTGTAGCTGCTAGTTTGGTCCG
>1257 26 44
ACAAGACTGATGACTTGTGCCTACTA
>1258 481 2378
GGGAGAAACCTTTTTCGCTTGATTTTTCTTGCCCTGCTGTCATGAACAAATTAGCCGTGGAGTCACCTCACTGACGATTTAGAGCAGGCTCTGTCAAAAGCCGAACTTCGAGAGCTGATCAGGCAGCATATTATCGCGCACCTGCGGATACAAACTGGTACCTGGCCGTGCAAGCTGTCTTGAAAATGCTTTGATAAAACCTGCAATATGGATAGTATTCATTCTCTACCATTCACTTTGCGCTCGGTATCTGCAAACGACACAGAGTATTGAATATTTGACCTGAATATGAAGGCATCAAGCCACGAAGACACTATACGGATGCTTGTTTTACAAACAACGTGGTTCCTCTCGTTTGTCTTACCCGAGTGTCTAACTGGTCGTGAGGTATGACCGCAATGTCGCCTCCCATGAAACAGCTCTCTGCAAGACTTCTTCTTCCCCAAATCGAGCGGTGAGAACCCGATAGGAACTGTGTTTT
>1259 30 91
AAAAGAAAAAGGCTGAAGCTGTATTTGCAT
>1260 393 738
TTCCGCATTTGGAAATCGAACAGTATATAGAGGTTGCTGAACCCGGCCGAGTGTTTCCGATACCACCCCGATTACCTTCAGGTTGACGGAGCACAAAACTGAGCCTGTTTCTAGGACCTGATATTCGCCAGATATATTTGCTCGCACCAGCACAACATTATCCACAATACTCTCGACGTTCCCTAGCATCTCAACCTTCATTTCAGGGGTGATAGTGATGTCTGGCAATGGTACAATCTCATCTGGCTTCTCGTTCGCCGTTCTGACTTCGGTTATGACCGCCCTACCACTGTCCCCTCCTTCATCATCCGATCCGCCCTCTGCAGCCATCAATAAACGAGCCTGCTCTTCAGGATCCAAAAGTTCATAGTCATCATCATCATCCTCATCGGA
>1261 27 58
AGGAAGAAACAAGAAATACTACCAAGT
>1262 46 66
TGTTTTCGAGGGCATCCGATCAAAAGGTTGAGAACCGATCTCAGTA
>1263 434 1830
TGTTTTATGGTCCAATTACAAGCGCCATTTTATTAAGTTTGGCCAATAGCGTTAATTTCATTTCAACCAATGATAGCGCGCATTAGCGATAGTGACTGGTTAAGAGGCCCGCCGCAGAACTGCACAAATTGTTGCCTGTTATAATCCTGGTCAGAGCAGCGCCTGAAGTAGCGTCTCCCAGAATATATCATTACGCAGTGAATTTATCATACACAGATATCACGAGTGCAGTAAACTCAACCATATACTGCACTAGTTTCAATTTCGTTTCCACGATCATTAACGGCCACTACGTGCGAAATGGGTGAAATCGGAGAGTATTGGGAAGAGAACAGAGCGTACAAGAAACGCAAGTTGGAACGCCGGAAAAATAACCCTCCAAAACAGCGATGCTTCGATTGGATGATTACTAGCGGCATCAGCTATGCCAAAAA
>1264 25 143
TGAAAGAGAAAAAGAACAGAAGATT
>1265 30 50
ATTTATTAGATAAAAACCAATGCCTCCGGG
>1266 61 80
GTAGCCAGGGCCTCTCAAGATTTATTTTGTTTGACACTTCTCACCACAATCCCCACCCACC
>1267 103 158
GACCGAGATATTCGAAGGAAGTCTACCCGTACATCATCAGCATGGCTCTTCTTCGCGTCAAAATTGACATATCACTCACCTCTCAATGCCCGTTCATTGAAAC
>1268 44 140
GACCGAGATATTCGAAGGAAGTCTCTCAATGCCCGTTCATTGAA
>1269 53 62
AAAGGGACAAAGACCAAGTTTTAGACCGAAGAGAATAACACCGCAATCATGGC
>1270 270 1130
TTGATCTCCAGACAGTCCATCATACTACGGCCCATTCAGGCTGCTACGTCAAAGACTGCTCAACGGTCATATATAAGCGTATTTCTCTTCACCTGTGCAACCTTTGCTCTATTTGGCCTATCTACCATAGCATACTGGGTGTTTTACTACAACTATGTACCCCAGATTAGCCTTGAACGGCAAATCCACCTTCAATATGAGTAAGTCAGATGCAAGGAGATGGATAGCTTGATCCATGATGAAGCTCTGTGTGTCTAGCATCCAGAAATA
>1271 213 398
CGCCCCCCTTGCCCTGGCCCGCAAGCACCTGAGCCGAGCTGCAGTTTGCTCGAATGATCTCCACGGAGTTCAAATCGACACCAAATGGAAGATCACAATGAGGCCAAGCCGTCCAACTCTTCCCTCCCTAGCCAGCACACACACGCTGTCCCGTCTCTGGCCCGGACTAGAATCCCTCCTGCAATCTGCAACCTACATCCTGCTCCCATACCC
>1272 25 51
CAGGAATTATTGGTATTTTTTTTTT
>1273 39 100
CAGGAATTATTGGTATTTTTTTTTAATGTTGGAAGGAGG
>1274 45 1294
GGTCACCTGAGCCTCGTTTCCTTTCGACTCTTCCTTCTGCTCAAT
>1275 43 38
GATGATGGTACTCTTTGATTTTTTTGGCAGGAGGCGCACGATT
>1276 28 52
AAAAAGCAAACCATCTAGATTTTGTTTT
>1277 25 6
GAGACAGAGACAGAGACAGAGACAT
>1278 30 12
GAGACAGAGACAGAGACAGAGACAGAGACA
>1279 38 126
TGTCCGCTACGAATTTTTTTCCTTGCCATATCTTGCTC
>1280 45 239
TTTGTTGGCGGAGCGAAAACAGGGCGTGTCGACTTGAGGGGAGCC
>1281 311 1932
CAAAAGTAGAAAAGGTTGTCCGTATGAGATAGGAAAAGTAGGGGATAGCTCGTGACGAAGTCGACCAAAGCATAGACAGAGGATGGTCTTGTGTTGAGGGAGAAAAGAAGGTAACAAATGCCAGAGCAGAGATTGCATATTATTGGGATTTTTTTTTCTTGTGAGGGTTGGATGATTGGAAAGAAGATTGAAATGGGGAAGGAAGGAGAGGAAACAACGGTACGATCATTTTCAGTGGCATCATTCATTGACCTGGCCAACCTTGAATAAAATCCATAAGAGACACCCACCAAATGCGCCATGCAGAAAAA
>1282 385 924
GACCGCGATCACCCAAATGGCGCTGCACCTTGCCGTTGCCTTTGAAGTTATAATAAAATATTGAGAGCAAGAGCAATGAACGGCCTTGCTCCACCAGGGATAAACAAGCTAATAGTGTGAGCGGGGCCCCCGGGGTTTAAATAACCCAGCTATTCGGACGGAATAGCAAAGCAGATATATGGGCACAGCCGACTGTAGGAAACAAGGTCTGCCGATGGTCTTGTATGAACATCAGTATCCCAGGCTTGCCAGATACCAATTGGTATTGTGGGAAGAGGAGTTGCAGAGAAGCTGGTGGGAAGGAACACAGATATGGCGAGCAAGGCGACCCATGACGTCATCGGCGGTCCGGTTGGGCGCCGAAGCTGAAGCTGTCGATAAGCTA
>1283 30 84
GGTAACGGGAATTAGGTTCGATTCCGGAGA
>1284 30 1385
GGGGCCTTTGACCGGCCGTCGAAGCTGATG
>1285 58 622
TTTGCTGGCTTGGATAGGAAGCGTAGCAGGTCCTTACGACTCATGGAGGGTTAAAAAA
>1286 368 1894
TCTTTTTCTGCTCTCGCCATCCTCAACAGCCCTGCCACCATGTCTCCTCCGACAGAGATCAGCGGCGCCGCTCGCAACCTCTCGGACCAGGTCTCTACCAGCGTGAACCTGTCTGTCTCGCCCTCAGCAACTCGTCCCTCTCCTCTCTCCAGCTTCGATGCCCGAACAGCCAGACAAACCTCCGTCTCCCGCCCAAAGCTGCTCAAGCCCTTCGCTACCAAGGACATCAAGGTCCTGCTGCTCGAGAATGTCAACATCACCGGCCGCAGCATGCTCTCCGAGCAGGGCTACCAGGTCGAATTCCTCAAGTCTTCGCTCCCAGAAGACCAATTGATCGAGAAAATCAGGGATGTGCATGTCATCGGTAT
>1287 117 231
CAACGTTCAGGCCGGCCAGTGGACCTTTGTGCATGCCGCCGCTGGAGGAGTTGGGCTCCTCCTCGTCCAGATGCTGAGCGCTGTGGGTGCCAAGGTCATCGCGACCGCAAGCACGGA
>1288 72 793
AATGTCGTGGAGAAGAAGATAAATACATTATATGGCACAATTCTCATGCATGCATACATACCAAACCCCCCC
>1289 45 42
ATCTGCCTCAACACAAACACTCCCAAATCAATGAAATTCGGTCTT
>1290 106 286
CTCTCCATTCAGGAAGAGCAAGTCAAATGCAAAAACGCAGACTTTAACCTTGACATCTTCCGATTTCACGTCCTTTCGCTTCCTAGTCATGAGTTGTTGAAAGGGA
>1291 191 334
TGTATTCGTATCTTCGCTATACCCTGTACTCCCGGAGTAGGACCTTTTACCTGAGTCGTAACGCAAACACCAGCTGCCTCTGTAATGTAGGCATCATATACCGGATCATTCAAGTCCCAGACCTCGCGCTCAGAGAATATAGGACCAAGTTTCCATTCAGCAGTACTGGTAGAGATATGAGTATAGTTCGG
>1292 27 12
ATAGGGATATGAATACAAAAGGATCAC
>1293 27 6
ATAGGGATATGAATACAAAAGGATACA
>1294 80 112
AGGGCAGAAGGCAGCAAGACACCTTCAGTAACTATAAGCATCAGAGCCCGACTGGAGCTTCATCTGCCAAATAATTAAAA
>1295 37 168
GAGGTTGTAGGTGAATCTGTCGTGGTATCCATGGCCA
>1296 64 80
CCGCACCGGCATCAAGGAGCAACTCTACATTGTCGTACAGGTTGCCAGGCGCCCTAGCGGCTGT
>1297 25 11
AGAGAAAGAGAGAGAGAGAGAGAGA
>1298 47 175
CCCATTTTCATTCACTGTTTTCTTTCTTTTGGTCATTTGATTAGGGA
>1299 849 2801
TTTTTTCGCTGTACCTATTCGATATTTTGTGTTTTTCCAGACCGAGCTTCGTTCCGCCGTCCTGCCATCAATATCCTTCACTCATCCGTCAACAACATACGATTATATCGGACTACGGCATTACTTGCAGCATTGTTCGAGCCCCTCGCATATTTCTTAGGGAGACAGCCCTTATATAAGGCGGAACGACACCACTATATATACGAGCGAGTGCCCACCTTTATACCCATACACCCTTTTGATATATGCAGGAATATATCGTTCTCATTGCTTCCAACACAGTGCAGCGTCGGCAGTTTTGACAAAAGGACTAAGAGGAGGAATTTCGATTTTACATGACAGTTGACGCTGAGACCTGGCCAGTTTTCTTTTCTTTGGAGTACGTGGGTTCTCGGTCCAGTATCATCCCAGGGTGGCTATACTACATGGTCTTGGGTTATCATTACTGAGTGTCTGGAAAGGGGTTCAACAATGCTACTGATTGGTCCAATTTCCAACCTTCTTTCCAGCCTCCCTTTTTTGTTTATACTTACTCACCTTCCTGCTTTTTATATCACGGAAGTTTGGCTTTTATATGGCCATGTACACCCTTTTCAATCTTACCATATATCTGCCTTGCTCTCTGTTATACTCCAGCTATCAGCTTTTCAGTTTTCCTCTCTTTACACTTGAATAAGGGCTATACAATTTTGTATCCAAGCCCATTATTCTTAGTGTTGCTGTATTAATAAGATGAAGGTGACTGATCTTGCTATTCGATCATTCATAGCTAAATAAATATATATTTCTGTTTGTCTACTGTCCTATTCTCCAAGAATCTTCGGAAACTGGTTGCAACTGAATTTCTTT
>1300 154 260
GGCGGACATGGCCAGGCGCAACGAGCAAAGAATGGAATTTCCTTACGGCGCGTTGCCTCCCAATATGGGCCCTCCTCAGTCGCATCATCCGCAGCCTGTGCAGCCACCAATGAATGTCTCGCAGCAGCAGCGCCAGCAGCAGCAGCAACAACAA
>1301 33 71
GGCCTCGGCCCCGAACCACAGCGGCCGGCACCG
>1302 242 436
GGGGTTGGGTACGTCGAGAACGAGTCCTCGCCCTTGAGAACCCTCCGCTTTGCTGGTCGAGGGAGTGGCGGAGACGAACATGGCTCAAACGGCGGCAACAACGCAGCACGCTTCACACCCGCAGCAGACTGCCCCTGGGGAACCTTTCTCGGAGGAGACGAGTCCATGCTGACAGGAAGAACGGGGACAACGCCCACCAGCGGCAAAACTGGCTCTGAATACCCTTCACTGGCGTGAATCGT
>1303 322 4546
GGGTCCTGACTTAGTTAATTCACTTCAAACGGCTTGAACTACTCTTGACCACCGCCAACAACCTCCACAGCGCGACATCGGACATCCCCAGGCCCATCCTCAGATGCAGCAGAGCTTGCATTGCTATTTGCAAAAATTTTGCCTAAAGTGCCCTGCGAGGTCTGCTGTGAAACGAACATGGTCCCTAACTAACCTACGGCTTTGACCGAATTTCAAAATTCCGAATGAAGCTTGCGGCAATCTCCGACAGACAAACAGGCCTATCAACAATATTGGACTTATTACGGTAGGGATGTTGTATGTCTTTGTCCGTTTTCCCGGG
>1304 25 367
GGTGGGGTTGTCGAAGTAAAGTGCG
>1305 187 410
AGAAGGTTAGTTAACTAGTCCATCAGCCAAATCAAACGCCGCTTTTAGGCCGGACAACAGCATGCTTGACCTCGCTACTTGTATATAAAAGTATTTCGCCTAGGGAAGCTGCTGCTGTTCAAGCACAAGCTTACGAGTGATTTGATTATTCGGTGTAGCTTTGATAGCTGGAGAGGTGGGAAAATAA
>1306 25 203
CATCGCCAGTTCTGCTTACCAAAAT
>1307 128 268
GGACATTGCGGAGAAGACGGAGGAGAAGTACAAGGAGGTGTTCCACAGGCTGACAGGGAAGACCTTTGAGGAGGCAGCGGCAGGGGGTGCATAGTGAACGATGAAACCAGTACGGGGGATGATTTGCA
>1308 1692 4378
CTTCACTACTAGGACCAGTCTTATACTTAATAGCTTTCCGTCTGTATCTATCAGAGATAGCCTTTTCCCTTTCCTCGTCAGGAAGGGACTTCGAGCGCATACAGAACCAAAAGTCAGACCAATGCTCGCTGCACGACCGTAGTTCACCATATCGATAGACATTCACCCACTGGCCTCCGAACGACTGACAGAAGTATGCGTAATCGAAAGCGGTACGGCAAGACATGGTTTTGGGATAGAGCGAATCCGACTGAAATTGGGTAGATGGAGATTCGAAGTGAATTGATTGTGAGGGCAGCGGCTTGGACGTCCTAGATTTAGACGTGGATGGCGCATGCTGTTCGGTGGATGATGTAGAGTTATCTAGCGACCTTAACAATTCGTTGAACTCGGCCTCTGCGATCTCGTCACGGCCAAGCGGCCGCACTTGAGGTGTGGACTGTTCCGTTGCAGGATTGGATGGTAAAGAATGCGAATCGTTTCCTGGAGATGAGGGTTCCGTTTTCCGTAATGGCTCAGCAGTAGCCGAGCCACTACTATTCCACAGCCAGCCCATTGTTGTATCCTGCGTCCGTACCTGCGTTCGCTTGCCGAATATAAAAGGCCAAACTGCTCATCTGCTTCCACGAACGCAGCTATCAATCAGCAAGAAGCAAAGTGGTAGAAGTTCGAATAGGCTTCACCACGTGACAAACCTTATTCCGGGCCCGCCCCAGCATCAACGCAGGAGGACTGCCAACTTGGACCAACAAATGTCATGACACTGGTGCGCATGAAAGAGCACCAGGTGGCTCGTGAAATGGCCGATCCAGCATTTGGAGCTTAAGTCACATTTCTACTGGGCCTGCAGAGCTCTGATAGTGCTTCCACTCGCTCACAGGATGATCCCAGTAGTCCGTGGTCTACCTCCTAGGCAGGTACCCTGGAGGGGGCAGCTCATGGGCATAGCCAGAAGACGATGTCAGAAGTATCGGAGTATATGCCAGGCCTCGGCTGCAGAGCCGCATAGAGCTGGGTACATAGAAAAGTCGCAGAATGAAACTCTCATCTTCATAAGTAGTGTTCTTCCAGTCCATTTGGGCTGGTTATCGCGCATTCCATACGTAAACTTGAATGCTATGGTCTTGCAGCGGCTGGGAAAACTTGGAGTCAGAGGTGCTGAGCTCACGGGCCCCCCTACTGTTGTCGAGCAAGTTCTTCCTGAGGAACTCCATCCAAGTATCACTCAGGTCATTCCACGCCTCACAGAAGGTGGTGCCTTTGTCAAACTATCTCACGGCCCTGAAACATCAGGCTCAGACATTATCAAGGCCATTACCCAACATTTAGATGAGAGCCCTGTAAAGCCGTGGTTTAGCCTCTTCAGCCCTGCCAGCGCTGCCCTTGTACGTGGGCGTCCTTGGGTGGAGGACCTGTCATACCGGTTTCCAAGCTCAAGAGTCAAGGTTGAATTCCTGCCTGTATCGCCGGATGTTTCGGCTGCAGAACTTACTCAGGAAAACCTCTACTCGCTTGCCAGAACATACGGCAAATTGACCGACATTATTCCCCAGCCCGCAGACTCAAAAGTCGTACCAAGATATGCTTTGCTTGACTTTTCTAATCCAGTAAGCGCCGTAATGGCGAAAAACTGTCTTCACGGGTTCAAGGTTCCTTCAGGTGATATTGGAGGCAAGGCTGGAACTATCCTGC
>1309 26 7398
ATCTGAATCAACGGTTCCTCTCGTAC
>1310 1671 11218
CTTCGTAGGGAGAGTCTGGGACGCCCTTGAGGACGGCCTCCCAGTGCAGGAGGTCGTCGTCGCTGACGGGCGCGAGGGACAGCAGGGCGTCATTGGGCGACTTTGAGTACTCTTTGAGCTCGCGCAGGAGCCGCTTCGTCGTCGAGGCCGGAATATCCGTCATCTTCGCCTGTTTGATGCTCGAGTTATCGCTGTAGAATGCTCCTCGTCGTCGTCGTCGTTGCTGGATGTTTCGACTTTTGGAGGCTTCCGAGATGCCGAGGTTGTGGCTGGGCGGTGGCTTTAGCCGGCAGCAGATAGATGGACGCGGCAAACAACAACCAGCAGCTCAAGACGGAAGACGAAGAGACGAAGAAGAAGAAAAGAAGACGGGATGCGGACGTCGAGGGTCTCGTGGGAGGCAGCAAAGGTGGCTGAGAGCTTGACTTCACGCAGACGGGCCGTCAAGAGGGAAGAAGAGCCGGTCAAAAAGGAGGAGGACGCGAGTTCAGGCCTCTCTTCCCCCCTACGACAGACATCGAAGACCTGCTGACGGCGACGAGGAAGCGGAAGAGAGCAGCTACAAGGGCGGGTAGGGCTGTAAAGGCCGAAGATAGCATTGTCAAGACCGTGAAGAGCGTCAAGGATGAGCCAGGAATCGATATAAAGGGCCCTCCGAACTGGCAGGCCGTCTACGAGACCGTCAAGCGCATGCGAGAACGCAATCCCACAGCCCCCGTCGACACGATGGGATGCTCAGAGCTGTACTGGCGGTCGTCCTCGCCCCGAGACAGGCGGTTCCACACGCTGATCGCCCTCATGCTCTCCTCCCAGACCAAAGACACCGTCACGGCTGCCACAATGCTAAGACTGCACACTCAGCTCACGGACGAGACGAGCGACAATCCGGTGGCAGAGGTCTGGGACCGCGATCACCAGAAGACTACTAGCACGCTGACCCTCGAGAACATGCTGGCCGTGTCTCCAGAGCGGCTGAACGAGCTCATCAGGGCCGTTGGGTTCCATAACAACAAGACACGGTACATCAAGGCCACCGCTGAGATCCTGCGAGACCAGTTCGACTCAGACATACCGTCGACCGTAGAGGGGTTGATAAGCCTGCCTGGCGTGGGACCAAAGATGGCGTATCTCTGCATGAGCTCGGCGTGGAACAAGCATGAAGGCATCGGCGTGGACGTCCATGTCCACCGCATTACCAATCTATGGGGATGGAACAAGACCAAGACCCCAGAGGCTACACGGGCTGCTCTCGAGAGCTGGCTGCCCAGGGACAAGTGGCATGAGATTAACAAGCTGCTCGTTGGGCTCGGACAGACGGTTTGCCTGCCGGTTGGCAGACGGTGTACCGAGTGTGACCTCTCAGGTACGGGATTGTGTATAGCAGAGATCAAGGGCAAGTTAAAGAGCACAAGAAAGAGAATTAGCCCGGTCAAGACAGACAAGGAGGAAGATATTGATTTCCCTGAAGTCGAGAGCAAGATTGATGTCAAGGTGGACAAGGAGGAGGATATTGATCTACCGGACGTCAGTAAGGACGCTGATCTTCCCGAAGTTGAAGATACCAAGAGTAATATCAAGCTTAGTATCAAGGAAGGTGTCGAGGATAGTAAGATAAGGATCAAACTCGAGACGTAGATGTAAGAATATTGTTGGCTGTTTGTTATAGATACC
>1311 31 1240
TAGAAGTACTTTAGGAAGCGTAAAAGAACGG
>1312 36 537
CGTGAATAACTAAAGAAAAAGAAAAGAGTACAAAGT
>1313 475 1271
CTTGAGGACTTGAATAATAGTGGAGAAATGTGACCAGCAATCAAAATACCAGCCCTCCTGAATTCTCAATATTATATCTACTCTTGTATATATATACGGCCAACTCTATTCGTAGACACTATGGTAAGTGGACGTCCTCTTCTCAATACCATACTTCCGTCCAACCGCCTAGTGACAACTTTATGTCCGTGGCAATGGGCATGCGATCGCCCACCAATTATCTTTCTCGTATCCAGACTCCAAAACTCTTCCTCCGGCAGCAGCAATATTATTTTCCAATTCCCCTTCTCGGTAAAGGTGATAATATCTGAGGTAGGTAGTCGGTTCTGGTTTCTTCTCTGGCTCTGTTGTCTTGCCAGCTTCACCCGCAGAGATTTCAAGCGACTCAGCCTTATTCATGCCTCTAGCTTTTGTATTCTTTGCTTTTCCCTCATTGGTTTTCAAGACCCAGGGTACCATTACATCCTGTTCATGA
>1314 47 2116
CGTTTGTGACCGAGTCTTGATTCCCGTTCATTCCAGGTACCACTGCA
>1315 40 67
GCTGTCTAGATGAACTACACCTTTGTGGTGTCTGATGAGC
>1316 48 165
TCGGTCACGGAATCACGAATTTCTTCGTTGATCATAATGGCGTATAGT
>1317 46 66
TACCAATTGAACCAGCCATGCTTTTCCCGTCAGCCTATCCTGCGCG
>1318 418 2550
TTTTTATATTGTGTACATCAGCTCAAACGATCACATTTTGATATAATTAGAGAATATCTCATGTGTATTCTACTCCTTTGTCTTGCTTTCTTCCCTGGAGTGTTTAATCCGCCCGGCCAAACCGACAGCGAGGCGTCTCTTTGTACCTTGACTTCAGTGTGAAGTAACTGCTCTCGTGACGGCATCTGGCTCGCATATCATTCACTTAACGGCGTCCAAAAAAGCCACAAGCAATGCAGCCGTATGGCAACCTTGGTAGACAACACAAAATATTACTCCGCTAAATAGCCAGGTTTCATATTAACAAGGGCAGAATATATACAGGAATACTTCTCGCTTGAACGCCGTTTCTGCAAGCTGCTAAAATCTGACAGCCGCCAAGCCGAAATTGACCAACGCGATTTTTATCGCTTCTTCC
>1319 30 12
GTTTCATCCCCAAGGCCTCTAATCGATTCG
>1320 45 42
GGTGGCTGGGTCAGCAATGACCCCCAGATACAACGTCATGAAAAA
>1321 42 41
TCGTCCTTGAGATTGGACTTTTTTATTTCAGTTTTGGTTTTG
>1322 1139 4981
ATACCCTGCCAGGCTGCATCGCTTGCTGACCGCAGCCACAATAATGGATAAAAAGGACTACGTACCACGAGCCTGTACATACAAGAGACCCTTCCAAGGAGACAGAGACGGAGAAGAAGTGCTATGAGTTCCTCAAGCTCACCAGCAGAAGTTTCTCTGCTGTCATCATGGAGCTCCATCCAGAGCTCCTGATGCCCGTATGTCTGTTTTATCTCATCCTTCGTGGCCTGGACACGGTCGAGGACGACACGTCGATACCTCTGGAGACCAAGGAGCCCATACTGCGCGGTTTCAAGGACATACTTGAAGAAGATGGCTGGACCTTCACGGAGAACCGTCCGGAGGAGAAGGACCGGGAGCTGCTGGTTCAGTTCCACAACGTCATCACGGAATTCAAGAAGATCAAGCCAGCTTACAAGGTTATCATCAAAGATATAACCGAGAAGATGGGCAACGGCATGGCAGACTACATCAGACGCGGCGAAGAGGACGACGAAATAGTCAAGACAGTTGAAGACTACGACCTCTACTGCTACTATGTGGCCGGTTTGGTGGGCGAGGGCCTCACCCGCCTGTTTGTCGAGGCCGGCTTTGCGCGGCCAGAGCTGCTGGAGCGTCCGGAGCTGTTCATCTCCATGGGACGGTTCCTGCAGAAGACGAACATTATCCGTGACGTGCGCGAAGACCACGATGACAAGCGTCGTTTCTGGCCCCGTGAGATCTGGTCGAGACACGTCAAGGAGTTCAGCGACCTCTTCAAGCCCGAGTTCCGCCAGCAGGCCCTTAACTGTAACTCTGACATGATTCTCAATGCCCTCTCGCATGTAGAGGACTGTATATACTATCTCTCCGCGCTCCGGGAGCAGAGTGTGTTCAACTTCTGCTGCATTCCGCAGACCATGGCCATCTCGACTCTGGAGCTCTGCTTCCGCAATGGCACCATGTTCGAGCGAAACATCAAGATAACCAAGGGCACCGCCTGTCGGCTTATGATAGATTCTACGCAGAACGTCCGGGTTGCCTGTGACGTGTTCCGTCGTTATGCTCGAGCCATTCACCAGAAGAACACCTCTAAGGATCCTAATTTCCTCAAGATAAGCATGGCTTGCGGACATGTCGAAAAGGTCATTGAGCGTATC
>1323 75 4151
ATGGTCGCTGGGTACCTGGCGTCCATAGCCTTGACTTGGTCCATCACGGATTCAGGCATTTCGCCAGAGAATCCT
>1324 26 475
CTCCAAGTCCACCAACGAGATCCTCC
>1325 46 73
TTCCAACATGAAACCAAATCTCCCCTTGCCTTTACTCCCGCTCGTT
>1326 40 35
GACAGCTCTTCAGAGTAATTTTTTTCTGGTGTCTGTCCTC
>1327 41 213
CCCACTACTCCCCGACCCTCCTGCTCTCTTCTCTTCCCCTA
>1328 93 268
AATGCTGAAAGTGCTTCCACGAGGTGACGTGATTGAGCTTCCCTACCGATGGACCTTAATAGTCAAAAAGACTAATTTTCCCCCACTACCCCC
>1329 25 190
CAGACTGGAGCTTCTCGCCGCCCTT
>1330 43 97
TTTGCGTTTATCCCAATTATTTTTCTCCTGGAGCCAAACCTTT
>1331 142 267
CAGATTTGGTCGCGTTACAGCTTCTGCTGAAGTACTGGACGGATTCCTTTCCGGGATGGGCGTTCAGTCTCATATTTCTCTTCGTTCTGGTCGGACTGAATATCGTGTCTGTAAGGGCATACGGCGAGGTATGTATATGCTC
>1332 26 12
CCGTTCGCTTCACTGCGCGCACGGTT
>1333 33 27
CTCTTCAGCAAAAAATTAAAAAGTAGTCTCCGA
>1334 896 3573
ACTGCTCGTCTGCAGAGGAAGAGCCGGAACTTCTCTTTGGCGGACTAGGGAGTGGTTTGTCAAGCTTCCATCTCGGTATGTATATCTTAGGCGAGTTGGGTTCCGGGGGGATAACCTGCTCCAATCCTTCCAGGGAGGACGAAGGCAGAAGAGGATGCATGTACGGTGCCCGGTGTGCTATTATCATCGTCATCTTGGTTGGTAGGCTTTGGTGTTGCAGGGAATATCAGAAGGAAGGGGAAGCAAAGGGAACAACCCTAGTCCAGGGCAATGAGGGCCGGTAATATACCAGATATGTCTCGTTGTTTGTACTGTCGATCTAACCCTGCATGCGTGCTAATCATTATCAACTGGTTGATTGTAGGGGAATTCAAACATCAAAGCCCATGGTGAAAGAGGCACAGGGCATCTTCAATGATACAAGGATACAAAGGATAATTGGCACATTTTCCAAGGCCATTGCCGTATCCGGCTTGCGTCACGCATATATAATTGTCATTGGGACTCTCGCATGATATATCCAACGCTTACTATGCGTGCTGTGTTGCTACCGGGGAGACTGTGGAGCTGGTGTCCTGTCGTCAATGATCCTGGAGGCATATAAAAACCAGCAGCTAGCTAGCGAGTTAGTGGTAACATACATGCGGCGTTACCCGGGCAAATCAAAGCTAAATATGCAGCCTGCAGGCTAAAATTCTTCGTTCGACTTCTAGTGTTTGAAATGGGCGAGAAGTAATATAACTAAAGATAGGGCCAAACAAAGGAAACCTATCCTGATCTACAGACACAAAGGGTAATCCATAACTAATTTATCGGCGCATGAACCCGTCCGCAGGAATTTAGCGTGGAATAGATAAACAAAAAAGCCTCATCTTCTTGAACTCCTTCCACCCCCC
>1335 48 100
TTGCCCGCATTATGAGACCTCGCTTCTTTTGCCAAGGAGCTCCGCGGA
>1336 69 90
TTTGACTATAATAATGACCGTGGACCCGATAGAAATATAAATAATATACATAAGACGAGAGAATAAGGG
>1337 47 49
GATCACCCGACGAATGGGCGCCAAAGAAGGTCGAGAAGAGGAGCAAG
>1338 479 1379
TTGGTCGACAGTTTCGAGGGCCGCCTGGACAGTCCCGTTATATGGCACTTGGAGCTCTATCGACTTGCTAGCCGAATAGTCTTCTGAGCTTGTCAGGTCAAAGTTGACTTCATCAGATCCGGTGAAAAGGGCGAGTGTTGCTGCCCAGGCCAAAGCCAGGATAGAAGGGGATGTGGCAGCCATGGCCATGGGTATGTATAGCAAAAATGCTCGATGCGGGGGGCAGGAACATAACTACAGGCACATTCCTTTTATACATTAGGCATGTATAAATGGTATTCTCCAGTTATATTACGTAGATCGGCGTGTACAGGGAGCTGATAGAGTGGGTATTGTATTTTGCATGCCCAAGGGGTTATCAAAATAACCGCTTCAATATAAATTGGTCCCGCATCCGCCTCCACCTAGTTAAGCCGTTAGTTACAGTACACGATGATAAAAAAGCAAGCATAATATTACCGTATAGAAAAGGATACCTG
>1339 52 56
ATAAATAAAAATAAATTATATTATTTAGTGTTTTTATTATTTTTATTATTTT
>1340 615 1785
ATAGACAGACAGATAGACAGACAGGGACAAGGAGAAGAGACGAAAGGGCCAGCAAAGGGAAGATGGTGAAGATGCAGGATCTGAAAGGAGAAGAAGAAAGGGAAGATGAAATACGAACAGCCAATGACAGGCACAGCTCACATCAGATTGCACAGGAGAAGCTTTTCAACGGAGATCGAGGGCGATGGCCAGCAGTTTAACGAGTTGAACAGGAGGATCTCTGACGGCCTTGGATGGCTATGAAGCTGTCTTACTTGCTTTATCCTGGTGCGGCGTAGACATGGCAGAGTATTTGACTGACTGGCTAGTGAGAGGACAGCGAGGCAGCCATCTGAAGGCCCTCTGGACTATCCTGGCCCTCTCTGACCATCTGGACTGATGTTGGCGAAGTGATTTAGCTGGTTATTTACTGATCTGAAAGGCTAAAGCTACTTTGATGGAGCAGAAGTCGAAAGTACTTTTAGCCGTTGTAGATACGGAGGAGAAGCGCATACTAGGAGCAGTCAAGGCCGTATCCAGGGAGACATACCTAGAAACCCTTACTTAGACTCTCACTGTCTATGGTATTCTCTCTCTCAATCTCTTACCTGACACTTCTTTGCCAATATCTGCTCC
>1341 26 26
ATAGACAGACAGATAGACAGACAGAT
>1342 49 98
CTTTTGAATAACCTAGCCGTTTTCTATCTTGCGAGGAAGCATCAAAGAC
>1343 44 40
TCGTGGTTGCCAAAGCCCTGGGGGGAGGAAAGCGCCTGATAGCC
>1344 130 3731
CAGCGTGCTATCTTTCCTCAGCCACGCCGAGTCATGCCGACCGATATCAACCCCGATGCCTTACCGGAACTTAAGAGTCTAGCAACATGGCTTTCCCGGAGTGCCCAAATGAGGGAGGAGAAAGGGAAAA
>1345 364 779
TTCTTCATCAAGCCCCTCACCAGAGGTATCGCCGGCAAGGTCGACGATGCGTATCTGCGCCACAACATCAAGCTGCATCTCGGCTTCCTCGAGGACCAGGTCAAGTCGGCGCCGCAGGGAGGGCCGTATCTCTGCGGCCCCGACCTCACTGGCGCCGATATCATGATGAGCTACCTGCTTGAGATCGCCACCGCCAGCAAGGCCATCACTGCAGACTCGCATCCCGCGCTGGTCGCCTATCTTGACCGGCTCCGGCAGCGCGAGGCCTACCGCAGGGCCAACGACCTGATCGTCGAGCTCGAGGGCAGCTGTGACTTTGTTCCTCGTTAGTAGCATGTGCACTTTATATACATAATACCCGTAA
>1346 41 430
TGTAGCATAAACGAGCGGGAAGGGAGTGTGGTACAGAGAGT
>1347 136 224
GGGGCGAAGCCGACCATGAAGAAGTGCAGACGAGGGAAAGGAACCATGTTGACGGCGAGCTTGCGGAGATCAGAGTTGAGCTGACCAGGGAAACGCAGGCAGGTGGTGACGCCAGACATGACGGCGGAGACGAGGT
>1348 41 423
AGAGCTAATACATGCTAAAAAACCCCGACTTCGGAAGGGGT
>1349 30 414
TTATTATTATCATCATATAGACCCTTTGGG
>1350 25 12
GAAGAAGAAGAAGAAGAAGAAAAAG
>1351 31 18
TCAAGGAATACGAATTGAGGAAGAGAACTTC
>1352 340 8479
AAACGGGCGATAAGATAGCACAGCTGAAGGCACAGCCACGAGCAACGGCCTCATCCTGGTTTAGGGTGAAGGAGAGTTGCTTGCCGAAGAACTTACTGATGGCCTCCTTGATAGAGGGGACACGGGTACATCCACCGACCATCTCAATGCTATCAATCTCCTCTGGCTTAAGGCCAGCCTCGGCGAGAGCCTGTTCAAGAGGGACAGTGATACGGTCAAGAAGTGGCTTGATCATCTCTTCGAGTTCCTCACGCTTGACCATGGCACGGACATCGACATCGTTCATAATGGACTCAATGCTGATGGGTGCCTGGGCGTTGGCAGAGAGGATCTTCTTTAG
>1353 32 312
GTGGCATGGGGGCGGGGGCTGGGGCGGGAGCG
>1354 80 273
ATGCCACTTCTTCATCGTCTCCATATGTACAAGCTATTACTTATTATTTAACCCATCTTCCGTTTATACATATCACAAAA
>1355 82 116
ATCATAAGAAACAGGTAGGGAAAGTATGTAAGAAGCAAAAGGAGAAAAGGATACTTACGGATCGTCTTCCTCGGCCCAGCGT
>1356 93 233
CTCGCCGGCTGAGGTCTGTGTCAGACATCAAAAAGACGCAGACCTTACGTATTATACCGTCTCTTGCTTCTTCTTTTTCTTCTCCTCCTTTTT
>1357 47 362
AGCCTGCAATAGACGAGAAGCAGGGTTACATCTTAATATGCAACAGA
>1358 254 460
CTTCGATTCCAGGCCTTCTCGCCAGACAGATACTACTAATTTCGTTCGCCAATATAGCCATCTGGTAATAAGAGCCCCACGACTCTTTGTTGAGGTGACAAATGAGCTGTTGAAACTCTCAAGATATGACGCAAACCAGCGGCCTCAAACACTTGTTTTAAAGAACCCGAAGAAAAACGATAGTTTTCAGTCAACAGAGGAAACAGATAACCAGGAGGAAGCTAAGACCGAGGGAGGGCAGTCTCCGCGAGCAG
>1359 481 1967
GGGGTGCAGGAGCAGCCTCTCGTGGCCGCTCGTAGCTTTTCCTCGGCCTCAGGGGCAGCGGTGGTTTAGGACCTTCGTCCTCTGGTATGTGTAAGAGACCTCGTTGGCTCTGGGGGCGTGGTGTGGGTTCAGGCTGGAATAACGGCCTCCTGCCGCCATCCCAGCTGGCTCGCACTGTTGTTCCAGAAGTCTGGTCATGCCGACTCTGCAACTGCGGCGACCCTATAGCGGATATTGATGCGGTTACCTGGGCACTCCACCGCCGTGTGTCTTCATCAACAGGCTGAACGGGGAGTGGTCGAGGTGGGAGAATCGGTGGTTGCGGCTCCCACAGAGGCTGGCCGGGCGACCCTGACACGCCGATAGGAGAATGCTCATGCACAGGAGTTACACTCCCTAGAGCTAGATCCTCCTGCTCCCTTTCGCATCTTATATTTGCATTTTGCTCTGGATCTTGGGTTATAAGTTGGGGTCGGGTTGG
>1360 745 2270
ATACCGCACGGTATGATGAAGGATATGACCTAAGAGCCAAGCGGGTTGCTGTTATCGGCTCTGGAAGCTCTGGGGTACAAACAGTGGCAGCTGTATACAATGACGCGGACAGACTGTATACCTGGGTGAGAACTCCTACTTGGATCACCGCTGGATTCGGACCTAAATATGCCGGAACAGGGGGATCAAATTTCTCTTGTGAGTCGGCGTTGTTTTCTGTTAGTGATCTACTGCTAATTTGATACTAGATGACGAAGAACAAAAGAAACTATGGAGGGATGACCCTGAAAAATACAGAACATACAGAAAAATGATCGAAGATGAGCTAAATAGTAGATTTCGATTTGTTCTAAGAAATAGCAAAGAGTCCGATGATGCAAATGAGGTGGGTTGGTTCACTTCCGATAATTAACTACCAATGTGGTCACAATACTAACAAGTATCTTGTATTGATAGTTCTCCTACAAGGAGATGACGTCGAAACTTGGAGATAATCAACGACTTAAAGATACAATAATACCCACTAACTTCAACGTAGGCTGCCGACGCGCCACTCCAGGAAATGGATATCTCGAAGCTCTTGTGGGTGAGAAAACAACCTGCTATACCGAAGCCATCAAGCAAATTACCGAAAAGGGATTCCTAGATCCCGACGGCAAAGAGGTAGAAGTGGATGTCATCATCTGTGCCACAGGATTCGACACTTCATTCCGTCCTCGATTCCCCATCATTGGCCTTGATAAAA
>1361 26 896
GATTAACGAGATTCCCACTGTCCCTA
>1362 42 99
GCATCACCTCCACGCGCAACTCGGCCTCTTCTCACGGTGCTT
>1363 29 4482
TGACTGCATCCTGGTCGACTCGGGATGGG
>1364 34 20
CCCGGCGATCCTTCCCCAGGAGTTGGCCCGAGTT
>1365 1233 3071
TCTTATTCTGTGCTGTCTCCTGGCTCCCTTTTCTTCTTCTTCTCCGTCTTCTTCTTCGTCCCCGTCGTCTGCTCAAGATGACTTTGATCTTCTGTCCATCCTCGCCGTCGTCCTCGCCCGCTGCTCGCCTCGTCCACGGCACCACCGCAAGCTAGCCAACGAGCCATCACCAACCCCGAGCTGTCTCGCTTCGGCCAAATATCGCCCTCCCGCCCTTTGGCCATCACTTCCGAGCGCCCGCTGTCACTTCTGCTGCCGCTCCAATATCGCCGTCGAGCCTCGGGTTGGCGGTCAAACCGCCCTTGCAAACACGAAGCCGAGCCCGAGAGATCTTCTCCTATAACCTGTGTCGTTGCACCCAGAGACCGCGAGAAAAGCTCTGTCTGGCAGATCTACATAAACCTGACCTGTCCATCCTACTGCCAGGCAAAGAACTGGCTGCCAGAGGCGAAAAATGTTGACCCAGCAAGCGTGGGATGTTGCCATGCGGCGGCGGTTCAACTTCAAGTTCACCAGTTCGGTGTGTTTTTACTCCTTCTCCTTCTCCCCCCTGTCACCCCCGTTCGTTACTTATTAATATATGCCGAATGTACGAATTTACTGCACTGAATTGCGGACTGACGGCCTGATAGAAACGACCGTTTATCTCTCCTCACCCCGCGCCTGTTGTGGATGAATCGAGATACTACAATTTTGACGATACCCTGGCCCCTATACGTCCGGGGTCGCCTCTGGCAGACCGGCCAGTAATCGACCCTACGACGCTGGTGCACCTTCGACACGCCTGTATCCTGCTCTATCATAGGGTCAAGAACCAGGGCCAGCCTGTCCGGTGTGCTGCCCTTCCTCAGCCGGATCCGGGCTACTCCCAGCACGAACATGAGCGTCACAAACTGGCTGCTCACCCACCAGATAAACGGCCTATAGGCTCCGTGGACGAAGGCAATGCTTCTGGGAGGAGTATCCCACCAGAGAGTGCATCATCTGGACGCCATAGACCGCTTGTTCGGACAGACTTGCCGTCTTCCAGCTTGCCGCCTACTTCTGGCCCCGTGGCTCCCAATAGCGCCAGCGTTGTTACCGACCAGCCTTCCCCGGAGATGGGAATACGACGGACAACATCTGCTCCTATGCATACAGAGACTGGTATCATAGTCGAAGACCCTTCGTATCCATATACATCTCGGAACTGCCAGGTTCCCAGCGTCAGCCATGGCACCAGCCTGCCCACAT
>1366 91 134
TCACGGTTGGGACGATGGCGCCCTGGGCAATGGGGCGGCAAGTCAGATTAATGCATGAAGTGAAACCGCTAACCTCATCCTACTTACAAAA
>1367 41 68
GATGAGGAGCATAGACCTTTTTTTGGGCCTCATCTACGCCC
>1368 42 36
GATGAGGAGCATAGACCTTTTTTTTGGGCCTCATCTACGCCC
>1369 48 203
AACGAGTGCCATTGAAAAAGCGTTCAAAAATTTCACACAAGAGAGAAA
>1370 49 60
AACGAGTGCCATTGAAAAAGCGTTACAAAAATTTCACACAAGAGAGAAA
>1371 99 152
GGTAACGCTTCTTCAGCGTCCGGTACCGTTTCAGGTAATATCTGCATATCACAGGTTAGCACGGCGGCACTTACTTGCTTTGTTGTCTTGTTTATTTTT
>1372 77 448
CTGTCCCTCACCTGCACTGTCTCTGGTGGCTCCATCAGTAGTTACTACTGGAGCTGGATCCGGCAGCCCCCAGGGAA
>1373 88 128
CTGTCCCTCACCTGCACTGTCTCTAGTGGCTCCGTCAGCGGTAGTAGTTACTACTGGAGCTGGCTCCGGCAGCCCCCAGGGAAGGGAC
>1374 45 316
ATGAATTGACCATTTATATTCCCCCGGCTGGTGTCGTGCCTGTCA
>1375 44 160
ATGAATTGACCATTTATATTCCCCGGCTGGTGTCGTGCCTGTCA
>1376 713 7737
TCTTTCGGATGATGTCGACGAGCTCATCGGAAGTCTTGCTAGAGGTGCCGTAGGTCTCGACAAAGATGGAGAGGGGCTCGGCAACACCGATGGCGTAGGAAAGCTGGACGAGGGCACGGCGGGCGAGCTTAGAGTGGACGATGGACTTGGCGATCCATCGGGCGACGTAGGCAGCAGAGCGGTCGACCTTGGAGTAGTCCTTTCCGGAGAAAGCACCGCCACCGTGGGCACCCCAACCACCGTAGGTGTCGACGATGATCTTACGGCCAGTGAGACCGGCGTCACCCTGGGGACCGCCGATGATGAAGAGGCCAGATGGCTGGATGTGGTAGATGGTGCGGTCGTCGAGAAGGTTGGCTGGGATGACCTTCTTGATGATCTTCTCGAGGATCTCCTTTCGGAGGACCTCGGTAGTAATTTCCTCACTGTGCTGAGCACTGACGACGACAGTGTCGACGCGGACGGGCTTGACGGCGCCGTTGTCATGGGCGTACTCAATGGTGACTTGGGTCTTGGTGTCGGGGCGGAGCCATGGGAGGGAGCCGTCCTTGCGGGCATCCTTCATGGCACGGTTGAGCTTGTGGGCAAGCTGGATGGTCAATGGGAAGAGTTCAGGGGTCTCGTCGGTGGCATATCCGAACATGATACCCTGGTCACCAGCACCCAACTTCTCCAGGGCCTCATCGTAGTGAAGACCCTGAGCAATGTCGGGG
>1377 47 65
AGGTAGACGGGAGCGACAGCACCACACGCTGAGCGTAGTTGCCCTTG
>1378 299 1093
GTGACGGTCACTACGGTCTATGGCTAGATGACTCGTTTGAGAAAGGTGTATCCAGCCCTTGCCTCACATTTGGGAATGAACCACTTAGTGATGAAGGGACTAAGTTTGACGTCCTGGCCGTCGAGGTATGGAGTATTGGATAAGACAAGGTATGTATTACTAGTCAACGAGAGTTTATTTTGAGGATATCTACATCTATCTTTGACCGAGTCTTCCTGTTCTCAGGGGAAATGGATGGTGTCACGTCAAGGTGGTTTATACCCATTCTGTTAGTATGTCAATACTCAACTCCATTTTAC
>1379 47 46
CAGTGGGTAAATGTGTAGAATTCCCGCTGGTCTCCTCAGAGTCTGCT
>1380 45 42
TGGACGGTTTGGATTTGTTTGTTTGTTGTTCAATCATTTGATCGA
>1381 86 124
AGAATCTTGCCTTCCTGTCTTGAAGATGGGATGAAAGGGGAACAAACGGCTACGCCCGACAGAAAATGAGTTTGCGTCTACTTAAT
>1382 31 1057
ACACCCAAATAAACTACTTCCCTGACCCAAA
>1383 47 2148
TACACAGAGATCCTGGACCTACTTTCTCTCGCCGTATGCCTTAGTGG
>1384 49 52
TATTCGGCTGTCAGAGGTGAAATTACTTGGATTTGCCGAAGACTAACTA
>1385 168 1199
GACATCTGATCAGTGTCAGAACACAGGTTGGAGACCAGTGGGCTGAGGGAATACGGCCAGTGATGATATCAAAAAGCCAGAACAACGGCCGATGCCTCTGCTTTCGGGTACATGGCGTTTGCGTGTTGGTGGCTAGTTCTGAGGTCGCCTATCTCCAGTGCGAAGGGA
>1386 143 238
CCCGATCGACTTCACGTTGCTTCCTAATCCCTAATTCTAATCCCTTGCTTGCTTGCCGGCCGTCTGCATACCCCATGGGGAACAGACATTGCGTTTTGGTCGCGCGATGAGTCTTTGGCACGCTACCTTTTATCCGATTTTTT
>1387 30 78
TGCGCTAAGGTAGCGGAGGTGCAGTAACGG
>1388 155 262
GGGGGTCCGGGACGGGATAACATCCACCTCCAAGGGCGAGACGTTTGATTCGGTTCGGTTCTATAAGGACAACGAAATCATCATTGGACATGGGATCTAATATACTCGCTAATTAGCAGTGCTCGGTTCTCTGCTTAGTTCGGACTTCTTTACTT
>1389 46 44
ACGGTGTTGGCTTTGGGAAGATTTTGACCACTTGCCTCGACTTTGT
>1390 26 7195
TCAGACAGCCGCAGAAACCAATTATC
>1391 27 24
TTTCCATTCCATTACTTTCCCCCATGC
>1392 25 8
AATAATAAATAATAAATAATAATAA
>1393 30 1742
TTTACCACCCGCTTAGAGCTGCATTCCCAA
>1394 25 36
CCTTGGCTTCGGATTTGCCCCCCAT
>1395 49 63
CCTTGGCTTCGGATTTGCCCCCCACTGTCTTCTTATGATATCTGAAGAG
>1396 457 4764
TTTTGCAAAAGGCGAGGAAGAGGAAAGCGAGGGGAGGGATAGGTATAGTATTGTGTATTTCTGCCATCCGTGCCATGATACGGAGCTGGTTGCTGTGCCTAGTAACATTGTTGAAGAGGTTGGTAAAGGTAAGGATACGGGTGAGGGGACGGAGATGGTCGGAGAGAAGGTGGTTACTGCTGGAGAGCATTTGGCGAGCAGACTTGCAGCTACGTATGGTAGGTCGGTGGGAGCATATCATCGTGACTAGGCAGGTAATATGAGCAAGCAGGTAGGTAGGCCTGGTCAAAGTGATTGGTGATAATGTATATTGTATATACGATCTCAATTCTCCGGCATCAACACAGACTACACTACACTATTGCATACATACAAGCTTGACAGATAATGACAAGGAAATATAAAATATGAAATATAAATATAGACGCAAAGAGATATATGCAGACGAACAAAACTA
>1397 28 20
ACGACAATGTGATTTCTGCCCAGTGCTC
>1398 47 1350
TCGTTGAAAGAGGCGAAGATACGGGCAACGCCGAAAACGTTCTCGCC
>1399 48 808
CACCGAGAGTGGCAATGTATTTCTTCTCGAATTCGCCAGTAAGATGAC
>1400 61 82
AAAATCGTTCTCTAAACTACCCCCATATCATCGCCTTCGAGCCTCATTCCCGCCAGCATGG
>1401 25 8
TTTTTTTAATTTTTTTTATTTTTTT
>1402 33 656
GGGATCTCTGGGAGGCGGCCCTTTCCGAGGACC
>1403 676 1553
ACGCTGCCAACGCTCGCTCATAACCGTGTCTTCACTTATACTCTGATTGCGTCTAGCTCTGCCATTTGAATCGGTGTCGGTTCACCATGTCGAAGCCGTGGGAAGTCGACCTAGAGACAAGGAGTAAGGTAATTATGCACCCAACCTCACGCTACACGGCACACATCACACATTCTCCCACGCCCTTAGTTATCTACGCCATGGAATAAAAGGACTAGACTGACGGCAGCTCTATTGATCGTAAATATAGCTCCAGATCATCCAGAAAACCAACGGGAACGATCGATGTTGCGACTGTGGCGCTCCCTCCCCGCAATGGGTACGATAACCACCTCTGTCCCTTATTGAATTCCTGGCCACCGCTGCATTATTCCAAACGAAGGCACTTACAAAGACTGCTTCTAACATGATATCTGCATTCACTGCTCCCAGGCGTCGCCTAAATTCGGAACGTTCATATGTCTCAATTGCGCCGGCATCCATCGCGGCCTTGGAGTCCACATCTCCTTTGTCCGCAGCATAACCATGGACGCCTTCAAACTCGCTGAGATCCAACGCATGGAGAACGGAGGCAACGAGCCCTGGAAACAGTTCTTTGACGCACATTCACTCACTCTCGCAGAGGGCAGGACCTTCGAGGACTCCACCGTGAAAGAACGGTATAGCGGCGAGGTAG
>1404 729 2804
GGGGAGACAGTTCCCTCAGAGTAAATTGGTTGAGATCAACGCTTATTCTCTAGGCAGTAAATATTTCAGCGAGAGTGGTAAGTTGGTGGCCAAAATGTTTAGCATGGTGGAAAGCATGCTAGAGGACGAGCCTGATACGTTGGTCTGTGTCTTCATCGACGAGGTTGAGACCATGACGGCCCAGAGAGAACAAACGTTAAGTGGAAATGATCCCCTTGATGCAATGAGAGCTGTTAATTCTCTTCTCATGTCCTTGGATCGGTTAAGGCAGCACCTTAATGTAATCGTGCTCTGCACAAGCAATCTCCTTTCTGCTCTAGTGAGTGATCTGATGCCCAGAAGTCAGGATAAAAGGGTTGATAATGTCATATTAACATCAATGCAGGACTCAGCGTTCCTTGACAGGGTTGATATTAAACAATTTGTTCCACCGCCTTCAGAAATTGGGGTATATGAGATCTTCAGAAGCTGTTTAGAGAGCCTGAGTAAATGTGGTCTGATAGAAGGATCAAGATTCGATGTTGCCCCAGTTGATCCAACCGACACAGCCACGGAGCTCAAGTACATTATCGAGCCTGCCCAGTGTCTCGTACTACCTAGTTATGGGGAGATGCAGTTATGGTATCAACTGTTTCCATCTTCCATCCCAAAACAGCTAGCGGATGTTGCACAAGTGAGCGTTGTAAGTGACATGTATATACTTCACTCTCAGCGTATTGGTGCCCCCTT
>1405 43 113
AAAATAGAAATCACAGCTAGAAAAAGGGCGCTTGATGAATGAA
>1406 44 65
AAAATAGAAATCACAGCTAGAAAAGGGCGCTTGATGAATGAATA
>1407 38 1307
TTTTTTCCTCGGTTCGTTCGAAGTGGATAGAAAAGGAA
>1408 229 410
ACAATCTCCTAGGCTGCAGATTCCTCGGCTATCCTCCAATTGTTGAAGGAACGTGGGCGCCGAGCTCGAATGTCTCGGGCTCGAGCTTTGTTTGTCCATATCTTGACGTGTTCGTCATCACCACAGGACGCCAGCATACAAGCATCAGCGGGGTTCCAGGCTACCGCATTTGTCCGTGGTATGTGGCCGGTCAACCGTTCGACAGGGGCACCGATGTTCTTGTGCCAAA
>1409 51 175
GAGAGTGGGATTCGAACCCACGCCCCCGAAGGGACTGGTGCCTCAAACCAG
>1410 1114 3841
TTTTTCTATTCTCCTTTCTTTTTCCCGCAAGTGGAAATCTGACTTATTGTTGTACAGTGGATGGACCACATCTGCGAAACTCAGACAGACTCTGATTTCCTATGTTGCTCGTGAACTTAATGCCACTTATAAGTCGGCTGCTACCAATCCATCATTCCCCTTCCCAAGCCCAGAAGCGATTGATGCCGCCATAAAGACCGGTTTCTTGCGACTTGATCATGAAATTGTGATTGAAAGCGTGGAAAAAGTTGTCAAGGCTAACTCTAAAACTGTTGCTGCCGAACTTCTTGCCCCGGCTCTGTCTGGGTCATGCGCTCTTCTTGCATTCTATGACAGCAGGTCAAAGTTGGTACGCGTTGCCTGTACCGGTGACTCTCGGGCGGTTCTAGGACGTCGATCGCCAAGCGGTAAATGGTCAGCCATACCACTATCTGAAGACCAAACTGGGGGCACGGAATCTGAAGCCAAACGGTTGCGCGCTGAACACCCCGGAGAAGACAACGTCGTCCGGAATGGAAGAATTCTCGGTGGTCTCGAACCTAGTCGAGCCTTTGGCGATGCCGCATATAAATGGCAGCGTAAAACACAGGAGAAAATCAAACGGCACTTCTTCGGACGCACTCCTAACCAGCTCTTGAAATCTCCCCCTTATGTTACTGCGGAGCCCGTTATCACAACGACCAAAATTGACCCTTCTAAAAGCGATTTTTTGGTACTGGCTACAGATGGCTTGTGGGAAATGCTAAGTAATGAAGAAGTTGTTGGACTAGTCGGGCAGTGGATTGAACATCAAAATCCGGTGGAAAGGATGGTGTGGGAAACTGGATGAAGAGCTGGTTCAGCAGTAATGGATCTCTGCCTGTCGAGATGGACTCGAAGGAAAAACAATCCGGTCAGAGATTACCCATCCGTCAAGTTCAATATGAGATTCCCCAGGATACCAACCGTTTCGTAGTGGAAGACAAGAACGCAGCAACTCACTTGATTCGAAATGCTCTAGGGGGCAAAAATAGGGAACTTGTTTGCGCTCTTCTTACCCTTCCCAGTCCGTACGCGCGAAGATACCGTGATGACCTTACAGTTGAAGTGATCTTCTTCGGTGAAGGTGAAAACA
>1411 45 81
GGCAAGGATTAAGATGGATGAAAAACTTATTTGGTCATTAGATCG
>1412 25 3135
TAATTTGCGCGCCTGCTGCCTTCCT
>1413 49 50
AGTTGTGCAATTGGCCGTCTTAGGTCGCTGTGATATAGTTCGATATCCC
>1414 48 48
AGTTGTGCAATTGGCCGTCTTAGGCGCTGTGATATAGTTCGATATCCC
>1415 25 15
AAAAAAAAAGGGCGCGCTCTTAGGA
>1416 45 42
CAAATACCCTCCATCTAACATTTTTATGTATCATGGAACTTGCAC
>1417 44 111
CAAATACCCTCCATCTAACATTTTATGTATCATGGAACTTGCAC
>1418 520 1583
CCCTTAGCCCTTAGCTATAGACGAGAGCGCCCAAGTTCTAACAGTTGCAGTAATAACGACTTGTGAACCGGAGAACGTCAAGACCGTGCTGGCCATAAAGTTCAACGACTACCAGCTACCGCCACGTCGCAAGGCCGGCTTCCGTGAGCTCTTCGGCAACGGAGTCTTCACCAATGATGGCAGCGACTGGGAACACTCCAGGGCGATGCTGCGACCCAACTTCTCGCGCTCGCAGATTGCAGACCTAAACATGTTCGAGCGTCATGTCCGCGAGCTTATAGAGCTGATCCCTACTGACGGCTCGACTGTCGACCTGCAGAGCCTCTTCTTTGGCATGACGCTTGACTCTGCCACCGAGTTCCTCTTCGGAGAGTCTGCCAGCACTCTGTCCGGCCACCGCAGCACTGCGCCTAAAGGCGACATCTTCGGCCAGTCGTTCGACTACTGCACCGGCTACATTGGAAAACGCTTCAGGTTTGGGCTGCCGTCCATCTGGGGGAACAAGAAGTACAGGCAGGGG
>1419 101 198
CCTCATCCTCTTCGTCATCATCCTAGAAATCTTGTTAGTCAAGTCTCTTTACAGCACAAAGAGCAATTGTAGACATACCTTCTTTGCCTTGGCAGGCTCAT
>1420 109 310
TTGCTTTGCAATTTCAAGGAGTTGATGCACGACATCATCCACGACGGCCTTGATATGCTTGGAACCGGGCTGCGCTGCCAAAACCGCGTTGGTCAGGACTTTTTTACCG
>1421 379 1009
TGGAGGTTGGGTACACTCACGACCTAGACAAGAAAAAGAAAGGGAGTCAGCTACAGAGAGAATAAAACACATAACGAATCCTTCCTTTTTTCTTTGCGCTTCGCTTCCACACTCTCCTGCTCTCTCCAAAGCCTCTCTTCCCCCTTGACGTCTACATCTGCTCTCCGAGTGTAATGTCAAAAACTCACTGACGTGTCCCTGTCCTATAAACGTAGAAGAAAAAAATTAAGATCTGCATACTTCCATAGTAGTTGAAAAAAAATTCGCGAGTTGCATATTCCTCATGACATACCACCGCAGTTGTAACTGTATAGGATCAAGAATCTAGATTTTAGCGAGCGCTCCGATTTATTTATTTATTTTTTATTTTATTTTTTTT
>1422 26 86
TGTTGTTGTTGTTGCTGCTGCTGCTG
>1423 38 75
AAGACTAGAATAGAACTTGTGCCTACTAGGCATTCCTC
>1424 45 42
TCAGCGTCGTCTCCTTTTCGTTTTTGACTTGTTCCTCTCTCTCTC
>1425 48 1014
TATACGTCGATCATAGTTCAAAGGGCAGGGAGTAGCCATTCGCTAAAC
>1426 28 1140
CCGCCCAAGACGGGATTCTCACCCTCTC
>1427 29 83
GGCCGTGGGCGGAACCAGGGCTTTACTGT
>1428 28 113
TAACCTGTCTCACGACGGTCTAAAACCC
>1429 201 948
CTGAGTCATGGCGTACTCATCAATGGGGTCGACAAGGAACAGAACCTCGAAGTTCTTCTCCTTGAGAGCATCAAGGAAAGGAGACTTCTGGACAGCCTTAAGGGACTCGCCAGTGATGTAGTACATGTTGTTCTGGTGCTCGGGCATACGGGTGACGTAGTCGGAGAGAGAGGTGAGCTCGTCGCCAGACTTGGTGGAGTT
>1430 115 198
TTCAAGTCCAGGAATACGTCAAGGTATGACCCGAGTACATGCAGGATGACAGGACTTGCTCAGCTTGCTAACCACCACAAACCCACACAACAGGGTCCGCTGGACCTGGTAGTGT
>1431 32 112
GTGGTCTCAGAAGGCCAAGGACCGCAATGATC
>1432 47 667
AAAAGGCTCACTCATAGATAAACAGGAGAACCAAGATCAAGGCCCAG
>1433 47 255
AAAGCAACATCGATTTGCTTGTTCGAAGGAACTTTGCCATTGGCAAA
>1434 120 192
AAAGCAACATCGATTTGCTTGTTCTATATTGAAGGTGATTAGCAACACGTAACCATAAAAATAATGCTTGAAAAGGAGTTGAATTTAGGGCCATACCGAAGGAACTTTGCCATTGGCAAA
>1435 57 66
GATTGCGAGAGGTTGTCTATGTTTGCTCCTTACTTCAAGCAGTTTACAAGCCGAGAA
>1436 107 332
CTCAGGCGTAGACATTAGTAGACTGGTCAATAGTTAGTGGCATGTCCAGCGCTGACGTATCATAATCTGGAGTGAATGCCTACCTCGAAAGAGCGTGAAGTTGTGTG
>1437 44 171
AAATGACAAAGAATCTGAATAAAATCACCAAGAAGCTCTCCAAG
>1438 181 830
AGCGAGTCGATGAGCTCAAGCGACGGGTGTTATTATTATTGAGAAGACACAAAGGAAGTATTTTTGAAATGCTTTTCCATTGGAGGATTAAGGAACATTCTAAGTATATATAAGTAATAGATAATATGTATAAAATCGCCAATTCCAGACAGGCGAAGGAAAGCGAGCAGACACCGAAAGG
>1439 1206 4131
AAAAAAAGGAAGAAGAGGTGGAAAGGTCAGACGGCCGTTGTCTTTGCCTCTTGAGGCTAGACTGGCTGAGTAAGAGATGAGTCAGTCAATAGCTTAGTCATTGATTAGATAATGATTTGTGTTATTGCTGACTCATCACAACGCACGAACCACAGGCCGTGGATAAGTAAGCCGAAAAAAGGCAAAAAGTTTAGAAAAAGGAAAGACAAAAAAAAAGACACAAAACAAGGACTTCAACTCTGCCGTCCACCCACCGACACCCGCAGCGTCCAACGGCCACCGCGTTCTTGTTTCTTCGTTGAAAAGAGCTCCCTTCCTCCTGATAGACAGCAGGTCGAGGAGCAATCAGTTGGGTCGTTTTGGCTACCAGGCGGACTCGATAAAAGCTGCTGGAATTTTTTCTTTTCTCTTCAATACTGCCCCTCCACAAAATAAATTTATCTAGTTACAGGACACCTATATACGACAGCATTCGCAGCCATCCACCATGTCTGATAAGCTAACTAGGATTGCTATCGTTAACAGCGATAAGTGCAAGCCAAAGAAATGTCGCCAGGAATGCAAAAAGTCTTGCCCAGTGGTCCGTACTGGCAAGCTTTGCATTGAAGTCGCCCCAGACTCGAAAATTGCGTTTATCTCGGAACGGCTATGCATTGGCTGTGGTATCTGCCCAAAGAAATGTCCATTTGGTGCAATCCATATCATCAACCTGCCCACCAACCTGGAGTCTCAGGTCACCCACCGTTACTCAGCCAACAGCTTCAAGCTTCATCGACTTCCCATGCCCCGTCTGGGTCAGGTTCTTGGATTGGTTGGAACAAACGGTATTGGAAAGAGTACTGCACTCAAGATTCTTAGTGGAAAGCTCAAGCCCAACTTGGGTCGATATGACAACCCACCGGACTGGGAAGAAATCTTAAAGTATTTCCGTGGATCTGAGCTTCAAAACTACTTCACAAAGGTCCTAGAAGACGATCTCAAGGCTGTCGTCAAGCCCCAGTATGTCGACCAGATCCCTCGAGCTGTCAAGGGCCCGGTAAAGGAGGTCGGCGCTCTCCTGGAGGCACGCGCTCAGATGGACAATATGGAGCATGTCATGGATGTCCTAGAACTCCAGCAAGTCAAAAACCGTGAGATCGGCCTGCTCTCTGGTGGAGAACTCCAACGTTTTGCCATTGGCCTTGTCTGCGTTCAGCAAGCGGACGT
>1440 37 52
AAGAAATAAAATACTAAAACGAATGAAATACCTTCAA
>1441 39 50
AAGAAATAAAATACTAAAACGAATAGAAATACCTTCAAC
>1442 25 2
TATATATATATATATATATAGTAGG
>1443 140 267
TTCTGGCACTTATCCCTTCAGATATCAATCGTCACCAAGCAGACTAGCTCCCTTCACCCTGAAAATCTTTTGCGCCAGAAGGGGGAAAGCAGGTGGAAAAAGCAACACCGACGCCTTGTCTATCGATGCTTTCTTTTTCC
>1444 100 152
CAATTACTTACTGCTTACTCCTTACTGTCTCTCTACTATTACTATCTTACTTACTCTCTTCCTCTTCTTCTCTTTACTGTCTACTCGCTGTCTACTCGCT
>1445 530 1135
GGCATGTAAAAGTCCCCCTTTCCTCTCTTCCACCGTTGCTCGAGATAATTATTATTATTATTATTATTCCATCTGCTAGCTAGCTAGTCTCTTTTATCTCCCTTGAATATCTCCTCCGTGCAGTCACTGCTGTGCTCTGTCGGTCTGTCTCTCCACCGGCCCCGTAAGGCCGCAGGACGAGAGAGCTCTGCCTCTGCCACGTCTCGCTGCTCTGCCCCACTCTACGGCCTGACTGCTTGCTGGTTGCTGTGCCTGTACAATGTCTGGTTGAATAACCCCGTTTTATTTGTTTTTTGGGAGCCCAACATGCCGATATTTCAGGATCCAGAGGCCCAGGGCCGGGAGTATAGCTGCTGGTCTCCTGCCCTGCCTCTGCGCCGTCCTGCAACACCACCGCAGCAGCAGCATCTTCTCCAGCACCAGCAACACCATGAACAGCCGGATCTAGCAGACGAAGAAGACGACGAGATGATGCTCGACCAGTCTTCTGCTGATCAGAACATGGAGACCGCCTGTCATGGGCCCCCGAC
>1446 91 134
TTTTTCGCTGGTCTGTGTCCATTTCTACCGCATCGTAGATCACTCTGGCAATCTCGCTGGAGTTGAACGGGTTGAATTTGACTCCCCCTTC
>1447 325 602
TGCTCATCACACGGCGTATATGCACGTATTAGGCGGGAAGCTGCAGATAGTCATCACGTCACAGTCCAACCAACAGCCCCAAAAAACAACCCAGGAGATTTAATAGCCCGCCCGTGCAGGCAAAAAGGAGCGGTATGACGAAATCGAGAATCGTAAAAATAAGTAGTTAATATGTAAAAAAAGAATAGAATGCACTCCACCTTCTTGTCAGCCACTTGCTGCTCTGACAGGGGATGCAGAAGATCAAGACAACCAGCTTCTTCATCTGCATGGAGTGAGAGCTGTGTGCTCGTAAACTAGACATAGTTATTCCACCAATCCTTTT
>1448 59 175
GAAACGTATGTGTAAGCTCATTCGGCGGATTTCTAGTACCCTTGGGTCTGACACCGGCG
>1449 224 2311
TTTTTATATACTTATGGAGTATATAAGTATATACCTTCATGCTATTGCTTGTCCTGTGAAGGAACTCTAATATCGACCGAAGATCTTTCTCCTTCACGCATCTTAGCATGGCGGTAAAGTATTAGTGACTGTCTGTCCGCTTTGCCCAGGTCCCGCGGACGTTTCATCGCCAGAGACTCCCTTCATTCTCGTTCATATCCAATAATAATAATAATAATAATACC
>1450 971 2703
GGAAGAACAGATAGGCTGCGTACACGATTAGCAAGATGACGCTGGTACCTGCGTGATCGTTAGTTCACCTCTCTAAGCACGGTATCAATACACTGACCCCTGGAAATTTCTGCAATGCCAGCTTCGCCATCTAGTTGATACAGTTAGTAGTCTGAAATATTTATACAGTGGGTATGCCCTAACATACTTCCTGACCAGGTGTGGAAGGCCGTGGGGATAATCAGACTGCCGACGGCCAACGCGAGAAGACTGGATGCAGTTTGAGCTACCGTCACGTTGAAATTCTGCTCCATACGGGTCACTCCTCCAACGAAGAAGGACATGCCCATGACCAGCAGCAGGTTAGACAGTATGCTTCCGATCAGCGAGGTCTGTACAATGACAATCTCATTCTTGAACAACGCAAGGATAGACACAATCAGCTCAACGGCGTTGCTAATTTTACCGTTAGTGCGCAATCGAGTAGAATTCACCTGAGAGGACCACTTACCCAAAGGTGGCATTAAGAAGACCGCCAACAGTCTCTCCAGTTCTGCGAGGCGATTGTTAGGGGCAATACAGCGCAAGTTGAAGCAACCTCAGGGATAAAATTACCTCATAGCGATTTCTTCAGTTCCATATCCGAGCATTGCAGCAAGGGGTCTATCCAATGGGTCAGCATTCTTGGTCCCTGGTTTCCTTCAATCTTTAATAAGCCCAAATCTTACACAATGGCAATGAAATTGACCACGAAGACGGCGACCGAGTTGACCTTGAGGTAGTACATGATAACTTCGGACTGTCAGCACATATCACTTATTAGCGGCCCTGGTCGAGAATTGGGCAACGTACTTCCAGCGGGTGCCGCAAGCAAGAGAATATTGATCCATGAGCTGAACAGGGTAGCTCTCAGCTGGCCGGCAATGGTAAACTGTTTTGCGTGTCCAGCGGCCGGCACATCTTCCCCAGGGGTGGTCTCCTGCTGCTTGTCC
>1451 229 492
ACGACATCCATCTTTGCCTTGCCTCTGGCCCTGGGCGCGTTTCCCCAGCGCCAGGCCGTGCAAGCATCCTCTCTGGAGGAAGAGTTCTGGGGCCGTGGTGGAAGCACCGGCCTAGTTGAGTTCAATCGTGGCATCTAACCGGACCACCTTGCTTGACATTTAACCTTTTTCATATTTTCTGCTATTTTCTGCTATTCCCCGGGCTTTATGACATTTGCAGAGCCTTGTT
>1452 69 90
TTCTTCCAAGGAACGTCTCTGTGTATGCGGCCAAGTCTGCGATCGTGGCATAACCATTGTGCCAACATT
>1453 26 10
GAAAAAGAGACATCCTCCTTCCAAAC
>1454 26 6
ATTTTTTTAACTTAAAAAGATAAAAT
>1455 286 4251
ATTTGGGTGAGAAAGGGTTGATCGAAGGGAGATGGCAAGGGAAATGGAATCAGATGCTATCTTCTCTTGTCGATGTCTTGATGCTCTTGCTGCCTGCGCGAGATAAAGTGAAATCATTTTTTTTCGATTGTGGGTCATGTGATTCATGCAACGGGTGAGTTTTAGGTTTGGCTCAATATCAAAAGTTTAAATAACATGCAAAGAGGGACAAACACAACTCGACAATCTATCTAGGATATAAGCCTCAATATATATATATATAAAGGCAGGATACTCTGCCTTCGTA
>1456 43 57
GAGAACGTCCCTGAGGTTCCCCTTCGTTGTCGACTCCAAGTGC
>1457 395 1208
CCTGAACGTCGGAGTTGCCGCCAATGTGCTTCTGGGAGATGAAAACGTTGGGGACGGTGCGTTGGCCACTGATCTGTTGGAGGGCGTCTTGAAGCTCGTCACCGTCGGATTCTTGGTCAAGCTCGACGAGCTTGTACTCGGCGCCAAGGTCGTTCAGAGTCTTCTTGGTGGAGCGACTGAAGCTGCACCATGATTTGGAGAAGACAACGACGTTGTTCTCGTCAATGAGCTTCTGGGCTTTCTCGGATGCTTTCGCCATGGTTTCGGATGATGCAGAGGAGGAGAAAAGGTTCTTGAAGAAGGACATGTGCTTCGTAGTCTGGAATCTGGGGCGAGACGATGAAGAGAAAATCGTCGATGCGCTGGAGTTGGTGACTGAGTTGGAAGGGTTTTGG
>1458 737 2341
CGTTGTTTACCGACTGACTATTAAGCAAGATCATCTGCAACTTCCATACTCGCTATGACAACAACAGCTTTCACCAGCAAAACACAACCGAAGAGTCCGACAGAGGAACCAACACCAAGTATCTATCGGCGTTTTAAACCTCATGGCGTCAGGCTCAGAGGAACCCTCGTTGCTCGAGTATGCCCGTTATCACGGAATCGCGCTGGAGCAAGAGATATTTAGTCACAATATGGCCCTTGATGGACTTATTCCACCCAATTCCTGGGAAATGGGCGATAGTGACGACATAAAGGGGGTCATGGATTTTATGCAGGCTATCGATCCTGCAAAGATTTCTGCAACTAGAGCCAGCACTGAATTGTTATCCTACGTCCTTAGGCTACATAAGGAATACACGAACACTAGTCCTGGGGCTCTTTCGCATCGCCTTTTACCAGACTGGTACAAAGTTGAACAGCTGAAGATATCTCCACCTATCCCTGAACAAGACGCTTCACATGGTACCATATCTGCAGTAACGCTCTTGAAGCTTGATCCATCGAACCTGCAAGCACCGTCAGAGAAGCTCAATGTTGAATCTGATGAAGGGCTAGAATTTCCAACTCTCTACACAAATCTGAGGGACAAGATTCTAGAGGAAGTTGCAAGTGAAAAGCTCGTGTGTCATCCTACAACAGCTTCACTCATACTGGAAACTCTTAACCATGGAAAAGTGCGCAAGTTGGAATATCAGAAAC
>1459 65 82
GGGATGTATGCCATTGTCGCCAAACTCCTTGGTACTTGATATGCCGAACATGTTGAGCTCTTTTG
>1460 1083 4075
AATATTTACTTGGTTGCATTTCATCGTCGTTCACTGGCTCTGATAGTCAGACATATGGAGGTAAAAGCAATTAAATGTTCTTCAAGCCAAATCCAGCAAAATTTATTCTGGAAATAATAGCAACGCCGTTGATTTGGTATCTCACTTGGCCTCTCAGCCATGCTTGACCTATCATTCTTCTGATAATAGAAATGTTTTTTTGAGCGGTGTTGTTGAATTGATGCATCTTTGCCGGCTGGGCCAGTGGAAATATATGGCTTAGTAAGTAATATTGATACCATATTCGTATATATTTCGGCTGCCTAAGCATTGACTTCACTGAATTATGGCGTAATAATGGTATGCATTTCGTCACAACCCACTCCAGGCAGCAAGAGAGCGTCATCGTCAGCTTCATGACTCCTTCATGACTTCTTCAGGGCCGCAAAAAACAAACAAGAGTACTTAATAAGCCCTGATTTCCCTCTATTTGATGCAGATACGAAGAGATACCTTGCATCAAGCCTTAAGCAAGTAACTACCAAAGCAGCAGTTGACTGTCTACTCTCACTGTTTGCGTGTGGAATACCAGCCATGGCAGAGACAGACACAGCGGAGATCCAGTATATCGATGGAGTCAAGACTCTGGTTCCCTTAGGTACTATCTCTACTATCTCCGCCGTCTCTGGCGTCACAAACTCCCAGATGAGCCCTGTTCTTGCCAGTTTAGCTTCCGACGTGAGACCTGCTAACCATGGTGAACAAGGTTAGAGAACAACCCAGAGGTGATGTCCCACCTAATCCATGAACTGGGGGTGTCTCCGAAGCTGGGGTTCTATGACATCTACAGCATCGATGACCCAGACCTGATGGCGTTCATCCCGCGGCCAGTTTACGGCCTTATCTTCATCTGTCCCCGCGATGCATACTACCGTACTCGCGAGAGTATGGGCACAGACAACATGCCCGAGTACACGGGCTCGGGACCAGACGAGCCCGTCTTGTGGTTCAGACAGACCATCAAAAACACCTGTGGTCTGATGGCTCTGATTCACTGCATCAGTAACGGGGAGGCAAGGGAATATATCCCCGCAGGATATGAAC
>1461 38 873
TTCATCAGTAGGGTAAACTAACCTGTCTCACGACGGTC
>1462 31 657
ACAAGAGCAAAGCCGGTGGTCTTTCCACCAC
>1463 46 44
ACAAGAGCAAAGCCGGTGGTCTTTTCCACCACCATAGTGGGTGCGG
>1464 25 26
TTGAATCCTATATACAGTCTTTTTT
>1465 36 25
GACTTTTACCCTTTTGTTCCACTGAGATTTCTGTTC
>1466 933 4056
CCAGTAGGATTTGGCTTCATTTTCCTTTATAACTCGTGCAATAATTATTTAGGTACGTCTTTGTGTTTTGGAATGAATGGTATGGATGCTTTTGCTAATACGACCCCTGAATTAGTGGACACATACCAACACCAAGCAGCTTCTGCTCTCGCTGCAAAAACGTTCCTACGCTCGATATGGGGTGCATGCTGCGTTCTCTTCACCACCCAGATGTATGACAGGCTGGGAGACCAGTGGGCTAGCTCGCTTATTGCATTCCTTGCTCTGGCTTGTTGCGCCATTCCCTTTGTATTCTATTACAAAGGCGATTCTATTCGCCGACATTCGAAATATGCATATGTCGAAGACGAGGAAAACTCTGAAAAGAAATAGTTGCACAATTTTGATCTCCCTGTTATATGGCAGGTCTTAATTTCTGGTTTCCCATCGCATATGTACAGCATTCAGAAAATAGAAAAATTTTAGGACAAGCGTTAGAGACGGTGGATCTTCTCAATATACATACCATGGTCATTAGAGGGCCAAACGGGAATTCCTGTATATATCTTACCACAAATCAAGTATATAGAAGCTGAAGGAATAGAAGCTTTTCTCAATTGTGAACGTATTGAAGCTAGTGCTACAAAATCATCAAGAGGAGTATATCGATAAGAATGAAACCGGCTCTTAAGTCCGGGGAAGCGTGGCTCAACCGTGGCATTGAGCCACCCAGCGCACGAAGCACCAGCATAATGCAAGGGACAACCGAGTAAGTGTCGTTCATGCTCTTTCTTCCTAGTTATCAGACCCAGTAGAAATCCCCAGTGATCTAGTGTCAAAGGGATATCTAGAGGATACATAATGCTACCAATGCATTGTTTCTGTCACCTCGGTATCTCTCCCTCCTTTCGCCATTCAGATAAACAGCAAGATATAGCCTCCCTGTATTTATAC
>1467 32 17
TACAAGTAGTAGAATAACAAACCATAGAAAGT
>1468 62 76
TTATCCCTCCCAAGGAGAAACATTTGAAAAAGTACGACGAATGGTGTAATTCCCCTGCTCAA
>1469 849 3211
CCCCCTACCTGGGTATTAGGACACTGTAGAGATAACGGGTATGGTAGTGAGGGCGGCAGATGAGAGCTGTGTGTTTATATCTGGAGGATACTCCGATTCCGGCTCTACCAGATGGAGTAATGCAAAAGCCTGGATAAGCATAATTTGCCTGTAAATGGAAGAGAAGTGTCCTATCCAATAATTACGGGGTCCCGATAGAGAGGTATAAGGCTAACTTGTATCAGTTTAGAGTCGCCTTGAATCCTTGGTATGCCTGCTCCATTTCGAATGCTAACTCTCTAGCTTGCTCTTCGCTGAGCTCTTCCGTAGCTCTCATTTGATTCAGCGTGATAAGCCATTGGATTATCTTTCCTCTATTTTCGAAGTCTTGTTCGGTTACTTTATTCACGGACTGAATAACTTCTGACAAGAGCGGATGGAGCGCATCTTTGGAAAGCATATTGAGCTTCAGCGCATCAAGAAAAGTTATGAAGTTCTCTGTGGCAGTAAGTATAAGGCTTCCGGATGCCGATGGTCCTGTAGCTGTATTCTGGGAGATTGCATGAGAGGGTTGTTCGACTGTTGCAGGAAGGCCGATGCGTAGTCTCTCGGTGGCGCGTGGACATTCCATCTCCCAAGCACGTTTGAATGTGTCTAAATCAACAAATTCAGTGGCCACAGTATCATCGCTGAGGATGGATCTATATTGCTTTAGCAGCCTAGTGCATGTCTCTGTGTACTCTGATTCCGTAACCGCATCTTTGATATACGCCTTTTCCAGCCCGTCTAGGGTTATAATAATGCTATATATTTCTGCGAGCGACTCGTACAAATCTCTCTCGGCGGGCGAGGAAAACGGTTTAACCTCCT
>1470 225 624
TTTTTGCAAAGAATGGTGGCAGTTCTTTCTAGTGCAAGGTGTGCTCATGGGTTGCTCTATGGGCCTTGTTTTTACCTCAGCAGTCACGGTGACCACGACCTATTTTTCTACTAACCTTGGGATTGCTACAGCCCTGGCAGCTGTAGGATCTAGTTTTGGTTAGTTGCAGCCCTCACTGGTTCTTGATCCTATGCTAATGACGCTTCATAGGCGGCGTGATACACC
>1471 47 161
CTGGAATGTCACCTTTGGCCAGAAACAAACTCCCCGGATGGCGTGTT
>1472 34 3672
AAAGCAACTTCTTCCTCTCTCAAGCTCTCCAGCT
>1473 168 432
AAAACACACCAGAGAAGCTGAATATTTAATTACTATGATGACTTTTCAGGGCCGAGGTTAGTATGATTTGGATAATGTCGAAAGGTCGATAATTTACTCCGTAGTTACTACGCCCAGAAGTTAACTGGCTGCTCTGCCAAAAATACATAAAATAAAATAAACTAAAAA
>1474 28 268
ATTCCTGGATGAATGCTTCCTCGTCCTT
>1475 25 125
GGACGGTGGCCATGGAAGTCGGAAT
>1476 456 1052
ACGGCAAGCTCGTCTGCCTCAGCGTTCTCGGTCTGTGCAAGGATGCCGACCTCGTCAAGAACAACCTTCTCCCCTTCAACTTCAACACCACCCCTGCCCACAATTCCGTCCCGTCCGCCGACATGCACGCTCTCGGCAACTCCCTTGCCGTCAACCGCGTCGCCCGTCCCATCCAGTGGCAGTTCATCAAGGACAACTACGACGCCGCCATCTCCAAGCTGGGCAACCCCGTCGTCCAGGACCGCTTCATCAACCTCACCCTCAGCAAGTTCACGACCCTCGACGACGTCAAGGACATCGAGGAGTTCTTCAAGGACAAGGACACCAAGAGCTTCGACCGCACGCTCGAGACGGTCAAGGACAAGATCAGGGGACGCGCGGCCTACAAGGAGCGCGATGCGGCGGCGCTCAAGGAGTGGCTTGCGGCCAATGGGTACGCTTGACTGCCCAAGGGGG
>1477 46 77
CGACGACTGTGAAGATAAAAACAAGATGGCTTTCGAATTAGCACGG
>1478 878 3984
TCTGTCAGTATGGCGCTGGCAACATCAAGAAACTGCTGCACACGGCTCCTAAGGGAGTCGTCCCGGCTCAATGCAGCTCTAAGTTCCGCAACACTGCCTTCTTTCCTGCTCCCTGCGTTTTCGAGGCCGTTTTCAATCTCCATCTCAAGACAATCTCGAATCGGCGCTGCCCCTATCGCAGTGCCTCCAGAAGTGTCATTACAATTTCGCGATCTGCCTCTAGACCAGACTGTATCAAAGGCGCAGGCTAAATATGCTCCTGTCACTGCAGTGGACGTAACAGGCCCTCTGGGGTCACTGACATTGAAAATTCCGCCATTTTCAACATTAAATTACGACCCAGAATCGAGAAAGGCTTCATTTGAAGTACAGGATGTGACTGTCAAGCACCAGGCTGCCATGTGGGGAACCATTAGACAGCACCTACGAAACTACATTCTTGGTGTTTCCGAAGGCCACATATGCATCTTGAAACTAGTTGGAGTTGGTTTCCGTGCCTCTGTCGAATCGTCTGCGATCACCCTCACTCCTGAATACCCTGGACAGCAATTTGTCTCCCTGAAGGTTGGATTCGCACATCCTGTTGAGCTTGGTATTCCTAAGGGCGTGGAGGCCCGGACTACGCAGCCCACGACTCTGCTCCTGGAAAGTATCGACAAGGAGGTTGTGACACAATTCGCCGCGGACATTAGAAAATGGCGACCTCCAGAACCCTACAAAGGCAAAGGTATATTCGTCAACGGAGAGACGATTAGACTCAAGGCGAAGAAGATCAAGTGAACGAAAGATGGATCTATGGAATTGCTCATGTGTGTCTTGTCTTTACATTGTACAATATATGTGTCATTCGGCGTTACGTGTATTTCTATACAATTTTT
>1479 48 216
AGAGATGGTACTGGAAAGCATCATCGCAAAATTTCATGAAAGCCAGAG
>1480 79 381
TTTTTTCTCTTTTTGCCATTTCCTCTCCTTTGACTTCTTCTCTGCCATCTTGGACAGATAATTGTACCCGATACCGATT
>1481 479 2401
CCTTGATCGATGCTCACCACGCTTATACCCAATAATCGCCCTCAAAAGACCAGCCTCGCCTTCCTCTCCTTAATACCCCCGCTTCAAAATTGCGTTTGTTCCGCATATTCCTTTCGTTGCGATATTTCCCTTGCGTTCCTAGTTTACTACCTTCTCCTTGATCTAAAGTACACCCCGCAGGTGATTAATTCCGATAATTTGCGACCCCGTCCATTTCATGAGTTATACGATATTATGATATCCTGTTCTGGTGGCTCCACAACAACCCAACTCATACCTCCTCCCCGACCCCCTGACCGTCGTTGATAGCTTTCTTTCCTTGTCCTCTCCGGCCTCCTTGTGCGTCTGTATACACCTTTGGTCTATCACCACTAAACCCTTGGGGAACAAATACCGTTGACCCAAATAAGATATTTATTTTTGGAAGAATCCCAGGTGAAGCAAACATTCCTCCAGGACTCAAGCCTCTGCGCCATATT
>1482 257 466
CAAAGTGCGAATACAAGGAGAGAAAGAAACCAGGCCTACGTGCTGGATATGGTTTGTCTCACCCTTGACCCAGCTCACCAGCTATTCAATTATACTGACTGTCCCTCCAGGCCGCGAACTCGAAGGTCGACTCGACAAGCTCGAAGTCATGCTGAGGTCACACGCCGAAATCCTCACGGCCATTGCGCCCAGCTACTTCAACAATAGCCCGGCCGTCAGTGGTGGCACTGCAGATCCGCGATCCCGTGCCGGACAGT
>1483 47 46
AATTCTTTTACGTGTTGATTGATTTGATTCCATCGTACGATTGTTTT
>1484 45 936
TCCAGGAAGAAAGAGAGGGCAAAAACGAAGCAGAGATTGAGAGGG
>1485 625 2217
CTCTGGACTCGTCCTCCTCGATGACGTTCACTGGATCTCCTTCCACTCCGGATACGATTTTGGCTATCTCATGAAAATCATGCTGTGCAAGCCCCTGCCGGATGACGAGAAGGACTTTCACAAACTCCTCAACATATTCTTCCCTTCGCTCTTTGATATAAAATACCTCATGAAACACGCCGGCCGAATCAACCGCAATGGATCCCACTAACCCATGCTGCAGCCCAGATTATAGCCAACCTTGGCCAGAAGTCCGGCCTTCAGGACATTGCTGACGAGCTAGGAGTCAAACGAGTAGGCATTGCCCACCAAGCTGGTTCGGACTCCCTCGTCACCGGTGAAATTTTCTGGAAAATCAGACAGCTTGTGTTCAATGGAAACATCGATGGATCCAAATATTCCGGCCAGATCTGGGGACTTAATGGCCAGATTGCTGCCGTGCCTTTCTATCCTAGTAATCAACCTCACCAAACCCCCGGTCCCTAATGGAACTGTCATGTTCTCTGCCGCAGGAACACCTAGTACCCCGAACACAGGCCACGCAGCTTTGAACAGCCATCAAACACCTGGCCGTCAGACAGGTAGCATAACCCCCGGAACTGGTGCATATGCGAATTTCCACCCC
>1486 48 228
CATGCTAGAAGACATCAAGGGGACAGTCAGAGTAGTATATCCCAATAA
>1487 125 330
ACGGCGATCGTTCGAGATTTAGCTGTCCTCGTAGAAAAATTAGCAATTAAGCATCAATATGAAGATACGAGCGGATACAGGTAAATCAATAGACAACTAACCTTTCTTAGCCATGATGTGTAGAA
>1488 47 115
CATGCTGAGGCAAAGAGGAAGAGGCTCAACGAACGACTGAAGCGAGA
>1489 514 1151
GGAAAATGCAGGTTGAAAGGTTTACATTAGATGGTCTGGCTTCGGCGTGGTTTTCCTCCTTGCAGAGCAGCTCTCGCTCGAAGGGCCTCCCATTTCAGATGGTATTCCTCCGTCATCTGGCCATCCGGAAAAAAGGTAGATACCATATTGCTACCCAAGTTTGGGTATTTCTCTTCCACGGCGAGCAACGTATCCATAACGCCAATTTCGCCTATAACGTCGAGGAACTCCAAAGGGAGGCCGAAGGACTCTGGGGTGCGTTTTCCTCCAACGACGTATGCATTTTGAATAGTTCCCATGCCGCCAGCTGTGATAACATACCAAGCATTGGTTTTAAGACCAGCCGCAAATATAACAAGCAGGACCCAGAGCACAGCAAGGATGAAAACGGCAACTCTAGTGAAGATGTCACAAGGTAAATCTCTCTCCTCTGAGCCCACAGCCATTTCCTCAAGGTCGAAGCCACGCCCGTCTCCTATGATGACAATAGCATGTTGGCACCCGGCACCTTTTG
>1490 242 641
TTTTACCGGCGATACGCTATTCATTGGGGGTAAGTTATTCCAATAAAGCTATTCGCTCTTACAAAAACCGGCAGTGAGGAATTCTGTTCAACACCTAACAACAATTGGTACGTGTGCATGATGTAGGATGCGGAAGATTCTTTGAAGGTAATGCAATGGAAATGCACAAGGCACTCAATGAAGTGCTTGCTTCACTCCCAGGCGATACCAGAGTATATCCTGGACATGAATATACCAAGTCA
>1491 185 4339
GCAAGAGCAGTTGACGACCTTGCGGGCGTTGCCCTCACGGTCAAGCACGCAGAGACCGGCCCACTCGCCGAGCTGCTTGCCATCCTGGACCTTGATCAAGGGGATCTTGTGCTCGTCGCAGAGAGCGATGACGAGCTTCTTGTAGGCCTCCTCCTCGCAGTTCTCGTTGAGGACGCACATGTGGG
>1492 89 164
GTCGGCACAGCCATGCCCTTGTATCTGTTCATGAAGACGTTAATAACGGGATTGATTTTCTGAAGGCAGCTGAAAAAATAGAAAAAAAA
>1493 43 3705
GGTGAGTTTCGAAGAGGAACCCCCAGCGATCTTCTGGACACGG
>1494 1039 5791
AAAGGGGCGAATTCGCGCTAGATAGAATAGTAGGATATTGCCTACTGCTGGTAGACAAACTCTGAGAATGATAACTAGGTAGCTAGCGATGCTAGAGGTCTTGTTATATTCGTAGATAGTAATAAGCTGGCGATTGTAGATAAAGATACTACGGGAAAGGTTGCCAGTATTATTAGTATCAAGGCTTGATAGCTCTGTGCCTCAGACAGCCTCAATATAAACTGCTGCCCAGTGAGAGAGTCTGCGGCGTCAACCCTGCAGGTGAAGTCCTGTCTGCTGGGCAATACCTTTTGGAGTAGTGACAAGGGCGTTCGTATCTGGAATCCGAACATGAGAGCGTGTGGTGAGTGTTAGCATTTACTCCGCTGGTATCTTGTGAGGCGAACGCTATCAGAAGAACACGGCAAACAGCCGGTTGAATCCATGCTTCCTTAACACAGCAGTGGAGGATAAGCGGAATTAGTATAGATACTCGGGTATTTCTCGAGCTGGTAAGACTCCAGGTGGGTAATCGGAGCTAGTTAGGGTACGTATCTTCCCTTTTGGCCCAGCAGTTTGACGGAACTTTTCTCCCCACTCATTTCCAGTACTCCTTCATAAGGTACCTGGATGAGCTGGGGGTAGTCGAGTGTAGACTGTCCAAGAGTTGACGGAGCTTGCTGCTGTGCGTACGCGGTCACAAATGGGGCAATATTTTGTATCCATCGCATGTCCCAATGCATCCTATGAGCATCTTCCAGTAGAGGTCCGGAATTTTCGGATAGTCAACTCCTCTTCTAGAAAGGGATAGCTATATGGTCTTCCCGGTGTATCCAGAGAGAGGAAGCTCTCCCCTTTCATAGAAGGCACATCATCTCGTGCAATATATAATATCAGCTATATGAAATTGTAATAGGCGGGTCTGGGAGCCGATCACTGTCTGCGACTAGGGAAGTGCTGTGCGCTAGAGGATAATCTTCCACAAGGATGAATTGTGGTAAACTTGCGGCACTTGATTTTGACGAAGATGGAGGCCTCTAAACTCCACATGCTACATTAT
>1495 1089 3093
GGTTATCGCTGCCGTCATGGTTCAAACGATATGCACGCGTAAGCTGGCGCATAATAAGCCTTCCAATCACTATCACATGGAGCCGTCTTCCAGTTAGACGTTTTCGAGCACGAAATGCCGTCGCTGTAAGTAACTAAGTTAAGTCGGTGGCTATCCCCACATAGACCTAGAACAGTCAAGGTATCCAGGAATCTAGGAACTACGAGAGCTGAAGAGCTGAGGTGATTTTCTGTCTTTTGCCCCTTGTTTTCAAACGGCAAGGGAATGCCACGTTCGATTGTAGACCTTTTAGACCAGGATATCTTTCTTGATAACGTCACAAGTGGTTCAGATTTTCGTTTGACTGGTTTTAAGGTTGAAGAATCAGCCTTTGACAGGGGTTGCCAGTTTATTAAAAAATGCCAATTGATGTGTTGATACCAAAGGGTGTGTAGTACGGTGTAAACAAATGGTTCGCGCCAAATCCAACGCTACCAGAGCCCTCATGAACCGACAATCCAGATACCGCACGCTGGTGGAATAGTCTGAATAGTCTTCTCACACGAGGAACTAATAATTAGCCTCGGCGTTCAAGACAACTTAGGGCTTCAGTTTCTGGGTCTCTCGTCGAGCTCCATGGCCTGCTCCCTTGCCGTTCCCAGCCCGAATGTGGGCATATCGGAGCCCCAGTCCGCAACTCTGCTTGACGTGAAATTGGGACAGGGATCCTCGGCCACAGTCTCTGGCTTCTGACTGGGTAAGGGTTTGGGAACCGAACCAGAATCTTGGCTGGAGGCTGTTAGCAAGAAAACCCACAGTGGGGGACCAGTGATGGCTGGGACCACTGGAGCCAGGGGTAACCAGTACAGTGTATCGAGTTGGGATATCGTAGGTGTTGCAGTTATGGATCAGGGCTGGTGAAATAGCAGCCGCTCTTGGATTCCATCGTGGTCTTGACACTAGAGCAGCACAGAAGGGACTTAAAAGGCCGATGATCTCGAAGAGGGTATTGTAAAGTATGGTACGTGGGATAAAGCAGGAATTGGCCGCCATTGGGCATGCATCATGACGTTCCATATCACCCAAGCCGGTGTTTGAAGTCAGGAAAAA
>1496 79 157
GATAGCATCGAGCCAGCGAATTTTGCATATCAGTTGGCTCTGTATTCAGTTATATATAGCTCTGTGACCCGATCGAGGG
>1497 45 139
AATATTTCCAGCATGTTTCCTCCCTCGGCACTCTCAACGACCAGT
>1498 394 934
ACTCGGCCACCAACCACTACTACACCATCGTTGGAATACCATCTCGAGCCTGCCTCCCATGGAAGTCTAGGTCATATTGGCTTGAAAAAATATCATCACATTCTCTCTTCAGGATATCAAGCTTGGAAGGCAGCAATAGCCCATCCTGGCGCTGACCTTGAAGCTAAAGATATTGTTTTTACTGCGAAAACACAGGGTAAAGGACGGCTCGAATGGCGTGTGGCTGGAGATGGGGCTCACCTTTTGGCGTATGACACGATTGACGATGGTATTTCTCGCTTGAACATAATTAAAAGCATGCCTCAGAATCAACGGGATGCCCTAGTTGGGGTCTGGTGTTTGCGGATTTGGAGAGAAATTGCTAATTCCAACATAGAGCCAGTAAGCTGGGACG
>1499 86 124
CCTGACAAATTCCTGAGCCGACAGCAAATCCAAGTTTTAACGACCTTCTTTTGTGCACGGATTGAAGATGGCGGTTCTATCACTGG
>1500 45 42
ATTTCGGTATCTAAGTATATACCCAAAGGGTCTATATGATGATAA
>1501 106 2634
AAAAGACTTTTACCATTTAGCCTCCTTTCGTGCCAGGAACTCATTTAGGATAGCTACTCTTTTCTCCAAAGCACAAATCTCCTTTTTCATCGCTGCATGTATTTTT
>1502 25 26
CACTACAAAAATGGGTGTCCAGGAG
>1503 477 2277
TTTCTTTCTTCTTCTTCTTCTTCTCCATTTCCTCTCTACCTCACCTATCACCAACAACCCTACCACCTCCTCTACCAAGCAGAGAGGTCATCAACTGCTGCGTGGCATCTTGCTATCAGAGGCTCTCATCACCTAACACTCGTTGAGAACCTATTGAATAGCCTGGGAATCACTCTTTGGAAGACACAGTAAGCAGTTAATGTACCTCCACAAAGAAGGCCTCACTTCGAGTTCATATTCCACCTGATATTCCAGCAAACTCGAAACCGTTTCGTCCCAGGCCACTGCCCCAGTGAATAGATTGCTAACCACGATTGCTACCTCATAGAAGTTGATCCAAGGAACCATGGCGATCAAGAAAGGAGACGTAGTAGCTGCTTCCCCCAAAGCGACCAAGAAGCCCAAGAAGCCCTTGAACCGACCTCCCTCTCGATCCATCGTTCGTTGGTGTGGTATGTATAAAGATATTTCCCCAGA
>1504 885 2553
ACCGTCCCTCTTTTTTTTCATCTTTTCTCCTTTTTTCTTCTCTTATGACTTATCCTCTCTATATTTCCGCCTTTCCCTTGAGGAGGGGATGCGTTATTCTCCTCCATGTTTCCTTCCCGTCCATCCCCAGCATCGATGCCGGGGAGACGGCCAAAGGGATTCACCCTGGACTTAACAATAACGTGCGGCGAACCAACCAACAAACCAAGCTTTTAGGGTCCTTGCTGGGGATCATCCAGCACCACGGAGATACAAAAACCAACCAATCTATCTCTTTGAAAAAATGTCTTCCCTGCCTCCTCGCCCGTATTTAACTAGCCCATCTTCCCCTGCGGCTGCACAAGGGAGTCGCAGCACCGACGAAGCCCGAGGTCGCCGACTAGCTTGAAGCTATCACCTTAGAATTGAGGCTACCAAATGATATATAAGTAATTAGTTATAGCTGCCGCGTTCCTTAGTTTATATCTATTTCCTAGATCCTCGGCCCAGAGGAAGCACGATCGATTCTACGGCAAAAAGCTATCAAAGCCTAGCAAGCCAGCCAGCAAACCGTCGATAATATTAAGGTACACCACGAGTGACAATGTGTAGACCAGCTACCTGTGAGGTTTGCGCCCAGAAGACGTGGCGAGGATGCGGTCTTCACGTCCCCAGCGTTTTGGACAGCGTTCCCAAGGACGAATGGTGTACCTGCGTGCCAAAGAAGACGGTCAACGACCAGGAGTATCCGCCGATGGTGGGCAAGGGGCATAAGGAGGGCGAGGAGCCGCCAAAGCAGGGCGAATGACTATCCGGCCTCACGGGCTTCATCAAGAACATCTTTTAGAACATTCATTGTCGCCACAGCTACTCATATAGACGGCTTAAACCACTGAGATTCTCTTT
>1505 43 38
TAGCAAACAACTGCTACTATTTTTCCGAATACTAGATGGATGA
>1506 44 41
CGGCCGCCACGATAAGGCCACCCCAGAGTACTCGCCCTTTAGCC
>1507 44 40
ACTCAGTTGGTCAACCTTTTCCCCGGTTGAGTACCATAATACTA
>1508 44 40
TCGATTCCCCTGTGACACTTCCCCTTCGTTTGCAGCGGCCTGCA
>1509 32 972
TTTGAAACTTTGAACCAGAGGGAAATAATGAA
>1510 75 102
TCATTTCGGATAGAACGATGGTAGCCACAGAACCTCTCGAGTCTTCATTATCTGTGAAGCTACGCAAGGTACGAT
>1511 62 2687
ACCAATCGACTCGAAATCGTCCGTAGAGCATGCCTGGCTCGATCCCGGAGTCATTAGGAGCA
>1512 125 202
AAGAAGGGAGGGCCAGACGGATTTAAGGAGGGCGAGCGACAACCAGCAGACCGCGCGCCCATCTATCTAACTATAAAGGGGAATAGCACGAACGCTGGGAATTCCCCGGGGATGCATCTGCAAAA
>1513 238 2788
CACAGACACCATAGACGTTGTTTATCCACCAAATCGTTGGGAATCAAGAGCCCTTGCCGACGAACTCTCTCGTTCATTGGGGAAGAGCAAAAGTCCCCGAAGTGAACATTCAGCCTCCGCTCAAGACACAAATGGCTATGATGGTGGCGGCGATGACGAAAGCGTTGGTACGGAATCTAGCAAAAAAGATGGGTTTAAGAAAGCTTGGTTGAACTCGGATCTTAGCAGGGAAACAGCC
>1514 133 218
AAACCAATAAACGTATCATGAGTTCTTGCTAGCCACTTGGTTGCCGCCGCCGCCGCCACTCTTCTCCCGCTCTGCACATCGGTGCAAGCAGGTAGACTACTAGCAGGGGGATCGGTGAGCGCACTGCCAAGGA
>1515 49 319
TGGCCAATGATTACTATCCAAGCCGACCGGGGGATCACTGACTAATCGA
>1516 243 518
CCCTTCTTTCCTAAGTATAAGAGTACTCCGTAGGCTAGCAGGAGATACAGTCCCCCTGACCTCCCTAACCTCCCTACCCCCTAATAACCCAAGTTAAGCCCCTATTGTAAGATAGATATTAGGGGGCTAGGGAAGTCAGGGAGGTAAAGGAGACTATACCTTCTGCTACAGCAGAGATAGGTACTCTTTCCTTAGGAAAGAAGGAAATTCTAGCAACTTGATGTGTCACTCTGTGGCTAGGGG
>1517 199 885
GCTATTGGTGGTGCAGTCTGGCACGGTGTGAAGGGATTCAGAAACAGTCCATACGGTGAACGGAGAATAGGAGCTATCACAGCTATTAAGGCTCGAGCACCAGTTCTCGGCGGTAACTTCGGTGTCTGGGGTGGTCTCTTTTCAACATTCGACTGTACAGTCAAGGGAATACGGAAGAAGGAGGATCCCTACAATGCCA
>1518 38 32
GGGGCACGAGGCTCCCCCCTTTTTGACTTGTGGGCGCC
>1519 95 189
GGATGATGGTATTTTACCATTATTATTTGCTGATGGGCTCACCAGACCACCACCCCCTGAAGCCCCGGTCTATATTTGACGATACTAACCTCTTT
>1520 47 71
GTCATCGTCCTCAACCACCCCGGCAGATCGGTGCTGGTTACGCTCCA
>1521 30 480
GCTGGGTTTGACTTTTTTCCCCCTGGATTT
>1522 242 506
TAGGGGGTCGAGGACCAGGGATATTTTCACCCTCGTCCTTTCTCGACAGGCAGATGGCATTCCTCTTTATCCAAAGCTCTCCTTCAGGTATTGGTTCACCACCGCCGTATATGCTAACATTGTGATGTGCAAGAGATATGACGTATCGAACCTCGATCTGCTCGGCGTCATCGTACAGCATAAGGTGTCCATGACTAGGAAAGTAATTAGTAGGATCCTTACTAGCACTTCATCACACCAAA
>1523 32 60
AAAGAAAGAAAGAAAGAATCAGCAGTGAAATG
>1524 653 1541
GGATTGTTGAGATCGGCTCTCTCACCGCTTTGGGGAGCACCATGGCTCGCTGGCTTCTGGCTGGGTAGCCTCCTTGGAATTTGAAGCGATTCTTCCTTTGTCGCTAAGAAAGCGGTTCCCAGTTGTACATATTCTAGAACATAGTGTCCGATGATTGGCCTTTTAAGGCCGTCTCCAAGATCCCCTGACTGACTAGATAGCAACCATGTAATAGAGTTATAACAACACAACGACTTTTATCGGCAACTTGCAGCATCTGTCATTATCTGGACCAATTAGATGAATATTATTTATAATGATTGTGATTAATCGGTTCAGTGCCCGAGGCTGGGTTGCTTCTTGAGAAAATAAAAAAAGTGCCTTCCCGAAAATATTTCCCGGATGAGTTGAGCGCCATAAATGCCGTAGATATCAAGCTGGAGGTTGAAGCTCTCTTTGAAGGATATAAAACAAAGGGGAAAACTGCCTGATAAATGAAAATATACCGTCACGGTCCCCTAAATGCTAGGAAAGAATTATTAGTCCACGGTGTTAATCCTTAAAAATATGCATGTCGGCTTTTGGCAGGGAGACACTTGAAGGCAGAGACAGAGGTATCCAGAGTAAAGAAGATCGCCATGTCAATATTAACCAACTTCTAAATGTAACATAAA
>1525 169 416
GAGCCGGCCAGCTTGCAAAAATACATGTAAATTAGAATCAGATCGAGCAGCCCTCCCGCGCCCATCGTGGCCGTTAAGCTGATGAAACCAGCTAGGGCCGAGAGGCAGGAGAAGAAACACATGGAGAGCTACCCGTCATCGATCGAGTTGGCCGAGTATACCCCCCAAC
>1526 590 2468
CCCCGGTCAGGACCCGGATTATTACATCTCCACAGATCATCTCTATAACTGATTCACCACCCCCACTTCCTGATAAAAACCTTTGACCTTGTTGGTTTCATATGAGCCTGGAGAGAATGCAAATAAGTAATCCGTATGTACTTGTACGATGTCAAGCCGTCACCTGCAAGCCATCTACGGAGTACATATACGAATTATGGATCACCATCGCATGTGCGGCAAAAGACAGCTCCCTCGGAGATTTGGCCTCCACTGGTGTGATGTATCGATTTTGCGACTCAAGGCGGCAAACCCACCTTGCCAGCAGTGCATAAATCATACATGTGGAATAAATGAGTTTAACCGAAGTGAGCAGGCTAAGTTTGACAAAGATTCTGGGGGACCGCCGTGTGATCTGTCGAAATGCATGTGCCTGGCGTGTCCCGGATTGCTCGGAAGGCTGCAACTTTGGCTGTCTGACTGCAGCTTGGCATAAACCCAACTGACATTGATGCTGATCAAAGTGTCTCTTTAATTAAAGTGTAATCGTACGACCAGCCAACTATCCAGTTATGGGGAGGGGGAGTTGATGGCACAGCGGCCTCCCTGCG
>1527 45 189
AACGAGCTCCGACGACACAAGGGGGACCGGAAAGAGGTTTCGAGC
>1528 43 38
TGATAGGAAGAGCCGACATCGAAGCAGAATTCGGTAAGCGTTG
>1529 26 110
CCGTCCGTCCGAGCGGCCCGATGATA
>1530 311 2994
CTCTGTAATTACGGTTGTAAGCCTGTCGTCCACTTCGTCCGTCACGGCCATCTTTGCCCTCTGAACTCCAGTCAGCCATGCGGCCTAACTTATCACCCTTTGAGAAGGGGGCGTATGGGACTCCATCGAGCGTCTTTTCGGTGGTGACGGCCGGTCCCCAGGTATCATCGGAGGGAAGCGCGGACACAAGGTCCAAAATCGATAGCGGAGCCATGGCTACCTCAGTCTATCAAGAAGGCAAGCTGGTATTCTCAAAGTGTCTTTTGATCGTGGCTTTTTCTCGTTGCTTGATAGCGTCGATATTTTTTTTG
>1531 46 81
AGCTTACCTATTCTCACCATCTTTTCCTCGCCTTCAGCCATCATGA
>1532 122 373
GGGTCGGGCGAGGCGTCGAACTCGCTGGCCAGTCCACTGACTGGTCAGCTCCCAAGAGGAGATAACAAACTTCCTCTGTCACAAATAGCTACTGTTACACCAGATAACGAAGCAGCAGCCCC
>1533 45 42
ATACGACGAACGCTTGACGAAGGGTTGTAAGTATGAACCGTCGAG
>1534 45 399
GATGAGATGTTGCGTTAAAGTTTTTCTCTTTTCTTCTTGACCCGG
>1535 59 70
AACATATCTTGCCAATAAAACAGCGACATCAGGCTGAGTGCCGTATTTGAGCTACTGTC
>1536 27 21
CCAAAAAAGAAAAAATAAAAAGAATTA
>1537 32 2120
GGGGTCTCGAACTTCCAGAGGGCGATATCGAT
>1538 25 17
GTAGCAGCAGCAGCAGCAGCAGCAG
>1539 426 1110
GGGGGCGGCGGATGTCTTCGCTGATACCGTTGATGATGACGATAGCAGTGGTATTATGTGGGAAGACGAAGACGAAAATGTCCGCCACCGTGATAGCATTGCATCATCGTCTGACCAGGAGATCGAGCCGCTGTCTCTCTCTCCGCAAGCTCCAAAAGTCGTCAGTACGACAAGCAATGTTATAGATGTCCCCGCAGACGATCAGGCTCTCGCATAGAGCAGGTTGGACAAGCAGCCTGTTCTACAGGGAGATCTATGGGGTAACTACAGAGTAGTTACGGCAGAAACTCAGAAGTTAAGCCCCTCAGCCTTGACACCTGGCGTGAGAAAATCTTACGAATAATGTTATTAACGTGGATGGAATCGACCATGCCGAGGGCGAGTGTCATACTCCCTTGCATCCTGCTATATAGCCCGGCTCCTCTA
>1540 258 803
TAAAGGGGGAGAGGGGTAGTAGGAATAGAAGTAGTAGAATATAGGACACGTGACCCGTTACCTAATGAGCCTTTTATTCTACTACTATCTATTCTACCTATCCGGCGGTGCCCTACTATAATAGATTGAGATTTATAACGTTACCCTACTATCTTATTATTAGGACTCTAGTAACTAGGAGTTAAGTACCCTGCCGTCACGGTTTTAATAGAGGAGAAAATAAGGAAAGTAAAGATACTAATTATATATAAGATAAAA
>1541 604 3642
ATTTATTAGGTATTTAATAATCTATTTTATTATACATGGCGATTGCAGTGGAAATTTTCCAGGCTATGATAGCCCAATTGCAGTTCTGACTTGCCTCATCGTAATTGCTGCGTTGGCAGAGGCTTCTTCTGCTCCCTTACGAGCCACCATTCCCAAGTAGCTTTCTTTGTCTGATGAGCCAGACGACGCCACTTTTGCGTCTTCCTCCATGATTTCAACATACCGTTCTCGAATTGAGCCTAACATCTCAATTAACTTGGAGGATAGATCCTGCTTGAGAGCCTTGAAGCTGCTGTTCTCATATTCCAATGCTATTTCAGCCGGGCTCCTTCCGGTGGTGCCTGAGGGGCCAGACGTCAGGGCCTCGGCATGACTGAACATTTCAAGCAGATTGGAGACACCTGGCCTCTTCTCAGGGTCGTATGTGATGGTCGAACCTGCATCTGTCAATGCCAGACGGATCTTGTGGTGGATCTCCATTGGCGTATCGGTGACGAGGATTCTGGATCTGATGTCTGCGTCGGATTTGGACATCTTCTGCTTTGGATTCTTTAGTGACATCACTCGTTTGGCGGGTGATATCATTGCTTCTGGGACAGTAAGA
>1542 42 924
GCGGGCTCCTCAGTCTTGGCAGCAGCATCATCTGCGGGGGCC
>1543 268 703
GGTTGGCAATTTGTACCGCCAGCCCAACAAGTGCAGTGAGCACAAGAACGCCAATGACGGAAAGTGTCGCCATGATTGGGCTCATGGTATGGATTTCTCCGAGCCGATCCATTCTCTCTACTGGCATATCGTTTATTTCGATTGAGTAGTCAGCGCTCCTGATTATATTTCCAGTAAAGCCAAGCAAATGCTCTTCTTCAGCGACAGGGAAGATCTCCAGGTCAATATCTATGTGGTGCTTTTCCATCCCAGGCATTGGTCTCAACCC
>1544 107 166
CGGTCTCAGTCACCAGATCGGAGCCTGGTCTGCCGGTTAGCGCTTGATCTTATAGTACGGATGAGGGCGAGAGCGTCTTCTTACTGTTCTTCTTGGAGCCGACGCCG
>1545 45 126
CCAGAATGTTGGGTAGGCCCGACCCATCCAATCTGCATCAACTAC
>1546 44 88
ACGAAGACTTTTTAAACTAGACAACAACTTTAATATACGCTATT
>1547 38 232
CACACCATGAGCTATGTTTTGTTGTATTTTGGTTTTGT
>1548 40 168
TAAAAGTCCCCTTGATTTTGATTTCAGTGTGAATACAAAC
>1549 34 94
GTCTTTTCCAAGTTCTTCTCACGTTCCTTTTTCT
>1550 48 72
GCTGCGGCTGCGGCTGATGAAGGAACACGCCTGTCCTCAGTGTCTTGG
>1551 109 247
TTAACTAGTATACTAGCTTTATTATAGATAAGGAACTTAGGGTATAACTACAATACTAAGCTAGACTTAGAGCTACAACCTTAAAGCTAGATACTAAAGTATCTCCCTA
>1552 26 160
CGGGGACTCCGAAGATAGACTTGTCC
>1553 357 2012
TCCTTAAAGGCTACCAATAGCCAGCGTAAGCGTTGACAGTTACATTGAATCAACCCTACGACGCCGCTGCTACCTCAACAGCATCCACATATGACACCACGACATGTCAGACCGGCTGAGATGTTACAACCTTAAGGAACTTCTTGCCTTTACCCAGTGCACAGGGAGCAATTTCTGCTGTTACGGTGCAAGCCACTGGTTACACGCCGGGTAATAGGGGTAGAGACAGCCGTCAAAATATATCCGCTATTCAACCATCCCAAGCCATTATTGATATATCACTTGACCTTCATATTCTCTTCTGACTCTGACAGTAAACTCCCCTGACTATCCTTTAATCCGACACCGTAACCAGCC
>1554 68 98
GTGTCGCAGTCTGTGCCAGGCGTGCCGAAGAAGCCAGCTATACCATGTCCACGGTGGCAGTCGTTTTT
>1555 37 539
GTGTGTTAAAAGAAGCGCGAAAAATATAAACAAGGAG
>1556 387 842
GAAGCTGTCTCGGCGAAGTAGCTGAAAGAGAATGGAGATGTCACCTCGGCACGCTCGAACAAATCTGGATGGTTGCAGACCTTACGGAACTGCATGACAAGATTCATGAGCTGGCCCGAATCCTGATCGTCACCCATGGTGGCCTTCTCCACCAGATCCATGAAGTTGATCTGGTTTCGCAAGTTGCGGTAATAGGCCCGTTGACGATAAGTGAGGTCACAGAAAACGTCGAGCTCAATCTTGTCTCCGAGTTCTTTCTGCACATGTTTCTTCACACGCCGCAGCATGAAGGGCTTCAGGATCATGTGCAGACGTTTGAGCTGATCCTCGTTAAGCTTGGTGTTACTTTGCGCATGCGACTCAATGTCCTTGGAGAACCACTCGCTG
>1557 26 4
TCTTCTTCTTCTTCTTCTTCTACTTC
>1558 108 277
GCCTCTGCCAAATTTTATAACGGCGTAAGCGTCCTCTCTGCGAACTATATCATTGGATATGTAACCACTAACCTCTACAAACAGATAAAAGGGGAAGACATAGTAGGC
>1559 28 140
TCTAACGTCTAGTAGTACTATGGGTCGG
>1560 81 194
ACTAGAATAATAATAACAATTTTTAAAAGGGTACAATTACTTTAACGACCCTTTTTAACAATCATTAAGAGCTCTTATAGA
>1561 115 448
GCTTTTGAACAGCACCAAATTGCTCTACCACTGGTGCTTGAACGTCTGCCACGATGGTAGTATCCAGGCCATAAAGAAAGGAAGAAGCTAGTAGTACAATAACTGCAAGTGTCCA
>1562 711 1469
CTCCTACCACTCAAGGTCCTCCTATCACCCAAGCTACCACAAATCTACACCAACAGTGGTCACAGAGGTACTGTAATCTCGAAGATCAATTCAAAAGAGCACACAAGTCTAGAGAAAGGTGAGCCATCATTCTTTGCTTCCTTCATTATTTGCTAGTGTTCAGAACATTAAACTAATATTCCCTCTATTCAGAGCCTTTATCTGTGCCTCACGCAGAAAGGACAGGAATTTTGCTTTTCGGATGGAGTCAGCCAGAAACGCCTCGAAATGCCACTATTTTAATACCGGATGCTGGTTGAAATTCAACGAAGACGACGTCAGAAACTGCAGGGACTACGAAAACACTTTTGAGCTTCCTGACTACTGGAATGAAGAAATTCTACCGCCCACAACCTGGAAGTCCACCTGGCCGGCGCCGAAGTATGCGACTGGTTGGTATACGCAGCCTACACTTCCTCCGCCCATTCCGAAGGCCAATTTTCAAAAACTGAAAGTCGAAGACGATGCTGTATTACCGGTCGTCCTCTCTGGAACCCCCTGCCCCACTGGGCCACCCCCGGGTTATGAATTCTATCCAAACCCCCAAACCACAGCGCCTCAACGGACATTGAACTTCAAGCCTTGCCCGTTATACCTATAAAGCACTCCGTAACTGGCCATTAACTATCACACACTCGACATCCTATAATTCGTGCTTTGGCTACTTTTTTT
>1563 763 2899
AAAAAAGTCTTCAAAGAATGGGTCTTGGTTTCCACTGTAGAGCTTTATTGCAGCCAGTGCGCACAGGGTATATTGATACTTGCTTTTCAGGGCCGTGCGCTCATGGTCGCTCTGCTGTTGAGTTTCGCACAGGAGATACTCAGTGACTTGGTTAATGGAGCCTACAAGTTCCGGACAGCGGACACTCTCTTGGCTTTCCCATTCCAAACGAGTCATACTCATTTCCTTACCTATCATTTCGAGGAAAAACTGCGTCGCTGGTCGAGGGAGCATTGACTCTAGCCATTCCTCCTTTTCATTATCGTCAACTCTGGGATGCCTAACCTGTTTGGCCACCCAGTATACCATAAGCCTTTCGAACTGTTCTTCAAGGAAATAAAAAAGGTGGATTATTAGCTCAAAAAGGATCCCAACGACATGCACTGTTTGACAGGGAAAGAGAATCTAGCTTAAATGAAGGAGAAAATGGATGGGGAAGAAAATACATACTGCTAACGGGCAGTAGGTTGCTTTGAAAGCTAAGATGTGGACTCCCCATATAAGACTCAAGATGAGCATGGTTCTCTACCTCTTCCCTCCAGGCCTCCCACGTATATTCAAGGATAGAAAGGATGATTTCTTCTGGCAAGTCTTTGAATCTGGCCATGATTGGCTAGCCTCCTTTGTTATACCTGCGATCGACGTCCAAGCTGGGGATATGCAAGGTATGTGCTCCGTAGCTCACAAGGTATTCGATTTCACTGGGAGGTGCATAAATAGTAAC
>1564 60 84
ACGTACCGAAGAATACCTACGACCCTACGACCAATAGGAAATAACGGTTTACGAACTAAT
>1565 391 1657
TTTTCAGTATTTTATGGATGCGGTGAAGCCTTGCAACGGTGAACAAGCTGAGGATACATTAGAGAAACTCTGTACTGCGGTTAACAACATCTCAGGCCCCTTTTCGTTTGTCTTTTATGACAGTTGCTCGTGCCGGATATTCTATGGGAGAGATTACCTTGGTCGACGGTCCTTGCTCCATGGGTGGAGTAGTGATGGGAATTTTCGAATATCCAGTATTCGGGATGGAGACATATCGGACTACTTTGAAGAAGTAGATACTGCTGGAATTCATGTCATTGATCTTACTAGCCTGACCGAACAGGAGAACATGGAAGCCAATGCTGGAACACCCACATGCCCGGTCAAGACTTCTGTTATCCCATGGTCCCCTGACCCGACATCGAGTCTT
>1566 30 348
AAAATGAAAATGGCTGAAGATATAGCCATC
>1567 84 120
TTCGTAAGGAACATATCCAGAACTAGATGTATACAAAGTTTTAGACCCAAAACCCGTCTCAGGCGCGTTGAATACTTTTTGCAT
>1568 29 1620
ATGTGCGCTTAAGAAGCGGTCAGGGTAGG
>1569 232 629
CCTGATGGCAGCCGGAGCGGATCAGCTGGATCGTCTTGAGGGAGTTGACGAAGCCCAGGAGGACGAGGAAGACGGAGACGGCAGCATTGCCCTGGCCGATGAGGCGCAGGTACGGGTTCTGGAACAGCCTCCTGGGCCCGTCGGTCGATATGGAGGGCGGCATGACGCTGCGAGCAAAGCAAAGGGTGACATGGCTGGCAACGACGAAGAGAGCAGCAATCCCTCGGAGGCC
>1570 25 6
TTTTTTGAAGTAGGTTATAATAATA
>1571 46 372
GAGATGGCTGTGGAACCTTTACACATTCTCATCTCCTCGATATACT
>1572 48 48
GCAGCAATTAATCCATTATTTTTCACCTGTCCTTATATATACTGGGTC
>1573 57 280
AGAGGCCATTGTCGTCGACGGGATGCTGCTTGGTTAGTTCGGTACGTTCGTTCTAAG
>1574 25 44
GTTGTTGTTGCTGCTGCTGCTGCTG
>1575 27 252
TTCGGTCCCAACGGCCACGCTCCTACT
>1576 2445 8065
TGGGAGCTAGTTCTTCCTCCGTCATGCCGGCACAAATCACGTTGACAATCGGTGATGGAACGGCAGCTTTAATATTGAACTCTCCTTGCCCTCCAAGATCCTCTGGCAAGCGGATGTTATTCTTGGGATGTCTAGCTGCCGAAAATATACCAGCGTGGGGCATTGCTGCTGTAACATTGACGACCATCCGACCCCATTTTATAGAGAGTTCTGTCATATTGTAGGACTCAATCCAGCTACCTTTGACGGTTGTGTTGTCGTACCAGGTGCCACTTGGCGGAGGGCGTAGAAGCATGTCCGTTGAGCCCTGCCCAGTACTAAAATCAGTCCAACGCCCCAGGTACTGCTCGTAGTTATGAAACGATCTGCCGGAAAATGCAATCTGCATGCAAGTTGAGCCTCGATTCACTGGATCGACAGCCAGGGGTACCGGACTTTGGCAGTTGCTGAATAGATAGGTGGAGTTGGCGAATTTAGTGTTAACTTCTCCCGTAAGTTCCCTCGTCTCAGGAATACCGGCCGTGAGTCTAGGGGACACAAGCGCCTCCGCGGCCGTGGTATAAAACATGGCAACAAAGGTCGTTGTCATTGCAATGACCCCTAGCAAGGTAAGAGCCGAATGCTTAACATTTTCCCAGTGAGTTATTAGGGTTCCTGGCTGCATGACCCACGTACGCATCGACATATCTGCAATTGTGATTCCTCCAGCATTTTTGCCCAAGGCTTTTCGACTGAGCACTTGGCCGAGGAAAGCAACGAAAACGGTAACAAATGATAACTCAATTGTCTTCGCAAACAAGGCACTTAACAAAGTAGCTGTAGACGGTGCCAGGCCTCCTTTGCCTCCGATCCTGTTTCCATAATGCGGTTTTATGCAAGCAACAACAAAGTATATCGCGGAAAATGCCGTTGAATAGAACGCCAGGACTAATATTGCAATCGATAGCCATGCGCTTCGTCGCTGAACAACACGTCTTCGCGTTGGACATTTCACACGCTTGGGACGGTCTATGGAAAGGATGTTTGTTAGAAGAATTACGCATGTAGATCTTTCAGATGCCCAACGTACCATATTCCTGTCCATTTCCTGGCTCAACTATGCGAACCGTGTTGGAATCCGAGCCATAGGACTGGAAAGATGAATTGAATGAAGGTGATTGGCGATGGTATGCTGTCGAGAAGTCTGGAGAAGTGTCTGCACTCTCTCTTAGCAGCGAGGACTCGCTGAAATTCCTCGAGTGGTGAGATGGATGGTAGCCCAAGTCTGATTCCTCTCCCATTCCACTCACTGGTCCGTTTCCGGGCTGGCCAATCCCTAATCCAAACCCTCTGGCTGCTGCATCTCGATAAGCAGGAGGGGTTGCGGGATTCGGGGAGCCATGTGCTTCGTATAAATGAAGAGATGGCTCTTCAGCGGATGATAAACGGCGATATGCAGCATTATTCCGCGACGGCAATGCAATTGAGTCTCCTCCACGATAGCGGTTGCTCGTAGTTGGATGGAGAAAGATCTGATCAAAATCAGAATCTCGCCGTGGCTCCATCTGCACAGAGCTCCCGGCGAACTCTGGAACGTACTCCGTAAACGTATCTACACTCTCGGCATAGATTAGATAAAGACTAGGAGACAACAGAGGAGTGTAGGGCTATCGCAGTAAGTAGTATTTAATTAGTTACAACAACCCTAAGACAAACAAAGGAGCTGTAACCGCGCCAAAACTGTCAGGCTCGACTGTTTTGTCTGCAAACAATCTGACAGCGGATATAGTTAACCCAGCACGAGAAAAAAAGACTCAGCTGGAACAAACAGGGCTGAAAGTACCTTTCAGCCTTATATTTAAACAAGGGACGGTCAGGGACCTTTGCAACTTCATAGAGAGATTGCTGGCCGGGTGACAATAGCCGAGCTCTCAGCCACAGCCTTCCCGTGTTTCCTCGATCATTCTCAAGCTCTATCAGGGCTGTGATAAGATGGCGCGATGAGACTCTGACAAGTTGAACTGGCTGGTTCGAATGAGAATCGTTGTTTTCCCCGTCATTTAAAGACAGGCCAACCACAAGGCGTTTCACTGCTGCGAGCGAATGGAGACTGTCTCGTTCTTGCTGGCTTCTGGTTGGTTTGTTTTAACCAAGCGCCCAATGCGGGATCCAACTGAATCCTTCGGGCTTGGAGGCGATTTACTGGGGAAAATGTCTCCATCGAAGTTCACCAGTCCATGTTTGTTCCCTATCATTGATTTTGTCAGAAATAGGGTTGCCCTCGTTGAATATTCAATGTTCCCAGAGTTCTTCTCGTATACTCTTACCTTTGCCCTTACTCTGGGTTGCTTATTCCGTACGGAGTAGGTATCGCTCGTTTGATAATTCTTCATCTTGTCATGAAGAAGCACTCAACTCTGCGAAAAGCGTTCGTCCCGGTTCCTCCAACACCATTATCCTATACCC
>1577 121 563
AAAAAGCCCATCTGAAGACCTATCAATCCCGTTTTGTTACTGCTTCGAGATCGTCAGCATTGGACCGTTTGGCTAACAATTGCATGGCCTTTTACAGATAGAAGAACTTTTAAAAGAGAAC
>1578 93 138
CCCCCCTCCTTGGTCTCCGCCACGACGGCCCCTGCGGATCCACCTGGCAGTGACCACTTTAGGCGGTCGTCAGTCACCCTCATCCACGGCCCC
>1579 46 44
ATCAGGTACGGACGACAGGTGCAATGTCGGAACCGAACACATCACT
>1580 30 498
AAAGGAAAATAGGGATCTGCTTCGAAAGGA
>1581 26 28
TTAAATTTAAATTAATTAATTAATTA
>1582 35 2883
ACCAGCAGCATGGTCATGACCACTGCCCCTGCCCC
>1583 25 2732
TTAAATCAGTTATCGTTTATTTGAT
>1584 26 805
GGCTATAATAAATACAGTGTCATAGA
>1585 125 202
CCTGGAGGGTTCAGGACCCTGGAACAGTCTCTGGTTGACGCGATGGAATGCATTATTGCAGCAGATTCTCTTCCGAGCATCCCGAGAACACTGTTGGACGAGTATGTGGACATGATCTTCAATGG
>1586 41 431
GCCGGCGATGGTTCATTCAAATTTTCTGCCCTATCAACTTT
>1587 114 250
GGGCCGAGGTTCTGGAGATGAGTGCTGCATCCATCCATTAGCAGAGCACCTATTATGCACATCAAGCGGCCCAACGATATATGTCTGCGTCTCCTGCTCAGTTAATGTAGTAAA
>1588 28 12
GGAGGAGGAGGAGGTGGTGGTGGTGGTG
>1589 27 389
CTGACAGCCGAATACTGACGCCCCGAC
>1590 25 1088
CTGACAGCCGAATACTGACGCCCCC
>1591 81 123
AACTCATGAGCATAATGCATGTTTTAGATTGTGCAGGACAAGATGTGAAAGAACACAGTTGTTATTGGTTGGTTACGTTAC
>1592 1408 5303
ATTTCCCTTCGCCTGCTGGCAACACAGACTATTGGTGACTTAGCAGCAGGAATTGGTGTTGCAGGCCCGCCTCCCGATCCATTATTGGATCCGGCTGCCTACCCTCGTCCTTCTCTAAGTGATGATACAGACTCTGTCTCTCAAGTGAATGCTCTTTTGAATCCTCTATCACCCAAGCCATTCTCGCAATCCCACTCTTCAGCATATGAAAGCTTCCTATCTCGCCGCCAGGATAAGTCCCCTTCTGTGCGAGCCTCATGGGCCACGGCAATTGGGAGGATACTCCATACCTCAGCTGGAGGTACAGGTTTGAATACCGCAGAGTCAAACAATTTGATAGCCGGGCTCGCCAGGGCCTTAGGAGACGCCGACGAAAAGGTCCGGATTGCTGCTGTAGAGGCCCTCGCAAAATTTGGCTATAAGGATGTCATCAAGAAGCTTGGGTCTGACGGCGGCCTTTCTGAGCCTGACTCTCTTCTTTCAGTGCTAGCAGCGCGAGTTAAAGATAGGAAACATGCGGTACGTGAACAAGCAATGAACGTACTAGGAAAAATGTGGGCAGTGGCATCTGGCGATATTGAAGCAAACAACGAGGAGGTTATGACCATTCTTAAAGATGCACCTTCGAAAATCTTCGACGCTTACTATACCAATGACCTCGATCTTCAAGTGCTTCTTGACCATGTCATTTACGAAGTGCTTTTGCCCCTTACTTATCCACCGATAAAGTCTAAGCAAGCCAAAGGCCAATCGCAGAAATCAAAGACTGCTAAGGGCAATCAGGAAGATGATGTAGACCCTGACTCCATACGTGCCCGTCGTATTCTCACATTGGTCAATGGACTAGATGAGAAATCAAAGAATGTATTCTTCGCTTTTCAGTCTCGACAGCTCAAAATGCGAGCCTTCATGGATTTTTATCTGACTGCATGCGAAGAATACAATGTAAGTCTCCTACGTCTCTAACTTATATTTAATGGGTATTGACTAGCAATGTTAATAGGGAGGTGTGATGGATGATAATGAGGAAGCGGTCAAAAGTAAACTAACAAGAGTCATCGATCAGCTCTCTAAAATGCTCCCAGAGACCTCACGGGCCTCTGCGGACCTGTGGAAGTTTGTAAAGATGCATGATAGGCGCAGCTACCAACTCATCCGATTTGCCATGGCCGCTGCAAGTGACTACAGGATTGTAGCGAGGGCTATACGAGAACTGTCCAACAGAATCTTGTCGAGTACATCCGCAACTACAACAATGCTTGAGTCCTTGATCCCTCTGATTTACCGCAGCAGCTCCCTGATCTTCAACAGAAGCCACATACCCTGTATTATGACAATATCAAGGACCGATGAACATGGGCTAGGCAATGTAGCGCATGAATTTCTACGTGAAACTTCGTCACAAAAT
>1593 47 93
AAACGACTTAACCGAAATTACTAGCTTCGGTATGATAGGAAGAGCCG
>1594 30 796
TTTTAGCCTCCTCCCGCTGAGAAACTTCCT
>1595 30 30
TGCCCGCCGACGCCGGAACCGCGGGCACCC
>1596 45 63
TTATTGACTTGTGATAAGAAGAAAGAGCACCTTTCGGTGGAGGTG
>1597 29 1270
ACTGATGTTTCGTAGTGTCATCGATCGAG
>1598 46 71
TCAGGCCAAGCCCCTGGGCATGAGATATTTGCACGAATTAGGCCAG
>1599 124 343
GGGATATCAAATGGACTCTGACGGAAGACCATTTCCCATATCAGTCAGCATCAGCATGAACAAATGGAAGAACGAGCACGTTCCGGGTAGCTGAGCCTATATTGCTTCTTCTTCTTCTTCTTCT
>1600 33 116
AATCTGTCAAATCCTTATTTTGTCTGGACCTGG
>1601 46 62
TAGATTATTATGATAAATGGCTTTTGCTGGTTCACCTTGGTCCTGT
>1602 782 5548
TTTCCTCTCTCGCGCTTAGAGGAGGAATCAATCAATGATTGCTGGGAGATAGCATAAAACCTGTTACTACTGCTTATAACGGCCATCGACCATCAGCCCACAGCCCATCCACGCTTGTCATGGATCAGAACATTCGAACGCAGGCTTCGCGGCCGGCGTCAGCCTCGATTCCTCCACAGGGGCCTCCGATATTGTCACATCTTCACCAGTATCAGGCTCACTCACCTTACCAGGTTCCGCAGCCGCACACACTCCCTCCTCTCCAACATCCCCAGTCTCACTCTCCAATGCCATCATATTTGGGGCAGCCATTTCGAAATGATATGCCCAGGTATCCTGTCACTTCTACTCATGACGTCTATGCAGCCTCCACCGCGCCAATGGCAACGCATGCTCCCGTGAACAGTCTACCACCGGCCTCGTTCTTGGGCCAGCACCAGCAGCCGCAGCAGCAGTTCCCTTCACATGGCCTCTTGCCACCAACAACTGGCGCCCAAGCCTATCCGCAGCCAATTGCACCTGCTCCGCCACGAGATAGACGGCATGAGTATGGTATGCCCGGTGCTCCTTTCACCGGAGCTGAGGATAAAGGCCCAATGTGGGCGGCACCCGATGCAATGTCCGCTTCAACCGCCGCGTATCCTCCCAAGGATGCACCACGAACTCAGGTTGTTGGCTCGCAAGGTCGACGAGGCATCCTTCCTAGCGTTCCAGGGCGTGCAGCTATCACCAATGGTGTAAACGGGACTGCCAAGGGAACCGCTATTCCAGCTAAGGATGCT
>1603 71 2910
TTTGCTCTTGGTGACATCGAGTGCTCGAAGTCTCTCGAGCTCGGTCTCGGCACGCTTGGTCTCGACGTGTT
>1604 47 1518
GTAGCGTCGTATTCAACCGAGCGGGCGGGAGACAGGAAGACAGAAAA
>1605 543 2104
ATTCAGAGTCTGCTCGTCGGTCGATGAAGCGGAGAGCGGTCGAGGGAGGGAACGGGAAGGATAAGTTGGAGATCGAACACATACAAGAGCTCGAGGACCAGATTGCTGAATCCCGGAAATATTACAACAATATCGTCACTTTGCTCTCGAAACTTGACGATGCAAGCACGGATAAGGCTGGAAGGAAGGCTCTTGCGGTTTCTCTTTGTCGGGTCTTTTGCCGGTTGCTGGCTGGTGGGCAATTGAACCCTCCAAAGAGCGCAGCCGAGAATGAGACTATACTAGTCGCATGGTTGAAGGAGAGATATCAGGAATACAAGACAGCTTTGGTTGGGATCTTGCGGGATGGAGAGCCGTCTCAGCAGGTATATTTACACATTGCATTGCATGTTTGCTTATTTTACTAACATGCTACATATTTTGGTAGACTACCGCTCTAAGCTTGTGCATGCAATTGATCAAAGAACAAGTCGCCCATTATACCGGATCAGACATCAATGTATGGTCCAGTGGCTACTTCAACGATATCCTGGCTGCCGTGGT
>1606 48 48
GACAGCAGCAAGTTCAGAAAACGGCTAGAATCAACGAGCGAGTCTTCT
>1607 98 277
CAGTGATGTAATTTTGCACAGGTACTATTGACATAGTTAGAACAAGGTCAGGAAGAAAGGCACAGCTTACTCACGGATATCATGGCGGTGCTGGGCAT
>1608 49 50
ATCAGTTTCAACCTGAGGAATTGATGACAGGTTTTTAATCTGCGAACCA
>1609 49 74
TTTTTTTTACGTTAGTTAGTTAGTAGATGTGATATAATTAAACGTCATT
>1610 48 115
CATCAGCAGCTCCCTGTTTGCTCTTCCCTTTTGATTTCTTCTCGGATT
>1611 26 607
TGGAAACCGTTCTTGAACTTGCGGTC
>1612 27 1186
GCTGGCTTGGAAGCCAGCAAGGGTGAA
>1613 26 166
TGTCTATTCGGGCGAAAAGAAAAAGG
>1614 46 160
AGATGACGGGAAATTTGATTGGCTTTTGTTTGGCTGGTTGGTTGGT
>1615 29 90
GGTGTCAAGCCCTTCCGATCTTTCTTGCT
>1616 228 3395
TTTTTTATGGCCAGGAGTTCCGGATATGTGCATTTCGCCGCAGGAACGGGCGGGGGCGTATGGGTGAAATTGTCTCTAGAAGAGTGAAAGAACTTAATGATGTACACGACGCCGTCATTCAAAGGAGATCTTGTATAATACAGGCGACAAATAATATTACAAATGCATCGGCGCCAATGACAATATCTTTGACCATTTCTTATTTCGTAGTTCCGCTCCAACAATGCC
>1617 327 687
GTCCGTGATTGAGGTCTATACCCCGTGAAGTCGAAGATTCCCATAGTGTTCCAGTCGAACACGGCCAGGAACAGAGCCTTCGAATCTCTGAGATACTTCATGATTTGTTCCATTATATTTGTTGCATTGTGCCTCATCTGCGTATACAACTTATGCTTGATTTCATCACCCTCCGAAAATGCAGGCCGAAAGTCCCTTGGGTGAATAGTTCTGGGTATTTTTGAATTCCAGAACCGCAAAGACGTGTGATTCGGCGTTCTCATTTGCTTGGTATGACCATCTCAGGTCAACGCGGCTAGTATTCATTTTGCGCTCTCCTCCACAAAA
>1618 29 27
ACAAAACAAAACAAAACAAACAAAACAAA
>1619 27 70
ACAAAACAAAACAAAACAAACAAACAA
>1620 32 56
TCTTTGACTTCTTGGAGACTGCCCTGACGGAC
>1621 44 40
TAAGTTCTTGCTTTCAATGGCCCCGTTGAGAAACAGTTCGGTGT
>1622 754 1877
GTCTCGAGGGCATCTCCCACAACAACTTCTACATTTTTGACGCCATACTTCTCAAAGGCCTCCTCAGCCAATTTAGCGAAATTAGAGTCGAACTCCAGTCCCGTTATCTTGCCCTCAGGACCAACGGCGGTACTCCATACAAGACTGGAGAGTCCCACATAGACACCGACTTCAAGAACTTCATTGGGATAAACAGTCAACATCTCAGTAACTTCACAATTTCTGACAATGGGAGCAGCTCACTTCTCTTTGCCCCTACAGTCTTTGCAAGAAAGCACATGGCCTGCGCCTGGGAGATGGAAATCATGTAGTTGCCGTATCCGGCATTGTCTCCCGGACATGTTCATGATATTCGATGATATGCTTTGGAATGCCAGTCGAGTGTTCCTTGGAATAAGTACCAACACGCTCTCCAACCTGTTGGTTTGGATAGAGGATAGGGGCGTCTTCTTTCATGGCTGCTGTCAAAATTGGTGCTCTGTACTCCGTATACGAACTTGAGAGGCTGTTAGAGTATGGATCTCCCCCGGTGACGTGTTGCCCGTGGGTATTTATTTATTGAAACTCGCCACTTCGGCCCTCCCTCCTAGTTCACTAAGTATTAATCCGTTTACCCTTTTGTGGGGCTGGAGAATTCCACCGAGAGGTTGTGGAGGTTGGCTGCATGACTTGCTGGTGATATTATTATATAGCTCGCCGGCCATTCAATAATATTAATAGTTGCCATTAATTGCGTCTTCCTAGGTAATAATCG
>1623 111 179
ACCTTCAGCTGCAGACAAACCACACTATTGAGGCTGTTAGAATGATATCCTAATAAACAATGTGCTTGTGCTGTAGGAACTCCTTACTCTCTGGCAGTGAGGGTTCTCTGT
>1624 46 339
CGCCGATTCCCGTGAGCAAGTGCCACCAGCCATGTCCCTCTAGCAA
>1625 115 408
CGCCGATTCCCGTGAGCAAGTGCCTATTTTTGAGTGAGCAAATGGGCAATATAGACCAGTTTCTCAAAACATAACGGATAGCGCAAACTCACCACCAGCCATGTCCCTCTAGCAA
>1626 45 3055
CCAGAACCAAGCAGACTGCCCGTAAATCCACCGGTGGCAAGGTCC
>1627 26 4866
AACATCCTTAACCTATTCTCAAACTT
>1628 36 29
ACAAAATAAGGAATTAGACAGATTAGAGAGCTCTTT
>1629 51 3023
TTTGGTGTGAGCCTATGCTGGGTGTCCACCATTGACTAAATCCAGCACCTT
>1630 97 146
AAATATCTGGCCTAAACGAACAGGATAGTATCTCGCAGGACTATAAGTCGGGAGAGTCTCCTCCTCTATCATTCTTGCCGCATCGACCAGCTCAAAA
>1631 874 3000
GAAAAGGTCTCTCATAGACCTGTCCAGCTAGCCATGCAGGCAGATTCGCGTGACTGGAGCTTCATCCAATCCCCCAAGCCTACGCAGAAATTCTGGGGCAAGTCCGTTGAGGTTATTACAGAAGGCAAATCTAGGCTAACACTGCACTCGAGTGGGGAGCATTTCAGCTGGTCTGCTGGCACCCAGTTCCTGCGTAACATTATTGCCGGAGAGAAGTACGTTGAACCTGTCGGTGAAATGTGTGTCCTCAACGAGACCACGGGCCAAAAGACGATCGCCGTATTCAAAGTTGGCGGCATGTTCTCTGGTCGCAGCGAAGAGGTCATGGTCAAAGCCTACGATACACATGGTGAAGAACTTCCCCTTGGCCTACAAGGAAATTGGACCTCGTCTCTCCAGCTGACGGAGCACGGAAACCTGACAAACAAGATTATATGGGCTGCAGGCCCGCTGGTCGACAAGCCACAAAAACACTACGGCCTGACTGAATTCGCAGTAGCCCTCAATGAAATTACAGCCGTTGAACAGCGCAAGCTACCACCAACAGATAGTCGACTTCGCCCTGATCAACGTGCATTGGAAGAAGGCAATGTCGACGAAGCGGAAGACATCAAGGCACGACTAGAAGAAGCCCAGCGTTACCGCAGAAAAGAGATGGAACAGAAGGGCGAAACATGGCGCCCTAGGTGGTTTACACATGTTGACGTTGATGGCCTAGATGGCGGGGATGATATATGGAAACTCCGTACTGGCAAGGATGGATACTGGGAAGAGAAGGCAAAGGGCGAGTGGACAGGCACCACGCCTATTTTCCAGTTATAATTAATTAGACATATGGAGGTATAGACGCAGTTTTGGGTGGTTTTTTTTTAAT
>1632 25 83
ATACGACAAAGGCGAGCAGTAAAAA
>1633 48 72
GCTGTACCTACAGGTATAAAAATAATTTAGTTGATTAGCTACTTGTTA
>1634 236 495
AAAACCCACTAAGTAGGTAGCTAGAATTTGAGAATTTTCCATCAGACTTGTAGTTGATACGCCGCAAACACCAGGTGACTGTATATACCGCATACTATCTACACGAAAAAGCGAATACACACAACCGAATAAAATGGATAATTAAAACATTTGGACAGGGAGGAGAACTGTTCGGCCCGCCAAAAAGGAGAAAAAGAAAGAAGAATGATCCTATTTACTTTGCTTGAGAAGAAAAA
>1635 44 140
CAGCCATTTGTAATTGGGCGAAAAGAGTTGTCCTTACACATGTC
>1636 45 65
CAGCCATTTGTAATTGGGCGAAAAAGAGTTGTCCTTACACATGTC
>1637 50 60
AGTCGGTTTTTTGACGCCGATTTTATCCCGGTTCGGCCCCAATTGAGGAA
>1638 52 176
AGTCGGTTTTTTGACGCCGATTTTTATCCCCGGTTCGGCCCCAATTGAGGAA
>1639 1107 4210
GAAATATATATATATATATATACACACTTATATCTCTGCATATACACCCTGATCCCTTACACAGCTGGCTGCTATATAACCTGTCATATATAATCAACAACCCGGGGGGCGCGTAGGAGCGATACGATCTGGCTGCCTACACCCAACACATGCACCACCGAACAAAGTGGCCTGGATATCTCCGGTTCGCCAGCTGGCTTGGGAATCGACTCAATAGCATAGTAAGGGCATCTCCCGTCCTTTTGTCTCTGCTTTCTATCTCCATCTCTGTTACTCTCACTGCTCAGTTCTACTCACCGGCCTCGCTTCCTTTTGCTGCTGCCTTCTCTTGGGCATGGCATCATCCTGGTCATGGGTTGCATTTTCCGGGTGCCTGACTGCTAGTGATGATTTATATAGTGCTTTGCAGAGCGCTGGCTGATCTCTCTATTCTTCTCCTCATTCACAGGTTGCATTATATTGTCCTTTGTCTGGACTACAGCTCTCTGTTTACTTTCCTGTGAATTCACTCTTTCGTCTGGTCCTTCTCTTCACTCCTTGATCCGTCTTGCATAAAACACCCTCGATTTCGACCGCGGCCTTAACCCTCGTCTTCCACTTCTGGCTTTTGCATCTCCCTTACTACATCAAACCCCGGCGATAGCTTGGTCGAACGCTGCCTCAGATGGGCGCGAGACCATACCTTTGGACTGAGTAAGGATATTGGATAACGTACCTTTGGTTGGCCACCCAAACCGATGTGCTATCAGATTTGGGGACTCCATAAATCATGGCTACACCATCGGCAGAGAGCTCGAAACGGGCTAAAGCAGTTGTGGATGATGAGCAGATGAATTTGAGAATAGGGCACTACACACGGCTGAATGAGATTGGTCGTGGTAGCTTTGCTACAGTCTATCGTGGTACCCATAATGTAAGGCCCTCCCCTTAATATAATATTCCTGGAACAATGTTTGAAGAGTCTGAAAGAGTAAGCTGACTTAGTTCTTTAATAATAGGAATACAACACCTTTGTTGCCGTCAAATCGGTCACTCTGCTTCGTATGACCAAGAAGCTAAGAGATAACCTAAAGTTGGAGATCGATATTCTTAAGAGCCTTCAGCACC
>1640 58 68
AGGGAGTGCCAGACTCTGTTAATGTTATTTGTACGAAGTCAAACATCTGTTATGCTCG
>1641 25 36
AAAAACAATGTCCTGTGTCCCAAGC
>1642 108 481
GCTAAAGTCTCGTGCCTTTAAAGGTAAGCGAAGCCACCCTAGACCAAATGTATACCAGGCTAACAAATATACTCGTATCTTAACAGGAGGCCATGAGCCCTCGGACCG
>1643 100 279
TCTAGTTGATGGATAATCATGGTATGCTTGATTAAGTTCCTTCGTGCTCAATTTACTCACTAATTTTTGCGACACAGGTACTAAGCTTCAATTCTGAAAG
>1644 122 1357
AAAACAATTCCAAGCTTCTCAGCAGTTTCGAACACTGGGCCGTCGTTCTGGCTGCCGCTCGGTGCGGCCATGTACTTGACGCCGGATCGGGCGGCGCGGAAAACATTGTCAATGAATGGGAA
>1645 48 263
GAGCTTACGACGGATCTCGGCCATAGTTATCTTCTTCTTCGTCTTTTT
>1646 33 294
AAAACCTTACGGTTTCATTCATATTCTGAGACT
>1647 3572 14529
TTATAGGGTGAGGTGAAGGGTGATTTCGCTGATCTTTGCTTTATGGTTGAGAGTGATTTTTTCTATTGATCTTGCTCCGTGTGAAAAATCGACGAGTTACCATAGGCTTAGTGGCTTCGTCGTGTGAGTTTTCGACCTGCTGAGCCATCGCTGATCTTTTTGCTGAACCGTCCTGGAACACGATTGCAAGGGCGTTGGAGCCTTGAAGGGCGTGATGAGAACTGAGAGCCAGTTAGCTGCAATAATCGTGTCGTTTTGGCGCTAACCGTATTCGCTGCTGAGACGCCGCATCATAACGACAGAACTGACCACAGTTCACCGACACGGAGTACCGTCGACCGAGACACATACCTATATCAAGGTCCTACCATCACGCCCATAAACACTCATATCATTTTCCTAGTCCATGACTGCGGTGGCTCAAGTCACTTTCAGCAACAATGGCACTGGGCCGTTCTTACCCTCCCCCTCGGAAATCCGGATGCTGATCTTCTCCTATCTGCCCAACAGCATCATCAAGAACCTACGCCTAACATGCTCATCCATAAAAAATGCCACCCGTCTTGACCTGGACCGAGTCTTCTTATCCATTCAAAAGCGAGATATTGAGGTATTCCGCAACATAGCCAGTCATGACACTATGCGCCTGCAAGTCAAAGAAATCATCTGGGACGACGGCTCATTCAGCCAGAGTCCTCTTGAAGAAGTTGTAGAGCGGGACGGAGAGTATTATGGACAAGTGAGCGGTCTGCCGTATGAGAAGGTTCCTGCGGGGCAATACCGGGGGTCCTCACCAAAGTTCTGTCCAATTTGGTTCTCGCAGGAGTGCGATAAGAATATCTCAGAGTTCGCTGCAGATAAATTTGGTCCCAGAATGGCGGAAGAGCTAATGGAGTGGATGATGAAGCTTCGCAAGCCGCAGCCGTGGCGATCATGGGAAATGTATAAGGAGTATCTGCGAGACCAGCTTGAAGTACTTGATTCCGAGGCGGATGTTGAAGCCCTCAAGTTCGGTCTGGAGCAGTTTCCTGCTCTTAGGAGAATAACTATCATCCCGACAGCGCACAGGAAACTCCTTGAACCGTTATACCCAACGCCTAACATACGGAGCTTATCGTCTATATTCAATTACCCCATTCCGCAGCCATGGCCAGTCTCGAACGAGGATACATTTCCCGTCAACGCTACGCCATGGACCGAAGATGCCGAGGAGTTTCTCAAAGAAAGATGGCGAGGCTTCCGGGTAGTTACGAGGTGTCTTGCAGAGCAAGCTGGTAAACACCACGTTTCGGAACTGGTCATTGATCCGGGAAACCTCAAAACCGGCATTAACTACAATATCTTCAACACTCCTTGTCGAGAACTCTCTAACTTTACCACAATTCTGGAGCAACCTGGCTTCAAGCGGCTTGATCTGACTCTCTTTGTCGGTGGGGAGGAGGATATCGTCTGGATACCATTTAAAGACAGCCATTACCACTCCGTCTTTTCCAAATGCCCAGATCTAGAGCATATCACCTTCGGCACGGATAAGGGCATCTATGCAACTGAGGAGCTGTCGATGGACCATTTCACATCCCTGCTATCTCTTTTCCCCGTGCACAAGTGGTCGAAGCTCCGACACTTTGGTCTCTCAAGCTTTCCCGTGGTACAGTCTGATATCATTGACTTGCTCGATGCGATGCCTTTGACGCTTCGAACTGTCGAACTGACCGGGCTACTCTTCATCAACGACGGAGAGAATTACAAATCTCTACTGACTGCAATGCGTAACACGCTTAATTGGAAAGAGAGAGCCGTTGGGGACAGGCCACAGGTAACTTTCTGGACGAGAAGCTCTGCCAACATGCTGCATGCGCACATGGAGAAGACCGTCAGCAACTATCTGTATGGAGATGGAGGGAACCCGATGGTGGTTGGACCTAATAGGAAGATGTATTTTTCGGGGTAGAAACGTGATAGAATACTAAGAGAGAACTCTTGTCCTAGCCTTATGGAGGTCTTTGCGGGTTGTTGGGTGTTATTCATAGTTCTTCGTCACCTTAAGTAGTTGCATGCCTGATTATCCTTCCAACCGGCTGGCCACTAGTTCAGCCTTCTCTCAGGCCAATGGATATCTTTTGATCTTTTCTTAGATGCTCAGCTGTAAGGACTCTATGACTATGTTTATGTTTGTTGTTTTGTGTGGAGCTGCTGCTGGTGGCAAGACCAGCTTCCCTTTTGGCAAGTTAGGCCGAGCCAGCGTCATCCCGTCTATCTTAGTCACCGCAAGCAGCCCGAGAGAGTCCAACGACACACCCAGTGACAACCTCCGTCGACCAGCGGCTGACAGCTCATGACACGTCTCTGGCGCACATCTGGATCAATTGGTTAAGGATTTTTCGTTGACCGCAGCCCGCTGGACAGGCAGCTACTTTCTTGCAGCATCCAACCAGCTAGCTACAACCGGGGCTTACAGGGCTGAAGCAAGCTCGCCAACATCCCACTTCCACTCTAACCAACTACTGCGATGTTTGGCATCATCGCAGACCTGCTGGCGGCCGTCGCCACGGTTCTCTTCCCGATCTTCGCATCGTACAAGGCCCTCCAGACCCGTGATGTGACCAACCTAGCTCCCTGGCTGATGTACTGGGTCGTCTACTCGGCCATCACCCTCGTCGAGTCATGGACGTTCTTCATAATATCTTGGTTCCCGTTCTATAGCTGGATACGTCTATTTGCACTCTCCTACCTTGTCCTTCCGCAAACACAGGGCGCAAAGAAGCTCTATCTCGAACACGTCGAGCCCTTCCTTCGCCATCATGAGCGTGAGATCGAGGAGCTTATCGGCCAGGCCCATTCCCGCGGCAGTGCGATGGGACTGCAGTACCTGAAGAAACTCATCGATCTGGTCAGGACAAAGGCGATGGGTTTACCGCCTCTCTGGGAGGGGCAGGCACAGGGACACGCGGACACTACTAACGTTGCGGCGCCGTCCTATGCGCAGACTCTGTTTTCGCGGTTCAATTTGCCCGCTGTGGGTGCTGGGGCGGCTCCCGGCGCTGGTGGTGCCTCAGGTGGTTACGGAGCACCGGATTTCGTCAGTATGATAGGCAGTGTGCTGGGAGGAGCAGGAGGGGCAGCAAAGAGCCCTGACGCCCAGGCGGCGGAGCTAAGTGCGTCCGGCCGTCTGCTACCTCGCCATGTCGCTTCTGCCCCGCGGTCAGAGCAGGCAGCATACATCGCTTCCCAGCGAGACCATCTGAGGGTTCTCCTGTCGGCGTATGATCGGGAATTTGGAAGCCTTAGCTCTGGCGCTGGCGGTCCTGATGAATCCGTCGGAGGCTTCGAGAGCAGCGGCCTCCGCAAGAACAGAAGTGACAACTCGTTTGAGAACATCGAGCATGAGGACCTAGGTGCCTCGTCGGCCTTTGATACACATCGGTACGCCGACTATCGAAGGCCGAGGATGGGTGATTTCGAGTGAGGGGTGGCCATTATTATTATTGATTATTGGGTCTATGCATGCATCTTGGGTCAACACATATACATTCCATAACTATCCTAGGTAAATTACTGGATTTAACTACCGG
>1648 25 2423
CGGTTCTGACGTGCAAATCGATCGT
>1649 44 406
CGTGTGGTCTTCTCCCTGCCTTTTGCCGCCTTTACCATTCTCAC
>1650 138 228
AAGAGGGAATACGCCGATCGGCATGGCCACAAGACGATGCTCGATCTCGAGGGGTGTGGCGACCTCTTCATGCCGACGAAAATGATGATGCTGACGCTGATGCTGATGGTGTGGTTTTCCTCATGGCAGATCTGTGGG
>1651 381 980
TCGACCAAGGCGCTTTTTCCCCGCAAATTGTAGCGTAGTCAGCGCTTATATGTTGCTAGGCGCCTTTTCTTGTCTGTCGGGTGGGTGTTCTACCAGCACCAATAATGTGAACTTCGGTCTCAACAATATAGTTGATAAGAGCTTTCAGACCGGTCTTACTTATATACCCTTTAATTAGAGAGCGGGTTATTTAACTAGCTGCTTGGTGAAACTAAATCTACATCCTTGTTCTTCAGTTTGTCGGCAACATACGAAGACGCCCCATAGAATCACAGTTCTATGCCACCTATATGGAGAACCATATGTTATTATTCACCTAGCTGGAACTCCGCCATGGAATAGAGTCGATCAGAGAATCAGGGAGCTTGTGATAATTCAAAA
>1652 46 215
CTCACCACTGCACGACTTAAATAACGACGATGATCATGACTACAAA
>1653 206 364
GAAGAACAGAAGCGGCCGGTTATCCATGGTGTCGGTTCGTCGTAAAGATTCGGTCGGTCTTTCGGTACTTGCGATCGGTGAAAAGCTGGAAGTGATGCGCGCTTGATCTGAGCGCCAGGTTGATGGAACTAGAATGTAGGATGCCGGTGGTCCTGGCAAGTGTCGTCACATGAATGCCAGGGGCGTCAGTGACACAGTGCTCAAAT
>1654 48 275
CGCGCTGAGGGCTGTCCCATGAGATGAAGGTGCCTTGTCCCTTTCCAC
>1655 200 550
AAATGGAGATTATTCCACCGTCCTAAAAGGTAAGTGTGAAACGTGAAACGTTAGCAACGGGCCTTAATTGAAGCTTATATAGAGCCACTCGGCTGAATCACGTCGATATGTGCCTATCAGAGGAGGCGCAAAAGAGCCCGACCACAGCGCCTTGGTGCCATGTCCACTCTGCGGTTGACCACACCGTTTAGACTTTCGGG
>1656 46 115
GTGTTAATAACTCGGCCAAACTTTTGTTTCCTGAAGTGAGGCCAGG
>1657 25 10
AAAAAAATTAAAAAAATTAAAAAAT
>1658 108 168
CCCGGTTTACGCTGATAGAGCCACGCCGTGGAATTCAGAAGAAACCATGCCGTCTCCAACGAAGAACCAGTTATCTCATACCCGACTATCCTCCTCCTCGGCTGAACA
>1659 39 178
GGCTGTCCTGGCTGACCTGGCTGACCTGGCTGTCCGGGT
>1660 126 204
TGCCAGGCGAGACGAACAAGAACCTATCGAAAACAGGGAGATATCAGCCACTGGCCCTCATATGTGTCTCCCGGTAGACAATAAAGGAAAGGTGAAAGGCTTACCGGTCCATAGCTGCCATCATCA
>1661 46 51
TTTTTTTTACGTTAGTTAGTTAGTGATGTGATATAATTAAACGTCA
>1662 47 46
CCCAGTTTCTCAACCCTTTTTTCTACTCCTGAACTCTCCCTCTTTCT
>1663 695 1661
CCTCCTCAGGATAAGTCCATGGATCCAACCACAATTCTTGGTAGCTGCAAGTTAAGCATTGGGCTCTGGATCCGCAAACAGGAATTCACTTTGAGTTGCCAGCCCATCGCACGAGTGGAAGCTTCAGCCGGCTTTGAAGATGTAAATATTACGGTCAACACGGTGCAGTCTGAGGAACAACGCCGGTTTTTTGCTGTGCTCATAGCCTTCAACAAGTTACGGGCATCGGTGAAACATGTCTACTCCAACGACCCTACGGCGAGCTTTAATGTGGATTCTATAGTTGTATCAATGATGAACAGCAAACACGTCAGTTCTAGCAGCGGTATTTCCGCCATTCTCAAGGTCAGCCCAACGAGACTATTCATGAATTCAAGACAGGCCCAGGACTTCCTTCTGTTCCGAGAAATTTGGAAGCCTCCAAGTGACCACTTCAAACGACCAGTTCAAACCCAGGAACCATCTCCGGAAGTCCAGGCATATATGGTTCAGCGGTATCAGCAAATGGCAGCTGCTGGGGCATTCCCATGGAACTCGACGTTGGCGATAGACTCGCTGGACATACAACTCGACCTGGGCCAAACAATAGGCAAGGCAGAGTTTTCAATAAAGAACCTTTGGTTATCGTCAAAGAAGACTTCTGATTGGGAGCAAAACCTGTGCATTGGCTTTGAAGCCGTCTCAATCAAAAACGA
>1664 47 533
CGTTTGAGGGCGTCATCATCACATGGTTTTTGATTTGGAAGTGCAAG
>1665 25 9
GCCTAACTAGGCATTCCTCGTTGAA
>1666 26 10
TTTTGTCCTACTTGCGTGTTGTAACC
>1667 25 60
GAAGTCGAAGTTATCACCACCTGGG
>1668 33 54
GGGGGAACGTATTCAGGTCTACATTAAGCTCAT
>1669 43 38
TCTCATTCTTCCGTTGTATAGATAGGAGCACTGCAGTATTTCA
>1670 28 14
TTTTTATTTTATTTTATTTTTTTTTTTT
>1671 45 165
CGCCAATTCAGCAGGAGTTGAGGGATTCTGCTGGCAAGATAGAAC
>1672 46 44
CGCCAATTCAGCAGGAGTTGAGGGGATTCTGCTGGCAAGATAGAAC
>1673 52 689
CGGATATTCTTATGATTGCTTGCGTGAGTGTACATGATGTATATCGTGAGGG
>1674 124 200
TTTGTTGCAAGACAGGTCTGGTCAACTCAACGCTCTCGTATACGTTTAGAGATCCCTTGTCAAGAAGCATTCCGAAATATTGGAGAATGACAGACATGCCCTGACCTGACTGTGAGACAGCCTT
>1675 30 26
TTAAAATTAAAATTAAATTAATTAATTAAT
>1676 116 299
TTGCTGGGAACAGAAGCGTGAACTATTGTTGTGTTTCATCGGTGGTTAGCATGTCTATAGAAGGAAGATGCAAAAATAGTTAGTGAGTTTACCTTTGGGAGCAGCAAAGTGGATAA
>1677 61 74
AAAGGCACACGTGCTGCCTTCTAGCCGTGCCTAACCAAATACATACATGTTCAATCATATG
>1678 33 18
GCCAGCCAGCCAGCCAGCAGCAGCAGCAGCAGC
>1679 49 50
TTCAAGACCGACCTGCGCTTCCAGCCTTCCGCCATCGGCGCCCTCCAGG
>1680 49 81
ATGAGATGATTCGTGAAGCCGATCGAGGACGGTGATGGCAGAATTGATT
>1681 70 94
CTTTCAGAAAGTAACGGGAAGGAATTAAAGCATAAGTGCAAACTGCCCCAAACCAAGCAGGAAAGCAAGA
>1682 33 36
GAACTAAACGGAGTTCGTATCCAGAGGTTAAAA
>1683 87 153
CATGAACTCGGAATAAGGGCCAGTCCTACGGAAGAACTCGAATACAGCTCTCACTGCTCTGTGCTGGGCTGCTTTAAGTATACTAGC
>1684 595 1340
ATTGGCCATCGAGGGAAAGTCTCCGAGCACAAAGAATCTTTGGCTTGGTTCAATAACTAGTCGATCTGGGGTTCAGAACGTACGTTGCTTAACCGCGGCATTGAGGCAGAGCCTTTCCTGGGACTTAAAGAAAGGGCACAGGGCATTAAAAAATACTTGATACACAGAAGAGGGTTTATATCGATGAATTTATAGTCATAGCTCTAGTGTATCTTCCTTGAAAGGGTATGACAGTTGATCTTTGCAGTCGAAGTACAAAATATTGGGTGGTTTCTGTTCAAAAATCCAACTGGGGGAGTTTTGAGGTTGAAACTGAAAAAGGCCATGATTGGCTGAATTATTAACTTTTTATTAGCTGGATCCTGGATCCAAGGGAAAGCAGCCAATGAGAGGCTGTTAAATAGCTAATTTTAGCAACCCAACAAACAAGCTTTCTTAATCTTATTTACTCGCTATTCCAGCCAATGAGCGTGAACGTGCCGTCAACAGAAGGTTGCTGTGCCATCTATGACGTAGACATGTTTATATAAATATCAAGCCGAGTGTCCCGAAAGCCAGAGCAGTGAAATCACTCGAAGTGGGAAAGACGGAAAGC
>1685 210 863
AAAATTAAATAAACTAAGAATACAGTGCCAGATCGGGAGAGAGACAGCGAGAAGTGAATCGAAGGAACAGCAGATATTAAGCCCTTCACTCGAGTGACTCTGAACGTGTGCTGGAATCTTTGAGAGTGCAGTGCCTGCCTGTTGGCTGTCCTGTTTCATCGCTGATCCATATTATAAAATATATCCCGTTCTGCAACCTCCAAGTCATGG
>1686 45 49
TTCTATACGGAGTACCCTCCAAAAAGATTATGTAACATCTCCTGC
>1687 152 302
TAATTTATTTCCTAGGGCCTCAGTGGACGGTCTCTTCGGCGCATTCCTGCACTCTCTCTTGTCCTTTATACAAGCTATGAAGTCTGTACGATCGACCAGGCATTGGTAGCGTTGAGGCGTGGAGTCGAAGAGGAATGGAAAGCGAAGCGGGA
>1688 28 24
TTTGACTATGACGGTACCCTCACCCCCA
>1689 371 1986
CTGTCCTCTCGGGTTGCTATCATTGGTGGTAACGGAGCAGGAAAGTCTACTTTGATGAAGCTGCTTACGGGTGAAACAATCCCACAGACCGGAAAAGTTGAGAAGCACCCCAATCTTCGAATTGGTTACATCAAACAGCACGCATTGGAGCACGTGGAAATGCATATGGAGAAGACTCCCAATCAATACCTCCAATGGAGATATGCCAATGGAGATGACCGTGAAGTCCTTCTGAAACAAACCCGTATACTCACCGAGGAGGATAAGATCCAGATGGCCAAGCCTGTTGACATCGGTGACGGAAAGGGCCCACGCAACATCGAAGCTTTGATGGGAAGGCAAAAGTACAAGAAGACCTTCCAATATGAAGT
>1690 129 276
TTTTCACTTTCGCCCGCCAACCCAACCGACGAGGGCATCAGGCCAGATATGCATGACTACGCCGACGTCAACCAGTTAATCACCGCACGCAGGCCACTCCCTCAGTTGCTCTATCCCGTCGATATATTT
>1691 82 614
CTGCGCCCAACTCCGACCTCGGCACAACTTCAGCCGTCGAGATGTTGAGATGCGGCAAACCCAACACGACCTGCCTGATTTT
>1692 47 46
TTGGGCTGGGCAGGGTCAAAGGGACTTTGCTGAGTAAGCTGACGAGT
>1693 413 1049
ATTATTTCCGCTTACATGAAGCTGATAAGCTGATAAATCAAGATCTAATAATCTTCCCTCTTTTCAAACATACAAGCTTACATACATGGTACAACGTTGTTTGAATTATAAGATCAAAGCATTTCATACCTGTATATATGTGTAAGAAAATGAAATGTGATAAGAGATATTATGCGCTAGGGTGGATATTGTATCCGAACCAAATTTGAGTGAATATCCCTGGATGACACATGTAATAAGGTTGTGGAGTTAAGACTAAAACGGAGTGGATGAAGTTGGCTGTTTATCCGTATTTAAATCTAGAAAAAGGCACAATACAGCAGAACAAAGATAGTCAAGAAACTCCCACTTCACTGTACCTGACCAAAGACAGAAGAACGGAGAGAGAGAGAACAGAATCCATCATGGGAAGC
>1694 340 745
AGAGTCGAGGTGAAGAAGACAACGACGAACGCTCAGATCTACGTATACTCTACGTTACCCAATGGGATGGATACCATGGCAGGTTGAAATGGCCGTATGCACACATATTTTATTTTATTTATTTTATCCTTTAACTACCCCCTTTTCTTTGCTTTTCCTGCTCGTCCTTCTCTTCCCTTTGCGTGTTGTTGTTGACACGCAGCGTCGTGTCGTACATTCCGACACGATCCAGAGAGTACGAACCAATATTCAGATACCCGTGCAACGCCTCAAAACGGTGCGGCCAGGGGTGAAAGTGCCGGCGGGAGAGATGGGCAGTAGTAAAGTAAAGCTGTGAAAA
>1695 94 152
TGCTATCAGCCGCCGTCCACAGCGTGGGAGCGCATGGGGGCAGCTATCTTCCTGGCCTTCTGGACTCCCGCGCTGTGGACGGCGGCTGATAGCA
>1696 66 332
AAGAAGAAGAAGAAGAAGAAAAAGCAAAGAGACTAAACAAACCCAATGAACAGTTTTGGAGGGGCC
>1697 44 274
GGCCATTGTTGTTGTTGTGGTTTTGTTATTGGCAGCTGGAATAA
>1698 25 291
GGCCATTGTTGTTGTTGTGGTTTTT
>1699 28 12
AAACAAAAACAAAAACAAAACAAACAAA
>1700 25 12
AAACAAAAACAAAAACAAAACAAAA
>1701 48 48
GACGTGGTTATGAAACCTTCCCCATCATACTCTCAACCAAGCCAGTAC
>1702 33 630
TCAGTCAACAGAACTGGGTGCTCCTCTGGGGCG
>1703 35 100
AGTACCCCTTAGATTTTAGATTTTCAGTGTGAATA
>1704 36 31
AGTACCCCTTAGATTTTAGATTTTACAGTGTGAATA
>1705 46 44
TGAGTTTTTGAATCTAATTGTCGGTCCGAGACCTATTTCTGTTTGT
>1706 76 184
TTAGTACTATTTATAGATATTAAGGGAGTGTTTAATTACGTTTCTCTAAATTAATTAATAAGTATATATTAGAGAC
>1707 30 36
ACGAACAAACGAACAACGAACCCAAGACAA
>1708 38 43
ACGAACAAACGAACAACGAACCCAGCAAGCAAGTAAAA
>1709 367 1295
TTTTTATAGTATCACTCCTAAACAGCATCGCCTCCCTACGGACACAATGGCAGACACGGAGGACAAGGATCGCGCTGAGAAGCTTGCTGCTGCTAAGAAAAGGGTAGCTCAAATGCAAAAGCAAAAGGGAAAGAAGGGAAAGAAAGGAGAATCTAGTAAACAAGCTGCTGCTCCTGCGGAAGCGGAGGACAAAGGGCCCTCTCCAGACTCCAAACCGGAGGAACCAGACACCGAAAAGCAAGCTGAGACAGAGACTCCAAAGGATACAGCAGCCGAAAAGGATAATACCGAAGAAGCAGTTATGGAAACACCAGCTTCTACTGGAGAACAAGTGGAAGAAACTAATAACAAAGAAGACGAAGGCGGG
>1710 644 3329
CCCATCTTGAATTTTTGGATACCCACTGCCTACCTATCAATTCAACCCGAAAACTTATTCAAGATGGCTGGACGAGCGAAGCAACTACCTCTCGAGTTGATCAACGCCTGTTCAAATTTATTCCAGTCCCATATCAAGGCGATTGTGGAAGGCAAAAATCCGCATGTAAGCTGATACCCTTTCCTATTAGTGGAACGGTTACTAACTACTATGCAGGTCACGTTTCCCTTTAAAGGGATAAAGCTCCCTCGGGGCACGAAAGAACACTGTCCCTTTACAGATCTGGAAGAAGTACGCAACTCTGTTACTATCCAGTTCCTCGGCACTCCACACGGCAACATTACGGCACATCTGTTCAACGATGGAACACTCAAAACGTCTACGATGATGCACCAGGAGAACAACCGGCGAAGGGAACAAGAAGCTGGATTGCTTGTTGAAGAAAACAAATTCCCACACCTCAACCAGACGCCTCTGCGCACTCAAGCATACAACAGGAAGATGGCAAGGATTCGAAATGCACGGGACAACTCAACCTGGAGTATCATGAAGAAGCAGCTGGAGAAGGCCACCGCAGAGGAAGAGTATAACCGGTTTCTCCAGGAACAGGCTGAGCAACGAGCCAAAGCTGCAAAGAAGTAGGG
>1711 25 12
GCAGCAGCAGCAGCAGCAGCAGCGG
>1712 122 196
GTTGTCGAGGAGCTGTTGCGTTACGTAAGTACCTTGCCATGTGCTATGTTATTTGTTTGTATTTCGCACAATGTTGCTAACAAGTGATGACATGGTAGTTCGTCGACATTGGCAGCCGTGAG
>1713 53 145
ACGACAAGAGTTCGATAACCAGTCGCGCAGCACCGGCGAATTCGAACATCAGT
>1714 52 56
ACGACAAGAGTTCGATAACCAGTCTACCGGATAACCCAGATGCCGCCATTAT
>1715 52 56
ACTTAAGCGCCGTCTTGTTCAACCTGTTCGAGTCCAGCCTTGGTTGCGAGCG
>1716 308 855
TCTCTCTCTCTCTCTCTCTCTCGCTTTCTTTGCTTCTCCTCCACTTTCATCAACTCCTCCAACCATCGCGATCAGCCACATCTCCAGCACATCTCCAGCACATCTCCAGTCCCGCCGACTATCTGCAGCTGACAGCTATCACTCCTTTGACCGACTCTCCCTCTACCCCTCCTATCGTCTCAGCGTGCCTCGGCCGTCTTCACCATGGCGGAGTTCGTGCGCGCCCAGATATTCGGCACCACCTTCGAGATCACCACCAGATACTCGGACCTGCAGCCGGTGGGCATGGGCGCCTTTGGGCTTGTCTG
>1717 234 525
TTTCATGCAAATCACCCTTCAATGAAGTGGTGATCCTTCGTTACACCACAGGTCCCAAATTTGAGTCCAGGCCGAGAAGGGAGCTACGTGCCCCAATCGTCGTATGCATATATGAATACCTTTCTCGTCGACGACCATATAGTAGGCTCGGCTTAGACATGAGTCTAACATGCTTCTTTTACGACCTTTCCAACTGTTTTCAGCAAATCCAAGCTCTTCAAAAAATGCGTTTTT
>1718 142 326
CGCCGTTGAGCAGCCGTCAAGATGGTAAGTGTCTGCTTCAGAGGTCCTTGACTCTCTTCTCGTCGTCGAGTCGCTGGAGTCTTGCAAGATGCTTCGGAGACGACCAGTCTGAAGCGCAAATTGCTGACTCGCGATGTTCTTT
>1719 376 741
ATTTCGCTACCGACCATCACTCGTGGGTGCGCGTGCGCCTTGACGCCCGCCTGGCCCGCGACAATCATGGCGGTGGCCCACGCCTTCACCACGTCGCTGGCCGCCGTACCGACTCTCTGCGCGACGACATTCCTTCCAGTTGATGGCATCCTCAACCTGGGCATCGGACTCGAGCCCTTGACTCTGACCGAGCCGGCAATCTTCCACAGACCTTGTCCGACGATCGAGCCACGCGCAGAACCCACACATGAAGAGATCGAATTGCCGAGCACTGATGACATACTGAACGACTCGAGTCTCTCACAGCACGATGACGATAAACAACCTCCGCAATCCAACTGGAGGGAACCTTTCTATACCTCACCCTTTCCACTCG
>1720 25 255
GTGCTCCTCGCTGAGCCTGTCGACG
>1721 236 424
CTCTGGGCAGTAGACCTCATCCGTCTCGGTCTGCGAATCTTTTCGTCGCTGATGCCAGACTGGTCAAGCTGCGTCAGGTACCGTAGAGACTTTGAGGTATGATGTGAAGACGCGCTCGACGCGACGAGGGGGATTGATAGTGGGGGGAGCTCGAAGCCTGACAGTGTCCAAGTTGTTGTAGGGCAGCCCCGCCGGTGACTTTCTCGTTACAAGTGTCGGTAGCTGCCCGGGGCCCA
>1722 1040 3026
TATTATTATTATTATTATTATTTTCTGGAGAGAGGAGCGGGGGCAAAGCAGGAAGGCCTGCTTCTGGGTGATGACGATGAACGTCAACAACTAAGTTATAGAAGACCAAGAATAATCAGATTCTCCATTAGTTATCTCAACACAGAGAAATATTTAAAAGGCAGTTTAAAGAGAGATTCAATTTCCTTGGTCTGACTACTCGTAGTCAATAATACCAGACGGCAGCTTGAACAATTGGATATCACATAAAGGTAAAGTGGCAGCTGCACTCCCGTTGGTGACAGCGGGAGAAGTAAGTACGTCACGCAGCGCGGTGGGACAGAATTGGCCCGAAGATCGGTCCGACACGGTAGCATCGGGCTACCTCCTATCCTTAGCACTCGCAATTATTGTGGTCTTCAGTCACGACGTGAACCAGAACTCCGAGGACGTAATCCGGAGATGAGTGTGGCAAACTGCCTGTGCAAAGGGTATATTTAGCAATTTGATGAGCCTAGACGTCTCTAGATACGCGAAGTGGCTCAGGCGATGACGTTCGGTGCGGGAGTAAGAGAGGCTTGATGCACTCCGAGCGGTTGTATGTAGGGGCACATGAGGACCACGTTCTGGGACACAGTAAGAACAATTGTCATACGGCAACGAGCTGTACGCCATCCTCTGCGCTCTAAAACACCCGCTTGTCATGGAGGAAGCCAGCCGTACAGCAGCAACACCTTGTGCAAGACCGAGATGCCTGTTCCCTGCCTCACACTCGCCATAATAACGGGTTACAAAAATCCTCGTGCAACCGGAAGAGGATTATTCGGCCATCCCGTACAACCCCACGAAGCCCGGCGGCCACGAGCCAGCGGCAACTTGTCTTGATTAGCCATATTCGCCAGAGAGTGGTCGAGTCTTTCGTGTGTTGCGGGTGTTCCAGTGTTTGCCCATCGAAGGCGCTGAGAAGACTCGACGTTGAGGTTGGCTTCTGCGCTGCTGACAAAGACGGTTTTGGTCTGTCCCAAAGTGGCAACTCAGACGTACACTTAACTAGTCAGCGA
>1723 38 40
AAAAAGAATCTAATGCGGGAGGGCGATGATCTTATATC
>1724 27 316
GGGTGGTGTAGGTCTTCTTCTTGCGCT
>1725 26 5
GAAAAAAAAAAAAAAAAACAAAAACG
>1726 29 455
TTATTACTCTTGTTCTGGGCTGTTTCCCT
>1727 46 88
ATAGTCTACCAAGTTAGGACGAAGACAACTTCGAAGGCATATGTAC
>1728 25 39
AAGTCGAAGTCGAAGTCGAAGTCGA
>1729 45 42
AGGATGCACAGGATCTTTCTAAAAACTGGTGGCCGCGGGTCATGC
>1730 44 565
AGGATGCACAGGATCTTTCTAAAACTGGTGGCCGCGGGTCATGC
>1731 31 64
TTTTTCGCCTTATTTCAGGTCGTTTTATTCG
>1732 106 341
TTTCAAAATCGAGACCAATGAACTAAGATTTGCTGTTAGTTTGGGAGGGAAGAATAATCTAGCTGAGCAAGTTCTGCCTTACCTCAGTCAAATGACGATGAGTGTT
>1733 534 2373
AAATAAAACCTCTAGGTTTGTACTTACCTTGTAAATCATATTGGAGAGATAACACTCAACCTCATCCAAGTCCACCTTGGATTTCTGCTGCGTGTTCCCTGTGCCCAGTCTCATCGCAGCTGCGAATTCTTTGACCGGAACTCTCGTCCTTCTGATAGGTGGCTGACCGTTTACTGGCGGATCATACCCACCGGCAATGAATACTTTTCTAAATAAGTTTCTAATAGCGAGATCCCGGCCTCGTTCAATGGGGAGATAGATCCGTCGCTTGACAAATTCGTTTTCACTGCCGGCCATAGCTGCATCGACACCAGCCAGGTCTCCTTTACGGATACACTGGCTGAGTGGGCCAAACAATCTTTCTATACGGGGGTATCTGGACAGCAGGCTGGCTGATGGGAGGGTATTTGTATTAACGATATGGCAGGGTATAAGGTATGTCAGGATGAGTCTATGTCTGGTCAGTGACGAGGATATTTTGATATTGAGTAAAGTTTTATACGTACTCTCTGTTTCGATGTGAATCCACGCGGC
>1734 224 422
GGGGGCGGAGGGGGCCCTGTGTCGAGTACATGGCAGATATCAACAAGTCTTGGAGTGTTGGTTGGCTGCATCCAGCTGGTAGCGAACGGCCGTCTCCCTCCGTGGTGATGTTGTCGTTTATAAAACGAAGACGGGTGTCTTGCTGAAATATAATCCTCCAAACCTGGTAGTCCATCCCACATCGTTTGCCTCGTTTCCATTTTAAATAGTATTTTCTTTCGTTC
>1735 80 112
ACAAAGTCTGGGCAATGCGGCTGGGAAGCCCTAGGCCGTGTGATGGAAAGCGAACATCGACGGTATATGTGGTCTAAAAA
>1736 483 1056
GGCGCCAGCAGTGACTCAGGATGCCTGTTGGTTGAATAATTAATCCATATAATTAATATTAACTACTCCGGACTTACCGTACCTGTTATGAGGAAATGATTATCTAATAACTTCTCTTCTATTGGCCGAAAATATCTATTATATATTTAGATATCCAATCAATTTTAGCTTTGAATTTTTATGGTTGGCTTAGGTAGGGACGGTATCTAGATGCTACCTAAGGATGGAATAATATTTTTCACGGGTCACCCAGGTCCATATTCATATCATTATCAGCAGACAGAGAGAGCGAAGAGATCTTATATACTCCGTAATAATAAATAATATGAAATGCCAACGTGGCAACTGTTACTCCGTAGTTTTTCCAATTACCTAATCTCTCTCGCCACGACTACTTAGGGCTCGTCGGGGTCAGGTGACTATCTGGGGACCTAAAATACCTCGGCATTACTTAACGACTTCGCGAGAGTCCTGGACTTCCTT
>1737 49 66
CTGGGTTTGACTTTTTTCCCCCTTCGGATTTGACATGGTATCGTGCAGT
>1738 25 12
GACGACGACGACGACGATGATGATG
>1739 46 745
GCAAAAAGATGGCTGGTTTCCTTTTCTCAACTGAAACCGCCGTTGT
>1740 124 322
TGGAGGGTTCGGAGCTCGCGGTGGTGAGTTGTGCGCTCCATCAATATTACATGCGTAACCAGTTCAATTTAGCTGACAGCAATTACCTTCTTGTGTCTAAGGCCGTGGAGGAATGCAACAGTCG
>1741 38 48
TTCTGTTCTTTTTCTCTTTCTACCTTGCTGGCTTCCAA
>1742 45 63
AGTTGTCTGCGTCGGGATGGCAGGATCCGGGAAGACGACGTTCAT
>1743 125 303
AGTTGTCTGCGTCGGGATGGCAGGTAGGCCAGCTCCCTCTCTCTGATAAATAAGCCGGCTCTGCTGCTTAAGACGGGAAACTAATGGTTGAGCCATTGTATAGGATCCGGGAAGACGACGTTCAT
>1744 48 72
GCAGCCATATCGATGTGCAAGAGACGACTACAAGGACGACGGCACAAA
>1745 115 302
GCAGCCATATCGATGTGCAAGAGAGTAGGTCTATCACCCTCGCTGAGTCCAATGTATGTAGTTAGTTGGGTATCACTGCTAACCGAGTCAGCGACTACAAGGACGACGGCACAAA
>1746 168 288
CACAAAACTGGTAGTTTGGAAGTAATGCGCTCTTACACTCCGTAGATGCTCCGTAGAAGAACGAAGGCTATGTGCCAGCAAGGCGTGAGAGAGCGTGGCGACTCCAGATAAAATACAACCATACTGAGTACGGAGTATATCAGAGAGCTTTTAATGCTCTGGGACGGG
>1747 44 40
GATCTTCAGGAGGTTCGGCAAAAAATGGTGGCAACATTGTCGCG
>1748 67 1034
AGGACCTTGCTAAGGCCCAGGCTGCTGCTGCTGAGGAGGCCGAGTAAACCCGACTCTCCTTTCTTTT
>1749 48 2266
TTGGAGACAATGTTGGAGGGGAGAAGGAAGTCTTTCTTGAGGGCAGAG
>1750 28 742
ACCAAAAATGGCCCACTAGTGTTGATAC
>1751 662 1702
CCCTCGTGTCTGCATCACCCTTGATGATTGGGACCGCCTTGTTGTTGAACAACACGGCTGCATGCACTTCATGGATGCTTCGTACCCCGTCGATGGCGGCCACTTCATCCAGATGCTGGTCCTGGACCATCATGCGGACCTTCTTGGCACCAATGTTCATCGACGAGGTGTCGGCCCTCGTGGCCATACAAAGGGCCTCCTGGATCTCCTGCGAAGTGGGATCTACATCGTGGTGAAGCACAACATCGACCATGCGGCGGCGGGAGGATTTCGGCACGGCCTTGGCGAATCCAGCCACGGCGTTAGGGACGGATGCAGACTTCATGCTTGACTGGACAACAAACATGTCCATGTAGACGTTTGCCCAGGCCACAAAGGGGAGGGAGCGGATGGCAGCCAGGTCACTTGGCTTGTAGCAGCACAGGTACGTCTTCTGCGAGACATATTCCTGGATATCAACGCCCAGACGCTCGAGCTCGTCCTGCTCATCCTCAAGCAGTTCCTTGGTCTGGATGAGAATGTAGTTGGATTTGGACGCATCCTCTGACTCGAGACCAAAAGCCCGGAGGACAGGGCCCTGGTTCTCAGGGTTGAGATCGTTTCCGTTGATCGAGATGACAGGCATGGTTGCTCCTTTGTCACTGTATTAGTTTTTTAAAAAA
>1752 45 105
TTAGATAACACTGGGTCTGTGGGGGTGATGCATGCGGCAATAGCT
>1753 433 1704
ACGGACATGACCTTGGAACTCGGGAGTGTAAGCGATTATGTTTAGTGTGCATGATACATCCGATAGAGAAGCCATGGATGCACACGCTCTGTTACGACCTGCTGAAGGCCAGCAATAGGTCCAACGAGCCGACGCTCGAGGACCTGCAGAGATTCGGGAAGGCAGTCAGGCCCCTGTACAAGCCTGCGGATAGTGAGGATATCGACAGTGCGTCTTCCCGCGAGGGGCTCTTCTCCAGCCATGCACGGCCCATTGTGGAACAGAGTCTCCGGGTCGACCTGTTTGAGAGACTGCCAGCGGAAATCCAGGCTATTATTCTTAGCTATATCGGCCCATGCTGGTATCTGATCCTGCTGGGGGAGAGCCGCAGATTGATCGAGGAGTTGAGAAATGGTCGTAAGAGCCGCCAGAGTGAGCAATTCAGCCTGGAAAA
>1754 203 750
TATTACTATATTCATATACCGCTTGCCAGCATCCCGAGACATTGCTGTATCCCACGGCCTCTCACCGCTAACTAACCTATGGCTGCTTCATTCGAATTACGAGCTCGTAAATCAATATCGGCCTTCGAGAAGGCCAGCCTGGCGAAGCTAGCGTGGCTAAGAAAGAACCATAACGGGGTGATACAACAGGATACCCAGCCTCT
>1755 43 38
TGGTCGTTCCGCATGCAAGGGGGGGAGGCTGAAGTGCGCGCGC
>1756 28 170
CCCTAACTTTCGTTCCTGATTAATGAAA
>1757 172 935
GTTCTTTGTTGCTTGGTTATTTGGTGCCAGGTTCGACCTCGCAATCGAGGAGTTCAAAAAGGGAAAGCTCATGCCCGGCCCGGCCCAAACCCATGGTGGTGAGCTCTAAGTCACACCACCAGCTTCTTTAACGCATTTACGACTCGACCTTCTTCTTCGGCCTTTTCCCCCC
>1758 25 10
AGACAACAACAACAACAACAACAAC
>1759 48 961
TCCTTCTTAGCTTCGGTAGCTGCGGCGGGCTCCTCAGTCTTGGCAGCA
>1760 45 762
CTCGCGTATGCGACCACCGAGGGGGAACTCAAGGACTTCTTCCAG
>1761 44 43
CTCGCGTATGCGACCACCGAGGGGAACTCAAGGACTTCTTCCAG
>1762 2697 10824
TAACTTCAAGGGATAAATAAATAGCAATCAAGTGTATATTATTATTACCTGGAAGATAGATATCCTTCTGTGTGTCGCGCCGTTTTACAGCTACGGGTACTTCTTAGCTGCAGGCTCTACTATCAAGAGGCGGCTGACCTTCAAAATCTGTTATATGAAGTTCCCGCATCCAAGAGATGACCAGCCTGTGGATGCCCCAGATTCTTCGGCCCGACTATACATGGCCACGACAACGTCCAGCACTGCTTCGAGTATCTGAGATAACTCCTCCAGTCCCTCACATACCAGGCAGGACAGTTAGACTCATCTGGGGGCTCATTCATAGAGGTCTATGCCACTTTTCCAAATGGTACTGCCACTGGTTCGGCATTCCATTTGATCACAACATTGTCCAGCTGCCATTCGGTCTACTTATGAAATGGACGGATCGAACGAACTTGGAGGAGGTCGCAGCAATGCAAATGGTAGCAGCAGCTGGAATTCCGGCTCCCAAATTTCTTTGTTGCGGCGAACATCCAAATCAACCATTCAATAGAACTTTCTCGATCTTGATGACGAGGCTTCCCGGAATAACCCTTGAGAACTCTGATGATCTACTACAGGTTGAAGGGGAGGAACCATGGCTCGAGGAGTTGAAAACCTGTGTAGATGCCATGCGTCAATGGAGCCCTCCCGAGAAGCTGTTCACCGGTTCCGTGCTTAGAACCCCGATATTGAGCCAGCGGGTTCCGCGCCATATCATGGGGCCGTTCACAACTCAAGAGGACTTATATGATTATCTTTTTTCTGCCGCTTCAGCACACGGTTTTCCCTCGAAAGAAAAGTTCCAGGAGACGCTAGTGGAAGCGAGGAAGATATACGAAAGGCCACATCGGGTGGTGTTCACCCATGGCGACTTTAAAGCTCACAATATCCTTGTTGACAACGACGGACATTTGTCAGGCTTTCTAGATTGGGAATCTGCCGGGTGGTACCCCGAATACTGGGAATTTACTACAGCTATGAGGTTTGGGCGGAATAGCTGGTGGTATCAAGTGGCTGCATGGATGGGAGGGGACCAGTATTCGCAGGAGCTATCTTCAGATGTTGCCTTGAATCTGTTGACAGTTGATTCGTATGTCGGAATGTGACCTATACGGGAGGATTATTTTGTTATTTTAATCCATCCACCATACATAACTACTGTCGTGCTTCATCCCCGCTTCTTAAATTAATTTATACCTAAGAAACCAATGTATAATAAATATAAAATAGATCGAGTTGAGATTTGGTAAATGAAATATCGCTAGCTGACATGGTAAAGCTATATAATTAATATTCAGAGATTTCCAGAGATATTCCCGTATGTATGCCCTTAGCTTTCTGGGCAGCCCATCAACTTCATTATTCGGGGAGAAGATATTTAATAGCACAGCTCAGACTTCACAACGGGGCGTGGCTGATTATTCTTCGAAGCTCCATAGCTGTGATGGTTCCCAATTCTGAAACACTCCTGCTCTAGAGCTTTACAGTCACTGCACCTGACTAAACCCTGCTGAGCCAACTGATGTAGGATTTCTAGTAGCCAGACTCTGCAGCTCATTCCAGGGATAGAATTGACATCTCCATCACGAGATCGCATGATTTGGTCAAGTTGGTCCCTTTTTGCACTCGGAATATCTGCGATTTGGATGAGAACACAGAGAAATGTTGATTTGAAGACACCGGAAGACGTTCCATGGTCCGCTATCCATCCATCACCCAAATTTCTCATGTGATATTTCCATCCACCCACATGCTCCCCGTGGAAGTAGAAACCCCAGTGAAAATTGTTTGGTTCAGGAGGATCCGATCGGAGATAGAGTACAATGTAAAGGGTGTTCGGAGAAAGATTACGGAGTGCTTCATCCTGCAATTGTTTGATGAGATTGGCTTTCTCCCTGGTTGTCATGGCTGCTGTCTTAGAGCTGGACGGCATCTCACAATTTGGTGGCATCTTGAGAAGTAGCAAATAGTTCTCGAAAGTGCTTCGTAGTGGTGAAAAAGTAGGGGATAATTTGGGAGTAAGTAGGCGGTATTAGAAAGCCTTGTTTCATAAGTAATATCTGGCTCTGCTTTGAATTATTATATAAAAGTGGAAGATTCCAAAAAAGTAGGGGGTTTATATAGTCATTTGCCTCGCAAAGCAGAGGGTGGGAAATGACAGGAAAAGGAGAGAGACCTTATCAAGGCAGCAACATCGAGCAATCGACAGTTGTGATTCCCTGTTCCGGGAAAGGCTGCAATGCAAGTAGCCCTGTTCCAACGATTGGATAATGTGGTGCCAGCGCAAACTAGATAAGCCCCGATACTGCAAACACTTCGGTAAAAGACCAAGGATACTCGCTAATATCAGAGGCGGCCACCCCTTTGCAAAAAAGCCATGCAGCAACATGTGCGGTGTCTGAGCAACGTTGTGCTTAAGGATGGTTGAATGAATGGACAAAAAGCCTCAAAAACTGATATGACTCATAGTATCCAAGGCGGTCAGTGCCAAATAATGGCTTCTCAGCCAGTCAACATGCATGGTAGAGTAGCTGACCAGGGGGTAACCCAGGGTCCCATGTGCGGCGCAGTGAAATCAATGCAGCTTAGCGCCGTCAACTGGTGGAATTTTGGGGGCCATTCCCCGAATCAGACGGTTGCCTGCTTGGCTCGGTGTCTTCCCTCCATAGTAGG
>1763 58 68
AGACGGCCTTCTGGCGAGAAGGTGCTGTACGTAGCTTGTATAAGCAATCATTCGCTCG
>1764 30 20
AGAAGCAGCAGCAGCAGCAGAAGAAGAAGA
>1765 34 1377
AGCTCCGAGGCCGAGGGTGACACCTGGGCGAAGA
>1766 208 1453
AAACAGCCAACCCTAACTCCTCGAACTCGAGTTGGTCAAGTTGGATACGCTGGGGAGGGACCAGTAAATAAAGAGGCCTTCCTCCGGGTTTTCTTTCGCCATTGTCACCCTTTTCGACTTTATATTCCTCGGAACCCTAGTTGCTCCCTACCAGAGTATATCTTAAACATTCTCCTGTGTATAATAACGAAACCGTCTACTTTTTGTT
>1767 46 44
CGATACGTTCTCCAGCGACTGGAAGATCTTTTGCCCGAGCAATTCA
>1768 47 52
CAAGCAATACATGAAACCCTTTGTGGAAAAGCCTCTATCGGTTCCCC
>1769 439 1399
TCGTAGGCCGTAGAGAGTAGGGTTGTTTCTGATATATTCCTCTTCGTCAACAGAGGATTTGCGTTTCACTCCCCTTTTAGAGCCCGGTGAGGATGAAAACATCTCCGACGGAGGGGCATCTACGCCGTTCTCCATTGTGAATTCAGCAACGTCCTCGCCAGCCGCGTCTTCCGAGCCCCCAATGCTTTCATCGTCAGAAGAATGGCGTGAGCTCATCCCGGCATCAACACCGTTGACACTTTCATCGTCGTCATCAACGTTTGCCGAAGCTGCGTCTTCTTCGGCATTCATAGATTCATTGGAGGCATCGGAGTCGTCCATATTCTCTGGGTTTGAAGGGAACATCTCGCCATCACTAGGCGCATCTGGCATGGGAACATTATCGTGAAGCCCATAGCCAGGTGGTGAGCGTAGAGGACTATGCCCATTACGTATATCG
>1770 75 6508
CCCTTCACCCTAAACGACAACCTTACTTGCGCATCGACGAAGCTCGTCGCTTTCGGAGCTCATCACGCTTAGCCT
>1771 46 988
ATTTCTAGTAAATAATGTTTGGAATAAATCACTGAAATATTGAGGA
>1772 126 1708
CCATCAAACCATCCAGCTCACTAGCATCGGAAACCTCAATCTTAGCGAACCACCCATCTTCCTCGGGCGAGTCGTTGACAGTCTTTGGTTTCTCCTCCAGAACAGTGTTGACCTCGATGACTTTCC
>1773 320 4860
GGTACATGGGCGCTTTGTCTAACTCTGGCCGCAAGACTGCAAACTACGTCGGCTTCTACAAGGGTATCCAATCCGCTGGTGCTGCCGTCTCCTGGGCCATCGACCTCAAGAAGATAGCCTTCATGTCCATCTTCGCCAGCAATTGGGCCCTTCTAGCCGGTTCTCTCGTCGTTGCTGCTCCGCTGGTCCTCAGAATCAAGGACCATGTCGACATCGAAGAGGATCTCAAATGTTCTGACGAGACCATCGCAGACGTGCTTCCTACCGGCCATCCGGAGAAACACTCTGCCTAGACGGTCTCTCACCGTTTCTCTTCTTTT
>1774 42 141
GATGTCTCAATTCCGTGCAAAAAACTGGACCTTTCCGGTTTC
>1775 617 2402
ACAACGATACCCGACGACGTCGAAGCCACGGCACCATCGCTGCCTCCAACACGATGATAATAGTCGAGCCCGAGCCAGCGAAGAGTCGAAATGGAGAGGGCGCTAGTTGGAACTGCACGCCGCCTCTCCCGTCGAACTTCCCGAGTACGCGACGTAACTATCCACGGGGGTATTTGCACAGCGGCGATGGGATAGTTTGAAGGACTTCACCAGGCTGGGTGAGAGGAGATGTATTTGAAGGGAGTCAACGCAGAGGGAACTCATGTTGAAGTATTCACTACTTCATTTCCCCTCTCGCTAGGCGTGAATCGTATCACGAGCCGCAGAGTCCGGCTTCCAGGCGCAATACGAGTCGACGGTGGAGCAAGGAGGATTCCTCTACGACGGAGGAAGCCATCTACCATCTCGGGCGCTGGAATGAACGAAGACCAGCAGACGGATAGGAGTCTGAAGGTGAAGAGAAGAGGTGCAGGTTGAAGTTGCAGCTATGAAGCCAACGAACGACGCCACAAATGCGAGTAACTATTGAACGGACGAAAGGAAGTCAGGACGAAGACGAAGCCGAGATGAAGATATCCTTAGCTAGCTGCGGCCTGCCTAAGTTACGTTACTTGGTG
>1776 28 756
GGGAGCAGGCACAAGGGTCTTGAGCTTG
>1777 47 107
CGGCGCACCGGGGCGCACATGCAAATCGGAACTACCCTATGCCTTAG
>1778 51 246
TTTAAGATTGGTGGGTCGTGCAGGATTCGAACCTGCGACCAATTGATTAAA
>1779 45 42
CAAATTCAACCGCATTGACAGAAACTATGATTGCGCTGCAAGATC
>1780 354 4865
GTCGGGCTTTGGGCGTTAACGGGTGGTTTGGTCATGAGGTTTTAATGTATTAACGAATGTCAAATATCTGTCTTTTGTGGTAGACTCTAAACCTATTATGTCAAACCCCCGATTACTCCAACTTCTTTTAAGTGTGCTCTAGAGAACGTAGATGACTGTCTTCATTTTCATTTCGCTCGGCACCTTCTACTCCCCATGTATAGACAAGCTTTTGCTCCCTGTTAAAATAATGACCTCGAGTCGTGGGTATTATTATTCGCTTAAATGGCTGACAAAGTAACCTCAAAATAAAGTTTATCACATGACTAAAAGTTTCTATTTGCGCGCGTCAAACTGACGCGAAACGCGGTTTTT
>1781 62 3556
CCTCACGGGTCAAGATGTCGGAGTCACCAGCATCGAGGATGGCCATGGTAGAGCAGCGGAAA
>1782 88 128
CCCGGGCGATAATGCCGAGGGATACTACGCCTACAACCAGCCTGCCGGTGCACCCAGCTTCTGGAACGCCTGGTCCTCGGTCGTCGAC
>1783 28 858
AATGATATCGACTCGCTTGGCGGAAGAA
>1784 25 67
GAAATTCATGACACCATTCCTTTTT
>1785 85 132
AATAAACACTGCAAACTCAAAGCCTCTCCCACCCAGCCAGATATGAGCCCGTATCCAAGACCCCAGTCAGAATGCAAAGCGTTTT
>1786 286 976
TTTTTGAAGGGAAATGAGATAAAGGGGGAGTTATGGTCAATCCTATATGAATTGCACTGGGGAATGATCTTGTTGATATCGTGGTGGGTAGAGGAAAGGTGCATTCTAGAGGAAAAGGCATAGGTCTATATATCATGGCCCGACAGACTCGATACGAGTCAATTTCCATAACGAGATATAGCCCCATCAATTCTTAAAAGTCCGAAAAAGCTTGGTGCGCAGGTGGATACGAGTATCCTTGTGTGTACAGCCACCGACCGCAGACAGGTCACAACCAACCGTTTGG
>1787 220 2637
AAAAGACCAATGGCCTCGACGAAGGCGAAACCAAGAATGGCGTAGGAGAAGAGCTGGCCACGAAGGGCAGGGTTGCGGGCAACACCGTTGAGGAGAGCGGCGAAGACGAGACCGATACCGATACCGGCACCAGTCAGACCGATGGCGGCGGAACCCATACCGATGTTCTTGGAGACCTCGACCATGGCCTGGGCGATCTCAGAGGAGTAGGCGCGGCGCT
>1788 27 15
AACAACGACCTTTACAATACAACATTA
>1789 28 34
AACAACGACCTTTACAATACAACAATTA
>1790 45 58
GGATCCCTATCTGTTTTCTATAAATGCCGGTTAGACTTGCTGCTA
>1791 491 1652
CCGAACCACCCAAGTAACAGCGATATACCTATATGCTGGACCTTAAATTCATTCTCTTTCTCCTTATTCCGCTTGTCGTCCTGTTGCTTTGCCCTTTTAGCAAGCTCCGACTGGTCCACTGATGGCTTCTTTGCGCGCTGAGGTTTTTCTGCCCCAGCAGCACGTTTAGCCTCCTCTTCAGCCAAAAGCTTAGCAAACTTGGCTTTAATCTCGCGGTATTCAGGATTGACATTCGAGGATGAGGAGGATGGAGTTTGTGCGGCGGAGGCTTTTTGGGAGGTGTTTGGTTTCATGATGGCGCGTCAGATCAAACGGAAGAGCGGGACGACTGGGGAGGGGACGATTTGAGCGCCTTTCGGAGGCAGGTATTCTAGTACGGATGGATGCAATTAAATCATGTCGTCCGCTGTTGCTTTATCATTTGGTCAAACGAGTGTGAGAAGCATTGTCAGCTGGGTTTGTCTTATGTGAGGCCAATTGGTCTTGTTTTT
>1792 49 142
GGGGCACACGTTTATCATAAAGAGATACAGAACAAACACCATAACCCCC
>1793 48 1350
GATCCTCAGATGGGCGAGAACAACAAGGTGAGGGCAAATCTCGTATAA
>1794 49 50
GATCCTCAGATGGGCGAGAACAACTAAGGTGAGGGCAAATCTCGTATAA
>1795 26 22
GTGGGAAGCTCGAAGGAGGCGTAGTG
>1796 108 5285
CTATATAGATATACACACACGCAGCACAGCACATCGCTGCATGGCTGACATGAGAGGAGCAGAGTGAGTGGTCAGGCTTGGTCCAGCTAGACAGGAGGCAGGGTATAC
>1797 67 86
AAAGTTGTATTGTCTATTTCGTCTTGGTCGGTATTTCTTGTTGTCCGGTTGTTCGTTTCTAAGGTAA
>1798 25 165
CACGGCGACACAACCTGGATCGGGG
>1799 109 15271
GTAACAGTCGTCTCATCCATATCCAAGTTCCCTGTATCGCCGTCCCAATTATTATTATGTCATTAGAAATTAACTAGGAGGTATCCTAGATGTATATCTCGTAATTGTA
>1800 47 643
ATTCCTGAACTTATGCACTGCGAAAGTTATGCACTGCGAAAGGGTGG
>1801 1176 6665
ACTCTTTTTTCCTTAGGCTAGGTTCATCTCGTCGAGCGGCTGCTGATGAGATCGTCTGCTCCAACCACAGTCCTTCAGAGTCCTTGAATGCTAGGGCTCTCTCCTCCCGGTTACTCCGTCAATTTCACACTCTCTTAAACGTCAAGTCAATCAATTTTTTTCGATTGCGTGGTTTTTTTGAGGCGTCCTCGTAGGTGGTGCATACAGATACACACATCTTGACGTACGAATTATTTCATCGGTGCCGACCTGTCACTGGGCGTACGGACCGGTATCCTCAGGAGGACGCTGGAAAGGAGATGTTTTCAAGTCGAATATAAAACATCAACTCATTGATATCCACCCAGGGCATTCCGGCCAACCATTCTCTGATATCGACCGTCCCAGACTCGGCGTCTCGCTTGACATCCATTTCTTTATATACAAGTCGACCCTCCCCTTCATCCACAGGGGTAAAAAAATTAATTATATTTTTTTTTTTTTTATTTCAAGAATCAACCTGTAAATATGAAGATATATACGCCCAAGGCCGTCATGGCGGTGGCCTTCCTACTGAGTTCGAGCCTGTCATGCGTTGAAGCGAAACTCGATGAAAGCCTCAAGGGATGCTACAAAGGTTCCGGAAGTTTGAAGGACATGGGGCCCACCAAATACCAGAGCACAGGAGCTTGTCGAGACTTATGCACCCAATCTCAGAACGCAGTATTTGCGCTTCATGACACTGACCGATGCTCTTGCGGTGATAAATATCCTCCAGAGAGCCTGAAGGCCGCATCTACAGATAAAACCTGCGTTCTCGTCAACTGCCCTGGCTTTGACAAAGATAAATGTTCGTCCATCCTGCTTCTACCTTTCCTTTATATTTTCTGGTTTATGGTGCGGACAAATGACTAAATTGATGGCATTCTAGGTGGTGGAAAGAACAGCTTTGCAGTCTACCTGACCGGTCTAGTCGATGACCCGGCAACAGAGGGCGGCGCAGACGACGGCGATGCCACGAAGACATCGTCGACTCCTCAGCCAACAAGCAGCGAGGGAGGAGGACACACGATCATCATCACTCCTAGCAGCAAGCCTGCCCCGTCAGGCCCCAACAAGGCTGGAATCGCCGCCGGTGTAGTCGTCGGCGTCGTGGCCATCGGCGCCATCATCGGGGGTGTCATCTTCTTCCTCAAA
>1802 25 2
CCGGCACGGATTCTGACTTAGAGGT
>1803 25 10
GAAGAAGAAGAAGAAGAAGAAGCAG
>1804 316 1075
TTGCTATTCCCATGATGAGACCGGTTCCGATGCCAGGATAGCATGACTGCAGGAACCACATGGCAGAAAAGTCACCTAAGCTGCAGCCGATCAGGCATCGGAACGTGTTGACACCAGCCCGCTTCCAAGTCGGCTTTGAACTCCAGAATCCCAGGGACAGTATGGGTTCGTCAGACTTTTGGGAATTTGCGCAATGGTGTGCAGACCGTATCTTCGTGAGTGAAGCAGGGATAGCATAGCGGAATTTGTGGGATAATGAAGTACCCCTAGGAAGCTGACCGGTCCAGAGCAGCCTAGTAGGCAGTACCACGCAAAA
>1805 215 782
GGAGACAAGGCGAGTAAATAGAAGCAGAAATATCCCCTGGCCTCCTCTTGGCGAATCATCACCGTTTGAACCCGTTCCCTTTGTGGAGACTGGTAGTTGCTTATTTTTCATCACTTCCAATTTTATTTGATACGCGTTCACGCATTGAGAGAGGAGTTATATGTGTTCAATGCTGCTTTTATGACCATGTCAAATATGCACGGTATAGGACAGGT
>1806 44 40
ATCCTGCACAACCTGGATATCCCCAGGAAGCTATCTTCCGCCAC
>1807 668 3832
GGGGTGTTTCTGAGGGGAAATTCCGTCTTTGCGGCGACGGAGGGGTTTTGACAGTTTCTTTTGACATCTTTCTGGGTATGTTTTTCTGGGAAGTAGGAAGACAGCCGCTGTTTGACTGAGCACGAGCGTGCATATTGGGAACTTGTGCTCTTGCGTTTGCTGCAGCTTCATTCATCGCACGCAGTCCCGCAGCTCTATTTCCTCCAGCAGGGCGTACGGTGCCAAAATCCCATAGATCATCATCACCTCCAGCCATGGCAGGTTGGTTTTGCTCTTGCTGATGATATGCATCGTCTTCATCATCATCTGGAAGTCGATTTCCATTCTTTGCAAACCACCGTTCATACCGCTCTATGAGTTCGGTCAAGTATGTCGTCTTCTTTGCTCGTTTCACGAACGGATGCCTAAGTAACTCCTTTGCGCTCGGCCGTTCTCTTGGGTCACGTCGCAAACAAAGATCAACAAAGTCCTTGAACGATTTGCTGAAAGCACCTTGGAGAGTGGGTGGGGCGTTTTTGGGAATAAGAAAAAGAACTTTCATGGGATGGATATCAGAAAGTGGTGGCTCGCCCATGGCTAATTCAATTGCCGTAATACCCAGTGACCAGATATCAGCCTTGTGGTCGTACCCCGACTGTTTGATGACCTCCGGGGCCATCCAAAAGGGG
>1808 625 2071
CGCCGCAGGAGCAGATGGCGGCCGCTGTCAACGACGGGGGTCCTAATGGTGTGCAGGCAAGTACGAGTGTTCGACGCAAAGTGAATTTGTCTATTGAAATCTATGCAGGACAGAACATAATGGCGGGGGATGGGAAGTCAAATCACAAAAGTTTCCATCCATATGTAGCCTGTCATTTGCATGTTGAACGACCCAAGGACAGCATCCATGCTACCAGCAAGGATTATGACAGCAGTGACCCCAATTACAAATGTCGAACTAAAACTTGCAGTGGCGCCGATCCGGACTTTGGAGGCCAAATCCTCCAATTCCCAAGCGCTCCTGGGATTCTTGAAGAGCTCTCTTTTGTCAGGTTAGTGAAAGCCCAGCCAATCACCCCTTTTTCCATCCGACCTGCATATCACAAACAGCGCCGCATCGCGAGGAGATGTGGATGAGTGCTGATATATGTCGACGTCTCCACATGCCAATGTGATTCCTTTTTCATGGCGGAATCACCTGGTGACTCCCACATACATACGCCCTCGTAGGGATGTCTAGAGTACGGCGTGCGGGCAAGAGTTTACTGTCCCAAGCTGGTGAGGGGACGGAGTAATTCACCCGACACTCTGAGCCGTACCCAAAA
>1809 167 383
AAAATAGCTGGGGTGGGGTCGCGGTGTTTGGTTCGTCACGGAAAAAGCGGGAGCTGGTGGGTGACATTGGATTTCCAGAATCTCCCGTCCCCCGCCTGCGAGGCACATTTCGGGCGGAAGCTGGAGAAGTAGAATTAAAGGAATTCATATGGCCATGAGAGATGGAC
>1810 141 284
AAGCTTCCGGTTCTCGCGTTCCGGTTGGTGTGGTGGTGCTTGGTTCGCTGGTTCTATCGAGATGTGAACTGCTCGTTGTCGGGGAAATAGATCGCACGATTCCGGCGCTAGCGGCGTCTGCTGGCGAAGTGCGCAAAAGGA
>1811 26 384
AACAGACTGGAGCTTCTCGCCGCCCT
>1812 46 158
AACAGACTGGAGCTTCTCGCCGCCTTGAAGAAGAAGAAGGTAGGCA
>1813 227 426
ATACAAGAAGTAACTTTAACAAGTCCTATTTCTTTCATAATTTCCAATATAACATTAGTTATATTATTATTTTTATTTATAAACAAAGAATGATTAAGCATGGGTGCCATAATGGCACAAAATTTATTCAATAATTAAATGAGTAGTATAACTTTTCTTTTTATATTAGTAACAGTAATTACTATACTTTTTTTAGTGCTAAATTTTGTGTTAGCACCACATAACCC
>1814 47 46
ACCCAGTCGGGGGCCTCGGGGGCGCGGCAGGTGAGATATCTGGTTGA
>1815 97 2561
ACTCCTGTTGGCCCTCCATCAAGTGTCACGCCCACTACCAGAACCACCACTTCAACCAGCACATCCACTTCGACTGAATGGGTTACTGTTACCGAAA
>1816 383 1398
CTCTGCAGTTAGCCTTGGGATCAGGTATACGAAGTAGAACTGGTAACTGACTGGGACGAAGGAAGAATTACTATAGAAAGTGATAACGGTGGCTTTTGACCAGAAAATCGGATATCATCCCGAATGGCTGCAATGCACAACTGGCTATAAAAGAGGTTTGTCGAATGCTCGTTTTCAACGTTTGCAGATCCGACATTGGCCAACAACCACTATAAACCGCTCGTGAGGGCTCCCGGGACATCTGAGGTCTCCTGAGCCGTCGGTGGAAATACGGAAGAAATGGTTCCCTGGGTCCCGGCACGAGCTGTAAACGTAGAAGTTCTTGAAAAAGTTGCACATGCTGAAGAGACCAACCACCAGTGGAACGGGTTGATGCGTTGGTT
>1817 36 625
CCTGCGTTATGGTTTTACAGATGTGCCGCCCCAGCC
>1818 873 3413
CCATTTGTGCCTTGGAAAAGGCTCTGGCAGCCGAGGCTGAACAGGAACCCAATCCTGCTACTGTATTTGCTCTCGCTATGTTACGTGCAGAAACAAGAGATCTTGACGGTGCCATTGAACTTGTTCGTACGTCACTTAGCTCGTCCAATGTCGAAGATGACGCAGAGCAGGCGGACTCTCGCTCCATCATAAACTACGGGGAGAGAGATATTGTTCCACTATGGCACTTACTTGCACTCTTACTTAGCTCAAAGGAGGATTTTAAAACAGCAGTTAATGCCTGTGATGTTGTATTTGAAATGGTATCGACAGAAAAACTGCTCCATAAGCAAAGTTCTGTCCGACCCCTTCGAGACTCAACTGGAAAGGAGGAGGCCTCCGGCGGTTTCGCAGGCGATGGACAACATTCGAGGTTTCCGGATATAGAAACACGCGAGCGGGAGAGCATGGTTGAGCTACGCATGACCCAACTTGCACTCATGGATGTCATTCGTGGCCCCGAGGCTGCTCTGAATTATAGCGACGAACTAATAAGTCTATTTGGCCGGCTTTTTGCTGGTGTTGGGCTAGTTGATATCGAGGGTAAAGTCAGCTCAAACCGTCTAACTCCTCCCAAAAGCGCGTCTGGGACTGTTAGAACTGGCCGAGCTAGCATCTTTGGCTGGAAAAAGACCCAGCGGCCTCCGGTAGACCAAGCGGGTCTGCTCGACGGTGATACCGGTATAGCACCTGGAGCAGCGTCAGGAATGACTGACAAAGAAGCTGCCACTATTGCACCCGCACCTGCTATCCAAGTTACAAATAATGATGAACAAGGGTCCAGTCCACAGCATCGCGGTCGGTCTCGTCAGGGTTCTCTTCTAAGAAAAGAAA
>1819 37 92
AAAAAAAAAGGCTATAAACTAAAACGAAGGCCATCTG
>1820 450 881
TTTGTTTCTCTCCATAGGCAGCTTTCGGAGACTGTCCATCCTTTCGTTTTCGTTATTAACTCCCCCCCCTTTCTCTGCTCTCTTCCCTTCCAACCCAAAATTAAGGTTGCTTTTTTTGGTATTTTGACTGTCCCCATTGGCCTGGATTGTCCGGCTGTCAATATCAAGTTCTCATTTCCATGAACGAGAAAATTTGTTTTGCTTAATTTGTTTTTCTTTTATTTTCATTTCGCTCACGAAACGGGACGAGTAAACTAGTAGTTGGACGGCGTTATCCAGACACCCCCACGTGACAAATGCCACATGGCAACCGTTTTGACTAGCCAAACTCTCGCCAGCCTTGAATCCCCTTGTCTACTTTCACAAAGTAAGGAGTCCTCGGAGCCTGCCGAGCTGGCTCGTCTATCTCCGGATCAGCAAAAAACGAAGAAAAGCAAAACAAAAAAAAAA
>1821 58 100
TAGATATAGAGATTGGGTGAATTGGAGGGGTGGTGCCGTACGAAAAATAAAAAAAAAA
>1822 45 42
TCCAGCATAGCGTTCTCTCGTCTGAGCAGGTAGGCTGTCCACGTT
>1823 44 92
TTCGACCCGGGTCGCCCCACGGCTCGTCACGGACCTCCACGCCT
>1824 44 1157
CACACCTTTGCCATTCCCGCCGTCAATGTGACCTCCTCATCGAC
>1825 26 53
GTTCTTTTATTATTATTATGCTATCT
>1826 25 109
AAAAAAACACCTGGGGAGAAATAAG
>1827 75 102
GCCTTGCGAAAGAATACGCACTCAGTAAGGCTGTCGGTGTGTAGTTGTGATCTCGACGGAGTGTCCTGATCATTT
>1828 25 4
GACTTAACCTAATTACTACAACCAT
>1829 64 80
AAAAAAATCAAGCACACGTATTGGGAAAACGGATACTCGTCGTCGACTTCTCTTGGGATCCTTT
>1830 177 1340
GGCAGGGCGATAGGCATGTTCATGGGCAAGTTCATGCCCATGGCCACCATCGACAACGGCTTTGCCCGGCCTCCTCTCGCGTTCTTCGCCTTGGCCATACGGGCCCTGAACAGCGGATCTCTACCAACTGATCCACTGGAGCCAGAAGTAGAGTTGTTAGAGGTCCGTCGTGAAAAG
>1831 47 176
AGCGGATGAGATTAGCTGAGAAGGAACGCAAGCAAGCACAGGAGGCC
>1832 406 818
GAGTGCGCGATAACACATGTGAGCTTTGCAGCACAACGCATACACAATGAAACGGCCTGGTTATCTCCCACGCTTCGGTCAGTCGAGTATTCACTGACTGCGGATGACTTGGTTTCGCTTGCTCCATTGGTCTGGGCGTCCACGTCGGTAGTGTGGAACAAGAATGCCCATTAGTTTATAAAAATGGGGACTTTTGGTCAGAGTGGTATGACGTACCAACCACGGAGACCTCGGTGCCTAGGCTGTTCAGGTTCCGAGTCAGGAATAATCTCTATTGTACAGTATCTTCTATTAATATCAGCAAATAATAATGACCACGACATGCTCCGTATAGTTGATGGCAAGATCCAAAGTTGAAGGGGCCTCATCTAAGTATTCTTAGTTGAAAGACCGCATAATGCATTAT
>1833 38 67
AGAAAGAGCTCTCAAATCTGTCAATCCTTATTTTGTCT
>1834 167 3936
AAATGCCATGTTTATGGAGGACAAGCTCGTTGCCGATACCGAAGACAAGAAGAATGAACTTGAATCGTTCATTTATGAACTCAGAGATAAGATTGACGGTGTCTACGCTGAGCACGCAAGCGAGGAGGAGAAAGAGAAGCTCAGGGCCAAACTCACCAGCACCGAGG
>1835 26 19
AGAAAGAGAGAGAGAGAGAGAGAGAG
>1836 186 8012
GGAGCAGAAAGCTCAGTGATGCTAGAGTTCTTGGCCATGAGAGAGCCGGTAATCTGCTTGACACCATTGAGCACGATGGAAGACTTGACAACCTCGCTGATGGTGATGTCTCCTTCCCACTTATCGCAGCTGCTCAGTGTAGAGACATCCTGCTGGTTCTCAATGGTGAGGTCTCCCGAGCAGTCT
>1837 564 1743
CCGTCGAAAGGAGCTGCACCGGCTGATCGCAATGAACGTCACAATCATCATCATGGACGTCGCCCTCGTCGTCTTCGTGTACTTGAACTGGTGGGTGGCGCACGAGTCGCTCAAGCCGTTTGTCTACAGCATCAAGCTGAAGCTCGAATTCGCCGTGCTGCGGACTCTGGTCTCCATGTCCAAGTCGGCATCTGCTAACTTGCCGGATTTCGTCGATCCCGATCGGCTCGAAGGGGATGTCAGGTACGCCCCATCGATCCCAATGTCTCGGGTGCGACGGCATCGACACCCGCATCGGACGGACTCAATGCTTTCAGACGAGGTCGGATGGGACCAGACCAGTACAGCGCACACGACCAGCTCGAGTCTGGAGCGCTTCAGTGCCGCCGAACACGCCGAGGACGAGACTCCTCTCCAGTCCAACAACAACATGTATGTTTTCAATAAGCGATCAAAAACATACCCGTGAAATGTGTTACGAATATGAAACCAATATTTTTGTGCAACTTAATTGAAATTAAGACACCTTTTGAGCGAACAGATGGACTGACTAATCTACGTTTT
>1838 53 72
AAAAAGCATCTTCCTGTATTGGAAAGGTCAGACGAGTTCCAGGAGATTGGTGG
>1839 163 2129
TGCCCGAAGCACGACAACCATGCTTGATGCCGAGGAAGAGGCCAAGCAAGCAGGAGAGAACTTGTATCCCGTGCTCAAGATGGCCGTCGACGATGACGGAGCCGACACCGACGGCGACGAGAAGATGGGCCAGTAGACCGACTGACCGACTGGCTGCGTTCTT
>1840 1111 3730
ACCAAATAGACGATGGCAACGCCAGCCTCTGGGGAATTGGTAGGATATAGATAGTACCTGGATGCATACAAATAGGTGATAAAACTCTTACCTAGTCGAATTTCAGATGATCCAGCCGTTTTGACGGTCGATGTACAGATAGCTCTGACGGTGAGGATATAGATTCAGTAGCCGACATTGAGGAGTCCTGGAAGTCCATGAGCACCTCATTTGACCACGCATCTGGCACATCGTCGCTCTCGTCTACTTTGCCTCTGGCACCATGGCTCTCCTTGGATGGGCTGCTGGGCTCTGATCCAACCGGCGCCTTGATGACAAGTATCTCCTGGCTCTTGGTGTCCTGGTCCAACATTGAATCATGTCTCTTTGGCACCTGCACCTTGGGTTCAGACCTCGTGGGCTCAATTACTGATTGAGACCGCTCTGGTACTGGAGACGGGGTAACAGGCTTCCGTTTGGGCATTGCTATGGAGCCAAAGTTGAATCTTCCGGGTGACGGAAGGGGCGTGCCTGGAGGCGGAAGAGGCCGACCACGGCCAACGGGATGGTCAGGGACTTCGCCTGGTCTAGGGCCGTGGTCGTTGCGGGTGAGCACACTTAAACCCCATTTTTTAGCAGCTGCAGCAGCACTTCCAATGGACAGCATTGCTTGACGTGGCTCGAATGGACCAGGGGCCAGGCTCGGAGATGCATTTGCACTCTTAGACGACTGGGTACTCTCCGCCAACATAGAGTTGCTTCGACTACTCCTGCTGTCGCTCGTAGAAGCTGCATCGGTGCCGTGGTCAGAAAGAGATCTCGATAGGGGAGGAGCCGCGTTACTGGTATCAGCCGCGGGAGAGGGCACATCCCTGGGTTCACTTTGTTGAGTAATAGAAATGGAGGGTGAGAATATAGAAGAGCCTGTTGTGGCCGGTGAGAAGGAAAGAGACCGAGTAGATCGATGTTTAGAAGCGCTATGGGCTGCTTTCTCCGGGATATCTGGAAGCGAGGATGGACGGAAATCCGTTTCCTGTGTTTCTGGCTTCTCGGGCGCTTCTTTCTCATTCAACGGGTCTGCAAAGGCCTGGTAGAGAGTATCCTGAGACGGTGTATCAGTGACACAAGCGGA
>1841 44 40
TTTGCTTGTTTCCTATCTGTTTTTTCTGCGTTTACTTTGATGAT
>1842 32 923
AAGCCTTCTTGATGGTCTTTTTAGCCTCCTCC
>1843 553 4355
CTACCTGGATCTACATGCGCAACTACCTAAATCTACGCATAATATTCTCCCTTTTCAACGAGTTTGATACCGTTGGCCCCACCGAGCTCGACTGGGAAGCAGGCCAGTTCAAATGTCTCTACACCAAGCTCTTCTTTCTGTTCCTGCTGGTTTCCCTCCAGGCCCTCAACCTCTTCTGGCTCTTTTTGCTTGTGCGCATTGCCTACCGCTTTGTCGTGCACAACATCGCAAAGGATGAGAGATCCGAAGCCGAAGAGTCCGAGATCGAAGAGATGAAGGCCAAGGAGGCTAAGGTAGCCGGATCATCTGCTATAATACAGTCTTCCAGCCTGAAGCCTGTTTCATGAATTCCTCTTCTCTTCTACTTCATCTTTGCCTTCTCCATGAGAAGCTGTAAAGACGGGTATTTACTTCTTGCCAAGTTTGATTTCGCTTCTTCAGTATTGATACCACCTTTGCTCGATTTTATAATGTTTAATATCATGGCAACTAGATAGATTCTACGAATAAATGCACATAACCATCTCTCTTGTTATCTTCTCCTCCGTTACCC
>1844 42 72
TCGGCAGAAGCCACCAGTACTTTTGGAGCAGCGAGTTCATCA
>1845 26 4
TTAAAAAAAAAAAATAAAAATAAAAA
>1846 25 6
AGGAGAAGAAGAAGAAGAAGAAGAG
>1847 531 1747
TATGGCGAGACGGTGCAGTATTTCGGCTTCACTGCCTTTGGTAACCTGCTAGGTATGTTTCTCCTTCGCCGGGTCTGATTCCTGATGTCCCGCTGTTGACAAGCTCTGTGACTGGTAGATCTCCCATCGTGTACGTTCCCCGTCACCTACGCAGACAAGGCCGTCGACCTGAAGCGAGACGCGAGCTGGAAGCCTCTGAGCGAGCAGGACAAGATCATGCAGTCCGAGTATGATCCTGAGTTCTATCACGGTGCGCCCGTCTCGCTACAGCTATACGGCAAGCGGCTCGAGGAAGAGAAAGTGGTCGAGATGGTGGAAGTCGTTGCGGATGTCCTCAAGTTCAAGCCGTCGTCCATCTTTGGTATCTAGATAGCAGCCATTAAACCCTCCATAGACCTGTGTCTCCCGCTGTATCCGCGTAGTTCTTTGATCCTGACCACCGTCTCCCTACTGTTGGAGTGGAGGCTCTGCTCGTGTTGTGTTGGCTGGAGAAAAAGCCGCCTCGGGGTGGTTGCCATGGACAACCAGCGT
>1848 66 84
GGCAACTTCGCGCGCGCGACCCTCGATCGCATCTTCGTCGATCTCGGACTGATGGCCCGTGGTCGC
>1849 27 316
CACGACGGACAACCTTCTCACCCAAGA
>1850 47 81
CACGACGGACAACCTTCTCACCCAGAAGTTACGGATCTCGAGCTCGA
>1851 481 914
GAGGATGTCGAGGACAATCTTGGGGGTAGGTCTATCGTTTCCTTGGCCAACAATAACACCATCACAGATAACACAGATGAGCTTGCGCTTGTTGTCGTACTGCAGTGCAGTGAGTGAGTCGAGGGCCTTGCGCAGCGAATCTTCACCCTCTGTGTAGGCAGGAACCTGGCAGATAACGAATTTGTCTTGGGGCGCGGGGCGGCGTTTGGACCCGAACTGCAGGGCAGCCAGAAACTTGACCAAGATGACAGCACAGAGGATGATGGCAAAGGCGAGTAGGATCCAATTGTTGACCTGGCATCTGGCGGTATCGCGGAAATCGGTGTACCCCTTGAAGCCAATGTTCTGGATACAGGTCCAACTGTTGCGGATGCGCGGCTCTTTACTCGTGCCTCGCGCACTCTCAAGAATGTCGTCGAGCTGAGACTTGATGTCCTCACCAGGGTTGTTCGCCCAGAGGTCTGACACTTCCTCATCGAGG
>1852 25 30
AAAACTAATTACCTTACCCGACGGA
>1853 44 85
GGTCCTGCTGCAAGAAACGGAAAACTGCTGGAGAAGTGGAAGCA
>1854 33 121
TTTTTTTTGGCAGGAATTATTGGTTATTTTTTT
>1855 25 2234
TGGCGCTCAAGCGTGCTACCCATAC
>1856 31 196
TTTCTTGCCGTCGAGTGCTGAACAATATACG
>1857 371 1271
AAAAAAATTAAAGGAAAGGAAAAAGGACATGAATAAGAACGTCATCAGCATCCTCAGCACTCTTGAATTACTTGACCATCGACTACACACCACACTCGACACCTCAACCCAGCGAACAGGGAAAAAAGAAACAACAGCGATACCCTTATATTTGAACATTCCACCCTGCCACTCGACTTGGCTTTAATCCGTTCCTCCAGTCATAACCACCAGACCTGCTCTTCGTTCTCCGTCCCGTCCGTACAATGCTTGCTTGCTCGATAATATCTAATTCTCCCTCCTCTGCTACCTTGTCTCCCGCCATCCGCAATCGCACTATACGATCCAAACAAACCATCACGATCTCCTTATTCATTTCTCTTTTCTCTTTT
>1858 334 1135
CGAGCATCGCGTCTCGTCTTGCTCCTAGATTCGAGTGAACTCGCTCGAGGGTCATGATGCTCGCGTCTGGTAGCCATTTACACGGTCAGGTCGCCTTTACGTCGGTGCCTGCTCCTCCGTCTGCCCGCAACGACTCTCAACTGCCTACCAAAGAGGTGGCCGAGTATGAAAAGATATTGAACATCCGCGACCAGATCTTTGCTGGCACTCATCCTAGGCTGAAAGTCCCGGAGAGTGTGATTCGCAAAGTTCCTCCGCGGTCTGTTGGGCAGACGTCGCCGTCGTCGACTTCCGCGTCTGTCGTCGCCCCCAGTTCTCAAGCTTCGGCTTCGGA
>1859 146 244
GGGGGAGACCGCGGAGCCTAAGGCCACGGTATACCGGGGGACCTCAATGGATATAAGAGCTGAACAATGCAGGGGCGCAGGCGAGGCGAGACGGGATGAAGGTGGGCGGGAGGTAAGGCAGAGAATGCGGGCGTAGAGGAGGGAAA
>1860 27 420
AGAAGCGCACCAAGGCCAGAAAGGAGA
>1861 59 70
TTTTGCGGGTAGGTCGTGTGTCTAGCAGGGAGGGAACAAGCATGTATCCGGCACCTTCG
>1862 70 138
GACGTCTGGGATCTTCAACTTGGACCCAGTGAGTCTGTTATTCGTGACATTATTACACAAGCTCAGGGAG
>1863 38 322
CTCGGGACACTCTGGGCGGTTCGGACATGAGTTTCTAG
>1864 30 227
ACACGACACGAAGAAGGATGTCCGACGAAA
>1865 26 299
ATCCAAAATGGCACCATCAGCATCCG
>1866 25 74
TTTGTGTATAGGGTATATATGTTTT
>1867 44 183
CATCAGCGCTTCAGACGTTGGGGGGCAACCAGGAACGTAGATGT
>1868 40 32
AACGGTAATTAATAGAAACGTACTCTGCTCTCGAGAAGGG
>1869 37 40
AACGGTAATTAATAGAAACGTACTACTAGACTACTAC
>1870 46 154
CCTCCACCTCTAGATTTTGGCCAGCTGCTCCCTCAGCCGTGCTAGT
>1871 551 3092
TCACGATATCAAGTACGCGTGGCTGGCCCCCGATCGTATACTTATCAACCCACACTCCTTTTTTTGGCCTCACGATGTATATTTCTCTCCTTATATTTTTCTCTTTTCTTTTCTTTATCTTTCCAGCGTTTTACTTAATGTGTTTTCTTCACTGAACGTGGATTTCCGATCTGACGGTGGCGGTGTTTTCATCCTTTTACTCCCTTTCTACCTCCTTTCTTGGCCGGTTGGCGGCTTGCATATCTGGAATATGGCGCAAGCTGAGGAATCCACATCAAAGACAAACCACCGAACAACCAGCGAACGACCCCTCGGCTCCTCTTTTTCTTACTTGATTAGCATAAACTCGCGATTCGAATTTGCTTCCGTGCCAGGCCAGCCATCTCAACAATGGCAGCGCTATCTGAGAAACGATGGGCACTGGAAGTAGAAGATGACGGTTGAAGTTGAATTCGAGCTCGGGAAGTCGAAGTCGATCTGGAACCAGGATCTGGGAACTATCAATCAATCAATCAGTTAATGGGAGCAAAAGAAGAGAGAAGAAAAGAAAA
>1872 358 912
ACAGGTCGTATGACTGAGATGAGTAGAATGTTAGAGCTCCGCCTCAAATTTTTGTATGAAGGTGGATGGGTATCTCATACACTCTCATGGTAAGTCTCAGCCAATGACTCCATGTACTCTGATATCATGTCCAAGGGTAGGTCAGTGCGTCCCAGGTTAATCGTCTCCATCGGCTGGCCGTGATGAGTTGAGCCAGGAGCCGCTTGCTGGATACCTCTACCAAAGAAGTATTCTGTCCCGTCCAGAACTATGGACGTATGGTATATTGCATCTATCTGCACGCCTGTCAATGGACGAGAAAGCTAGAAGGATCTCCGTTAGCTTGTGTATTCGGCCAGAAGAGGAGAGAAAGGCCAAA
>1873 29 1581
CCCGCGCGTGGTGACATTGCAATCCGCCG
>1874 58 68
GGAAGACCTACGAAGACCGGAACCGACGACCCGACCGGAGGACAGACACCAAGAAAAA
>1875 196 344
GAATTCGGCGACAAGCTTGGAGCTGCCCTTCAGGGAGAGCTTGTGGACCTTGGACTTGTCCTTGTCCTTTGACGGTGGCTTTTCGGCCATGGTAGCGTGGCTAAGGTCGGCAAGTGTGTATTGTTTCGGCGTGGAGCTCGGCTTCGATCGGATATGACAAGGTCGAGAGGCTGTCGTGGCTGCCGCAGACGAAGGG
>1876 25 405
CGAGATCAAATCGTATATTCGCAGG
>1877 25 2390
AAGCCATGCATGTCTAAGTATAAGC
>1878 254 584
AACACGGAGTTATATTGCAGAAGAAAGGACAGAAAAGCCGGCGGCAGGATATCGGGAAATTCATATATACCGAATGGACCGATTGGAAGCTCTGGGATAACCGATACTGGATCCGCATTCGTGGCCGCACTAGCATTCAGCAATACGATCGTTCTCAAGAGAGACCTGGAAAGGGTGACAAACTCTTGGGGAAACAAAAATCAAAGTTCCCCAAATATTCGCCTAATTCTGAAATACCAATCCGTCTCCGCCCC
>1879 46 1381
CGGACACGCAGGTGGAAACCTTCCTTTCCGGCAATCTTGACAAGGT
>1880 26 373
GAAAAGAATCAGCAGTGAAATGAAAC
>1881 46 82
GAAAAGAATCAGCAGTGAAATGAACTGGCTAGCCATCTTGCCAAAC
>1882 189 340
GAAAAAGCTACAATACCACCGTGAAAAAAAATGCTCATATATATGAATCAATTCGCGAGTCTATCGATGAGATTCAATTTTATGATACTGTCACAAATCTTAAACTGGAAACTCGGGACGGCCGTCTCCACGTTCATGTTACCGAGGATGTGAACGAAGTTATCATTTTCCCTCCAATCTCCAGCGTCG
>1883 46 90
TATCAAAGCCAGAGCATCGAATCTTGCGTCGGCGGCAGTATCGACA
>1884 105 293
TATCAAAGCCAGAGCATCGAATCTGGATAGACTCATGTTAACTTCTGGAGGTATGCATAAAATAGGAAGAACGCTGCTAACCTTGCGTCGGCGGCAGTATCGACA
>1885 25 16
AAATTTTAAATTTTAATTTTAATTT
>1886 37 41
AACCCCGGACGGACGAGGTATGGGTAGCACGCTTGAG
>1887 1518 7713
CTTTTGCCATGAAGAAAATACCATACTGCACAGATAACCAAAAGTCCAATAAATACAACAGATGAATAATTCATCGACACGGGAGTAACTGGCAGAACAGTCGGCATGCTGAAAAGTACAAGCTCAAATGAGATCCAGATAAGTGCAACAATGTTGGACACCAAACCCAGGAGCGGACCACAGTTCCATTTCGCTTGGCGCACTTCGCTACGCTTGTAATATAGACTGATACCAATGGGAATTGCGTAGCTGACTGCCAAAGCAATCACTCCCACTGAAACAAATGCTGTAAATGTGCTGGTGCTTCCGAGGTTTATTGGGCCGAGAAGCATTTGTACGCCTGTCAAAAGTGTCAGGGCATTGAGGGGAGTACCGAATCTGTCATCAATTCTTGCCCATATATTCGACATAGGAATGGCTTCGTCGCGTGCAAAAGCCCATGTGGTGCGAGAAGCGGCAACGGTTACACTAATATCGCAAAGTAGGACCAAAATAAAGATGAGAACCATAAGGGCAAGGCCACCGTTTGCTGAGTCCATGACAATGCTAAAGACGTATGGTAGTGCCTGGCCACCGGGAGAGTTGTTGATAATATCCAGTAATGGCGGCAAGGTGAAACATATAGGGAGTATAAACAAGAGTCCTGCTGTGCCAGCAATGGGGATACAGAGGCTTACTGCTTTTGGCACGGTAATAGAAGGGTTAGATACCTCCTCGGCCATAGATGATATCATTCCTAGGGCAGAAAAGGTATATGCCGCTGGTAGCAGACCAATGCAGAAGCTAAATCTGCCCCATCCAGACAAAGTTGTGTCGTAGTGCGCCAGGGCATAACTGATGCTGTGGCGGCGGATTCCAGTTTTGATAAAGAGCGCAACTAGCACTACTATAATAACGATTGCTGTGCATGTAGCGCATATCATATCCACCTTTGGAAGATACCGGTTGCCAAACGCGCAGATGGTAAAAACAAGAATGCACAGGAAATAGAAGATGAGCAGTAGTTGCCAATTGCTTGCCGACCAACCCGGGTGATACATGCTCACAGTTGCATTGATGATTCCCGCAAACCCAAAATTGACGGAAAGGGTAATCGTCCAGGTTCCAACAAGCCATACCCAGCCATTGATGAACGAAAGTAGGAATTTATGTTTCTTCGACAACTGAAAGGTCCAGTAATATGGTCCTGCAGAGGTTGGATATCGTGACACGAGTTCACCAAGGGATAGAGCAACGCATTGATCTAGCACAAGTACAACAAGCCATCCGATGAAAATTGCCAACGGCCCACCGCCATAGATAGCGCTAAGAAGAGGCCCGCCTTCACCATAGGGCACAGTAGCAATAGCCAGGGATTGAGCCAAGAGAGTGAGAAGCGATCGGTTCCTTTTCAGCTTAGGAACATAGCCGAGAGAGCGGAGGGTATCCGGGTCATAGGTAGTATCGCGGCTACCCGCTTCTGGCTCTTCGCCAGTAGACTCTGATACATGACAAGCTGGTTTCACGTCAATCGCCATC
>1888 47 69
CCTCCAAGCTTGCTGCCTACAACAGAAGTCCACCATCTCCTCTCGGG
>1889 648 4071
AAATGCTAGATGGGGAAAAAGATGGCCATGAATTAAAAAGAAAAGATAGGCGAAGTAAAATAAAAGATAGGGTAAAGGGGAAGCAAACAATTATAATATTTATCAAGTACAAAGCTATGAAGGACAAAAGATGGGCGGGAGGTAAGGTGGTATCTGGAGAGTGGCGAGGACGAGGCAAGGCCAAAGGGCTCGAGGATATAGAGTAACGTATGCTAGGACCAGCAAAGCATTTGCGAAGGTAATAGGGTGGCTGTTAGGATGTTGATGCAGATGTTCAACAGCAAACCAACATCGTGGAGGAAGCAAGTATTAAAACGGTTAATGTAGTTCAAGTAACAGGGAAGTAATGCATGAATATCTAAAAAGAAAAGAAAAGCCCATGGCAGAGTAAGCAGGAGCTCACAGGTGACGGGAATAATCATCGTTGTGTGATGAAAGATGTCGAGAAATAACCCAGAGCCACCTCCCTACCCTTTTGTGAGAAAAGGAAGTAAAAAGTCAGACCTCTGCAAACGCCAATGCTCAGGAACACCAATCCCCTTTATAATGAGACCTGCGCCGATTGTATGAGTAGTATGTCGAATGCCCACGGATAGAAAATTGTATATGTCCGGCGAATGAGCTTTCAGCCCGGGAGGAATAATTTTT
>1890 34 1350
TCCGGCACCATCGGGGAGGAGCTGGAAGGACTGG
>1891 44 189
TCATTGTTGCTTACCAAAACAAAACATCAAAACAACTTCAAGCC
>1892 395 1185
AAGAAGTCATACGATACTCCCCCGAGCATCGGTCCAAACAGACCACCCATTGTCATACCAACGGTTGTATAACCCATAGCTTGTCCAATGCGTTCCTGGGGAATGTTGTCGACGAGTAGCACTAGTCCAACCACCCAAACTGCCGCACAAGAGAGACCTTGAAATGCCCTGGCAACAACCAGTACCGCAGGTCTGCGTGCAAATGCAAATAGAATTGTCGACGAGCATAGTGATACAAGTCCCAGGGTAAATGGAAGCTTGCGCGATCCGAAGTGGTCGGAGAGGTACCCAAAGAGAGCTATGGCTAGGTTAGAGTCCATGACGTCGTCGATGTTGTATACTCTGGAGGAACGTACGAGACCCCAATAGAAGCGTAGCACCGTATGCAGCTAAAA
>1893 246 457
AATTTGCAGGTCTATAAGGATCATCGGGCCCGTCAAAATCGACAATAACGTCTGGAGAAGTTCTGATATGCCCTAGTGGGTGGGTGAAGGGAGCTATTTGTCCAGCACCTCCACCCCTCAGCCGACCAATGGCCGTTGCACACTGCTGGCTGGCGGTAGAAACGACCGACTCCAGCCTGGTCAACCTGTTCTGTTCCACATCTGGGTCTATGGAACTGCTGCTCTTTTCATAGAGCTGACTTTGAG
>1894 46 555
TTCACCACCTTCATAGCAAAGCCCCACCTCACAATAGTACAAGTTG
>1895 48 104
TACAAGGAAATGTTTCCCATGTGGACTAAAAAAAAAAAATAAAAAAAA
>1896 47 943
CGGTGGAAGATCTGACGGGAGGTCTTGAGAGCGTCAATGATGGCGGA
>1897 49 50
CGGTGGAAGATCTGACGGGAGGTCGTTGAGAGCGTCAATGATGGCGGAG
>1898 291 616
GGAGGCCACATTTGCAGTGTTGCTGAACTACGTCAGCGAGCGGTAAGTGCTAAGATGAAGTTGAGCGGTACCTTATCTGTTAAAGTAACAATTCAGGTTCAATTAGCTTCATGAGAGTGGAGCGCAGTATTTTTAGGATGCATACCCAATGCCGTTGTCCTTCTATCAGGCCCTTTGTCTGCTGTATGACTTGTTTATATATATCCTCCTTCGAGGACCCCGCGGGGAAATATGACGAGTCTGCGTGTGGCTATTCAATTCTTTAGTAATCGTAGCTGTTAATGACCGGAG
>1899 380 770
AGATGCAAGCCGCCCAACAAGGTCAGCAACGACCATTACCCCAAATGACACAACAGCAAATTATGGCTGCCGCCGCTGCCGCCGCCAACGGACAGAACCGTCAAAAGATGGCTGTCAGCCTCCAGTACAAGCAGTTGTACGAATATCATCTTGCTCGTCTGCAGTCCGAGATGGCCCAGAGGGTCATGCCTCAGTACGGCCCGCCTTCAAATTACCCACCCAATATCAAGATGCAGTACGTAAATGGACTGGGCAAAATTGCTCAAAACCATGTCAATGATATCATGCGAAGGGATGCCGAGTCCGGCAAAAACCGTGCCGCCACTCAGATGGCTATAGCCAGGGCCCATGCTTTCCAACAGCAACAGCAGCAACAACAG
>1900 102 309
TTAGAATAATTTCTAGATTATTCTAGCTAGTCTTCTTAGAAAGAGCGAGGCTAGTTTTTTAGTTTTTAGCTTCTTTCTCCTTATTTTCTTTAGAAGAAGAGG
>1901 31 21
AGAAGAGGAAGAGGAAGAAGAAGAGGAAGAG
>1902 39 2980
CTTGAAGTCGCGAGAAAAGGCATAGCGAGTGCCCGCCCT
>1903 44 61
TTACTACATGGATACCTGTGGTAAGGTACTATCAAATAAACGAT
>1904 56 1751
TGAAGTACCATGCCTACCTCAGAAAGATCACCCGTTTCAACCCAACCCGAGGAGGT
>1905 134 220
GGGCAACTCTCAAGGCTACCCAGATCAAGAACCACATCTTCCTCTTCGTCAATTCCCAGATTGTCAATCCGGCCTTTACTTCTCAAACCAAAGAGCAATTGACTACCAGACCAAGCCAATTCGGAAGCAAATGT
>1906 28 136
TTTTGCTAGATACATTAAAAATCATAAA
>1907 105 195
GACAGTACCTTCGCTTCCTCATTCTTCATGAGATGTCTCATGCGCGAGTCATTCATCCTGGCACTGGAGGAGATCGTGATGGAACAGGTGAGGAGACATAGCTTT
>1908 25 3258
TTTCTGCCCTATCAACTTTCGATGG
>1909 33 72
AACCAGTGCTCTGGTTCGGGTTCGGCTTAGTTT
>1910 388 728
CACTGGTGGAGAGCTATGCCGAACACTCGGGGCTCGAGGACCTCTATGGTCGAACTGATTCGAGAGGCTATCGGCAATGGTGTTGGTGCCGTACAAGTCGATGCCGAGTTGTTCGAACGGGCTTCAGGTATGGATTCGGTGAAGAAGGCGATTCGTCAGGTCGTGAAATGGTAGGATGGATGGAGGACGGAGGTTTAAGGAATGAGAAAAGAGTCACTGCGACAGTGGTAGCGTCATGATATTTCGTCGCGCGGGAGGCGGCGGCGAAATTGCGACTAAGGTAGGTAGTCGATGCCCATCTAGACCTACAGGAGACCTAGGCCGAGATAATGCAAGGCCCGTAGGTACCTGTACGGTGCACGGGCGCGGCTTGCAGTGGGCAAAGAAT
>1911 26 444
ATCATCATCTATGTACTACTTTGTAC
>1912 26 3437
CCTTTTGTTCCACTGGAGATTTCTGT
>1913 47 228
TGAGGAGTGACTCCAACAAGCCACGCAAGGACGGTCCTCCAGTTCAC
>1914 131 497
AGTTGAAACGGAGAGGCCTGAAAGGTATATTTTCATCCAATTATTAATTCTAACCCTCTAGTTATTCCATCACATCTTGGATCCAACAGGCTAACATTCTTGGTATTAGCCGTTACTGTTGGAGAATGCTT
>1915 28 1485
GCGGAGTCGTACCAGTGGACGTTAAGGA
>1916 134 270
AACGCTACCGAAGCAAGACCCAACTGTACAACAACCCCGTCCACGGAAGACATCAAAACGACACAACAGCGGATCATCGAAAGGGCGAAGGCTGCTCGCAAACAGAATGGAACTACTTACTCGACTATTCCCCA
>1917 25 10
AATTTTAATTTATTTCAATTTTTTG
>1918 43 428
AATTTTAATTTATTTCAATTTTTTTGCTCTGTTCGTTTCCACC
>1919 34 30
AACCTACCACATTCTGAAAAAAAAGGAAAAAATA
>1920 45 133
CCACCTCGGCCGTGGCCTTCGCCCAGACCCCCGGTGTCACCGAGG
>1921 137 271
CCGGCATCCTTGGGGGTTTCAGAGCTCTCGGGCCCGTTGCCGCCCGCTGCAGGGCTTCGTCGCGACATGGCTGATTGTTGGGTCGCAGGAGGCCGAATTGTATAGCTAGATTACCGATATAAACGAATTCAACGTCC
>1922 25 196
GTCAAATGGTGTCATGGATCAAAAA
>1923 42 36
CCTGCCGCCATCAAGGAGGCCTTCGAGCTCATCACCAGCGAC
>1924 477 906
CTGCGAGTGATCCGACTGCCGGGTTCCATTTTATCGAACTTGGCCAAGGAGCCATCAGGATTCGCGACCGGAGTGCCGTACACCTCTGTGTATTGCTGAACGACGCTGACATTGGCGTATGGCCGTTGGGTGCTGAGGTTGATCCACAAGTACCGACCCGTGGGAGCGTGAAAGCGGCGATTTGCTCTCCTTAACACCTTGCCCGTGCCCTTCTCGAACTCACAGAGGTAATCACCAATCTCAAAGGGACCCTGGTCGCCCTGTTGAGCGAGGAACCTAGCCCCCAAAAGTTGGTCACTGATGTCTCGCTTGCGGCGTTGTCGATCGGCAAGAGTCCCGGGTTCTACACAAGCCTCAGGCTCCGGATGTCTGCGTTTAGACATCAAAGATGGCGTCAATTTGGCCCTGGTGTTTCTCTCAGGAGTGGGTGCTTTGATCGATGTGCTCGCATCTACCTGACGTTCGTGTGGCTCCGGG
>1925 239 4102
CACCTTCTCCCTCTTCCATCTCTCTACCCCTCTCAAACACAATTCAATATGCTCCGCCCAACCCTCACAAAGACCTCCGTCCTCCGTCCTCTCAGGGCAACCTTCACCAGCACCGCTCGCGTCATGTCCGAGGGCTCTACCGGTGCGCCCCCAAAGGCGGGCGGCCAAGGTGATGCCTTCCAGCGCCGCGAGAAGGCCAACGAGGATTACACCATCCGCCAGCGCGAGAAGGAGAAGCT
>1926 100 238
TTTTTTTTTTTTTTGGTCTATTGTTCTATTTAATTATTCTATTTTATTGTATTTGTATTATTATTTTCTTAATTCTTAGATGGGCAGACTCTGCAAACTC
>1927 46 94
TCTTCATCGACAACATTTTCCGTTCACTCAGGCTGGTTCCGAAGTG
>1928 259 615
ATAATTGCCTCCATGGCCAACATAGCGAACTAACGGTACGGGTAGATGGAAGACGAATATATATTGGGACTTCTTCAGTTGGCGGAGTACTGGGGCTAGAGCCTTGATAGACTTGCACAACACATGCCGCGAGCGCCATGGTTCCCTGAGGAAAGTCTTAAACATCTTGTGCGCTGACTCGATCGATAGGGAGATATTGTCTTGCATCAAGCCAGGCAGGACTCCATTGGAGATGATGAACCTATCTGCCAGCTGGGGG
>1929 25 122
GGGGTGAAGAACCATCGGTTCTTTC
>1930 31 4862
TGCTAAGGGAGGTCACCAGAATTTCGACGAT
>1931 31 10096
ATATACGCTATTGGAGCTGGAATTACCGCGG
>1932 57 66
TTTGGTAAAGGAAGTCTGCTGCATGCAGTGCGGCGAACTTCAACAAGCAGTGGTGCC
>1933 45 126
AGCCACTCAACAGTCACTCTCCCCCTTCAGGACCAAGCTTCCTTC
>1934 135 222
TTTACACGGATCTGACCGACCTTCCCTCAACATTGGCCGGTCCTCCTATGCGTCTGGCTCAACGGATGACGATTGCCATACCCCGTCAAGCATCATGACTAGATCGAGGCCGGTTGAAGGCAATACGCTTTTTGG
>1935 100 152
GGGCGTAGAAGAATACTTGAATATCTACACATTCTCAGTCAAGGGCTGAATGTATTAGAACGAAGATGAGGAATATTAATGGGCCATTCAGATGAAGAAT
>1936 194 340
AGGGGGCTGTTGATCGCAATGGCGACAAGCTCAGGAACATCACGAGCGAGCTTTGCAGCATCTTTGAGGCTGCGGTATACGATCTGTATGCAAGACACACCATTTTCGTGTTGGACGCTCTCGATGAGTGTCATCCAGACGATCTAAAGATTCTGATTCGTCTTCTCACTCGCGTTTTCTGCAACGCCTCAAAT
>1937 29 23
GGGCGGCACATGCAATCGGAACTACCCTA
>1938 152 312
CGCCATCCACTCTGGCGAGCTCGCCAATGTTGAGTACGAGAACTACGAGGTGTTCAACCTCCAAGTTCCCAAGACGTGCCCCAACGTTCCCGACGAGCTTCTCAACCCCAAGAAGGCTTGGACTGCGGGCAATGACAGCTTCAACGAGGAGG
>1939 54 60
AAAATCCTATATTATTAAAAATATAGTAAATATTCTAATTTAGAAGAAAAAAAA
>1940 45 66
ACAAAAGGATGCAGACCGTCTAAACCGCGAATTGAAACCCAACGA
>1941 46 44
ACAAAAGGATGCAGACCGTCTAAAACCGCGAATTGAAACCCAACGA
>1942 83 118
CGGAACAGGTGGGTATGGAAGAAGATGCATACGGGTAAGTTTGCGGTTGAGCAACTTACCTATCAATGGTAGACCAGTTTCTG
>1943 120 366
TTCTTTGACGACTGCAAGGAGAAGGTTGGTGGTGGAAATCAACTAGCTATACCAGAAGAATGCGCAAAGCTAACATATAGATAATTACGGTATTCTAGTATGGAGATATCTTCACATTCA
>1944 519 1565
TTGCAATACCATGGCCGGAGGAGTTTAAAGCCTTGAGCAGGATTCATCGGGCACTAAATGTGGTATATACGTTCTGCTGCACTCGTCAGCATTACACCACGACGTTCGAGAGAATAAGGAGCTCTGTTGAGTCCCAAACTGGCGGTCGGCCACTTACTATTGAAGATGTTGCCAAAGTAAAATTTCTCATTCCACAGTCTGTTAGGTTCGAGCTTTCAGATTCAGGTGTGATCAGTATCATGGGAATGGCTGAGGCCAGGAAAAAGAAAGTCCCTGAGATATGGAACGACTGGGAGGCAGAGGGAATGGGTTCAAATGGTAGCGATGGCAGAAAAAGGCCTCCCGATGCCGAACTTCTCTTTGAATTTGTCGACGGGGACCTCAAGCCCGAGTCGCAGCCAGGTGTAGGTCTGGGCGGTTATGAGGATATCAGGACGCCAGTCTACAGCCAGAAGAAAATGGTTGCACTGATTGAAAAGAGAAACAAAAAATTTACCACTGCTATTGATACCTTTTTAG
>1945 136 224
TTGTACGGAGCAGAGTCTACATAACAGGGGTGTTTCGGGTAAGTATCCGTTGAGTTGACACCCTGCGAAAGTACAGGCCGAGTTCACCTGGAGTTAGATAAGTACACTTACACCTCAGTTCCTGCGGAAGATTTGA
>1946 110 172
AAGGGTAGGGGCCTGGTCAACGGCGACTCCTGGTTTCGATGGCGGTGTTTAAACTCGACAGCCTCGTCACTTGAGCCTCGCTTTCTTAGGAGATGTGCCGTTTCGTCATG
>1947 238 1409
AGGAATACTTCCACAAGTCAGCGGGACCTGTCAAGAAGGTCATGCTGACCTACAATCAGAACGGCACCAGCCGTGGTATCGCTTCTATCATATTCAGCCGCCCTGAAACTGCTATCAAAGCTGCTAAGGAGCTGAATGGACTCCTAATCGACAAACGCCCGATTAAAATTGAGGTTGTTGTTGATGCATCCCGTGCGCCTCCGGTTCCTACACCCAAGCCACTGACCGAGCGTGTTGC
>1948 60 74
GTCTTCTTTGCGCTCTTCCATTTTATTAATCCCCACTTCTCAGCCTCCTGTGTCATGAAT
>1949 46 684
GGCGTCCTCACTGAGCACGGCAAGACTAAGAACCCTCATCCTAACG
>1950 43 3040
TTTAATCACTTCCGCAGAGAGTTTCAACAATGATACCAGTGAT
>1951 46 44
AAGCTGAGTCATCTGTATTATAAAAGTGTATTTTTAGTTAGTTAGT
>1952 66 84
TTTCCTGTTTGATACTGGTTCGACCGTTGCTTTCTGGTGCTGGACCGGGCACATTGTTCATCGGAT
>1953 39 1304
AAATCCATCGTTCACTTTTCATTTATCAAGATCTAACGA
>1954 46 44
AAATCCATCGTTCACTTTTCATTTTATCAAGATCTAACGAGACTTA
>1955 124 742
GTCTGTCATGGCGAGGAGGATGAGACCGGCGCCGGCAGACTGTCTGGCGCCCTGCTTGCTGGTGACCAGGCTGTCGAGGGTAAATGTAGTGCAGACAAGGCCGGCAGCAGCGTATCCAACAACC
>1956 1514 4327
TGTCTCTTGACTGAATGTTGTCGAATTCTCCACTCATACTAATCATCTTCATGACATCAGCATCACTACCATTAGGGTTCATCATGGAATTGAAGATTTCCACGCTGGTTTGAAGGACGTAGTATTGGCTTGCAATTCGTCCCACATCTTTTGCACGTAATTCCCCGGTATTTTCATTAAATATGATCATTTGACTCTTTTGAAGTACCTTGGCGGCCTTTATAATAAGATCGCGACGCCGCTGAACTAGTTGGGGATCATCACGAATCTCACTCCATTCTATACCATAGGCAGAATGATTCCGTCTCATTCGAACAAACAGATAAGAGTATCCAAGCCACTGAACACCTTCAGTGACAGAGGTGACGGTACCTAACGCTATTTCAGCGTTCAGGTTGTCTACCAACTTGCGGGAGAACCTAGACTCAATGGGCTCCTGAGAGGTGACGGCGGATATATAATGCTGTAGCTTGCTCTGAGGGGTACATATGAAACCGATACCAGTGTCTTGGAATTGAGGTCGACCAGCTCGACCAAATATTTGGAGGACATCCAGAATTCCAAGGTCAATGAATTTTCCTTCCTGGGCACTGTATATCTGGGTTCCTTTGATAATAACAGCTGCGGCTGGCAAGTTTACACCCCAAGCTAAAGTTGCTGTACAGCATAGTACTTTGATAACACCTTGAGAGAATAGGCGCTCCATCAAGTTTCGATCCGATCTAGACATACCGGCATGATGTGTGCCCATTCCCTTGGGTACTAGATCCCTTAACTCTCGAGCACGAGTCCCCTTTAAATCTTTCAAGGCCAGAGAGTATTTTTCATGATCCACAGGGGAGAACAAATCACTACATTGCTCATCCATGGCCATTTTTGCATAAAGGCGAGCAGTGTTGACTGTGTCCTTTCGGGAATGGACGAAAACCATGATTTGATGGCCCGCTTCAAGCATTTCCCTTACTTTTTCGAAGGAGACTTTGTCTAGGTTATCTCTGGATTTCTTGGAGCCAGCATCTCCCTTCACTCCGATGAAATGCTGTTCAAGCGGGACTGGGCGGAAAGAAGCGTCAAAAAAGAAGAGCCCGGCCATGCGGTTGACTTTGAGGAAGTCTGCCACATCAAGGTAGTTAGGGAGAGTTGCAGAAAGTCCAACAATCCGAATCAAGGATTGTGTGCTTTCGACTTGACGTTGAGTTCGGGCTACGAGAGATTCAATCACAGCACCACGCTCATCATGCAACATGTGAACTTCGTCGATGATCAGTAGTTTAACCTTCTGCACTAGTTCAGTGTCTCCAGTACTCTTTCTTGTGACAACATCCCACTTCTCAGGGGTAGTGACGATAATTTGAGTCTGTACAATCTCTTGCTTAGTCAATTGCATATCTCCAGTTAGTTCTCTGACTTGAATCCCGAGCCATGCCAAACGCTTGCCGAGTTTCTCCGTGACTTCGGCTGCGAGAGCTTTCATTGGAGCAACATAGACGATTTTGAAATCTTCGACTTGCACA
>1957 31 567
ATATGAAGGACAAGCAATGGGGGGTAAGGGG
>1958 43 116
ATATGAAGGACAAGCAATGGGGGGGTAAGGGGGTGTGTGCGTG
>1959 550 1479
GAGGAAGGTGATAAGGATGAGTAAGCAGGTCACATGCCATGCGATGATTGGATTGACCCTTGTCCGTCGAAGACCAGCAGCAAGCAAGCAGGCAGGCAGGCAGGCAGATGCAGCACGACCTCAAGCAGAAGAGCAAGCAAGAAGAGGAGGACAGGAAGAAGAAAAGGGACGAAGAACGAGGCGGAAGCGAGGGGGGAAGCCAACATGAAACCCGTCGTGAGCCAGGGCGAGGGAGGACCAGCCGTCGGGAGAAGGGCCTTGCGAGCCCGCCTGTGAGAGGGTCGGCTGTCACCAGGGGGGAGGGGGATTTAGGGTAGATATAGGAGGGAGATCACCTCGCTCAGCGACCCCTTCGCTCCCCTTGTGCCCCTTCTGCTGCCTCCATAGACGCCACTAAAACAAGTGCCTAGCGGCTGACTGGCGGGCTATTTATAGGGACGAGAGTTAATATCCGACAGCCTGATACAACAACAACCATCATCGCCAGTTAGAGACTAACTAGGAATCATTTCACTTGAGTATCACCTCGAGCACTTTCGCAGACTCCAGA
>1960 29 127
CCCGTCCCATTCATGCCGGACCTAACTCG
>1961 94 2327
TTTAGCCGTACAGGTGTTCCTCTATGATCATCTACGATGACCTTGGAAATCGGAGATTCTGAGACCATGGCTGATCGCCTCGTCGGAAAGAAGC
>1962 26 12
CACCACCACCACCATCATCATCATCA
>1963 413 856
TCCAGTCACCAATGGCAGATCAGCATTTGTCAAGCTTAGGGCAGATAGTTAATAGTTATGCTCAGACGAAGGACGCCTGGAAGGATCCGCACATGACCAGAACTGCAAAAGCTCTTGTTAAGATTGACTTGGGGTAAATAGTTAACTGAGGCGCTGGAGCTTCATGCATGATGAAAGGCTTCAGTGTCAAGTCTTGGCTCAGCTGGTATGCAAATTCCCAACAGCGCCACCAAATCGATGAGATCGCGAGAGCCTGAGCCGGCAGATTACCACGTCGCATAGTATGAGAAAGGCATCAAGCAGACGGCCGGGCCTATTGGTAATGGTAGGCTGGCAGACGAGATACTGGAAGAAGAAGATTGCCACTTTTGACAAATTTGTAGTGATAAGAAGCTTAGCAAAAGCTGCAATGC
>1964 48 65
TGCCAGTAGTAGGAGCACCAGTGGAGCTGCCTGGAGCACCGCCCATTT
>1965 417 786
CCCTCCATCATCCACTCTCTCTCTCCTCTTCCTCTCTTCTTTCCTTCCGCAATGACAGACACCCTCCCAACCGGTAACCAGCCTTCGTCGTCGTCATCAGCCGCCGCCGTTGCCCAAGATGCCTCGCGACGACAGCCCTCCTCCTCCGCCTCCGCCGCCGCCGAACTCGCCAGTGCGATAAGCACCCTTCGTGGCTCCCTCCGCTCCTTCCAGGACTTTCCTATTCCTGGCATCGAGTTTGTCGACATCATGCCTCTCTTCATGGACCCCAAGGCCCACGTCACTCTGCTTGACGCCCTCGAGCTCCAGGTCCGCCAGCTGGCCGCTACTGCAGGTGGCATGCCCGATGTCATCGTTGGCCTCGACGCCCGTGGCTTCCTCTTCGGCCCTGGACTTGCTCTGAGGCTTGGCGTGGGC
>1966 205 17209
CCTCGAGAAGTCCTACGAGCTTCCCGACGGTCAGGTCATCACCATTGGAAACGAGCGATTCCGTGCTCCTGAGGCTCTCTTCCAGCCCAGCGTCCTCGGTCTCGAGCCATGCGGTATCCACGTCACCACCTACAACGCCATCATGAAGTGTGACGTCGACGTCCGAAAGGATCTCTACGGAAACATTGTCATGTCTGGTGGTACC
>1967 205 986
CCTCGAGAAGTCCTACGAGCTTCCTGATGGTCAGGTCATCACCATTGGCAACGAGCGTTTCCGTGCCCCTGAGGCCCTCTTCCAGCCCTCCGTCCTTGGTCTTGAGTCCGGCGGTATCCACGTCACCACCTTCAACTCCATCATGAAGTGCGATGTCGATGTCCGTAAGGATCTCTACGGCAACATTGTCATGTCTGGTGGTACC
>1968 45 806
TCTCGCGAAGGCGGCAAGGCCAAACCCCTCAAGGCCCCAAAGAAA
>1969 46 58
TCTCGCGAAGGCGGCAAGGCCAAAACCCCTCAAGGCCCCAAAGAAA
>1970 42 165
GGGAATGTCTGGGTGCAGTGCTTGATTATCTTCATCACGACC
>1971 42 47
GCCCGACGCCGGAACCGCGGCACCCAGTCGGGGCCTCGGGGC
>1972 30 36
GGGGTAGTATACGGCCAGATGAGATGTTAT
>1973 37 218
CTCGATCCCAGAGGGCAAGAACGTAATCATCAAATGG
>1974 494 1598
CTGGTTAAGGTGACGATAGAGGTGAGTGGTAACGGGTAGCTAACCACGGTTCAGAGTGTTACTAACACCGAGACAGGGCCGCAGCAAACTCTACGGAGTACGGACGGCGGTTTGGACGCAGCAGATCGGTCGACCAGAACAAGGGCTTGCCATCTGATAGACTTATTCCGGCTCGAGATCAACGCCTGAAGAGCCTGTCTGGCCCCCTCATCCTCCCTGAAAATTTTCAGTCTCGACAGCGTCCTACCTGGCTGCAAGAAAGGGCTGGCTGATTGGGTGCGGTGTTGCCGCTGCTTGTTAGGCACTCATGCAGCTCTCCCTTGGGCACTCACCCAACCCTCCCATACCTCCGCTGCTGATACACACCACAGACAGCCCAGGGAGCCAAAGGTTGCCCACTCACACTCTGTCCTTCCATGACTCCCTGCATCCAGCAGAATCTCCCTCTCAGCCGCTTCGTACGGCCCTGTCAAACAAACTAATAGAAAAAAAAA
>1975 48 86
AAGTCCCCCTTGTGTAGGGGGGTCAAATGCCGAGTCTTGCAATCGGCC
>1976 108 227
AATATCACGATGGTACCATCGACCTACGAGAGACTTTAGTTCATGTTTTCCCAAGCGTCTCTCCATAACAGAGTTATCTTCCATACCCTTCCAGAAGCTAGAAAATCT
>1977 826 4406
ATCAAACACTCTTGCTTGCGGTCCATTTCAAAGTAAAATGATGAAGGCAACTCTAGACAAGTTTCAAGAGGTGATTGAAGCTGGGATCCCACTTGGGCGTATAGGCACTCCACAGGATGTTGCTGGTGCTTGTCTGTTCTTGAGCAGCCGCGCTGGAGCATACATCAACGGCTCAACCATCACAGTAGATGGCGGAAGCGTCATTGGATCGAAGCTATAAGACATACTACACGCATGCACTCCGCAATCTAATTATCTAGCCATGTAACTACTATATTTTATATGAAGTAGTGTAAGCTGCATATATAATGTTGCATGCTGAGAAACCTTTGGGGTAAATGTACACGTGCTCTGACATAAGCATGAGCCGCTCTCTTGCCACCTGCGTGGGCCTTCAGCGTCATAGCTAAGTTGGCAGGATTCGATGGTGTGAAGGATCGTGTTGATGTCTAGAGCCGTCAACACGTACGTCTTTTTGTCATTCCTCTGCGCTGAAAGGGTTGATAGGGATGAGAGGATAAGCCAGGTTTGAGGGCTGCATCTCATCGTCATAACTAACCAAACCGCCGAAGTTGACTAAGTAGTTAGTTAACTAGCCGTCTTGGCAGATTGGTGCTTGACGTCTAGTTAGCTAACTAGCTACGTGCTCGAATCTCATTATTCCTTCATATCAACATCACTGCAGCTACACTGGATAATGAGCACGTCAGGCGGGCAACATAAGCGGCATTCCTCTGATGGTGTCGACCCTTTTTCCCACCCCGATATCTACTATGGCGAAAGGCAAGGAACCAAGAAGGTTAACCATAGGAGAGCGTTGTCATCT
>1978 45 141
AGTGGCATTCATCTGGCATTATTTCATTCTCCATATTCCCTCATG
>1979 70 92
GGGGGGAGCTGCCGCCTAAAGTGTTTCGTTCCCTTTGAATCTGGTCTGGGATACGATGCAGCCGGCCAAA
>1980 451 1474
ATTATTGTAGTTTAATTCAATATTTATGAGTTTCTTTCTAATCGGCATCTCACTTGTCCAAAGGTGAGTAGCTAGCGAATACTTAAACGGTGATAATTTATTAATCCCCGAGTTATAACTTATTTCTGTCAGCTATGAAGCGCCACTGTTTGTTAAGTAGTTACCCCTGAGCACGAGTAAATATTTAAGATTTTGAGTTTAGAATTCTTTTAGTTACAAATTCTGCGGCGGAAGAAACAAAACATCCATCAAGGTTATTGAAGTAATTATGAAAAATGGTAGACATTGAGTTGGATTTCATGAATTACTTGAAGAAAGGCTTGATATCATCCTCTAGGGCCAGGATATGCCTGGAGTTGCGAGCTACATCCTCGACTGCCGCCAAAACGCGAAAAACATTGCCGCCGATGACACCGACCAAGTCACCAACACCAACGCCACGATCAAGCAA
>1981 424 854
TTTCTTTGCCTTTCCCCCTCGTTCACCCTACGGATTGTCCGGATAAATTTGACATGACATATATATACATTGGAGCCCACCCTGGCTGCATCAATAGCGTACGTGCTCCTGCTCCTACGCGGGAACAGCCGGAGAATGTGTATATACCTTTGAACGCTGGATTTTGTCCGTCATCATGCTGCCGGAATGGATTTCCGGCCGTTCCATTCGTCTCCGTACATTGCATTTAGGATCGACGCCACTACTGCATGGTCCATCAGAGCAACAGCGCAATGTCCAATCCATTCAAGTGTGCGAAGAGAGTACTCTGTTACAGCCAGTAATTCGCTTGCCTCATGTCTTCTCATTCAAGGAGAACCTATGGGGTTTCAGGAATGAGCGACGCAAGCGACGACGCAAGGGACAGGGTTGATTAACATCAGGC
>1982 28 88
CCCCGTCCATTTCCAACTCTTTCTTCTT
>1983 28 1436
AGAGCCTTTTCGGGAGTAGCAGGGATAG
>1984 46 66
AGAGCCTTTTCGGGAGTAGCAGGGGATAGCGGAAGAGATACCGCTA
>1985 29 18
GGGTGTTTGTTGGGCGCAGTATTTGTGGG
>1986 25 1094
GAAAGCGAACGGAGGTGGGAGCCCC
>1987 44 80
AAAACAAAGGCGTAGTGGTAAAAAATCAGTAGTAACTGCAGTAA
>1988 47 1496
CCGCTTAGTTCCAGAAGCTGCTAAACATCTTGCGCCAGTGCTCACCG
>1989 537 1178
TTTGTAGACGCATTTGCAGACGGTGCAGCCACCGGTCTGTCAGCAAGCGCAATAAGAAGTCGTGCAAGAGGAGATGAAGGCATCCGTGCAGCGAAGGTCGGGAGGTTTGCAGTGACTTCTGGAGCCAAAGGCAAATGGGATGGGTTGGGAAGTATAATGCTTAGAGGTCCCGGCCAAAATCTCTTGATTAAGGGTTCGTATATTTTTGGAATAGATGATGTAGAACGGCATTTGATAGCCCCATTTGACTGCTTTGGATCCATGAGAAGTCTTTCTAGTTGATCTCTAGAGCTGACATGGACGATCAGCGGATTATCCGAGGGCCGCTGTTTTGCTTTGTATATTCCTTGAACAGCTCCGCTGCGAGTTGCGTCTGCACCTAGCCCATAAACTGTCTCGGTCGGAAAGGCTACAGGAATATCACTAGTCCGTATTGCTTCAGCGGCCTCAATAAGGGCTGTTACTTCTGGCCCGCCTTTGTCGACTTGTACGGCCCATTTCTCAAGAATATCTTGACACGGCGAGCATTCTGAAAAA
>1990 29 95
TACGATGTCACTGTGAAGCTTTTTTACCT
>1991 356 2581
CCTTTGCCATTCCACCCATGACCCGAAAGCGCCTCGAGTGGTGAAGCTTGATCGCCAGTTGTATTCCTATCATGCGAAGAGAGATATTATGTCCCTTGCCAAGAAGCGTAGCTGGTGTGACGAAACCATGGATCCACAACAGAGGCAGTTCGCCAGCTACAACTTCGACCCGCCGAATTCAATATTTTGCAGCCCGGAAACTCTAATGGAGTTAGTCCAGCAGGACTCTGGAGGATGGAGCGAGAAGTCAGCGTTCAACACAACAAGGAAGATACAGGGAGGAGTTCCGCGGTTCAAACTTATTAGCAATGCTCCGTCCCAGGAGCCTAACCAAGGCGAATCTAATCAGTCGTTCC
>1992 111 614
GCGCTGAGCTTGAAATCGTCTTCAGTAAGTGCCAGCTAATGATTCATCAGTTGACTAAATGCCCCTGATCTAAATAATCCGTTGTAGCCACATTGTTTCGGCGTCTCCCAG
>1993 1156 3916
CTAGATGCGCCTGTCACTAACAGTTGCATAGACCTGGTAGTTGAATCTCTACTCAATGTAAGTCAGTTCTGTATACTGGCTGGTTTCGATGCCAACTAGGTGTTGTGTTTCATGGCCTTGTTAACATAGATGATCGGACTATAGGCAAACCCCAAACTTGCATACCTAAAGGATGGAGATGAGAGATTGCCTATCCACTGGGCTGTTGCATATAACAGGCCACCCATAATCGAGCTCCTCATATCAATGAAAGGATTTGATCCTGACGTTACTGTCAGTTTTAGTATAACTCAATACCCTGCTATGCTTATAGGTCCAACTTACTAAGACCAGAATAAGGATGCATCGGGATGGACGCCACTCATGATTGCAGCAAGTTTGAAAGACGGAGAAGGTGACGCCATAGTCGACCAGTTACTTCGTAAAGATGCGGATGTCAATATGAAGACCTCAAGTGGCCAGGTATTCCTTCCTCTTTCCCTGAAACTTACGCCTGGGACCAAGATATCAAACGTATTGACCCTGATAGAATGCCATCCATTTTGCTACTTCGAAAAATAACATATCCACTGTTCGCAAGTTGCTTGAAAATAATGCAGCGCAAGGGTGAAAGACAAACGAGGTCAACTGCCACTTCACCGTGCAGCAGCTATTGGATCAGTCCCACTGGTCAAACTCCTTATCGAAGAAGGGAAGAGCCCATTGAATGCTACGGATGTCGACGGCCTGACTGCTCTTCATCATGCAATTTCAGAAGGGCACGGAGAAGCAGCTTTGACCCTTCTAAGGGCTGGGGCTGAGGCTGATAAACGAGACTCCAACGGTCAGCTTGCTATCGAACTTTCTCCAGATTCTAAGGTGAGAGGCATTCACTTCGCTTTTGACGTCATGATTTGTGTAACAAATGGGTGTAAATGCCGTTATCTGACCGACTTCGATAGGTTCGGAAGTACATCCTTGAAACTGCGGAAAGAGAAGGCATTGAATTGCCATGATGATATTTATTATTGTTGAGTACATCAAGAAATAATGAGATTAACGACACGCTTCAATTGGCCACATTTCAATACATTTGATAACATATTTCCTCACAGTAGATTCCCTCGTATCTAATCGTTATAGCGGCAGTAACAGGGGTAAAGTTATAAAATGGGGG
>1994 46 79
TTAGTGATCGGATCGTCACGTAAAACAAGGCTATCCTTGAAGAGTG
>1995 704 1586
TTTCAAATTTATCAAAAGCTTTGTCGACAGTCGCCTCCAGCAGAGTCTCGAGCTGGTGCAGGCCGTTCTCTATTTCCAGTCTAGCCTCAGGGTACTGTATGTTGCCATCGTCATCCGTGTCCGGGATAGTGCCGGGCCCGTGTCTGAAACCTAGTTTCTCCGGAGGCGTTGATTGAAGCCCATCTTCAAGGCTCGATATCGCCTGGTAGATGAGGTTGTTTACCGAGTTGATGACGTCGTCGATAAGAGACTATTATTGTGCAATGAGTTAGCGTGATGGAATGGCATATCGGTCAAATTCACGCGTACCAGCGGCGTATAGCTGAAGTGCTCGGTGAGCAGGGCCGTCGATGCGTCGTTCATCGTAGCGGAATGTGCGAGTGCATTCCGGCTTGTAGCTTGTCACTTCTGCTTGATGTTGCTGTCGCAGAGATCTGTTGGTCAGCGAGCAGAAAAGTGGGGCATCGCGGTTGCGCGGCTGTTGGCGCGGCTGCGCTCGGGGGTTGACGACTTGGCTACAAAGTGCTAATGTGAATATCTAGCTAGCTATCAACTAGACGGCCGCCAGACGGCCGAGTTGCCTACCCTTGAACCCGCTACTATCGCTTCGTCCACTAAATCCAATATCCTGCAGATTGGGGTTCTTGGGCATGTACTTCCACATATGATCGTTCTGTACCTTTTGAGAGAAATAGTTCAGGGTA
>1996 31 14
ATGTTCATTTTTGCATACCCCTTCATTCGTT
>1997 1039 3390
GCTTCTGTGAACTTCTTCTATGGTCATATTGGCGGCTAGTTAGTCAACCTATCATGCAACAGACGTTCAGTGGGAGGCCAGTAGCCCTTTCATCAGTACGTACCGACTTCTTAGCATGATGCAGGCGTATGTTGAATAACCCCTAAATATTGCTCACGTTTAATAAGGCGTGAAGTACTTGGTCAAGATTCGCGAAGAAGTTCGAGATCAATTCAAATGCCATATCCCATGCATATATATAGTGGGACAGGCCACTAGCAGCTCCCATGGCAGCTGAACCTAAGAATCTATATAATCAACGTATGACGGAATGTATAGCTCCTTCGTTCTTCTCCAGAACGCTAGTTAGCTATTATCTATCCGATCCCAAGCAAACTGCTCCGCAAATGGGTTACATCCATGCAACTGATCCACAGAGACGAAGCATATCAGAGAGCAGATCTGCACCGAGTGCAGAAACATTGCGTCACTAAATAGAGCTCCGAACGTCCATTTGTCACTTTTGAACGGAGTAGACCGTTTGTATCTCATGGGAGGACCATGTAGATGTGCTGAGCTAAACCGAGACGCCGCCTGCAACCCCTTACAATAGGGTATATCCGAGATTTGATACAGTGAACTTTCCCCTTAGTTAATGAGCTGCATCATTTAGTTGCTTTTCTACAGATCTTGCTTCCAAGAGAGACCAAACGTCATTTGGCAGATACTCGATGTTGGCTGTATGTACCTTCGTCCCCACGGTACCCGCATCTTAACACCAGCTACAAACCATCCATTCTAGGAGAAAGGTACATGAAATGGAAAAAGAAAATGAAAAAAGAAAAGAAAAGAAAAATAGGCGAGGATGAATATATAAATCTCGTAAGGCCCATGCATAGATTGAAGCTATCAGATATTGAGATCAAAATAGCACTTAACCAGGTCGATTGAGCTCTAATACAACATCGCGTGTTGCCTGTAGTCGTATCTCCAGGAGCTATGATCCGTAACACCCGAGGGAGCAGGGCATAAGGTTGTAGACAGGCTAGGAATGGGGCCG
>1998 109 281
ACTATGCAGGCTATGGCCAAGAGCGTAAGTATATCCTTTTACCTCAACACGTTGTTGCTAATAGTTACTAATTTTTACCGCTCAGTCGAACTCCAAAGTTATTTTCCTC
>1999 30 115
AGCGTGCATAGCGACGTTGCTTTTGATCCT
>2000 25 439
GGGGGGTGACTTGGGTTAACAAGTT
>2001 181 332
CTATCAGAACCAGCCACAGCAGAGGTACGGTGCCCTCGCCTCCTTCGTATAGGCCATCGCGTTATGCATGTACATCGCATGGCCAAGAAGACATGACCGCATCTCATTTCCTTTCCTTGAGCGATGGGCGATGGCAACTGACTGACTGACCGATCACAGCTACAACGGCGGCTATCCTCCT
>2002 471 1543
GCTGGTGCTGATGCTGATGCTGATACTGGTGCTGCGTACGTGAATGCGGATTGTTATCGTGTGAGTACGGGTATGCCAGCGCGGCTGGAGGCGGTGCAGGGCGTGATATGTGACTGCCTGATTCTCGCCGTGAGCTTGTTATCGGGTCGAAATGCGGCTGTTGGGCATGGCTCGCCGGAGTAGAGGACAGCGGATGGTGTCGAGGTGGGAGAGACGAGCCGTAGGCTTCTCGAGGCCTACCGTACGTCGAATGTCGAAGGCCATACGCTGACTGTGACGGATCCATTGGGAAATTGGGGAGTTGTACATGTTCTTGAGCGTGTTTTTCAACTAACGCCGCTTCAGGTCGAAAGATTTTCAGCGCAGGTTTGTAAGGGACTGCTTTTCTTTTTCCCTTCTGCCTCCCCTTCTCCTTTCTTTTTCCTCCTATTAAATTCCTTCTCTTCTTCTGCCTTCTCTTCTGTTCTTTTC
>2003 49 63
CCTGGCTTCCCAACCAGCTTTTTGTCTGTCATGGACCTCATGATTGCCA
>2004 46 44
TCTGGCAGCAAGTCCCACTTTCTTATGAAGGCTTTTGGTGGGAGTA
>2005 1057 4817
GGATAATTCTGCTCATCTCTCAGCTGGGTTATATCGGTCAGCTCTGGAGCTCAGATGAACAGCACGTTACTACGGCCGCCAATGTGGCTCCGTACTTTGTGCTCAACAACCTCTTCGTTCTGGCCTTTACCTTGCTCTTCACCCATGCTAAGTTTTGGTGGGCTGAGGTCTTTGATATCTTCAGCTTGATCAACCAGGCCACTCTCTACTGGAGCTTCCCAGGCCTGCACCCATTCATCCACCTGCCAGTTGCGGCTGGACCATATGCCTGGTCTCTGCTCACTCTCTTCTGGAACGGTGCCATAGCTGTTGGCGGCAACAGTACCCCCTTGAGACTTGTGGCCAATGTCTTCATCTGGGTATTCTTTGTCTTTGGACAGGCTCACATCGTTATCCGTAACGATCAGTTCTTTGGATACGCCCTCAGCTTGCTGACCTTCTGTAACTTTCCCCCACCCGTTCCAGTTTCAAACCAAGACTCAATGTGCTGACTTTTCTAGCTCTCTCGCTCAAGCAACTGGCTATCAAGATCATCTCTCTGCAGTGGATCTTTGCCTTTATCATCTTCGGTATCTTCGCTGCTTCATCACTTTACAGTACTGTTACCAACTTCCTCGGCCTCAACTTCTTCCTCATTCCCCACGAGGAGCCAGAACAAGGCGACCGTGAGCGTGAGCCTCTTCTCACCAACGAGTAGGCAACATAGTTGACCTCTACCATCGTAAATGTGACTAATACTCGAGTGCCAATCTGTCTCTCAACCGGACTCTCTTGACTGCCTGGACCATATCTCTACTAACCCTGACTCTAATATTTCAATATCTCTTTGGTGCGAGTTTATCTACCCACTTAAGCAGAAACATACAACTATACATCACCGCTCCATCAAATACGTATACGAGGCAAGACGAGACCCGAGAAATGCCGCTCTGCTCCAAGGCTGGAGGTTTCATTCAGGTGATCGTGTCTCGGAAATTATCGTCTATTTTCACATAATATTCCGCTTCTCTACTTAGCCGGCGTGTTCGTGATCTCGTCCTAATATCTGTAGTTACTG
>2006 29 990
ACGTGAAATTGTTGAAAGGGAAGCGCTTG
>2007 41 743
ATGTGATTAGATAAGGTCAGCAACGTTCATGGGCATCTCCT
>2008 25 3010
CCGGAATCGAACCCTAATTCCCCGT
>2009 222 396
CAATCGCTGGAGCTGCCGGTTCTTCTTACGACGATAACCTTCCTCCTCCAGCCCCTCCGCCAAAGGATGCAGGTGCCTCATGGGGCAGTCCTGGCGATGTTCCTAACTATGGTGATGCCCAGTACAGCCAGATCGGGGGCCATGGGGACCTCATGCCCCCTCGTCATCCTTACGCTCCGCCAGGGCCTGCTTCCGGCATGCCCAAGTCCAGACCAAACTTTA
>2010 39 1521
CCACCCATGATGCGATGGGGTATTTGTGAGAGATTCTAG
>2011 883 1855
AAAATAATCACCATTCTCCAGAGTATCGTGCTAGCACTTTATCTATTAGAGCTCTAGTGTTCACTGTAACAGCTTCTTCATCAAAGCCAGAACCAATGGCTCTCGCCTTCAGCGAGGTGAAATCAATATTGTTTGCCATAGTACGTCATTCGTATAACATATACTAGGTCTTCAGAATATATGTTCAAGGCCTCACAATTACCGACTCATCCCCCGTTGCTTGGATGGTACGCCTCTGCTGAACTACTAGGCTCCAGCCAGATATGACGCAGAGAGGATCCTACTTCGCGGCCTTTCCAGGACCAACGAAGCAGTGAACGAGAAGTAGTTATGGTATCAGATAGATGGAGCTCGTCGAATACCTCCTTTGTGTCCCGCACTGGTGGTTAGCTGATAAACGGGCGTTTGTGCTATTTTTGTTTCTTGAACGTGTCAAAGTACCACAACGTCGAAGTGTCGACCAAACTCCAGCTCATGTGACGGACGCAAAGTTGGTGATGTCAACACGAACCGCCCAAAAATCTGTAACTGCTACGCTAACTACCTAGTTAACTACGATGGACTCTCGCCAGACTCGCGATCGATGAAGACGCCTGAGCTGTTAACGCATTTGCAGATTGCAGAGACGGTAGACCTCTGCCTACCGCTTAGTTAATGACCTGAATTTGCCCCTGCGATGCTTAAACACCACTTCGCGCGCAATCCAGACCAGCCGTGAATTCCTACGACCAGCCTCCGATCTCAATGTTACAATGACAATTGACCCCCTTTCTCCTATTGCGCCGGCGCGCCTACGGGTCCTGTTACTTCCCACCGGTAGAATCAGGCGATCCAGGTTCTTAGGCTTCGCCGAGCGACTTCGAGCGCACAATGTAGTTCGTCT
>2012 40 1741
CCTCCCTGGCAACATACAAGGAATCTCCGCTTAGTGAAAA
>2013 1326 7908
TCGTTAGTTAACTACTTACTTTAGCACAATCATCCTAGTATTCGGCTTGATGAGAGTCTTCAGCTCTTCAACGTCCAGCTTCCACTTATCATCCTCTTTCGACTGCCAAAAACTAACCACTGCGCCCAGAGTTTGAGGCACGGCATACAGCAGTTGATAAGTTGGATAATGAACAATGACATGATCCCCGGGCTTGCATAGAGCCTGGAAGACCAAATAATTAGCCGGAGAAGCACCGGCGGTAATAGTAATATTATCAATTGGCAGCGGCAGAGGCGTCTTGACGGAATACAAGCCAGCCAGGGTCGACCGCAGCGCCTTCGAACCTGCCATCTCGCCATACCCGAGACATTTGGACAGAAGCTGCGCCGGCAAGGGACCCTGGTTAGATTCTGACTTGTCTTCAGAGAGCTCCTTTAGCTCCTGTATCGACATGGGCTTTGCGCAGGAGCTGGAGAGATCATATTTGGCTCCTGTAGCCTTTGTTTTAATCCACTAGAATAGTTACGTATCGCAGTCTATGGTTAGTTTAATTATGTCCTTCCCGTCTATGGCGGGGCAGATTTGTTAGCTCACGTACCCGATCAACGGCGAGGCAATCAATTTCGGCCATGTTGCCTGTTTGTCTCTTGCTGTTGGTGGTGGTCCGGCGGTTGACGAAAAAGTGACTATGTCCGGTGTAGTTATTGCAGGGAGCCCAAATAATATATCCAATTAGTTAGCTAGCCAGCCAGTTGATCTGACTACCTAGGTTAACTTAAACGCGATCCCCGCTCCTATCTCTTCCGTGAGTCACCAGCTTATCTTTGCAGTGCGTACTATACCGTAAAAGCTTCTACAAGCCTCTGTATCATGAAGCGGTTGATATGGGACCATGGGACTTTTTAGAAATGTGTTACTAGGAGTTAAGATAGCTACACCGAAATATCCTTGACGAGGGATACAGCTGAGTGGATATTATTCTAGAAAACACCAAAAGAGGCCATCGTGCATCTATCATATAAAGGGATGGCGACTGGCAAGAAAGGACCAGGCAGCAATTAATAAACAAACAATCGGAGAGCGCTGCCAGTACAGGACGATAGTGTCGTCGGGGTGGATGTTATATACAATGATGTCCAGCGAGGAAGGAGGGTTGGGAAGCGGAAGAGGAATGAAATGCCGAACAAATGAAATGCTCTATGGTGTAACAATGTGATCTCGGGGCTATGTCTCTCATCTCTTCTCGACGAGCAAGAAATGCATGGCTGCGTAGGCCATGATGATGGAAATACCGGAGATAACGCCCAGACCGGCTACGTCATTCCACAAGGCGAGGTTGTTGAA
>2014 72 158
TTTTTGCGGCTTATTTTTATATACGATTTGACTAATAACTGGTAACAGCCCAACCACCGCTCTCCCAACTTA
>2015 90 132
TATACTTAAGTATATGGATATCAAGCTTGAACCTTGCAAACTTGACAACCCTTGACACCAGCACCGACACCGAGACGGCACGATCGGAAT
>2016 77 135
AAAAAAGCAAAAGGGGGTTTTAACTCCATAGAGAGACCAGCCATGCGCGTGGAACTCTTCCCAAAAGGAACCTGCGG
>2017 46 108
GATTTGATCTCGACTCCGGCATTTTATAGTTCTTTCCAGAAACGCA
>2018 25 96
CTGACAAGGTTGTACATAGTGAAAA
>2019 41 34
CTGACAAGGTTGTACATAGTGAAACACAGAAGAAAGGGAAA
>2020 49 54
ATAGTCAGCGGATCACAGCGTGCGTCCTTTTTATACGTTTGACTGGCTG
>2021 573 1376
ACAGAGACCGGGTCGTCGACAACTCCGTCTTTACCTGAGCCGACTCAGGGGCTGCCGGACGGCTGGCAGTATTCCGGCTGCTACCAGGACAATGTCAACGGAGGGCGTGTCATGTTCAAGATGTTGCCTGATAGCTCAACACTCACGGCCGAATCCTGTATCACAATGTGTGTCAAGTTGGGCTATACTGTTGCAGGAGCCGAATTCTCTAAACAATGTTTCTGTGACAATTATCTTCGGAACGCTGCCCCGAAGGCAATAGAATCTGAGTGCTCCATGACCTGCAGCGGCAATACACAGCAGAAGTGCGGTGGCCCTAACCGATTGAGTGTTTATTCAAAGGGTAACCTGACCGTTCTCCCTATCCCTGTGCCACAGACCGGCGGCCTACCAGGTGGTTGGAAGTATCAGGGATGCCTCCAGTAAGATGATACCCTATGTCCGTGGATGCAAAGCCAAACTTACCATTCTCTCTAGGGACAATGTCAACATGAAGAGAACTTTCCCTTACCAGATTGTTGACAAGACGAACAACACCGCTACAAACTGTCTCAGTCGTTGCTCCAAGTTTGG
>2022 27 13
CTACCCCACGCGGCCCAGGAGAAAGAT
>2023 32 64
TTCTTAGTTGGTTATTCTACGTCTAGTAGTAC
>2024 252 2046
GAGGGTCCATGGGACAAAGTCCTGACATTAATCGGCCAGGCGCATACAGTGTTGCACGATAAGGGCTTAATGCGGGTCCATTCTGATATCCGTGTTGGATCGAGAACTGACAAGAAGGAGACAATGGAGGGCAAAGTTGCTTCAGTTCAGAGGGTACTTGCTAAGAACAAGTAAGCAGCAGCCCTCAGACTTGGCTCGAGCAGTTATGACATTCGGCATATCAACTTGGCCCAAAAGTGGACTATGCAGGAG
>2025 43 38
CGTCTTCTACTCAACCTTGTTTTTAAATAGACTCCACGACCGT
>2026 25 452
TTCAATGAAGCGGAACTGGCCTTTG
>2027 29 11
GCTACCCTTCCGCTGTCACCGGAAGGTGC
>2028 87 126
AGAAAGAAGGAGTCGGCTCACTCCGTATCCACAGGTTCTCCATCTTTTGCTGCTCCTCTTTCACAAATTTCCCTCCCTCTCCTCTTT
>2029 27 27
TATCTAGATCGGCCGTCAACAAAACGA
>2030 45 86
TATCTAGATCGGCCGTCAACAAAAACGAAGGTGACTGCATTGTAA
>2031 132 218
GTCTGAGTAGAGACCGTCTTGGCCGAATATTGTCTCCTCAATCCCGGCCGCTGTGGCTCCAGTGCATAGCATCTTAAGAGACATTGCTTAATGGGATATCCCTGCTTGATGTCCGCCGCTAAGGCACAGAAG
>2032 37 39
TGCACCGAACGACTTGGGGGGTAGTTGTGTCGGAACT
>2033 35 175
CCAATGAACAGTTTTGGAGGGGCCATCTTGATATT
>2034 46 44
CGCTTTTAGCTTTGCTCTCCCTCCTCTGCCTCTCCTATCTTTGCTG
>2035 44 60
GACAGGGGTTGTTTGTCAGCGGGGAGGTTCTCTCTCTCTTTTCT
>2036 47 113
CAGTTACCACCTCCATTCCTTGCCCACGACAAGAGATGCCCCAACCA
>2037 25 3918
GCCACAAGCCAGTTATCCCTGTGGT
>2038 78 169
TTTTTTTTTTTAAATAGTAATTAATAACAACCAATACAATACAATTAGACACTAGAGTAGTAGCAGTAAAGGTTAAAA
>2039 29 1821
ATAGTTGTTTAGCCCTCCACATTTACTCG
>2040 51 154
AATACCTTTTCTCTTCTTCGGTGGGTGGGCTCAATCCTCTACCTTTTGTTT
>2041 47 46
GCATTTCATCGGATTAGCCCCGTCTCGGCATGCGTATCGTCAACCCT
>2042 42 74
AAATTCTGTATAATGGCACCGGTCCGCGGCACCAGGTGCCAT
>2043 47 94
AAATTCTGTATAATGGCACCGGTCGCGGCACCAGGTGCCATGGCACC
>2044 54 64
TATCCATACCTCAACTCACCTCTTCCCGTGCTAACCAGGCTTAAACGCCGCCTT
>2045 46 126
TAACGCCAGAAGTTGGCCGGCAAAAGGCCAGTTCCGCTTCATTGAA
>2046 673 1637
ATTTTTGCTAACGCTCCTTTTACTGCAGAGCGCGGATAGATACAATGGCGAAAATTTCGCAATAGAAAGCTGGACCCATAAGTAACTCAATCCAAAGCCTTCGCTATTCTATAACTATTATAACTAGTTAACTAACTTAACCGTTATAATAGCACCCACTGTTTTAGCAATAGGCTAGGCAAGTTTGAAGAGACTTATCGATCGAGGGAGAACTAGTAGATATGTAATGACGCAACAAATATTGGCTCTCTTGCTGCCCTTACGAAGGGTCTATTGATGATATGGCCCTTCGAAGCTCTGTTAGGTTACGTTGTAAGTGACTCCTGAATAGAACCAAATACACCATGGGAAAGTTTGATTGTGAAATAGACTAGTTATGACTACAGTTGAGAGGCATCTTTGTTCTAGCCGTCGTCGACCCAACTATATTCCCAACTTAGCCGCCGATACGACCGGCTCAGCGAGTGTCTTTGGCTCAAGTTGTTCTCCGAATCGTCGCGGCCGTCACAGTACTATATCGAAAATACTTAGACTTTGATGGAGTCTTCTCTGTCAAAAACGTCGCGGAGGTTGAATTTGGCTTCAGGGAGGTCCAGCGACCAGTTGAACCATCATTGGAACTCTATCCGGAGTCAACGACAATCACTATTCATTCTTGCTGATAGTATAATTT
>2047 46 162
GTTCAGGCCGGTTTGTCCAACAAAACGGGAGATAACGGCTTGGTTC
>2048 92 175
GAATAGGTTACAATTACAAAATTTACTAGACCCTAATACAAACTTTACGAATAGGTAAGGAATAAGTAGGCCTACCATGGTGGCAACGGGTA
>2049 43 449
CCAGGCGAACCAATTACACCAGGTCAAATCAAAGTGATTCCAG
>2050 115 374
CCAGGCGAACCAATTACACCAGGTATGTCCTGTTCCTATTATAATATGTTCCTTCCTACCATCTAATACTAACCTGTCTTGTTCCCGTCAACAGGTCAAATCAAAGTGATTCCAG
>2051 25 3854
AACGAACGAGACCTTAACCTGCTAA
>2052 105 162
CGCGCACAGTCAAAGTATGGAGCACGGATACTGGAGAGATGCTCCGGGAATATAAAACAATGGAAATATGCCAAGCCCTCGCCTTCTCGATGGACGGGCAAAGGT
>2053 437 4257
ACACCTCCCGGCAATCGGTCGATTCCTCATTGTGGTCACTTTCTTGGAAGACTCGCTGCGGATAATGACACAATGGACGCCTCAGCTCGAGTACCTCAATCAGTTCAGACACATTCCATGGGGAATAACACACCTCTTCCTTATTGTCAACGTCGTCGTCATGCTTTGCTGCTCCGTCCTCGTCATTGCTCGCAAACACAGTGAATATGCTGTTGCCGGCCTCCTCGGTGTTGTGGTCGCTCAGGCTCTCGGCTACGGTCTTCTAATTGACATAACCTTCATTGTCCGCAATCTCAGTGTCATCGGTGGTCTCCTCATGGTCCTTTCTGACTCCTGGGTGCGCAAGAAGTTCATGCCCGCTGGTCTTCCACAGCTCGAGGAGAAGGACCGCAAGATGTACGTTCAGTTTGCTGGCAGGGTCCTGCTCATCTTTTTGT
>2054 148 279
CCTTCGCGCTAAGCAGCGATCCCGATGTGCGCGTAAACTGGCTTAACTAGCTAAGCTCTAGGAGATCATGATCAGCTATCTCTGCCAGTCCGTTCGTTGTCTGTTCAAGTGCGTGAACATCGCCGTCGATCCGATAGGCGAGGTTGAC
>2055 234 581
TTTTTCTGGAGTCAGGCTCCGGCCTCATCTGCATCAGACCCAATGAATGAGAAATAGCACGAAACAGGACAACAGAGAATTTCGTGTTGGCCGTGACCACTCGCTACAGTTCACGTTGCAGGTTCATCATCTCTGGCCCAGCCACGACTTTCTTCTGGAGCAACCGAAGTAGGGTCCCTAGCAGGGGAATACAGTTACTCAAACGGTTAGAAAACCTTGGTAGATCGCGAGGAT
>2056 62 77
GTTAAAAAGAGGAGGGAGTTGCCTGTCTTTTTATAGCAACAGCGAATGGTTGTTGTTTTTTT
>2057 278 760
CCCTCCATTGCAGCGCTGACGGCTTCGAAGACTCTGGCTTCATGGCTGCCATTGGCGACAATACCTTCAGCCTCAGGCAGTAGATACACTTCTTCGCTTTCGATCGTCTCTTGCAACACCATATCCCTTGCGGCAAGACGGTCTAGAGCAGCCTTGACGCCCTGCGCGGGGGCTGATGGGAAGGCATGGTTCGACAATTGCGGCTCATCCGTCGAAGCGAGGACGTCTAAAACTTGGGAAGTAAGGTCAGAGGCCATCTTTGCAGCTTGCACTCCAAT
>2058 29 12
AAAAAGGAAAAAAAAAAAAAAAAAAAAAA
>2059 38 51
AAAACTAGACATTAGAAGCATTCAAACCATGAGGCAAA
>2060 70 418
CTATCTCGTAATGTTGCAAAATGCCGTTCAAGATCAGACAAAAGGTCGAGTGCTGTGGTTTTCTTCGTCA
>2061 45 126
TGCCTCTAGTATTTATGAACTAAATTGTCACTACCTGTACTGATG
>2062 33 54
TGCTATCCTAGATGCTATCCTAGATGCTATCCT
>2063 49 57
CTTGATAGCGTCAGTCATTTTTTCTAATCTTAAATAGAGGGAGCTTGGT
>2064 26 22
GTCTGTTGTTGTTGCTGCTGCTGCTG
>2065 44 120
ATAATATGCTGGGCGAGGACGGGGACCAGGGAGGACTTGATATC
>2066 45 42
ATAATATGCTGGGCGAGGACGGGGGACCAGGGAGGACTTGATATC
>2067 44 40
CTACGGCGGCGGGTACGCGTGGGGTGACGTAGACGGAGAGTCCG
>2068 46 141
GCTAGGACTACTCCATTTGTAGCTTTGATCCCAAGGGCCGTTACAC
>2069 112 362
GCTAGGACTACTCCATTTGTAGCTATGGGAGGCGACAGCATCAGTAACCGGTCGACATGAGAAGGGTTACCTGGTGGCTCGCCCTAACCTTTGATCCCAAGGGCCGTTACAC
>2070 48 48
CGTGCCGGTATCCCGGATGACCTGGTGGGAGGCTAGTGGGCGGTGGTA
>2071 26 101
CAATAATAGACTTAGTACTACAAAGA
>2072 27 149
CAATAATAGACTTAGTACTACAAAAGA
>2073 46 44
AGAAAACCCCGTGTGAAAAAATAACGCAAGGGGCATCTGACGCCGT
>2074 45 630
CTCGTTACCCTCGACCTTCTGGGGGATATCCTTAAGGTCATCCTC
>2075 44 178
CTCGTTACCCTCGACCTTCTGGGGATATCCTTAAGGTCATCCTC
>2076 264 718
TTGAAATGCGCGAGGAAGAGCAGGAGGAGGCGCTGTCGAGCTTGATGTGACCATCTTCACGCAAGGATAGAGCCTTGTCCATGGGGCACGCTCTCCGTGAGCTTTCCATACGCCCACCATGCCTTACAATATTGCCATGATAAGTGACTTTTTCTTCCCACAGCCGGGTATGGGCATTGTCTTTTGAATACCTCCTGTTCTGGCTTCTCCCATTAATGAAAAGTTGTAGGTGGAGTGGAAAGTCACATCTATCAAGTCTCTTCG
>2077 48 2037
CCTCCGATACGTTACCCTCAAGGAAGACTCGCGTATGTAATTGGATGT
>2078 46 153
ACAAATAAAATAACTAGAATAACAAGGGACTACTTTAAGGGTACTT
>2079 170 292
CCTCTCTCAAGATGTGTCAAGCACTGGGAAGGAGAATTGGGAAAAAAGCAAATTGCTTTGATCGAATGGGAATGCAAACAGGTACTGCGGACTGGTCAATGGGCAAGCTTGTCAAAGATGGGGACTAGGAACAAGATTAGGCTACTGCTGCTTCCATGGGTAGGAATGAG
>2080 800 2117
TTTTCATGCAAGGACGCCATTGACTTGGCTATCCTACGTAGCAACCAGTCAACTGCATCAGATCAGAGTGCCAACCGCTTCGAAATATCTCGCAGTGGCCGGCGAGTTGCCGTGATAGTGCTTAATCGACCATCTCACCGAATAGGTGAAACTATCGTGGCTACTGCTGATTTTACAAACGCAGCTATTCACTGTCACTCTCTACGTGGCTCTCTAGAAACTCATGAGACAATCAATCCCGAAATTGCGCTTCGATCCGCGGCAAGTATCACTCGCGCCACACGAAAGGTTCACGCTATGTGTTTTGAAAACACCCTCTTTGCATCCAGAGTAGCCTTCACGCCCGCCATCCCGGTCTCCGCCACACCTACTCTAATCACGTCTGGTGTGAATGTTGAATGGCAGCTTCGATTTGAGTTCGTAACAAGCAGCTTGCCCGATTCTACGGAAAATGCTCATACGTCGGCATCTGGGATTGGTCTGTTAGAACCCGTCGAGCATGATGAACGAGGGACTGTGTTTGCCGCTGCAGAACATATATCCTGTGAATCTTTTGAAGTTAGCATCCCTCTTACGGTCTATGGTGGGACGGTGCAAGAGCCTAGCCGAGAGGAGTTGCAGGGAATACCTATATAAAACCACCGCTACGCCGAATGGAAAGTGGGATTAGAATCTTGGGATGGTTTTGGTAACCATCGATGTTCATATGTTGATTAGATGAATTCTGCATGTCTTCCAGATTGGATTTTCTCTTGTTGTCGCTCTATAACAAGGTATAATAGATGTAATGTACCCCCTTT
>2081 510 1723
AAAAGCGGTGCCTAAGGATATTTTACAGGGAGCTGTGCTTCGGAATGTAACAGTTGTCATTGGAGAAGATAAGCATAGCTCCTCTTATTGGGTGAATTTTTCTGCACTTCCAGCCAGGGTGTGTCCATGTCCAGTGAGCGGCCGAGAATTTTCTAATTTTTGGTACATAATAGCGCCCCGACCCCTGCAAACGGTGGATGTCGCTTGGAGGGAAAAATGTTGGGAGTCGGAGTGATGTCCAATCAAAGTTATCAGATGGACTTTGGAGTTACACACAGGCCACCTAATCCAAACCTTGAGGCTTAAACACATTTCTATTTTTAGTATAGTGAGATTGACGAAACAACCAATACCCTAGCCAGCCACGATATTTCAGGTGCCGAAACCTAGGCTGGAACACTTTGTATTATATACTGAAACGAACAAATGCATAGTGCCAACTCAATGGCACAAGACCGAAGAAATGCAAGAATCCAAGGATGGAGAACAGCCGGCAGAGAGAAAAAAAAA
>2082 901 4580
GGCAACTTGGCTTCTGATCCACAATTGCATCCTCTCTCCCCCGATGAGCCTGACATGGCAATATCCTCTTTCAGCTCATTCCACACTGGTAATACCCCCGTCAATGCGTCTACTCCGTCCCTGCAAACACTGCAACAGCCCCAGCCATCAAATCTATCAAGCCAGCCACAGACCCACCGGATAGGCAGACAACCAGTAGCCCATGCCCCTCCAGATTCCATTCGTCGGCAGCAAGAGCAGGATTCCGGGTTTGCCTCCTTGAATATGCAGCCTATTGGAGACAATGGTGTATTGAACAATGAGGTCAATACCGCCAGCTCTGCGGATGTTCAGGACGGGTTGTTTGCTAAGGCACTTAGCCCTCGGTCCCCTGATATCCCCAAAAGCCTTTTGACATATACCCTCCACGACCGGAGCCAATATGGCCTCCGAAAACTGAAGATGCAATTCACGACTTCCGGCGTGTACAAGTGCGGCATACAATCGCCTTCTAGTCTTGAGATTCAATCTCCATGTTATATATAGCAAGATCGGACTATTAATGCCCATCAAATGCATTTATGACTCCCCATGAATCACTAAACAAACCCACCCTCGAAATCTCGAGGGTTGAAGACGGGAGGTCAGCATTACCTGTTTCGGAATTGAAAAGAAATACGGATAATTTTCACCCGTAACTCCGCTATTGGCCAGATCTCCGCATTTCCCTGCCAATAGGAAGCCGCATTTCTTTAATTACATAATCCTGGGGTAAAAGCAGCCCGATTCCAAGCCTTTTTAAGAGAGAAGGCTAAGGAGAAGAAGAGAACAACATCGCCTTCGTGTTTTCTGCAAGGATTTTTCCTTTGTCCTTCTTTTCGATCACTTGAAGGCACGTCTATTTGCAATCCGGACTCTAGGG
>2083 27 348
CTCCCTTCGGGGGCGGGACGCGCCCGA
>2084 46 1951
AACAGGCGTTCATACTCTGGGTTTTCACTAATGAAGCCCTTCAAAG
>2085 45 42
[truncated: 19,335,108 more chars]
