# Supplementary material for: Evaluating de Bruijn Graph Assemblers on 454 Transcriptomic Data
Source: PLoS One. 2012 Dec 7;7(12):e51188. doi: 10.1371/journal.pone.0051188 (PMC3517413; doi:10.1371/journal.pone.0051188)
Supplement: Figure S3 — Trichophyton_rubrum.mRNA.454.euler-sr.1.1.2.k25.contigs.fasta Contigs assembled by Euler-sr (v1.1.2) based on the 454 reads of Trichophyton rubrum transcriptome. (FASTA) [file pone.0051188.s003.fasta]

>0 26 0
CCAAAAAAAAAAAAAAAAAAAAAAAA

>1 26 0
TGAAAAAAAAAAAAAAAAAAAAAAAA

>2 27 0
ATAAAAAAAAAAAAAAAAAAAAAAAGA

>3 26 0
AACAAAAAAAAAAAAAAAAAAAAAAA

>4 26 0
GACAAAAAAAAAAAAAAAAAAAAAAA

>5 26 0
ACCAAAAAAAAAAAAAAAAAAAAAAA

>6 26 0
TAGAAAAAAAAAAAAAAAAAAAAAAA

>7 26 6
CGGAAAAAAAAAAAAAAAAAAAAAAA

>8 26 0
ATGAAAAAAAAAAAAAAAAAAAAAAA

>9 26 0
AATAAAAAAAAAAAAAAAAAAAAAAA

>10 26 0
ACTAAAAAAAAAAAAAAAAAAAAAAA

>11 26 0
TCTAAAAAAAAAAAAAAAAAAAAAAA

>12 26 0
AGTAAAAAAAAAAAAAAAAAAAAAAA

>13 26 0
CTTAAAAAAAAAAAAAAAAAAAAAAA

>14 26 0
GTTAAAAAAAAAAAAAAAAAAAAAAA

>15 26 0
TAACAAAAAAAAAAAAAAAAAAAAAA

>16 26 0
ATACAAAAAAAAAAAAAAAAAAAAAA

>17 26 0
TTACAAAAAAAAAAAAAAAAAAAAAA

>18 26 0
TACCAAAAAAAAAAAAAAAAAAAAAA

>19 27 0
ACCCAAAAAAAAAAAAAAAAAAAAAAA

>20 26 0
ATAGAAAAAAAAAAAAAAAAAAAAAA

>21 27 0
AACGAAAAAAAAAAAAAAAAAAAAAAA

>22 26 2
ACGGAAAAAAAAAAAAAAAAAAAAAA

>23 26 0
AACTAAAAAAAAAAAAAAAAAAAAAA

>24 26 0
TACTAAAAAAAAAAAAAAAAAAAAAA

>25 26 0
AAGTAAAAAAAAAAAAAAAAAAAAAA

>26 27 0
AGGTAAAAAAAAAAAAAAAAAAAAAAA

>27 29 0
AGGTAAAAAAAAAAAAAAAAAAAAAGAAA

>28 26 0
TTTTAAAAAAAAAAAAAAAAAAAAAA

>29 26 0
ATAACAAAAAAAAAAAAAAAAAAAAA

>30 26 0
AATACAAAAAAAAAAAAAAAAAAAAA

>31 27 0
AGACCAAAAAAAAAAAAAAAAAAAAAA

>32 26 0
ATACCAAAAAAAAAAAAAAAAAAAAA

>33 29 0
TGAGCAAAAAAAAAAAAAAAAAAAAAAAA

>34 27 0
ACAATAAAAAAAAAAAAAAAAAAAAAA

>35 26 0
CTACTAAAAAAAAAAAAAAAAAAAAA

>36 27 0
TTCTTAAAAAAAAAAAAAAAAAAAAAA

>37 27 0
ACTTTAAAAAAAAAAAAAAAAAAAAAA

>38 26 0
TTTTTAAAAAAAAAAAAAAAAAAAAA

>39 26 0
TAAAACAAAAAAAAAAAAAAAAAAAA

>40 26 0
CTAAACAAAAAAAAAAAAAAAAAAAA

>41 27 0
CTTAACAAAAAAAAAAAAAAAAAAAAA

>42 27 0
ACTTACAAAAAAAAAAAAAAAAAAAAA

>43 26 0
AAAACCAAAAAAAAAAAAAAAAAAAA

>44 26 0
TTTTTTAAAAAAAAAAAAAAAAAAAA

>45 29 0
AAAGAACAAAAAAAAAAAAAAAAAAAAAA

>46 27 0
CTAGACCAAAAAAAAAAAAAAAAAAAA

>47 29 0
AAAAAAGAAAAAAAAAAAAAAAAAACAAA

>48 432 1
GATAGCGAAAAAAAAAAAAAAAAAAGATTGAATGCACCGACACTTGTTAT
AAGAGCGCGATCTTTCGGCCGGGATGTCAGATGTTCGGTTGCGATAACCA
CGATCAAGACATCAGGATTTGTAGCCCTTTTAAGGCATCAAACATTAGTT
GTCGCTTTGCTCCCAGGCCAGATCATCATAAAGCATATCCATAACGTTTT
GGTATAATATAAAGAGCCAGAATGTCAACGTAGACAGAATGGACGATGAT
ATGTGGTTATCCACGATATCGCCTGAAGTGTCTCCTAGAGGGAGTTTTTT
AAGATGAGCCCGGACGAGATGCCGAAAGGAGAAACAAGCCAAGACCGCAA
CGAGGGACCTAATATCGACGTCAATCAACCTCGACATCGAGCTTGCAACT
GTTGGATACTATCTACTTATTCTCCCTGCACC

>49 30 0
AAAAAGGAAAAAAAAAAAAAAAAAAAAAAA

>50 28 0
TAACGTTAAAAAAAAAAAAAAAAAAAAA

>51 28 0
AAATTTTAAAAAAAAAAAAAAAAAAAAA

>52 27 0
CTAAAAACAAAAAAAAAAAAAAAAAAA

>53 27 0
TACTAAACAAAAAAAAAAAAAAAAAAA

>54 152 0
AAAAATAGAAAAAAAAAAAAAAAAAGTGTTTGGGTGTCTAAATACTTTGT
GAGCCATGGTTATGGCAATCAGTGAATCGGGAAGGAGGAGGGCCTGTAGC
TGTAGCTGTACCAGATACAAGCACCTCTGCACCATATCCATCAAGACAGA
AT

>55 26 0
GTACTAAACAAAAAAAAAAAAAAAAA

>56 441 0
AAGGGAAAGAAAAAAAAAAAAAAAAAGAACTAATTGGGATGCTAGGGCGG
GTAATAGGTCGTATACATTTAATAGAGTGAAAATATGCGTCAGAGACAGC
AAAAATATGATAGATAAGGGGAGTATTGAAGAAAGTAAATGTAAACATAG
ATGAGCGACGGGTATTATTAGAGGGCATGAGAAAACTCGCCAGGGTTTAT
CCTAAGTAGTTACCTATAGCAGACTCTTTTATAGGTGGTATCACTCGTCA
TCAACAAAAGAGTTGGCTAAAGGCCCAAAGACAGGAACTTGATAATGTTC
CAAGGAATCGACTATACTGATGTCAGTAGTTTAATAGATGTAAAGCATAT
ATATCTACTCACCGTCACGGTAGGCATGCATGCTCAGGAACCCAATAAGG
CCAAGGTTGAATATGAACAACAACCAGGATATAGTACTTGA

>57 27 0
ACAAAAAAAGAAAAAAAAAAAAAAAAA

>58 29 0
AAAAAAAAATAAAAAAAAAAAAAAACAAA

>59 30 0
AATTCTTCTTAAAAAAAAAAAAAAAAAAAA

>60 31 0
CAAAAGAAAACAAAAAAAAAAAAAAAAAAAA

>61 444 2
CAAAAGAAAACAAAAAAAAAAAAAAGGGTTGAATAGACATAGCATAGTGT
GACCGAGAAAGGGTTCGTTGTTAATTGAAACATCCTAAGTCTACCACTAC
CATCCACAATGCAATACAAAGGACAGGACGCCTGACTTGATTTCTAAGAA
TTTCTAAAACACCTAATTCATCACTACCATGTAAGGAGCATAGGATAGAC
CATACTGCTACCATTCATCTAGCAGATGTGAATAGAGACGGTAGGGGCTA
GTGAACAAATAGGCAATGGCAGCTCCTATCAACTTATGACAGAACTTCGG
CTGGCGATAAATTTCTCCCTTCCTTTCCCCCTTTTCACCTTTCAAATAAC
CTGATTAGGTATCATCCATATCATGAATGAGATAGTTAATCAAGCGTTAT
TTACTTACCCTGATAGTGACAATGGGCTGAATGCCGCAAAATTC

>62 27 0
ACAAAAAAAAGAAAAAAAAAAAAAAAA

>63 31 0
ACTGTCAAAAGAAAAAAAAAAAAAACAAAAA

>64 35 0
AAAAAAAAAATAAAAAAAAAAAAAATAAAAAAAAA

>65 26 0
AACAAAAAAAAGAAAAAAAAAAAAAA

>66 26 0
GTTCTTTACTTTAAAAAAAAAAAAAA

>67 2423 223
AAAAAAAAAAAACAAAAAAAAAAAATTTAAAAACTAGCCATGTTGCGATC
AAATATTGCTTTCAATTTCAATGACGAGCACATGCACGCGTAACGAAGTC
AACTGATCTCATGTATATTTTCATTCGTTGTTGAAAACGTATCTGTAACT
AATTCTTATTCTACGTTTTTCTCTTTCATAAACAATGTCATCGAAATTGC
CATCAGCTTGTCTTCAAAACCTGATCCTACCCCTATTAAGGGGTCTAGTT
AAGCTCTATCTCGTAGCTGTTGAGTCGTGTGGATGGTTGGTAGGTATTTA
GTTGAAAGGATGTAGGGTATGGTTAAATTTGCTTGTGACAGGAGCAAATG
GAGGGAGTTGATCCGAGTTAGTAGTACCCAGCTATGAAATTACACTATTC
TTTTCTAAAAGAAGCCTGATACCCGTTTGTTTCGGTGCACAGGGTTGAGC
CTCGACAGATGCAAAGTGGGTGATTAGTCTATTGGGTGAAGGTTTGCTTT
GGGAACGGGTAAGATGGGCCTAATTCCCGGATGCTCAAGTTGGCGAGCCA
GTGTCCCATCTCAACACACTCTGGAACAGACTTTCCTTGAACGACACCGG
CACAGAATCCGCCAGCGAATGCATCACCGGCTCCGTTAGTGTCGCAGATT
TCCTCCTTGAGAATCTTGCGGATAGGGGTCTGGGTAACGGTGACTTCACC
AGCAGCATTGGAGACCGCAGAGATAGTTGGCTCGGTTCCGTGAGTGACAA
TGACAGTTCTAGCACGCTTGCTGTTGGTCTTTGGAAGCTTGGCCATCTTT
TTGGCGATTTCACAAAGGTCCTCAGTGTCCCATTCCTGGGACTTAGCGAA
GGCGAGGGCCTCAGCCTCGTTTCCAACGATGAAGTCGGTGTATGGGAGGA
CCTGAGCGAGCTGATCCTTGAAAAAGGCTGGGATGAATGGAGCGGAAAGG
GAGAGCATGAAGGTCTTGTTCTTGGAAGCAGCCTCCTCAGCAAGGGCGAG
AATAGCTGGGACACAGACGGTCAAATGGTAGCCACCAACGAAGTAGACCT
GAGCCTTCTCAACGAGGTCCCAGACCTGTGGCTGCTTGAGGTGATCAAGC
TTGTACTCATTGGCAGCAGCCAAATGGGTAACCAAACATCTGTTGTGGCC
AGTGATGATGACACCACATCGACCGGTGGGCTGAACATCATCCACACGGT
ATTCAACTCGGAGACCGGCCTTTGCACAGGACTCTCGGAGGATATCGGCA
TACTTGTCCTTGCCAACGCAGCCGATGTAGAGGACAGAGTTCTCTGGGAG
AATATACTGAGCTCCACGAGCAGTGTTCTGAGCAGCTCCTCCAGGGATGA
GCTTTGCGTTGTGGTTCTGCATCAAGTCCTCATAAAGGCCCATATGCTTC
TCCTCGGCGAGAATGGCATCGTTTGCCTTGACCTCATACTTATCGAGAGT
CGATTGGTCTCCCAAGAGGGGGTTCTCGAGGCAGAGAAGCGCGTAACCCT
GAGCATCAGCCATCGTGAAGAGAGTCGGACTGTGGTTTGTCTTGAGATCA
AGTCGGAGAATTAACTGTTCGGCGGGATGTCTCTCAGGTGTTATATATAG
TGGGGGACGAGGAGAATTGGATTTAGTGTTTTTCTTAGTGTTATTGCGGA
AAGGCTGAAGGAAGAAAAAGCAAACATGGCAAACACGCCAAAAACCGCCA
GCAGAAACTCCGACGCAAGTTCGCTAGGTGTGTACGTCGATAGCAACAAC
AACGCCGAACAGACAGACGGACGGCTTGCTAGGTTCTACGTCGACGAGCA
CCGGAGCGCCGATATAACGAGCCCGAAAGACACAATGGACGACGCCGCGG
CGCGGATAGCGGATAACATCCAAGCTGCATCGATATACGGCCAGCGGTCT
CACGGGTTTGGACCGGGGACTCAACACCATCTCGACGGCCTTGACGGGGT
CGACTCAGACACTGCGAGCATCTCTACGGATGTCGTGAATCCGGAGCGAG
AAATCAAAGAAAGGAGACTAGGGCGTCCGCAGCTACCTCCTATACCAGAC
CTGCGATTCCAACAGAGCTATCTTGCGAGCATCTCAAAGGCTTCGAGCTG
GCAGCATGTTGCTTGGATCACACTGAGAGATCAGATTCTATTACCTCTTC
TACAAGGCGCTTTTGTCACACTTGCGATGGCCGGATGGCGGCACTGGACC
CGCGGAGCTCGGGCTAGTGGAAGAGCAACAGGCCTAAGTCTACGCCAGCT
ATGGTTCAAATTGACAAACTGGAGGATGGCAGAGATATGACTGAAGGCTA
GCAGAATCTGGAATTGTTTTTAGCAATGGAATTATGGGATGTTAGGCGTT
ACCTGGCTTGGGATACCATATGATACACACATATTTGCTTATATGCTGCT
GCATTGGAAGCCAACGCAATGTT

>68 31 0
AACCTGAAAGAACAAAAAAAAAAAAAAAAAA

>69 26 0
ATAAAAAAAAAAGAAAAAAAAAAAAA

>70 27 0
TAAAAAAAAAAATAAAAAAAAAAAATA

>71 26 0
CCAAAAAAAAAATAAAAAAAAAAAAA

>72 26 0
CTAAAAAAAAAATAAAAAAAAAAAAA

>73 416 -5
GTGCCGTCGAAATAAAAAAAAAAAAAAAGAAAATACTAATGCGGGAGGGG
CATGATCTTATATCGGGAGGATTGGATGGGATAAAAGCGTGAAAAGGTCC
AGCACACAATCCAAGGAGATACGTTGTGCATTGGCGAAGCCAACTGATGT
AATTACAACCGAAAGCACGCCATAACCGCATCTCCGATCCCGAATTGTCT
CGTTCTTATGATATCCCAATGAATTACACCCTACCTGAAACTTACGGCCA
GGGCTTTTTCCACAAAAATATCCATACTACACTTTGTATGCAGCACAACA
TATCATATAAATGGCCTACTACGAGCTCTTGATGAGGTACTACATATGTT
AATGATTAGGGCCAGCATCGTATGTTAGCGCCTGTAGAAAATACGTCATC
AGTGTACTCAACTTTT

>74 412 17
GTGCCGTCGAAATAAAAAAAAAAAAGAATACTAATAGCGGGAGGGCGATG
ATCTTATATCGGGAGGATTGGATGGGATAAAAGCGTGAAAAGGTCCAGCA
CACAATCCAAGGAGATACGTTGTGCATTGGCGAAGCCAACTGATGTAATT
ACAACCGAAAGCACGCCATAACCGCATCTCCGATCCCGAATTGTCTCGTT
CTTATGATATCCCAATGAATTACACCCTACCTGAAACTTACGGCCAGGGC
TTTTTCCACAAAAATATCCATACTACACTTTGTATGCAGCACAACATATC
ATATAAATGGCCTACTACGAGCTCTTGATGAGGTACTACATATGTTAATG
ATTAGGGCCAGCATCGTATGTTAGCGCCTGTAGAAAATACGTCATCAGTG
TACTCAACTTTT

>75 1177 11
GAAGAAAACGAATAAAAAAAAAAAAAAAACAAATGGAAGCCCCATCCCCA
CATCATACCCCGTACGGTGAGACAGGGGGAAAGAAGAAAAGAGGAAGCGA
GAAGGGGTATAAAAAGCTCGTGGAAAAGTATCAAGTCTGTTCCATCTGCT
CCATTTCCTCCCATCCGCCTTCGCTGGCAAGACGGTGACGGACACGTTCT
TTGACATTTTCTAATTGCTGGCCTAGAGCTTCAGCCCATTGGCCTTCGAC
CATGCCGACTTTCTCCTTTAGATCGAGGGTGAGGATCCTTTCTTCCTCAG
AACGAGACTCTTGCATCTCACGGCGGACGTCTTCCTCTGGCTCGCCAGAT
ATAATCCGTTGTACTTCCATGAACTTGCAGTTCGCATTCATCAAGCCGAA
TTTGATCTCATGAAGCAGGCAGAGGAGATTTGTCTGGGACTCAATGAACT
GGTACGTTGATTTACCAGCATGAGTAACCAGCGAATATAAATATTGCAGC
GGGAACTGGTAATAGCTTGGGTTCTCGTCATATTCCTTCTGCGAAATGCG
GACGGAGAATCCCTCAAGGCTCTGTGGGATTTCTTGTAGGATCATGACGA
TGGGGGGAGCAATGTCCCAGAACGCCGACAGTTGAGTCTCAACTCCCCGG
CTGACGTTTGCTTCGATCACGTCCATGAAGCTCTCAAACCGTTTAAGAGT
CTCGGCGACGAAGGCGAGTTTTCGATCTTGAGCATCACGGATGAAGAAGT
TGTCGGTTTCAGTGAGCTTTTCTGTGTTTTTGGCCAGGCGGTAGGGGAGA
GATACGATGGCCCTGAAGAGCTCGTTGCGCTCGCCGAGAATATCATACTC
TTCGCGGAACAGGTTCTCACGGCCGTCGAATAACCATTTAAGCTGTGTCA
ATTTCTCTAATAGCTCAGGCTCTTCATCGCCCTCTTCCTGGGTCTGATCT
GGTGTTTGACGCTGTGCTGAGTCGAAGAGTTTGCCTCGCAGTTCATCAAT
GCAGGCTGTTGCAATTTTGATCCTATCTTTCAGGATGCTCTGCATCGGCT
CCAAGACTTCGACTTGATACATGTCGAACTCCGCTTGAACGATCCCACGC
TCTTTTTCATTTGCTTGCGCCTGCCGACTGGCCTCTGCATCGGCTGCATC
CGCGTAAGATATGCTGCCACTTTCGAT

>76 26 0
CCAAAAAAAAAAACAAAAAAAAAAAA

>77 339 0
AAAAAGAAAAAAACAAAAAAAAAAAGGAAAAAGGAAAGAGGAGGAAGAAA
AATAGAACAAAAAAGTAACTAAATGAAGGCCAGCGGTTCAAAGGAGAGGA
TGGATAAGGGGACTGACTGGCCTTGTATCTCACGTCAAACGAGAAGTCAC
GATACGTAGGTGATAAGTAATCGTGCATGCAAGGTAGGGGATCCCATCCG
TGGACATGGATCGGTAGTATCGATCAATCAAGCGCTGACTTTCCAAGGGG
TGGGTGATGCTATTTTTTGATATCAGCCACCCACGTTCCCCAAGCGGGAG
GTATTTGAGAGATGTCCGGACTTACATATTATTTATTTT

>78 26 0
CAAAAAAAAAAAAGAAAAAAAAAAAA

>79 27 0
TTTTAAAAAAAAATAAAAAAAAAAAAA

>80 145 0
GACCTAAGTATATTAAAAAAAAAAAAACAAAAAAAGCCCAGAATTAACAC
CACATGATGCAGGATAAATCAATTCCATGATAACACAAGTCATAGAACCG
GGAGAAAGGCTCCTGTGCCTCCGTCCTTATTCCAGCCACCCATTT

>81 31 0
AACAAAAAAAAAAACAAAAAAAAAACTAAAA

>82 436 1
AAAAAAGAAAAAAACAAAAAAAAAAGAACTATAGTATGTGCAAGTAACCT
CTGGAAGTACTTCTCCTCGACCAAAAAAGTGCCGCAGTCTCCCTTCGTCC
CAGTGGAAGTATTAATTGAAACCCCCCTGTCCGTTATAAGCCGGCCCAAG
GCTCACCAATCGTAGCAACATTCCAAAGCCCGGGGCGTCAGGGGCCATGG
CAGAGGTTGTATATACCTCTCTACCTGGGCTGAGGAAGGGAAGAATCCCT
AAGCCCAGGATGCGTACGGAGTACATGAGCAAATCCGTCCGTCAAAGATG
CCTGCTGAGGGAGGGGGTCTCCTTTCAGCTGGTCCAAACAACAAAAACGG
GGCTGTTTTGTTTTAATTCTCCCACAGAAACGAGGTATTATTAAACTCCG
TTTCTTGACTTTTCACCCTCTCTTCCTTGTCTTTTT

>83 26 0
CAAAAAAAAAAAAAGAAAAAAAAAAA

>84 26 0
ACAAAAAAAAAAAAGAAAAAAAAAAA

>85 26 0
AAGAAAAAAAAAAAGAAAAAAAAAAA

>86 30 0
AAAAGAAAAAAAAAGAAAAAAAAAACAAAA

>87 653 2
CATAACTATTAAAATAAAAAAAAAAAAATTACAACAATAGTAATTTAACT
GTCAATGTTGCTCGACGCTGAAGCCACCACCTTATTGTTTTATATCTTTC
TCTCTTCTCTTTACTTGCTTTCTTTACCTGACGCGTGGCTTCGATACACA
GCCCTTTTTTACTTTTTGGCTTGCGATCACCCTATTCTTCACTGGCAGTG
ACGATGATGAAATGGGTGTTCGTTCGAAGAGAGTCGATCAGGTTCAAGCC
ACCACCAACGAACAGACTGACTGAATGACGAGCGACTGGCCAACTAGTTG
ACCAATTTGGAAGCCCCATGTCTGGCTGAAAATTGGGATTTCAGACGAGA
GGTGACGAAATCTCCATCCTGGCCGGCATGACATTGAGAAAAGAATGGCA
CCTCAAGTACTCCGTACCGCCTAAGCAGGTATGTGCCTAGATGTACGGAG
TACTTCGTATGTGTTATGTGTATGGGTATGGGGGTGTGCATGTAGACTGG
CCGTCACCGTCACCGTCACCATCGCACAGCAGGAGAGAACTGTTCCAATG
GATGTTCATATGTCACGGTACAACATGGGAGTGAGCATCACATCACCGCG
TGGTTGAACAGCATGGAAGAAGAAAGGCAAAAACAAAAAAAAAAGTAACT
GCT

>88 41 0
TTGTAACAAAAATCTAAAAAAAAAAATAATTATAAACCGTA

>89 26 0
GAAAAAAAAAAAAAACAAAAAAAAAA

>90 27 0
ACAAAAAAAAAAAAACAAAAAAAAAGA

>91 30 0
AAAAGAAAAAAAAAACAAAAAAAAACAAAA

>92 52 0
AAAAAAGAAAAAAAACAAAAAAAAACTAAAAACAAAAAGGAAAAACTAAA
AA

>93 39 1
ACCAATAATTCCTGCCAAAAAAAAAACATACATCATCAT

>94 120 0
TAAACTACATCAAGGCAAAAAAAAAGTACAGAAATAGGCAGCTAACACAA
CTAACATCTAGCGTACGAGAAGCAATTAAGTCAGAGGAAACGTAGCATGA
GAGAGCACAGCAGACTAGAA

>95 26 0
TAAAAAAAAAAAAAAGAAAAAAAAAA

>96 26 0
ACAAAAAAAAAAAAAGAAAAAAAAAA

>97 26 0
AAAGAAAAAAAAAAAGAAAAAAAAAA

>98 29 0
AAAGAAAAAAAAAAAGAAAAAAAAACAAA

>99 26 0
TAAGAAAAAAAAAAAGAAAAAAAAAA

>100 29 0
AAAAAACAAAAAAAAGAAAAAAAAAAAAA

>101 209 0
AAAAAAGAAAAAAAAGAAAAAAAAAGGAAAAGAAAAGTAAATAAGACAAG
AAAATAAAAGTCGGCATCAAATAGATCGAAAAAAACAAGCAGCGAGTACG
GAGTACTCCGTACGCAGATAATGAGGACCGGCGGGGAGAGGTAAGAAGAA
AAACGAGGACTAAACATGCAAAAAAGATGAAAAAAAATGAGCTATCTACA
AGGCTGAGA

>102 31 0
AAAAAAACAAAAAAAGAAAAAAAAAAAAAAA

>103 658 1
AAAAAAACAAAAAAAGAAAAAAAAAGAAAAACAAGTAAAGAAATATAGAA
ATTGGCATAGTAAGGAACTCAGTCAAATCATTTCATGAAACGCTGGTCAT
TCAACAGGCTAAGAATCATCTCTTGCGTTCGCTGCACGGAAGTAATTTTT
TCTTCGAGTTGCGAGCGTTCCTTCTCCAACTGCTCACGAAACTCCGCCCG
TAGCTCAGTGCGGATTTGGTCTATGGCTGAGACCGATATAGACTGGGCCA
CAGCAGATGCAGCGGCAGAGACATCAGCCATATAAACATCTGTTAGGTTG
CCGTTAGCAGTAGGGGCTCCACTGACGCCGGTGACAGGTACACCCGGGTT
AGCTGGATTGGAGCCACGAGCACCAGGGCCGCTTTGATGAGGGTGGTGCT
GTTGGTGGGTATCAGTTATAGAAACAGAGACGGGGACAGAAGGAGAATTG
AATGAGCGGCGGGTGGAGGAGTTTTCAGCAGCAGACATTAGCATAGCGGT
GGAAGGGGAGAGATTTGGATTTCGAGATATGGCTGCCTTGGGGGTATTGT
TGAGACGTGAGATGGCTTTCAGGGTGGCTGCGGAGACATTATTGGGATCT
GCTTGTGGAGAGGACGAGGAAGGATTGCTAGCCGTGGGCGCGAGGAGGTC
CGGGGTGC

>104 41 22
CTCATCGGAGGATAAGAAAAAAAAAGGTCAGTCATCCACGG

>105 103 0
TTATCTAGAGCAAGAGAAAAAAAAACACTGACCTGGCCAGGGACAGAAGC
ATAAAGACTTCAAAGTCGCCGGGACATGCCATCTTGATTGATATCCTGGG
AAA

>106 41 0
TATACAAAACGAAACGAAAAAAAAAAGGCGAAGACCGACTA

>107 28 0
AAAAAAAAAAAAAAATAAAAAAAAATAA

>108 26 0
TAAAAAAAAAAAAAATAAAAAAAAAA

>109 26 0
CCAAAAAAAAAAAAATAAAAAAAAAA

>110 1071 14
CCAAAAAAAAAAAAATAAAAAAAAAGGACAAGGAAAGAAAAGACACTTAG
TTTTTAGAATGAGTCCGTTTTTATTTCTCAAGTCGAGCGGGCGCTGGGAC
GACCCGTTTAAAGCAACATTGAAATAACCCTACCGCAGCCATCAACACGA
CACCCATCCCTGGTTCATCATCAATCTGCCACTTACTCATTTCATCCATC
GTGGCTGGGATATTTCATTACGAAAAGAAATCATGCTCTTCTCCAACTTT
CTATCTTAACGACTTTCGGACAACACGACTTCGATGAACTCACCACCCCT
GCTCACTTTTATGTTGACCAACTGACGACACCACGTACCCTCCCTCCACC
AATTTAACTCAACATACATATTCACGCATCAAGCCTGACGGCTTGTCTGT
CTGTTTATTTTCGATCATCTACCCTGCAGTAGTCGGAGTCCGGATACCTT
TTTTTTATTCAATATTCTTTCTTTCAACTTTCCATCGGTTTCATTTCCCT
TCTCATTCTCGATCTTCTTCTACGTTTTATCTCTTTTCTCACATCTTTTG
AGATATAACTTACTATAAATGAGAACTATGAATACTTAGTTTGTTTCTAC
CTATTTCCCTTACTTTTCCCCCTTTCCTTTCTCTTGGCTACTTCTAATCC
TACCTTCTTTTGATACTTTATGTTAACTAGCACAGCACAGCACAGCGCAT
TTATATTAATATCTACTTACTACTCATTTACTCACCTTATTTAGACCAAC
TTACTTTGCTCACCTTGCATTCCTCTGGCTCTTCTCTTCTTCTCTTCTCT
GCCATCATTCTATATCATAACAACCTTCAACCAGTCAATTAATATCAGTC
AGGCCCTTATACGCATCACAGTCCCCCTGATCCGGCTGCTTCACTTTGTT
TCCGGCGCATATTTATAGATGGGAAGCGAGAGGTTAATAACTCCCCTGTT
TTCAAACACATCGAACCCTCGACATGGCATCCAAACGAACACCTGGCAAG
ATTTCAAGCTGCCCCTGGCTCCTCAACGTTTCAGCAGCGGTCAGTGTTAT
CTATGTAGCTGAGGAATTTGT

>111 29 1
TCTATTAAAAAAAAATAAAAAAAAAAAAA

>112 724 14
AAAAAAATAAAAAAATAAAAAAAAAGGGCGCCAGCCATACAGCCAGGCTT
TATGCGGGCGTCACTTTGACATCTCACATCCCGAGAATTCTGGGTCCTGA
TGTGGTTTTAGCTCTCCATACACAGCAATTGAAGGCAGAAGCGAGATGTT
GATTTCGTCTAACGTTGAATTTTTGAGGTTGAAAAAAAGTTGGCTGCCCC
TTTCGAGATAGTAGTTATGTAAGCACCCGTAAATGGCAATCTTTTCTTCT
TCAACCTCGAACTCTTCAACATCAACATCAGCATCGCAATTGAACGGCGA
GACAGGGTCAGCTTTCGTCTATTAACCCGCCCGGTTCACCATGGAGAGTG
GGGGTAAGGCCAGTATATGCGTCCAGCACGCGAAAGGCTTTGATCTCGCG
AGGTCCGAGCTAACTATGGCAATATTGAGATATCGCTTGTTTCGCCCCTG
GTTTAAACATACTGTTAACCAGCTAACTTGGCTGCATGGGCTCAGGAGAG
TCAGCTATAAGGATCTCAGCAGTGTGAGCATCAATTGGCCAGGCTTCAGG
TCATGAAGCTGCTGATGTTGGTCCTCAGATTGTCTTCCACAAGCGAGTGT
GCAAAAAGCCACGCGAAGGGCCAGCCTCATACGAGACAGCAATCGATAAA
ACGAAATAGACAGACAGCTCACTGCCCTCCGGCTAGAATTGACGCGAGCA
ACGAGCCAACGACGTTGTCCGGTA

>113 187 0
GTGGTAGTAAAAAAATAAAAAAAAATGGAAAAGTGAAAAAGGAAGCTGGG
TGGTGGTGAGAGTAACCTTGGTATTGGGGCCGTAACAGGACGCTGCCCAG
CGGGTGGTCAAAGGGGGGCGACTTGGGGCGAAGGGGGCCGGCAGAGCGGT
ATTGATACGGGCTCGATACGGCCGGTAAGAAATACTT

>114 26 0
ATTGTAACAAAAATCTAAAAAAAAAA

>115 31 0
AAAAAAAAATTTTTTTAAAAAAAAATTTTTT

>116 26 0
AGAAAAAAAAAAAAAACAAAAAAAAA

>117 26 0
GACAAAAAAAAAAAAACAAAAAAAAA

>118 26 0
TACCAATAATTCCTGCCAAAAAAAAA

>119 40 0
TACCAATAATTCCTGCCAAAAAAAACAATACATCATCATA

>120 1272 47
CCAAGAGGAAATACTTCAAAAAAAATAGCAGAAGATGGCAACTTTTGCGT
TAGTAAAATCCTTTGATATCCAGACTTTGCTATGAGAAAAAGCGACTAAT
CGAGATGGACGGCCTGAGTTGTTGCCACCGAGCTCTGCAGGAGTAACAAC
TTTTCATACACGGCCTATGCCACGTTTCGTCCAGAATACCCTCAAAAGCT
CTATGACATGGTATTCGCGTATCACCGCGGCGGGCACGATACATGTCTAG
ATCTTGGATGCGGCCATGGCCTGATTGCGCGTTTCCTGGCCCCGAAGTTC
AAGAAGGTCTACGGCATCGATCCATCGACTGGCATGATAGAGCAGGCGAA
GAACCTGACCAAGGAGCAGAACGTTGAATTCGTCCAAGCAGCTGCCGAGT
CGCTTCCATTCATCGAGGATAAAAGCGTAGACATGGTTGTGGCTGGAGTA
GCTGCACACTGGTTTAGCTACCCGCCGCTCTTCGCAGAGTTACAACGCGT
GATGAAGCCGGGTGGTACCCTCGCTTTCTGGGGATATTATGATCACTTCT
TTGTGGACTACCCCAAGGGCACCGCAGTAATGCAAGAGTATTGTTATGGC
CTGGACAAGGACAGTCTTGCCAAATACTGGATCCAGCCTGGAAGCACGAT
CATGCGGGAGAAGCTACGGGCTATCCAGCCACCGACAGACCAATGGGCAG
ATATTCAACGGCTTGAATACCAGCCAGGTCTTAACGGCCCTGATTCGGGC
GAGGGAACGAAGTTTATGGAAGCTGAGATCACACTCGGTCAGGCAACTGA
GTATGTCCGTACATGGAGTGCATATCAACGCTGGAAAGACGACCATCCAG
ACCAAGTTCGACGGAGCGAGGGTGGGACTGGCGATATTGCAGACCAGATG
TTAGAGGCCATCATTAAGTCAGAGGACGGCCTGCGGGATATCCCGTCTCC
AGAGGACAAACTCGTAAAGATTGAATGGGTCAGCGCTCTGGTCCTGGCAC
GAAAACTGTGAGCTTTCTTCTTGAAAGGGATATCTTTTCAAAGACTCACA
CGGCACTCAGGCTATTTTTTCAGCTGAAATGGATGGGTCTGCGGATCTCA
AAATCATTGGATTTATCATTTATAGAAGCATGGTAGGATAGAACCTCCAC
TCATAGTACTCTATATATATACCTCTGAATATTGAAATACAATCAACACC
GGAAAGGCCATCAGTAATCCTGTAGAAACCTCTTGTATACCCGATTCCCC
CCAGCATTTCACTCGTCATATA

>121 26 0
ACAAAAAAAAAAAAAAGAAAAAAAAA

>122 26 3
AAAAAACAAAAAAAAAGAAAAAAAAA

>123 122 0
AGAAGAATTAAAAGAAGAAAAAAAAAGTACTACAACAAAATAATACTAGA
AAACAAAGAAAATACAGTTTACCGCACCGCATACAACAACAACAAACCAA
TACGACAACAAGACATAAACAG

>124 108 0
AGAAGAATTAAAAGAAGAAAAAAAAGTCTCAACAAAATATCTGAAACAAA
GAAATCAGTTTCCGCACCGCATACAACAACACAAACCAATCGACAACAAG
CATAAACA

>125 122 0
TAAAAAACTAAAAAAGGAAAAAAAACGAAAAAAACAAAAAAGGAAAAGAA
AGTAAACGTAACCGAACCTAAAAATAGAAGTACTAGAAGAAGGTAGACGA
TATGATATTCATATGCTCCTGC

>126 43 0
AATAAAGACAAGAAAGGAAAAAAAAACACACGAGAGAGAGACT

>127 26 0
TTAAAAAAAAAAAAAATAAAAAAAAA

>128 369 33
AAAAAATAAAAAAAAATAAAAAAAATAAAAATTAAAATTAATAATAATTT
ACACTTCGCTATGACGTTGAGGCCTGACAGAGCATACATTTCATATCCAT
CAATCAGTTCTTTTAAATTAATAACCCGAACATTATTCAGCAACCAGTCA
ATATATGCGTCCCTAACTACATTCTACATATCTTCTTGTCGTTGGTGTAC
TTCCTGAAAGAGTCAGATCCAAAGTTCTCCCACCACTCGAACAGCTTGTC
GTCGCAGATGAGCTTGAACCATGGAGTGAACTTGGCACTTGGGTCCTTGA
ACATTGCCTTTAGCTCGTCAGGAGTGACATACTTGACATCACGGACCTCG
TTGGGTTGGGGTTCAGTTC

>129 449 1
ATAAAAAAATAAAAAATAAAAAAAAGGGACCAGCCCGGAAGTATATGAGC
TGGCCGTGCCTCTTTCGCCCGGGAAGTTCGGCGGCCTCCCTCCCTCCCTC
TGATCTGATGCTTCTGGGTTGCTGCTGCTGTTAGCCTGCGTGCTTGTTCT
TCCAAAGCAGAGCCCGTCGTTGTTAACTAATAATCCTGGGAAGAGAGGAC
CTGTAACCTAAATGCGCCTGGGATTGGGTCCATTTGCCATGTCTTTGCGA
CGATCCACCCGAGTTCTGCAGCTTGGGTTGGCCACGCTCAACACCCAGCG
GCACACTGCGCAACAAGGGGTGTGTGTGTTAAGTTGTGTAGTCAAACCAT
ACATAGTTTTCGCACCCTTCGATTCGATACGATACGCATTGTTAGCTAGG
GAGCAGGGCGGACCTTCAATGCGTTGTTCAAGTATCCAGCGGCTGGGGG

>130 26 0
TAAAAAAAAAAAAACTTAAAAAAAAA

>131 41 0
TTGGTATGATATGCGTTAAAAAAAAAGGTACCTGGGTAACG

>132 28 0
AAATTTAAAAAAAATTTAAAAAAAATTT

>133 1014 2
TTATTTTTTTTTTTTTTAAAAAAAAGTTTAACTATTAACTGTTCAACTAA
ATAGTAGTGTACATCATCAGCCACGGGTGATGGATTGTTATACATTTGAC
TGTTATACATTTGAGGGTTGCAGGAAGGAGAGAGCAAGCGTTGAATGAAG
ATGGTAAGATTCATGCAGGAACGGTGGGCTGGCTTCTAGAATTTGCTGCA
TCTGCCTTAATGTCCTCGACCGACACCTCTGCAGGCATAGCATCCTCCTG
CAACTCGGCGGTTTCTAGGAGCTCGTCTTGCTCTGGTCGGTAGCCATTGT
TATACAGCTCGCGAGCCTCTGACCAGGCGTTCCATCGTTCTCTTAGGACA
TGCTTGATATTGTTCTGTGTAACGACGATCGTCTTGTCTCTTTTTCCAGC
CTCGTACTCTCCGTATCCAGCCTTTAGTCTGTCTCTTTCATAATTGGATG
TAGCAATCCGGTTACGCTCCTTCACACACACCCACCATAGACAGTGGAGG
TCATCCCACGATTTCTGGCGCAATTCTTGAATAGTCCAGGAGCGGCCGTG
CGCGTGTTCCTGCTCTGGGGTGGGAAAAGCCTGTTTGTTTGGAAGAAAGA
AGTCCCAGAGACCATGTTCCGGGTTGAGAACACGCGGTTCATGTCTTTCT
GGGTTCACTGGGACTGGTAATTTGAACTTTGACACAGACAAACGATGCTT
AAGTCCGCTTCTATGGATGGCAGAGACGCCACGATTCTTGTTCCGATCTT
GAAAGGAGGCAGAGGTTGAAAATTTGGACGACCGCGATACTGATATTATG
GGGGAGTAGAGGGCAGGAGCGAAGGGGGGAGGCAGCTCGGCCAGCGAGAG
GCCTCCATGGCGAGCCAGGTGAGCAATTGAAACCTTTGGGCGCATATTGA
AGCTGTTTGAAGCCTGTCGAAGGAGATTTTTCCACTTCTTCAACTTCTTC
TTGATGTTTGTTGGAGAAAGAAAAAAAAGTTGAAGAGAAGAAAAACTCAA
CTTTCCTTGAGAAA

>134 81 0
AAAAAAAAAAAAAAAAACAAAAAAACAAAAAGAAAATAAACGAAAGAACT
AGACTAACGGAAAGAAAAGGCTGCGGACGAG

>135 27 0
AAACAAAAAAAAAAAAACAAAAAAAAA

>136 26 0
GAATAAAAAAAAAAAAACAAAAAAAA

>137 28 0
AAGTAAAAAAAAAAAAACAAAAAAAAAA

>138 27 0
GGAAGAAAAAAAAAAAACAAAAAAAAA

>139 151 0
AAACTTTTAAAAAAAAACAAAAAAACTAAAAATAAACGAACTTAAATAAT
AATTAATAATTTAAGACTTTAAGAAGGAAGGTTCCCCTTTTTCAAACATC
CCCTTTTTTCAAACAAATTTTTTTCGTTTTACTTATAAGCTTATTTATTAA

>140 119 0
AAAAAAAAGAAAAAAAACAAAAAAACAAAAAAAGGAAAAAAAGTTAAAAT
TAAAACAAACCTAACGAAGAACAAAGACTACTACTAACGACTTACCAAGA
TCATCTCCTACGCCCAGGG

>141 379 0
GAAGGACAAAACAACAACAAAAAAAAACAAGGAAGAGGGAGTTTGCCAGA
GGCAGAAACGTTCAGTAACAAGGAACATAATATAATAACGGCAGAGGAAG
AGCATAGCCTGGTTAGGGTACGCAAGAATATCAATGGACAAGGGTCGGCT
AGGTGACGTACCACAACAGCTTCCTTGCCTAGGGCATTATCTAGCAGCAT
ATATAGATTGGATGGCTCCAGAGTATAACTGTACCGCCAGCTAGGAACAA
GATGCACGGCAGATAAGCAAAAGAAAGACAAAAAGAGTGAAGAATAGCCT
GTATCCAACCAGAGAGAGTGTGTATAAGTTGGTAGAGAAGAAGAGCAGAC
GTTGTTTTCTTCCGCTTTCGTCCTTTTCT

>142 52 2
AAGTGACATGATAATTACAAAAAAAAGCACATAAATCATCAGAATCGAGA
AA

>143 491 1
CAAAATCACCGACAGACCAAAAAAAGAACAAAGGTGGTAATATAATAGTT
ATAGGGATGTAGAAAAAGAAAAGGTAAGAGAAGGAAAGAAGCTTGCTATC
TGTTGTGCACCTACTCACCGGTAGACCCGTAAGAAGAAGCACATGCAAAG
GAAGGGATGTTAGGATTTAAACCACTTCAGCTCTAAAGGAGTATGTCTAA
CCCATACACCGCATATCTAGGCTGTACCCATATACATGTTCCAAGTACTC
CGTAGGTAAGTTAAAATAAGTGTTAATTAACCATGCTCCCGATCCCTGGA
ACAAGATATTCAATACTCAATTCATGTATTCTTACCCCATATTCATCTCA
GACATGAAGAGACGGGAGGAAAAACGAAACATATATTGACCCCCATCTGA
AACCTTCCCGTACTCCAACATCACACCCAAGACACCCGTTCAATCAGATG
AACAGGCAGCTTATCCCACAATTAAGCATCGCTAGTTTCCC

>144 44 0
TTCAGGAAGAACTAGACCAAAAAAAACATATAAGTGGAAATTTA

>145 104 0
AAAAGGAGGAAGAATACCAAAAAAAAGCAGAAAGAAAGAAGAAAATTGCC
GAGGGGTTGAGGAGAGTTTTCCAACGGACTTCTACTACTTAATACTTGCA
GAAA

>146 464 1
TTTTCTTGTTTTAGGAGCAAAAAAAGGAGAAGAAAACAAAAAAGCGAGAA
AAAGACAAGACGACAATATAATTGATAACTACGGAGTGATAAATATGATA
TATGGAGTGATATACGGAGTAAAAGGCCATGAAGAAGATGCTCAGGGGAG
GGGAAGGCCGCGGGCTACGCTGTGCTGGATGTGTGGACGTTCGCCGACGC
GACGTTGTGCCAGCTGCCTCATGCTGTGCGCTGTGCTGCGTGGCAACGGG
TGCCCAGGGTAAAAGGAAGCAGAGAGGCACAAACGGCGCAAAAGCAAGGA
AGCAAGGCTAGACCGCGACGAGGAGGATGGGCTGAGCCATGACGATGGGG
CCTGCCAGCCTGTCTTACCTGAAACTCTTACCTTTTCTCCGCTCGCGACG
TCTCCGCTAGCTCATTAATGATGGTGGGTAGCATTATTCCTTCTTCTTCT
TCATCTTCTTCATC

>147 30 0
AAAAAAAAAAAAAAAAAGAAAAAAAGAAAA

>148 26 0
GAAAAAAAAAAAAAAAAGAAAAAAAA

>149 27 0
AATAAAAAAAAAAAAAAGAAAAAAAAA

>150 26 0
AAAAAACAAAAAAAAAAGAAAAAAAC

>151 26 0
AAAAAAACAAAAAAAAAGAAAAAAAA

>152 29 0
AAAAAAATAAAAAAAAAGAAAAAAAGAAA

>153 90 0
AAAAAAAACAAAAAAAAGAAAAAAACAAAAAATAAAACAAAAGTTAACTA
ACCGTACTACTTAGACTCCCTAGCTACTCTCGCTCGTCCA

>154 880 3
AAAAAAAACAAAAAAAAGAAAAAAATAAAACCTAAACTAAGAAACTACTA
CGAAAACGACTAGACCACTTAAAGCAAGGTAATGCAGCGTGACAGTACAT
TGCAACATTCGAACAGGTTGTAAGGTGCGCTTGCTTCGAGTACTCCGTAC
CATGACGAATATGTAAGTTACCATTTAATAGGACATTCGAATGCAATACA
CACCCAGGGGTGTGGGGGGCAAAATTGAAGTCCATCCATAGTTCGTTTGC
AGGTATTATTTTCCTGGATAGCTGTTGTAATCCTGTGTTCGGTAGCGGAA
CGCCCCTCGGGTACAGGAGCCATCCAATATTCTAGACAAAGTGATCGGAA
ACGGCACGGGGAGATGCGCGTCCTCGTGCGCCCTCCAACCAAGGAATATG
AGTTCAAATTTCGGGAGAGACTGTGTGGATACAGTGAAAGGCGCCGATAT
CTGAAACTCCTGGACAGATAGAAACTCATCTCTTTCATCAGCGATACCAT
CTTTTTTAATCAAAAAGTACCAGAAGCTCAGAAGAGGTAATTGTAAGAGA
TCAAGCGCCAGACTGGTTATATCATGTCTCAACGAATGCGACCCTTATTC
TGGCAGGAAATGTGTGGTCTTGACAGCTTGCCCCTTGATATCATGGATTG
CAAATGACCTATATCGTAGGGTCTTGTGATATCATTCGTTTCGCACGCGC
TCCGTTTTGTATGCAACTCATGGGACACGCTATGTCTCCAAGTCTAGCCC
AGTTATTAAGCTGGGAGTGCCCTCACGCCGTAGAACTTTGTTGACAGCGC
AGGTAAAACTGCTCTAACAGCCGAAGGCGATCGTTGAACCTGAATTTCAG
GCAACAGTGCATGATAGGCGATGTACGTAG

>155 98 1
AAAAAAAGGAAAAAAAAGAAAAAAAACAAAAGAAAAGAAAGAAAGAAACG
AAAGAAAAGAAGAACCGACCGGAACAAAAGAAAGAAGACCCCTCCTTT

>156 31 0
AAAAAAAATAAAAAAAAGAAAAAAAGAAAAA

>157 221 1
GGACAACTAATGAGAAAGAAAAAAAAAAAGCAAACATCGTCCGGGTAAGG
ATGACTGTGAACTCGCGCTACCAACCATACCAGTGGGTACCCTGTCATGA
GCAGGTGATGCGAGGGCTATGGGGTGAGTAGTAGTCTTCTTTCGTTCTTC
TTACCTTACCTTTTTGTTTCGTTTTGTTTTCCTTTTGTTTTTGTTTTTTT
ACGGGGTTTTTTTATTTTTTT

>158 1669 42
ATGTCTCTACCGTGAAAGAAAAAAAGATGGTGAGCAGGGAAGAAAGCCTT
ATTGGAAGGAGCGGGCGAGCTAATTATATATTACTGTTCATTTCACGCCA
GGCATACTAAGGGTAACAAATAATATAGGGGATGTTCTACCAGCACAACG
GCAAAGAAATGATGCAACGCCATCAACCCGGCCTCTTGACTAAGAACCTA
GATAGCCATGGGCCCACCCAGCTCAGACGCTGAACAAATGACGGGCTAGC
AGTTCGAAAAGTTACCAAATCTTTTCCCTTGCCATAATTCACCAGAAATA
GGAACCATGGAACTCTTACTCACTAACAGATTTTCCGCTTATTTTTCCCT
TTCAGCCTGATTGCTCTGGCGATCCACATCTTTTTTCCAGTTGCCGCAGG
GAATTGATATCATCATGCATCGGGTGTTGAGATTGGGAAAACCCGCCTCC
GATCTCTCCGATCCTTCTCTCGGCCCACACCGGGGTGACACACTGGCAAC
CTTAATCGAATGTAGGCTTTTTCTCTCATTTTTTATATCCTCCAGCGAAG
AGTCAGGAAACACAGAGTAACGGCAAAGATGAGGATCCACATGGCTGGTG
GTTGGGGCACGTCGGACGTGACAGCGTCTTCGCAAGACATCCCTCCAGCC
GACTGGCCAATGAGTAAGGGCGTTCCTGGGGCAATCTCCACCGGGTAGGC
CCTTTTGGCTTGGAGGACAAGGGGAGTGACGGGAGTAGACCGAGAGGTCT
GTTTCGATGTCAGGGTTTTATTGTTATTGTTGTTTGGCCGTCAAATCTGC
AACGATGAGCTGCTACTGTACAGACACGGGAGGCAAGTAGTCTGTCACAA
AATCAAAAGCTCGTACTCTGTACATGTATATTGCCGCAATCTGCCCAACT
TTCTAAAACCCGTGAAGTCTTGAAGAATGTCCATCAATACGTGTAAGAAG
AGTAAACAATAAGAAGTCCTCTCCAAATTCCCAGGATATCTGGGGTCTGC
CTCCACGAGTTTCGATAATATATTTGCAAGTGGACCGCGGTCATAATGAC
GTCTCCTCGCATATTATTTCCTATACCGTTGTCACACCAGAGGATAGGAA
AGTACTCCTGCTATATTGATATTCCCAAGGTCAATCGAGGATAACTTGAC
TCTGGTAAAACCACTCCGGTCTACCGCTTATCTTCTGGTACATATTCACC
GCCTGGTAGTACTTGTCAATGTATTGTCTCATCGTCGTATGAGTAGAAGT
AATCTCGATGGGCCTTGATCCACAAACTGGTGGAGATGTTGATATATACA
GTTGGACATTGTATGCACGAAGGCGCTGCACCTACAAGGATCGCCTAACA
GTGAAAACGAGGGCAATTCCCGATATTGAAAACATGGTGGGAGTGACCCA
AGAACAATTGAGATTTATTAAGGGGATTTTAGGGAATGTATTCCGTATAT
AGGAACTATGACCGAGTAGAGGTTATGAAGTAATCAGACACGAACTAGAA
GTTTCCCTGGAGAGGAAAGCGATGTTTTTGATAGTAGCTGCTCTGCAAGC
ATTAACTAACTAGTTATTCTCGCATTTTTGAAATCCCTTGAATAACGGAA
GACTGATTGGACACGCCCCTGTATTGCAACAACGCCGATTTTCCTGCACT
CCGTATTCTTAAATTATTT

>159 90 0
TCAACCTGTGAAATTTAGAAAAAAAAATAGTACAACGGCTCTAGATCGGT
GACTTTTTGAGAACCCAAAAAAAAAAAAAAAGAAAAAAAA

>160 962 16
GAAAAAAAGAAAAAAAGGAAAAAAAGGAAAAAAATAAGACATATACTCCG
GATCCAATCATCACCTCATGATACAACAATTTCATCATGCCGTTCTCCCA
TAAGGAACTTCAGACAGGCCTCACAGGATACCCTACCGCAATATGGACAC
CAAAAAGCTACTCGCTGAGTCCCCATCGAGCATCGACCACATCTCATCGG
CTTCTGAATCATCTCCCATTCACCTCCATACATACATCCATTCTGTTTAG
GTATATCTCGTTTCCGCGGGGCTTCTCGCTTGTATCTCCGTCTGGCCTCC
CTGATTTCCTCTTCATGTCTTCGGTTCTCTTCTTCCTCAGCCTCTTCTCT
TCTTCGCCAGAGCCTCATCACCTCCGTTGCCTCCTGATCGTCTGTCCCCC
ACCGGGTTGCCTCCATATCATGTTCCTGTCGAGCATGCTCTTCAGCCCTT
CTCTTCACTTTCCCTTCTTCTTCTCGCTCCTTTCTTATCTCTCTTTTGAC
TTTTATAATTTCACTCTCCGTAAGCTGGTACGAGGCTTCACACCTTCGTA
CATGTTCCTCCTGTTTCTCTAGAGAGCTGTGTCTAAGTCTGAGGGCAGCC
ATCTTGTCAAGTCGTGTACGCTGAGCTTGCTCCTTTCGTTCTTCAATCTC
TTGAATTTTTCTCATGGAAAGGCGATGTGTCTTTATTTTTCCTATAGAAG
CTATGTTTTCCATTGCCCGGTCCATTTCTTTAGATAGTCGTGCCACTTCA
TCCTGCAGTCCGCCGAGTACTCTCCTCGCTTCGAGAAAATCATCCTTTTG
ACTTGCTCTTTTGGCTCTTAGTTGCTGCAGTGTTGCCTTGAAGTCTTCCG
TGTGTTTTGGCAGTAGAGCCCTGGCTAACTGGGCGTCTCTTTGGGACGGT
TTTAAGTCTATTTTATTTGTTCTTGAGTCTTGCTTTGTGTCAGGCTTGGC
TCCGGCTTTATA

>161 854 6
AAAAATAAAACAAAAGGGAAAAAAAAAACCGGGAAACGAACTTAAACCTA
ACTTAAAAATTAAAGAACAACCAAAACCGGACAAAATTAAAATAATACCT
ACCTAGTACTAGGTAATACCAAGGCCCTCCTTTGCTCGCCTGTGTAACCA
GTTCTCTGAAGTTGACAGGCTGTTGGATGTCAGAAGTCGCAAAATGGGGT
TCGACGTCTTGGCCTCAGGAGTAGGAGCAATTGTACATCAACGACTCGGG
GTCTTTTCTCGAGGAGCTCAAAATACCCCCAAGGCGTCAGGCGAGGCGCG
ATCTATTTAGAAGCTAAGGACCGAAGCTAGATGCTAAACTAGATCAGTGG
TCCGCCAAGGGTCGATAACTATGGGGTCCTGTGTTCGGTATGTATGGCTG
GGAAGCGCAAATCAAGCCGACGATGAGCGTGATGTCTATGGTACAGTACT
CTGTATGTCTCGAAATGATATTCGATAGCTGGTTATGGTCAGTCGGTGGG
AAAATAATAGATCGAGTCCTGTATGAAGTCGTCGGTAACTGAAGCCCGGT
TCTAGTATACAGTTCTCCGTGAAGAAAGTAAGTTATGAAAAGTAGGTATC
GGCAGACTATAAAGGATGTATCCTTCACTTAATCATCAGCAAAATTCACA
CGCACGATACAAATGTATGGAGTTACAGAGTACTCTGTACGGAGTACCCG
GTATCATTTTGATACTCGGGACTGAAGACGTACCACAGTTCGACTAACTA
GCTCCACAGCAAACTCTGGGTCGCCCTGAGCCCTGCACCAGAGTCTGGAG
ATGCGCAACGAAGGTGAGAAACGAGAACAGACGTATTCGTAAGTAAGTCT
TGGT

>162 835 0
ATGGCTTGTCCCAAGATGAAAAAAAATCATCATCCGGATCGCCAGCGGGC
GTGGAGGACCCTTCTGGGGTAACTGCTGCAGCCACGTCCGTGATCACTAC
CTCCTCAGGATACCTATATTAAGTTAGCCACAAGAGGATTATAAGCATTA
CACCACATGAGCGGTGCCAAAGTCCATTCAGACAGGGATGCAAGACATAC
TCTTCTGCATCTTGAGCTGCTCGTCGCTTCAATTCTTCTTTGTACTTCAC
CGCTGCATTGGAGGTATACTTTATTTTGGAGTCCTTGCTGTTTAACGCGG
CCGTCCCGCCATGTGACTGGAAATATTTAGTAGCCGATTCATTTCCGCCC
ACTTTCATAATGCGTAGCTGTTCCCATTGCCATTCTATAATCAATGTCCC
ATTAGCATGTGCGATCGACACCGAAGATCTGTAATGGGCGGTGAAACACA
CGGTCAAGATTGGTTGAGCGAACGAATGAGATATGGACGCCGAGGTTTCG
ATGATTCGATGAACAGTCAAGGCAAAGGTATATTCCAAAGGGAACCGACG
ACCACGTCGGGTTCTTCGACCCGCAATCAAAACATATCTTGTTTGCGGGT
TTGGTCTTTAGCTTCTCAAAAATTTTCTGAGACTGCGCCTTTGTAGCACT
CATGGTCAGGTTCTGAGGTATGCCTGGTATCCGTCTCCGGGAGTCTGAGC
AGCGGCAGCAGGCCTAGCAAAAGAGCGAAGTCGTTGAAGGCAAAAAGACA
TCAAAAAAAAGGAGTTTCAACTTCGAAAAAGCATCGATTCTGCCACTCTG
GCCGCCCTCGCCGCACCTTACCGTTTTTGGAGATC

>163 29 0
AAAAAAAAAAAAAAAAATAAAAAAAGAAA

>164 30 0
AAAAAAAAAAAAAAAAATAAAAAAATAAAA

>165 26 0
TACAAAAAAAAAAAAAATAAAAAAAA

>166 28 0
AAAGAAAAAAAAAAAAATAAAAAAAAAA

>167 29 0
AAAGAAAAAAAAAAAAATAAAAAAAGAAA

>168 625 28
AAAAAAAACAAAAAAAATAAAAAAATAAAACTTTAAAGAAAATTAAACAA
AAATAGACTAGACCGACCATTTACGTATAAAGGGCATTGTTGGGCACCCC
TTACACCGGCGACGTCGTTCTAGAAATGATGATGGCCTCGAGTCTGATAG
TGCTTCGATCTCAAGTCTGGATAAGCAGCACAGGGCGGAGTTTGAAGTCC
AAGGCGATGGAGTAGTTCAGGTCACCGCAAACGAGTATGACCGAACCATA
GAGGAACTTCCGGAAGCCAGGCTTCAGTATCAGGATGAGGACGATGGTGA
AACAGTGATTGTCGGTTCATCATTAGAACTTTCACAGCTTATTGGTGAAC
TTCTACCAAATAGCTATCGTCTGCCTTTAAGCACACTCAACGCTGAGAAT
GATCCTGTTATGCATACATTTGAGATCCAACAGACTCTGCCAGTGGTAGA
CGTTTGGCGAAACTTTCGTTTGAGAACTGTGACCAACAGTATCTCGGGGC
AACCGTCCTGTCAAATAATACCCCTAAGCACTGGTTATCGCTCAAATGCG
AGTTCCCGTCTGAAGACTGCGCCCCCAGATCCCCCACCCGCTATAAACAA
ACCACGCGTTGTTAAAGCAGATCCC

>169 53 0
AAAAAAGGTAAAAAAAATAAAAAAAAGTAAAAAAAAACAAAAAAAAAACA
AAA

>170 109 0
AAAAAAGGTAAAAAAAATAAAAAAAGGTAAAAAGAAAACAAAACGAAAAC
TTAAAGAAAAGAACGAACCAAATAACCAATTTTAACAAGGGACTAAGTTA
CAATTACGG

>171 1332 -40
AAAAAAAAATAAAAAAATAAAAAAACAAAAACCGAAACCGAACTAAAGAA
CTAACGAACAATACCTACCTACAACTAGTACTCTATCAATTATTAGTTAC
TGCAACTACTACAACAGCTACTATAGCTATCACCAGTTATTATACAGTTA
TTTCTTGACAGCTGATTTACACACCCACCAGCAGCAATATGCGCTCAGTG
CTTTACCTCCTTTTCGCGGCCGTTGCGGCTGCTGGCTTCATGGAGAACCC
TTTCTTGGTGCCTGCAGGCGGCTACAAGTTCAACACTCGTGCGCCAACAG
TCCTCAACTGGCATCCAACCACATCTGGAACTGTTACCCTCAAACTCCAA
GTGAGCTCAGATATCACTCCCGAAAGGGGCCGAGTCCTAGTTGCACACAT
GGAAAACACCGGCATCTACACGTTCTTGCCCCCGCCCGACTTGATCAAGG
GCGGGTCATATACCATCCAGATCCTCGACGATAATGACCCAAGCAAATAT
AACTTCACCCCTTCCTTCATGGTCGACGGAGCCACCGGTAGCCCAACCAC
TGGACCAACCACCACCCGTGCTTCCATGACTACCTCCGAGGCGACCACCA
CCTCCGACGAGTCAACTACTTCTCCATCATCAACTCACTCCTCCACTGTC
TCACCTACCACTTCCGACTCTTCATCGTCTGACACTACCATGTCGACCGT
CACCACTAGCTCCAGCACCGCCACCACAACAGACTCGACCTCTACTTCCG
AGTCAACTACCGGGTCCTCCACTAGATCCTCGACCGGCATGCCAACCAGC
AGCGGAGCCCCTGACCCGAACGGCGCAGTCTCCCTTGCTCTGCCCGGTGG
CCTCCTCTCCATCGTCCTCTCTCTCATGGCTCTGCTATGATCAGTCCAAA
AGCCGAGAAAACACCCCTATTTTTACATAAGCCCCCCCTTCTCCGATGGC
ATTGCATTGCATTACCACCAACCGTTATTATTGTTTAATCAGTAATTTCT
CACTTTCTTGTTTCTCACGCGACTTGGCCCCTGTACTACCACAATTATCT
ACCTTTTTGGAATAGGCTTGGATATTCCCTGCTACGGCCCTCTGAACCTC
GACCCGACTGTTTGATGTTGGATATTCCTCCCCTTTTCTTTCACTCCTTT
TATGAACCTGCGTCCCAGGATATTGATGGTTAAAATGCCCCCCCGCTCAT
CATTCTGTCATGCATCATGCATAGCCTGTATGTCTTATTCTACCACTTTT
TAATGTTAGGTTAGTGTTGCATGCATGTGTATCCTTACACTGCGTCACGT
CTCATCGCAGAAGCCACGCTCAAAACAAAAAA

>172 43 0
TACCAAAAATAAAAAAATAAAAAAACTCAAGGACAACCCGCAT

>173 43 0
TAAAAAAACTAAAAAAATAAAAAAACTAAAAAAAACTAAAAAA

>174 1426 79
TCTTTTCAAATATATAATAAAAAAAGGACGAAAGGATGCAACCTAGCCTA
ACCTAACCTAGGTGATGGAGTACTTGGGACCCTCGCCGCCCTGGGGAGTC
TGCCAGTTGATATCCTGGGTAGGCACCTTGATATCACACGTCTTGCAGTG
GATACAGTTCTGAGCGTTGATCTGGAACCGCACACCATGTGGCTTGTCCT
TGTCCTCGATATACTCGTACACGCCAGCAGGGCAGAAGCGGTTCTCAACA
CCCTGCCACTTCGGCCAAGCGTCGGCCGTGTGCTTCTCCCAGTCGGCAAC
CTGGAGGTGGACGGGCTGGTCTTCCTCGTGATTGGTGCCTGTCCGGCTCA
CGCTGGTGAGGATGTCGAAGGTAACTTCGCCATCTGGCTTTGGATACTCG
ATCTTCTTGCACACGCTCGCAGGTTTGGTGGCAGCGGAATCTGTGCTGTG
GTGTTTGAGGGTCCAGGGAACGCGGCCGCGGAGGATATAGGCTTCTAGAC
CACTGTACATGATTCCGCCGTAGACTCCTAGTGGAGTACTGAAGGAAGGA
CGCATATTGCGTACCTCCTTGAGTTCGGACCAGATGGTCGAGGAGCGCAA
AGCATCTTCGTACTCGTACAGGAAGATGGTGCCATCTGACGAATTGCCAG
ATAGGGCAGAGTATGTGGCCTTTGCGGCGAGCATGCCCGAGAGCATGGAA
GTATGTGTTCCCTTGACCTTGGGCACGTTCATGAATCCTGCGCTATCTCC
GATAAGGGCACCGCCGGGGAAGGCACATTTGGGGATTGATTGGAAGCCGC
CTTCGATGAGGGCTCGGCCAGCATAGGCGATGCACTGGCCGCCTTCTAGC
ACGCTGCGGAAAAGAGGGTGCTGCTTTAGTTTCTGGAATTCGTTGTAGGG
TGATAGCCAGGGGTTGGGGTAGTCCAATCCGACGGTCAGACCCACAGAGA
CCATGTTGTCACCGAAATGGTACATGAACGAGCCGCCATAGGTGTCCCTG
GGTAGCGGGTAGCCCATTGTGTGAGTAACCTCACCCTTGTGGAACTTCTC
TGGCTGGACCTCCCATACCTCCTTGATACCAATGCCGTAGGTCTGTGGCT
GGCAGTCCCGTCGCAGGTCGAATTTCTTCATCACTTTCTTCGTCAGGGAG
CCGTGGCAACCCTCACCGAGCAGAGTCACGCGAGCATGGAACTCCATCCC
TCTCTCAAACGACTCCTTCGGTTTACCGTTTCGACCGATGCCTACGTCGT
TTGTGGCGACTCCCTTGACGGATCCGTCGGCATTGTAGAGAACCTCGCTG
GCGGCGAATCCGGGGTATACCTCCACGCCCAGCTCCTCTGCGCGTTCCCC
AAGCCACTTACACAACTGGCTGAGAGAGAGGATGTAGTTGCCATGGTTGT
TCATCTGCGGAGGTGCTGGGATGGGG

>175 83 0
AAAAAAAGAAAGAAAGATAAAAAAAGGGCGACTTCTTCATAGCAAAAGAG
CCTTCAATAGCAGCCAGGTCGTGCAACTATTCC

>176 689 2
CAAAAAGGGAAAGCATATAAAAAAAGGGTGGGAATCGGTGGAGTAGGAGA
CTCACAGCAAGGAAAAAGTCAGAGATGTCATGTGTGATGTAGACGGCGAG
ACCGATATAAGTGAAGTGGAACCGGTAGCTCAACGCAATGAGTGCGAGAG
TGATGATATGATGCCCAACCAACTCCTTAAAGTCCCTCCTAGGTTTCTCT
AGTTTAAGCAACAGCACAATTCCTTGCTGAGCCCAGTATGCGGCCTCAAG
GAGGTAATACGCCTTGAAGTCCGCTGTATGCGATTTATGCGGGAAGTTCT
CAAACATGGCCGTAGTGTTGAAGTACCAGATATTCGTCTGCTTCATGACA
TACAACCCATACGGCCCGAAGACACTAAAGTACATGGCCGTATACACCTG
TTCCATGAACCGGGTGATCTTCGAGCGGCCCTTGATCCCGGCATATAGAG
CCCACGGCCGAATAACGCATTGCATCAAGAACTCACGAGTGAACGAGAGC
GCAATGGTGTAGAATGCCACAAAGGCGATATCGAGCTTCCCCTTGCCGTA
CAGTACTGGGCCACCAGGTGTCTCCGGAGGCAACGGATAGGAGAGGAATA
TGCCATAGTGTATCGGGTTGGCTTCTGTCGGGTTGACGGCGTATGCGGTG
AGGAGAATGGCAAGGAGAGCGAGAGGCAGGACCCAGGTG

>177 33 0
AAAAAAAGAAAAAAAACTAAAAAAAACAAAAAA

>178 34 0
AAAAAAATTAAAAAAACTAAAAAAAATAAAAAAA

>179 78 0
AAAAAAAGAAAAAAAAGTAAAAAAATAAAAAACAAAATAAACGAAACAAA
CCCCAAGAACTTACGGACAAGGGTTAAA

>180 54 0
TCGAAATGAGAAGAAAGTAAAAAAAAGCAAAACTCGATGGAAAACACAAA
GACA

>181 32 0
AAAACGTAAAAAAAACGTAAAAAAAACGTAAA

>182 2135 128
ATGCAACAAGTGTACTGTAAAAAAATCAATCTAGGAAGCATAAATAACCG
TGTAGAGTAGAATACATTCTACCTGGCCTCTGTTTTTCAACCATGAAAAA
GAAGATGCTAATATACAAGCTGGTATGGGGGTTGCAAGTACGTACCAGCA
GCAGATTGTACATGATTTGGTTTCTCTGCGTGAATCAGGAAGATAACATT
CCGTTGAGAGGAATCGACGTTTCTATTCTCGAGAAGAAATACCCGGTCTA
CCCCATATTCCTGGAGGACGGAGAACTTCACAAATAGGCCGACCGGCCCG
GCTAGGTCTTTGCTAACCACAAGATTCTTCTTCCCGCGAACCTAGCAGTA
TACTGTTAGGCATTTAAAATATCCTGAGAAACCAGAGAGCTTGTGAACTC
ACCCCCTCTAGGAGGCTAAGAAGGTCTCTCCTAGCTTTCTCCCTGAGATA
TTCTGCCTCAGTCCCTGGATGGGGAGCCATTTTCAGGAACTAGTTGTTCG
AAACGGTGACTTAAACCAGGAATAGGTGCCCCTGGAAAATGGCAGCCTCA
TTGCCCCAAAATGCGTACGTACTTTGCTTATCTGTCGTGAAGTGGCTTAT
GAAATTTGAACAATAATAATAACAATGATGATGCCTTGACGATGTTTGTA
GTCGCTGGTTGGTTGCTCTTTTGGGCTTAGCTCATAGGGAGGGCCGACTC
CGCCACATATCAGTCACGTGAAGAGCCTCAGGCCTAACGTTGGATACTTT
ATAAGGCAGCCAGGCAGGCCGTGAGACTTGAGACATGAACAATCTCAGCT
TAACGACATCATCCTGCTCTTTACGATTCTTTATGCCTCCCTGAGATTAC
CATAAATACCCCTACTAAGTGATTGAAATTTCATTACGTCAACGTTCGAC
TTGCTCATAGTTATACATCGGTGGCTGCCTTCGATCCATACTTACCGCTA
CACTCCCACCTCCTCTCCCAGCCAGCTTCATCCGCCATGAAGAAGTTTGG
ATTCGGCAAACGAAACGATGACAGCGGGGATGACAGTAACAGATCAGCTC
TCTTTGGCTCACGGTCAAAGAACAAGAGCCCTGCGCCATCAAACAACCCC
TATGCCCAACCACCACCTTCAACAGACCCTTACTCTGGATCACGGCCTCA
GGGATATCGTGGGATGAGCCAGCCAGGAAATCACCAACCTAACTCAACAT
ACGGTGGATCTCCACCAAATAGCGGATTTGCACCAGGAAGACTGGGGAAC
CAAGGGAGCTACGGACAGGATAGATACGGAGGGGCTCCTTCTGCCAACAG
TGGTGGTTACGGTGGCTTGGGAAGAGCTGACCCGAACGATCCAGGTGTGA
AGGATGGCAACAGGGATGCCCTTTTCGGAAACGCAGCGAGTCGATACCAA
GAGCGACAAACAAACAGCGCACCTCCTCCATATAGCGAACAGCAGCCTGA
TGGCCCAAGCGGTCCTACGTATGGAAAATACCAAGACCGACAGCTTACAG
CGGAGGAAGAGGAAGAGGAAGATATCCAGGCTATAAAGCAAGACATCCGC
TTTATGAAACAGCAGGACGTGTCGTCAACCCGAAATGCACTGAGATTGGC
CGCAGAAGCTGAAGAAAGTGGAAGGGCAACCCTTGCTCGCCTCGGTGCTC
AAGGAGAACGAATCCATAACACGGAGAAGAATCTTGACCTGGCTGCTAAC
CAGAACCGAATTGCTGAGGAGAAGGCCCGGGAGTTGAAGAAGGTGAACGG
AAGTATGTTTGCTATGCATATTTCGAACCCCTTCACTAGCGAGCAACGCC
GTCGTGCTCGAGACCAGGCCATCATTGATCGCCACCAGGAGGAGAGACTA
CAACGCGAGGAGACTAGGCTTGCTGCTTTCCGCACGGAACAGAGAATGGA
CCAGACTTTCAAGGAGATATCGAAGAAGGGTGAAACTGGGCCGAAAAGGA
CCAACCTTGCCGAGCGTTCTAAATATCAGTTTGAGCAGGATAGCGAGGAT
GATGAAATGGAGAATGAAATCGAATCGAACTTGGATGCTCTGCACGGTGC
TGCCACTCGATTGAATGCACTTGCTAAGGCTACTGGAAGGGAGATCGACG
AGCAAGACCCACACATCAAGCGTATCATTGGAAAG

>183 42 0
AAAAAAGTAAAAAAAATTAAAAAAAATAAAAAAAAATTAAAA

>184 627 0
AAAAAAGTAAAAAAAATTAAAAAAACTTAAAACTTAAAATAAACTTAAAA
CCGTAAACGTACTAATTAAAAACAGAAAAAATAGATAATACAAAAACTAC
TAGACACACAAACGATACACGTCATAATCAACAGTATAGGACGATAATAG
GAACTAAGACTACGGTCTACCGTAACAACCAAACGTAACTAACGTCGGTC
CGAACGAACCTACTACTAGTGCGTCGAGACGCGCGAGAGTTAGTCGTTAC
GGTAACGACCGGAACCGTTAACGAACGAACGTAGTACGAACGGACGTAAC
GAACTAGACCAACTGGTACTACGCCAACCAACAACCGGACGTACTCTTCC
TCCGTAACCTACCTACCGTTCCTTTCGTTACGTTACTTACGTCTAGTTAC
GTACCGTTCGTACGTAATTAAGTTACGGTTAACCGTAAACCTAACGTAAG
TAACGTTACTTAAGTTACGGTTACGGTTACGTACGTTACGTCGGTTACGT
TCGTCGTTCCGTTTACGGTTTCCGGTACCGGTACGGTAACCGGTTACGGG
TTACGGTTACGGTTTACGTTTACGTTACGTTTACGTTTTTATTTTTTAAC
GTTTTTTACGTTTTTTAACGTTTTTAC

>185 34 0
AAAAAAATTAAAAAAATTAAAAAAAATTAAAAAA

>186 26 0
AAAATTTAAAAAAAATTTAAAAAAAA

>187 26 0
AGAAAAAAAAAAAAAAAACAAAAAAA

>188 194 0
AAAAGAAAAAAAAAAAAACAAAAAAGACTCTATGTGTTGCGGGATGCGGT
TTAGTTGTTCGTCAACCACTAGTGGAATAGTAAGTAGTCGACGCTGAAAA
TAACGTTACTCAATGGATAGTCGTTTGCGCAGTCTGGGGATTCATTCTTC
TTGGGTGAGCCAAGTGGAAAGCATCGCCTAGTATCACCAAAAAA

>189 608 149
AAAAAAAAGAAAAAAAAACAAAAAAGGAAAAAGAAAACTAAAAGAAAACT
AAAGGAAACGGGAACTAAGAATACCGAATAATACTAGATAGAGTCTCAGT
CTTCATCTTCATCTTCATCTCAGCCTGTTCAGCCAACATCAACTGCAAGT
CGTATCAGCATCAGCCCAGCATCAGCCCAGCATCAGCATAAGACTCGCTC
GTCTTGTCTCTTTACTCTCCGTCGACGTCGGTTTGCCCCAGAAAAGCCCT
GGAGCGCCTCGGGAAAGTCTCCGTCATCCTGCGTCATAGCAAGGATGCTC
CATCTCGCCGCAGCTCCAGTCATTGGCGGGCTCGCTTTTTCCGTGATATT
CACACAAGTCGACGATGATGATGAACCGGCGATGATCAAGGACAGGACGA
GGACTTCGTCTCAAGAGGCTACTGTCGAGGCTACTGTCGATGTCGACGGC
CGGCCATGTCAGCGCCGTGCAACCGGCCAGCGTGTCAACCTGCCTTGCCT
CTGGGATGCAACAGCGAACCCGCTCTTTATATTAAGGAGCAGCAGGCCGG
CGATGGTGATACTTCGAAGTCTGACCAAGAAGGAAACGAAAAAAAAGAAA
AAAAAAAA

>190 37 0
AAAAAAAAACAAAAAAAACAAAAAACAAAAAAGAAAA

>191 89 0
AAAAAAAACTAAAAAAAACAAAAAAAAACGAAAAAAATAAAAAGAAAATA
AAGAAAGAAAGGAAAAACAATACAACTACTACCGACTAT

>192 28 0
AACAAAAAAACAAAAAAACAAAAAAACA

>193 123 0
AAAAGAAAAACTAAAAAACAAAAAACAAAAAACGTAAAAAGTTAAAAAGT
TAAAAAAGAAACTTTTAAAGAAAAGTAAATAACTAACTAAGTTAACAACG
TACTAGACTACGTAATAGACGGT

>194 513 1
AAAATAAAAAAAAAGAAACAAAAAAGAAAGAAAGAAGGAACGAGGAGGGT
AAAAAAAAAAAAAAGGGGACACACCCGCATGATCAGCAAGGAAGACGACC
CTATTGCACAGTATGCCGTGCGTCGGGAACCGCCAGCGACCAGGATCCTC
ACTCCAATGGTCGGGTATTGTCAGGATCCGGCTGGGTTAGCGGCGCAGCA
ACCCCTTGGAGCGGCGTTAAAACTCAGATTGATTGCTCGGAATGGAGGGA
GGGAAGCAAAAGCCATTGGCATGCATGCGGCAAAGGAGCAGGGTTCTCTG
TGGAGGGCTTGGACGGCAATCTGGGCCGACAAACGCTCCATGCAGCTCGT
GGAGCGCTACCACAGTATGGGGGCAGTCTGATATAGCTAACTCTAAGGAT
GTTGTTGGTGTTAGTTCTATACGTGGAGATAGAGACAGACGACGGCTCGA
ACCCGAGACCCCCTGTTCGTGCACAGGAGCCCTTCTCCCTCCCTCTTTTC
TTTTTCTATCGCC

>195 1093 65
CCCCTTTCCTATCTTCAACAAAAAAATAAAAGGAGACTATATAAGAATAA
GGAGCTAGACAGCTTGGATGACAAAGATTACATTCTGAAAACACCAAACT
TGGTCTTTGCTTCCTCTGAACGTCCGCCGACAGACGCAGCCAGACATAGA
CCTAGAACCTTTCGAGTATCGGCCGGAGGAATGACACCGTCGTCCCAGAG
ACGTGCAGACGAGAAAACGGCCTCACTCTCGGCGTCGATACGGTCGCGCA
GCGAGGGATCAACACTCTTGCCAACCGCAGCCATGACGTTAGTTAGCTGC
TCCGAGCCCATGACGCCGATCTTTGCATTTGGCCACATGAAGAGGAACCG
GGGGGAGGTATGCACGGCCGCACATTCCGTAATTACCTGCACCAGCACTG
GCGCCATACACAACAGTGAACTTAGGGACATCCGCACAAGCAACAGCAGT
CACCAGCTTGGCGCCGTTCTTCGCGATACCGCCTTTTTCGGCATCGGCTC
CGACCATGAAACCGGAGATATTCTGCAGGAAGAGCAAGGGGATGTTTCGT
TGGGTGCACAGCTCGATGAAGTGTGCGCCCTTGAGCGAGGATTCAGAGAA
GAGGATGCCATTGTTAGCTACGATGCCGACCTGCGTGCCGTAGATGCGTG
CGAAGCCAGTGACGAGGGTGGTGCCGTAGTCGCGCTTGAATTCGGAGAAT
TCAGATCCGTCGACGATACGGGCGATGATTTCGTGCGCGTCGACTTGGCG
GCGGAGATTGGTGCCTATTATCCCGGCCAGCTCGGAGGCTGGGTACAGGG
GCTCCTTGATGGGTTCGGTGGAAGTCGAGGTGGGAGTCAATGGGGAGGTG
GTCTTGGGCCAGTTCAGGTTGGATATCGAGCGGCGAGCGAGGGTGAGGGC
GTGGGCGTCGTCAACGGCAAGGTAGTCTGTCACGCCGGAGATGGTAGAGT
GTAGTTTACCGCCTCCAAGGTCTTCGGCAGAGACGATTTCACCGGTAGCT
GCTTTAACTAGTGGCGGTCCGGCAAGGAAGATGGTTCCCTGGTTCTCGAC
AATGATAGACTCGTCGCTCATGGCGGGAACGTAGGCACCACCG

>196 261 0
ATAACGAAAAGGAAATAACAAAAAAGAACGAAACGTAACGAACTAAATAA
GAACAAACGAACTTAAGGAACCGAACCAACAAAGACCAAGTTAATACCCT
AGTAGGTAAACTTTTACTAGGACAACCTACTAAGACCTACGAAACGTACG
AAGGAACCTAAAAGGAATACGAATAAGGACCAACAACTTTACAATAGGTT
TAGTAATTACAACAACTAGAAAAATACAAAAATACAAAGGGGAACTTTTA
ACCCTTTTAGT

>197 42 3
AAAACGATAAATTAGTAACAAAAAATCTAGCCCATTTCCTCT

>198 45 0
CGGATAACGGGACCATCACAAAAAAACCGCTACCACCTTGCGTTT

>199 42 0
AAAGCAGGATTTCAAAGACAAAAAAAAGAAAAAAAAAAAAAA

>200 43 0
AAAGCAGGATTTCAAAGACAAAAAAGAAAAAGAAAGAAAAAAG

>201 445 8
TACTACCAAATGTACAAGCAAAAAAGCAACGAGACCAAATAGCTAACCAG
CTTGGTATGAATTTGACCAACTCAGAGCTTTGTCCGGGCAACAACCTTAA
CTTTAACAAGACCACCATTATGCACTTCATAATCCCTTCCAGCCTGCCAT
CCAAGCCAGTCCTTTAAGGTCTCCTCGCCCCCGGAGCCAGGATGAATGCC
GCCCCCGCTCCATCCGCCGTCATCAGGCCTGATGTCTAGCCCCGGCGTAT
CTGATAGCCCAACAACAGGCCGCTGGTCGTACCCTGCCTCCTCGAGCTCG
TCCATGGTAAGCACGGGTGTAGCACAAGCATCCGTCCCGTCAAATATAGC
CTCCCATTCACTCCGGGTCCTTTCCCGGAACTTCCTCGCAAACACAGCTC
GCATGTACGGCCAATTCTCCTTATCCTGCCTGTCCATACTGGAGC

>202 1648 51
TGGTGGAAACGAACAGAGCAAAAAAATTGAAATAAATTAAAATTTCTAAA
TAATTCCTTCTCGTTGCCAGCTCACCTCAGGCTCCGCATACACCATTTTC
CTTCCTGGATAGCCAAGTGGCTAGAGCGCAATAATCATATCGTTTGTTTC
TCAAAATATACCAGTGTTCGTCAAGCTATCTGCCTGTCATCATCTTCTAT
CCCAGTTCCTCAACTTGCATATGAACCGGTACTCCAACTTTCTGGTTCTT
ATCGAGATATGTGAATAACTATCCCGGTTCCCCAGACGTGAGCGAGAAGG
TCGATTCACAAAAACCAGCTTTTTGTTGTAATCATTATTACCGGGAGAAT
GACAGCTGCCTTCTGATGAGCTGTGACGGTCAAGATCACACGTCAGAGCA
CAGATACGGGCAGGACAGAATTATCACATGTGATTATTCTTTTTAAGCAT
TTTGTTCTTTCTTTTCTTTGAGACTCCATAGCTCTTCTGGGGGGAGAATG
ATCACGTCATGGTCACTATGAATACAATTCCTTGCAGCGGCTAAAGAATA
CGGTTTAAAGCCCGCCAGAAGGTGTAACAATGGGCTGGTGTTTGTTTTTG
TTATTAATTTATTCCAGGAGTATCATTCGACAAGTCTATTATCCTCGTCC
CATGATTGAAGTAAGGCTGTAGAAAAGCAGGAGTAAGGTGGAGAGTAGGC
GATTGGGATTGCTTGATGCCTCATGTGCACAATATAGCTTCTGCAGATGG
TGCTTCTTTTATTCCTTCTCTAGGCGCACAGCAGGATTCGACTCAACGAA
GTTTAGGTTTACTTTATGTCCTACCAAATCTCGAATATTGTTCACACCAT
ATTTGATCATGGTTGGTCGCTCCAAACTCAATCCCCAGCCATAAACCTGC
ATATCACTTGGGATACCCATTGGCTCCAACATTTCCGGCCGGAACATACC
GCTATTTCCAATTTCGACCCATTTCTTCAAAGTGGGATGGTAGCCGAAGA
TCTCCATACTAGGTTCTGTGTAGGGGTTGTAGGCGGGCTTGAAGCGTAGA
CCATGGATACCCATCTTAGCAAAGAAGACTTCCATGAAGCCGATCAGACC
GCCAAGCGAGAGGCCGAAATCTGCAATGACACCTTCGATCTGCTGGAACT
CCGCAAGATGAGTTGCATCGAGAGTTTCGTTGCGGAAGACCTTGTCAATA
CTGAAGTAGCGGGCGGGACGTGGATTTTGTGCTAGCTTTTGAAGCATATA
AGCTGAGACAGAGGTGGTATGTGTTCGTAGGACAAGGCGCAATGATTCAT
CCGCACTCCAGGGATAACGATAACCAATAGAGCCATTAAAACCCGTCTCA
TGAGCAGCGTGAACGTTCTGCCAGTATTTCTCATAGTCCAGTGGTTTGAG
TGTAGTCTTTGAAGAAGCATAGCGGTGGGCCTGGTTTAAACTCGAGAGAT
GGATGTCACCTTCCGGGTCAGCCCTTGGTTTATCCGCCTGTACCGGGTCG
GAGATATAGAATGTGTCTTGGAGATCGCGGGCAGGGTGTTGCTGTGGCAC
AAAAAGAGCGTCGAAGTTCCAGAAACCAGATTCAACGTAACGGTTGGTGG
GCATTTCCTGGAAGCCCATTTCAAAGAAAATTTGTCTAAATTCATGGC

>203 45 0
CAACTAGTATAGTAACATCAAAAAAAGTTACGCTGAGTCTATTGT

>204 85 0
ACCGGTCCGACTCCCAGTCAAAAAACGAGTTAGTCGAGGAGAGTGAGGAG
GAAGACGGCAGGTCAGCATTGGGTAAAGGCAAGAA

>205 28 0
AAAAAAGAAAAAAAAAAAGAAAAAAAAA

>206 191 0
AAAAAAAAACAAAAAAAAGAAAAAATAGATAACCTTAAAAGAAAGCGCAC
AGAGTCGGATAATCTATCTGATTAGTCCAAGGGAATTGATTCATTCATCG
CTTGCCCTTCTTCTTGGATACGACCTTAAAGGATGCATTGCTGGTCGTCT
GATCCTCGCGGCTTGCAGCTGCATTTCCCTTCTTGGCGACT

>207 75 0
GAAAAAAAACAAAAAAAAGAAAAAAGAAAACAGCACAAAGGAGATAGAAA
AAAAGGATCATATATAATAGTTGAA

>208 665 26
AAAGGAAAAACTTAAAAAGAAAAAACAAAAAAGGGAAAACTTTTTAACAA
ATTAACTAAGACTTACTACTATATACATGTTGACCAAGTCCAACTTCTAC
CGCTCTAGATATCGAATTTTCTCTACTCAACCTTCCTCCAAATGAACAAA
ACATGAACTCCGGGAAACCAACAGCGAAGACTATGAAAGACACTGAGAGA
AGAGAAACCCTATAGATGAGCCCTGGGAGCCTGGTCTGGCGCGGTTGGCC
GGTCGCTCTTCTTGGGCGCAGAGATGTATCCGCCGCGGACGTTGTCGGTG
TTGATAACCTCGCCCTGCGCATTCCGCTTGATGCCCAGCTCCATCAGCTT
GTGGAAGGCCTTGGAGAAATGGTCGAAGAAGAGCTCCTTGTCCTCAGCGT
ACTTGTCCACCCACATCGCGAACTCGGGGTCCGAGAGCAGGGCCATGTCC
GTCGGCAGCATCATGAGCGGCTCCTCGCGCTCCTCCTCAGGCACGTCCTC
GTCCACGTAATTGAACTGCTTCGTCCCGTTCGAGAGCGTGCGAGGCTTCC
ACTCGAGCTTCTTGAGCAGCCGGAAATACTGGTTTGAGAATCGGGTTGGG
TTGTTGACCCAAGGCCCTTCGAAGCCGCTGCGGTCCATGTGTGTGCGGCC
CAGGTTATGGGCGCC

>209 44 0
GCGCGCACGTACTTCAAAGAAAAAAGAGAATCGGCAAGAAAGAC

>210 272 0
GAGAAGCAGGACGAAGAAGAAAAAAACTTCACGGTAAGCTTTTCCCCTTA
CTTAATTCTTGCCGGAGCTCTTCGTTCCATGGGCGGTGCTTGTGCTTCGT
CGCGGTCCACTGGCCCCTGTCCGCAACGGAGCATATACCGCCGCAATAGA
AAGGCGCTTCATTGTCTTCGGTGGCTTGTGAAAGACGCCGTCAGATAGCA
CGGTTAATGGGCTGGCCTCGACTAACGCGCTGTTGTTGATATTTATAGGT
GCCCTTGAGTCGTTGTATATTC

>211 56 0
GAGAAGCAGGACGAAGAAGAAAAAACTTCACGGTGCCCTTGAGTCGTTGT
ATATTC

>212 986 -27
GAAATTTGAAAGAAGTGAGAAAAAAGTCAAAACAAGAGTAGTGGCTCAAA
CTCCGGCGCCGTTAAAGGGAAGACCGAATGCAGCATGAAGCTGGTTCATT
GAGTTGGTTTAATGCTCCATGTCGTCGTCAACAGGGGCTTTGAAGTCTTC
GTCGTCGTCGTCGTCCATGGCAACGTCACCCGTCTCCTTCTCCTTGGCAG
CAAGTTCCGCGTAGTTGACCTCCTTGCCGCGCGTGCGTCTGCCACTGGGC
AGGATGTTGTCTGTCGAGATGGGCTCGAGGTTATCGTTCCCGCCCTCCTC
ATCTTCATCGACAGCATCCTCGAGATCGTCTTCGTCCTCTGAGCTGTCGT
CTGCCTCCATCTCCACATCGTCAGGCACGCGCTCAACGGCCTTGCCCTTG
CCCTTGTCCACGGAAGTGTCCATGGCGGCGTCGTTTCCGGCGAGTGTAGT
CTCGGTGTTGTCACCCATTGTGCTGTGCTAGTCAAGGGAACGTGTCTGTA
CCGCTGAAGAAGGATGTCTCAAAGGCTTGTAGCTGGTCTTGCTGCACGAA
GTTCAAGTTGAAGCTGAAAGCGAAGAAAAGTTGCTCGTCGCGCCGAAAGT
CGGAAAAAGGCTCGAGTTGAGTTTCGCGACCCAAGAAGGGAAGGTCGAGG
TGCTTAGTCATGAATCACGTGACACAACCCACTGACTCTGCAGGCTTTTT
TGCGGCGCTTAAGGGGAAGAAGCCAGACATCGAAGAAGGCGAAGACGAAG
AGGACGAAGAGTAAGACGAAGTAGAAGTGAAGTAGAAGTTGACGTAGACA
GAGTAGAGCAGACAAGGCCACAACAACTGAAGCACTCACTATCTACCGTC
CATCACTCCTTCACTTTCCCACCAGCTTGCTCTGCTTGCTCTGCCTGCTC
AGCTCTAGAGTTCGCGAACTTTCCAGCATCCCACCTTGATTACGTCATAA
GCCCACCTTGAATTTTCCCGCCACTTTCCCCCCCTC

>213 381 0
GGAACATTTTGTTTGATAGAAAAAATCACAGCTCCATCCGAGTATCCGAT
CAGTAGAGTCCCTAAATCCTTTGGGTGAAAAGCAAGGGATAATATGGGGA
GAAATCTGGCCCTCGAATTTCTCTCTTTCCATAAATTTGGCACTTTGAAC
GGAGCTACCATATGCCGATCGAGGTCATATGTGACAAGCTCGCCGTTCTG
TAGCCCGATAAATGCATAGTCTAGGGCTGGGTCTGTAAGCACACACGTAG
CATGTCCAGGCGGCGCATACGAAGTGACGAGCTTTCTCTCATCAAGAGAG
AAGACGTATAGCTCATTCTTGGCAACGGCGAGTAGCTTATCTCCGCAGAA
TTGAAGAATACTCGTTGACGCTTTGCGAGGG

>214 981 14
TAATGAGAAAGAGATTTAGAAAAAAAAGGAAAGAACTGGACGATGACCTC
AAGATTATTATTTTGAAAATCTTGGATGCGGGAGCGTTCGTTGCATTGTC
TGTGCTCCTGATTTGTCTACATTTATGGCCCGCTGGAGTTGGCTCTCCGT
TACTCGTTGACTGAACAAGCTATATGCCTCTGTTGTCCACAGTTCTTCAG
AAGACAACATTTATATAGCTACCCAGACTCCCACGTCAGACTCGGACAAT
ACTCTTTCAACCTCAAGCTCAACTGCCTATCACAAGGTGCCTCATTGCAT
ACTCTTCTACTACCTCCATCTCATTTACACGTCTTCATCGGAAACCTATC
TCTTCTATATTTCAATACCTCCTCTCGTGCAGAGATCACAGGTCAGGCTC
TGCCTCATTCGACTTCCCCAGTGCCCGCTGATAGTGCCCCTCATGTCAGC
CGACCATATTACTAGCTCCTGGGAAGAATCACCTTTTCAAGGTCAAATGT
CTAATATACTTGAAAACCAGGAATGGGTTACTCCCGGCACGGTATGAACG
CGGGCGACTGCCATCGCTCATTCTAGTGCCGCTCTTTAATTACTAACTCT
CTGCTATTAGACATACACTTCAAGCTCCCATCCATATGTGTCAAACTCAC
ACGCAAACCAACCCTTGCTCACCCCAATCAGCCTCTCAGACAGTGTCATT
CTTGATCCCCGACATAGTCCATGCCCTCAGCAGCATCAAGATCTACGATA
CCCTCCCATGGGAGCTGGTGGAATGCAACATGGGCTAGGAATCACTGGAA
CATCTGCGCTGAACTACGTGCAGCCTGGTATACCTTCATATGATCCATTT
CATAGACCTATGATGGGCAATGTAACAGAGCATGAGTCGACCGACTATGA
AAGGGAAAGAGGACATATGAGAGCGTCTAGAGCACCGTCACACACCCCAA
CACATACACCTGTCCTTATGAGACCTACTCC

>215 136 0
AAAAAAAGTAAAAAAAACGAAAAAATTAAAAGAAAAATAAAAAAATAAAA
AAACGAAACTAAACCAAAAAACCAAATAAATAACTAATACAAACAAACCA
ATTAACAATTACATCTTTAGCGCTCGTTGTTTCGCT

>216 130 0
GAAAAAACCGAAAAAAACGAAAAAAAGGAAAAAAACGAAAAAAAAGAAAA
AAAGAAAAACCTAAAACAAAAGAAACAAAATTAACTAACGAAAAGAATAG
AAGAGCCAAGTGGAGAAAGAAGCGAGTTCG

>217 1400 8
TAAATATCAGGATACAACGAAAAAAAATGCAAATGTACATAGTCTCGTCC
ATAATATACAACAAGCAACCAACGGTGCGTCGAGACAGTTTCTAAACACC
AGGGGCTCGTTCAAAATGTGATGTCTGAGCGTGCCGCCGGTTTTGATACT
AAAACTCGGTGTTCCAGGTAGGAGGTGACATAGAAAGGAAGTCAAAGTTC
TCCAGGTTAAACCACGATAGCATATCCTGGGATCCAATCTCGGGGTTTGA
GGTTGTGGGTGGAGGAGGCATGGAGGCCGAGATAGGTGGCTCCCGGTTTA
GAACTCGGTTTACAGGGTGGCCGGAGCGTTCAGTTGCGATCTGACCTTCA
CAACGCTCAATCATCTCCTGAAGCCCCTGAGCAATGCGGTGCACAAGATG
CTGTTTAGCGCAAGGGCAGTGTTGAAACACTTCCAGGACGTGTCGACTAA
TCCGAAACACCAGCTGTGTATCAACATGCACATGCTGTCTATTACGCGTA
GCAACCTTGAGAAGAAAGACAGCTGCAAATGCGAACATGGTGTGGAAATA
ATGAGGGATTCCAACAAGGTACGCACGTAGCTCGTCAGATTCGATAAGTA
GTTCGAGAATGGAAATTGCTGTTGCAACTGCACTGGCTGCAATGTCCTGC
AACTCTGGAGCGAGTGGTACGTGGGCAGCTTCCACGTTTAACCCTCGGAA
TGCATGGGAGCATATAAAGAACTTGGCAAATCGGAAATGCAGTTTAACAG
CCTGAGATGGGAAGTTTCCAAGCCATTTGTTCCTTGCTAGTCTTCCTGTC
CATGCTTGAGACCATCTGTCTAGTTGTGCAAGATAATCTCGAAGTTGTGG
GATAAGTGATAGGGGTATAGGTTTCATTGCATCCACCCCATACGTCTGCC
GTACCTTTCCCAAAAGCAAGAGGAGGTCAATATGACTGATTAATCTCAGA
TCAATCTCCCCTGAAAAGGGAGAGGCCAGGTGGTTCTTCCAGTTGATATA
TCCAGGTTCCACACCACAGGCTGGAGAGCCATGGAGTATCGATATTTGCT
CATTGGCTAAGAATATCAATAGCCACATCTGTGACTTGCCAAACCCTTCC
TTTATCGGTCTGGGGCTGATTCATATGCGCCGTATGGTACTGCATCCCAA
TTGCTTTTCTCAGGACGAGACCAGACAGAACCCAAGTCAGATTCCCCAGC
CAGTACGAGCCCATACATAAGGCTTTGATATCCTCTACTCCCAAATGAGT
ACGAAACATGAGTGACGATGTTACGCTGCGGAGCTCTCTGCTCAGCTTAT
CATAGGCATCTGTACCTAGCGGGTCATGCAGCGCTGCTACGGTGCATAGA
GTTAATGCAAGTAGCGTAGATGTCTTGCGTACCTCGCTAATGTCTGCGTA

>218 545 0
GTGGAGAGAGCAATGAACGAAAAAAATGGTTGATCTCGAGCTAATCTTAT
CTGCAGTGCTTGTCACGTGTAGATAAGATCTTATCTGAGCTGAAAAGTCT
CCGCATAAGTTTTCTGTCCAATGGGAATCCTTTGAATCTAGAATTACCAT
AGATAGATTTTGTATCTGATTATGTAATACAATGCAACATCTAAAAATGG
GAAAAGCAACGACCTCTTGACAGGTCATTAACCGGCTGTCATTCTTTGTC
GAGAACACTGGGGAGAAGCTGGCGCATCTCGTTACCTTGAAGCCATGGGA
TCAAAGATTGCTATCGAAATGCCTAGTCGCACCCCATCTATCCCTTTATA
CCCGTTTACATCGGAAACCAGGTCCACCCGCCCAGGTACCAGTAGGACGG
CTGCTGGAGGACATCGAGCAACTCGACCCACAACAGCAGCAACTACTGCA
GCATCCCAGGAGATAATATGTGCTATAAGTGAATCCAGGGGTATCTCTCC
AGCCGTTGGATTGGCTTTTGTCAACTTGTCTACATCAGAAGCTGT

>219 456 0
AATAACCATGACATCACCGAAAAAACTACGGTATAGAGTGAGCCATCTCG
GTATATCATATGGGCGTGGTTAGGTAAGACATCACAGCTGCTATCCATGA
CGAAGGGAAGCTTCGAGGCGATGAAGTGTGGGAGGCGTTGAACTATCGCT
AGCCATGAATTCTAGGATATTGTCGTCATACCACTCCCTTACGAAAATGT
GTACCGGTGTTCCTAGGCAATGAGGGAAGGAGCGGGTGTAGCTCATGGCA
TCGGCAGACGAGAGAAATGGAGTCTCTCACTCTGCATAGAAAGAAATCTC
CTGAGTCAGAGTTGTTGAAGAGAAGGATATCATGAATAGATTTCCATCGC
GAAGACAGAGAAAAGATATCGTGATTTCTTCCTCCTATAATAGGCTGGCC
ACCGCATGGCATCCTCCCTCAAAGCATCTACCTAGCATGTTCACAGTCCA
TGTGAA

>220 96 0
AAAAATCCATAAGAGGCCGAAAAAAACATCGAGGAAGTAAAAACTTCCCC
TTTGGGATATCCAGATATCACGTGAAGCATATATATATCCATATAT

>221 172 0
GATAATTCACTGTAATGCGAAAAAAGATCTGGTGGTCAATGGCACCCCTT
GTTTCAACATCATCAAAGCCATGACAGAGATGGCATATACAACAACGACT
AAATGTAGGGAGAGTGCTCCCACCGCTGATGATGTAGCATGCTTGATTTA
CACTTCAGGCAGTACTGGGTTT

>222 1897 413
AGTTGAACTTTGAGCCTCGAAAAAAGGACGACGATAATTAATGACTTTCT
ATCTTGCATTTTGCATATTGCATGCTTGTATTTTCATTTCACTTTTCTGA
CTCTACTATTTAATTACCACTTGCACACTTCCAGCAAGAAATATTCCTTA
TTAACAAATGTATTTCGCTATGGATTCTATAACAAAAACCAATGGATGAG
GATTGTCATAGGCCACGCTGATGCATGTTTACATTCTATATTATTACAAA
GACATGAGATCGTTCTAGTCTAGAGCTGGAAGACAGGACGTAAACAGGAC
GTAAGTAAGAAGACGGAATTACATCCTCGTATCGTCCTAGTAAGGCTTAG
CAGCCTGCTGGCAGGCTTTCAGCTGGTCCATGTACCATCCACAGATGGTG
AGGTCACCACGGTTGTCATCCATGCACTTCCTGAAGCTTCGAGCATCGGC
GGCACAGGGAGCATCCTCAGCCCATCCGCTGGTGGAGTTGGCCTGGTACA
ATGAGTTGTCCATGGGTTGAGCGGCAGCAGCCTGCTGGGTCTCGGCTGGG
GCAGCGCTGGAAGAGCCACCGGTGAAGAAGCTGCCGACAGCATGGCCGAT
GGAGGAACCGACAGCAACACCACCGGCGGTGGCAGCCATCTGGCCGAACA
AGCTGGATCCACCGCTAGACTGAGCGGGAGCTTGCTGGGTCTGAACGGGA
GCAGCGGCGGTAGAAGATGGTCTCTGCTGCTGCATCTGAGGAGCAGCTGG
TCTAGCTGGGGCAGCGGTAGGTCTGGGAGGGGCGCTGCGAGCGGGGGCAG
CGGAACGGCGTTGACGGGCCATTGTAGATGTGTGTATGGGGGATTGATAC
GGTGCTTCAAAGAGGTTGGTATCGTGGGATATCTGGGCTGGTAGAGTCGG
CGTTGTTGACTGAAGATGAAGAAAAATACGGGGAGCGACGTTGGAGACGG
AGATAAGTCGGGCCGTGTACGAAATTAAAAGGCTTAACTCCGATTGGTCG
AGAGCTGCAGAGCGCGATTGCCAGTCGATCTCGCATGAGGAAGAAAAGAA
GTAGATAGAAGAGAGTAGAAGTAGAAGTAAAAGAGTTAGGAATAAGAATA
GTGGTCTATAGAGTACTTATAGGAGTCGTAGTGATACAGGTATGGTGGGA
GATATGTTGATATCTAGTTGAGAGCTTGGCCGGGACTCGTCTCTACTATG
GACGATGGGTTGTAGCTCATAATAATATCAAGACCCAATGCTGCGTTGGA
CATCGGCTGGAGCGTCAAATATACTGTAGATATAACAGTATATGTATGGC
TCATCGAGATGCCTGGTAAAGTGTATGCATAAGCATAGACACATCCACCT
CTCAACCGTTATTTTGGGGCCGAGCAGCGTCAGCTTTCTTGACCTTCTTG
TTCTTCCGCTTATGCCTCTTCTTCGCAGCGTTATTTCCATTCTTCCCGTG
CATGGCCTTTTTCTCGGCTTTGCTCAGCTTTTTCTTGTTCTTTTTCGAGG
TCTCGACGGCAGGCAGCTTGATAAACGCCTCTTCCTTGACCTCACCAACT
TGCTTATCATCTTCGGCACTTTCTTCTTCTTCAATTTCGCCATCTTCTTG
CCCTTCCTCCTCTTCTTCGTCCTCTTCATCATCATCCCCCGGGTCTGTTA
TTCTACTCTTCTTTGGTTCCGGTGTCGACACTGCTGTACTATCACGTCCA
GACATTTCGGATTCTTCAGCGGAGCGTTTCTGCGGTACTGTAGCAGCTAC
CTTCGCCTTCATTTTAGCTAGCTGCGCAGCCCTTAGCTGGGCCAACGCTT
TCTCCTTTGCTTCTCTCTCGGCGCGCTCGAGGTCATACTTGTCGTTTCCA
GCCTGTATCCGTTAGAGGTGGTGGCACAGATACAACCGTGAAAAAGT

>223 79 -8
CGACACGAGAGAGAGACTGGGCCACAGGATCTCTCCTCTTCCGGATGCTA
TTGATGGATTTGATTTGATTTGATTTTTT

>224 39 23
TGGATGTGACATGGAACGGAAAAAAATACTTCTGGAGTT

>225 422 0
TAAGATAACCTGTGAAGGGAAAAAAGACAAGAAATTGCGTACTTCTTTGA
AACGACAGCACCTAAACGGTGTAGATTTCCCCGTTTGCTTCTAACAAACG
TAACACCTCCGACCTTCACTCGTTTGGGGGTAACATTGGCCTTCAAAGGG
TCATCTATAAACCATAAGCTGATCCTCGAACTTTTAATAGTGATCAAAAG
CATATCCTCACTTGAAAGAGAGATGAGTTTGCTGCCACCTTGCGCAACTT
GGAATGGTATATCCCCGACATATATGGTATAAGCCCTTCCGTCAGGCTGA
GCTTCGCTTCTGTTGCTCTCGGAGAAACGTGAAGCAGACTGAGCATGCCG
TAAAACCATCGACTCTTCTCGCGCAGCTTTCTTTTGAGCCTTCAGTCTCC
GAGTCTCTGCTATTGCTTTGTT

>226 206 0
TTAGCCAGATACTAGAGGGAAAAAAGCTATTGTCAGTACACAGACACTAT
AGTCATATATCGATGGTTAGGTGAAGTTACTTACCTTTCCAATGGTTCCA
AGCCCTACGATGCCCAAGGTACATCCCGATGGATCATGAGTTGGATTCAG
GTTGTTTCTCCAGGTCCCCGCTCTTGCGCTCTGTTCTGCATTCGTTGTAT
TTCTAA

>227 958 17
AATGCGAGATTGGCGAGGGAAAAAAAGACTAGGGGGAATCTCAAACGAGA
TACCGACGGAAAAACGCCACCGGGAAGCATTGTCCTAGAAAGCCAAACGA
CAAGCAAGACGTTGCAAGAAATTTGACATGGCAGACCCCCAACCACCCAT
ACTACCCTTCTCGCAAGGTAATCAGTCTACAGCTGCCGAACCTCCCGGCC
CGGCCCCAACGCATGCTATGAGTACTGGAAAAGCACACTAATACTCTCTC
CATGGTGTACCCTCCTGATCGCCTCGCCAAACACCGGCGCGATGTCCAGC
ACCTCGAGCTTCGGGCACTGCTTCTTGTACTCGTCCTGAGGCACCGAGTT
GGTCACGACGATCTTGTCGATGCCGCATGCGTTGATGCGCGGGATCGCGT
CGCCGCTGAAGACGCCGTGCGTGACGAGGACGATGACCTTGAGGGCACCC
TCTCGCTTGAGGAGCTTGGCGGCGCGGGTGATTGTGTTGCCGGTGTCGAC
GATGTCGTCGACGAGAATGCACACTCGGTTGGCGATGTCGCCAACCAGCA
TCATGCTCGCGTTGCGTTGCTCGGTGAACTTGATGGGGCGACGTTCCTTG
TGGATGAGGGCGAATTCCATGTTCAAGCTATCTGCGATCAACGTGGCTCT
CTTCGCACCACCAGCGTCGGGTGAAACCACGACGGCATCCTTGTAGTCGG
GAATGTATTGTTGAATGTAGTTCTGGATCAGCGGCTTTCCGTACAGGTTG
TCCACTGGGATATCAAAGTAACCCTGGTATTGGGGGTCGTGCAGGTCCAT
GGTGATGATGTGGTCTGCACCGGCGCAGGTGAGAAGGTCGGCGACGAGTG
TGCCGGCTTGTGCCACCCACTGCTTGTATCCGGGCTTTGGCTTGAAGTTG
TTGATGCCGCTCGGGTTGTCATAGTCGTGAGTCGTGAAGCTCTTTGTTGA
GGTGAGCG

>228 39 9
CCATGTCAAATCCAGGGGGAAAAAAGTCAAACCCAGCCA

>229 36 3
AAAATGTGGACAAGGATGGAAAAAAAGAAGGAAAAG

>230 44 0
AAAATGTGGACAAGGATGGAAAAAAGAAGGAAAAGCTAGGGTAT

>231 588 13
AAATCCAAGAGAGGTGATGAAAAAATAAGAAGAGCCTTATTTTCAAAAGC
TATAACGAGGAACACGGCACCTTGGATCTGGAGTGGAGAACGAAATACGC
TTGCGAGAACGTTGAAGACGGCGGAAGTGCACCATCCAGCCACTGGGGAT
TCTTCACCTGGGTTATTGTTCTCCTGTTCCTGTGCACTTCTGCTTATCTG
ATATTCGGCTCGTGGCTCAATTACAGCCGGTATGGAGCTCGCGGGTGGGA
CTTGCTTCCTCACAGTGACACGATCCGCGATATTCCCTATATCCTCAGGG
ATTGGGCTCGACGGGTAGTTAACACCCTTCAAGGAGGCGGCACCCGAGGT
GGTTACAGTGCCGTGTGATATTTTCTCTCTACGTCACGACTATTATTTCT
TCTCTGGGCCTTAACAAGGGCTGTACACATATCTCTACCTTCTTCACCTT
GTACTATTTCCGGCCCGCCTTGACGATCCTGTTGAGCTTGTTTCAACGGA
GCATAGCCCAGTCGATTTTATTCCATCCATTATTCTACCCACATGCTCAA
CCTATTTGTTAGATCGCACCGACTATTCATCCTTTCAG

>232 90 0
AAACAAAAAAAAAAAAAATAAAAAACCCCAACTGTATGAGAGATCTGTTG
TTAAACCCTCTTTCTAGGCCGATGACGAACTAGATAACCC

>233 76 0
AAAAAAAAGAAAAAAAAATAAAAAACCGGAAAAAATAAAACTAAGTAAGT
AACAAAGAAACGAAGGGGTAATAGGA

>234 341 0
GGTAAAAAAATAAAAAAATAAAAAAGGTAAAATAAACGGAAAGTAAACGG
TAAGAAATAAATAAGTAAGGAAAGACTAGAAGAATAAAACCTACAGTGAA
TATTATGGGGTATATGCTTCTTTCTATAAACGCGCTTCGGGGATGAAGAA
AGGGTCAATATGGGTTATACTGGAATTGCCCCTCTCGTGGATGAACTGTT
CTGTAATTTTACTGAAATCTCAAAAGGAATCCCGATTTGTCTCAGATCAA
CACGTTGGTGGCTGAAGTTTATCGATCTTTCATGAAATCTGCCCCAGTAT
TTTTATGGGAGAGGAAATTCCAGAGTAGCGGTGGTGAGGGG

>235 643 9
AAAATAAAAATAAAAAAATAAAAAAACGACGCAGCTAACCAGATGTTTGC
CCGCCGTGCCGCGGGCTGCTGCTTGCATATCCCGGCCAGGCTGGCAGGCT
GGATGTGAATGAACAGATCGACTACTCGATGCGGGGTAGGACGTTAACGG
CGTCTCCCGCTACATAATAACAATGATGAATGAATGATGAATAGTTAGCG
AGTTACATAGGGGAGTACTTTGAACAAGCTAAACGGCTACGAGGGAACAA
TGTGGAACAATAGAACTACCAGCGGCGCCAACCTGAAGCGGACGGGCGGC
GGCGACTAGACAAAGAGCAAGTCTTCACGCATGACTCTGGACTCCCGGGC
TCTTTACCCTTCCCGGCCGTCGTAAAGACTGCAACGGTCGCCGTCTTCAG
ACCAGCCCAGCAAATAGTTACGCATCCAGCCGGGCGTCGTCGTTCCTCTG
CCCGCCGACCACCGTCATCGCCGACAGCCGCGGCCGCCGTCGATGCAACA
CACCCGGCCCAGCCTTGCCCTGTCCTTCCTGTCATCCGCAACCCTGCAAA
ACCGTATATAGCATTACATACAACACGATGCACCACCTACACCTACCAAA
CTGCCTGCCTGCCTGCCTGCCGCCGCCGCCGCCGCCCTCTTTT

>236 31 94
AAAATAAAAATAAAAAAATAAAAAATAAAAA

>237 938 10
TAAACAAAAAACAAAAAATAAAAAAAAATAAACGATATGCATGACATGGG
TAAATCATAAGGCTACGGTTGGCGCGTACATATATGCCCACGATCGGCTC
AGGGTAGATCATACATTGACTAACATACATCACTTGAATACTGGTAGACA
GACTCTTCGACTATATACGGATGGAGGCGTGATGGCACCTGAAAGGGGAA
AATCTCAAGACCTAACAACAGATACATATTGGTTAAAGAAAGGACCAACT
CCGTCTAGACATGAAGAAATGTCAAGCCTCACATAGAATGATGCGAAAGT
CTCTGCGAAATAACATATCAAACACATATGGTTTCAAAGAAAGACTAGTT
AGCCAAGGGGACCATCCTCCGCTCCGCCGAGATTTTGACCCGTGCCATGG
TCTAGCATGATGCCAGCATGCTTCTCGATACCTGTGGTGCTCATAGAATA
CAGCATTATGAATAAGAAGATATGCAATGCAAAGCAGTATGCTGCAAATA
GATTCCTACTTGTCCTGTTGGCAAGAACCATCCTAGTTATTGAGAAAATG
ATCCGCTCTGGCACACTCATGCGCTTATATGCACGAGCGGACTCACGGCC
TCTAAAGGCTGCGAACGGCGATATCTGAGCCTCGTACGCTGACTGGTATC
TATCAAGCGAGAGACCAGATGGGGTATCAGGATCAACTTGGATTGCCGTC
GCGTTCGGTCTATTTGAATACGGTGTCGCAGTCGAGGAGGTCGAAGCCTG
ACCCCTATTATATGTCGACACATACCGGGTTTTCTCATAAAGACTAAGAT
TATCTTTCTGTAACGACGCGACTTCTGCCCGCAGAGATTTGACGATACCA
TATGTTTTTGAAAGTTCTTCTTCTAGCTCGCTGTTCTTCTGCTTGAAGCG
ATCACGCTGTGCTTGGACCATTGGAAGAATGCCGGAGC

>238 104 0
TAAAATAAAAATAAAAAATAAAAAAAAATAAAAAGATAAAAAGATAGATA
GATAGATAGAAGTCTTGTATTTAGCCATCAACCATCAACCATCAACATTT
TTTT

>239 411 3
AAAAATAAAAAATAAAAATAAAAAAAAAAATAAATGGCCCATCGAGCCAA
CTACGAGGCCTTAACTGCCGGGGATTATAGACAAGGCTTCAGCTTCATCG
TCTTCTTCTTCGTCTTGATGGGCCACTAGGCCGGCCGGGCATATACATAG
CTAGCTGAGGACCATGTAACTATGCACATCATCGAGCCTAACTACGCCTC
GTAAATGTACGACCAGACTACCCAGAGTTGCGGTTCTCAGAAACCAGAGT
TTCTGATATTCCAATTATTTATGAAAATCTCGATAAAGATGAGTTCATTG
GAAGATGAACATTGGAATGCGTTTCAGAGATCATATTTGCATCTGGCCCA
GGGAGGACAAAACCAGCCTGGCCATCGTCCTGGTTATCCATTTTGTTTCC
TTTCTTTTTTG

>240 264 0
AATAAAAAAAAAATAAAATAAAAAAGAGAAGAAGAAGAGGTGTGCAGTCC
CAGTCCCACTCGGCAGTTGGATGCAACTTCATACGGAGCTTGGTTCAAAA
ACGATTGATTGCAGTGTAAAAGGACCTTTGTCGATGCATGCTTGTTCAAT
CTTTTTTGGTTGGTGGAAAGAGTGTAACGCTAAGCCCCAGATTTATTCCT
CCCTTAATGTTTCTTGTTCTTCTCGTTTCTTTTTCTTCTCTCCTGTTCCC
TTTCTTCTCATTTC

>241 1460 23
GAAAAAAATAAATAATAATAAAAAAACGAGACAAGGTTCTAAAAGACCAA
ATTCCAACACAAAGGGCAAACAGTGTTTATTGTCTATGGCGTTGAGGCCG
CGCCTATGCTCAAATGCAACCACCCAAGGGCATTAACAGCAGAAAATAAG
AAAATCTAGCTCACCGTTAAGGGTTAACGTGATAGGTTATCTCGATACGC
AAGTATCACATTCAATGAACTGGACGTATGCCTGCTACTCATTCATCTCT
GATGTCCTCCTTCGCCTCCGCTGGTCTTCCGGGTCGAGGACCACGCTCCT
TCATGTCCTTCCTTAGCCATTCCAGCACCAGTTCGCCAAGCTGACTGTTC
TCCGACATGCGAGGACGGTTGCTATAGAACTTCTCCATAGAACCCCAGTC
CCTTACATGGCCCATGTGCATATGTACTAGGTGTGTAGGCCATTGAGCGA
GGTTGTCCAGAATATGGGTAGCATAGACAATAGTGCAAGGCCTCCTTTCA
GTTTCTCGTTTCAAAAAATCTAAGAAGTTGCTTCGGCTAAGTAGGTCCAG
GTCAACAGTGATTTCGTCTAGCAGGAGGAGGTTCCAGGGCCTCAGTAGGC
CCATGGCAAGCTGCACACGTCGTCTCTCTCCATCAGACACAGCATGCATG
TGCCATGACATGTCGATGTCAAGGATATCAACTAGCTCATCTCTTCGTTC
CGTATAGTAATCTCCACCCACAGACGCAAGTAAAGTCGGCACATCGATAT
CGGTTCGAACGATAGGGTTGAGAACCCATTCGGTTCCTAGGTACGTGACG
CCTTCGAGGCCTTCTTTGAACGGGTCAACTCCACCAATGACGATGGAACC
GTTTGGTGCAAGGCGTTTGCCTGAAAGGAGCCTGAGGAGCGTACTTTTTC
CGGCACCATTGGCTGGATAGAGAGAATTAAAGACAGAGCAGAGACAGTTT
AGAAAAGGCAATTAATGTGAAATCGCGGAGTGAGGATGGTGGTTCATGGA
GGGTAAGTGGTATAACAAGGATGAGGGATGGAGTCTGCTTTACCGCCAAT
CAAGAGTGTTCGACTGTTCTGAGGGAGGTCGATAGTGATATCTGACAGTC
CTGTCGAGCCATCGGGGAACTTGTAGCTCAGGTTATTGATATTTATATCG
GTACTTGGGGTGTTGTCGGAGGACGCCATTGGGAGGGTTGAATGTGCTGT
AGATAACTACTTCCAATGAAAAGAACGCCAGCTGGCAGGGATATACCTAG
TTCCTGATGGACAGTAACAACAGAGGGTGTATTGCTTCCTCCGAGGTTGG
TCAGTCAAGGGGAGGATGTCTTTGATGCTTTTATATAATTTTCTGTCTCT
CTCAAAGTCCTTGAGAAACTTCCCTTGCAGACCCCGACCTAGACGCAAAA
CCACGTGAAGAGATTTATAATCACCGAGTGTTTCAAACGATCCATGTCAA
AGCGCTCACT

>242 27 132
AGGGGTGTATTTATTAGATAAAAAACC

>243 293 0
AGACAAAGATATAATATATAAAAAAAGAAAAGAGAGAAAGAAGCGGCCAT
GGCTCCTGCAACTCCAAATGGGACGAAGACCATAAAGATAGAATGGTAGA
AAGATAGAGATGGAGAATAAAGATAGCAGACAGACAGACGAGACAAAAAG
GGGCAGGGTGGTTCACTTGCTGGGGATATCCAGGACGTAGCGGCGGTCGA
CTTCCATCTCCTTGTTGTCCTCCTCGCCCTCGAACTTGAGGCGGTAGACC
TCCTTCTTCAGGCCCATGACTTCGGCCCGATAGAAGGTTGTGG

>244 44 0
AATCATTATCAAGTTCTATAAAAAAGTAAAAGTAATAGAAAATA

>245 88 0
AAAAAAACCAAAAAAAACTAAAAAAGGGTAAAAATAAAAGGAAAAGTAAA
GGGAACTAAGGAATAACGGTAGGAAAAGACAACGGTTT

>246 27 0
AAAAAAACTAAAAAAAACTAAAAAAAA

>247 742 0
AAAAAAACTAAAAAAAACTAAAAAACAAAATAAACAAAACCAAAATAAGA
ACCCAAACTAACAACAAACTACTACCGACCATACCATCAACAACAACAAC
AGAATACGAATCTCACGCTAAATACCCATCCTACCAACAACCGCAGCAAC
CGCAGCCATCGAGACAGCCGTCTGACCCCAACGTCAAGGCGAGCCTACCA
CCAATTTCCATCCCACACGACTCTGCATCGAGCGGGCCTCGCTACTCCTC
AGATCCAAAAGCATACCAGTCGACCACCTCCCAAGCAACCCAGATGCCTC
CTCCACCGTCTCTCATCGCCGTCTCATCTTCCACTTCTTACAACCCGCCC
ACCACCAACGACGTGGTCGAACCGGCCACTCCAACAGAGCAGACACAGCA
GAATTCATCCAATTCAACATCACAGCAACAGCCAACCTATGACCCTACGC
CAGGCAAAGGCTGGTCCTTCCGCCCGGAACCCTTACTCTCTTCCAAGAGA
GGACACGGCGACGTCTTTGGCACCGCCCAGCACACCCAGCCCTTACACCA
CGGCAAACGAGCAGACTCGATCACTACGTCATCTTCATCTAGTGCTAGTC
GTAGCACTCTGCTATCTCGCCTCACTCGACTACAGGGCTTGGACGACGAA
GACAACGGCATTATCGGTATGACCTACAAGCGAGCCGATGGCCGAGCTGC
TACCAGAGTGGCTGGACTGGCGCGAGCGTCGTAAGATAAAAA

>248 180 0
CAGAGAAATCCAATCTGCTAAAAAATGCAAAACACAATAGCCTCCAGATG
CAGTTCAGCTCGGCATATAAACAGTCGTACGGTATCGATGATAAGAAAGG
AAAATAAACGGGGAGAAGCCGGCAGCAGTCCAATCCAGAGGTGAATCAAA
CATGTGGAAGAGACGCGGGCATCGAGAAAA

>249 354 0
CCGCGGGACATCAGAATCTAAAAAACCCATGGATATTCCATGCATGTCAG
GCTGCCAAACACATCCCTTAAGAAAGAAATGAGCAGGGTATCACGAAATC
ACAGGGGTGCAAAGGGCGGGCAACATGTTCTCAAGTGTAGCGTACGAACC
CGCATCAGACCCCGTATCCGAAGACACGTCCGGGTCGTATCCGCTGTCCG
AAACGGAATCGCCAGCATTGGCGTTGGTATATTGGGAATATCTGTCCTGG
ACCTGAAGCATATGCATACTAGACGACCTCTGAGACGCGAGCTTTTGCTT
CTTCCGGTGTCGTTGAGCTCGAAATTGATGTTGGTTATGTAGACGCCGGA
GATG

>250 910 13
GTTTTTTTTTTGGGTTAGTAAAAAATAGACTTTTTTAATTTCCTTTGAGG
AGTAGATCTGTATGTGTATGTATGTAGGGACACTAATTCAGACAGCCATG
AGCGTGAGCTTGAGCTCCAGAGAGAAGGAAAGAGAAGGAAATAATAGTAT
TGACAGGGAAAATGAAATAAACCGTACATGTCTCATGGAAAATCAAAATC
AAAATCCAACAATTATCTAAAAGAGAAAGCAAATACCAGAGCAAATCACA
CGTCCAGGGAGTTATAAAAAGCAAAAACAAGTCAAGATGGTGAAATACGC
GGGCAGATCAAAACCAAATCCGCGAGAAACTCCAGAACGGCTGCAGGACA
TGAATAAAATAGATAAATAATAAAGATGAAGGGACATGGTCAATATATCA
AGTTGTGTCGAAGTCCATACAGAGGAACATATTACTATTGTAAGTTCCCT
TCATTCCGTCCATCCTGTACTCCTTGACAGGAAAGGGTAAAGGGGAATAG
AAAGCCGTTAAAAGGAGGATGGTTCGTAAATAAAACAGAGAGTATATGGC
GTGCTCCGCGCGTACATAAAGTATAAAGTATTCCACGGGTAGTGACATCA
GTCCCTGAGAGAAAAGGCGGTTGATAAAGATATCAGGATATGCCTAGTCC
CATTTTAACGGGTATAACTCCAGTATTCTGGTCCTGGGTATCGGTAGTGC
TAGCCCCTCTCTCTCTCATTCGTCTTCCTTCCATAAGTCCTCTAAGACCA
CGCTTCTGCAAGCCTACCACGCTGCTGATATTAGCTGTCCAAACTTCTCG
GCTGACCCTCATTCGGCCGCGTTGGTCATGCTGTGCTAGCTCGGCCTCAG
GATATCCTAGACCACCGCTACTATTGTTGGTAGATGCAGAGTTGGGTATA
CTAGTGTTTT

>251 34 0
AAAAAACGTAAAAAAACGTAAAAAAACGTAAAAA

>252 287 0
CCAAGGGAAAAAGAGAGGTAAAAAAGGGTCAATCCGACTGGTAAGAGAAA
CGAAGTGACGCGCAAAACACAGGTAGAGGATTCTTTCCAGGGGTGTACGA
TTTTCAAAAAAAGGAAAAGCAAGCCATTTAAAACCAAATTATCTTCAATT
GTCAGCATTTACAGTCAAGAGCAGGGGAATCGGATCCAATGCCTGAGAGC
AGTCAAAAAAGGCGAAACCCAGCAACAGCCGAATCTCACTCGACCATGCT
GTCTTTCGAACGAGTCGCTCATATAACCAGCCTCCGC

>253 450 1
GCACGGGCTATTCTTTTGTAAAAAAAAATGCGGGAGAAACAATCGAAACA
AGAATATACTCGAAATGGCACCAAGTAGGTGTTTTTGTTATGGTTGTACT
CGTCTCATCTGTGCCGTGTTGTGTTGCGTCGCGCTATTTGAGGTTGTAAT
GATTGATTCGCATATCGCCTGGTCCGGTGGAGGCGAGACGGGATAGAGAC
GGGATGCAAGGAGACAAGTTGCAGCATTGACATGCGGACGCGACTTTAAG
GTCCAAGGTAAGGTAAGGTAAGGTATAGATAAAGGTATAGATATTATGCA
TGAAACAAGGTAGAAGTATTGGAAAGCAAACCATAGCCTAGCCCATGAGA
TGAGTGAGTGCTGATGTGCTGCCGGTGCCGCTGAACGACGACGCAATCCG
CCCGCCACGCCAGATGGAAAGAAAAAATGAAAGCAGAAAATGAGTAAAAA

>254 34 0
AAAAAAATTAAAAAAAATTAAAAAAAATTAAAAA

>255 26 0
TAAAAAAATTAAAAAAATTAAAAAAA

>256 26 0
AAAAATTTAAAAAAAATTTAAAAAAA

>257 438 2
TTAAAAATTTAAAAAATTTAAAAAAACTTAAAATTTAAACTTTAAATATT
AATTGTTAATTAATTTATAATTATTAATATATAATATAATAGTAATAATG
TATAATCGTATTAGGACGTTAGACTTAAACGTATGACTTAGCTATAGACG
TTAGTACAATACGTTAGCGTAAGGTACAGTGTAATAACGTTAAACGTAAG
TACGATTGTCTAGGCTAAGCTCTCTACCCAAGGAGTACTTGAAGTACTAG
GTGAACCGCGATTACCAGGGGCCCTTATAAGGGCGGAATTCCCCTTCTAC
TGTCGTACATCACACGTACGATAGTAGGTAGACGTAGGTAGTACGTTACG
TACGTACGACGTACGTTAGGTACGTTACACGGACGGACGCGAGTACGTAC
ACGTGTACGGCACTACTAGTCGTACGTACCGGTACTGT

>258 282 1
TTTTTTTTTTTTAAAGTTTAAAAAAAGGGTAAGACAATTTAGTACCTAAG
GTAATAAACTAAACGAAATAAACTAGCTAAGGAATAGACGCAGGTATTGC
GTACACAGGGATTGTTTACAGGACTCCATTGGCTCTGGTATGCTAAGACA
TGACGGATGTATCCTCCCATCGTGGCCCATCTAAGAAAAATAGAGAGCTG
ATCTTCCTTCAGAAAAGAACTGGTTATAGGTGAAAGAAAGAGGAGAACCT
CTGAGCAGTAGCGGCATTATATCCTGAGCTTT

>259 37 0
TTGGGTTAGATGAATTTTTAAAAAAATGAATAAATTA

>260 44 0
TTGGGTTAGATGAATTTTTAAAAAATGAATAAATTACCCGATTC

>261 256 1
TTTTTTTTTTTTTTTTTTTAAAAAAAAACTTAAACTTCGTTTCGACTTAA
AGGTTGGTTTAATAATATATAGTATTACTTCTCGACCTCGAAAGGCTGGC
TACACCTTTCAAAAACACTCTCGACAGTTTCCTCGTAAGTGAATGTAAAC
AGGCCACTCCACTCAAGATAATAAGCTTCCATAGAAGGGTTCTTCAGAAT
CATTGCAAATTCACCGCACGACTCGTGTGCAGAAGAATTCCGAGCGATGA
TATACT

>262 626 43
TTTTTTTTTTTTTTTTTTTAAAAAACTAATAGTAAAGGGAATCTATTGTC
ATTGGAACGACAAAGACATGCTAGCTAATAATACAAGAAACAAAAATGAA
CTCCTGCTTTGCCTTGAGGTTCAGATCAATTTTTTTTCCCCTGGTTTTCC
ATCATTTTGCTTGGCAAAATAAAAACATCCAGAGGACACGCAAATCAGGA
ACATCAGTGAGGGATGAAATATTTGATATCCCAGCGCCTACGTCCACTAA
GTCAGATCATAAAATGAAATCCACGGCATTTGGAACATAATCAAATGAAT
ACCGAGCCGGAAGTAAACTAAAGAAAAAGAAGAAGATTTCTCAGGTAAAA
AGTGGGTAACCTTGCCTGCTTAGCGTTTTCAGATAAGGTAGTGGATGTGC
TTGACATAAATCTGCTTCATCATGGACTTGGAGTGCCCTCTGCATATCGA
GGTGCATCGTCCATGGCACCAGGAGTAGCAGGGAAGCCCATCCCGATTGC
AGGAGTGGGTGCGTCATATGGTCGATGATCACCGGCAGGTGTAGGCGCAT
CATACGCATCACCATCTATACGTTTTCCAGCAAAAGTTGAAGCACCAGGT
GTAGGTGCATTATCCGGCCATGCACG

>263 52 0
AAAAAAAAAAAAAAAAAAACAAAAAGAAAGAACGACGACGACGACGACGA
CG

>264 26 0
AAGAAAAAAAAAAAAAAAACAAAAAA

>265 28 0
AAAAGAAAAAAAAAAAAAACAAAAAAAA

>266 27 0
AAAAACAAAAAAAAAAAAACAAAAAAA

>267 564 0
AAAAAAATAAAAAAAAAAACAAAAATAACGACTGTATAAGTATGACGATG
GTCACCTACCCTCCCCGAAACCCGCCGTCGCTTTTTTACCCCCCTTTAAC
TCGTTCTCCCCTGAATGTACGCTGCAGCTGCATTCTCGTAAATATATGCA
CCTCCTATCACCAATAGTTACAGTTGGTGCTGATTGGCCCTTACCTAGCA
AGATAATGTGACCTTTTCCCGTCGCCCTCCTTCTCTCTTTCTCCATCACT
CCCCCCTTTCCCTTGATGTTGCATGACTAAGATAACCAATAGGTATATTG
TCGCGTTTACAACCAGCTTCTCTGGAATCCAGTATACCTCCTCAAAGGAT
GCCGTTAAAATTATTCATACGAATAACTTACCGTGACTTTCCTATCATCT
ATTACCCTTCTCCCCCTTATCCATTGATTTTGTGTGTATTACTTTTATCC
TTACTGAAATGGCGCCTTTATAATATATTAATACGGCTACACCTCCAACG
AGCTCGATGGGGATATAGTGTTTTGAATCTACTAGCTTCCAGACCAAGGT
TGTGATTGATTTTT

>268 26 0
AAACAAAAAAACAAAAAAACAAAAAA

>269 28 0
AAAAAAAAAAATAAAAAAACAAAAAAAA

>270 404 1
TTTTAACGTGGCCGGGAAACAAAAAGTGACGCGGGATCCGACAGCTGGAG
ACCTCGCACAAAGTTCTCCGTTAGTAATGCAAACACTTCAGCAGAGATCA
GCAGCCATCGTGTCGCACTCCTCGATCGGTTGCTTGAGTTTGTCCGCTGC
AGGAAACAAATTCTGACTTGAGCCACGAATTTGTGTTTATGTCTTGGCAT
TCGATTAAGTTCCTCGGAGCGTTCCGTTCCGAGATTCGAGTCCAAGGATG
GTGCCATGCCAAGAATATATCACGTGATACATTCAGGGCCTGAAAGGCGA
GCGTTATCTAAATCAATTGGATTAGGCAGAGCTTACTGAACGTTCAAGCA
AGATGGATAGATAGAGTATTGAATAATTGTACGGCTACCGAATTTTGACA
AAAC

>271 273 0
CCTGTCCAATATGGGGCAACAAAAATACAGTCAATGCTGCGCTGAACAAA
CAGAGTGCACTAGACACAAAGAAGGGATCCTGCCCAGCACGTATCGGATT
TGGTGCGTTATCTTTGATAATGGGAAAGACATATGTTCCCACGAAAGCTC
CGATCTTGCCCATAGCTGCCGCTATGCCATAGTATTGTCCTCTAATAGCC
GTTGCACTAGTTTTCGATGCTACAAGGCCAATGTTGTCTCCCGGTCCAAG
CTCACCCAAGGACAAAAATATAC

>272 46 0
TTATTCCAGCTGCCAATAACAAAAAACCACAACAACAACAATGGCC

>273 214 0
TTAGAATACAATTACAAGACAAAAACAACGTCAAGCGCGTAACGGAGAAC
TCCGTCGGACAGGAGAGATGTCCGTAACTTCGATCCTTGAAGCTGTGTTG
GCTCTGCTATCTGCAGGTACGCAACAGTCCTTCTGCTGCACTCTGACAAT
ATTCAGATTGTCTAATCCTTCTCCCTCGGTGCTCCATACATAATTTGGAG
TGGCGACGAAGGGG

>274 80 2
ACCGCTTAAACAACACATACAAAAAACACACACACAAAAACTCACTCTTT
GAGCAAAATCAGAGAGATCCAGCAGTCTCG

>275 77 0
ACCGCTTAAACAACACATACAAAAACACACACACAAAACTCACTCTTTGA
GCAAATCAGAGAGATCCAGCAGTCTCG

>276 50 12
AAGAAATTAGAGAAGCATACAAAAAAGCAGCGTTAAAATACCATCCTGAC

>277 109 0
AAGAAATTAGAGAAGCATACAAAAAGTTCGTTCTATGAAGATTCTACAGC
AGTATAGCGAAAATGGAGGTACTGACCCGAGCAGAGCAGCGTTAAAATAC
CATCCTGAC

>278 351 0
AATAGAATAGGGAGGCAACCAAAAAATAAAAATTTAAAGGGTTTAAAAAA
ATAATAGAAAATTAATAAAAGGAACAAAAAAGGAAGGAAGCAAGATACGA
GATCAGGTGAATTTGTACAACAGCAGGTTGCCAGCAGTAGTAACATCGAG
TCAAGATAGCCACCCAAACGAAGACAATTTAACGCGCAAAGTACTCCGTA
CCCGAGTTCGTACTCTGTCGTTACCCAGCAACATATATGCAAGACGTCAC
GAAAGGCGCTCAGCTCTGTACATCTCCTGCAAGGGTGGCTGTATGTTGAC
TGCTGTGTTGGAAGTCCGCCCATGGGATCTGCTCAGCTGCTGCTTCGACGT

>279 249 0
TTGGAGTCATGGCTGGAACCAAAAACGGCGTACTGAAGGTCGTTGGTCGC
GTTGGGGTCACTAGAAGGACCAGGGCTTCTCAGAGGAAGACACTACTCCA
GGGTATGTCATATATTGCCATGTATTACTGATATTTTTGGCCATCATCCC
TTGATATACCTATCTATGTTGTTATAAGCCACGTCTGCATATACTGGCTA
TTGGTTGTTGGCTGTATACCCACCTCAGCTATTGTATTGATATTAGGAA

>280 31 0
ATGTATTAGAGAAATGAACCAAAAAATATTA

>281 371 2
ATGTATTAGAGAAATGAACCAAAAATATTACGAGCTAACCTCGCGCTTAT
TTTACTCCGTAATCTCCGGTATTAGGTTGTTTCTCTTATCTCCAGTCTCC
AGGTCCCGGATGACTAATCGTCCACGTGATATCACCCCCGCCAATGACGC
TTCGTTGGGCAGAAAAAAAAAGCGACAGAAGAGAGAAAGCAAGAAAAAAA
AAAAGAGAACGACAACGAACTTCGCACACACGCGAAACGCACAGGGAAGA
CAGGGAGCGAGAGAGGACGTTTTAACATCGACCAGGTAGTTACCTTTCAG
TTAAGCGTTCGAGAGATCCTCGATTTGCGATATCTAGCGAACAACCAGCC
AGTGCGCCAGCAAACTCCCCC

>282 45 0
CCGAGATTGGAGATGACACCAAAAACGCTACCCAACGAGTGACTA

>283 516 2
AACTAGACCTACGGAAGACCAAAAAGAAAAATACTACCCCCCGGACGAAG
GGGACCCAAGACAAGGACTACCTACTTTACTACCGTTAGCTACCATTGGC
CTGCTCGTCTACTTCGTCCATACAACTGGTTGAGGCGGATACCCATTATT
ATCCTCGCACTGCCACACACGCCACATATATTTTCGATACTTTCTTTATA
GTTAAGGGTGGAGATTTGGAGCAGAAAGGGGAGAAAGAGAGAAAGCCAAA
AAAGAAACGAAGAAAGAAGCAAAAAGAAGGAAAAAGGATAAAAGGAAGCC
CAAGATGTGGAGATGCGCGCCACAGGCCTCGTAGGGCCAGGCGAGCCACG
GCATTTGGTCTGTTCTGCTGCTGATGCTGCTGATGCTTGTGATGCTTGCT
GTTGGTCGGTGTTGATATCTTTCTGCATCTTCTATCAGTTACCCCGTAGT
TACTCCCTTTTGCCGCTGCTGTAACAACAGACAGAGACCATTGACAATAT
ATATATATATATATAT

>284 1145 16
AAAATGGCCCATTGAAGACCAAAAATTCACAGAATCGGAATTTTATCGGA
TTCGGGGGCACGGAGGACAAAGTTCGGATCGTTGTGCAAATGCTTGTTGA
AGAGAAGAGATCCGAACTTCAGCTCGAAGCTCTATGGGGGAATCTTCTTA
ACCCGGAGGCTGGAGAAATCAACCCTGCCCCTCGTGACGATGTCTGGGGC
GATTTATCTTCAGAGACCACTAGCTCCGTAAAGGGTGTCGACAGTATTGC
ATCTACTTTCAGCCAGCGGTTCCCCGGAAGGAGGTATATACATACCCAAG
CCCGACCCAACACCCCTGAGCCACTATCTCATGAAACTCTCGATGATATT
GTTCAGGAGTCCAGGCCTGCCCTGCCATCAAAAATAGTAAGCACATCTAT
GGCATCCCCAAGTGTCTCTTCTCTATTGGAACAGTTATCCCAGTTGCCAG
AGGAAGAAGCTCGTCGAGAACTTGGGCTTGGACCCGGCGACAGAGATTCA
ACCCTTTTCTTAAGGCTGTTTTACGAGGCAGTGTCGAAATCTGACACAGA
AACAGTACTTTTAGATAAACTGTCGTTCGCCCGAGCTGCTGTGCTGCTAA
AGCACCCCGCGTATAGTAAAACAGACCTGTACCGGGCATTTAAAAGTATG
GCTGCTTTTGGGTGCGACATCTCGGAGGAGCTTGCGATGGACACAGTTCG
TACGCTATTATCGTTCCAAGGTCCCGAAAATGCGACCAATGAACGTGTCC
CTGAACAAGACATCGACCTAGCATTAAGAGTTTTGGAACATATGAGTCTT
CGTGGAATCAAGATCTTCAACGGTGAAGTATTTTTTCTGCTTCACAAAGC
ATCGGCGCTTCAATCTCACGTACTTCCAGCCAACGACACCCCTCGTGCAA
CGAATGCCCCTGCCGACCCAGATTCTATTTCAAAAGTACCGGTGGAAGAA
TTGGACCATATCACGATTGTGCACAACCGATTGAGCAAATTAATGGCATC
TGCCAATGTTGACTTTAACTACAAGGACTATCCAGAATTACTCAAGATGT
ATTTTGAACATGGAAATTACAGCAATTTTTGGCGCCTATGGCATCGAATA
CCCCTCATGCAAATACCACGGACAAAGGAGCTTACCTACTCATGT

>285 384 0
TAACAAGAGGGAAGGAGACCAAAAAAGGACATAGGGGAGAAACGTTCGGC
AAGTGAGAGACGAAATACACAGATAACTATTTAGTGGAGAGAAGAGGGTG
CGACACATGTTCGTATAGCTCGATCTACCAGTCATGGCAGAACAACACAG
TGTTCCAGGCGGCAACACTGCTGCATCGATGACCCCACCTGCCAGCGCCG
ACGGAGAGAAGATGCACCTCCATGGGATCAATTCTTGCTCGGCTTCTCCT
CGTCCTTCCATCGAGGATGACGGTACCTCTCCTATTCTAGAAGATATTCA
ACCAGATCATTATTATGAGGGTGGGAGAGTGCCGGTCTTCAAGCCGGTTC
GTTTGCATACCATAGCTATCGTATCTTGACCTTT

>286 382 0
CCCCATTCCATGATAAGCCCAAAAAGGAATGACGGAGACATATAGCTCGT
TCAATTATGTTTCTGTTGGTCATGCATTGCTGCAATGCTGCGTGCCGAGA
AGATAGTCAGCTTTTGATGGCAGCTCTGCATTTAGAAACGAGTGAGTAAT
TCTACCGATGGAGCCTGGTACACAAACGCTCATTCCAGCCACTGTGGCGA
GTATCTCGCACACATTCGAAGAGAGCTACACCAGGATAGAACGCCACCTA
CCGGTTCTACCTTAGGTAATGGGTAATGTAATGTGCTGGTCCAGCATAAC
GCCGTCGTGTTCACGACGCAAGCCACATACATCTATGCATTACGTGGAGA
CCAAGAACTTCGTGAGGAATGCATTGAATAAG

>287 42 33
AACATCTTTTCAAACCTCCCAAAAAACAACTTCTTCTATAAC

>288 75 0
AAAGAGCCTGAGAGGAAGCCAAAAATATTTGGCATGACTGCATCGCCAGT
GGATGCCAAGGTTGAGGTTGTGGGG

>289 796 1
TACCTAGGGTTTGGCTTGCCAAAAATTTGGGTTCCGCTGGATCATCTATG
ATCTCTTCCCACACAGCCATGAAATTGTGGTTCCATGGTGTTTTTGCCTC
CCCGACGGCTCGTGGTGTACCATTTGCCTCTACCATCAAGGCATAGTCAG
GGACTAAGGATTTTCTGGTTCGAACACCTAAGACATCGTCACTCAGGTTT
GGCGCGTCCGCTCTGCCTTTGCCTTTATTTGCGAGTATCTCTGGATTTTC
TGTGGGGTAATCAACCTGGAACGAAATCGACCCTGTTTCTCGAGGTGGCT
TTCCAGTCTCCAAACACCATTTCAAGTCCTAGGATCTTGCTGATAGCGAA
GAGATACATCCTTTGCGTTCAGCAGTTTTAGCCCAGATCCATGCTGGCTT
GATGGCAGTGGTGTAGAGGTCTTATGCATGGTCGAGTCTCAATAGCGATA
GGGTTCCAAGATGGATACTGCTGAAATCTAAAACCGGAATGGGTAGAGAT
AGTTGTTCAATGGTTTGTAGAGTGAAGGAAGTTGAAGGCCAGAGAGGAAT
GAGACGTGGTCTTTTATACTACAGCGGGTGGCAGAAATTGGTACATGTGA
AAACCTAGCCACTACTAGCCCACCGCATTGCGAAAATGGGAAGAACCCAA
GGAAGCATCTAGCCGCCAGGGAGATCGCATGATGTTTCTTATTACGCAAA
AGATATCAAAAGATTCCATTTCTTATTGGTAATAGCTGCCTGCTACTATC
AATAGTTAACAGCAAGGGCCATGCATGGTTAGCGGGCTGTGAAAAG

>290 206 0
AAGTTGCATTCCTGCAGTCCAAAAACCTGACGCAGGAAGAGATTGATATA
GCCCTAACTAGAAGCGGTTCTTCTAGCCCATCTACACCTGCGTCAGAGCA
ACAGAGCCGTGCAGTTGTTCCGTCACCGCCGCCATACCGGGCTCCCCCAA
ACCAGAGCTATGGATATGGACAGGCTGGTCAATGGGGTTACGCAACTCCG
CCAGAG

>291 302 4
ACGAGGCTTGGTGCAACAGCAAAAACGTGAACGAGACTGCCACCCAGACC
AGCCTCCCCAGCGAGACTGGCTCTCCCAGCGGGTCGTCCTCTCCAACCTC
CGCGACCGGGACTGGCGCTCCAAAACCTACTGGCAACTCTGCTCCTGCCG
CTCGTTTCAGCACCGCTTTCGCCGTCATCTTTACTGTCGGCATTGTTGTT
GGCATCATGGTGTAATAAACCCGACAATCGCGTCCATTATTCGGTGATAA
TGCTTCAATAATGCCGGAGGGTTGTGTGTTTTAGTTTTTTTTTTGTTTTT
TT

>292 252 0
TCCAGAACACGAACCAGAGCAAAAAAGTCCCTCCCAGCGATATGCGGTTA
ACTGGTAAGTAGGCGAGGTAGGATCTCACCGCATCTCAGCATCAGTCAGA
TTTTCAGCGCATTTAGTTAACGTTTTAAACTCCCACTCCCGAACCTTAAC
CAAACCCACGGGGTCTCTTTGTCAACCAGAAGGCTGTATCTTAAGGTCGT
TGTCGGTCGTCTTTGATAGACATTGGCACTGAAGCCAGTGACAGCCCAAA
AA

>293 284 1
GAGAGGAAAAAGGACTGAGCAAAAAAGTAGGACGGTCGTTTATGATCTGG
ACCTCTCGCGCCTGCTCGCCTATTGAGCAGGTTGTTGTACGGTACTCCGG
ACTCCGTACTGGGGGAGGTGCATGGCATGCGCTGGCCATGTACATCGACT
TGCCTCTGCATGTACTCCGTACCGCGGTACATATAACAAGGTAGCAAGGT
AGTTTTAGGGGAGAAAGTGATGATGCTGGAGGTGCATTATTCGGCATCAT
GCTCATGGGCCTTCTTCTTCTTCTTCTTCTTCTT

>294 46 28
ACGACGTGCTCCACCTCCGCAAAAAACCAAGAAAAAGTCCCATCTA

>295 52 0
ACGACGTGCTCCACCTCCGCAAAAACCAGAAAAGTCCCATCTATCGTACA
AA

>296 1050 73
AGAGAGAGAATTCTCTTCGCAAAAATCATTAATATTAGATAGATACCTAC
TTTAGTTTTCCAATCTTAAGAACCACCGTTTGCCTTTTCAGCTTTCTCGG
CTGTCATTGCTATTTTGGTAGCTTCGTTGATCACACCTTGGATTATTTGC
TGTTCCTCGGGGTTCAAAATTTTGGTCAAGTTCTCGTACAAGTGTGGTTG
TTCTTGTTGAAGGATCATTAACACATCCTTGAATAGGCCGTATGGTTCAA
TCTTGTCAAACGGCGACTCCAGCAAGCTAGCCTCATATAGATCATCCTCT
TCCTCATCGTCAGGAACTTGACCGATTTTCAGGGCCTCTTGGTGCAGGAA
TTCAATGTAAGCAGAGCTTTCATCAGTCACGTCAACTTCCGGACCCTCAG
ATGCATCCTGTTCAGACCATTCCACATCCCGACCACTCCAATCGTTGTCT
CCATCCTCATCTTCATAGGGAATATCTGCGTCTTTGGCTGCTTCATCTCG
CAATTTAATTGCATTTGGCAGAGTCTGGAAGAGACGAGTAACGCCCTGGA
GAAGACGTGGCCATCCTGGCTGGATGCTAGCCGGAACGTCCTCGGCTCTG
AGAGTCAAAAGCGCAGAAATGGCTACAATTGACAACTTCTTGTCGTGAAC
ACGCTTGAAGTTATCAATGTTGGAGAACCAGGTGCTGAAAAACTTGTTCG
TCCACTGGCCGCCTTCTAGAACCTGGAGTGAGAGGCCAGGATTATAGTAG
ATGGCGTTGATGACCATCTCCATAAGATGGATCAGGTATGACTTTGTCTG
GGTTTCTTCATTGCTCAATACCTGCATAGCCAGGCTGATGAAGACGGGAA
TATATTGGTCTGCGTGACCGCGGAGATTTAGCATAATAGCCTCTGCAAGC
TTACAGCCGCAAATTCTATCTACGCCACCACTCTTTTTGTCTCGGAAGAT
ATCTTCTACCATGCTGACGACAGCCGCGAGATATTCTGGGTTTTGAGCCA
AGGTGGCAGCACCATAGGTCACGAAGTTATCCAGGGCAGGTAGCATATCT

>297 311 0
ATTGCCTAAACAGCCGAGGCAAAAAGGAAGGCAAGCGCCAAGACGAGTTG
ACCAACAGAGAATTAGACTTTGCTTACCTCAGCACTGGTTACTTCCTTAT
GTAAGCGGGACAACAGCCTTTCGGCTTCTTATTGTTCAGCTTCTCTTCAG
CTTTCTCGCCTTTCGCGCTGTCCTGCAAGAATACGAAGGCGGAAAAAAGG
GCCTGATCGCTTGATCGCTGGCCCACCCGACGCTAAAAGGAGTGCAGAAA
AGCAAGGAGATCTCCAGGCGGAGCAGATCTGAACCAGACGGGCAGCAAAG
CGAGATGGGGA

>298 1016 44
GAAATAGTAGCGTGGTTGGCAAAAAACGGTGAAGTCAGCGAATGGGATAT
TCGTGAGAAGCGGATTATTGCTCGATGGGTCGATGAAGGTGCTGTTGGTA
CCACAGTGCTGAGTCTGGGAGGCCAAAACGGGCCGTCAGGAGCTTGGAGG
AGATAGATGGGTTGCCATTGGCAGTTCCAGCGGGATCGTCAATATCTATG
ACAGAAAGCCCTGGGCTGATGCTGCGGCTGCGGCTCGCAGAAAACCCAAC
CAACCCCTTGATGAGGCGGCGGATGTTCAATCAGGAGTACCGCAACGGCC
GAAACCAGTTCGTGTGTTGGACCAATTGACTACCCCTATCAGTCATCTGG
TGTTTGCGCAGGACGGGCAGTTCATGGTCATGGCCAGTCGGTGGAAGAGA
GATGCTCTCAGGCTAGTTCATCTACCTTCATGTATGGTCTATTCGAATTG
GCCTACGTCCAACACGCCATTTGGTCGTATATCTTCTGTTGCAGTGTCAC
CAACCTCGGACTCGATTGCCGTTGCTAACGAACAGGGCAAAATCCGTCTC
TGGGAGATCCATGGATGAAGTAGATTTGGAATTGGAATTGGAACTGGTTG
GTGTTAGATATCCAAAGTATAGAATCACAGATCTATGGCAATTATCCAGG
GCCTATATATATATTTTTAACTGCATGTTGAATTTAGAATAAAAATGAAA
AGGGAGAGAACCTTTCAAAGCAAAATTAAGAGGATTAAACCAATCTATCA
ACCAAAATACACCTCCAGAGTAAATTATATGAATATCAACGCCATCCATA
TAACTATAGCTTCTATTTAACCCTTGAGCATCTGGCTTATGTTCTCCTTG
TTCCGGACACCGGCCAAGTTGCCAGCCTTGACACGCTCGAGGGTCAGGGC
AGCAATGAGAGCAGCTCCAACGCCAGAACCGTCCTCGGCGGAGCTCATGA
TAACCTTGTCGTCTTCGTTATCGGCCCAGTCGAGGATCTCACGAAGGGCC
TTGGCACCTCGCTGCT

>299 242 0
GCTTCGTGTCTTTGCCATGCAAAAAATCGACTCTAGGATCAGCCATTCCA
CAGATACACCTTGTATGCGCAACGAGTTTATTTCCTTGCATGGGCTGGGA
CCCTCGAGGGATACCCGCATCTTCGTTATGCTTCCTCTTTACTTTTTCCA
TCCCTTTTCTTTCCCACCATCCCTTAGTTTGGGATAACTATTCCAGCCCA
CGATATTAACATTGTGCTATACCTCGTAACATTCTTTTTAAA

>300 2178 45
ACCAGAAAAGTCATATAATCAAAAAAGACATAATCAATATTTCTCTTCTC
TCTTCAGAACACGCGAGCTTGAATCCTACGCACTCTAGGACATCATTCTA
TGAATGCATCAACTTGTTCTTCCTATATTTACAACCTTATCCAAACGACC
TCCATTTTACACACTCTAATTCTAGAGATAGGTATTTACTATCTATCCTT
CTATGCCTTGACAAGCAAGCTAGTGCCGTCCATTTCCTCTGGCTGCTCAA
TACCCATGGCCGCAAGAACTGTGGGAGCAACGTCACCAAGAACACCCCCT
GATTTCTTCAAACTCCAGCCTTCAGGAGCGTTTGCCATGACGAATGGAAC
AAAGTTAGTGGTATGAGAAGTCTTAGGTGTTCCATCTGCGTTCTTCATCT
CCTCGGCGTTTCCGTGATCAGCAGTGACGAATAGGATGTATCCATGTTTC
TTGCAGGCTTCATAGACGCATCCGATGGCAGCATCGGTGGCAGCCACACC
CTTAATGGCGGCTTCATAGACACCGGTATGGCCAACCATGTCTGGCGGAG
CAAAGTTGTTCATCAAGAATTCGTACTTGCCGTCGGCGATTCTTTCCGCA
AGCTTCTCTCCAACTGGCTTTGCGCTCATCTTAGGGTCGAGATCATAAGT
TGCAACCTTGGGAGAGGGTATCATCTCTCTGTCTTCGCCTTCGAATTGCT
TCTCAACACCTCCGTTGAAGAAGAAGGTGACGTGGGCATACTTCTCAGTC
TCAGCAATGTGGCATTGCTTAAGCTGCTTCTTGCTCAACCACTCGGCAAG
GACGTTACCCATATGTTGGGGGGCAAAAGCAATTGGGAAGGTATAGTCGG
TCTTGTATCTGGTCATGGTGGTGATAGAAATGCTCTTGGGGTAAGGGAAG
TCTGGCTTTGGAGACCGATCCACATCTCCCAGGAGCTGTGTGATTTCTCT
GACACGGTCTGAGCGGTAGTTGAAGAAGAAGAGGGTATCATTGTCTTGGA
CTCTGCGTTCCTGGCCACCGAAGATGATTGGCTTTAAGAACTCATCATTT
TCACCCTTATCGTACCTCTCCTTGATCGTCTTGACAGCATCGTGGCTCTC
CTCACCCTCCCCGGTGACAATACCCTTCATGGCGACCTCGATGCGGTCCC
ATCGCTTATCACGGTCCATGGCATAGTATCGGCCAACGACGGTAGCTAGT
TCACCTACACCTAGCTCTTGGGTCTTCTGCAGCAGTTTTTCCATGTATCC
CGCTGCACTCTTTGGGTCTGTATCTCTTCCATCGCCGAAGAAGTGGATGA
AGACCTTTGGCACGCCCATATCCTTTGCTACCTGAAGCAAGCCAAACAGA
TGGTTGATGTGAGAATGCACTCCACCATCGGAGATAAGACCAAGCAGATG
GAGTCTTCCGTTTCCATTCTTTGCATTCTCGAACGACTTGACGATGTTCT
CGACTTTGCCCAGTTGGCCCTTCTTCAAGGTCTGGTCAATGCGGACAACG
TCCTGCCACACAACTCGTCCGGCACCGATGTTCAGGTGGCCGACTTCACT
GTTGCCCATGAGGCCCTCCGGAAGGCCAACGGCAGTGGAAGAGGCATCAA
TCTCGGTGTATCCCTGGGCGGTCTTGGATCCCTCCTGAGCGAAGCCAGAC
ATCACCGGGGTCTCAGCAGCGGCAATGGCATCACCATCCTTGGGGGAATC
GGGGCCTGGAATTCCCCAGCCATCGATAACAATCAACACCGCCTTGTTTT
CTACCTTCGCCATGGTTAATAGAAGTGAACAGACACAATTGAGTGACGGT
AGATCGATCAGCCAGAGCTATCAGCCTGTACCAGCGCAAGAGGTGCAGGA
ATCTCCAGAGCAATGGCGGGGGACGGCGAGAGTGATGGAGGGGCTTTTTC
GCTGCGTTCCGGAACATCGTTTCTTCTTCCGCGCGCGAGTCCAGAAGAAG
AAAAGAAAAAAATCCAACCGCAACGACGTCATTATTTCTCCAAATTCCCG
CAAGAACACTCAACAAGCCAGGGGCCGTTGGACAGAGATACCAGAGCAAG
CACCCTTGCATATCTCTTCCCGAATAAACAAGGAGAGACAACACTGCATA
ATATCATAATATTAACGATAATAATATAATGTCCGTCCAGCCGTCGCCGT
CACGCGCAACGCCATCGCGAAAGACCCC

>301 590 9
TTTTTCAACGTCAAGTCATCAAAAATAGCAGCAAAAGGAGAAGCAAAAGG
CACGAGAGGATATCAAGAGCTGAGAAAGGAGAAGCAGAGAAGGGTCAAAA
AGCAGCTGGAAGAGAGACCATGAGTCAACAATCCTATGGACATGCGGAAG
ATGACGTGTTAACACCCAAACACGGCACCAGCTACATTCCATCTCACCAG
AAATTCGTATATTAAGCATCAGCAAGGGGAGCAGCAGGGCAGGAAGTGCA
ATTGGAGAGGAGATGAAAGAGAGAGAGAGAGAGAGCGGATAAGAAGGTGA
CAATAATGGTATCGTGGGCATCTACCCTGTCCCGAAGGAGGGAAAGATGC
CCTACAGTAAAATCCGCGGAAGAGAGAAAGGAGAGAGAAGGGAAAACATA
TTGATACCTGGATTCTATCAAACACACCCAAGCCCTTCGAAATGGGCGGG
AACTGCTGATGGACCACTTCCTCCACTGCCTATCGACTCCCGGGGGCAGG
ACAGAACGCAGGCTGGCTGTAAGGATCATTGCTAGAAGAGAAGAACATCA
GTGTGGTTTTGACGCACAGCGATGGCCTCTGACCGACTCC

>302 515 0
GTTAGTCACACTCCGTGATCAAAAATTTCCATTACCTGCTGGAGCTGTTC
TGATATCTCCTTGGGTTGACTTAACCCACTCTTTCCCAAGCGTTGCTGGT
ACCGGAGTGCATGATTATATTCCCATTTGCGGGTTTAGGCACCGACCGTC
GACTGCATGGCCTCCCCCAAGCGCAGATGAATATGGAATAGAGTCAACGA
CAGGCGAGAAGATTCTTAATAAGATCAATTCACCACCGATGATGGACAAG
CCATCAATTACCGACGCCAATGCTATTGAGGAATTTTATACCAGTCAAGC
CTGTGCTACAGCTCAGTCGTCTCATGTTGAGGATTATACAACTTCTGAAC
TTCAAGAGTCAAACGGCCATCGTCGAAACACCCAGATGCTCGGTGAGCTT
CTCCGAGTTGAAATTGACGGTTCAACTATCGAAATTAAAGATCAAATTCA
CCTATATACGACTAACAAGCTGATATCACACCCCCTGGTATCTCCTGTTC
TCCAACCGTCACTGG

>303 66 0
CGGCCTGGTTATAGAATATCAAAAAGACATCATATGATAACAAAAAAAAC
AAAAAAAAACAAAAAA

>304 670 3
GGGTCCAACTGACCACTATCAAAAAAAAACACCCCACTGTCATAAAAAAG
AATGGATTTGTACCACTCCCACTGCGTCGACGCAGGCTCGAGCTCGCGTC
TGCTGTTCCTATTCCCTCGTTTGCTGCCGGCTATATGCCCTCCCTTGGAA
CCCCCACGGGCAGCGGGCATGACATGCTCTCCGGCTCTCGGAACGCCCGT
CTTAAATGTATGTAGGTATGCCGTATGCAGCATATGGCATTTCATCATAA
GCAACAGCCACAGCCACCACCACAACCACGTAGCGTACCAGACGTATCTA
CCAGCGAAACTAGCAGAAAGAGAAAGATGAGGTCTGCAGAATATGTTGAA
TGAGTTGCTATGTAGACTGCACTGCTCCCTTGAACAGGGAAAGGGAACAC
AGCATCCGAGGCACTTGGTCCTGCAGGCAGGCTGCATGATGCACTCTCGA
TCCCCGATCTCCCCTTAGCTGCTTGCTCCCCACACAGCCATCCGCAAATC
AGTGCTCGCATCTATCAAACCAGCAAGCAGCCAAGAGAGGAGAGGGAGTA
ACAGATCTGCCCCTATAGTCATTCCAGTGTCTAATGACCTGTGGCGCAGG
CATTTGGGCGGTGCGAGCCGTGCCACCGCCTGATAGACCCCAGACCAGCC
ACTGCATGTGAGAGTGAGTG

>305 593 0
AAAAAAAATTCTCGCCTCTCAAAAAGAATAATGCTGTGCTGCTAAGGGGA
GATTGGTCGGGTGCAAAACAACGGAAAGAAACAAGAAAGTAAAAGCATGC
ATTGAAAACCAGTGATGTAGGGAAACAAGAAACAAAATAATAATACCACC
CCGGAAGCGACCCTAGCCATATTCCGTCGTCGTGTACCAATTTGTTGTTG
AGAGAGGGGAAGGTGGAGTTGTGTTCGAAGGGTACCGATAGACACACACA
TAAGAGCCAACCCCGAAGAAGGCGGAGGCTGCATGTAGTATTTTGACCAA
TGTTAAAAATAATGGATGTCGAACGTTGTGTATATCGGTGCCCTTCTTGC
TGCTCCTCGGCCATACCCCTACCCGATGCTCCTCTCAACTCTCAACGTGC
AGTCTTCTCCACTGCCCATCCCCTGTCCTCGCCTCCCCTTGATTAGAATA
GACCAGAGTATAACAAAAGAAAATTAGGAAATGAAAGCATGACATGAACA
AGCTAAGAAAACGTCAATTTGATGATGAAAAAACGTAAGCATGGGGAAAA
GGGGGGATGCTGGGATAGAAAAAAAAAAAAAAAAGGAAAACAA

>306 901 1
CATTTAAGACATGAAAAGTCAAAAAAGGCCCCAGAATAACATTGCTCAAT
ATTTGTGAGGAAGCATTAGGTTATATTCTCTTAAGTTCTTCGAGTCTCTT
GATCGCTGGTTTCGGTGTTGGTTTTGGAGGTTTCTTCTTGGCCTTCCGCG
TACTGTCTCCTAGGTTTATGAATTTTTCGAAATCATCGGGCATCTTTTGT
AAATTTGGGTATGTAGTTGTTTCACCAATCGGTTGACTCACTGACCACCG
AGCTAGTAGCTCGTATTTATATTTATCGAACGTCTCCAAGTTAATGAAGG
GGGTACAATTGAAGTGCAACATCCCATTTTCAAGGTATACTTCATTAGCA
CGGACTTGTCGGTTAAAGAATGAAATCATAAGTACCTGGTTTTCGGTTAG
AAATGTCGGCACATAGTGAGAAGATTACAAACTTACTGGGAAGATATGGT
TTGTGATATGTGGGAGCCATAGCATCCGTTGCATCATTATATCGAGGCCC
ACCAATATCTCGCTGCGAGCAAGCTTTGATTCCATGCTTTTATCGGGGCG
AAGGCCATGTGTAGAAAACGAGATGACATGACTATCAGAAGGACGGCTCT
CGTAGACGTCTAGCTCTATCTGGGGTAGCCAGTCTGTTAGTTCATCGGGA
GAAGAGTTGCCAAGGTTACCTCCCATTCGCGTGTGAGGAACACTAATGAT
CATTAGAAAAGGTAGAGCATCAAAAGTGGGAGTGAAAGTTGGTGCCTTAC
ACAACATGACGCCACGGCGTATTCTGGAGAAATAGCCTGGACTCCTCATC
CGGATTTGCTGGCAGGTCGGAATGAATAAGTTCACGGCACATCATGAAAA
TATTTTCGGCATCCCGCATCTTCCAGCTCTCAGAACCCCACTTGATCTCCT

>307 210 0
TTATTTCTCCCTTGAGGGTCAAAAAACGGGATGAGGAAGAGCTGGCCTTG
AATCCCGTATTTCGGGCTCTAAGGAAGCAGCTGGGTGAAAACATAAGGCT
CAGGTGAGTGTCATAATAATAGGCTTGTTTTCCGGCAAAGTTCTCCCGGG
CTGATTGATCGCCCTCTAGGTTCTGTCCTGCTCATGAACCCAACGTTTCT
GCGGATGAAA

>308 646 1
GGCAGGTCTGGTCGTTGGTCAAAAAGAACTTCCTGCTTGCGCTGGTTCGA
CCATACATTACAACGCCACTGCGAGCTTTCGTGCTGCCAGTCATTTTTAT
TGCTTTCTTGTTCGTGCTTCTGCATATCGGATCTTGACATATCAACTTAC
TCGTCTGCCTAGATCGTTCGCTCGAAACTCATTTGTCGTTCCATCAAAAT
ATGGAATTGCACCGTCTACTCCCATTTTGCCCCTTGACGAGGCCCTGAAG
GCGGTTTCCTCTTCACGGACAAATGTGGTCTTTGTCAATAATGGCTTCGA
AGATGGTGACATTGGCAGGGTCATCGAGCGGGTTTCCATGCCGGTCCGTG
CAAGCGGCAAAACGGTTACCGTCTTGTCGTCGACAAATGCCGTCCAGGAC
GTATGCAAAAGCTCAATTTTGGGCACGAGTTCCTGTGTAGCCGTAGCCGT
CTTTGCTTCCTCCCCAACTGAGGGGAATGGTGGCAGATGGAACTACACCA
TCAAGGCGGATGGGGCTCTCGGAAAGAACATCGATGTCGAATCGACTACC
AACGATGCCCAGACGTATATCCTCCCGTTCCAACATGAAATTGACTGGGC
CATTGCTTCTGTCAATGGAACTCATGGCCCAGTTGGCAAGCAGGTC

>309 104 5
ATTGGTGGAGAGATCCTGTCAAAAAGGTTAGTAACTTTTAATTTTATTTC
AATTGGAGAAAGGGGAGAATTTAATATGCCCATACCTTCTTGTTCTTGCG
CTTG

>310 216 0
GCTCTCACCGAACCAGATTCAAAAACTTCTCAATCAGTACCTTGTTGCTG
ATTACGAACAGCCTATCAATGGTGAAATCATGAAAGCTGTTGCGTCTCGT
GTAACTGAGAAGAGCGATGTCCTGCTTCTAACTGCAGTTGACATGGAGGA
CAGTGGTCCTTACGAGATTGCTGAACCCAGAGCCATTACTGCACTTGAGA
CGTATACACCATCCTG

>311 529 0
CCCGCCTACTGGGCTGGTTCAAAAAGGCATATCTCGACGCCTATATATAT
GTCTTATTATTGTCTCGTGAGCTGCTGGCTTATCATCGCCTTCACTGAGC
ATAATATATTGTGCCAGCTGTTAGTTACGAAGGACTATCAAGCCGCCATA
TCGGCTTACCCGCCCGGCCATGTAAGTATTTCTCTCCTTCTCCTTCAAGT
CTTTCTCCTCTTTCAAAACGGGGTCGGACTTCCCTTGGTTCACGAAACGA
GCCCGGCCGGCCCCCCTGAGGCAAGGAGCATGGAATAAGCTTAATCAGCC
CACCCGAGGTTCCACCAGCTTAAAGCTAATTTTGTTTGGCCCGAGCCAAG
CCACGCGAAGCAGTTGTCGAGATGATGTTGATTCGTGCCCGGTCTTCGTG
ACCCGCAGAATGAGGCACTATCTTTTGCTAAGGAGTATGACTCCCCCTTC
ATTGCTATGGGAAGACTCTGGCATAACACCCCGAATGACATGTGGCTGGC
GCCTCCGCTAGTTAGTGCCTCACTCAACC

>312 27 0
AAGAAAAAAAAAAAAAAAAGAAAAAAA

>313 27 0
AAAAAAAAAAAGAAAAAAAGAAAAAAA

>314 1459 31
AAAAAGAAAAAACAAAAAAGAAAAAAACAAAATTAACGATATCCAGAACA
GCCAAAACTACGCCAGCAGCAGCAGCAACAACAAACAACCACCACGAGGA
GCAACGATCTCTCACTCCCGCCTCTCTTCTTTCTATCGCAGCGTCCTCTG
CTTCATGACGACGGCAGGCCCAGCGCTGATACTCCCAACCCTGCTACGTC
GCCAGATCTCTTGCCGCCCGCACCGATCCTCCGCCGCCGCCGCCGCCCGC
CGCATAGAAGTGAACCCGCGCCATGGCGACAGCGAGCAGTGCTTCAGCGC
AGCAGCAGGCCTTTGCGCCGGTGCTCGCAGCCCTCCAGACGATGCAGAGC
AGCGTCTCTCGCCAGGAGAAAACTCACGCCCATGAGTTTCTCGAGAAGTT
CCAGAAATCAGTTGAGCCATCTCCGTGTCCCTCCCCCGTATTCTGCATAG
ATAGATAGATGTTTACCCCTCCATGGGAACCGCCCTTTCGCTAACGAGAC
GCCGCTGTTGCTCTTTGCATCACACAGACAGAGGCATGGACGACGACGCA
TGCGATTCTCCAGACTGCCGATGCGCAGGTCGAGGCAAAGCTCTTTGCTG
CTACGACGCTCAAGGGAAAAGTGAGGACCCGCGCTTATCCCCAGGATTAT
CCATCTACAGATATAAATATATATATATACCTCCTTTCCCCACGGAATAT
ACCATCAACATAGTAGCTGACGGGTTATGTCTGCCTCTGATAGATTACAT
ATGATCTCGACCAGCTCCCCGAGTCGGCTCAGCCCGAGCTAAGGACGTCG
ATACTGTCTCTGCTGTCAAACTACAGATCTGGACCTCGTCCCATACGGAC
ACAACTATGTGTATCCCTGGCCACCCTTGCTATCCAGATGACCTCCTGGA
AAGACGTCCTGCCTACCGTAGGAGCTGCTCTCGGCAACGAAGCTGGAGAC
TGTGTCCTCGAATTCCTCAAGATCCTTCCCGAAGAGGTCATAGAAGGGCG
CAAAATCAACCTGACTGTATGTTCCGGTAGAGCTCACACACCACATCTAT
CCACCTTTGTCCTCCCATCTACCACCGCTTTTGCGCAAGTCCAACACCAA
CATATATACCCGTCTTATCAACCCCCCTTTTTTGCGGCCAGAGAAAATCG
TTCTTGTCATCTAATCAGTCGTGCGTAACCCTTAGGAAGAGGAGCTGTCT
TCAAGAACAAGGGAGCTCTTGGAAGAGAACGCAAGCCAGGTCCTGGGTCT
TTTGACACAGTACTCTCAATCTTCTCGTAGGTTTACCCCCCTTTTATTGA
TGTTTACTTAGTTGAGTGCGCTACTAACTATATTTCTCCTTCTGCTCTAG
CTTCTGCTGCAACGAACCCACTTCTCTTAGAATGTATTACTTCATGGATG
CGTGAGATACCCGCAGCTCAGATTGTGGAGTCTCCCCTCATGGACATCAT
TATGAAGGC

>315 632 1
AAAACGGAAAACCCAAAAAGAAAAATTAAACTTTTAAGGGTAAAACGTTA
GAATAGAAGTAGAGGATGTGCCTCTTTCTCTTGGTTGTCTGCTGCTGCTC
CATGGTTGGTGCAGGAGGATCTGTTGTCTTCCGGAGTCATAACAGCCTGA
ATCGTGGGATCAATTCCATCTGTACTGATAACAGACTGAGCCCTGGCTAT
GTCGTAACCTGGGAATCCGTCACCTCCATCTGAACGAAGCAGAGGCGTCT
CTTCGTCCACACTCTGAGCTGTTGCCGGAGCCATTTGCCTTTTAGAAAGC
CCAGGCCGAGTACGGAGTATCGATATATTGGTTGTGGCTTTCCGCAATCA
AATTAGATTTCTTCGCATTCACTATCCTGTAACTCGATGTTTCCTCTTCC
CAACATTTAGGCCAGACAAGACCGCAACTGACAGTCCCAGCAAAGTCGAC
CTACCTGCTCCAGACCAGCAGCCTCCTTATATACCACGACTGCAAGGGTT
ATTATTATTATGGCCATGATGATGGAGCAGCCCTTGTAACACAGGACTGA
AATCTCTAGCCCAAGTTCTGTGATGGAAATGCTGATTGCTCGCTGCCTGC
TAGGATGTGGGACCTTATAAAGAAAAAGAAAA

>316 449 3
GAAGGAAAGGAAAAGAAAAGAAAAAAGAAAGGGAAGAAGAAGAAGAAGAC
GAAGAGGAAGCCCCTTCGTCCTCCCCGTCTCGCTGTCGCTGACTGCCCAG
GAGGCAGCTGGCTAGCTCGTGCTTGTCGCAGAGCTAAGACTCCAGGAGCG
AGCAGACTAGCCTTAACCTACCTTAAGCTGTCCGTCAACGACGTCAAACC
CTCGAAACCACAAACAACAAACACCAAACAACATCGCCAGCCAACACCCG
CCCACCGACGCCCAGCCGCTCCCCGTCACCACGCACTTCTACGACTGCTG
CAGGCTACGACACAGAGCGAGTCGCGGGAAGAATGGGAAATGCGTGTCTT
TCCTGCCTCACAGGTCGATCGAGGGACAGCCTCTACGAACCAATCATCGC
AGACAGTGAACGTGAAGCTGTAGCAGACCTCTTACAGTATCTAGAGAAC

>317 166 0
AAGAAAGAAAGAAAGAAAAGAAAAATGAAAGATGCAAGACCGCGAAGCAA
ATAGCAAAAGAAATAAAAGTTAAAGGGATAGGTAGCAGGAAAATAAAACG
AGAGAGGTTTCTCATCTATCGTAGTTAATAAGGAGAAGAGGGAGCGAATA
ACACGCGTATCACGGC

>318 46 0
AGGTAACTAAATAAGAAAAGAAAAAATAACGTCTGGATGAGAAAAG

>319 215 0
TTAACAAGAATTCAGAAAAGAAAAAACCGTATAAAAAAGATCTCCTCCCC
CTTTCCTACACCCACCCACGCCCACTTCTACCCTCTACCCCCTATGCTTT
CCCATCTATCCTTTCTTGGTATTCTGGTTCTGGCACTCGCGTTTAGGTTC
TAACCTGGCTGGCCCGGGGCCGTTGGCCTTCTAACGGGCCAGGCTGCATT
TTCTTTGTCTTTTGT

>320 485 9
TTTTTGATATGGAGAGAAAGAAAAAAAAAGGACGACGAACTCAGGGCAAA
GAGACGGCGATTGGAGAGTAAGAATGCATGGGCGGTTGATGTTGATGATG
GCTGCGATGGTCGGGGTTAAGGTGGAAGAAGTGGCAGGGTGAGACGGGCG
CTGCACAGATATAACTAAACCGGCAGAGGACCTGAGACGAGTGACGTAGC
TGGGGAGCAGCCTGTGTGGTTTTTCTTGTACGCAAGTGGGCTCCAGTTAC
TCTAATGCAGGGAGCGCCCCTGTGCATTCTGAGGTGTCCAGGACCCTCCA
GAGCAGCGATCTTAGCACCAGCAGCGCATCCTCCACGGTGAGCAGCAGCT
GAAACCACGGGCGAGGATGACCAGAGCGACGTCTGCAGAGTAGCATCGAG
CATCCAAAACCACACAAAACTAGATTAATTCTCACTAACAAGTAAGAGCA
GCCAAAAAGAAAATAAGAGGCTTCGCTGCCGGCAA

>321 46 0
ATCACCAAACAAAAAAGAAGAAAAAAGATCATTTATTCGTCCTCAC

>322 734 3
GACAATAGAAAAGGGGGAAGAAAAACAGAAACAGAGATCGGCCCGATTAT
CATCAGAAGTAGGTGGATGGGGTCCCTAGTCGAGCGTGCAGAAACTTTGC
CGGTGGATACGCCAGCGACAGCCCTGGGAGGATTGAAACCCAGCCAAATT
CTCGTGGAGGTTCCTTGCTCGGTTCTCATCCGTGGCGAACCTCCTTGGGT
TTAAATAGCTGTGCCATCGCCCCTCCTTGCCCTGCCGCCAATAGCTCCGA
TTCGAAGGAACACAAGAAGCGGAGGAAGAGAGCAACTGCCGGCATCTGCT
CTCAACCAGCCTTCCTTTCACACATCTGTTCCCGAGCTCGATACCCTCTG
CCCACCGCGGGTGCGGGACTATAGCTTGAGGCTATGGTAAGATCAAGAGC
TACTCTTGGATACATAACGTTTTTGGCAGTCTCTGGTGGACGTCTCTATT
TAATCGGAAGTCATCGGAAGCGGTTAGAGAGTTGAACGATATTACCTGTT
AGCCGGAGAATATCAAAAGAAGACCGACACACACCCAACAACCATCAACT
ATATTTTCCCACTGCATATCCTCCATTTTTAGCCTGGCTGGTTTCAGGCC
CGTTGACTGGCTAGAAGCATTCTCGTTTATTTCTCCGTCATGGCGTGGGA
CCACCTCGATTTCGACAAGCCACATTTGGCATACATAGATACCTTAGGAC
GGGTTACAACAAAGACCTTTACAATAGACTAGTA

>323 359 0
CATGCTTTCCAACCAGTAAGAAAAACCACACGCTCCCCGTCAAATTAATC
AGTAAGGGAACCGAATATGCCGGAGTGCGCAGTAGATTCACTACCGTCCA
GAATACAGAGAAAATTTTCTCCTTTATCCATGGAACTGAGAGGAATGATT
GCTCGCCGTGTCTCGTATCAGACTGATTAACATTCTGTTTAGCTTCATTC
CTCGCATTGAAATCGACTGCCGCGCGGCGGATAAAGGGTGTTGTAAATCC
CCATGCTAAGCCGACTAGCAGAAAGCTAAGAAGGTAATTGAGCACGCCGG
GCTGCTCCGCGGGTGGAGGGGTATCTGGGTCCATTTTCTGTTGTGCAACT
TTCTAAGGT

>324 764 2
GAGTTCAACAACACTTTAAGAAAAATGATATCAGATCTAAGTGCTGGCCT
GAATTCTACCTATCTTCAGGCACTTGCCACCCATCCTATCGGAAGCCCTG
TTCTTCAAGTCATTCTTTCAATAGAACTTGGGTGTATGGGGAAAGAAAAG
GTTAAGGACAAATCTTCTGTTTTCCGTAGGCTTATACCAGACGATACCCT
TGAAACAAAGGAGGAGGGTGTGAATTTTCTAAACAGTCTGTTCTATGATC
CAGTTGGGTCACGACTACTAGAAACGGTTGTTCGAGTTGCTCCAGGAAAA
TTCTTCAAAACATTTTACAAAACAATCATTCGCGAAAGGATCGGCTCTTT
GGCGCGAAACGAGATAGCTTCATATGTTGTTATCAAAGTACTTGAGAGAG
TGAGCAGAGAAGATCTCCAATCAGCAATTGAAAGTATTCTTCTTGAAATA
CCTTCACTAGTCCAACGGTCAAGGCTTAATGTTATCAAAACAATAATAGA
CCGGTCAACAGTTCGGGGTGCTGATACTACTTCATTGGCCAAGGCATTGG
AATCAGCATATGGCGAAGATGGCCTTGTTCGCCTCAAGACGATTCTAGGG
GTTGAGACAACAGTCAAGGATGCTGAATCAGTGAAATCAAAGGCTGCACC
TTCTGCTCAACATCTCCATGGATCGCTTTTGGCACAATCCATGCTACAGG
CATCTGGCGAGCTTGCAACAATGATACAAACCGGCTTTCTTGCTGCGCCG
GTCGAGACTCTAAT

>325 120 0
GGTTCCGCAAGAAGTTTAAGAAAAATGTTACGAAACTGTTTTTACCTCCA
GGTTTCCCAAACAAGGCGGTTGAGAAGGCTTATCTGGAACCCGAGGTAGA
TTCCGATCCCTCTGGGTTTA

>326 189 5
CCCTCAAGACTGAGAAGCAGAAAAAAGAAGGATATGCACTCCCTCAGAGG
AAATATGCCGTCAAGGTATGCCCCCGCCGCAAACGACACTCGTTGACAAT
TAAGTAGCCGGAGAGCAATGGAGATACTAACAGCGCTTTGAACTCAGGCA
TAAACGTTTCATTATTCCCTCTGGTTCAAAGTTTCAAAA

>327 101 15
CCCTCAAGACTGAGAAGCAGAAAAAGAGGATATGCACTTCCCTCAGAGGA
ATATGCCGTCAAGGCATAACGTTTCTATTATTTCCCTCTGGTTCAAAGTTT

>328 952 23
TCGTCGCAAGCTGTCTGCAGAAAAATCCCGCTGCCAGACCAACATATGCC
AATCTTATTCGACATGCCTGGGTAGAAAAGCTCATGCAACCACCTACTGC
TACACCAGAAGCGTCGGAAGCAGCAGAAACTGCAGGATCAGAAGAGCCAA
CCGATACCAGAAGCCCAGACGTGCCCGACCATAACACCGACACCTACGAT
AAGGAGGTCGCCGCGTGGGTTATAGAAGCTCTTAAACGACGGGCAGGTGA
AGCTAATGGCAGGGAACGGCCTGCTTTACACGCCGTGGCACTGGACGCCG
TGCCTAAAAGCCCTTTACTCGAAGGCCAGAGCTAATCGGCTTTTCTCTGG
CCTTTCCCAAGCTTGGAACCGCACGTTTATCGAATATCGCACAACACATA
ACAACCATCTCTCCCTGCTCCATATTCTATGCTCATTGACGCATTAGTAC
CCTTATGTCGGCGTTGCATAAGATAGGATACGGGTGCTGGCCACCGTGTA
TCAAAAGCTACATCGAAAGAGGCCAGCAACTACAAAGCATGACTAACAAT
AAAAAAAGAGAGAGAGAGAGACAAAAAAGAGAGAAACTCACTCGATATAT
TCCTATCTACTAGTATATGAATGCAATATCCCAACCCGAAGAACTAAGTA
CTTCCCTTCCCCTCACCACCCATCTCTCGCGACAGATTAACAATTAAACA
ATTTATCCAACACTACAGTTCCTCCTCTTCCCTCGCTCTTCCCGCTAAGT
TTTCAATGTTTTCCCTCACTATCTTTCTCAAGGGGAGCGCTGACTTACAT
GGTACTACGGGATGGGTTTATTCATGGGAATCTCTATCAATAGTTCACAT
GCTTGGAGAGAAATATTAATTTATTCTTACTTATTGAGCTTGCGTAATTA
CTCTACTTTCGTAGTCGCTGGTTCGTGGAATTTTTAATAGTAGCTGCATG
AA

>329 46 4
GGAATAATTGATAGATAGAGAAAAAAGAGAAAGCGAACAACACCAA

>330 768 137
AAAGGGACTATGGGAAGGAGAAAAAGACGTGGTGAAAGATGTAGAGACCC
TTCTATCCTCGAAAGCAGCAGCAAGATAATCTGGTCGAGTAATTTTATTT
TTTTTTTTCTCCTTTAGAGCGGTATGTAGGTTCCGGTGGTCTGAATGAAA
TAGATGCTGATTGATCGTTGGTTGGGTCAGGTTATCTGGTACATAACTAG
GTATCTGTCTCACTCGTTATTCGTAACATCGTGGCCCTTCTTCGTGAACT
ATCGTACTTCGCTGTCGAGAATCGGTTGGAAAATTGGATAAATAGAGGGG
AAGAAAGAAGAAAATGAAATGGAGGGAAAAGAGTGTAAGAAAATTGGGGC
AGGTTCGAGGCGAAAAGGTTGGCATCATCATCCTAGGGCTAGCTGACTAG
CCTGGAGAGTGCGAGAGTTACATTCCTCCGTTGCCTCCCTGGTTCTGGCC
ATGGTACGTCTGCTGCTGCTGTTGCTGCTGTCCACCCCAGCCACCTCCTT
GGCGGGAATCATAGCCACCGCCGTAGCCACCGCGGTTGTAGCTGCCGCCG
CGGTCAGAGTTGTCAAAGCGGTTGTAGCCTCCCTGGCGCTGGCCATAGCC
TCCACCGCCGCCGGAAGAGCGTTCAGTCGCCTTGTCGACACGAATGACAC
GGCCGTCGAACTCTTGGTTGTTCATCGCATTCAGTGCGGCGTCAGCCTCA
CTGTCGCTGGAGAAACGAACAAAGCCAAAGCCGCGGCTGCGGTTGGTATC
ACGGTCCTTGACGACAAT

>331 3090 -347
ATCTCAAGACCCTCCAGGAGAAAAAGAAGAAGCGGAAACATAATGATGAA
TCAACTACCGCCCAGAAACCCAAGAAACCGCGTGTTAATACCGCCGTATA
CGTCACTGCCATACCTCTCGATGCCACTGTATCCGAAATCAGCTCTCTCT
TCAGCAAATGCGGCGTTATCGCAGAGGAAATTGACAGTGGAAAGCCACGC
ATAAAGATGTATACAGACGAACAGGGCGCGTTTAAAGGAGATGCACTCGT
CGTATATTTTCGTCCTGAATCCGTCAACCTCGCTATTCAGATGCTGGACG
ATACCGATTTTCGGTTTGGTGAGAAGGGTGCGGAGGGTAACATGAGGGTG
CAGCCGGCAGACTTCTCCTTTAAGGCTGTGCAGGAAACCCCAGCAAAGGC
GAACCTGAGGGATAAGATGAAAATCATACGCAAGACCCAAAAACTAAATA
ATAAACTCACCGATTGGGATGATGATGATGTTGGGCCTAGACATTCAGGA
AAGGCAGGGAAGGTTGTGGTGTTGAAACATATGTTTACACTGCAAGAGCT
GGAGGAGGATCCAGCCGCCATTCTCGACATCAAAGAAGACATCCGCGAGG
AATGCTCAAAGCTGGGTGAGGTGACCAACGTGGTGCTCTACGACAAGGAA
GAATCAGGAATCGCCACAGTCCGCTTCTCCGACCCCGAGTGTGCCCAGGC
TTGTGTGCAGATGATGAACGGCCGCTTCTTCGGCGGCACCCAGGTCGAAG
CATACGTAGTTGACGGTAAAGTCCGGTTTAAGAAGTCAGGCGCTAGTGCA
GCTGCTGCCCTACAGGATGACGGGGCCGGTTGGGAGGCGGAGGCCAGCAA
AGACGACGAAGCTCAGCGCCTGGATAAATTTGGTGCCTGGCTCGAGCGGG
AGGAGGCCACTAAGAAGACAGCCGACAGCTAAGCGTGTCGCCCCTCGAAC
AATCTCTTTTTTATTTTTCGGTTTCTATATCACTCGTAGGCTTAGGATAG
CTAGCCCTTGGTTCTGTATTATTATTATTATTATTTCTCCTGCTATTTCG
CTGCTCGCTCGGCCTCTTCATATTTACATAAGCAATTATTAAGCAGCCCC
TTAGCGCCAAACGGCAGTAAACAACGCTAGGCCCGATCGAGCTACCTCCT
TTGCTCACCGCCCACCACGCCCGACTTTCTTCTCCTTTCTTCGACTTCAA
CTTCTCAACTCCCCAACTTCACACAACAAACACAAGAGCAACAGTCCTCG
ACCCCGACCTCGAACACTTCACTCCGTCCACTCCACCCTCAACCGCCCGT
TACTCCCGTCAATATGCGTGAAATCGTCCATCTCCAAACCGGCCAATGTG
GTAACCAAATTGGTGCTGCTTTCTGGCAAACCATTGCTGGTGAGCACGGT
CTCGATGGATCCGGCCACTACACCGGATCTTCTGACCTCCAATTGGAGCG
CATGAATGTCTACTTCAACGAGGCCTCAAGCAAAAAATACGTTCCCCGTG
CGGTGCTTGTTGATCTTGAGCCCGCCGCTCTCGATGCTGTCCGTGCCGGT
CCTTTCGGTCAGCTCTTCCGCCCCGATAACGTCGTCTTCGGTCAGTCCGG
TGCCGGAAACAACTGGGCCAAGGGTCACTACACTGAGGGTGCCAACTTGG
TCGACCAGGTCATCGATGTTGTCCGTCGTGAGGCCGAAGGCTGCGACTGC
CTCCAGGGTTTCCAGATCACCCACTCCCTCGGTGGTGGTACCGGTGCTGG
TATGGGTACCCTCCTGATCTCCAAGATCCGTGAAGAGTTCCCAGACCGTA
TGATGGCCACTTTCTCCGTTGTCCCATCCCCAATGGTCTCTGACACCGTT
GTCGAGCCATACAACGCCACTCTTTCCATCCACCAGCTCGTTGAGCACTC
CGACGAGACCTTCTGTATCGACAACGAGGCCTTGTATAACATCTGCATGA
GAACCCTCAAGCTCACTAACCCATCCTACGGTGACCTCAACCACCTCGTC
TCCGCCGTCATGTCCGGTGTCAGCACCAGTCTTCGTTTCCCAGGTCAGCT
CAACTCTGACCTCCGCAAGTTGGCCGTCAACATGGTTCCATTCCCTCGTC
TCCACTTCTTCATGGTTGGATTCGCTCCCCTTACTAGCCGCAACGCCTAC
TCTTTCCGTGCTGTCTCCGTGCCGGAGTTGACCCAGCAGATGTTCGATCC
CAAGAACATGATGGCTGCCACTGACTTCCGCAGCGGCCGCTACCTTACCT
GCTCTGCCATCTTCCGTGGTAAGGTCTCCATGAAGGAGGTTGAGGACCAA
ATGCGCAACATCCAGAACAAGAACTCTGCCTACTTCGTTGAATGGATCCC
CAACAACGTCCAGACCGCTCTTTGCTCTATTCCTCCACGTGGTCTCCAGA
TGTCCTCTACTTTCGTCGGTAACTCCACCTCCATCCAGGAGCTCTTCAAG
CGTGTCGGTGACCAATTCACTGCTATGTTCCGTAAGAAGGCTTTCTTGTT
CTGGTATACTGGTGAGGGTATGGACGAGATGGAGTTCACTGAGGCCGAGA
ACAACATGAACGACTTGGTCAGCGAATACCAGCAGTACCAGGATGCCTCC
GTCTCCGACGGTGAGGAGGAATACCTTGAGGACGAGCAGCTTGAGGGCGA
AGAGTAAATGCAATGTGCAGGTATATTTCTGGCTCTCACGCCTCTCTTTC
CTCCCACTTGCATTTCCTTTAAGCCATGCCTCTTTCTCCGCACAGCAGAT
GTATCACATCCACTAAGTGCAAGCCTTGCGTCCAATGGACTCTAGCGCGT
GCTTATGCTCCCACCCTCTGTTCTCTTGTCTGCTTAATAATTCCCCAACC
AGCGTGTTCGTTTTGAGGCAAGTCGATATTAGTCACTGAGTGATTACAAA
ACATGATCAATTGGCTGTTTGATATCCCCTCTACAACCCAATATTTTTTA
ATTTTGCTCCCTTTTCTTTTGTTTTTCGGAGAAACAATCATAAAAACATT
TCCCTTTTAATTCCTCAAGATGTTCATTCACTTTACCTTCTCTTTGCCTA
TGTAGATACTAGGCATGCTTCTTATATCCCGACCGAAGAT

>332 432 0
AACGACAAAAGACCGGGTAGAAAAATAACCCGGAAGTAAACAAGACTAAA
TAAGTACTAGAACACAGCGTTAGCTGGTCATTCAGTAGCAGGGGTCGTAC
ATTCTCTTTACCTTTTACTTTTTCGAGAGTTCAACTTCCACTATCTTTGA
CGTCGTGATGTGATATTATATATCTAGTAAGTTAGGGTTCGGCCCGGATA
CCTCCAGGCTGTACCCGTAACTATTCGAATTCGGCGAGCGTCCAATATTC
AGCTGAAAAGAGCCAACTACCGCGAGACAGCCATTCAGCATATCCCTACG
ATGTTATGGCCTATCAAGGATCACAAGGTTGGTCGGCCTAAGTATCTCAA
GCACATGCCCCCATGCGTCTTCTGGAGTAACCGAGTTGATGGCTGTCTAA
GCCTCTGGCTATTTCTCCAGATTGTTAGTTTT

>333 451 80
AAACTTTGGGAAATCTGTAGAAAAAACCAATCACCAGTTCATTTCTAACA
GAGTGGTAATGAATACGGAAAGTATGGGGAACTGTATGGTAGATATTTAT
ACAGACAAGCCTATTTCGAAGGAGATGGGGTATACATGAAGGTTGGTCTC
ACGAATCTATCAGAATTGTAAATTTTGGTATCGGTTCCAAGCAATTCCTT
CTCTCTTGCTTTGTCTGCGAAGTAACGTCTTGCTTGATCTCGATCTTCCT
CAGCTTGGAGGAGTGGAATAAGGTGGATGCGAGACCAAATCTTTTCTCGG
GCAAGTTCATTTCGCTCGCGGGTGCCGATGAAAAGTTTATACAGGCCATA
CGCCATTATAGCATGCATTCCGATGAGATAGTAGACAGGGCGGAACCCTC
GAACAGGTACATTGCGCTTGTACTGGACCGGGCGATATCCCCCAGTAGGGG

>334 1206 34
TAAAAAAACGAAAAAAAACGAAAAAAAAAACAAAAAAAAAAGGAAAAAAA
AGGGACCATAACGCAGGAGAAAGTTTAGAAAACAAAACATAAGACGCATG
AAAGGGAGGAGGAATAGGATGAATCAAAGGACGAACGCACTGATAGCGTC
CTAGTCCTCCCATATAGTCTCCAGGTCAAGATCTTGTCTGCCTTCAGCAC
CGCAGACGCTCCATCGCTTGCGCTTGTCGGCCCAGCCGGAGCCAAAACGC
GATCCGGGAGAAGAGGAAGATATGTCGACGGCACTGCGTCTCTTGAGGTC
ATGGGGGAATCCGCCTGCCTCGGCCGCAGCATCCGCCTTGTCGGCGGCAG
CTTTCAGCCTCGCGATCTGGTCGGCTTCGATGGCAGCGGCTTCGGCGTCG
GGAATGTCGGGGATGGTCTCGAGAGAGGATATGCTGGGGGAGCGAGAGCG
GATGCTGGTTGGGGTAGAAGGCATGGAGGAAGCCAGGGAGAGGGAGTACG
CCGGATAGGGCTCGTTGAATTTGGCGGGCAGGATAAGCGGGGATGGACGT
GAAGGAGACGAGGCCGATGAAGGCGTCGAAGCAGTCGTTGCTGAGGATCC
GAGTATCCCACCGTTTGACATATGGCCATTAGATGTGTAACCATTGGATG
TCTGCCCGGGGGCGTGGGTGAGTAAAGGGGAAGAGGGTCGACGCCTGGAC
ACACGGGGGAGGGTGTTGTGGAGAGCAGGAGACCATGATGGGGAGACCGA
ACGCCCACCCCCGGCTCGGCTACCGCCAGAGCTGTAGGCGGTATAGCTGG
CCGCAGACTGGCTGGGATGACTGGTGTATGAAACTGGCGAGGCCTGGAGC
TCTGGCTGCTCCAGGATGGGCTCTGAAATGGCGATGCTATGGCTACTCGG
GAGTGGCTGGCTGCCGCTCCCGACACTGTCGAAGGAGGTCCGCAACGGAC
TGGGACGCCGCAAAGGGAGCTCATGAGGAGTGACGCCGACCGCAGACGGT
CTGCCTGGGCCGCTCTGTGGGAAGACGTACCTGCCGCGAGAGTCGAGTCC
TGGGGACGAGTGAGCCCTGGCCATGACCGGAGCGCTTGACGGAGCCGCCA
GGGACCGAGATCGAACGTGAGTGTGGCCTCTGGGACCCGGCCCGTTTGCA
GCAGGAGCATGCATAGTCGGCGACAGCATCAGAAACGGCTGCTCTTGTCT
TTGTTC

>335 29 0
AACGAAAAAACGAAAAAACGAAAAAACGA

>336 310 0
AAACACCACCAAAGAAGACGAAAAAGAAACGAAACCAGGAGCAAGATGCG
TGGCCCAGCTCGTCCCACTCGTTTGACTTTGCAGCTGGCATCATATTCCT
GCTGCTGGCGTTGCTAGATCTACAAACTCAAACTTACGAGATTATAGTAG
GCATGGAGGACTCTCGGTATATACTTACTTGCATCTGCCCCGGCCCACGC
TTGGTCCTTGCTGATAACGCCCACACTGGCAGTTATATCGCATTTTCCCC
GTTCGTATTCCATGGGTTGATTGCTGGCTCTCTTAGCCGTATGCTGCTGG
CCTGGCTCCT

>337 155 0
TTTTGCAGCCAGTTGAGACGAAAAAACTGCCCCCAGTGCCATTGAGCCAG
ATTCCCTGGCTGGACTTCCCCGAGATCCGCATTGACAAGCGTGAATCTAT
TGAGATGCCCTTTCGCTATGTAAAAGGGCCCGATGGAGCGCCAATCATGC
CAGAT

>338 109 1
CAGGGGCATTCGTCGACCCGAAAAAACTGCTCCTCGCGGGCCCTTTGGTC
TCGTCAACATGCACTCTTCTCTTCGCGCGCGACCAAGACTTCTTCCTCTC
CCTCCTCAC

>339 1135 17
GCAAATCGTTAGAACTCCCGAAAAACAAATCAGCATCCAATGACAACGAA
ATTTATTCGCAATATGAATACAAAGATAAAGAAATGCTGATACCATCTTC
AGAACCGCAGTGTATGCCCAAGGGGATGATTTTCCCCTCTCCCCGTGCAA
AAACCAAACTTCCAGAATCACCGCCTTCTGCGAAGGGTTGCGCAAGAGAC
TCCCACTTAACATAGAGACTGTAGAGATAATCTTCTGTATTATCACGACT
GACTTGGAAAAGCGTACCCTCGGTATATGAGGTTGCTGCGCCATATTTAT
AAACCTGGAAGGGGTTTATCCGAACATATTCTTGAAGTGCTGTTATATCG
CCTAGCTTGGGATCTCGGGCGACCAATTCCGGATCGTCTGTAACGTCAGG
GTCGGGATTAAAATAATTACAATTGATATTTTCGAATCTCAATTGTAAGG
CATCGGGGGGTACTTCAGTAGTGTCAAGGAGACACAATGTGTGCGGTCGA
GGGTTGTAAGGTTTCCCGCGTCTAAACTGTGGTGTCCCTGCTATTCGTTC
AAACTGACGAACGATCTGCAACATGTAAGTGTTGGCACTCTCAGAATCTT
CGACTTTTATACAAGGGGCATCATCCACGACATGTCCAGCGGTGGCTATC
ACGAGCCTCCGCGGGCCAAGATTTTCAAGCACCCCTATGAACCCAATGGT
TCCATATGAAAAAAATCTCATTGAGATTTAGAGAAAAATGTTCAGGGACT
ATGATCATACAGTCTGCTTGCACGCTCTCGAGTTGTATATTGCTTGGTTT
CCGCTGAATCAAAACTAGAATTGGCAAGTCTCGTAATTCTGGGGGAACAA
CAGGTTCTGCTCCGTCCCAATATATCTCATGGACTAAGCGCTCTGGGGAT
CCAGTGAGCCCAATAGACTCTGTATGAGCTCTATAAGTAACCGGAACCCG
TTAATTAGTGCTCATGATTCATAGAATTAACAGAAGCATATCACCTACGA
AGGAAAAATTGCGAAGCACGAAGGAGCGATGGAATCTCTCAACACGCTTG
CAGCTACACTTTTGGTAACAGTGGCCCCTTCGAATGTCTTCGGGACAAAC
TTGAACACAAACTCGTCTGTCCAAGAGATGTTGTT

>340 93 0
AAAAGAGAATAGAAGAAGCGAAAAAAAGAACAACTCCGGTCTATCCTGTC
CGTCTGTGTCTGTCTGTCCGTCTGTCTGTCTGTCTGTCTGTCT

>341 46 14
AGGAAGGACGAGAAAAGGCGAAAAAAGAGCGTGCAGAAGGACGGAA

>342 288 0
ACTAGAAACCGAAGTTGGCGAAAAAAGGAAGTATGTGCAAAGAAAGAACA
AAAAAAGAGGCATTTTTAGGAGCGAGGGAATCGATATCTGGATTTATAGA
TCCCTTCCTTAACGTTCTATCGACAATCGACTTCACCTATTTCTTACAAG
GCGGCCATGGAGATTACCTGTGAATAAATCATGAGACGACAGGGCAAATC
AAACATGTCACTACAAAGTTGTCCCATGGGGAGTGTGACAAACTCCACCA
GACCAGGACGGGGCTGCCAGAAGCAAAGGGGAATAATA

>343 186 0
TTTTCACTCGAGAACACTCGAAAAAACTGCTTAGCCAAAGCGTCTGGAAT
GATACGCTATTCCTCGCACGTCAGAATGTCATGGACTACTCTCTCATGAT
TGCTATAGACGAGAGCAAGCAAGAAATTGTGGTTGGCATTATTGATTGCA
TCCGAACTTACACTTGGGATAAGAAATTGGAGTCTT

>344 540 0
GATCTCTAGACCACATCTCGAAAAACTTTGGCCCCGTCAGAGTCGATGTA
CTGGGAAAAATCACCGAGTCCATCTTCGCCGGTCTCGTCTACCTCTATGA
AGCCCACCGGATCATGCACAGAGACATCAAGCCGTCAAACGTCCTAGTAA
ACTCAAGAGGCAGCATCAAGCTGTGTGACTTTGGCGTTGCTACCGAGACA
GTCAATTCCATAGCTGATACATTTGTCGGCACCTCCACTTACATGGCTCC
AGAACGTATCCAGGGAGGCGCATACTCTGTACGGTCCGACGTCTGGAGTG
CTGGCTTGACCGTCATGGAACTGGCTGTGGGAAGATTCCCCTTCGACACC
TCGGATACCTCTGCCGGAGACAGGGCGAGTGCGGGACCCATGGGCATCCT
CGACCTGCTCCAGCAGATCGTGCACGAACCAGCTCCCAAACTACCCAAGA
GTGATGCCTTTCCCAAGATATTGGACGAATTTGTTGCAAAGTGTCTGCTG
AAGAAGCCCGAAGAACGACCAACTCCACGACAGCTATACG

>345 1423 98
AAAATCCAGAGGGCTCTTCGAAAAAGGTATAAACAAAACATCAAAATATC
ATGCCGTCCTCGTCTATTTTCAGCACGGGCTCCGAGCGCAGACTCCTCCA
ACGGTCCGGGCTACCTGGAAATCCTTGGTGGCCATTGACAAATCACCTGG
AGAAGGATATTCAACAGAAATTCGTCATGCCGGCAGCTTCATCATTGAAG
GTTAGACTCGGCGGCCAGCGATACCGGCAATAGGGCCGGTAGCACCGCCT
AGAAGGTTTCCAGTGACTCCCTTGACAGCGCCAGTGACTCCTCCAACTGC
AGGAAGTTCACGCTTCTGGTGCTGGGTGACACCCTTGGTGATGTCCATGA
TTCCGCCGACTGTGTTGGTAGCACCAGTCGATGTCTGTCCGACAACGTTT
GCGCCGACGATGCTGCCAGCTCCGCCCACGGTTCTATCAGTAACACCAGA
AACCATGTTGTTAACACCCTCCACACGCTTAACAATTCCTCCAGCGACGT
TTCCGGTGGCACCACCAACGAGGTTCTTGGCAGTACCAACAACACCAGTA
ACTCCGTTCAAGTTAGGAAGAGTATCTCTCTTAACGTTGCCAACAACCTG
ACCGGCTGTTTTACCAGCGGTGTTCGTGACAGCACCGTTGGTAATTCCAG
TGGCATCGTTAGCGGCCTGACCAACAACATCACGCTTGAAAGCAGTAGCA
CCGTCAACTGTGTTGCCAGCTGCTCCATTAACAGCATTGCCAGCGACATG
AAGGGCTCCGCCGGCAGCGTGGTTGACGACATCACGCTTACTGTTAGTAG
CACCGTGAACAACATCGCCGGCAGCTTGGTTGACAGCGCCGCCAGCAACA
CCAACAGCACCACCAGCAGCGTTGTTAACAAGGTCACGCTTCACAATGCT
TCCGGTCTTGAGTCCGGCAGCCCCGCTAGCGACGCCGTGGACAGCACCGA
CAGCACCGCCAGCAATTCCATTGACGACATCGCGGCTTGCAACACCTGGG
GCAACGTTGTCGACGGTTCCAACAGCACCCCTCGTGGCTGGTACGTTGTT
ACCAACTCCTCCGACAATGGTGGGAGCGGCCATGGCAGAGCTGGCCATGA
CGGCCGAGAAAACGATGGAGAGACGCATTATGAAGTTTGTTCGAAGGAAT
GTGGTTTCGAAGAAATGTGGTTTCGAAGAAATGAAGGAATGAGAACCAGC
AAGGGGAATGACTGAAGAGACTGGAAGAAATGAAGAGAATGAATGAGTGA
CTTGTCTCAAGTTGGTTGCTGGATGAGAAAAGAGAGAGAAGAGCCCTCCA
GAAGGGATTTGCCGTCCTTTTATGCTTTCTGTACTCCCGAGTACAGCCCT
CTTCCGAGATGTCACCCTTTTCTCTCACCCGTCATTGCAGATCCAGGTAC
AATCTCGTGTCTCCTTTTGGGGG

>346 46 0
AAATAGAATGCGTTAAAAGGAAAAAAGGGACGGGCGAGAGAAGACC

>347 415 0
GGCTGGGGACCATAGCAAGGAAAAAGAGGAGGCTGGGGAAGTTGATATCG
GCGTAAACAGTGGGATAGAAGCTGATTTGACGGATAGTCGCGTCAACCGC
GGTTCCGTTGCTTGGGCTGGTTTACGTTCGCCACCGGCCGTTACCAAGGC
TCGACCTGATTGTTTACGCCCCCCAGCCCCCGAATAACCGAGCAGCAGCC
AATCTGACGAGGGAGAGAGCCTTAAGCGCGTCATCCGGGGTGGTGAGAAG
AGCGAGACGGAGCTGTCAGTGACGGAAGAGCCTCTGTCTCCACGGCTGGT
GGGGGAGCGAGTTGCCGGTGCCATGTGAGCGCGAGCACCGCCACATGCCT
CGTCAGTGTAGTCGTATCCACGATATACAGCTGAGTAGATGAGTTGCGTG
AGGACGGACTGCTAT

>348 1758 48
TTTAGTTTTGCGGCGGAAGGAAAAAAAAAAAGGTTAGCTCGACCCTAAAG
CTGAGCCCTAAATTCCCGATTCGGCAGGATGTAAACCATGGATGCAAAGA
TATATAGCAAAGTAAAGCAAGGGTGTTTAGTAGATGTTCAACTAATTATA
TATAAAATTCTAATAGTAGGATCCAAGTTCTCTCTCTGAATTATAGCTGT
ATATCCACAGAACCACAGAATATATGGATGGCCCGTGATCTAGATTGGTA
TAGAATAAGGAGCTCTCAAGATAAAGGCTGTAGGATGACATTATCGATCA
GTCTCACAGGTACTTTTCCTCCTCCAAGCCCGCAGTCTTCGCCTTCCTGG
GGTTCTTCTAGCGGAAACATCTTCACAGCACCGCTTAAGACCGCACCCTT
TGATTCATCGACATGGTCCAGCTCCTCTAGTGACTCGGGGTCTGCTAGAG
AAATATAGTCCACTTCAAATCTAGCACGTTTATATGCAGGGAGAAGCTCC
TGTTCAGCCAATGTGGATTGTGCAAAGGAATTTGCAGCGCCGAGTATTTC
CTTTCGCAACTTCTTTCCGGATAGGTAGACAGCCTCCGCTGCTCTCAAGG
CACGGGACAAAACCAAGCCAACATTTCGTCGTCTAGCGCCGAGATATACA
TTACGCGAACTCATCGCAAGGCCATCTGGTTCTCTTGAAGTGGGACCAAC
CCTGACCTCAGTGTCGATATGGAAATCCTGCACCATGCGTTTAATAATGA
TAGACTGCTGTACGTCTTTTTGACCAAAGTACACACGGTCCGGAGTCACC
ATGTTGAATAGCTTTGTACACACAGTAGCAACCCCGCGGAAGAAAACTGG
TCTAGAAGCTCCCTCGAGCTTGGTCGCCAGTGGTGTTATAGTCACGAAGC
TTCCGTTTCCATTCAGCTCGGATGTGGGAGGTAGCGTAGGGTACACTACT
TTGGTAGTAGGAGCAAAAATTGCCGTAACACGGCCAGATCCAGTCCATGA
CTTGCTTTCAAACTCTGTATTGAGAGTCTGTATCTTCTCCAAATCTTCGT
TCCATGTCCGCGGGTAGCTGTCCAAGTCCTCATTTACTCCAAACTGTGTT
GGATTCACATATATACTGACAACGACATCAGTGTTTTCCTGGGCAGCCTG
TCGGATTAGAGACATGTGACCATCATGGAGAGCACCCATTGTAGGCACAA
ATCCTACGGTTCGACCTGAGAGGAGGAGACCTTTCCTATATTGCCGAAGC
GGTGGTACATCCCTGAAAACGGCGATTGCGGACTGAGATAGACATCGGCG
CTGGCCGGTAAGCCTTATAGGCAAAGCTAACAGAGAATCGTTAGCTGTAT
GGCATTACTCTCCGGCGGAGGGCACTCAATGGCTTACTTGAGACTCTTCT
AGTCCACATCATTAGACTAAGCCGCAAGTTGTGTGACATTCAGCATGGAA
AAAGCGAGGGAAAAGACGGCGGGTATGCCAGACGGGCTTTGACTCTACAT
TCTATGTCAACATGAAGAGGTGTTTATTTCACTTGCACGTCCCCCAAGGC
AGCCTTTGAGCTCGCGATCGTGCTGTCTTCTTCAGCGTTGCTTGCAGTCT
TCCTTGTTTTTACTTGTTTCTTTTCTTTTACTTTTATATCTTTTTTAGCC
GCCCTCGGCTCTTTTTTTCCATCCATCCATTTGGTTGGGGTATCAGGTGA
CCGCGGGCCGAGGTTAGTCAGCAGCAACGACAAGGAAGAAAGCCGACAAC
AAGTAGGG

>349 94 0
AAAAAGGTTGTCCAACCAGGAAAAATAAAAATAAAGCCAAAGATAAAAAA
TAAGGAGCTGGGACCCACTTGGCCTCGGCCGAGCCTCGCGGGAT

>350 559 0
ACCAAGAGGAAGGGAGCAGGAAAAAAATTATCTGATCCCAAAGAACCAGT
GAGCAGGAAATATCGAATCTTAGTTGATTTATTTTAAAAGCATGCAGGCG
TGCGAGCTTAAAAAGTGTCTGGCCACACACACCTCTTCCAGTCCTGGTCC
CCCCAAGGTCTTATCGAGCAAATACTACCCAACCACGGCCATCGCCAGAA
GCGTACAAAGAGCCAGGAGGCGCAACGACGGGACTCACAGCCGTGACAGC
GTGCATGGGCACACAGATGATGGGGACCAAGGACGGGGATCCGACAGGTC
GAGTGGTTGCGTTCGGGGCAGGGGGCGGTGCTAGGTTCGGTCTGCTCGGT
TTCCCTGAGGCCAAACTAACTACCGTAAGTAATCCTTCTGTCGCTCCTGT
CTATGTATACGGATGCAGGTGCACGCTGAGTGGCCTGGCTGCGCTGGTTA
CCAGCACAACACAGAGCGTGCCTGCAGGGCTACTACTGCGGCTTGTGTGA
AGAACTAAAATAAAGCTGCCTGGGAGCAAGCCCATCGAGCAGCTGCTTTG
CTTGGTTTT

>351 1116 7
ACGAAGAGCGTGTAAACCGGAAAAAGGTGTCATCTTTATTCCAGCCCTGG
TTTGAATAAAACCTTTTAGTATTTCCTATATGGATCTGCTGGATTTTCCG
TGCTGTCGACGCTGCGATTTGGATGTGGTGTTTTCGTGCAGAGATTGTCG
GCCAGTGAAAGTGATTCCGCAACCGAGCACATATGATGATAGACCTCATG
TTAATGAAGACTTCAGCATCTTATCGTTTGTGAGCTATGTTTAACCAAGA
CGTAGGTATTGAATGGCCGGCATCCCATGCCTAGCAAGACGAATTTAGCC
AGTATTTTCGCCGTTTCGGCTTGTTGACGCAGAAATTTGATCCCCAGCCG
CCACTGATGCACTAAGGATGCCGACATCACTCGAGAAGCCATTTCATTCC
AGGGCAACGATAGACAGTGCCATTCCAAATACTCTTCTGTTGCATATTGT
GGGAAACACGGGAATGAGTCCTTTTACTACTTACAGACCAGTCGGTATTT
GGTTATGCCTTGGATTTCAAGATATGCCCTTAGGTCAGCTAAAGAGATGA
GACGCCAACCAAGTACTTTTTCACTTAGAGTAACCTGTATGGTGACCCCA
GGCTTCGTTTTCATACATATTTACAAGGTTGGTCTTCGTTATAAGATTGA
ACTTGGAACCGTCCTTTCATACGAGCCTTGTTAACTCTCGGCAGTGGCAG
TTTCTAGCTGCCTAACTGCCTTCCCCAAGGCTTGCAATAACCCATACATG
AGGTTTCGTCACGTCTTGGGTACTATATATTGCAGCCCACGCCAATTCTA
GCCCTAGTAATAAGCATCGTTGGAAATGAGACCATTGGCAAAGACCCAGC
ATTGTGACAGCGGTCTATGATCGAAGCTAGCCACCTATCTAAACTCGATC
GAAAGGATTCTGGTTTGGCATAGTAAATATATGCTCGATTGGATTGAATA
CGGGGTAGAAAAGGTCCATTGCTTCCATGAAGTCGGCTTGCTAACGATCG
AGAGGGGAGACACTCGCTTATGTTCATCTGAGTTGCTTTGCTGCTGAGAC
GTTGAGAAGACTGTCTTTGCTTTACATCCTTCAGGGTCTTTCAAAATATT
AACATCCTTGGAATCC

>352 186 1
CCTTCGCCAGGATTAAAGGGAAAAAAAAAGGACAACTGCAGCTGCAGAGC
TTTTTCTATTCAATAACTATTATTCTCTTCTTCTCTCCATCGAATGGGAT
GCAGCTTGATCGATAGACTCGGCCGGCGAATTTCATCTACCAGCAGCCAA
ACCGCGCCCTGCCTCGACCTCGCCGCGCGGCGGACA

>353 555 1
CCAGTAGAAGAAGGAAGGGGAAAAAAAAAGGACACGATGGAGGAGAAATT
AGTCAAGGTCGGCCTGGTGGTCGAGAAGATGGCTGCCATGCTGCCTGAGA
TCCCCATAGCAGAGCCCATCACCATCCTGCCAGAGCCGGAGCCGGAGCCG
GAGCTGGAGCCAGACTCGGGCTCTGACTACACCCGCTCGCTGGAGACCGC
TACAGAGACCGCGAACAGCACCGAGCCCGAGGTTGATAGTGACAAGAAGA
GTGACTCTGAGACTGACAATGACCCTCCAGCTGCGTCTAACGGCATCCCA
ACGCCCACCCGGCCCTCGCCAGCGCCGCCATCGCCCCATGTCTCTCCTCA
CGTCGAACGCAGCAACCCGATGGGCCACGGAGCCGCCCAGACAGTCAGCT
CGAAGGACCCCAAGGCCGCTGCCCAGGCTGCCAGTGATATGAAGAACGTT
GTTCGCCGGAAACTGGCCGGCTACGTTGGGTTTGCCAACCTGCCAAACCA
GTGGCACCGCAAGAGTGTACGAAAGGGGTTCAACTTTAACGTCATGGTCG
TTGGT

>354 26 7
ACCATGTCAAATCCAGGGGGAAAAAA

>355 45 0
ACCATGTCAAATCCAGGGGGAAAAAGTCAAACCCAGCCATGTTTT

>356 1603 86
AAAGAAAATGCTAGATGGGGAAAAAGATGGCCATGAATTAAAAAGAAAAG
ATAGGCGAAGTAAAATAAAAGATAGGGTAAAGGGGAAGCAAACAATTATA
ATATTTATCAAGTACAAAGCTATGAAGGACAAAAGATGGGCGGGAGGTAA
GGTGGTATCTGGAGAGTGGCGAGGACGAGGCAAGGCCAAAGGGCTCGAGG
ATATAGAGTAACGTATGCTAGGACCAGCAAAGCATTTGCGAAGGTAATAG
GGTGGCTGTTAGGATGTTGATGCAGATGTTCAACAGCAAACCAACATCGT
GGAGGAAGCAAGTATTAAAACGGTTAATGTAGTTCAAGTAACAGGGAAGT
AATGCATGAATATCTAAAAAGAAAAGAAAAGCCCATGGCAGAGTAAGCAG
GAGCTCACAGGTGACGGGAATAATCATCGTTGTGTGATGAAAGATGTCGA
GAAATAACCCAGAGCCACCTCCCTACCCTTTTGTGAGAAAAGGAAGTAAA
AAGTCAGACCTCTGCAAACGCCAATGCTCAGGAACACCAATCCCCTTTAT
AATGAGACCTGCGCCGATTGTATGAGTAGTATGTCGAATGCCCACGGATA
GAAAATTGTATATGTCCGGCGAATGAGCTTTCAGCCCGGGAGGAATAATT
TTTTGTAAAGAAAATTCATTATCCATACGAAGTGCAAAGCAGAAGAGAAA
AATTAAATTTCTTTACTCAGATGCTTCACGCTTGCGCTTCTTGAGTGGAC
GCTTCCGGTTTGTGAAAGGCGCAGAGGACTGGTTGTCTCGAGTAGAGAGG
CCGCTATCTGACGATTCACTGGTCGTCGACTTGTTAGCAGCAGCCTGGGC
AACTTCATAGAGTACGGCTCCGAGGGCTCCAGCATCTTGGTCATCAAAAG
GGGATGATTCAGGGTGATGGTCAGACATGGTCATGGGCATCCCAGAGCCA
CCGTGGGTGCGTGTGTGTTGAGCAAGGTTGTCACTGCGGGAGAACTTCTT
GCCACAGTCCTGACACTCAAATGGTTTATCTTCGGTGTGCAGGGAACGGT
AATGACGCTTGAGATGCTCCTGACGCCGGAATCGACGAGAGCAGAGGGTG
CAGACAAAAGTCTTGGATGGGTCCTCGGTCAGGGACTGTTTGCGACCACG
GCGGCCAACAGGGACCATTGGAGTGGGAGCTGGAGTCTCTGAGGATGTGG
TGCTTTGTGGATTGGTCTCCGAGCTCTCATGGCTAGGTGCACCTGATTGT
TGCTGTGCTTGGGTGGAAGATGAGTCAGTGTGTGAGGCGCGGTTGTTCAC
ATTACTCTGAGCAGTTCGCACGATGGCACCAAGGCTGTCAGCATCACTCT
CCTCGGACCCAAGGGGAAGTTGCTTGAGTCGTCGGCCAACAGCTGATACT
CGCTTTTTTGTCCTCATGTCTTCGGCAATGTTGCACTGCTCAGTAGTGTC
GAACTCTGGAAGTGGGATACAAGAGCGGGCGAACAAGTCACTTTCCTCTA
AATCATCCAAGCCCTGCTCGCTAATAATGTCGTCTTCATGGGATGCAGTC
GTCGTAGTGCCGTTGTTGGCGTTGCTGACCGTGCGTCTACGTTTTTCGCC
AAG

>357 305 0
AAGATTTGAGTCCGCCATGGAAAAAGTATATGGCAACTATAGAGAAGTTT
CAGATCCGTCTACCTGGACCCCTCCTCCAGCCCCAGGAGGCCATCGTGGC
CGGTATCTATGGACAGATGCATTTGGAGTTGTAAACTTCCTGACATTGTA
CAAGATGCACTCCGAGCTAAACGCTGAAAACGGATACCCAGAGAGATATC
TCACATTCGCAGAACGACTTGTGGAGACCGTCCATGATGTGCTAGGAAGA
ACTCGAGATGGAACTTCCCGTCTACCAGGTGCCACTGATCGGAGCCCTTG
GCTGG

>358 46 0
ATTAATGGATGGAAGCGTGGAAAAAATTATAAACGACTAAGATAAA

>359 450 0
AAGAGGCTATGCCGTAAATGAAAAAGGGCAGCTGGGAATGGAGGCCGAAA
GAAGATGCAGAGGCTTCTATATATGCGATGCTGTGTTCTCATGAAACAAA
TAGACCGTCATATGTACGTTGTTGCGTATGTTAACTAACACTCGCTGTAA
CAGGCGAAAAGGAATCAAGGCAGCTTTTTGATGTGACCGTTCGAAAAGTC
GGTGTCGGCGAAGTCTGGTAGACGGGTTATTCGATCGATGCTTGGTATGT
AAAGGCCGTTTCCGAATAAATAGAGTACCACAAGCCAGGTGACGACGAAG
TTGGCAATATGGTGTAGCAGGTAAGCGTATGTGACGCCATATATCGCGGC
GTATACTGCAAGGAAGAAAAATAGGCCGGATGTGATATGTTTAAAGTTCG
ATGTAACCCGTGGTATCTATTGGTCTTCCGGTTGGTTCTAGGGTTTTCGT

>360 645 11
TCTTTTCAAGAACAGTAATGAAAAAGCCGCCGGTGTCCTGCATGTGGGGG
TATACACGCATGCACCGCGTGAGGTCACCAACGTCGGCATCTCCTAAAGG
TGGAAACATGCCCTCCACAAGCCGGCTGGCCGCTGGATTAAGTTTTCGCA
CTTCCTCCTCCGCCTCTGCCCAGTTCTCATATATGCGTCCAGTCTTATCC
ATGATTTTCCAAGTCGTCAGACCCGGCCGTCTCTTTAGTTCTGGAAGCTG
GTTTTCACAGTCAACGATCTCAACTTTGCTAGACCCACCGCATCTATCGA
TGACATGGGAAATAACAGCTTCGTTCTCGATGGGGTTCATGCTGCAGGTA
GAGTAAACCACACGGCCTCCAACCTTAAGCATCTGTAAGGCCCGGAATAA
GATGCGTGCTTGAGTGGCAAATAGTCCAATTCCATTCGCAGGGTTCCAAT
CATTCCATAGATTGAAGTTCTTCCTTGTTGTTCCATCTCCCGAGCAAGGT
ACGTCTGCTAGGATTCTATCAAATTTGAGATATCTGTTCTTTGCAGGCTG
GCCATCAGCAGATACCGCCGGTAGTTTTATGGAAGGGTATACAGTAGCAT
CATGGTTCGTGACAAGCAAGTTCGGCGAGTTTAATCGCTTCATTT

>361 446 0
ATACATCACCAGAGTTTATGAAAAAGGATGAATTTATACTTCGGTTATGC
AATAATGAGCTGGACAGATGGGAGGCCCGATGGCATTTGATCGTAGATGA
AGGTGAGACTCATTTCAATTTACCTCCTGACTACCTGGGATCGAAGCTAA
CGTACTTTGAAGCCGACGCGACTCTTGCCCAGCGATTCCTTGTTCGATTT
TACGGCTATCATTTGAGATTATTGCTCCATTCCTTTCAATTACAGCTATC
CATCGCCAACGGGTCTGCTTCTAAGCCTGCGCTATGGGTGTGCTACGCGA
GCTCGTTAGAAATGGTCCGGTTAATTATAGATCGCCTTGGGGCAACTTCC
TATTTATATTATTGCCAGGATTCAATTCATGTGATGGTTGCATACGCTGC
TGTCGCCATTGTAAAGGTTGGTGGACTTAAAAGATCTATGTACAAA

>362 651 0
CAGAATACTACGAGAAGCTGAAAAATTACGGACCAGCGAGTCCTCGCCTT
TTAATATGAATACTAACCCGGACGGTATCTTGATCGTTTCCAACACCGCT
GGCTCTAATCCTCGGAGTAAGCGGTACGAGGAGGACGCCCGGAAATTAGA
AGAATATTTGGGAAAGTTGAAGATCAAAGTGTTTAGGTCTCCTGCTGGGA
CGTCGGCGGTGAAGAAGCCGTTATCGTATGCGGCAGTTTTGGAGTACCTG
AAAGGGAATGGAGTGGTGGATAGGGCGGATGAGGTTGCTGTGGTTGGTGA
CCGGGTGGGAACGGATGTCCTTATGGCTTCATTGATGGGGTCATGGAGCA
TTTGGACGAGGGATGGGGTGACGCAGGATATGAAGGGGAGAGAGGGGAAG
AACTACCGTGGTACCCTGGCGGGCGTGGAGAGGTATTTAGTGAGAAAGCT
GCAGCGGAGCGGAGTCGTAGCTACTCTGCCGAAGTCATGGCAACATCTTT
AGGGGTGTGTGGTTATTTTATTTCTGAATAATTGAATAGAAAAGGGAGCC
GGGCCTAGATGGTCTGGGACATGGCGTTTACGGGGGAGGGTTTGTCTTGT
GGGGATTTGGACCGTTAAGACTGATGGTAATGGGATAATGTAACAATAAAA

>363 234 0
GAAAACGACATCCAGAAGTGAAAAAACATCAATTCAAAGAGATATCTGGC
GGAAGAGCAGACAGAACGAACAGATAACGATTGATTTGCCCAGCATGCCC
AGGATCTATCTGTGGCTGATGTCTTGCATGGTGCTCGACGGGCTGTCCAT
TTGACTAGACGCGGGGACCCCGTTTAGTTACCATTTAGTTATGCCCGACG
AGTTAACTACAATATTATACCCCGGCTCTATTTT

>364 703 11
AACCGCACTATATGTGATTGAAAAAACTACATCTGAAATTATATCAACAA
TACGCAAGTATTCCTTAGAGAACCGATCGCCATCTTCGTCTACGTATTTA
GCAAACCCACAGGCCCCCGGCATCACGATACCCATTCCTTCTACACAGAC
ATCTGTCTACATACCCGCTTCGACTGTGGCTTCTGCCCCCACAGACGATT
TAGCCGGTGTTGGCGGAGTTCTAACACTTCCACGCCTGCAAAGATTAAGA
AGGCAGTGGGTTGGAATGAACAGGGCGTTTGCGGGACATGGCCATGGCAT
GGGCCAAGGCAAGCTGAATGAAGAGGAAGTCGGCGAAGCGTTTGTGAGAT
TTCTAAATGCTGAGTTTGAAGGCATGACCGAATTCTAGGTGAGATCTAAT
GATCAATGACGAACATAGTATGAAAGCATATAATTATCTTGAATCTCAAA
TAAATTTCAGGCTGTTGAAAATTTCGTAACATGTAGTCGTGAATCATGTA
TGTCCTCTGGGTGTGTAAACAAGAACATAAAGGGAGCTATAACAATGGAA
GGCAAAAATTATAGATTCAACCGAAGAGAAAGGAAAAGAAAAGAGAATAA
GGTTGAAGTATATGTCCCAAGGGCTTTTCTTCCGTTGGCTTCCGCAGCCC
ACTGACTCTCCTGCCCGGTTTTTTGTACGAAATTTTTTTGTCAGAAGTAA
CCA

>365 1136 31
CCATGTATACCCATCTATTGAAAAACGCCATTTAAACACGAGGTATTGAC
GTGGTCAGTAGCAGCTGCGCCCGGAAAACTATATCGAATCTATCCACGGT
CAGCTCATTATAGAATAGAATAGAAAAGTGACGAATCATGACAGAAGGGT
ATCAATAGATTTCAAAATCGCCTGTCATACTCGACGCAGTACAACCATGC
GCAGCACGACTCTAAACAGCCTTATTTCGACTACTCTTGGCTTCTTTCTC
CATTTGCAGTCTTTCTTTCCTCGCTCGTTCCTGGGCATCAAGTCCAGTCT
TGGTAACTTCGTGTTCCTTGTTGAGCTTCTTTTTCTGTAAAAGCAAACTG
ACTATAAAACCGATAGCAGCAAGGGCGGTATAGAATATCCACATGGTGCT
CAAACTTTTGGTATACGCGTCGAGAACTGGTTGCTTTTCGTCTGGCGGGA
GAGCCTGGATGATATGGACCGAAGCTCCAGCAGAGACTCCCTGCAGAGCT
TCTAAAGACTTGGGGCTGAGGAGGTGTTGGATCTCCAGAATGTTACTCTG
GAGTCTGTTCTGGATTATGACACCTCCGATGACAACGGAGATACTGCTAG
CAAGATTTCTGCAGAAGGCTATGGAAGCTGTGGCAGTTGCTATGTCACTG
GGCCTTATATGGCTCTGAAGAGCGATGATGGGGGCCTGGAAGTTAGGTCC
AATACCCATTCCAGCCACTAGTTGATAGAGGATAACTTTGACCAACGATC
TGTGTGATGGGAGATTGATATAGAGTCCTGTTCCGAGAACTAGAACGGTC
GTTCCAAACCAGATTGGTGGAAGGCAAAGACCGGTCTTGCGAATGAAGAC
ACCGGTGACCGCAGAGACGATAGAAACTGCTATAACGTTTGGAAAGAGGA
GTATTCCCGACTTTAGCGGTGTCTCTCCAAGGACGGCTTGAAAATAGAGT
GGCAGGAAGAAGCTTCCGCTAGTATAAATGGCTCCATGTATGAGGACCGT
TCCATATGCCGCAAGTGTGGACCGCTGGGTAAAGAGCCACAGCGGCATGA
CTGGATAACGCGAAACCTTCCACTGAATAAGAATAAAAATGCCCCATGTC
ACTATTCCGAAAACAATCAAGCATATGACTGTTGGG

>366 437 0
AAAAAAAAAAAAAAAAAAATAAAAAGAACAATATAGCTAGATGAACGGAA
CGAGACGAGCCACCAACGGGACCAAAATAATCAGCACATCAACATCACCA
GATTATTGAGAATCGATGGAGGACGGCGAGACCACGAACCGTGCCCAAGA
ACCGAGCCGTGAGACGAAGCGAAAGAGGAGATACCAACACGTCGTTTTAC
GGGGAGTTAGCGAGATGGATACTGATTTTCCTAGATATCCCCTTGGTTTG
TCCTAAGGAAGGCAGGCCATAGTTAGTGAGACTGCGATACTTAACATTAT
ACCCAGATTACCAAATTATAACAGCCAATCCTTGAGTGCACATCCTCCCG
AGAGAAGCATTTTATATTATAAGCAGGTACCCTCACAACCCAAGACGCGA
TGCCAGAAGCAAACAGTGATCTGTCTACCCTATAACA

>367 586 0
AAAAAAAAAGAAAAAAAAATAAAAAGAAAAATAAAAAGGAAAAGAAATAA
CAAATTAAGAATAGGTTAATAGGTTACTAGGGGGGTACTATTCATATGAA
AATTCAAAGTCCCCCTCAGCAGAAGCAGCTGGCATATTTGCGCCGCTATT
TGTGTCACTGGGCAGGGGATGCTGAAGGTCCAAAGAACGCTGACCCTACC
ACAACATCTGATAGGGTACGGGAGGCTGGAAGGAGGAGAGCTGCGCCTCA
CATAAAAAGTTACATCCGGTTTTCCGATTCAGACATGGACAGCATCGATT
GGGCAATGATTACATCCGCTAACCTCTCGACCCAAGCATGGGGAGCTGGG
GCTAATACCCACGGGGAGGTGAGAATCTGCAGCTGGGAGATAGGCATTCT
CATCTGGCCGGACCTTTTCCGCGAGGAAAATATAGAGGAGTGCAGTGACA
GCTCATTAACCAACCATGTCAAGATGATCCCTTGCTTCAAGCGCAATACC
CCCTCTGAGAAGCCACTGCAAACATCGGAGAACGACTCCATAAAAGTGAC
CCTGCATTTGGACGCCACGAATATGACAAGGGTTGG

>368 1236 46
AAAAAAAAGGTAAAAAAAATAAAAATAAAATAACCTCCAAGATGAGTCGA
GAAAGTCGAAGCCAAAACAGCGACAGCGCACGCAAGATGGCTGCCAGAAC
ACTCAGGATAGGTCTCATTCCGGGCGACGGGATCGGTAGGGAGGTTATCC
CGGCCGGTCGACGCATTCTCGAAGCTCTTCCAGCGTCGTTGGGCTTAAAG
TTCTCCTTTGTCGACCTCGAGGCGGGCTATGACACCTTTCTGCGCACCAA
GACTGCCCTGCCAGACAAGACGGTCGAGACCCTGAAGAAGGAATGTGACG
GTGCTCTGTTTGGAGCTGTTAGCTCTCCATCAACCAAGGTCGCAGGATAC
TCGTCCCCCATCGTCGCCCTTCGCAAGAAGCTAGACCTCTATGCAAACGT
ACGCCCAGTCAAGACCACGGCCGGCGCCAACGCCTCTGCCAGACCAATTG
ATCTCGTCATCGTCCGTGAGAACACCGAGGACCTCTACGTCAAGGAAGAG
AAGACTTACGACACCCCAACGGCAAGGTAGCAGAGGCCATCAAGCGCATC
TCCGAAAATGCCTCGTTCCGCATCGGTACCATGGCGGGCGAGATTGCGCT
CCGACGACAGAAGATCCGTCAGGCTCAGTCTGCCAATACCACTACTGCCA
GTCCCATGGTCACCATCACTCACAAGAGTAACGTCCTCAGTCAAAGTGAC
GGCTTATTCCGCGAGACATGCCGCAAGGCCCTGGCCAACGAAAAATTCAG
CGGCGTCAACGTCGAGGAACAAATCGTTGACTCGATGGTGTACAAGCTCT
TCAGACAACCCTCATACTACGATGTCATCGTTGCTCCCAATTTGTATGGA
GATATTCTGTCGGACGGTGCTGCCGCCCTCGTCGGAAGTCTAGGTCTGGT
TCCTAGCGCCAATGTCGGCGATGGGTTTGCTATTGGTGAACCATGCCATG
GCAGTGCTCCCGACATCGAGGGCAAGGGTATTGCCAACCCTATTGCTACC
ATTCGAAGCACAGCTTTGATGTTGGAGTTCTTGGGCGAAGGTGCGGCTGC
TGCTAAGATTTATGCGGCTGTCGACGCCAATTTGGATGAGGGCAAGCTCC
TTTCCCCTGACCTTGGTGGCAAGGCCACTACTGCCGAGGTTCTGGAAGAT
GTCCTCAAGAAACTCTAGGTCTTTCCTAGCATAGAGATTACCTACCACTA
CAAGCTCTGATCTTGTACACTTAGACGGATGGTTCA

>369 559 12
AAAAAAAATAAATAAAAAATAAAAAATCCGTTAACCCATGAATAAAGAAG
CAAAGGAGAATGAGATGAAGAGCGAGTGGTTACCATGTGAAACACTCTTC
GATGAAGTCGACATGGGTAGGAGTTTGTCGTTGTCGACACGCAAATCGAA
TCTCGTCGCTCAGGCTTCCCGTTCCGCACACCATGACACCCATGGCCCCG
ACCTGCTTTTCGATTTCTCCGTCAAGGATGGTGCCAATATCAGGCTTTCC
AGGGAACATCTGGACTGTCGTGCTGGGGCTGTGAATCTCCTTGGTGTTGC
GTGGTCGAGTGATGAAGAGCATGATCCGGAGGACCTCTCGTCTTCGGTTC
ATGGACAGGATGCTGGTCATCCAGGGCCGGATCCATTCAAGATGTTCGGG
AGATTGGATCACCCATACGAGAGTTAGGCGACGGGTAGCTACTGTGCCGT
CTGCAAAACCAGCTACCAAATGGCGCACGTAGGAGACATGGTGGCTGATG
CCAACACCCGCGGCAAAGAGCACGACTGAGCCGTATGTAGTTCTAAGGTA
CGTTTGTTC

>370 1552 -166
GAAAAAACCTTTTAAAAAATAAAAAACGTAAACAAAGTAAAGAACAAATA
AACAAGGGGACCAATACCGGAAGGACAAGCCAGAGGCATCGCCGAGCTTC
GCCGAGATAGCCTGACGGACATCACGTCACTAAGTGACTACTAGTTAGCC
GGGCAGATGACCGCGAAAACGAGTCAGAACTTCCGTATTTTTTCTGACAG
CGGTTTCTCTCTCTCTCTTTGCCTTTCTGTCTCTGCTAATGAAATTACCT
CTGCTACTGTTCTTATTATCGCCTAGTTATCAGCATTGGCATTATCTCCT
GTAACAGATAGAACGGGGACTATAACTTATGCGCAGTGTTGTCCCTCGAG
GGAGTAGCATATTCCAGCGATTCTACAATTCAAAACAGCCAATCTGTTAT
CCGCTGCTTCCTGGTGGCAGAACAATGACGCAGAACCAAGCAGGCGAAGG
GGAGCCAGCTTCCGCAGCGCAATACCACCGACACCCGAAGAGACTGATAT
TTGCACCGGGTGATATTGCCGCTCCTCTATCGGAGGGCGCAGGGCCAACA
CAGAAGATAGCCGCCATGCCGGAAGACTTAGCCGCCACCCCTCTACCAAA
ACACCTATTGACAGTCGACGAACCAATTACCTCCGGTACTTCCACGCCAA
TTGCCAATGCAGCAGTTGTGTCGAATCCATCTCGAGCACACCAATTCGGC
ACCAACCCCCCATTACTTTACTCCCATCTTCATCTGAACCCGCTGCACCA
GTTTCACACCTGGTTCAAAGATGCCAGACTACCCGCATCCAGTGCACCAG
AGACATGTACGTTGGCTACTGTCAGTATGCCCGCCGGCCGCCCCAGCGCA
CGTATCGTATATTTGAAAGAACTTGACGAGCGAGGATGGGTTGTCTACAG
TAACTGGGGCAGTCGAGCCGGTAAGGGCAGACAGGTATTTGGGAATGATA
GGGATGGGGACGACGAAGCCATTTCTCTTTTTGATGGATCTGATCCCCAG
CTCAAGGAAGGAAATAAATGGGCGGCATTAACGTTCCATTGGCAGAGCGT
CGAACGGCAGGTTCGGATTGAAGGCCTAATTGAGCCGCTCTCGAAGGAAG
AGAGTGAGACTTACTGGCGTGTGCGTGAAAGAGGAAGTCAAATCGGTGCT
TGGGCAAGCCAACAGAGTAAACGGCTCTGGTCAAATGATCAGCCAGGTGC
TGAGGAAGGAGATGACGGACGGTCTGTCCTCGAGAATCGAGTGAAGGAGA
TGGAAGCCCGGTTCGCGGACGTCAAGGAGATTCCCCTGCCGCCATTCTGG
GGTGAGTCCGACTTGTTCCAGAGTCCGTAGAGTTCTGGCAAGGTAGAAAG
AGCAGGTTGCACGACCGCTTCAGGTACGTCAGGAAACACAGTACCGATGA
GATGGACGGCAATGAGAAAACCTTCAAATGGAAAGTAGAACGACTCTCTC
CATGAGACCTGATAGACAGTAAAACCAGAGAGACGGAGGTGTCATTGCTT
AGAGATATAAAATATATTGTAATTTGGCTCCAATCGGGAGTAATATTAAA
TT

>371 27 0
TAAAAATAAAAAATAAAAATAAAAAGA

>372 33 25
AAAAAAATAAAAATAAAAATAAAAAATAAAAAA

>373 359 0
AGATCCGAGTGCCTCCAAATAAAAATGTATCGCTATCGTCTGTGACAATA
CCGTCAACTAGCCCCAAAGTCACTAGTTCGGCACACTGCGCCTCAGCTTC
CATTGGAGCCGTAATATATGGAAGTCCAAATAATCGTAATAATTGCTGAC
ATTCTGTAACCATGATTTGAGATACTTCATCAGCGTCCCGTCTATCCTTC
TTCTGTTGGGAACGAAGTTGCTTCAATTCTTGCTCATAGTCAAAAGCATT
TTCAGCTTGACTTTTAGAATTCAATGTTGAAGCAAAGCGGGCATGTTCCT
CAGCTTCCATAGCTAGTTGATACATCAGTTCGTCATCTTCGGGATCGGAA
TACTCGTCA

>374 132 22
CTTAACATATCGGGGACAATAAAAAATTTGACATGACTTCCGCGGATATA
CACCTGGTCTAAATGCGATACACGACCATCTCGCGCTGTAACGGTGATAT
CCTTGAGTTGTACGTTCATATTGTCCTCAGCT

>375 293 0
AAAAAAGTAGAACAAATAATAAAAAACAATACAATCAAAATTTAATAGCA
GCCTCTCTTCTCCCCCTCCCGCTCCCTGGTGCTCTTCTCTTCCTCCCCCA
CTCGCCCCTTGACACAACTCGCAGCTGGTCCTGCTTTTGGCCCCTTCACT
CTTCTTCTCTTCAGAACTTCTCCCTCGCTAGTGAGCTCCCGAGGCTTCGC
AAGCAGGAAGAAGAAAATGGCGCCCAAGAAGCCTGTCAAGCGGGAGAAGG
TCCTCCTCGGACGGCCGGGCAACAGTCTGAAGAGCGGTATAGT

>376 116 0
CCCGCACATGTTGATGCCATAAAAAAGGCCATATATCTCCCTCTTGTCCT
GGGCTCGTCATACACATCGGCAAACACTCCCCAACAACGGCTATGGGCGC
TGATGCTGACACTCCG

>377 41 5
GAAGGGGTGTATTTATAGATAAAAAACCAATGCCCTCCGGG

>378 252 0
GATATGAATCCCACAAATATAAAAAACGCCATGCGCCTCCGTTTTAAAAG
CCAACAATTTCACGATTTCGATTCGGCTTGTTGGGTTAGAAGTAGCCCAT
AACGCTTCTTCAAGGTAACTCGTTGTCTCGAATACTTGTCATCAGGAGAG
AATCTGGCTGGGTGGGCGGATTTGGTGACCTGGCCGTTGAGGACCTTCTT
GAGGGTATAGACTCGCTTGCCCTCCGAGTCGAGTGTGTACATCAAATGCA
TG

>379 222 1
CTATCTCTCCGGCCAAATATAAAAAAAATTAAATGCTGGTTTTGGACTGA
TGTAAATATCGTTTGCTTGTATCTTTGCTTAAAAGTAAGAAGGGTCAAGG
GCGCTTTGGCGGAACACCAATCGGGTTAGCTAACTAACTAACTAGTTAGC
TAATCGGTCGTGATGATTACATCATCCTAGTCACGAGACTGAGAATTTTA
AAGCATCCTTGAAGATATCAAA

>380 1104 61
TCTTTAACTGCTGCGGATATAAAAAATGACCTGACGGACGGTCAAGGTCG
GCCCCAATGGATCTTCTCGGCTTATGGGCCCGGAAGGAATGCACCGGTAC
AGCTCTTCGGCGGGCCTGAAAGAGAGCAAAGCTTTGAAGAAATGCGAGCA
TTGCATTACGCTGCTGTTGCTGAAGGGAAGCCGCAGGAGGCCATTCAAAA
TGCGAATAATCTGTTTGCCGCCACAGAAGCTCAGATGAAGAACATCATCA
ACAATTTGGATGCTGCGATTCAGTATGTGATTGATGGAGAAAATCAGCAC
CCAAACCGGCATGACATAGTAAATGGGAAGATTACAGCAATTTCCTCATC
TAATACCCAGCCGAACCCATTTTCCCAGCAGTCTCAGTCCCAAAACCCTG
TTCAGCCTTCGCCATTTGGCGGTTCGAATTCAACTCAACAACCAGGAGGA
CTCGGTAGCACTTTTGGGAAGCCGACAATGCTAGGCCAGCAGCAACCACA
ACAACCTGCTTTTGGTACGCCATCCTTCGGTACACCATCCCTTGGTGCAC
CAGCATTTGGCACTCCCTCCTTTGGACAGCCATCTACCATGGGAAGCTCT
CCTTTTGGCCAAGTTGCTGCTTCTGCAAACCAACAACAGTCAAACCCCTT
TGGAAAGCCCACCGCCTCTCCATTCTCCCAAGCTGCTCAGGCCACCAATC
CGTTTGGCCAGCCACAAGCACTAGCTGCCCAAGCTCAACAAAGCTCCCCA
TTCGCTCAGCTTCAAAGCTCGACTCAGTCACAACCAGGCTTTGGGACAAA
TCCATTTGGCTCAGGCACTTCTCTAAACCAACAGCAATCAACCCCAGCGC
CATTTGGACAGCCTTCTCCCTTTAAAGGTCCAGCGACTTCCGTTCAACCT
CAGGCCAGCACAGTCAACGTACCACCTCCCAGTGGTCCTATTCTTCCTGT
GAAAAATGCTAACCCCAACCTGAATCCTCTACCTAAAACGTCTGGACAGA
CAGTGCAGGACCCTATGACCAAAAAGCTCACAGTGTGGAAAGGTCTTCGG
GTCCAGTATATTGATGACGAGCCATGCTACCAGCATCCAGATGATCCGCA
ATTT

>381 794 18
AAAAGAAAATAAAACTATATAAAAACCAGAGCGTATGCACCGTCCACCAC
CACACTGAAAGGAGAAAAAGGAAAAGTTCATTGCCACCTGCAACGGCAGA
GGTATTTAGTCCCGAGATCTTTCTAGTGAAGGAAGATCTTGGTCTGAGTC
CTTGGCGAGAACTGAGATATATATTTACAGGAGACACGAAACATGCAGGG
ACATCGAAAGGACATTGACAGACATAAAAATCAAAATTTGTAGCGTGGGA
TATAGTAATTGTGGTGAATAAAAGAATTATATCCATATCCCTTGGATTAT
AAATAGAATTCTTATGTGTTTAAACGAGATGGTCGGAGGTCACATTAAGA
GAGGTGCCAAAGAAAGTGGACGAGCGTGTGGAGGAGAAAGCAGCCAGCTG
GGAGCAAACATGCTAGAACGGAACGAACTGACAAAAACAAACTCCTATCC
CTTGGTATGGCGGTTGACTTATTTTGATCCCGGGTTGGTATCAGCGGCAG
GGACTCCACTCATGGTATCTTGCTGTTCAACTTGGGCATCAGAGATCTGC
AATGAATTTGATTCGGAGCCTGACGCAGGAACAGGAGCTTGCGCAGGAAC
ATGGCCAGGAGACTCATTGCAGTATTTTGATTCTGCCGCCTTGAGCTTGG
CCTTGGTGTCTTCTAGTTCTTGTTTCAATGCCTTGATATAAACGATGGCC
ATTTCAACTGTGCTCGCCTTGCTAATGGGCTGATTCGTAGAAGGTTTATC
GGGGACTTTCGAAACCCCAGTTGAGGAACCATCCGCAGAATCTT

>382 753 3
AAAAAAAACTAAAAAAAACTAAAAACAAAACAAAAAGCTATATCACGAAC
CGCCGACTAAACGACCGCGCGTTAAAGAGACAGCTCAAGAAGGAGATCAT
CACAGACAAAAAAAGGAGACAGAGACACGGGAAGGGGACGCAAGGACGGT
GAAGTCGGCCTTGTTCTGAAGAATCCACGCCGTCGCCATCTACGACCGCC
GCCATGGAGATGAACGGCAGCGCCAAACGAAAGCACTCGGGCAGCGCCAT
GTCTCTACCGTCCGCCAAACACTTCAGACCAGATTCCGCTGCTGCTGCTG
CGGCAAGCCATACGCCCTCCGAAGACCGCCAGCCGTCCGGAGACGTGACG
ATGTACGCCTACGACGAGACAGAGACAGACCCCGAGGCCGCCGCGAGAGC
CATGCTGCCCGTCAGCCAGGTGCAGACAGACTCGGCAGAGTGGCAGGAGA
CCATCGAGAAGGTCGTGCGGTGCGTGGTCTCGATTCACTTCTGCCAGACC
GCGTCGTTTGATACGGACCTGTCCATGGCCAGCCAGGCAACGGGGTTTGT
GGTCGATGCGAAGAACGGCTATATCATGACCAACAGGCATGTGGTCTGCG
CCGGGCCCTTTTGGGGATACTGCATCTTCGATAACCATGAAGAGTGTGAT
GTGAAGCCGATATATCGAGACCCCGTCCACGACTTTGGTATCCTGAAATT
CGACCCTGCCGCAATCAAATATATGCCCCTGACCGAGCTGAAGCTACGGC
CTG

>383 84 0
AAAAAAAGTTAAAAAAAACTAAAAAAAAGGGAAAAAAACTAAAACAAAAT
AAAGAAAGAAAACAAGAAAATACTACCAAGTAGG

>384 647 31
AAAACTAAAAAGAAAAAACTAAAAAAACCGAAAAAAACAAAAAAACCGAA
AAACAAAAATAAACAAAACCTAACTTAACTAACTACCCGTACAATTAGGT
ACCGTACTAGTCGCGATCAATTGAGCCACCGCTGGCAGAGGCTCGACACG
AACTTCTCACACATCCTTCACCATGTTGTCCAGAGCAGCCCGCCCGGCCC
TCCGCGCTGCGGTCGCAGCTCCTCGAGCTACTGCCGTCGGCCCGAACGCC
GTCGCGACCTATGCCACCCTCCGCGAGATCGAGGACCGTCTCAAGTCCAT
CAAGAACATCGAGAAGATCACCAACACCATGAAGATCGTCGCTTCCACCA
AGCTCACCCGCGCTCAGCGTGCCATGAACGAGTCCCGAACCTTCGGTGAG
ACCTCCAACAAGGTCTACGAATCGGCCGAGACCAAGCCCGTTGAGTCTGA
GGAGGCCAAGAAGCTTGTCATCGTCTGCTCCTCCGACAAGGGTCTCTGCG
GTGGTGTTCACTCCGGCATGAGCCGCAGGATCCGCAAGATGTGGAACGAG
GGCGAAAACTTCGATCTCGTCATCATCGGCGAGAAGTGCAAGGCCCAGCT
CTCGCGTACCAACCCCAAGGCTATCCAGCTCTCCTTCGCTTGGTGTT

>385 105 0
AAAAACAAAAAGGAAAAACTAAAAATTAAAAACTTTAAAACCTAAAATAA
ACTAAAATAAGAACAATAATTAACGGTAATTAATAGTAATAATAAAGTAG
ACAAC

>386 30 0
AAAACTAAAAACTAAAAACTAAAAACTAAA

>387 38 0
AAACCTAAAAATAAAAACCTAAAAATAAAAACCTAAAA

>388 266 0
ACTTCAGCACCATGATTCCTAAAAATGCCAAGGCTCCACAGATGCCAGGG
AGTGGCAGTGAGACTGGCGGAAAGGAAGTCATAGAGATTGTTCCGTCGCT
TCCACTGAAGGAAAGCACTCTGACGAATATGATTGCACTCAAGGATGCGG
ACTCTATTACTGTGGATCCTCACAAAGCAGGATACATCCCTTATCCGGCT
GGCAGTTTGGTTTACCGTGATGGGCGCATGAGGTTCTTAGTGACATGGAC
TAGTCCGTATCTATCC

>389 374 0
TCGATACATGCAAAACCGCTAAAAAAAGAATAAGAAGCAGGGCTCATAAT
ACGGAGGCCTCGATGCATAGAACCAGAACGAAAATATGCGGGGTATGTGC
GAATTATTTACAAATGATGCAACAATTCTGATGACCAAAACAAATATAGG
AAGGGGTGGGTGATAATGCAGAAAAGTCGTTAGGTATATTTTGGGGAATA
ATTTATTTTTCCCAGCTGAATTTCCTAGTGAGATCCGGTTTGGGTTCACT
TTGAGGCTGGGAGTCGAGGATTGCACTAGTAGAAGTACCGGTAGTTGTCG
GCTCTACAGCGTGCTGACAAGAGGTGAGCAGTGAAGGAGATGAATCTGGT
CTTTTATGTGATAGGGATGTGGAA

>390 903 16
TTTCTGCCGGCAAGGCTTCTAAAAATTCGGGGTTGATCTCGCTTGGTTCT
TCGCCGGCGACGGCTGCTTGAGAACGTTGTTCTGCAAGTTGTTGCAAGAT
TACTTCCTCGCGCATTTCTTCTGGCAGTGCCTCGAGGTATTCCGGATCGA
TTTCCATGCCAGTAATATCAAGTTGGCGGCCGCGTATTATCGTGTGAACT
CTTTGAACTGGCTCTGACGGGCCTGCTTCAGGGGGTGCAGCTTCAGTAGA
GGGCTGCTCCGCAGCGCCAGCCGTAGGCTGCACGTCTTCCATTGGCTCAG
CATCACCCGTTTGAGCATTTTCCTCTGCACGACGTTCTTCCTCCAATTTT
CTAGCTTCTTCCTCTTCTTCCTTCCGTTTTTTCTCCTTTTCAGCCTCTTC
TCGAACAATGCGTTCTTGTTTCTCCCGCTCAAGCTTTTCTTCGTCTAAAC
GCTTTCGCTCCTCTTCCAATTTCTTTTGTCGTTGCTTGTCTTCCTCGATA
GCCGGAGGAATTAAAAGTTTGAGAATTGACTGCACGATTCGCTGTGCCCT
TTCCATATAGAGGTTGTTGAAATGAAGTCGAGCTTCTTCCTGCCAACGAT
TCAAGGTCGAGCCGGTTGGGAAGGCAACAGCCTGGCCTGGATCATCACGA
GAACGTGGAGCGACCGCTGGAGCTCTTCCTAATCCAAGAAGGTCCTGGAG
ACGGCCGGGGAGAACGGATCCACGCTCTACATGAAGGTGGAATCCGTCAG
GTCGGGGTATGATGCCAAACTCTGGTCCTCCTTGGCCAATTGCTTGCATA
ATTGCATTCATGAATGTAACAGGGCTATCGATTGACAAAAGCCTACCATG
GCTATTTGGGTCCATTGCAGTTACCCAGTCACTAAATGCTTCCGCATTTG
GCC

>391 193 0
AAAAAAAACAAAAAAAAAGTAAAAATAAGCTTCCGTAAAGAACAAAGCTG
GAGCTCAGACTAAAAAGTTCGATTTCCATACACCATTGTCCCTTGTTACT
ACCCACAAATCCATCACTGAAAGATGATAAGCAACGCGCTGCTCATCGAG
CGCATATCTGCTTTTGTAGCCAAACATATGGCAGGTCACGACC

>392 736 0
TTAAAAAAATTTAAAAAAGTAAAAAACAAAAGAAACGTAAACCCGAAACC
CTAACGAACAAATTAAGAAGACGAAGTAACCAACAATACTTCCAGATACC
TATGCAAAACCGCGGTTGTTGTCCCCAGCTACGCAACACGCCGAATCGGT
AAAGATTCGAGATCAAAGGGAAGTAATCAACACGGCTGTAGCAAACCTCC
AGTCTCTTCTCCAGGATGTATTTGAAAGTGAGGACGAGATGCAGCTCGAA
AGCTCCCAGGATCCAGGCCAAAATACCAACAAATACTTTTACACCATGGA
TACCACGGAAGACAGCAGGCCGTGTCTGACCTCCGAGACCCATAAGCAAC
TGCAGAAGGCTTTCAGGAGCGTTACCGGATATGGTAAACTTGGAGATATT
CCTAATGAGTTCATTACGCGTATCCAGAAGCTTTGTGAAGTTCCCATAAT
GGCGGCTCAGTCGGTTGACATCACAGTTGAAAGTGACATGTCTGAGACCA
GCATGGAAAACTGGACAAAACAGCTTGGAGACCTAGAGAATGCACTGCTC
GCTATGGGCACGCTGCTACACACCATGGATGGCCGTACTGATGCAAAGGA
ACTTTGCTCTGAAGACATGATACAACTCATTCCGACGGCTTTAAATCATG
TTTTTGAGCGCTGTGTCATACCAGCGGTCGAATGCAGGCCAAGTGGTAAG
GATACAGCTCTCTTCAGCATATTTACTAGCCAAAAG

>393 771 19
TTTTTTTTTTAGAAAGAAGTAAAAAACTTTTAAGTCATTAGAGAGTCTTA
AAGTTGACTGGACCGGCCCAGCGTCTGATTCTCTTGCCGAAAAACTGGAA
TATCAATAGCATCACGAAGGCAAATCCACAGATGCCTGTCATGGCACTAA
ATTGACGGATAGGCCCCTGGTCTCCGGCCCAGCGAACCATGAAGTAGCTC
ACGATGAAACCAGCCGTGGAACGGGAGAAGTTGAGCCAGGCAGCGACCTC
ACCGCTGGCCTCCGGGTAGCTGTCGAGAACGTATGCGCTGGTTGCGACGG
TAGTAATCATAATGCCGAAGACGTAGAGACCCCAACCCAAAGAGGCGAGC
ATGTAGTGATATTCACGCTCAAGGGCAAAGCCAAGCAAGATGAGACCGGC
GCAGATGCAGGGAGTGCTTATCCAGGTAACGAGGTATCGGGCTTCAGGCT
CAAACCGGCCTTGATTGCGGGAGGCGGCGAGGCTAGCCACGCGGTCGTGC
AACCAGTGACCGACAATCTCACCCAAAATAGCAGCAACGACGGGAGTGAA
ATAGAAAAATCCGATTTGTTTGGGGCTAAATTTGTAGACGGGTACGAGGA
AGATGGCAAGGGTGGTGTTGATGCCGACGACCCAGGCGAAAGTGAGAAGG
TAGACGATGCAGGAGATTAACATGGCTGGTTTCGCAATGACGATGAAGGG
TCGCATGAATGCATCCTTGAAGCCATTGCGCTGGTGACGGGACTGCCATT
GTTCGATGCCAACGAGGCGTT

>394 107 0
TTTTGGTGGTAGGAGGAAGTAAAAATATTCGATCCATGGAGAGCCGCGGA
ACAGGATATAAACGAACATTTCACGAAGGCTACGAAGACCGTATCTCTTC
GTCCATT

>395 45 11
AATAATAATGAAAGAGTAGTAAAAAGGCAGGTAACCCACCTCTTT

>396 26 0
AAAAAAACGTAAAAAAACGTAAAAAA

>398 133 0
AAGATCGGAAGAAAGACCGTAAAAATCGATATGAGCAGATAGTCGAATCT
GGAAAAGCAACTGATGATGAAGACAAAAATCGACATGATACCAGTAGACA
AGCAAAGAACGACACTTTAGACAAAGAGCAGCC

>399 152 0
CCCGGCTCCTTCGCTAGGGTAAAAAAGATAAAACCTTAGCCAAAACTGAT
AACGCGGAGGCAATACAAGCTGGCTGGAATTATGGTGAGCACTCTGTGTG
ACGACCTGGGGTCGCTAACGTGTCGAGGCGGTCGGTACCGGAGAGAAAAA
GA

>400 508 1
AATGTTAATGTTATAATGGTAAAAATGAGGGCCAGTTGCCCTAACCCTGT
CAACTTGAACTGCAATACCCTCCGACCTTTTGACTAATTTCACCGCTGAG
GTTTCCAACTTCGCTCTACATTGCTCTCCAAGAACGTGGATGACAACCCC
GCCGATTCGTGAATCCAGCTTCCATGCAGCTGAGTCGGCGGTAGAAGGCG
GCTCTTTAGGGGCATTAGGCGTTTGCTCAAATCGAACCGCGCGCGGCTTA
CTGCCAGGTTCTTGGGGCCCACCAGTGGCTGTTGTAGCAGAAGCGATGGA
GTTACCAAGTTCAAAGATGGTGCTTAAGCCTCCTAGCCAAGTGAGCGTTT
CATCCAGTCTCTGGAGGTTGACAGTCATATGCAAGGGAAGGGTATTGATG
GTAAGCCGAGAACCTTGAGAATTTTTGACTGCGCTGATAATAATATCGCT
AGAGCTAGACAAGATGTCTCGCGTGGATTCCCGCATTTTCAAGCCTTCAT
CAAAAGAA

>401 1538 51
AAATGTCGTTATTATCTGGTAAAAAATGAATATGGAAAGCAATATAGCCG
CGATTGCTCAGAATAAAAAATCTTTGTAATGCGTTGGTAAACCCAGAGCA
AATTGTTGTCGTTAATAGAGCGTTGAAGAGTCGAGCTAGTGGGTATTATT
AGTGTTCAAGGTCGGCGTCTTGTCGACAGAGGGATCATTGCTCGGAGGCG
TTGGCGTGCCATCGTCATCGTTAAGTTCTTCCACTCTCGACTCCTCCACA
GGTTGGCTCTTTTCCTCGGTGTTTTCCTCGGTGTTTTCCTCGGTATTTTC
CTCAGTGTTTTCCTCAGTGTATTCCTCAGTGTATTCCTCAGGCATAGAAT
CGCCATTTGGAGTATCATCGCGCCTTTTGGTTGCCGCAGCAATCGCAGCG
TCTATTGCAGCCTTAGTCCGCTTCTCTTCAGCGATGCGGTCATCAAGTGA
TGGAGCAGGCTGCGGGGGTTTAGGCGGAGTAGTAGCCTGTAATTCTATCA
AACGAGAGGCAGCAGCCGATGACTTTGACCTCTTTGGCAAAGCCTTCGTC
TGCGGTGCCAGGTACCGGTCCAGCATACCCTTTAGCACATCAGATCGCAC
GGGCTTGGCTAAGTAATTGTTCATGCCGGCGTCAATGCACTTTTCACGGT
CTCCCTCTATGGCACTTGCTGTCATGGCGATGACCAGCACCTCGTTGACA
TTTGGGTCTGGATCTTCGCGAATCCTGCGTGTGGCATCACAGCCATCGAG
CACTGGCATTTGGACATCCATCAAGACAACATGGAAGGGCTTGCCATCCC
TAGATCTCTGTCGAAGGGCTTCAACAGCTTGCTCACCATCACTATACACC
TCACTCGACAGTCCTAGGTGGTGGACGAAGCTCACGGCTATCTTTTGGTT
AATTGGATTGTCTTCGGCAATGCAAATCCTGACATCGTTGCGGGGTATAT
GAGAAATATCCCGCAATCTGTGGGCGTGTGGCTGCTTATGGCCCGGCTCC
TGTGTCCATGGGGCCTTTGGAACTGCATCCTTGCCCGCCTTCTTGAAGAC
AAGCGTGAAAGTCACCGTAGTTCCTTCACCTTCCTTGGACTGTAGCCATA
TTCGTCCACCAAGAACGTCCTCAATGATGGCCTTGCAAATACTTAGCCCT
AATCCACTACCACCATAAGACCTTGCAGTAGAGCTGTCGGCCTGCGAGAA
CGGTCTGAACAAGCGATCAAGTTGCTCCTCCGAAATACCGATTCCAGTGT
CGGCAACTTTGCATGTTACACGTATCTTCTCTGGCGTGTCTTCTTCGACA
ATTGCTCGAACTGTCACGGAACCTACTGGTGTGAACTTGTAGCTATTACT
CAACAAGTTCATAAATATCTGGTGCAAACGGACAGGATCTCCCATGACAA
GAAGGTCAGGATCGATGCTATCAAGGTCTTCAACTGTGTCTAGTCCCTTC
TCTCGATGAGTATATCGAAGAGCCCGAACGACTTCAGCAATTGTCTGGCG
AAGGTTTATCGGGACAATGGAAACCTTCATCTTTCCAG

>402 428 1
CTTTACATTCCAGTGGATGTAAAAAGGGACCTTCTCCTTCCGTCGACCAA
AATAGTAGTCTAACTGTTTTCTTTACAGTAACTACCCTGTAGCAGCCTGG
GTGCTAAGGAGCCTAGTCATTCTAGACCAGGAACAGGGTTAGCCGCAATC
ACGAAGTCTAAGCCAGAGATGAAAAGGCGCACATATCAATATCCTGAGCT
TACATGTGGCAGAAGAGTCACTATTAGCTGTGGCTATAGAAATACATAAT
CATAAAGAGGTGCATCGCCTCTACTTCTGAAAGTGGCATACCTTAGCCTT
GGTAAGCCCGAGGCATGTTATTTCAAGCTTGATTAGCAAGGACCTTCATG
GCTAAACAATTATCAAAGGCTATATTACTTTTACCAAGCGAGAGGTAGGG
CAGGGTTTTGGGGTATGATTGGCCGGTA

>403 164 0
AAATTCTGATCTCGAGGTGTAAAAAAAGGGGTGGGATCAAAGCACAAAGA
AGAACCAACATGTATAGGGCTGGACGACCGCCGCATCCGGGCTGGAGAGC
GAGCGAGCGAGCGATGATTCGCCATGGGATGGATCTGCTTTGCTCGTCCT
GCCTGTCGGTAAAA

>404 26 0
AAAAAAAATTAAAAAAAATTAAAAAA

>405 110 4
GTAAAAAAACCAAAAAAATTAAAAAAGAAAACCGTAAATAAAATAACGAA
GAAAAGAAGACTTTAGAATAACCTAGACCGTTTACATCTTGCGAGGAAGC
ATCAAAGACG

>406 32 0
TTTAAAAAATTTAAAAAATTAAAAAATTAAAA

>407 38 79
AATTCTGAATGTCATAAATTAAAAAACTTTATAAATAA

>408 722 13
ACGAAACGACTTAGACAATTAAAAAGAAGGTGGAGTATCTACGAGCTCAA
CTTAAGGCGTTTGACGATGAGGAGACGACTATGAACGTCGAGGAGAATCG
TTTTGATTCCCAAAAAGCAGAGCATATTGCGCGTTTAGAAGACCTCTTAA
CTCAACACCGCCAGGAACTCCATGAGTTACATGAACAACTATCAAAGCGA
GAAGCCGAGGTAACACCTACTATCGATTTGGCAGCACCCACTACCACGAC
TCGAGGAATAAAACGGCCGCTTTCCCCTGCAGATAGTGACGTAGAGAGCG
AAAGGATTGCAATCCTTACCCGCAAGTACCGTGCCGCCCAAGAGTCGTTT
TCTAAATCAGAGCAATCGGTTAAATTGCTCACAAAGGAACTGGAAGCTAC
TAAGTCTCATCTCTCTTCTCTCCAGGCGCAATCCCGGACTCGAATACTAG
AATTCCGTGATAACCCTACTGCACAAGCAGAGAAGATTAAAATGACTACC
CTAAAGACTCTCAAGGCAGAGAACGTCGACCTTCTCAACCAAATACGTGG
TTCTCGTGCAAATATCAAATCAGTTCCGGCTTCCGTACTTGAAAGTATGA
AACTCGAGCTCAAAGAAGCTGAGAAGGCAGTTGCCGAGAAAGATAAGCGT
ATCCGCCGGCTTAAGGAAATATGGACCGCCAAATCTTCTGAGTTCCGAGA
AGCCGTTGCATCTATACTAGGG

>409 256 0
AAAAACACTTTTTGAAGATTAAAAAGAGGTAGAGCGCAAAAAGGAGGTTG
ACCGCGAGATTTGAACTAACTGGCGAATGCGGGCGTATTTAGTGGGACGC
CATCTGGGGCAAGTTGATGGCTGCCAGGGGGTCATGCAATCTCCTAAGTA
AGAAGTGTGGCATCGGCGACCATGGTTATGACTAGCCTCGCCAGCCAGGC
ACGGCTCCGGGCCAGGAACGCGAACTGTGCCTTGCATCACGCTGGTATCC
ATCCAA

>410 447 2
TGAGGCGAGTAAATTGTATTAAAAATAAGTTTCCCCTATATATAACTAGC
CAAAAAAACCCTTGCATACCGATCTCCGTTAGCCGTATGACAAGGTGACT
CACTGGCTATTTGAATAATAGATCACTTATAGATTGACAGCTGCACAACG
GCCTTCCATATTGCCCATCGTGAGGCTAAAACCGCGAACCTCTGCTGTAT
TTCTAGAATTGATACTTGTTATCTTGGTCATGACCACACAATTTGAACTT
GCGTGTGTGGATGAGAAAAGCTCGATTACATAATAGAATAAACATCTATC
TTTATGACCCGTCACGTTATCTAAACTTAGAACTGGCCAATAGAAGTGCT
ATGACATGAAGCTCAAAGCTTTATTTGCTTTAAAAAGCAATTGCTATCTT
TCTTTTTATCTGATTCCTTGACTTGGAAGCTGTCAAGCAACCAACTT

>411 733 9
TTCGTTTTCTGAATATTATTAAAAAAGGAAATATCTCTCTGTCTGACAAA
GAGCAAGGAGCAAAAAGAAAAGAGAACAAAGTGATTCGCATGGTTTTTTT
GGTTGTCGTATAAAGAAGAGAAAAGCTGCCGTATTTCTTTGGCTGCCGAC
TTCTTCGCATACAAAGCACTTTTACAGCCTCTCCTTTTTCATATATTTCA
TTTCAAGATGCGTGGCGACACCTTTATCTGGTCGCTGGCGACGGCGATTT
CATTGCTGTCCACTGCCGTCGAGTCTCTGCAGGTTGTCAAGCGAGATAAC
CCATCGGTTCTCGGATTTGATATCGAGCGCTTCCAGGCTGCAAAACCCGT
CCACAGAGATATTATCGCCAAAAGAGCCTCGACCAAGACCGTTAGCCAGG
ATCTTGATAACCAGAAAAATCTATACTTCTGCAACCTCACTCTTGGAACG
CCTCCTCAGACAATTCGAGCCCACATCGACACAGGCAGCAGCGATTTATG
GGTTAACACTGCAGAATCACGGTTCTGCAGCTCGAGGCGTGCGCCATGCA
GTCAGGGCGGAACATACGACTCCACCAGCTCTAGCACTTACCAGCTCGTC
AACAACGACTTTAACATCTCGTATGTCGACGGATCAGGCGCCAGTGGTGA
CTATGTTACCGATGTCATAGACGTCGGAGGGGTCAAATTGAAGGACTTCC
AGTTTGCCATTGGACACACCTCGTCCAGTCCTC

>412 327 0
TTTTGAGTATCTGACTTATTAAAAAGCGCGGAGAACTTCGCAACATCGTC
GGGGTTTAGCGGTGGCACTCTAAGAGGTGGGCCGGTCGGAGGTGGACTTG
TAGCCGTTGGGACGTCTATGTTGAGGCCAGAGAAACTAGGTAGCGGTCCA
GCTATACAATCAATATATGTCAGTAAGTGGCACCTCCCGGTAACTGTAGA
TGTATAAATCGTGTAGACGCACGCTGTAATGCCAATTCCTCTGTTGGATG
TCGGCCTGCCTGCGCATGACCAATCAATCTCATCACAATCCCAAACCCAG
ACGGCGTTAAAAGCCCGCGGTTCTGTG

>413 106 0
AAAAAAACTAAAAAAAACTTAAAAAGAAAAGAAAATAAACAAAATAAACC
GAAACAAATTTAAGGAAAGTAGTACCTTAGAAAATCAATCAAAATGTCGG
ACGGAG

>414 45 3
TATCTATTATTTTTTAACTTAAAAAGATAAAATCTAAGATTTATC

>415 182 0
CTTGCACTCTATGAGCAGTTAAAAATGCTCATAGTGCGGATGAGGTCTAA
CCAGGATGAGCCTTGTGCTCGTACTACCGGGAACAAAACCCTTGGGGATC
GATTGTCTGGCTTGTTGGGCATGGGTGGTGCCGCCGCACTTTCGAAATTC
CTTTCTTCTATTATTGCATATCCACATGAGGT

>416 1629 -50
TAAATATAATGTTACCTTGATGCCTCCTCGAGCCTAGCTGCCGATGTAGG
ACTCGGTGCATATAAATCGCGGTGGAGCCAGCCTCGGCTCCCTATTGGCT
CCAGCACCACCGAGCTCTCACCTTAACCCAACCTATTCCTATCTATCTGT
CTAACAACATTCAGATGTCAACAACAACCACCGCTTAGCATTCAACCAGC
TCTATCCAACCGAAGGACCGAGTGCTTCCATCCAGAGAGCCATCCATCCT
CTCTGGCCGTTCTCCTTATGACCGCGCTTTTGGCCCAATAACCACTAGCC
ACACCGAACAACAACTTCCAGCCGTCACAATGTCCAAACAAGCAAGATAC
ATCCTCCTCTCGCTACCAAACTCCATCTCCCCTTCACATCACCGCGATGA
TGCCCTTGAAGCCATACGCTCAATAGTCGCGGACAACGGAAATACAGCCC
CCTTCACAGTACCAGAGTTCAAGATCGGAACCCTGGACGCCCTTGTACAG
CAGGCAGATGAACTGGGTAAAGTCGAGGCACTTTGCGAGAATGTCGTTAG
TAAAGTAGGAGATGTGCTTTCGAACGTGTTAGAAGGCGATGAGGCGCAGA
TATCGAGGATGAAGATGGTCAATGAGAGACCGTTGGATCAGTACTTGCAA
TCGTTTTCATGGAACAAGGTCAAATACAGAGCTGACAAGTCGTTGGCAGA
GTTGATTGATCTCCTGCAAAAGGAAATCAATAGCATCGATAACGATGTGC
GAGCGAAATTCACCCAGTATAACAGCGTCAAGTCAAACCTGGCTGGTCTA
CAGAGGAAGCAAACAGGAAACCTTTCCACCAAGTCCCTGGCCTCAGTTGT
TGATCCTAGCCTCCTCGTGCAAGACTCAGAATACCTAGAAACTCACCTTA
TTGCTCTCCCCAGCCGAGATGTCAAGGATTTCCTACGTGCATATGAAACT
CTCTCACCCATGGTCGTTCCACGCTCGTCCATACTACTTGCTTCAGACGA
TGAATATACACTCTACGGCGTGACGACGTTCAAGAAGCACAGCGCAGAAT
TCATCCACAAATGCCGCGAGAACCGATGGACGCCGAGAGAATACAAATAC
GTTGAGGACGGCGGCGAAGAAGAACGCAAAGAAATTGACCAAGTTGCTGG
CGACGCTAAGAGACTGTGGGGTGAAGCTTTGAGACTCGGAAAGACTGGAT
GGGGCGAAGCCGTGATGGTGTGGGTGCACATCCTTGCTTTGAGAATGTTC
GTTGAGACCGTCCTGAGGTACGGGCTGCCGTTGGACTTCACATCCGTCTT
GATTAAGGTACGTACCGCAGCCCCTTCCCTGTACTCTTTCCATAGAGTAC
ACGAAGCTAACGTCCCTCATTAGAGCACGGGTAAGAACGTTAAAAAGATC
AAGGATGCGCTCGACTCATCGTATTCTTACCTGGGCGGTAATGCGTTTAC
TCGGGACAAGAAAGGTCGGGTTCGGAAGGACGACCCGAATGAGATGCAAC
AGGTGGGCGTTCCCGACACGGCAGCCGAATATACAGCCTTTGTATATTAT
GAGTTCGAGGTAGAGTAAGTTAGTTGGTTGTTATCTTGGAATTCGGGATG
GTACATAGCTGCTTTGCTGTTTTTGTCTG

>417 1971 671
GATATCTTGTCTAGTACGTTAAAAATAATAGAAAGTAAATAATCTAAGAC
ATAATTTTGAAGAAGCTATAAAGGGTTTAGCATCAACCAAGAATCGAAGT
GAATAAAATGTGAACAGGAAAGTGGCTTGCGTTGCTTGAGGCATGCAACC
TAAAAGCTTCTTAAGAATTCTCCTAATTTCACCAAGCCATTATAACGTCA
AATATTTAACAACATAACTTCCTAGTAAGCAAGACCGGTTGGAAAATGGT
AGGCTGGAGAGCCGGTACCGTGGGGCATACCATGGCTAGGATGGCTGGGA
TGGGCTGGGTGGGTGGGCTTTAAAGAAGGGAATTGAGGGGTGGCTTGATC
GGGCGACTTCACAGCTGGAGCGTGGTTACCAGCTTCCTGAGCCTTGGTTG
GCTTTGGTTCGGTGGTGACAGTCATGGTAACAGTGGCAGTTGCCTGAGTG
ACAGTAGCTGTGACAGTAGCTGTGAAGGGGGGAGGGCAAGGGCAAGGGCA
AGTATTATCAGGACCTGGAGCGCCAGCTGGTGGCTGTGGAGCGTTGGTAG
GAGCCTGGCCGGGATTGCCAGCTGGCTTCTCTGGAGCCTTCGTTTGAGCA
CTGCCGGGAGCGCCCTGGGAGGCGCTGGTGCAATTTTCGGTAACAGTAAC
CCATTCAGTCGAAGTGGATGTGCTGGTTGAAGTGGTGGTTCTGGTAGTGG
GCGTGACACTTGATGGAGGGCCAACAGGAGTGGGGATAACGGTGCGAGTC
TCATGGGTGATAGGAACGGAAGTTGTGTAAGTGTATGAGGTAACACTGTT
GCCGGGTCCCAAGGTATAGGAGACTACAGAAGTAATCACAGTACAGCTTG
GGTCATGAGGAGTAGGCTTTGGGTTTGATCCTGTGCCCGTTGGAACAGAA
ACGGAAGTCATTCCAGGTAAAGAGGTGTCAACTGGCTTTTTGGCAGGGGC
CTCTCCCATAGTGCTGGTTGGGGTAGGATAGCCAGTGCCGAGAGGCACAC
TGACGCTGGAATCCTGGCGGTTGAAATGGCGGTATCTGTGGCGTCCATGG
GAAGTGGCATCAGAGAAGGCAGCAAGAGCCACCGTAAGGGCGATGGTTGT
CTTGGAAAAGAAATGCATGATTGCTGAGTGGAAGAATCGGAAGTCGCAAG
TTGGTGATATAGATCGAAGCAGAGCCTGTAGAAACAATCAAACGAGGGAC
TTCGACGAAATCAATTCGTCTGAATGGCTCCTGTTAAAGAATGTCGCGCA
CTTCTCAGAGAGAGGCTGATGGAGCAAAAATGAGGGTATGGCTCTGCCAG
AGATGAAAGGAGAGACTGAACGAGGAAAAAGACGACGTGGAAGAGCGGGT
AAAAGGAATGGAGGGATGCGGCGAGCGTGGGCACCGACCCAAGTATATAT
AAAGGCGTATTTGAGTCAGGGGGATCCAAGACCAGGGTCCTTTTCTTTCT
CCCGGCTTGGGTGGCCTTTTTCCCGCGCCATTCTCCGTAATTCTCAAATG
ACACCCCCTTGCTGGAACCCAGGCGAGGCAGTTCAGAATACACCGTCTTC
TCGCTCTGCCTCCAGTCGTCTTATCTGGTTCGAGGGTGGTGTCCCGGCCG
CCTCCACCCTTCATAATGCTCAGCCAATTAAGGGGCTGCGTTTCACGACT
TCTATCTCGTTCCTTGCATGAAAGGGCCAAACACAAGCGGCCTCGAAGAA
TAAGAGAGAGGGCCAGACTGTGACGAGGAGGGTTACAACCAACCCTAAAT
TTCCTCGGCTTGCTTATCGCTGAAACAAACCTTGGGCGGGTACGAAGGAT
CTTCTTGTTGTCAGTGCTAATTTCCTCTTCATGTTCCTTGCAGCCACTCA
AGGAGAGGCATTTCGCGCGCAGATGCTCCATGGGAAACCATATCATAGTG
CAGTTGCAAAGCCAGCAAATCAAGGCCGCCACAGCCGCACTCCCATCACT
TACACACCCTCTTGTGTGGTT

>418 26 0
AAAAAATTTAAAAAAAATTTAAAAAA

>419 27 0
TTAAAAAATTTAAAAAATTTAAAAAAT

>420 45 0
CTCCTAATTATTTCGTTTTTAAAAATTCAAAGGGTCCAGGAAGAA

>421 1473 86
TTTTTTTTTAAAATTTTTTTAAAAAAAACTTAACCCCGTTACCTGGTAAA
CTGTATCTTTAGAACATAAAAAGCGAGTAAAAAACTAGAAGTAAATAGAT
AATACATTGAGAAGTATACAAAGTTGGGAAGAAAACAAAAGAACAAGAGC
AGAACTGTGCTTCTCTAAAGAGCCAATAGCTGGGCTGGCTCTTCCTCTAG
AAGAACTTGCATCTTCTCCAAAAAGGCCATTGCACGAGCCTCCTCGTGTT
CAGGGATCGTCAGGCTAAATATACTTGTGTTCCTGTCCTCCTCTGCCTCA
GCTGTCCTGGTCACATTTCTCTTTGAAGGTGGTGACCGACCGGTCAGAAC
GTCAATGATATCGTCCGTGGATTTGCGCAGGCTTTGCTGGCTCTCTCCAG
AGCTAGAATAGAACTCAGAGGGGGAAACAATCTCTGGGAGGTAGTCTCCT
CGGGAGAACGCCATCTGTGTAGAAGCACAGGGCCTGTGGCCTAGGATCTC
ATCAAAGAGGGCTGATGACCGCTGCTTCTCGCTGGGCTTAACTGGTAGGT
TCTCATTCGCGATATCAGCTGCACGAGAAACGAAAGTCGCCAGTGGTATC
TCGACTCCCACAGAAGACTGGATCCGTCGTCGAACAGAGATGAGTTTGGA
GAAAGACACGGGGACAGCAATTTTGGTTTCAAACACAGACCCTGCTGCCT
CTTCTGATCTTGACCCAGCAGTCTCCTCCTCCACCTGTATCTGCTCCTCC
TGGAGTGTCGAAGCAGCTGGCGATGGAGCCTGAGGAGCAGCTATATTGAT
ATTGCTTAGGTCTAGTCGCGAGTTCTTTGCAAGCTGTGAGGCCAGGTCGG
CAGGGTAGCTGGCTGCAATTGTACCTAGGTAGGATAGCACGTCTCCTTTT
AGTATTCGACCATTCGGTCCCGTAGCAGTAATCTTAGACACATTGTTTGA
TGGGATATTATTTTGTTTGAGCAATTGCGCAACGGAGGGATAAAGCGGAT
AGGATGAGTTCGGTTGTTGAGCAGCGGTTTGGACGCATCTCACAGAATAG
TAGCCATTGCTGGTCTGGCGAAGTGGTAACCGTCTCGCGAGGGCCGAAAG
ATTTGCCATGACAGTTTCGCGTGCTTACCGGCGACTCGGGTCCGCTGACG
GGAGGCTGTATGCCAGGATCCTCGGCTATGAAGGAATAGATTGGGGCTGA
TCTAGCAAGCAATCCTCATTCCAGACTGCTGTTGCTGTCCTGCTGCCGCT
GCTCTCGTCGTTAATGAAGTTGTTGAGCGTGAGACGTCTTTTGGTGCCTC
GGAAGGATGGATTTTGGCTTGGCGTTGTTGAGCTGACGAAAAAAAGAACA
AAAAACACCTGATTTCAACATCTCTATCGCTGTCATCACTGCATCAATTA
CCAAATATTGAAATAAAATATCCACAAAAGAGGAGGAGGAGAAGGACAGA
AGCGAAGGAGAGCTGGTTCTCTG

>423 27 0
AGAAAAAAAAAAAAAAAAAACAAAAAA

>424 29 0
AAAATAAAAAAAAAAAAAAACAAAAAAAA

>425 29 0
AAAAAAAAAGAAAAAAAAAACAAAAAAAA

>426 80 0
AAAAAGAAAAAACTAAAAAACAAAAAAAAGTAAAAAAACCAAAAAAATAA
AAAACAAAAAAATTAAAAAAACTAAAAAAA

>427 64 0
AAAAAGAAAAAACTAAAAAACAAAACGTAAGAACGGGGAACAAGGTAGTA
CGACCGACTTTACC

>428 35 0
AAAACAAAACAAAACAAAAACAAAACAAAACAAAA

>429 146 0
TAAAAACTAAAAACGAAAAACAAAAGGAACTAGACGAATAGCATACAACG
CCTTCAAGCCTAGAGCTGGTGGGGCAGCCGAGCGTCTACGGGCAGCTAGA
GAGAAAGAGAAGTCAGACGGACCAGATGGAATTACAGGCGTTGTCC

>430 31 14
CAGAGCCTCAAGAGTAAAAACAAAAATAAAT

>431 30 0
AAACAAAAACAAAAACAAAACAAAACAAAA

>432 29 0
AAAACAAAAACAAAACAAAACAAAACAAA

>433 671 4
CGGACGTGATCTTTTCAAAACAAAAAAGAAAGCCAGAGGAATAAGAAAAG
ACGAGGGACATAAAACGGCTAGGGAGGAACGAGTAAAACAGACCTGGGGC
AGAGGAATGGAAGGGGAAAACAAGAAAGAAAGAAAGAAAGACAGGCGAAA
AAGAAAACGGACAGCGCTAGATGCAGATTATTTGCTGAAGGATCACCCGT
GTCTACCAATTTCATTGGCCTAAGACGCGAAAATTTAGGAGCGAGAAAGA
GTGAGTCGAAGATGCTGGCACAGACCAAAAGACAGAGCTGCGGCTTGTAC
AGAGTACGAACCAGTCAGACGAGCGAAAAGGAAATATAACTATATCGGTC
AATCAACTATAACCTGCCCACCAGGCAGGATCAAACCAATCTTTCCGTCG
CCCAGATCAATTTCCAGCGTTCTGCATTGCATTGCATGACATGGCACATT
GCAGATTGATCATGTGTCTTTTGAGTGTGTGCTGCCTGCTCAACCATTGG
TTCCTTCCCCCCAGGAGGTCCTTGTTGCTTTCTTCTTCTCCCTCTCCTTC
CTCTGCCCTTTTAGCTTAACCTAGAGACGGCATCGGGCCGGGCAGGTGCG
CTACACTTCCTTGCAGGCTATGTCTTCTTACGTGGAGGGGCGGGAAGGAG
AAAAGACAGGGCAAGGCATTC

>434 30 0
AAACAAAACAAACAAACAAACAAAACAAAA

>435 360 0
TAAGCCACAGAAGAAGCAAACAAAACCAGAGAAAAACAAGCAACTCTCCA
AGCCGCTGGATCCGAACCTTAAATCCTTGATATATTCTGCGTGTCCGAGC
ATACGATATCTCAGGGCCGTCGAGCTGTATATCAAACGCTCGTCTGGCGG
AGTGGTTGTGGGGGAGTGTTGAGCCTTGGACGGTCGAGATGGGGCAGCAG
AGAAGCAGAGGACAAGACCTCTTGGAGCACTCCGTAGTTATCGAGATCTG
AAACTGCCAGACTTTTGGCCACTGGAATCTAAGTCGTTTAACCGATGAGC
CTTCGGGTGACAACATCGCGGGCTGTTGGAATAGATTTTGTTTGCTTCTT
CTGTGGCTTA

>437 786 1
AGAGAGAGAGAAGAAAGAAACAAAAAAAAATAAAAAAGAACTGCTTTTTA
AAAAGATGGCAGTTGCCGGGCCTTTCTGGTCAAGAACATTCAATCACCCC
TATGTATGATTTTTCTTTGACTGTGCCCAGTCTTAGAGTGGGCAGTGAAA
GCTGCTCTTCCATGCATGTAGCTTATTGTTCACCCAGCAGGGCATGCAGG
AGGCCATCCAGTGCCCACCAAGATGCTGGGGAAAAGCAGACAACAGTGAC
TCCAGCCAGCTCGCCAGTTACCGCGCAAAGATATACACCTACACAGTAGA
TCCATGCATAAGGAGATCCCGTAGCCGTCGATGCCGCCGCCGTCGACATC
GATTTGTTGTTTCCCGCTTCGTATCGCGCCAGCCGAGGATCAGTTTCAGC
CTCCGACACCGGCAGCCAGAAAGAGTCAACACAAGCAAAAAAGTCAACTT
CTAACTACTACACCATCGTCTTCTTTCCCTCCCCATATCCCACCAGCTAT
CCAGCCCTCGATGAACCCGTGCTGCTCTTCTATGCTGCTGAGAAGCCATG
TCTCGTCTGTGAGCCATGACTTGTAAAGTCCGTTGCGGCATCCTGCGTCC
TCCAGCCTGGCCCAGTCACCTCCCGCAAGGCCTGAGCTGCACCATCTCGT
GAATGAATGGCACCGCCGGCATGCTGCTAAGCCAGTCGAGTCGGTGCCGG
CAGAGCGTTCGCTGGAGATGCTGTCGGCAGGTCCGCTGTCTCTCCGCAGA
CAGCCAGCGGCCTCCTCCGTGGCGGCCTGGCTCCGT

>438 466 0
TACAATGTCAAGATTAACAACAAAATGATCTGCTCCATTGAGCGTCTTCA
GGATGGCTCCAAGGTGCAGAACGAAACAACCTGGCAGGAATATGATAAGT
TCAGGGTCCATTTCGACGACGGTACCAGTGTTGAGAGATCCGTGTTTATA
ACAAATTTCCCAACTAAGCAGCATTCGAACCTTCCCGACCAGTTAGGTTT
GGCACGAGATCCGATCAACAGGAACAAGATAAAGGTTAACTTTAAGGGGA
TGCGGTCGTCCGTTCATGGTGTGTTTGTTGTTGGAGACGCCAACAATGAT
GGCAGCACCAACGGCAACCATGCCATGTTCAGTGGTAAACGAGCCGCAGT
TGCTATTCATGGTGAGTTGATTCTGACATTGAAGATAAATACTACCAAGG
GACCAGGTTACTAATGCTTTGCATAGTTGAGCTTGAGCGAGAGAGGGCCG
AGGCTGCTCTCGGCAA

>439 491 0
ATGAGGATGAGAATACGCAACAAAACACCGATGTCCCACAAGCCAATGGT
GAGAATCGAACGCAGAAGGTGAAGATAACTTACGATAAATACATGCGTGT
TCTAAATGTTCTTGTTCGCCGTGTTAATGATGACGAGAACCGGAGCGGAG
AGGGTGTTGAAGAAGAGGATCTCATCCTTCATTATCTTGAGCAAGTTGAG
TCCGAGCTGAACAATGAAGAAGAGCTAGAGCAAGAGCGATCTTTGGTGAC
GAAGATATTGAGGAGGATGGTCAAGGTAAGTTTTAATATTGCCTTTGATG
AACATTCAGTATACATTAGCTAACATGGCATCACCAAATAGGATAATATC
CTTATGCAAATACGTGGAGATGGGCTGATGGAGACTGATGGCGGAGAACA
GCCTGCGGAGGAACCTAAAGTGGTATATGTCCTGCACCCGAATTGTGCAG
TGGAAGAGATGTAAACGACTGGCCCATCCTGAATTTTAATT

>440 218 1
GAAAGAAAAGGAACAAAGAACAAAAAAGGGAAAAGAAAAGGGGAAGGAAA
GAAAGAAGACGGGAAGAAGGAGACCCGGACGAGACGAGGGACAGGCTTGA
TATATAACATGAAAAAGTCGCCTTTGCCCGCTCCCCTCGTCGCTGCCACC
CCCATCCTGCCTGCTGTTCGTCCTAGCTTCTGCTATCTACGGCCTCTTCG
TCCGGCCATCAGAAAATT

>441 83 0
AAAAAGTCAAATGTCAAGAACAAAAATGCTCTCCTCCGCGTCTCAAAACA
GATAAGTGAGGAGTGTCTGAACATACTATACGG

>442 49 0
TTCCCAGTTTGAAAACAGAACAAAAAATGTCAGCTAGCTCAGGACTGAA

>443 114 12
TTCCCAGTTTGAAAACAGAACAAAAGTACGTGTACCTCAGCTTATGTACT
TTGGCGCTCACATAAAGGCTAAACTGGACCGCCATTAAGAAATGTCAGCT
AGCTCAGGACTGAA

>444 636 45
AAAGAAAGCGAGCGAGCGAACAAAACAACCACCGACCAGACCACAGACAT
CTCCAGCGTTTCCGTCAGGTTTGTCGAGAGATTAGCACACGGAACAAAAA
GCCCGAACGCCTGTCCTGACCAGCACGATGTCTCGTTTCTTCCACGGCGG
CAGTGACAGCGAAAGCTCGTCCTCAGACGAGGAGGAGCTCTACAGCGATC
GCGATAAGCCGGAAGATGATGAGGAGGAGTCTAGTGAAGAGGAGTCCAGC
GAGGAGGAGTCCTCGGAGGAGGAGAGTGATTCCGATGAAGATGGCGGTCT
GCAGGGTGCGAGCAAGTTCTACAAGTCGACCAAGGCCGCCGTTGAATCGG
ACGAAGATGAGGAGCGGGTTACGGTCATGAAGAGTGCGAAGGATAAGAGG
CTAGAGGAGTTGGAACATACAATCAAGGTCATTGATAATGCGGAGAGAAT
CAATGACTGGGCTGTTATTTCTACAGAGTTTGATAAGCTGAACAGGCAGA
CTGCAAAGATTGTCCAGTCTGGGCCTATTCCAAAGGTCTATATCAAGGCT
ATCGCCGATCTGGAGGACTTCATGAACGAGACGCTTGCGAAGCAGAAAGT
GTCCACGAAGAAGATGAACGCCAACAACGCCAAGGG

>445 47 0
ACAGAAATCTCCAGTAGGAACAAAAAGGGTAAAACGTCCCCTTGTAT

>446 480 1
CTATCGCAGCAGCCGGTGAACAAAAGAAAAAAAAAAAAAAATACGAAAAT
AATAGCAAAAGTCAACACGAGCTGCAGGAGCCCATGCTGGGGAAACTGGG
GTCGTTGTCTCCCGGCGGTTAATGGTTATTTAGCTGACGGGCACCCAAGG
CTCGCAGAGCACATATCAAGTTTGTCGATATAGCAGGGAATATCAGCACA
ACCCCCAAACGAGCCGCTATAGTTTACGACGCTTGTACTGAAGTCCACTA
TCAGAGTAGCTTTCTGCCTTCTTCTTATATTTTTTTTGGGCTTCGCCGCT
AAACGACTATCCGCCAGCATCTTTGCGCCAGCCTGGACTAGCAAAAAGCT
CGAACTCCAAGGCCACCTGCATTCGCGAACATTCCTCCACCTCGATCTAC
CGTGACGCTAGTTAACTAATTGCCTAAGTCGTTAGTTTTAAACACCCTCC
AGTTCCTCGTTGGTGCGGCGTTGATAAGGG

>447 26 0
TTTATTCCAGCTGCCAATAACAAAAA

>448 219 3
CAAAAGCAAAAAGCACATAACAAAAAGTCAGCCATGTCTCGTCTCGTCTA
GACAAGACCCAGTACAGAAAGAAAACGACTACCAGCTCGTCCACCTTAGC
GGCATCAAACGAAGCCCACGACCAAACACGTAGACCGTCCACACTCCCGG
CCGTCTACCTGTCCAGTGGGTTCAGGGAGTTCAAGGCGTTTTATCGGTGT
CTTCCAACTTACCATTCCC

>449 30 0
CATACCCAAACATAATATAACAAAAATTAA

>450 312 1
AAAGAACTAAGTTAAATTAACAAAAGGAAAGAAAAATAAAGAAATAACAA
ACTAATAATACAAACGTACCTAGTAGGAATAAAACAACTGTGGCTACCAA
CATTAGGCTCAACGGGGCTCCGAAGGCAATATATAAACACGTATATACGG
AGTACGTAGAGTGCACGACACGCTCCCTTCAGCGTGGATATTATGTCTAT
ACGGGTATTCTTCAGGGGTTCCAAACGAGATTAGGCAATTTCTCGCTGAA
TTCCGCTGATCGAAGTTATGGATCTTTGCGTTAGAGTTGGCCTGCGCAGC
CGTCTGGGGGGG

>451 599 2
CCAGAACTACCTAATATACACAAAAAACATAGTATTTCCTACTACTTAAC
ATAATAGTAACGTTGCTTGTAAGTATCAAGTTGAAACTTGCTGATAAAGC
CCTTTTGTATATTCTCTTAAATCCCCATATGAAGGCATATAATCAGAACG
GTAGACATCTACCATAGCTCATCTTGAGGAGAGTGCTGCATATTTCTCAT
CTACTGGCCACTCCAGTAAGGCCAAACTGTGGAAATTATCCTTGAAGTTC
ATGCCATAAAAAACCTACACGGGAGTCCAAGTATAGCTTTTCTCACGCCA
TTCATCCACAGCTCGACCTGAGGAATTGGAGCTGCTAAACCTTGTGGAGG
TTCTTCATTGTCAAGACAAGAACTTTATTATCTGATGATAGGGGTATTCT
GGTGTGGGAAGGCCTTCCGTCTATGCAAGAAGAAGTACGACTCCCGTTGT
GGTAGCAATATAGAGGCCGAGTGGGAGTTTCTCATTAACTCAGCTCTTCA
CTTGCTGCCTTGGGATTTTTGATAAAATTGAGGAAAGCCGAAATTGTCGA
TGACAGTTACTCTGGCATATAGGGTTGCCGTTCCTGTTAAAGACGGAAA

>452 1534 52
ATGGGCAAGTCTATCTCGCACAAAAGAAGGACACTCGTGAAGTGTGCGCG
TTAAAGGTCATGAGCAAGAAGCTGCTCTTCAAGATGGACGAGATCAGGCA
CATCTTGACAGAACGTGACATCCTAACGACGGCAAAGAGCGAATGGCTGG
TGAAACTACTTTATGCTTTTCAGGATGATAATCAAATATACCTTGCCATG
GAATACGTCCCTGGAGGTGATTTCCGTACTCTACTCAACAACACGGGGGT
CCTCCACAACCGACACGCTCGATTCTATATCGCTGAGATGGTAGCCTGCG
TGGATGCTCTCCATGTTCTTGGGTATATACATCGAGACTTGAAACCCGAG
AACTTCCTTATTGACTCTTCCGGACACGTTAAGTTAACCGACTTTGGATT
GGCAGCGGGCATGCTTAATCCTACCAAGATTGAGTCTATGCGGTTGAAAC
TAGAGGAGGTCGGAAAGACGGCCGTTCCATTTGGTCGGCCGATGGAGCAA
CGTTCTGCTGCTGAAAGACGCGAGGGTTACCGCTCACTCCGAAAGCTCGA
TGTCAATTATGCCAAATCAATTGTTGGATCGCCTGATTATATGGCTCCAG
AGGTGTTGAGCGGCGAGGAATACGACTTCACTGTTGACTACTGGAGTCTG
GGGTGTATGCTCTTCGAAGCTCTGACGGGCTACCCTCCTTTCGCCGGAGC
GACCGTGGATGAGACATGGCAGAATCTCAAGAATTGGAAAGATGTGTTGC
GCAAGCCACAATACGAAGATCCAAACTACTATCTCTCCCGACGTACTTGG
GACTTTATCACTCGACTTGTTGCTTCGAAGGAACATCGGTTCAAGAACGT
TACTGAAATTCACAACCATGACTATTTCGCTGAAGTGAACTTCAATACCT
TGAGAGAAGAACAGAAAGCTCCGTTTGTTCCTGATCTTGATTCTGAAACG
GATGCTGGCTACTTCGACGACTTCGGAAACGAGGCTGACATGGCTAAATA
TAAGGAGGTACATGATAAACAGAAGGCACTTGAGGATATGGCTGATCGTG
ACGAAAAGATGAACAAGAGCGTCTTCGTTGGATTCACGTTTAGGTATGGG
ATCTTACTCTAGGGATCTTTCCACGCGATTGTTTTGCTGACAGTGAAATG
AACAGACATCGAAAGCCGGTCATTGATAGCGACGGACGCAGCAGCCCTCG
GAAGGGCATCCCGACCGATGGGTCCTTTGGAACCATGTTCTAAAGAAATT
TGCCTCGACGAAGTCGCTGTTTTCACCGACGTTGTGTGTTCGCCGCCAAC
TATCTCCAGTATATCCCGCCTTCCTCACCCCCTTCCAGAGCTGGCTCCGT
TGATTTTACCCATTCACTTTTCCTTCAACCACTCGGCAAATAAACTTATT
ATTGTAATATCTGTAGCTGTTTTACATGGCATGGTGCAGGCATTCATTTC
CACTCTCATTTTTATCCCACCCCCTTGACTTTCAGACCTTGCCAAACGTA
CTACAGATATGTTCTAAACCCCCATACTCTGGTC

>453 213 0
GGCATGATCGTGGCGGCTCACAAAACCTATGGATATTGTCACTTATGAAA
AAGAAGTCAGCCTGAGGTTCACGCTTAACCATCTACCACCGCTGGAGTCT
GCTTACAGTCATCCCACTTCCATGTTTTCGAGATGGCAAGTCGAGTGTAC
ATGCGAATGAAGAAGCAGAAGCAAGCCATAGCCAGGAACGCTGTCCCTAC
TCCTATAATGACT

>454 204 0
GCAACACAGCTCTACTGTCACAAAATATGAATATTGGTATAATAGGGAAC
ATAATGTCAGTAAAGTGAATAAAAGATTTTGATTCCATCCTCATGGTACA
CCATAAAACACACATAGACGCCATGGAACATATAAGTAAAGAGTACGGAA
GAGTCAAGGGAAGTTGTAGTAAGAACCAATCCGAGGGAAGCCAAACAAAA
ACAA

>455 361 0
CTATGTGCCTTGCTCTTTCACAAAAATATCGACGAATTGATATTCATTGT
GCAGCATATTTGTTTATTGTGTGTTTGGACGATTTGCGCTTCGCCCGAGC
AGTCGATCTCCTTGCGGTCTTCCAACGCCCGCAGAGGTCGGGCCTATCGT
ATTTTGATAAACAATGCCACCCGTCCATGCCTACCATGACCCATTCCAGG
CAGATTTACTTAGTACGACAGCAAAGCCACCGACCGCCATGTCCTCTGTG
CTGTTTAGTGGCGGGCTGCCCGGAAAGAGCAACATCGACTATCTCCAGGG
TGGCTTCGGAACTCCTGCTCCTCGGGGTATTTTGCGTCCTCCGTTCGTCA
TCTTCCCCAAG

>456 1111 4
AAGAACTAAGACTTAGTAGACAAAAAAGGACAAACGGAACTTTACGAATT
AGACATACCCGTAGGTGTATAATAACCCAAGCACAGATAAATATCGTAAA
GCAGCAAGAGCTTATTAGTTTTTGTGTACCGCGGTACGGTGACTCATTGA
CCCACCCTACCAAGTTCGTCCCGTTCTTTGGTGGAGTAGAGTTTGGGCCT
GAGGCGTGTAATCTGGGTAGCGCGGTAATCGTAGGGCCTATAGAGGCTCT
GAAATTGACTAATACGAAGGGTTCACGAATAAGAAGATGTTTTAGCGAGT
GTTTGGGTTGGTTTGAACCGTTGTTATGCTGTATTCTTCTGAAGGGTGCT
GGGTATGTGGCTGTTAGAAAGCAAGTGTTATTGGGATGAGGGATTTGTTA
TTTTAGTCATGGCAGGATAGAAGCAACAACGGACTAGAAAACTCGAGTCC
AGGAACGTCTGCATCCGGGTATATATAGACCAAGGGCAGATGGCATAACC
AACTGGTAAGCAGCATGAATATTTTTCCTGCATGCATAACACATAAGCAG
AGCATAGTATTTAAGCCGACTGGCAAGCAGAAGTTGCTGTATCTTCTCTT
TCCACATCATTGCTTATGCATGCGTACGCTCTCAAATAATAGGCATGCTA
TGAATAGTAGGCCAATAATAGATTTAGAGTGTTGTGAGAGAGCTGCAATT
ACGCGCCGGCTGGAGTGACACAAGGTCTTGGCATGCAAGGGTCGGCCCGC
GGGAGCAACCCACCACCGATGGAGGTGGTTATGACCCGACACGTCTTTGC
CCAAAGTCACAACTCTCAGATTTTATTGCATCAAGGAAACATCACTCCCC
GTGTGGGGTGTCGTGCTTTGGTATCACTGCTTGAAAGGTTGCTGCTCCTT
GTTGCATCCCGAGTCCCAAGCCGAACCCATACACAACCTGGTATCCAATC
CATTTCGCATGACCTGTAGTTAACTATGCCAAACGTGCTAAATAACCCCG
CTCCAATCGTCATGATTATAGCACCAGCGACCATAAAAGGTGCAGCCTAT
CCAACAACCTTGGATACAAATATGCCAGCAAGCAGGGTGCCAATCATGAG
CGATAGCAAAA

>457 991 78
TGTCGATTCCTTCAGGGCGACAAAACTGCGACATGTAGCTGGTATGACTC
AGAGAGCTTCAATCACAGCCTGCCCGAGATACTTCACGAACAAGAAGGAT
GGACTCGTCCAGTTGACGAGGTTGACCCTGGAACCTGGGGTTTTCTACCA
TTCTTTCCCCCAGATGACAGTCCGACTAACCATGAATCTCCCCTCGGTCC
TCGTCCCGTTTTCCCTCTACATAACGTATGGCCTCTACCTCGTGCTGAAA
GATGCATGAAGACAACTTCATTCTTGATCACGCCCGAGAAGCTCGAGAAA
ATGAAGCAGGATGTGATTGCAGACCCAGAAGCAAAGGGTGTGATTACCTC
TATCAGCGACATAGTGCAGGCATTCTTCTGGCGTACTGCCATCAGAGCAC
GATACCGCGTGGCCAAGGAGATCCGAAGACAAACTTTTGGCCCGGATGAG
ATGTCGATTCTCGAATTACCAACAGATGGTCGGCCATACTTCTCTACCCG
CCTGCCATCTACATATATGGGAAGTGTCCTCATCATGAACCGCTGTAGTA
TTCCTGTGGAAACCCTTTGCTCTCCTGACACAAGTATCGGGTATGTCGCA
TACATGCTCCGCCAGTCTACAGCACGCATTACACCATCGCTCGTGCACGA
TGCCTTCACAATCTTGCAGTCTCTTCCAGATCACAGCCGATTTTCAACTG
CGAATATGGGCCTTGAACACATGCACGCCATGATATCCAATATGATGCTC
TTCCCCACAAGTGAGATATCTTTCGGCAGCAAGTTCTTTGCCAACGAAGG
ATCCCCCGAGTCTATGCGGCCACAGGTTGATCGCGCTAATGGCATCTTCC
GATTCCTGGCCATCTATCCCATGAAGAAGGATGGAGGCGTCGAGCTTGTT
CTAGGAACCCATGCGGAGGAATTGGAAATGTTCAAAACCGATGCAGAGTT
TACCAAATACGCAGATCTCGTTGATGTCTGCTGAAAAAAAA

>458 602 22
AAAAGGAAAAAGTTGGTCGACAAAAAGAAGCAAAAAACTTCAAACTCCAA
CCCTCAAGCGGCCCTCGAACGTCTTCAAAGCGCCCTCGACTCCAGCGAAC
CGCCCGCCTGCTTGATCATCGCCGTCGTCTGCTGCTCGTCTGTCCCTTGT
GCCGCCGGGCAGGGGATCGCAGGGTCTCTGGAGCAAGTTGGCAGCCGTTT
TTTACGCTTTACGCTTCCCGCTACCCGCCGTTCAAGGCCTCGTCCTGCTT
CGCATCCCTGGCCGGCCTCGCTCCACCTGGCTGTCTGCTTCTCTTCTTCG
CTCTGGTAGCGAGGCATCCAACTCAGAAGACACTGAACGAGACCGCATAT
ACACCAGGGCTAGGCTTCGGTAACGGCGTGGGAGAGAAGACGCACAAGGA
AAGAAGGCCATCCCTTGACGCAGTTCGTCCCCTCGGTAGATGTGCTCGCA
GCACCGCTGAAGTCGGCGCCGGGTCTTCTGCTTGCTTGCCAGGTTTCTTT
CAGGCCTCTTTTCCGGTTTGGAGATATGCATTGAGCCGTCTCCTTTCCAG
CGGCACCTGGTTCTGTTCCCTCGCACTCCACGTACCTTCCCCGTTGGTTT
CT

>459 847 13
AATAAAGTAGACGGAAAGGACAAAAAATAGAAGGACCGAAGTGTGGGAGA
AGAAAACTGAAAGCGAGTCCCACGGTTCGTTCCTGTTTCAAGCTGGCCTG
CGTTCCTCTTTAGTGTTCGAGACAGACATGAGTTCTTCCGCGTAATTTCT
TTTGGCCCGATTGATATCCTATCCGCGCTCAGGACGCCCTTTCCTGTGTG
ACGGAGAATATACGCCGTGGAATGACGACGTATAATCGAAACCATACAGT
GCATGTCTGCTGCACAGCGTGCTTCGTGGACTCAGCCGGTCCTCCGTCTC
CTGCTTTTCAAAGTTCAAGATGGGACAGTTTTAGCGTCAGGTATAGTATC
AGGTAAGAAAACACTTATGGTAAGTGCCTGCCGCTGGCGGTGTTCCAGCA
ACGGATAGTGTGGTATTTTCTGGCCACTTTAGCCGTGTCTTGTTTACTTG
GGCTTCTCCTTTGCTCATTCTGAAAAATGCAAGGGGGGCGCGAAATAGAC
ACATCGATTTTTGTTGTCAATCGATAGCTGTCGATAGACAATCGATAGTA
GTTCTTCCAGTTAGCTACTCCGTATGCATGTAGGAGATTTGTCGTGGAGA
CCTTTTGGATGATCCAAGTAAGGGTTTACCCCTTTATTCTGTTTGACATG
CTGGGAAGTCATTCCAATTCTTGACCAATCATAAAACTATTTTCACTCAT
CAAAGGAGTCCAAATCGATGACACTCTAGGCCCTGTGGCCACAGTGCCAT
TGTCTCGATTTGAGAGCATTCAGAGAGGGGAGAAGGGCCAGCGACTGTGA
ATCGCCTCTTCCTTCCCCCCTATGCCGAGACCAAGTGGTTGATCATT

>460 470 0
TTTCCACCCTTTGTACAGGACAAAACCAAGTGGCCAGGACTTTAGAAGCC
AATATCACCATTTCATACTCCAAGAGTAAAGCGAAATATGGAACGGAATC
ATTTAAAAGACGGCGTTGGCATACAGGTCGACGATAGTCACTCAAAGGAA
CTCTGGGATACGGCACTCAATCCCCCCAGCCGTAGTGTTCTCCCTCCAGC
AGCATCACTGGCGCACTCGCGCTCATCCATCATTACTGAACTCTCTCATA
CTGGTCAAGGATACACTCAAACCAAGGACCATTTGTTCAATGATATCATC
CCCGGGTTGAATGACTCTGCAATCAATGCAAATTACTATGGCTTTGTAAC
CGGCGGAGTGACTCCTGCAGCTTTATTAGCCGACAACGTTGTCTCTGTCT
ATGACCAAAACGTCTGCGTTCATCTTGTCGACCACTCGGTTGCAACAGAC
GTGGATTATGCTGCCCTTTG

>461 607 7
ACTACTACAGACGGAACGGACAAAAGAGGAGCGACAGCATGGGGAGCAAC
GGCAATGGCGGTAGCGGTGGCAAGGTCAAGGTCGACGACCGATACTTCGC
CAAGCTGGGTGCGGACAATGCTTCCAGGCCAGACCACGTACCTCCGAGTC
AAGGAGGTAAGTACGCTGGGTTCGGCAACACGCCTGGCCCGGCTGCTGGG
AGCCAGGGGAGCGGAGGAGCTCCAACGTTTGATGATATGCAAAAGGATCC
GATGGCGGCGTTGAGCAAGGGTTTTGGATGGTTCACAAGCACGGTGTCCA
AGACAGCAAAGACCGTGAATGATGGCTACATCCAGCCAACAGCAAAGCAG
TTCGCTGAAGGCGACTTTGCCCGCCAAGCACAGCTGACCGCCGCTCAACT
TGCGAAGCAGGCTCAATCGGCAGGCAAGAACGCGCAGGACGGCTTCAACC
GATTCGTGGAGGGCAACGAGGGTGGCGCACGAAGGGGCGGCGGCGGCGGC
GCCGGAACGGGAATGGACGAAGGCAAGAGGAGCTTCTGGGATGACTTTTC
GAGCCTGGCGGACCAGCAGCAGCAGCAACCGAAGAAGAGCGGAGCGATCG
GGACGAG

>462 222 0
AAAAGCCCACGGAAGACGGACAAAAGTCGACATTTCATCACTCGAGTTCG
TCAATGGCCAATGTAGCTGTCGTTTTGTCTGCGTATAGTCACCCGACATC
ACAATAAGGCCTTGTGCCACCTTTAGGCCGCATAATGCATGTATCTACCA
AAAGTTGCAAGCAGTAATTGAACAGCAATTGGCATCTCTGGGCGCTTCTC
AAATCTCCATCGATCGTCCCCC

>463 246 0
AAAAAACCAATTAAGATGGACAAAAGGCCGAGGAGTCATCCATCCCATGG
AAAGCGAATGTCCAGGTTATCCAGATATGAAAAGCCGGGATTTCCAAGAT
GGGTGCAAGGAATTTTACACTCAACTAACTGCTATCCCCGATAATATTCA
CCAGATTATAGCCACCACTGTAGTGGCTGGCGAGGCTTCTTTTGTTAGTG
GGCTCCGCTTCATCATCGAGGGAGGCCCTGATATCTGTCTGGGGTA

>464 591 2
TTTTCCCTAAAATTTGGTGACAAAAAAGAGACGAACTTCCAAGTTAACTC
TCTTCTTCTTCCTCCTTCTTCCAGGCGGCCGCACAGCATGGTCTAGCAGC
GTGAGCATCCAGGGATCGAGCTTTTCAGCCCGCTACTTCTATGCTGGAGA
ATACATCAACAACGCCAAAGAGGACGCAGCCGAAGTGGCCTTTACCCAGC
TGAACTCGCAGCCTCGGTTGGCTACCGCCCTGCCGGGACAGCTGTATGCG
CAGCAAAAGTAGCCACGATGTCGGGGCTTTTTTATTCGGTGTCCCTAGGA
GCGCCCACTATCACTGCGTTTTTGTGGCGCTAGCGGGAGCTCAAGGGGTG
GCTGGACGGGTGTTGATCTTACACCATAAACTATTTGGTTGCTCAACGTC
TGCTGGGCACCGTTACGGAATGATTTACGGATTATGTCCTCTTACTTTTT
TTCTTCTTATTCCATTACGCAACACCCTGAACCATGAGGATGCTGTCCTC
GGTGTACGTTTTCAGAGACGTTATTTCGATGCTATTGACGTTCTTATTGG
CATTATTGGATATATATATATAACTAAACCGTAAAGAAAAC

>465 202 3
CAGTGCCTTGAACGTGTTGACAAAATTATCAAACACACGGTACATTATCA
TGTGCGGAGGAACAGCCACTCGAATAAAATCAGAGGAGATGTCGTATGAC
TTTGTGGTACCCAAAGTCTCTGCCTGCTTCGTCCTGCTCTCTCGAAGCCC
AACACGAATACCTCCAACACTGATGATTCTGGTCCAAGTCCCTTTGGCCT
TT

>466 574 0
TTTTTTTTAGAAAGTAAATACAAAACTAGACGTAATACCTAATTATGTTT
GGCGACAGGTGGAAATTTTGACACACTTACAATTCTCGTGACTAAATAAG
TTACCGAGACAGCAATATAGTGGTCGAAATAACAAATCGTTCCAATTTAA
ATAGTTTAAATAGTGAACCATTAATAAATGGGTACCACGGCTGCATGGCC
CATTTGGTGCTAAGGTTCCAATTAGCCTCTCATGAATGGCTAGCCTCTGA
ACATCAATTATGCGGGAAAGGTTCCCCAAACGTCTTGTATCCCACAGCAT
TGATATACTTGACATCCGGTTTATGGAGGGTTGGCGTGGTTAGTGCGCCA
TTGTTCTGATCCACGAGCGTAACTCCTTACAATTCATAGGCACTGCAAAA
CAAGATCAACGATACCTAGATATATATCCCGATCAATGTCAGGCGTTTCT
AGACCAAGTCCCACAACCAGTAGCCTCTTCTCTTCAGGGGATTTCGCAGC
TATTGCCGTCGCGATTTGGCAAGCATAGAGCTGACCAACGACCTCCCAAT
CACCGGATCGTCCACCAAGTAAAG

>467 27 10
GCGAGATAAGATGACTAATACAAAAAC

>468 273 0
GCGAGATAAGATGACTAATACAAAACTGACAGTTTGACTGCCCTTTTGAC
GACGTCAAATTGGAAGACGATGTGTTGACGGCTACAGGCAGCTTCAATAC
ACTATGATTGATACCCTCCTTGACAGAATAATACACCTCATATAAAAAAG
ATATTAATCAAGCACATTAATTGAGTTCAACGCTCTATCCTCGCCTAAGG
TCCAAATTTTCTACTCTTATGTTAACACCGCATCGCCCTACCACAAAGCA
GCGCGGAGCGTTTGACTTGTGGT

>469 1558 59
AATAGTAATATTTATACATACAAAAATCTCGATGTTCACGAAGTAATCAT
CCTCCTAGCCGGACCAACATTCCTTGCACGTTTTTCGCCGAGATTGTGAA
GCCGCTCCCCGATCATATATACATCGTCTCTAATGCTAACCCGCCAAACA
CCAATTTGTCGTTGAAGCAAATGTAATCCCCAGAGAAGAAGAGTCAATAC
CAAAAACGCAGGGTAGGAGTATCGATAGACCTGAGAGTGGACTGTTGAAG
ATGATTCGGAGAACAAGGTGGAGTTTAGGATATAGCCGATGGGGAGTGGA
CAGACTGTAGCAGCAAATACAGAGAGGGTCACAGGGATGAAAAAGACCCT
TGTTGCTAGCCATATATCAGGATTGGTCCAGCCGTCCCGAACGATGCCAC
GCAGCGCCATGGCTGGTAGAGACATAGGTTTTCTGAGCAGGAATCGAACT
GCCATCCGAACGTATAGGATTCCCAGAGTCCAATCCTGCACGAAGTAAAT
AACATGGGTTTCTGATGGACTTAGGTACGTGTGTAGTGGTATCAACAGGT
AAAACTCCGTGATCAAAGCAAAAACGGAGGGGAGGAACAACCCAACCGCA
GCGGCTAGGTAAATCGCCCGGAGACCGCGAAGCGCCAGGCAGTAGGTTTT
GTAAAATAGTTGTTTCGGAGATCTTGTGTACGGCTGGATACCTTCACGGA
AGGTGTCCGATATTTTGTTGAAGTGTAGATATGCATAATATACCGTTCCA
ATAGCGTATACTCCGGCTGATAGCGCGTATATGTCGTTGACACGAATATG
AGGTGGGAACATGCACGACAGCATCCGACGCCCAAGTATAAGTGGTATTA
TTGTAATTCCAACGCCTGTAGCTGCAGCAAAGACCCATAAAAGAAGCAGG
AAGGCGAAGATCCTGGCTCGGAAATTGGGTGGGACATAAACTGCGGAGTA
CATTGCGTTCTTCTTCCCATGGCGGCCCTCGTCGTTATCTGGCTTTCCAT
CTATACGTTCATTGTTCTCGTTGACTTCAACGAATACCTGCTCACCCTTA
GGTATCCTCACTTGGTCAGATGCCGGTGCTCGAACGAATCTTCCATTACG
GAGGAAACGCCTAGGTTGGGGTTTTTGTTTTGTAAACATGTTGAGGATAG
AGTCCCTCCATGAAAGGTATTCATGATATCCCTCTTCATCAGGCTTTCTC
TCACCAAAGAGGAAATGTGTAAGTCTAAGCATTCGAGCGCATTCATGGAA
CCACCAGTCATAAATCGCATGCAATCCATCCGATGGCTTGATTGCTCGAA
TGACGACAGGCATGACAAAGTTGTAAAAGAGAAGGTCCACTGGGAACTCC
AGAACCGGTTCATTCGAAGACCAGTATACCGGAAGAATTCCACTGAATGT
TAGCGATAAACCCCAAACAACCCCACCTAGACAGATAACAACTAAGGCTC
CATATACTAAGGCGCTGAATGCGATCTTTCGAAGTTGGGTGGTAATACTT
CGTTCAAGTACATCACGCACTGGATGGAATGTAGGGTCATCTGGATCTCG
AATGAAGT

>470 34 0
TTAGAAAAGAAAAATCACTACAAAAATGGGTGTC

>471 135 0
AGTAGAAGACTACGTAGGTACAAAAGATTTATTCAAGGTAAACCTGCTGG
CAGTTGAAGGGCGAACCCAACCTCAAACCAGCAAATTAGAAGTCACGACC
ACAGTTGACGCACCCATGTACTCTGCGTTGATACC

>472 217 0
AATAATGATATTTGTGATTACAAAACAACCTGCCAAATATTTACGAATTA
GTTATCACGTTATGGATGGCTCATGATACCAGACAGCAGCACAATTTACA
CGCTAGCTAATATCAAACGCGAACACTCGTTCCTACCAGAAATATCCTTC
ACCTTGTGAGCTCCTTACGGAGATAATCCTCTAGAATACATCTGTTGTTA
GGGACTATTCCCATTTT

>473 77 0
TAAAAAGAAAAACGAAAAACCAAAAAGAAAAATAAAAACTAAAAAAGAAA
AAATTAAAAAACTAAAAAAATAAAAAA

>474 1287 34
ATTAAAAAGGCCTAACCAACCAAAACCATTTTCTCGTCGAGCGTCAACCG
ATACGAAGGAAAGAAACAGAAATGTCCGTCAAAGGGGGCTTTCAGTGCCA
CTTGCAGCAGCGTGGTCACGGTAAAAACCAGCGACCAAAAATGCAAGCTC
AAGGGCTTGCTTCTCGTTCAATCTGGGGTCGCAGAAGGTGGTGTATCGCT
CACTCAAGCCATCTTCAGTCAGGCCAGCAGCACCACCGACACACTCCGTG
ACGGCCTCACCCGTCAACTCAAGATGCATACCTCCGAGATACGAATTGTG
AGCACGGTGAATCTCTAGAGCCTGACGCAGTTCGGACAGGATATCGCTGA
AGTTTCTTGTCTTGACACCGGACGGGGTAGATCTGGTGTTACCGTGCATA
GGGTCACATTGCCAGATGGGGATGTGTCCTGAAGCCTGGACGGCCTTGAT
ATGACTGGGGAGGTGGTCTGCGATCTTGCTGCCGCCATAACGAGAGATGA
GGGTGACTTTTCCAAGTTCCTTGTCTGGGTTGACGATGTCAAGAAGAGCT
ACGAGCTCATCTGGCTGCATGCTAGGACCAACCTTGATGCCAATTGGGTT
AGAAATGCCACGGAAGAACTCAACGTGACCGCCATCAAGCTGGCGGGTAC
GGTCGCCTATCCAGAGGAAATGGCCGGAGAGATCATAGTAGAACTCATTC
TCTTCCTGTGCAGTCTGGGGGATGCTACGGCTTCCAGCTGGCTCGACTGG
GTTCCTTGAAGCGCGGGTGAGGGTCTCCTCATACTCCAGTATGAGGCCTT
CGTGGCTGGTATAGATATCAGCAGTCTCGATACCACGAGCAGTGTCCAGG
CCGACGGTTCGCATGAAGCGAAGGGAGTCGGTGACTCTGGAAGTTATCTT
TTCGTACTTCTCCTTGATGGCAGGGGTCTTGACGTGGCCTAGACCCCAGT
CTAGGGGTGAGTGCAGGTCAGCAATACCTGAAGCCAGGGCGGCACGAATA
TAATTGAGAGTCGCAGCAGAGTGGAAGTACGCATCCACAAGACGGGATGG
ATCAGGCTTCCTGGACTCGGGAGTAGCTTCGAATCCATTTACGTTGTCAC
CCCTGAACGAGGGCATAGTGACACCGTTCACGGTCTCGACTGCACTTGAT
CGAGGCCTGTGAGAGTAAGCATGCCTGAAACTGTGGGTCGTGGAGGGAGA
TTGCGTGCATGAACGCATCCGTTGAGTTACTCACTTTGCGAATTGACCAG
CGATACGAGCAACTCGAATGACTGGTTTGTTGGCTCC

>475 1552 154
CATCACAAAACTAACCTAACCAAAAGAGGAAGAAGGCAGCAACATTCTCG
CTGCAGCATAAAATGGTCGAGTGTCAGCAAGATGGTTGCTGAGCCAGATC
TCTTGATATTGCATTTTACATTGTCAGACAAATAACCAGTTACTTACCAC
GATGAAAATAGCAATAATTGGTGCCGGCATCAGTGGGTGTGCAGTCTATC
TCGCCTTGAAGAAGAGACTCCCGGCCGGAGAGGAACATGAATACACCATC
TATGAAGCATACGAAACTTCAGCATCATCTCCACAGAACTATTCTGATGG
AGATGTACATTCTTCAAGCTTCGTCGTGGGTGCCGGGCTGGCAATCTGCC
CAAACGGTTTAAGCTGTGTCAGACGGCTTGATGAAGATATATACCACGCC
ATTACTAGGATGGGATACCCATACGCATACCAGCAAATGAAGAGCTCCCA
TGGATGGAATCTCATGAAGATGGAAGTCTCTGGCTCGAATCCAAAGATCA
ACTCTGTCTCGTTGAGCCGGCATGCCCTGTGGCGATGCTTTCGAGATCGG
GTCCCGGATGATATCGTTGTCAATAAGCGAGTGGCCTCGGTCGTTGCGAA
GCCAGACGGACGAAATGTTATCAAGTTTGTTGATGGCAGTCCAGATGTAG
AGGCAGACCTAGTCATTGGTGCTGATGGGCTCAAAAGTGTCACTAAGTCA
GCTTTGTTTCCGGAGGATAAAGAAGACCGATACCCACCACACTACGAAGG
AGTCGCTGGAGTAGGCGGGTTCTTCCCGGCTGACCAACTACACGACCAAA
TCGAGCCAGGCACCATGAACCTGGTCTTCGGCGGGAACGGCTTTTTCGGC
TACTGCTACACCAACACTGACAAGGACGAACCAAATCGTCATATACCGCA
AGGAGTACTCAAACCAGGCAACACGGTAATGTGGTGGTCTACATACGAAG
CTAAAGAATGTCCCGATACCAAATCCATAGACAAAGCCGCCATCATCCAG
GACGTAAAGTCCCGGCATGCCTCGTGGAAAAGCCCCGTTGTGCAGAAAAT
ACTCGCCTCAGCAGATATACAGAACATGTACCCTGTCTGGACCGTGCCGG
AACTACCTACGTGGGAAAGACAAGGAGTTGTACTGATCGGTGATGCGGCA
CATGCCCTCCCACCTACTTCGGGACAAGGTGTGTCTCAGGCAATGGAAGA
TGTAGAGTGTTTTTCTATATTACTAGCCCATACCCTGGGCAAGGAAGGCC
AGGAATCGTCAGAGGACAGTGCGCTTCAGGCTCGAAAGGCGAGAATATCA
TGGGCAGCGAAGAAGCTCATGAGTATACGCATGCCTCGGATCAAGGCAAT
TCTCGACCAGGCGAGGAAATATCAAAACCAGAAGCGGAATCTTTCTGTTT
TCCAGGAATGGTTTATGTATTTGATGATGTACCTTATGAGTTTCTTTCCA
GCGCCGCCTTGGGTCAAGATATTATATTCATATGATATTGAGAGTGAAAC
CCGAAAAGCTATTGAAGAGTAATAGGTATTGTTGGAACATGTCCAGGGGA
AA

>476 101 0
CATCGCCAGTTCTGCTTAACCAAAATGGCCCACTAGTGACGTCCATTCTA
GTGCCCACGTTCACTCTAAGTAAACTAAGGGTCTTCTTACTATTATTTAAA

>477 214 0
TGACGACCCACTTAAGCCACCAAAAAGGGCTGTATGCGAGGACGGCCCTG
GGGTTCGTATTTTCGATGCGGGAGACGACCACGACCAAGAGACGGCTTGG
CACAGCGATTTTGTCTGGTGGATTTGCGTCAACGAGGAGGATGGATTGGA
ATTCCGGGTGTTACAAACAAACGATGGGGGAAGAGACCTGCGGGTATTTT
GGAAGAAAGAAGAA

>478 155 0
CTCACGGGAAAGCTTTCCACCAAAAAGGCAGGCCATTAGCGGGTGAACAG
ACGTCGTGTCCATCATGATTGCGTCAGCCTCACTATGGAAGTTCAACGCT
TCATTAAACGCTAGCATTCGACCCGCCCAGCTTTTCTGGAACGAGTTCGT
GCTTT

>479 121 0
TTTGAATCTCGCGATGGCACCAAAAGGCGGCAAAGGCGGCGGTGGTGGTG
GACATTACGGTGGTGGCCGTCATGGTAGCAGCAGCAGCTATTCGAGCAGC
TGTGCTTCTGGCGCGTTCAAA

>480 284 0
GCTCTAATATGCCAATAGACCAAAAATTACGCCAATATCAAAGGAAAATC
CACACATATTGAGATGCGTTTATGTCACTTTATGGACGGGACACTCTTCT
TTACGGTCGAACCACCCAAGGATACAAGTCTTGTGGAATTTGCATAGACA
CTCAAGCCGTGCTAGTTCGGCACCAACTTCATACTCCTCCATGCAAATGG
AGCATTCAGACTGTACGCCGTCTGTGCCTAGACAGTCTTTCTCTGTTGCA
ACAAAAGTAAGCATCCTCAGGCGTTCTGATGGTG

>481 116 0
TTATAACCCGAAACCAGGACCAAAAAGAAGTGCATACACTCTATCATACA
TAGATATGAGCATCATCATCATCTAACTGTATCTTCTGGGGCGACTCGCC
ATGCACGCAGGGGGAG

>482 539 8
GCCAGGGCTGTGTCATTGACCAAAACATTATTGTAGATATTCCATATATC
CTCAATATTCGTGTCGTTCGTACTGTCGATAATGAGAGTGTAGAGTAACA
CATTTCGAGCTATTGTGGATCAGCAACGCGCGGGAGCAGCAAGGAACGCG
TGGTGGTTGTATACCGATAATCTCTGCTTCCAAGTCACAACAGGTAACAT
CTACCTTTCGATTCCCTAGAGCAGTTATGTCTTAACAGCCGCAAAGTTAA
CATAATCTTTTTTGAAAACTTGCTGACTTTACCTGAACCCAGGTCAGCGT
ATGCTGTGAAAAGCACATTGCGAGCATCACCGCATCCAAGGGTAGTAGAG
ACACATCCTGATCTGGCGGGAGAGAGTGCGTAAGGCACACCGCAGGAGTG
TTACCGGTGGCATAGAAAAATTTGGTAGTAAGAAGGCGAACTGGCACAGG
CATTTTGCCTTATTAACTGTCCTGGAACCAGAGGCTTGCCTGGTAGCGGG
ACCTGGCGTGTTGTTGATCACTTGGAAACAAGAATAGCC

>483 1846 49
AGAGGAGTTGAGTAACATACCAAAAACGCATCAACGGCCTGTGGTACTTG
ATACTCTGGGCCAGAGATCGTAACTAGATCACTAGCCGTTTCTGTGCTTG
GGAAGTCAATCTTGCAATTCCACTTCTTCTCCAGCTCATCGATATCCTTG
ATCCTTGCAACCAGATTACGATGGTAAAGACGGTTGACGACGACAGTCTC
CGAGACGAACTCGGCATCCTAGGACTCGTTCAAAGTGGACATGAGCAAAA
TCATCCCTGAGCTGTTGTGTCTGTATGAGGACGACTCACGACTTTCTCAA
CCATGTCCATAATTTCCTGTTTGACTAGTTCGAGATTCTGTGCGTTCCTT
GCTGGGGTACGACAGATAACGTTCTCGACTCGACCATCGTCGTCATCTTT
TCCGGCGCCGCCTCTGTCCATAGCATTGGAAAATTTGACGAAGACAGAAT
ATTTCTTCATGACACGCTGAATATGCTGGCCACCGATACCGATGATACGT
TTGTGGTATTGGTCTGGAACATGGAAGGAAATAGATGCTGGCATCTCTTG
CTCAACAAGGTGGAGACCCTGTTTAACGGCTTCGTAATCATTGGCACAAA
CATCAATATAGAAGTTGTATTCGTTGAAGCCGTCAAAGATAATTTGGACG
TTTCCTACAACTATAAAACGTTAGTACGGAGGATCAGATGGTTTACAAGC
ACATATTTTTCCAATATAGGATAAGCTACTTACTTTGGCTCATGATTTTG
TTAATCTTGCCATTCTTCTTTCCGCTCACGAACTCCTTGTGTTCATTGGC
GAGCTCAATCTTGACTTTCATCTGGTGCGGGGACCTTTTGACGAAGGGAA
TTTGATGAATGACCATCATAGCAGCCTTGACAGAGTCGTCTGAGCCGTGG
ATGTGGAATGTTAAGTTGTCGAAAGTGACGTCCGCACCAGAATTTGCACA
GATATCAGAAAGCATTGTTCTGACGTCTGCTGGAGATGGCGTTCGCATCT
GTGGATTGTCTGCCATGAGCCACCATGTAGCACCATAAAATTGACCAGCC
TAGAACTGTTAGTGGTACTCCATGCCAGCTGATATGGAGACAATAACTTA
CGACATTCATGAGCTCACGGATAGTACGCTCGACATGCAAGACATCTGTT
CCCTGGACCCTAATGGAACTAGTCCCGCTACCTAGCTGAGGAAGTAGAAC
AAAACACCCATTTGCCTCCATGACCTTCTGGATCTTGTCCAAGCGTTCGA
GGATGATGCTGTCAACCTTTTCAGGGTGAATGATGGCTTCTTTGACATAG
ATCTTGAGGACAGCTACTAGATCGCGCAGCTTTTGTTTAACGAGGTTGAT
ATCCTCTTGGTTGTTTCCAGTGATATAAACTTCGTCCTCGCAGCGTCTCG
TTGCACCCGGGGGCATGTAGCCGTATACACGGGGAAACGGGGGAGGGAAA
TAGATAGCAGTATTTGTGGTGGCTTCAATCATTTTAATGTTCTTGCGTGT
ACGGCCACAGACAAGGAAATGAGTACTCAATTCGAGTCTTACAGCATCAA
CGCGGCGTTTGAGTATCTGATCGATCATGATCAAAACTCTTGACTTTGCA
TGTTCAGCACTCTCTGCGTCACTGTAGATGGCAATCCTGAAACGTCGGTT
CAGCCCACCATCAGCAGAGTAGCCGTAAGATGAACTGAGGGCATTGTCAG
CATCAACAATCTTGGGGCTGAGCAGGAAGATATCCGCTCCGGTGTAGCCC
GCCAATATATCGATATGTTCGAGCACAATCTTGCGGATTGAATCGGTCTC
CTTCTGCAAGAGGAGGTCGACGTCGACGTCAATTGTTAAACTTCGC

>484 487 0
CCCGTCCATATCTGAATTACCAAAACTATGGCTATCAACAAGCCTCTCGT
CGAACGTCCGCCGTAACAAATCTTGGAGACCAGACAATGGAGTTTACAAA
CGTCATCGGCGGTATCAAAAGTGCCTCCCCTAAGAGACCTGATACAGAGA
GCAACATCGATACGGATGAGGAAATGACCATGGAGTTTACCAACGTCCTG
GGCGGAGTCCTTAACAAACAAAATTTCGACAGGAAAACTGATTACGAATC
CCAAGAAGACTCAAAGTACGGTGATGAAGGGGATATAGCGTACCCTGATC
TAGGAGAGGACGCTATGGAGATGACCGGTGCGGTTGGTGGAATATTGCCC
CCAATTGAAGAGCGAACGGAACCATCCGATGACGGGACTATGGGGATGGA
TATGACAAACGCTGTGGGCAAAATTCTTGCACCCTTTCAGGCCAGCAACC
CAAAGGACAAGAACAGAATATTTGACGAGCATGAAGA

>485 27 0
CAATCGCCAGTTCTGCTTACCAAAAAT

>486 1407 20
CGGTGATGATGATGGACAGCCAAAATCTAATGGTGCTGGTGTAGTGTTTT
CACGATGTGCAGACTTCATGGAAGAGGGCAGACGGCTCGAGAACCTGAGC
TGGCGGCTCTGGAACCGCGAGACCTTCTGTGTTGCCCCCCAGGCCAAGTC
ACGTACCAACTCAGATAACAACAACAAGGACTCTCTTCAGCAGAGCCAAG
AGCAGCAGCAGCAGAAGAGAACACACTCAGGATCCCGTCTGGAGCGACTA
AGGCGGGAGTCCAAGTCGATTCCCGACCTTTCTAGCAGCGTGGAGTCTGC
TCTATCAGACGAGGGACTGGAACAGTCACGGTCACGATCTACAGCACAAA
CGAGCTCTGGTTCGAGTCCCCAGTGCCCCTGCACACCCCGGACCATAGAG
CTTGACCCAAAGCCAGCCATTGTCGGCGAGGACTCTGTCCTAAGCATATC
ACGAGGACGAGAAAGGCACATCACCTCCCTCGGATTGGAGAAGATGGTCT
ACAGCATCAAGGAGAAGAAGCAGCTGGAGCCGATATGTGTACCGAAGAGC
AAGTCGCAGCTACAGATCGAGAATCGTGAACTAGACGCCACTCCCCGGGC
ATCTTCCCCTACTCCAGTTTCCATACAGCAGCCACAACAGCCGCAACAAG
AACAAGAACAACAGCAACGACAACGACAACACCAGGAGCAGACACATCTA
CAGCAGCTTCCGGCCCCAGCAAACAATCAATCTCTTGACTCGTGCTCTAC
TGCACTAGAGAGAGTCCGGGAGAGTGATGTCCCTACTCCCTCTTCAGACA
CCAGCGTCTCATCCACCGAACTTCCTCGACCATCATCCTCCGTCGTACGT
GGTTTCTCACCTTCCAAGATCTCGTCTTCATTCCGCTCCCACAGCCAGCT
CTCTCCTGCAGCCAGCACGAGCAAGAACTCGGTACCCAAACAGTCCGCCC
TCAAGCAACAAAAGCCCAGTGTATTCACTCTCGGGTGCTCCTCCGGTGAT
GAGGAGTCCTCCTTCGAAGACAGAATGGCTATCAAGACCCACCGAAGCTC
CCTTAGTGATGGCCTCAACCACCTAGCATCGGCCCAGCACAGCAGGAGCA
GGACATCCTTCATCAGAGACACAGCGGCCACCAGCCACCCTATTCGACCA
ATTCGCGAGACCAGTGCATCAGACGAAGACGCCATTGCCTCCAGCGACGA
GGACGACGAGTCTGAGATTTCCGAAAGCGCCATCGAGGACGAAGGCGAAG
GAGACTCGTCCGACGGCGACTGGGAAGACTCCGTTACCGAATCCGGCCGA
TCCAGCGTCGACGACAAACAGCTGTTTCAGCGTGTCGACTCGCGACCAAA
TCTCGTTTCGCGCCGTTCGCTTTGACCATGATGATGCACCAGCCCCAGCA
GAACTTT

>487 942 43
ACAAATATACTTACCAGAGCCAAAATTATCCATGTATCTAGATATTATCA
AGAATAAAAAAGTGTTCTTAGAGTACCATCGCGCTCAGAGTTTAAAGTAC
CCAGGCTGCAGATGTTGAAAGACGCCTTCGGGATCATATTTCTTAGCCAC
ATTGTGAAGCCGTTCAATATTGGCCTTTCCGTAGCTTCGAATAGGATCTT
GCTTGACACTCGCATAATTCATATAAACAAAGTCGCTCCAGAGTCCCGTC
CTCAGCTTCGCTTTGCTTTCTCAGCCAGTCAACATATGCGTCGACGACAA
CCTTATCGTCTTCTGTGTTCTCCCATCTAGCGCTGGGATTCATGATGATA
ATGGGATTTGTATCATCTAGACCTAACGCATTACCGCCCCGTCTGGCCAT
TGGTTTGAGCATTGGGGTGCCAATCGGTTCCAGTGAATATACCGGTAGAT
ACCCCTTGACTTTCTTTCGTAGAGGGTCGATAGCCTTAACCCAAAGTTCT
AGGAGGTCTGAGAGAAGCTCCGCATCGGCCTCAATCGTTGCTGTCCAGTA
ACTCTCCCTCAGGCCATTGGGATTGGCATCATTGAAATCCGTTGCAATCT
GTGCCAGTGTAGAAGACTTTACTGTGTCCATCACCCGGCCTGGTTCAGCA
AATATCCCATCAAAGACCGCAGGATGGGTGTGGTTGTCCTTCATAGGCTC
AGCATATTCCACTTGTGCTACGCAAATATACTGATCGAACTGTTGGACGT
ATACAACATTCATTATCAACGCGGACTTGGGATCCCGTTCTGCACCGTAT
CTGGTATATTCCGCCAAATGCCGGAACATGCTCGCATTCTGAGCCCCCGG
GTATACCAAATTCCCTCCCCACATCTCTCCCTGTCTTAAAGGGTATGAAA
AGACCTCGAACTTAGTGACCAGGCCGAAGTTGTTGCCACCCC

>488 114 0
TTGTTTCCAAGCATGTCCGCCAAAACAATTCTCAGGTCTGATAAGAATCT
CGTAACCTCTGCTTCTGTTCCTACTGTAATCCTCAGACAGCCTTCACAGC
CGTGCTCTTTACCC

>489 407 7
GAATCAAGAATTCAGGGCGCCAAAACTCCTCCCTCCAGATGCCCCTCTTG
GGTGTTTCAAATGTAGGTTTTCGTGTGCATGCCGTGGCCTGTCTTCATGT
ACCTACGTCTTGGATTGGCGAGTGGAAGGCCAGTCGGATGGCCCATCGTA
CAGGTCAGCTTGAGAATACCAAGGCACCAGGCGTTGTGGAACAGGCAGAC
TTCGGCAGTTGGATGGATTCGTGATGGGCTGCTATACTGGCAGGGGAAAA
AACTATTAAAGGCCGTCACTCCTCCTCTGTCTTTCCGGCTTTCTCTTCTT
CTTTTCTTCATCACGCTGGAACGTTTCGACTCGATCTACTCTTGTTCATT
AGATTCTCTCCTTTAGGGCCAGTCCCTCTTTTCTTCCTTTTTATTACACA
CTCCTTA

>490 732 2
AAAAAAGATTTCAAACTCGCCAAAATATCGGTGAAGGTCTAGAGTAAGGG
TTATTGCGTTGAATGGTTTGTCAATATTAACGCCGTCAATAATATGAGAG
ATGTTAAAATCAAACATATTGAGCATCATAAGCGTAGCCTTCTTCGCGTC
GCTCTAGATAAAATGTTAAACCTGTAGAATGATTAAAAAAAACTAGGAAG
GAGAGTTACATACCAGCTCGCCATTCGCACCAGCTTGGGTTAGCGAATGC
GGGATAATATGTGCTACTTCAAGGTGCCCAACCTTAGGTTTACGGTCCTG
GTGCTCCCCTAATAGCCGATTTCCGTCATCATCTTCAGCGTTGTCTCCAT
GTTGGCGTAATCGCTTATTAGCTTCCGATGTGTCGAATGTATGGGAAACG
ACACATTTGTGGTGGTCGCGAATGAGACATAACTGACGGAGAGCAGCCAC
CCGTTCTGGGGTCGGGATATGCTCATATGATGCTAGGACTCTTTGGAGAG
CCGACATATGAGCTGGGGAAGGTTGTGAGGTACAACCCCCAGATGCTCGT
ACTATTGCAACCGGTATTAGTAACTTAACGATTGAAACATGATAGATAGG
CACCTACTTGGGAGAAAGAAGCTGTCAATAAAAAGTCTGCAAATGCGGTT
AAGTTCTTGCGCAGGCCATCAGCTTGGCTGGCGAAATCTGGGGCTGGGGC
TGTCTCGATATCGATCCCCATTGCATCAAAAA

>491 210 0
AAGCACTTCTCCCATCTCGCCAAAATGGACCAATGACATCTGCGGACAGC
CACGACATCGCGATCGTCCAAGCAGAAAGTATGGAGCAGAACGGTGGAAC
TTACACTTATCGCAAGTTACCTCCTAGAACAGTTTAGTTAGAAGGTACCC
GTCTTTTGTGAGGAGTTCTAGCAGAGATCACCTTACCGCCAGTATTTTAT
CGCCAACCTT

>492 513 1
CGTCGCCAAAAAGCTCTCGCCAAAAAAAAATAGCTTCTTTACCCGACGAC
TAATAATCTACATTACATATGGCTTCCCTGAGCTAGGGGCGAATTATCTT
AAAGGGTGCATTTACTGGCATTTCCCATCTTACTGGCCAGCACAGCTCGA
CTTCAAATCTCTCTAGTTTTCCCACTTGATACAATGGACGACAAATGACT
TCTGTCACTGCTTGCAAATTTGAGTGTGGGCTAGAATATGATATTCGCCT
CCGACAACGAATCTTTTGACTGTATATCCTAAGCCGAAATTCCCTTATGC
TTTCCATTTCGTTGGCGATAGCATAGCAGGAAACTTCCCAAGTGTTAGGC
AGCGGCTCTTCATCGTTTCTGATCCGTGGCCAAAATCGCTGCGCTTTCTG
ATAAAGCTGAGAACGGCCATCATCGTAGAAGACACTCCAGTCCCATGGTG
CTATCTCAATGCTTGTGATGGCCTTCAAACGCTGTGGTAGGATCGAATGG
GCAAAAGCAAGAA

>493 556 0
CACCTGTTAAACTTCTGGGCCAAAAGATGGGCCCTGCTGGTTGGCGGCAA
AGAGAGTAGTTATATCCTTGACATCCTCTCAGCACTTCCTGGAAAACGGT
CCAGGAAACCTGCCCCGTTTTTCATCATCGTCCTTATCTTTGCCCCTGCC
TTTGCTGCTCTCTCCCTTGTCGCTACGAGACCTGAGATTGCACCCTCCAG
TACTATCGAGGCGCTCTTTGGCTTTCCCTTTGCCTTTATCCCTGGGGCCC
GAGTCGTGTCTCTCAGTCTGTCTGTCTGGAGATCCTCCTTGTCTCATGGA
TGGATCTCTGGATAGAGATTGATGGTGACCAAATGGTGGTGGACGGTGCG
GTAAGGTCGTCTCCCTTGTCTGTGAGAGTTCTCTAGGCGGGGATTGCTCT
GTAGAAAACTGTGCATAAGGCGAATGGAATGTTCCTCGCATCCCGGAGGT
GTCTCTTGACAAGGACTGGTAATGTTCCGCTGGCGGTACTGGGTAATGGG
GCAAGGATAAGGCTGGGGTTCCATAGCCCTGTGGCTGAGTGGGCAGTCGT
GTAGGG

>494 51 123
TTCCGGCCAGGCTGCTATGCCAAAAAATTGGATACGGCAGCAACAAGAAGA

>495 183 0
TTCCGGCCAGGCTGCTATGCCAAAAGTACGTTCTATTCCTACCACGCGGC
GCCCTTGGGAATGAATAGCACTCGTCAGATGATCAAGTTCCCCATTGGCG
ACGCAAATTAGAATTACAGATTGAATGGAATGTACTGATGCAAGGTCAAC
TTCAATAGATTGGATACGGCAGCAACAAGAAGA

>496 305 0
GGAGACGCCAAGAACACTGCCAAAAAGTTCACCGATCAAGGTCAGGGCAA
GGTCGATGAGCTCAAGCAGAAGGGCCAGGAGGCTGCTCAATCTGTCAAGG
ATGCTGCATCCAATGTCACAGCCAAGTAAAACGATGTCCAGGGCTTTCTT
AGGAAACAATCCCGTGGAACTAGCGAGTTGATCATCTTATGGCACAGAAT
TTGGATGAGCATAGGTTAGGTCACAAAAGGAACACGGACTTGTTTGGCAA
ATTTTGTAAGAGTCATGGTTAATGTTGAATAAATTCAATCAGACACTCAT
TTGAA

>497 704 1
ATTTAGCGTCTCTATGCTGCCAAAATGGACATAATGCATGCTTTGGATGC
CTTGCGAAACGCACCAGATGATCTTCTTTACGCCCATGGCAAAGAAGCTA
TCTTGATGGTTAGGGAAGTGGAACGTCGACTGCAAAGAGTGGTTGGCCCA
GACATATTTGTACCGACAAGAAGCTTGAAATGCCATTCCTGCCGGAGGAA
TTTGGTCAACAATGAGGATATCCCAAGTTCAGAGGTTTCGATATTTGGAC
CCTCAAGAGGAAACCACAGTGTCTCTCCCACGGACAATCGAGCTCAGATT
GCTATAGATCCTCAAAAATCTCAGCATAAGGGTTCAACTAGTGGCGCCGA
CGAAGCCCAGAGTTCCATACTCTTTGCTTCATTGATGACGGAGATTACTT
GGATATGGAAATTTGTCCGGAAGACACCGGGTGAAGTCATCAAAGCTCGT
CGGGAACAGAGACCATCGGACATACGATTTAACGACATTCAGCGGGTTGA
AGGCAATCCAAATCCGACAAACGAGGATAGGCTTTTCCGAGGTGTCGCAC
AACGATCCTTAGCCCTTCAATTTTTGAAGTTTGAGAGTCAATTGTTAGCG
AACCGGACATGTCGACGACAGGGATTGATTCCTACATTTGTAAGAAATCA
CCTTTATGTGACGAACCCGAAGTTCGCGCAACAATGCATACAAGCTGGTC
AAAA

>498 391 0
CTGTTCATGCGAGATAGTGCCAAAAGGAGATAAAGGAGCGGCCCTATGGA
GTCTGCCGAGCCGAGCAGCCAGCATATGAAAGTCGACCGCCATTTAGGGA
GAAGAAGAGATAAGGGACAGCCGACGACAGATACCTATCCGATAACGGAG
ATAGCGAATACGGTCCTCTTTCTTCTCTTATCTAGGTGTCACTCTGGCTA
CCTAAGTTAATGTTAATATGGAGTATAGTTAGTCGGCTAGCTAGCCGGCC
GGCCTTGCTTATCTTTCGGCTGGCTGGATGGGATCGTCCATCAATAGATA
GCTCACGAACCCTCAGCGCTCTCCGTGCCTGCTACTGTATATGCCTCACA
TAATATGGATATATATGCGCATATACCTGCCGCCGGTTCAC

>499 231 1
CCTCCCGTGACCTACCAATCCAAAATGCTATATGTTTATTCGATTCTGCA
CAAGCATTAGCGGAATGGGCCACCGCAGTTCAAGAGCGTATTGGACCATT
CCTTGGAATTCTAGGCCAAGATCATGTTGATTTCAACGAGGTTCCAGCGA
CAGTTTTGCTAGAAGAGGAGGATCGCAATCTGATGCGGAAAATCCAGGAT
ATCTTGAACAATGTCGAGAATAAAATGAAAA

>500 608 9
AACTCTCCCGATGTGCCATCCAAAAGCTAGACGCCTCCGTCCTGCAAGAC
GAGTTTTGCATAGCCATATATCCTCAGTATGCCGTTCATGCCGGAAGTGA
CCACCTCACTAGACCCGTCTACCTCTCCATGGAAAGCCGTGTCCTCTTCG
AGGTATGGTTCGTCCTACTCCGAGCCTTTACTATCCCTGAACTCTACGGA
CCCGAACAACCTCCTACCACTACCGCCTCGACAGACGATTCCGGCCGACC
CCACCCCTTGGCCATCTCCCAGCAAGTCCCCACCACCACAACAGACATGT
TCCGAATCGAACGCCTTCTCAACGTCCGTGTCATTGAAGCAAAGATATTC
CCCCAGTCAAAGGCTGAACTACCGGAAAAGAACAAGAAGTCGTCCAAACA
GCAAGGCTCTCAGACCTCCGGCGACTACTACGCCGAAATCCTGCTGGACG
GTGAAGTCAGAGGCAAGACCGCCGTGAAGAGCAGTACCTCTGCTCCGTTC
TGGCGAGAAGATTTCACCTTCCATGACCTACCCCCTGTCCTGTCTAGTGC
TACTGTTTTAGTGAAATGCCTCAACCCCGTGCAGAAAGACTGGACCCTCG
TCTCTCGA

>501 72 0
CAACGATCCGCAAGTTCATCCAAAAATGGCACCATCAGCATCCGCCGGGA
GGCAAGAAGCAAAAGAAGAAGT

>502 170 0
CAACGATCCGCAAGTTCATCCAAAATGGTCAGTATAGCTGGTGTTGTCTA
CCGCGAGGCGAGGCTACGCATAGGTGCTTAGCTGTCATTGCGACTCCGGT
ACTTTTTCTCGACCTCCTAGCAGCGTTACTGACAGTTCGACGTACAGGCA
CCATCAGCATCCGCCGGAGG

>503 329 0
AAACAAATCAATTTTACCTCCAAAACTCATAAGCTCTACCCCTCGACTAA
ATAGAAATTATTCCCCGGTTTTCCCGCTATCCTTCGAGTAGCGTTGACTG
CTTAGACTTGACCTATAAGAGTATTATCTGTGCCGACTACCAGGAAAGCT
TCGCCAATAGGCCTTTCGGATGACTACGAACAAAATACTTCCTTGTCTCA
TCAAGCAGAAGAAGGCCAAGTCCAAATGCGATAGGAAGGAAGAAATGTTC
CACTGGAACACTTGTCGTAGCGACTGTGTTCTGAATTCCAGGGATGTAAC
AGACTATTCGAGCTCGTCAGTAACGTTTC

>504 341 0
GAGATATACCCTGGGGATTCCAAAACACGTTGCTAGGATCAAGTCGCGCT
TTGATTTTCCGTAGTCGAGGTAGGTTATCTCCCCAATATAGCTTCTGTGC
TGTATTGCCATCGAGTTGGGTGTCGATAGAATTGGCATACATGCCCCAAT
CTCCGTCTACCATGGACTGTGTAACACTGTCCATGATTTGCTTGAGGAAT
ACAAAACTCTCACGGGGTAGATTTCCATCCTCTCCAAAAGCATTGAGCTG
CCAGAGCAGGAACTTGTCACGCTGGGCATAAGATGTAGCGGCTAAGTCAG
TCTGGGAAACCGCTGACTTTGGGCCACCGTGCAACTCAAAA

>505 110 0
AATATGATTGAAAAAGGTTCCAAAACTGCAGCAAGTAAAATGTTAGTAGT
CGTCAACGCGAGAAACGGAGTGTGGAGGAACTTACGCATGTTTCTCAGCC
TCTTCCGTGA

>506 50 0
AATATGATTGAAAAAGGTTCCAAAAGCATGTTTCTCAGCCTCTTCCGTGA

>507 401 0
AGAGGGGGCGCCGTAGGTTCCAAAACAGACCACCAGACCCTGTCTGATTT
CTTATCCGAGAAGAAAATCGATTTAAAGCCCATTCTGGATGACACGGTCT
TTACTTTTGATGATTCGCAAGCCGCTTTTGACTACCTATATGATGCCAAA
CATATGGGCAAAGTGGTCATCAGAATATAAGGCATTTCTGTCAAAATGGA
GGTCAAATCTTCAGTATAATTGGGTATTGTATGGGGTATCTAGGTATATA
TTGATTGTTCATATATTTACCGTGTGTTTATAGAAGTTTGCTGCTGTAGC
TATAATGTACTCTGTACTCCTTATTGATATTCCGATACATGCAGATATAA
AGGTAAGAAGCAAACGGAAGTACCCGCAGAGGCTGACTATTAGTAAACAAA

>508 109 0
AAAAAGATTATCCGCCAAAGCAAAATACACTGGGACTTTTTGCGTGAAAT
GATAGCCGATGGGCCGTTGGGATACGTACCAGACATCAGTCGAAGACTTA
AGAGTGTCC

>509 47 11
TACTCCGTGAGCGGCGAAAGCAAAAAACCAACACATTTCTAAAGCAT

>510 257 0
ACTAACTACTTCGAAGCAAGCAAAAAGGAGCAGAGCGTTGCCATGGCCAT
ATTGCGAATGCTCCTCTGCATGTTTGACGGAGCGAAGTTGCAGATCAACA
GGTTTTGCTGTGACAGGCGTTCACAAGGCTCTTCTCTCAAGTTATTTGTC
TGGTCCGTCACACTAAGGGACGCTTATCAACTAAGGCTGGGATTAGCTCA
TTATTAATCCTCCCAAGAGCCGCTACCAGCGTTCATGGTTGGAGTTTCAA
GTTTGAG

>511 1243 99
TTATGTCATTAAAATCGAAGCAAAATTGATGTAAGAGACAAGCCAAGAGA
AGAGATAAGAGTTCACGACGAGTAAAGGGAGAAGATATATAGAAAGAGGA
TATAGGAATAAAAGGATGCATGCTTCAGATTTCCGCCAACGCCAGCCACA
GTCTGCGCTCCCAACCGAGTAAATGATACGTATAACCTGCCAGTGTAGAG
ACAAATGAGAGAGTAGATCGAAGAAGTAAAGCATCGAGACTAGTCGTCAT
CCATGTCTTCTCTCTTCCGACGGCTGCCCTTTTTCTTTGGCTTGTCGTTC
CCGTCACTGCCGTCTTCGTCGTGCTTTTTGCCTGAGGGGGCATCAGGAAC
CTTGGATATGATGTCTGCGAGAAAGTCGAGAACTTCGTCCTTGCTGATGG
CTTCCTTGAGGTGATTTGCGGTGATACGTTTGGACGAACGGTCCCTAGCC
ACCTGTGCACCCTTGGTGACTAGGGATATCATGAACAGCTCCAACGCTTT
GGCTGGTGGACGGGTTAGTATGCGGGAACTCCAGGGTTATGAATGGGTAG
GAAAGTCACATACAGACTGCGATGGGGGTAACCTGGGCGACCTTGCCAAC
GTCTTCGTCTGCCTGCATAATACGTTTTATCCGAGCGACGGGGAACTTGG
TCTTGACTTCTATTCCGCAAGAGGGTCCCAGGCTCTTCTCCTTCGCCTGC
TCTTCCCCTGGATGCTCCATGGGCGGTTGTTCCACCATATTTTGTTGCTG
TGGCGGCGGTGGTAGTGGCTGCTGTTGTTGTTGTTGTTGCTGTTGCTGCT
GCTGTTGTTGCTGGAGGATCTGAGGTTGGTACTGTTGTTGTTGGTGTTGT
TGCTGTTGGTCAAGCATGTGCTGCGGCTGCTGCATAGCCTGGGCCCTAGA
TCGGGTAGTAGGGGCCATCTCGTCCGTCGGTGAATAGAGTTGTGGAATAT
ACGGCTGCTGATGTGAATGTGGATGCGGTTGATGGTGGGGTTGTTGTTGC
TGCTGCTGCTGGAGGTGAGAGTACTGCTGGTGATACTGCTGGTGCGAGGC
CTGATGCTGGTGATGGGCCTGTGGGTTGAAGAAAGGCGAGGCGTCGTAAG
AGGCCTGCGGCGAAATTGGAGTCGAGAAGGCTGCAGCGTAGGAGGAGTGG
TGGCCGTAGTCGTGGAACGGGGGAACGCTGCCGGCGAAGCCCGAGAAGTC
AGGCGAGCGCGGTCTGTACGAGTTGTCTTGGTCTGTCATTCTA

>512 459 0
AAAAAGAAAAGAGTATGAAGCAAAAGTATCGGAAATATGACAACAAGGCA
AAGATTTTCGTCTTTACGGATCATTGCATTGGATATAATATTGCTCACTT
TGACCACGTACCACAAAACTTCATGCTGTTGTACTCTGTACTCCGTTTTC
TGTAGATGTTGTCCCGTTCTCATGCGTTGTCAACATGCGTATTGTTCGCT
TTTCATGCGGCCCCATAGAGACCCTTGCTTCCTCCTTGGATTGGCTAATA
CTCTTCTAGGTTATTATGCGGACTCAAGGACGGATTGTGTCCATCCCGGT
CATCCGGCACCAGAGGCGGCCGATCCCGTCTCTACCATATAATTAATTTG
TTGTTGTTGGAGAGAGTTGAGATTTCCAGGCACATCATTCCCTTCCTCCG
AGCGCCATCAACTCCGCCGACTATTATTGAAGATCTCACAATAATTTTCT
GAGTGAGGA

>513 186 0
CATCACTATCACATCTGAAGCAAAAACGACTCCAGCCAGGCCCCATTTTG
TTGCAAAGCGGACAGCAACTTGCACACTTCCAGCTCGCTCCTCCTTATCC
ACTACAGGCGGCTTTCCTGCGTTTGTGATGAAGAAAATGGGGTATGCCTT
TTGTTTGATTGCAAGGAGAATGCAAATTTCAGGGGT

>514 94 0
CAACTCCAGTTGACCATAAGCAAAAGCCCATTGGAATCTCCTTAACAACT
GGCTTCCCATCTTCCATTTGAGTGAAAAGGATTTTATCGGACTG

>515 1028 36
ACAACAGAAAGCTGGGCCAGCAAAAAGAAGAACACCGATAAGGACCTCTA
GCTTTGACTGAGTTCTTTTGAGGATTGGATTGGCTCTTGATGACATGACA
GGTATATGTATATTCGTGGCTGCTAGGGTTACTGGTCATAGACTCAGAGA
GAGGGAGGACGATTGGCTTCCGAGTGAGTTCTGAGTCCACAGCTGGAGTC
GAAAGGAAACACACAGTATGTCCCTGGACCACAAAGCCGGGAACTGGGAT
TAATGACTATAGATAGGTGTTGATGATATGTACGTGCGTGCGTATATATA
AACATATATACGTGATGTAATGCCAGAATTTAGTGGCTATTCCGCCATTG
ACTCATGACATGCCGGCAAATTTTGGCCATTGAGCGAAGGGACAGAGGGG
ACATCAAACATATATGTGATAGAGACAAACGAGGGACAGCAGAGTGAAGC
AGCAGAACCTTCCGGAGCCACACCTGAACGAACGCCAATCGTAGAAAGAG
GATAGAAAGACATGACATATCCCACTAGGAGATAAAGGTAGCCTCCATTA
AAAGGGTACCTTCTTCTGTGATCTCCTCGCCATCTCCAACTTTAATCTTG
ATGGGCAGCTTGTGCGGTGGAATGAACTGATATACATATGGTCGTGTCCC
AGCAACACTGCCGACAAGAGACTTGATCAAGCCTGGTACTTCAGCCATGA
CATCAATTCGGTCCATTCTCTGGCCCAGGGAACCTTCGATTATAGCTTCG
AAGAGTTTACCGTTTGCCGTTTTGCCAGACCAGGTGATCTTTAGAGCAGT
TGGTTCAGGCCAGTCATTCTCAGAATCCTGGGTGGCTTCAGTATGAGTTA
TGGAATTTGGGGCACCGGCATATATAATTTCTCCATCCTTTGCTACGCCA
CCGACATTCACGACGGTGGAGCCGTATGAAGGAGGCGTCGTGTATTCCAT
CATGCTAGCAGAGAAGGTGGGTGATTGAAAGTCAACAAAATTCCATCTCG
CAGCAAGGTGATGGGGCTTCATGCCCTG

>516 616 1
GGTATACACCCACCATCCAGCAAAAGATATCTGCGGTTGGCCGATCGATG
GACGTACCGGGAAACTCCATCGCCTAAGAATGTCGTGGTGGCTCGGGGGC
TCATACGCCGGCGTCCACCTTGCGCAACGGTTAACCGAATCGCTACCAAC
CGGCTACCGGGCAATCTTGATTGAGAGGAATTCCCATTTTAATCACTTGT
TTGTGTTTCCTCGCTGTGGTGTAGTATCTGGTCTGGAACAGTCTGCCTTC
ATCCCCTATGACGGAGTCGCCAGGTCCGCTCCACCGGGTATATTCAAGCA
TATACAGGACTCGGCGACAAGCATAACAGACAACCAAGTTATTCTTGCCT
CTGGTGAAAAGATTGACTATGAATACCTTGCAATCGCTACTGGGTCGTGG
CAACCGTCGCCGGCTAAGCTCGCTTCAACGGAGAAAGCAAGCGCTTGTGA
GGAAATGCATGGCTCTCAGGAACGTGTTGAACAGGCGGATCACATTGCTG
TAGTTGGAGGAGGCCCGGTCGGAGTACAAGTTGCGTCTGATATCAAGAGC
TACTTCCCTCAAAAAGTTGTGACTTTGATTCATTCTCGCACACAGTTGCT
CCCTAACTTTGGCCCC

>517 395 12
CAGTGCTAGGTCCGGTGCAGCAAAAAGCCAACCCATACATTTTTTTTCCC
TATCAGCCTCTTGGGTTAATCAACAACTTACCAACTACAACCCCCAAAAT
ACGCCGGGCTGATAGGACGTTTATGCGGGCCGTGGATGACTATGCAGCGG
AATCTCTGGAGTTTGCATCTGCGGTCACATTAAGATGCCAGGCTATCCTG
CTGTGCCGGTAGCAAACAGTTTGTTGACTTTCCTATCCGCCGCCTCTGCC
GCCGCAGCCACAATTACTAGCATCATCACTACGACTAGGAGCTCGTCGTT
ATCGTCATCATCACCTTCAGCCTTCTTTAACCTGGGCCAAAACCTGGAAC
TGGACCTTGACCGGAAGTATAAGCAAGTGCAGGCACGTAATCAAA

>518 280 0
AGGAAGGGAAACCAGCAGAGCAAAAGGGAAGAAAAGAACAAGAGAGTCGG
ATATCGTCTGTGATAAGTACGGAGCCATTAGTTATGCATAACTTTTTTGC
CCGTTCATTAATAATATGCTGGGCGAGGACGGGGACCAGGGAGGACTTGA
TATCAAGTCGTTCTCGCTTTCGCTCTCGTTTTCTCTCTCCAGGCGTTCCG
AACCCTGGATGGGCTCCACGGGGTCGGCCATGTCTCCCGTAAACCCGCAG
CATGTCCAGGCTAGCTTGGAGATAGAAAAA

>519 910 34
AAAACTCTCTCCGTTACGAGCAAAACCAGGACGTTAATACCTTTGAAACT
ACTATCCGAATGCTGGGAGGCCTCCTATCTGCACATTACATCTCTAAAAC
ATACCCAGATCTTGCCCCGCTGGCGGAAGATGATGACGGAGCTCCCGGAG
ATGACCTATATATTGAGAAAGCCACAGGACTCGCAGAGCGATTGCTGGGC
GCGTTTGAATCACCGTCTGGTATTCCATTTGCAAGCTTTAATCTCAATTC
GTCCCAGGGCATACGGTCGCACACGGATAATGGGGCGTCTTCAACTGCAG
AGGCCGGAAGTTTGCAGCTTGAATTCAAGTATCTGGCTAAATTGACAGGG
GAAACCCATTACTGGGAGAAAGTGGAGAAGGTCATGGAAGTCATTGATGG
GAATCAGATGCAGGACGGACTACTGCCTATCTTCATCATGGCCGATACCG
GTAAATTCATGGGCGAGAACATCCGACTAGGTAGTCGCGGAGATTCGTAC
TATGAGTACCTAATCAAGCAATTTTTACAAACATCCGGTGAAGAGCCCAT
ATATGAAAACATGTGGAACCAAGCGCTCGCAGGTATCCGCAAACATCTCA
TCACCTACACAAAACATGCTTCATTGACCATTGTGGGAGAGCGTCCGAGC
GGGCTTACTGAACCCCTTATGCCGAAGATGGACCATTTAGTGTGCTTTTT
GCCTGGCACAATAGCCCTTGGGGCCACGGGGGGATTGCCTCTTTCTGAGG
CTCGGAAAAACCCCGGATGGAACCGCCAGAAGGAAGACGAAATTATCCTT
GCTAAGGAACTGGTAAAGACATGCTGGGCTACTTATCTTGCGACTGAGAC
CGGGCTGGCCCCCGAAATCGCTTATTTCGAAATAGACAAGCCTCCAAGAA
TGTATTGGTA

>520 381 0
ATGAAGCTAGTTTTGTCGAGCAAAATATCAGATATCGACAAGTCAGTTGA
AATCAAAATCGACGCTAACCACAATTCGATATCTCGGTTTACATGTAAAC
AGAGTTAGTGATTTTTGGTTAAGCGTCATCCTTAACTAAAAGTTCGTCCC
CACTAGTTAAACCAGGGACCCGCTTCGGCACAGAACTTTATTGTTGAGGC
ATCAAAAGCTGTGGAACATCTGCCAGCCCTGGGAGTACATGTACGAACAA
TCGACTTAGAAGCTAGACAATCCATAGCTTGGAGCACTATCATGTAGTTA
AAGCTTAGATCATGATATTCAATTGAGATGACCGCATATAAGAAAGCTGC
TCACCGCTTCTCTCAGCTTGGACAGTTTTCT

>521 476 1
GGGTGAATGAGCGACAGGAGCAAAAGAAAGGAGTGGACTATCAAGCACTG
CTTTCCGCACGCAATGGCGAACTCGGACAGCCAATCAAAGCAGTATGGGC
ATGCAATACGAATCGAAGGGGTGAGGGAGGTGTCTGACGAGGCTGAAGGA
GCTGCTGTGCTCTAGATGACGAATAATGCTTTATCAGAAATGTTGGAATC
TTTGGAGGTCCACGAGTGATGCTGGTGTGGGAGACAACTCAGTTGGCTGG
TGTGCGTGATAAGCAGCGGAAATGAAAGCCCGAGAAAAAGATGCAATATA
ATAACTATGCGGGGAGCGGACTTGGGGTCTTGACCCTTCCCTCATCCAAA
TAGTCGCATAGTAGCTGGCGGCTATGTATAGGAAGGAAAAGGGGGAAAGG
AGCGAAAGAAAGGATTGACTGGAGCGCAGCAGCGCAGAAAAGGAGTGCAG
GCAGCCTGGTAAAGATAGAGAGGAAG

>522 581 44
GAGGCCGACTGTCTCGAACGCAAAATTCCGCCTACCTGACTGCTACAACG
TCACGAATGTCAAGCCCATTGATAGCAAGATCCAGAACTTCAACGAGGAG
ACACTCTTCTGGATTTTCTACAGCTGTCCTGCTGATCTCCGACAACAAAT
GGCAGCAGTAGAGCTGCACACACGCAACTGGCGATGGCACAAGAAGCTGC
GGGTGTGGCTCACGAAGGACGAGCACATGGCCCCTCAAGTACTAAGCCCC
AGCCACGAGCGAGGCTACTACATCATCTGGGATACGGCAGAATGGTGTAA
GAACAGGCGCGAGTTCACTCTCCACTACGGAGATCTTGATACGACTCTTG
GACAAGCTCCGGTTGCCCCGTAATATCGAACCACACCGCGAGGCATGGGC
GAAGGGAGGCGGTCGACGTATACATGAGCTTGAGCAGGGGTGACTTCTGA
GATCAGTTTGATCTCAACTGCTAGGCGTTTGCAGTTTTCAGGTTCAGGAC
ATCGGTCCTCGGTAGCATGCCCGGGGTGGCTGGTGAATCCTTTGACCTCC
TGGAAAGGAAGAAAAAAAAAAAACAAAAAAA

>523 500 3
CTTGAAAAGTATGGTGAACGCAAAAGAACATGTAAACGCGCCATAGTGCT
AGTCATTGTCTCTCGGGGGTTACTTGACTTTTTAGCCAGGCGTCTTCCTG
TTTTCGAACATATTCGAACATTAGTCTCTACCTCATCGCCGGCAGCATGA
CGAGAGGCTTGTGTGTTCTGCCACGCCCATCTAGCATATATACGGTCAGT
TCCGTTACCCAAAACACGGCTAAGCGAACTACCAATAACTGACATACTCG
AACTGTAGGGCCGCCGTACGACTGGTAAAGCCACTGACTATCATGACCAT
CTCCCACGGCCGTAGCTTTTCTCGGTGGGTTCTGTGTGCTCCTCCCTTGA
TGCGGCCGTTATGCTGTGCAAGCCGACGAGCAGGGTTGGGAGTCGACCCG
ATGTAGAGACTGGCATGGCGCACAGTAGAGCGAAGCAGATACACGCAGTA
GAAGGGTGGGATGCCTTTTGCGGACTCCTTGACGTTGCCTGGAGCCGGAC

>524 255 0
CCAGACCATCCGGCCACACGCAAAATACAGACTTCAATCTGCTCAACCCG
TCGTCAAGCTCGATATCAACCCACCTGACCGACCCCGAACGAGACTCAAT
AGACTCTTCCACTGCGTCCTTACTCCAAGATCTATCCCGCTCGATAGGAA
ATCTTGCATCAGCTGAATCGCTACGTGCCCAAACCCAGGCGTCTGTGTTG
CGCAAGAAATTCGGTCATGGCAAGCTAAATGAGCGGCTCTGGCAGTGGGC
TGGGG

>525 224 0
GGGGATCGTTGCGCTCCACGCAAAAGATGATTCCTGTCCACGCCCGCCTG
CAGCGAAACCGTTTCGTGTCACGACATGAGTCCAGGTAGGAAGAAACTTC
GGAAACAGCTCGTTGGTCCAGTCAAGCCAACCGCTCTAGCATAGCATAGC
AGATAATGGCCCAAACTAGGCGAGCAGGAGGAAGAGGAGGCTTCTGTCAG
AGCGGCGGAGAGAGCTTGTCCCAA

>526 766 16
CCTTCCATCAGGTAAAGACGCAAAAGACCAGAGTGTAGCTGCAGAAAGGA
AAGTATATGGTAAAGGATAACCAAAACGCCCGCTTTTTCTTGTAGTAAAG
CCTTGCCTTGCCCCGAACGGTGCACCCAATGGTTGTGATAAGAAATAACA
GTAATCACGTAAATCAGCCGGTTTAAAAAGAAAATGGGTTTTATATGTTG
GGAGTAGCACTCTGAGAGTTCCACTGTCTCTTGACCTGGGCAACGCAATG
AGGACAGAGCAAATGAGCTCGTTTGGTATTCCCGCACGCCGGACATGTGT
TGAGGCTGATGTTATCCTTCAAGGCCTTTCCAGCCATCTGTCTGTGTCGT
TTCTTCATGTGCGAGGTCTTCTTCTTGGGCACGGCGCGGAGGATCGACTC
CCAGATATCTGACAGCAGGGACGGCAGCACGGCAGCGACTGCGTATCGGG
ATGCATGGTATTTCGCAGCGAGAGAGCCAGTTATCGAACTGCTGGCGGTT
GTGTATATACCGAGCGTTCGAGTCAAGGCGGTCGGGGAGAGGAGTCCCGC
GGAGGGGCCAGCGAGTCGGAGAGCGGCCATCCTGCGTGGCAGCTGTGAGT
ATCGGTCTTCTCTCTACCAAACGTCAGCTTCGGCTTCGACTTCGCCTTCA
ACTTGCATTCCAACGTCGACATCGCAGCATCACCATCGAAGAAAAAAAGA
GTCACGAAAAGCACGACAGCCGCTGATTGGCCTAAGCCACCGCGCTAGCC
CGCTAACCGGCCTTAG

>527 153 0
AATGGCTTTTCGTCCTCTCGCAAAAATTACCAGGTCTCTCTCGTATGCGT
GTGTATCAGAAGGCAGACGGTATCGTAAAGACAGCCACGATACATCAGAG
TGATAAAATACCCATGTTGATATCGGCGTCAACCCCAGCCCAGCCAATAC
GGG

>528 458 1
GAAGAAGGGAAGCAAAAAGGCAAAAGAAAATGATCTAGCCTGATGCACTA
ACTGTCTGAATGCTTGTTTACGTGTGTGTTTGCTTGAGATCCATGCAGCT
GTTTTAAATACCGCAAGATTGATGTTTGTGATTTTGAAATTCAAGGAAAA
CAGAAAAAATGTGAAGCACGGTAGCCATTGAATATTGTCCGGAGTTGGCT
GGATACATACGATGCCTGAGGTTGACAGATATCAGTCAAGGGTAGCGATG
TAACTAATAATAACACGATGAGCGCAGAGCATTATGAAGGAGTGACCTGA
TAGGTATTATAATACAAGATCTCGAAGGATAAGGTCTATCAATGGGGAAT
TGGGGGGCTGCAACATGCTCCCGCCTGCAGCCTGAAAGAATCCGTCTACA
AAATATTGTTATACATGAGATAAATGGAAAATGGGTACTTCCACACTTCG
AACACCGA

>529 311 0
TTTGGATCGCCTAGAGCAGGCAAAACTGCTCAGCGGTACATCAGGTGATG
TCAATGCTGATACCAACGGTGATGATGCAGAACTCACCGCTGCCAGAGAA
CCGATTTTCTCAAAGGGACAGAGTAAACGGATCTGGAATGAACTGTACAA
AGTCATTGACTCCTCAGACGTTATTGTCCATGCTTTGGATGCTAGAGATC
CTGAAGGCACTCGGTGCAGAAGTGTCGAGAAATATATCCAGGAAGAAGCG
CCACACAAACATTTGATATTTGTCCTAAACAAATGTGACTTGGTGCCAAC
AGGCGTTGCTG

>530 274 0
GGGGATGGAGAATGCGTAGGCAAAAAAGGCGGAACAATTGTAGATCGCAG
TCAGGTCACTGCTGGTGGTTAGGTCAACGGCAACGTACCAGGACCCTCCT
GCTATGGTGAGAGCCAAGGCCACGAAGACCGTCGTCCTGACCATATAAGG
GATCGGAGACTTGTTCGACTGGCGGGTGGTGAGATGCAGTTCCTGAGTCT
CGACCATCTGTGCCGTTGTCTGTAGGATATAGACATGTTTACGCCAGAAT
GCAGACCATGTGAGATGTCTCTTT

>531 916 3
GCATCCGGGAGTGAAGACGGCAAAATCAGAATATGGGACCTTGGCAAGCG
TAAATCGGCCGCATCCCTGGATTCACATGTATCAGTCGTGCGCAGTCTAT
CCTTCTCGAGATCAGAAAATACCCTTCTATCTGCAAGTCGGGATAAAACG
GTGATCATATGGGATGCGACGACATGGGATTGCAAACGGATCATGCCTGT
CCTTGAGAGCGTTGAAGCGGCTGGGTTCTTATCGGACGGCCCATTATGCT
ATATCGGTGGCGAGAACGGCAAGTTGAGAGTATGGGACTCTAGTAGGGGA
AGTGAAGTCACAGAAGACCAGCCCATAGGAAGTGAACAAGAAGCAATTGT
CACAATCGAATATTCTGATAATCTACCGTTCTTGTTGACTGTTCATGTTG
ACCAATCTTTGAAGATTCATTCTCTCGGGCCATTGTCTTCCTTCGCACAC
GGAGGTAGAATCGAGCCGCTGCCGGTCTCACGACAGGTTTCTGGTAACGA
TGATGAGACCATTGATATGGCCTGCATTGGTCGAGACAGGTCCTTACTTG
CATTGGCCACCAACTCAGAGTATATAAGAATTGTTCACACCAAGTCTATG
AATGAGGCTGAAGGACCTGGAAGTCACTTTGGAGCCGATGTCGCTCGGCT
TGAGGGTCACGAGGAAATCATAATATGCCTTGATGTCGACTGGTCTGGAA
ATTGGCTCGTGACTGGAGCCAAAGACAACAGTGCCAGGTTATGGAGAATC
GACCCGGTCTCCTCATCTTTTACCTGCTTTGCAACTTTCACTGGCCATAC
TGAATCAATAGGGGCCATTGCGTTCCCGCGGTCAGCCCCAGCTGAGGGTA
CACCTGCCTTTGAAGATCCCCTCAACCATCCACCTCCCTTCTTCCTTACT
GGTTCCCAAGATCGAA

>532 1101 7
TGGCTCCAAGGCTCCTACGGCAAAATATCTCCCTTTATCCTTGGTCTCGT
AAGTATCGTAGTACGGACACCCGCCGTCAAGAACATTACTGCCTCTGGGC
CCATCCCACATTGGTGTCTGCCTCGCCAAGCGGGGAAATGTAGCCAGGTA
GGCTGACCCATCTACCATATTGGCATTGACTACTTGGCCCCTTCCTGTGG
CCTGACGAGCAAGCAGCGCAAGTAATATTCCCTGGAAACATACCGCTCCG
CCGCCAGCAAAGTCTCCGAGAATGTTCCCCGGTGCGTACGGCTTCTGTCC
TTCCCGTCCTAGGAGAGATAGAGCCCCGGAGACTGCTATGTAGTTTATAT
CGTGACCTGCCATGTCCTTGTACTTCCCATCGCGACGAAACCCTGTCATG
CGTGCAATGATAAGGCGGGGGTTATGCTTCAGTAGTACAGTTGTAGGACA
TAGACCTAGCTTCTCCAGGACGCCAGGGCGGTAAGGGTCGATGAGGACAT
CGGCTTTTGATAGCAGGGAGAGCAGAACGGCCTTTGAAGCAGGGTTCTTG
AGATCGAGGCTGATGGATCTTTTGTGCCGGGTTAGTGCGTCGAATGTAGG
GGGTGGGACGGGCTTTGACTGAGAATGGGCATTGGGATGCGGTCGATCGA
TTCTAACAACAGATGCGCCATAATCGCTGAGCATGAGGCCAGCAAATGGG
CCTGAGTATGTTAATTAGGGGGTAATTCAACTGTGTAGTTAAATGGCTTA
ACGATTGATAACAAACTGACCTGGGGCTAGACCGGCGAGCTCGACAACCC
GTATACCCTGCAATGGGGAGCAGAGCCTGTCATAGTGCAACCCAATTTCC
AGGTAATAGTATCCCAGGCAGTTAAAGGAGCCTTTGCTGGGCTATAGTTG
GAACAAACCTGGCTGTCTGTCCGCTCCTTGACTGCCTGGCTCTCGCGATC
TGATAACCGCACACGAACCGGAGCTCGGGCCAACCTCCCACAGGAGCCGA
GGTAAATGTCACGTGCATCCAGATGAAACCCAATGATTGATAAGATCTAG
ATCAAGATAAGGGAGATTAGGGAGATAACAATAACACCGAATATCATAACC

>533 121 0
TTTTCCTTTCATGGGGCCGGCAAAAATACCCAGTAGGAATAATTTCACTT
CTTCCGCTCCTTTACCGCCTGTGTCACGGTTTCATTATATATCTTTCATA
CACTCCTTACCAGCTAATTTT

>534 872 24
AGTTCCAAGAATGCTTCGGGCAAAACTCGCAGCTGATTGCGCGCTTGCCG
AGAACGTCTCATATGCATCGGAAAGATAGTTAATCATTGCAATAAAAATG
AGGAGGAATCCCGCACCGAACGGGATACCAGAGAGCATTGGGATAGACCA
GTGGATATTGGGTGAAGCAGTCCATCCCAGCCAGAAGAGAGATATAACAA
ATAGTGGACCTCCAACGACAGCTAGTGGAAGTCGCCGGTATTCTTCCACG
CCTGCCCAAGGAGCGTTTCGAAGTTTTGCACGGTTAAGATAGCTATCCCA
GCATAAAAAGAGACCGAGGGCTGCAGCAACTCCGGCGCCAACTAATCCCA
TTGATCAGGCCTATTCGAACTGAGATAATAAAGGGAGATCAACTTACTTG
GTAGGTACATCAGTCCTGCAATTCCTGGGCTCATATGGTATGTCTCTTTC
CAAGGTAAAACAAGTTAGCATTTGTTTCCCATTCACTCCAATTATCCAGA
TACTCACTTTGAAAAATTAACGGATATGTCTGAAAATACATGAAGAAAAT
GGCATAAACCAATGCTAGATATAGACACGTGAAAAGCACGATTGATTCAA
ATATGATCATTCTAATGGGCCGTGTCAGGGTCACAGTCAAGGTCTCTTTG
ATTCCTTTCTTCTCGAGATCGAGAGCCGAAACTATTTTATCATCCCCTGT
TTCCTTGCGCAGTTTCCGAGCTCTTTGTTGCAGAAGCACTGGAGCATATG
TTTCGGGCGCCAAGAGAACGATCGGGGCTGTCAACCCAGCAAATATCAAG
CCTACCCAGAAGCTCCATCTCCAATTTACTGCTGATATGAACCCTGTGAC
AGGTGGACCAACAATTGGACCC

>535 499 0
GCAGGTGGATATATGATGGGCAAAAAGGGCATTGGCAATTAAGCAAACTC
GTGAGCTGTATAGCCCTAGGTGTCTGCTAGGCTTCTGGGGCGCCTGAGCA
GATGATGGCTGGCCATGAAATCTTCCGTTTTGTCGAGGTTGAAGCTGGAC
GTTCGAAGTAGGTCAAAAGGAGCTTTCTTCCACGTGACCCGAGCCTCCAA
AAGCTTTAAATTAACTCAGCGAAACATCCGCGACGGACAGATAACGAGCT
GTGAATCCAACAACACCTTTGATGTTCCCAGGAATACATATATTAGCCCT
CTGCACTCGGAGCAGTCATCGGCTAATTCCACCATGCGCATTGTCTAGAA
GATGCACGGGTCTACAAACGGCGAGGGGACGGAGCAGCCAGCTCTGCTCG
CAGTAGAGGATGCTTTAAGTGGGATGAAGAATGACCTTGAGTTCACGCAA
TGGTATGGCAGCGTGAAGGACGAATTGCTAGAAGCGAGCTACGAAAAAT

>536 733 36
CAGGATGTTAGCATGTCATGCAAAAAATGATATTATCATAGCAACGCCAG
GAATTAGCTGGTAGCCTGGGTAACTCCTTGAACGTACCACCTGGAGACGA
TCTTGCCAAAACTCCTTCTCATGTGCCTTATCTAAAAATGGAAAGTTCCG
GACATGGTTAACGAATATATAACGTAGAATCGGCAGCTCTGAGTCAACAG
GTGCTATCTCTCCAAAGTCCGACTTGAATGGGGCGCCAAATCGTCGTAAC
GCAGTTGGAGAATTGAGCTCAACGATCTCGCCCGAAACCTGAGCGCCGAC
TAATTCCCGTTTGAGATCTAAGGGCCATTTGAACCGAATTAGCCAAGCTG
TAATCTCCGGTCGAGCTGTTTGGCCCAGCGTGTGTAGGGAACAGCTTCTG
CTGCAGGTACGTACAATGCTCCTGTTTCCCCGTCAATATCTGCGCCGGTG
GGTTTCCGCTCTTCTCCACGGCCTCCTCCCCATTTGTATTCTTCTTCGTA
TTGGCACTCATTATTATCGTAGCTGCTTCAACGTTGCCGAAGTCCTTTGA
CGCTGAGGTCGGTGGCTAGCCAGGTATTAGTAGGCGTGCTGGGACGGAGC
TTTGCGGATAAGGCAGGAAGACGTGTGAGCTCTGTGCCCGAGGAAGCCTG
GTATCAAGTTCTCCTGTAAGCTTAGACGTCCCGAAAGAATGTATTAGAAT
GTAGCGGTTTTGCCGGCGAAGGGTAGAGGTACT

>537 202 1
TTTTGATCGCGAGCCAACTGCAAAAGAAAAGGCCTCTGCTGGCCTGGCTC
ATGACCATAGCAATCAATCCGAACTCCCATAACCGTGCCTAACGCGAAGA
TGCTCTCAGGCCAGTCCTCAGCCTCAAGCTCCTCCTTGGAGTGCCTCGCC
GCCGCAGAGCGGAACTCCAAATCCTTACTATAGGAACCAGCAGCAATCCC
CC

>538 50 0
AGAGTGTCTTTTACACAGTGCAAAAATTTGCGCCAATGCTGGAAAAGTCA

>539 120 0
AGAGTGTCTTTTACACAGTGCAAAAGTGCGTATACATAACACAAGGGAAG
AGTAAATGAACAGAAAACAGGAAACTAACTAAGTTGTGACAACAGATTTG
CGCCAATGCTGGAAAAGTCA

>540 345 0
TGAGTCTACTCCTGACAGTGCAAAACGTGTTGACCGTGTCCCTCAAATGG
GGGTGCGAAAGCATGGGCATGTGTTGCCGGATCCTTTCTCTTGCAATTCT
GCTCCTTTGGCTATGTGAATGCGTAAGTATTCCCAGGACACCTGAATATG
GGTCTTTGAAGGGCGTTATTACTTACTTTTGTAGTTGTGGCGTTTTTCAG
TTGTACTATCAGCAAACTATGTTCAAGGAACAAGGCTCATCAGCTTTAGC
CTGGATTACAACCCTCCAGATATTTTTGCTCTTTTTGTTTGGCCCGGCGG
TTGGGAAGTTGATTGACGTGTATGGATGTCGGAAGATGCTTCCCC

>541 495 28
GGACGATTTTAGGTACCGTGCAAAACTGCTATCTTCGCCGGCTTGACCGT
CTCCAGAATCAGCCAGGGCATTGCTATACCGCTGTGAGAGCCCGGCATCG
TCTCGCTGGCTAGGTCGTTCATCCTCATCCTCATCGTCATCCTCTTCTGC
ATCAGAGATGGTCTCAATTTGGTTTTCTTTATCCTTTGACGAAGCTGGGC
GGCCTGAAACATTCATGTCCTTCAACAGTTTTCCCAGCTCAACATCCCGT
CTCTCCAGCTTCTCTTTCTCCCTCTGTTCTCTCTTCCTCTCAAGCTCAGG
CTTGTAGTCACGGTCAAACTCTTTGCGTTTTTCCTCTACTGCAGCGAAAA
AGTCGTCTACTCCGTCTCCCGTCATGGAGCTGACTCCCACAACACTCAAA
TGGTGATAAAATTCTTCGAGCATCAGGCTCATACTGTTCAAGAATGAGCC
CATGTATCCACTGCCACCTCCAACTCCTCCAGTACCACCCTCACC

>542 2565 299
GTGTATCTCTGTGGCTGGTGCAAAAAGGGCGCTCGCTTCTGCGCATCTAT
ATAAGCCAGCGGTCGACCGTGATCCTCCTCCCAGCGCAAACCTTCCAGGC
TGCTCCGTTTTAGTTACCCCTCCGACTAAACTGTTATCCCTTAACAATAT
AACGACAACATCAACAACTACTTAATATCCGGCTGCCAAAGAGAAGCAGG
ATAGGAAGACGGCGCCATGAATGTGATAAAGCTCCAAAGGAAATACCCGC
AGTTCCAGCAGAACGAGATCTTTACCCTCCAAGATGCCTTTCACAAGCTA
GACGTAGACGACAAGGGCTACCTCGACGAAGCTGAGACGATCAAAGCGAC
CCAGGCCTCAGAGAGACTGCCGTACGATGTTGTCCGGCAGACATTGAAGG
AGGTCGAACTGGATAGCTCTCGCCGGGTCGAGTTCGAGGATTACGTTGAC
TTGATAGCAAAACTGCGAAGCGGTGGCCAACCCGCCAGTGCCGCACCCCC
CGTTCCCTCCAAACCCTCGTCGCATGTCTCCGGCGGTCATGGACATGCCT
CCAAGGGAAGCATCAGCGGCAAGATCCACGTCCAGGGCTCGTCTGCGAAC
GTCACGCACACTATCAACGAAGATGAGAGAACCGAATTCACCAGACACAT
CAACGCCGTGCTTGCAGGTGACCCGGATATCGGCCACATGCTCCCCTTCC
CAACGGACACCTTTGAGATGTTTGATAAGTGCAAGGATGGTTTGGTGCTG
GCAAAGCTTATCAACGACAGTGTGCCCGATACCATTGACGAGCGAGTGTT
AAACAGACCAGGCATACGAATAAAGCAGCTTAATGCGTTTCACATGACTG
AGAACAATAACATCGTTATCAACTCAGCAAAGGGCATTGGATGTTCGGTT
GTCAATATTGGAAGCGGAGATATCATTGAGGTCCGAGAACATCTTATTCT
CGGTCTTATCTGGCAGGTTATTCGTCGTGGTTTGCTCGGCAAGATTGACA
TAAAGCTTCACCCCGAGCTGTACAGATTACTGGAAGACGACGAGACATTG
GACGAGTTCCTTCGTCTGCCTCCTGAGCAGATCTTGTTGCGCTGGTTCAA
CTATCACCTTAAGAATGCCAAATGGCACAGAACAGTATCAAACTTCTCTA
CTGATGTCAAAGATGGAGAGAACTATACCATCCTGCTGAACCAGCTGGCC
CCTGATATCTGCTCACGGAAGCCCCTCGAGACCCGTGACCTGCTGCAGCG
TGCCGAACAGGTCTTAGACAACGCTGATTTGCTAGAATGCCGCAAGTTCC
TGACACCATCCTCGCTTGTGGCCGGAAACCCTAAGCTTAACCTTGCCTTC
GTTGCCAATCTGTTCAATACTCATCCCGGACTGGAGCCCATTACAGAGGA
GGACAAGCTCGAGGTGGAAGACTTTGACGCCGAAGGAGAGCGTGAAGCTC
GTGTATTTACTCTCTGGCTGAACTCTCTTGACGTCCAACCCGCCGTCAAC
TCGCTCTTCAACGACCTAAGGGATGGAACCATTATCCTCCAGGCTTACGA
CAAGGTCATCCCGAACAGCGTTAATTGGCGGCACGTTAACAAGCCTCCCG
CGTCGGGCGGTGAGCTGATGCGGTTCAAAGCAGTGGAGAACACTAACTAC
GTAATTGAGATCGGGAAACAAAACCGCTTCTCCCTCGTGGGCATTCAGGG
GGCTGACATTACGGATGGCCAACGCACCCTCACTCTCGGCCTAGTCTGGC
AGTTGATGAGAAAGGACATTACCAACACACTGTCCTCTCTCGCAGAGCGA
CTAGGCAAGCGTGAAATCACCGACAATGAAATGATTCGATGGGCCAACGA
CATGTCTCGCAAGGGCGGAAAGAGCTCAAGCATCCGCAGTTTCAAGGACC
AGTCTATCGCCACCGGTATCTTCCTGCTCGATATCCTCAACGGAATGAAG
AGCAGCTATGTCGACTATGACCTTGTCACCCCCGGACGAACAGACGAGGA
ATGCTATGCTAACGCAAAGCTTGCCATCAGTATTGCCAGAAAGATGGGGG
CCACGATATGGTTGGTTCCTGAGGATATCTGCCAGGTCCGCTCCAGACTT
GTCACCACATTTATCGGATCGCTGATGGCGACATTCGAGAAGATGTGAGG
GGAAATCGAAAGAACGGGCGAAGCAAATGAACTACTCCGTACTTGCACTA
TGTAGAATAGTCAATGTCGAACGCCGGGTGGAGCTTTGAACAGAAGTGCG
GAATTGAAACTTGAAACCATATCTGGGCGTGACGAGGAAGCTGACGGTTT
TGTTTCCAAACCCTGATATCATAACAAAATACCTATATTGCAATCAATTG
TCTATTGACGCTTGTACCTGTACCTCCTGTAGCCCTGGCTGGCACCTCAC
TTTCAAAGCAGCTCCCAGCTAAGTATAATGAAGGAATAACAAGAAGAGAC
TTCAGTCCTCTCTCTGGTCATGTGTACTACTACCGCTAGCTCGGGAAACC
GGCCAACATCTACAAACCTACGTGTCTAGATGGTACTTGTAAAAGTCTTT
TACTAAGGTACGTTA

>543 47 18
AGTTATAGTATATGTATTTGCAAAAATATAGAAGATCTACACAGATA

>544 510 0
CTTATCCTTGAACCATTTTGCAAAAGATACCATCCCTTGAGGTACATTAC
GCAGAGATGGTTTGACGTTCGCTTCCAAGATTGGCAATATGTCATCATCC
TCTAGAAGTTCTGGAACCCAAATCTCTGTCAATCGATTCCTCAATGCAGC
AGAAAGCTCTCGTTTTCCATAATCACCTCCAGGGTTCATAGTTCCAAGGA
ATTGAAAGCCATCAGTAGCAGTAACAAGAGAGTCAACGGGGCCTTTCTCG
GCCAACAGCACAGTCCTTGTAGTTTCTAGTACGCTGTTAAGCCGCTCAAG
GACAGAATCGTCTGCGAGAGACAACTCATCCAGGAGAAAATGCTGTCCTG
TTTTCATGGCTGTGACTAAACTCCCATCAGACCATTCAAAAAGGGAGCTT
GCTCTTGTTATGTTGGTCTTAATTCTGTGAATAAGGTCTGGGTCACAGCG
GCCGGAAGACGACTGTTCAACGGCATAGAATGCACTCTTGAGGTCGTCAA
GGGATGAAAA

>545 122 0
CGAAGTACCTGTACTCAAATCAAAACAACTCTCCGGCTATGACTATACAA
CTAATTGAGCCTGAAGGAGTGGCGGGGAAATGTGCCTGGATCGGTCGATC
GACCACGCTCGGCCAGAGAAAA

>546 169 0
AGAAGCGGCGGCGGCAGAATCAAAAAGCGGTCGCCAAAACGGCCAACGCC
AGCCTCATTCTGAATTTTCACCTTCGCCTTTTCGTCTCAACCACAACAAC
AACCACAACACCAACACCAACCACACCTCACGCAGCAGCGACAGCAGCGG
CAGCGGCAGCCAGGTCTTT

>547 452 0
AAAAACGCGAAAAATGACATCAAAAAGCGACGTCAGAGAATACAAGCAAA
AGGACAGGCAGAAAGGACGACGACGAGATACGAAGGAAAAGCGAGTTGAC
CGATAGTGAGCGCCCGGCTATTTACTACTTCGCTTCCGTTTGCGCTACAG
ATGGTTGGCTTGCCCTGCGTGAGATGAAAGCTGGCTCCGGGGGAGACGCA
AATCCTCGCCTGGCCTCCGTTTTGCGCTGCATTCACCCGGGCGCTTGATA
TATTCACAAACAACGAGCTCCTACTAAGAGACAGGAGGACAATAAGAACA
CTCAGAAGCCGTCCGTCTGAGGCCTTCTGGATTTTCTGTCACGATGGCGC
AGACCCAGTCCCACCAGCTGCCTCCTCGCTCCTTTTCTCCCCCTGCCTCC
AGTCCCTCTCCTGGTACCCAGCAGGCTTCGGTGCCGGGTAGCAACATTCC
CC

>548 670 1
TAAGCCTCATAGTTAAGCATCAAAACTTTACTAGTTTACCTCAGAGGCAC
GGATGACAATATTTGGCGTTAAATAAATTGAAACCAACCTCTTCCGCCAT
TTGGTGAGTTGCGTGCGTTAAATAGATACCTCAATACCCTGCTAACCCGT
AATTAACAATATATGTAATAACGGGGAACCTTCTTGCCTTAAGTATGCTA
GTCAGCTGGGTCTGACAGCGTATTTATCAACCAGTATCAATTTGAATACC
CACTTCCACTGCTATCTTCCCCCAGCCTATCATTTATAGCTGCAGCTAAA
CATGACTGCCTACTTCCAATTTGGTTACTGCCTGCCCCCCGGGTGGATGC
CAATATGGTCTACTATGAGTTACGCGGGCCTAGCCGAAGGTGAACAACGA
GGGAAGGTTGCGTTTTCATAAGTTACATAACTGGCCATAAAGCTAGAAGT
ACTCGAGATTGCTCAGTTTTGTTCAGCAAAATATACGGATACGGATATCG
ACCTTCCACATCCTACTGTACTAGGCACAAATAGCATCCAGGAGCGGGGA
ATCTATACCAGAAACTTACGGCTCGCACGAGGGCAGCAAAGCGTCGAATC
AAATGGCGTCACCATAGAGTCATGCACCGTATGTCTATAATTCTGAAGGT
ATATATGTTCGTCGCTATAC

>549 1178 3
AAAGGGACTGAACTGCTCATCAAAATCACCGCAGCCTCACTTAACCATCG
GGACCTCTTTATACGAAAACACTTATACCCAGGGACCTGTTTCGAAACGG
TCCTACTAAGTGATGGAGTTGGTATTGTGGCTTCGACAGGACCGGATGTG
CCCCATGCTCAATCCTGGGTGAACAAGCGGGTTATTCTGAACCCTGCCAC
CGGCTGGAAAGATGCCCCCGATGGGCCCGAGAGCGCCACTGGATTCAGAA
TCATGGGAGGCACAAGCCTGTATGACAAGGGAACCTTACAGGAATACATC
ACCCTGGACATGAGTGAGGTCGAGGAGGCGCCGGAGCATCTGTCTGATGC
TGAAGCGGCGGCTCTGCCGTTGACCGGGTTGACTGCTTGGAGAGCACTCG
TGACCAAAGCTGGTGAAGCTAACTCCAGCACCGGAGCTGCCATCTTGATT
ACCGGTATTGGTGGAGGTGTGGCGCTGATGGCTTTGCGCTTTGCGGCGGC
AAGGGGAGCGGATGTATATGTCACAAGTTCTAGCGAGGAGAAGATTAAGC
AGGCTGTCGAGCTCGGAGCTCGTGGTGGAGTGAACTACAAAGAAACGGGA
TGGGAAAAGAAGCTGATGGGCATGTTGCCAAATGGGAAGGCTAAATTCGA
CGCTATTATCGACGGTGCGGGCGGGGAGGTCGTTGAAAAGGGGGTGAAGT
TGCTTAAGGACGGTGGAATAATCTCCATTTATGGCATGACGGTTGGCCCA
AAGATGACATGGTTAATGCAAGCCGTGATGAAAAACATTGATCTCCGGGG
CACTACAATGGGCTCTAGGAAGGAGTTCAAGGAGATGGTGGACTTTGTCA
AGGAGAAAAAAATAAAGCCAGTCGTGTGGAAAGTTGTCCAGGGCATTGAC
AACCTTGACGGTATCAATGGCTTGTTCGACGATATGCAAAAGGGCAATCA
GTTCGGCAAGTTGGTAATCGAATTTGGCGATTCAACTGGAAGCAAACTGT
GAGAGGCATGGATAGCTAAACCCCGGACACTCCTTGACCGGCGTCTCCGT
GAGGGAAAAGGGGGATGGAGCACGATAGTTAGTTACTCGTAGCACCTTGG
CTAGTTCGTGAGCAACATCACCAACACCACCAGCCATAGTATCTAAGCTA
GCTAAGTAACTAACTAGCTAGCTCACTT

>550 279 0
GGGCAACATACCCGGTTCATCAAAAGGGTTTTTTGGATCACGACGTGCTG
GTACCGCGTCCAGTAGTACTACGAGTATAGGTGGTTATGGAGGGTACGGG
CTAAGCAGTGCTGGAAGTCATGGCTACAATGGCTTCTCTAGCGGGAAAAG
AGACTGATCTCCATGATGTCAAGGCGTCTTATCATTTTTTGTGAATGGGT
GTTGATAAAATAGATTTTGTACGTCTATTTCTTAGGTTGGTTAACTTTTG
TACTATTACTTAAGTTGTTAAAAAAAAAA

>551 1223 23
AATGGAACACAGAGCAGGATCAAAATAGTTGATATACTTGTGAACGTTCT
TAGGCTTATAATCGTTGGTGATCCACAGAGCCTACTTCCGGCGGTGTGGT
TGGCAACAAATGCCTTTGCTCCGCCATACGTGCCAATTGAATTGGGGCTA
GGAGGGTCTGCCATATCCAAAGCATTGAAAAGAGCTTATGGGTTGGATAA
CCAGGGTCTTAAATCACTTTACAACAAACATGGCGATGCTGGCGATGTGG
CTTTTGAAGCAAAAAAAAGCAGTCATTTACGCTGAGACGACCAAAGCCGT
TGACTATCAGAAGTGTATACGATGCGCTGATGAAAATTGCGAACAGCAAA
GGCACAGGGAGTCAGGAGACAAAGCAAAGAATTGTTGAGAAATTGCTCCA
AGACACGCGAGGTGCAGAGGAGAGCCGGTATATCGTCCGTACACTTGTTC
AACATCTCCGGATTGGAGCCGTTAAAACAACGATTTTGATTGCACTTGCA
AGAGCGTTTCTCTACTCCAAACCACCGGCAGCCACATTTCCCATACGTTC
GCGCGCAGAGCTCATGAGCTTGAGTAAAGAGGATCTATCAAGTATCTACT
CTCAGGCTGAAGAGACTATCAAAGCATGCTATGCCCGGCATCCTAACTAC
AACATGATTGTTCCATGTTTATTGGAAAATGGAGTTTCTGCTGAACTTCT
TACGAAATGCGGCATCACATTGCACGTTCCTTTATTACCCATGTTGGGTA
GTATTACCCGAGACCTTCCGCAAATGTTAACCAGGCTACATGGCCGATCC
TTTACCTGCGAGTACAAGTATGATGGGCAAAGGGCGCAGGTACACTGTGA
TGCAGCGGGGAAAGTGTCCATTTTCTCTCGCCATTTAGAACTCATGACGG
ATAAATACCCGGACTTAGTGTCTCTTGTCCCTGAGATTCGATCTGGAACT
GTTTCTAGCTTTATTATGGAAGGTGAAGTGGTTGCTGTTAATAACGAAAC
TGGAGAATTGCTTCCTTTTCAAACACTCACGAATCGGGCGAAGAAAAATG
TGGAAATAGGTAGTATCAAAGTCAATGTCTGCTTATTCTCGTTTGACTTG
ATGTACCTGAATGGACAGCCGCTACTTGACAGAACATTTCGGGAAAGACG
TGAACTTCTTAGGAGTTTGTTCGTCGAGATCCCGAATCGATTTACATGGG
TAAAGAGGTATAGATGCTTTCCC

>552 965 35
AGATGCTGGGAACGAGGGATCAAAAATACTACCCGGTGTGGGATTGAATA
CCTGTGGCTGCCCCTCAACTGAAGCAGAAGCTGAAGATATGAAAGCCTGC
CTGCCACACCTGCAATGCCATGGTGCAGTTCCTCTACTGTCTGCTTGTCA
AAACGTGCTCCTAGTCATTCATTGGTTCCAGATTCGTTGGAGAAGGAGTG
TTATCCATGATGGATGATGCCTCTGACGTACCATGACCCTTTAAGCCTTT
AATATGGCCTCTTTGAGACAGGGTGCTATAATCACCACAAGTTTATGTAT
CTCTCAAAGTAGGTGTATGCTATGTACCTCAGGGAAATCGAATACACTGA
TGCCCCGAATAAGCACCTCTAGAGCTCATAAGGCTGGGCCTAGGTGCAGG
CAGAACAATTGATGTAAGCGTCCGAACTAGGGTTGCCGCCAGAATGGCTG
CATCATCATGATGGACACGACATTCCTAGCCAATTTACACATTTCGCTTA
GAACTGGAAGGGGAGAGTCAAATGATAAGCGCATTAAGATCAAATAAAGA
CGAAAAGAAAGAATAACTCTAGAAGGGACTTGAAGATAGCGAGAATGTAG
TCAACCATCATCATGGATGTATGGCTAGGGTTGGGGAATGCATGACATTC
CCTCGGATTGATGCCTGGATACTAGACAGTGTCCGGGGGCAGCATAATAT
GCTTTGGTTGGATGAAGGGGGTGCTCATGCATATGCATAACCTGGTATCA
TATATAACATCCATGAATGATATCCAGAATGTAATTTGGGAATGAGGGTA
CTGCTGAGATTTATCTGAACCGTTGGACGTGGGATGTTTCGACTTTTGGG
TTCTACGCTTGGCGCGGACACAACCGCCCGAAGCACGCTAAGTCGTAATA
GGTCAGTCCCATGTGGCTCTGTTCTCCGGCCCAGCCCAACCTTCCCAGAG
CCGCCGCTTGCACTT

>553 283 0
AAAAGCATGTTAGTCGGGATCAAAAGGCTCTTGCAAACCAGAGTCGCCGA
AATGCAGAGGCATACGTGAAAAGCGGCGAGATCCTCGAGGATCGACAATC
TAATTTCGAGAAACAAACAAAGGCACACGAGAAGTTGGTGTCCAATACCC
AATCGCTATGCGAGATTTTGGGCGTCGAAATGCCTGACTTGGCTGAAAAA
GATGCGTCTGATGGCTCAATGAGTGGCAGCATAGGCCTTGTAAAGACTGG
CGAATACCTGCGTGGTCAAGGTGAAGGGGCTGG

>554 163 0
AGCTTGCAGCCTATTTTGATCAAAATGCCCTTGACAGCATCACAAGTTAT
GAACTATTGAATTCTGGTATCATTCGTGTGCTTGTTGACGTCATTGAGAA
CTCAAAAGGTACGTATTTCTCCTATGAGTGATACGCTGAAGACATTCTTA
GTTGTTGAACGTT

>555 226 0
CCGCCGAAGGTGTGCGATATCAAAATGTTAATGCCGACTATGGCCTCCAG
GGCTATCATCCAATCATCCCTCAGTCTCTCTCCGTCGAGAGCGCGTATGT
TGCAGGTCTTCTTTCAGCACTGCTGCTGGTTGGTATTCGATACCCTGACG
CCTTCGCGCGCGACAACGGGGGCAGTTCCACCCCAGCGGCAATCCAGCGT
CACTGCAGCAACGGTGACTCGCCCCC

>556 925 12
ACGCTGACAAAGCTGGGTATCAAAACTCCAAAGGCTAGACGCTTACAACC
TAGCGAGAATTCACTACGAGGAAAACCGCCTGTATAGAATCAAGGACATG
GACGCCTCGTCAATAACCAACTTGGCCAGTCACTACCAGCGCACCTCGCT
CAACCTCAACCTTCCATCCCTCTCGTACCAGGCACCGAGCAACAGCAGGA
CCTAATCTTGCAGTACCATTCTTGCTATGCCGTCCAAGCCCAGTAACGAC
ACGGTAGCTTCGTGCTCCAGGCTGTGCTCGCGAACGATTGGAGTACTTCT
CATCACCTAGAGACTCCCACCAGGATTCCACACTCCGTTTTGCGATCCGC
ACCGCATCCTGCACGCTCACCCCATGCAGGTCTAGTACGCTGCTTGTTGA
CTGGCTGTAGACAAGTGCATCAGCAGCAATGGCTGACTCTCTCTTCGCCT
TCTCAAAATGCTCGCGACCGAGGGATGAGTAATATCCTGCTGCACCACCC
ATAAGACGGTCCGATTTTCCACGGCGATAAGCGGAGTGAGCTTTTTCAAA
CGCCTGCTGGCTTGCAATGAGATGTCTGTCTGCAATGGCGCGGCTGACGA
TAGGGTTGTAGTTTGGTCTAACAGCTGTTGCCGCAGGAACGGATGAAGTC
CTGGTAGGCGTGCGGGATGTAGTTGAGTTAGTGGTAGCTTGGAGTGAACC
GGACGGCCCGGTTGCTCGATATTCCGGTTGTACAAGGCTGGGTATCGGTT
CAATTACCATTATTCTTGCTAACTCGTTCGCGGCAGATATGCAATTCCTC
GTCAACCTGAGGAGGCTAACAAGTTCCTGATGAGAGAGCGCCGGAAATTC
CTCCTGTAGTTCGGCAATTTGGGTGCGAGTCACATCGTCTTCCACGTCTT
CTGTCGAATAATTCTTTGCTTCATC

>557 47 0
TTGTACATTTCCAGATCACTCAAAAATACACCCCTTTTACGACTTCA

>558 28 29
TTGTACATTTCCAGATCACTCAAAATAC

>559 1083 12
GGGCAGCTATAGCTGCTACTCAAAAAAGGTGGCCGAAGGCTATTTGCGCT
GTATACACGGGCGACCATGATGTGGACAAAGCTACAATGTTGAAAAACAT
AGAGGTGGGCTGTCTACACTCTTTGGTGAGCATACGATCAATCAGCTTAC
AGGTCAATAGAGACGGTTCAATATTCAGCTACATCCGCCCACAGTCGTGT
TCCTATACCTATCTATGCGAAGATACGTGTTAAGTAGCACATGGCCTCAT
TTTACTCTTCTTGGGCAATCGATAGGCTCCCTGATTCTTGCACACGATGC
CTTTACCCTCCTCGTTCCTGATATATTTATTGATACAATGGGTTATGCTT
TTGCTTCAGCATTATCTCATTATCTTTTTCCCAAAGTCCCCACGGGTTCG
TATGTGCATTACCCTACCATTTCAACTGACATGTTAGAGTCCCTAGACGA
CGCATCAGGTTCCAAAGGCCTGAATTCAGGGGCGGGGAAAGGTTGGAAAG
GAGCCATCAAAAAACATTATTGGCGCTTGTTCGCGCGACTATACGGCTTG
GTAGGATCTACAATTGACGTTGTTATGTGCAATTCAACCTGGACATCTGA
GCACATCCAACGTCTTTGGCTACCTTCAAGGCGAAGGCGAGGGAATCAAT
ACCAAACTCCCAGTGTAGTCTTTCCCCCTGTTGCGGTATCCGAACTAGAG
TCAATAAAAATTGACCTCAGGAGTGAGCAACAAGTCCGACAGCCCGCCAT
TGTCTACATAGCTCAGTTTCGCCCTGAGAAGAATCATTCACTTATCTTGC
ACGCGTTTGCGCGGTTTTTGAAGCAATACAACGCTACAGCTGAGAGCCAA
AATGCCACAGACCCCAAAGCTAGCGTTGATGGCGGCCGCCGCGCCGGTTC
GCCTCAGCTCATTCTTATCGGCTCAGTCCGCCACCAGACCTCGGATGAAA
CGCATATATACAATCTTCGCCTCTTGGCCCACGAATTACGGATTCGTGAC
AACACCACTTTCCTCTGTGACGCCAATTGGCCAACTGTCAATTAAGTAAA
AACCTTTAAGTAAAAAGTACGTTACTTAATTTA

>560 1027 26
TTATACATGGTTATATACCTCAAAAATATACGACGCGGTGGCATAGGCTA
CCACTTGTTATCACTCCCAGCCTCGATTTCAAAAAGCCCATTTTTCCTCT
TTTCTGCTTCCCACTTATCTATCCAATATTTCATCTTCTCACGGCTCTTG
GGACTGCCAACATTCACTGTAGGAATGATACGCGATATTCGTAAGGCACA
GCAGAACATCGTCAGCTCCCGGAACGAACTATGTTCGCTATACGGAACGC
TGAAGCATGCAGCCTCATTTGTGCTACCACGTTGTGGGACGAGGTCGTTA
ACGGAGAAGCGAGGTTTCCACGCTTCTGAATATAGAACCGCGGAGACGGG
AGGGCTGTCAGTCCGTGTTCCGCCACGTGGACGGTAGCTCCAACCGGTGG
GTCGGATGCCGATGATCCTTGTAAAACGTGAGCCAAGGGATTTTAGGTAC
TCAGACAAAATCTCTGAGCGCATGTCCATTAGGCTGTGCATGTGGACTTG
GGCATCCAGGGGATCGGATGTCAGAATGCTGGATAGTTCGGCATCCTCCA
AGCACTCGCATATCCGTTTCTTGTTCGGAGAAACGTATATCTTGGAGTTT
AAGGCACGGGCAACGCCTAGACACATTCGTTCTTTGCCGATGCTGTACGT
TCCAATGACAACAAGCAGTTTACCGCGATTGTGTTGGTCTACCGCGGAGT
TTCGGTCCGAGCCCTGGTTACTCTGCAGAAATGGAGCCATGGACCCTGAC
TTCTTCGCTTGTCCTTTCCCTGCACCCAACGTGTCAAAATAACCTTCGTT
AACCCCTGCACATAGTTGGGCGCATGCGTTGATAACATCCTGCTGGAATG
GGAATGCGTATTTAGGGTTTAAATAAGTCGTATCCAAGTAACAGACATCG
ATTTTCTGTTCCGTTAACTTGCCAGTGTGACGATCCTGGATATTTGGCCG
GAGGAGGGGATGATTTATGTGGGCCGAAGACGCTCTGAAGTCACCACAGT
GAAGGATCCGATGTATCCTCGCATTTT

>561 500 0
TGGTTATTAGTTATATCCCTCAAAACCCAACCTCAGAACCTCTATCAAAC
CAGTTTCCCTTTACAGAGTATGGATATCAACAGCTTCAGGCATCTGGCCG
CCCTCCTTTCATGTCTTTGTCTACCGACAAAACAAGTAACCAGGCCTTGA
GTGTGAAAGTAGCCAGGCGGCCGGGTCGGTCAACTCTCCCGCCCCTGGCC
TTTATTGTTTATTAGTTATACGTTTGTTTGCGTTCAAAACAAGGCCAGCT
GAACAAAGAAAGTTGATCGATCGATCGAAACAATGCTGCACTATAACTGA
TTTACCCTTGGCAGCCTCAGATGCAAAAATCACCCCTCATGACTCTGGTC
AAAACTTGCGCCACTTGTGATTCACCGGGCATCGGTTGATCTGCAGGGTA
CCTGTGGCTCGAGGCCAAAAGAAAGAAATCATCCCTTTGATGAAGCTGTC
ACTGTGTGCCATACAATGCACTGCCTATTTGCAGTTACATGATCCAAGGA

>562 114 0
AAGTGGTATTGAGCAGCGCTCAAAAACGCAGTCCTAGAGAGTTAGCAAGG
CTATGAGTGAGGCGTGAAGCTGCCGTGACTTTGACTTGGTGGAAACGCAG
GAAGGAAAAGAAAA

>563 1021 29
TCAGAATCCTCAATGGCGCTCAAAACTCAAGAAGGATCCTGGCATTCCAA
ATTTATTCCCATATAAAGATAGACTCCTACAGGAGATCGAAGAGAAGAGG
AGGTTAAAGGCTGAAGAAGCACAGAAACTGCGCGAGGAGGCGAAGCTACG
ACGCCAGGCACAAAACGCAGAGGAAGCTGGAGATGTTGATATAACGGAAA
ATGCCGATCTTATCGACGATGAGGACGACGAACTGATAGAGAGTGACGAC
GATGATATGGAGGTTGAAGGAGAGGAGTCCAACCCTATGGCTGCACTTTT
AGCCTCTGCAAAGGCTCGCGCAGCCGAGTATGAGGATCAGCACGGAGACG
AGGACATGGTGGATGACGAGGAAGACGGTGGGGTGACGTTTGAAGACACG
GTGATACCCACGACAAAAGAAAGCTCACGTCGAGCATTCGATAAAGCCTT
CAAGGAAGTTATTGACAGAGCGGATGTGATACTTTATGTTCTTGATGCTC
GAGACCCTGAGGGAACTCGGTCAAAGGAGGTGGAGCGCGAGATCATGGCG
GCAGACCACGGATCCAAACGTCTTATCCTGATTCTAAACAAGATCGATCT
TGTTCCTCCGCCAGTTTTGAAAGGATGGCTGGTATACCTACGGCGCTATT
TCCCTACGCTCCCCCTCCGAGCGTCCTCTGGAGCTCCCAACGCGCACACT
TTTGACCACAAACAGTTGACGGTCAAGGGGACCTCAGAGACGCTCTTCAA
GGCCCTGAAGGCATACGCACATGACAAGCAGTTAAAACGGGCCGTCTCAG
TTGGCGTGATCGGGTATCCTAACGTGGGCAAGTCGTCGGTGATCAACTCG
CTGACCAGCCGTGTCACCAGAGGCAATGCTAACGTATGCCCTGTTGGCGC
GGAGGCTGGAGTTACCACAAGCCTTCGTGAAGTCAAACTAGACAGCAAGC
TGAAGGTCATCGACTCGCCTGGAATTGTCTTCCCCAACGCCGAAAAGCCC
AAGTCATCTGAGTCTCGAAAA

>564 567 0
ATCCATTGGCTAATTAATCTCAAAAACGCGAGTCAACCAGAAGAATTAAT
TTCAGCTGCATTGGCTTCATTTCCTGAGATTGAGATATACTATCCATGTG
AAGTTACAGTTGGTCATTCTAGGGCCGGTAGCTAACGTAAACCACGACGG
CGGTATTAGGGCTTACCAGGAACAGTGCGGACTAGCATAATGAAGTTCCA
CAAGAGTTCCATGACAGTTCCAGAAGAAGGGTGTTTGGGAGGGAGGTAAG
GAGATATTTCCCGGTTTCAAAAGCTTGAATGGGAGTGTGTGTATCTAGAT
ATAGGAAATTGCGAATAGTTGTTATCTAATAAGTATGGATATGGTTTCAT
GTACAAGCACTGCAAAGGGCTGAGGAATGATGGCAGATGATCGACGAGGT
TCAGTACGAAGCAGTAAACATGTAAGACATCGCTGGTCAAGCTTGAACAG
CTGCTCCTCGTATATGTAAGTATATTTATTCGTGAGTAGAGAGAAAAAAA
AAATTTATCCTATCATATTTGCTTTTGGGGAGCACAATGGTGGCCTCCCT
CAAAGTATGGAAGCCGG

>565 260 0
GTCCTCCTTTACATCTTTCTCAAAACTAATTCAATTTTCCTGCTGCTCCC
TCGTTCCTTGACATTGACCAATCTCCTAAATATGTCAGTGGTACCAACTC
CAGCTCCTGTATTTTTCAAGCTTTTAGTTGGCATTGAGTTCATTGCCAAT
GTAACAAGGCCGGAGAGGGACGCCCATGCAAGTGAGCTTCGTTTTGATAT
CAGCGAATATGCACCGTACGTGAGTCCGAAAATGCAGTATAAACCAAGAA
TAGCAATTGA

>566 45 0
GGAAATGCATTGAATTCAGTCAAAAAAAAAAAAAAAAAAAAAAAA

>567 308 0
GGAAATGCATTGAATTCAGTCAAAACGTCAGCCTGCGTTGAATATGTAAG
TCTACTGGGACAATCGAGCTGGCATCGAATATGATGATGTAAGCAATCGG
CCTTGGACAATGACTTAGTCAGCAGCGCTAGCGCTTATTAGCAGACTGTG
CTATAGTTAATATAAAGAGGAATATAGGCGAAAAGACGTTAAGACGTATT
TCGCTAAAGGCAAACAGGTGCGCCTCCTTTGCCCATGATAGCTTTCCCGC
CAGTGTTGAAGGAGGAGAGAATAAATTTAAAATTAAAAAAGAGATATAAA
AGTAAGGG

>568 379 0
CGTCGCCATCTCCTTCGAGTCAAAAAGCTTACTACTCTTTGTCGTAAAGC
TTAATTTGCCATCATCCCATGACCGTGACTCCGCATCTCGACCAAAAAGG
GCCAACATATCTTTCATTGTCAGCTTGCCGGCCGCAGATTTACCCTCGAT
AGTAGACTTGGCTAGTTCGCGCTTGCGTTCTTGGAGTTCAAGTATACGCT
CCTCCACCGTCCCCTTGATGGTCAACTTGTACACTTTGACATCAACCGTT
TGGTTCAGGCGGTGGACACGGTCGATGGCCTGTTCTTCCACAAATGGGTT
CCAGAAAGGCTCGAGGATCACGACTCTGCTTGCGGCCGTTAGGTTCAGCC
CCAATGATCCTGCGCGTAAACTACAAAGC

>569 224 0
GAGACAGTACAGATTGTAGTCAAAAATTCGATTGAATGGAGAAATGCTGA
AACCCTCCAGCAATACCTTGAATTGGACCAGAGCGAAAATGTTGCATACG
GTACCCCGCTGATACGTTACGCCATAACTGATGACTATCACTTTATTCTG
ACTGTTCATCACTCATTATATGATGGGTGGTCTCTACCTTTGCTGCTTCG
CCAGGTCCGTTCTATATATGAAAA

>570 78 0
TTTATGTGCCCATATATCGTCAAAATCAAGATCTGAATGGAGTATATCGG
GGATCCCTTCGGCTATATCAGCAGCTCC

>571 106 0
GCTATGAGACTCGACGTCGTCAAAAAGCGACCGGAACGCAGGGTTGCCGA
AGCGAGACCCGCCCTGGTCAAGGGATGGGTGGGCATCGAGCAGCGAATCT
ATTGAT

>572 100 0
GCTATGAGACTCGACGTCGTCAAAAGCGACCGAACGCAGGTTGCCGAGCG
AGACCCGCCTGGTCAAGGGATGGGTGGCATCGAGCAGCGAATCTATTGAT

>573 119 0
AATACAGCTAGTTAACTGGTCAAAATACTTCGCTTCGGCGCCGAATCTCG
CTACGCTCTGCAGGTACTGAAATGTACCTCGTCCAGCGGCAAAACCAGAC
TGATCAAGAACTTATCCTG

>574 425 0
TATCTCGGCAAGAAGCCTGTCAAAACAGAGCCTGCTGCGCATTTCTCGTA
CCATAGCGGACTTGAGGTTGTTCGGCGGTTCCTCGAGCATGCAGCGCGCC
ATACGGTTGAAGAACTACAAGCCTTTACCGGCCAGAAAGTGCCAGCATCG
TATTGGGTGGCAACTGGAAGTGTCATTATTCCTGCAGAGCACATAGAGTC
TGCAGCCCACATTCTTGTTGCACAGCTAGGGCCAGAAGGCGTATCCCTAG
TTGGTGGGAGCAAGTGGTGGCAGTGGAGAGACACTGAGGTTGCCCTTGTT
GCAGAATGGCTTGAGACGAGAAGGGATTATAACGACCGACGGGCGCGGAA
CGCCAAATCGAACCGTATTATTCTGTATATCCATGGCGGCGCATATTTCT
TTGGTAGCGTGGAAACCCATAGATA

>575 494 0
GCCTGGCTGACTCGGGCTGTCAAAAAGACTATCCTCAGTCGTTCGTCCGC
CCGTAACCCGGAGCACCCCGAAGCGGCTACTAAGTATACACAATCTATAG
TTACGGAGCATGGCAATAGCATCTGTGAGGGTGACGGAAGGACAGGCCGA
GACAGACAAAGACCCGGCCAGCCTTGCTCCAGTTGCACTCTTACGCGGAT
CTCCCTACGGAACACATATCCAGGGCGATCATATCGACCGGCATTGCTCG
TTTCTTTTTCACATATTATTGTGCGTGCTCTGTGGTAGCATGCGGTGAGC
AGAGTGGGTGGTTGCAGAGAGAGACAACCATCTCGGGCCAGTTGACTGTT
TAAGCATATGAAATAATGCTAGAAACTGGTCGTTGCTGTCGGATAGGGGG
CTGTTTCAGCCTTATGGGCTTTGTTGGAAACATCCGTATAATCCTCATGT
TGGAAGGAAGAGCAAACAGGAAAAGGGAGATCGAGAGAAGGAAA

>576 123 0
AAAGATCTCGAAAGATGATTCAAAATGACACCATTGCCCATGAAAGGAAT
ATATCCAACCCCAGAGGCGACTCGGAAAATGGCATAACCAAATCTGGCCC
AAATCGAAGCGTATCCAATCTCA

>577 275 0
CCATGGTATATTACGGTATTCAAAACCAGCAATTCGTAGTTTCAGTTTTA
AATGATATTTCCAGAAATCTACGACATCGACTAGACACACCGAAAGCTGG
AACAATCGACATAAAGAAGGTCAGAGTCTAGTAGTGGACGCCTATAGGGC
AAAAGCAGCAGCTTCAACAGACGGAATAGTTTTACCTATGACTAGTTGCT
CACAGGAGCGAATTCACACCGCATATATAAGTGCCTGCTACGAGTTCTTA
AAAGTCTACAAGGATCCTTCTGTGT

>578 258 0
CTTTTTCTTCTCAAAAACTTCAAAATATGATCCCTGCTGATACCCTGCAC
TTGTCCCCCTATAGTCTACAAAATAGCTTTAAGCCGGGTCCCATACCGGC
AAGCTCCTCCTTTCGCTGGCCGGAACCCGTGTTAGCGATGAGCCGCATCT
CGAGCCGCATCGCCGACGGGACTATTCACGATCTTAATTAGGTAATATAT
ATATCAAATTGGGTGTGAAGTAATTCGTCGTATTGGCTGATTGTATCACT
AAACATTT

>579 517 0
AGATTCATGCCTCACAACTTCAAAAATATCGCGAGAACTTAGCTTTTCCC
GGCAGCAAAAGCACCGGGGAACTTCCCCTTTATCAGTCTGATGCTTGATA
TAGGACTCCAAGCAAGCTTTACAGGCGCTATGCCAGCATGAAGTAACTGC
TGGATTGATCATTGGCTCCTCAGAACAGATCGGACATTCACCACTCGATT
CCGCCTGTATTTGCTTCAGTGCGTGAGTTGTGAAATTAGCGGTAGGGTCC
CGCTCCTCGCCATCCGAAGCTTGCATTGAACTTGCGAATTTGTCAATGAG
TTCCTGTAGGTCCATGTTGTCTTTCAAAATGTTCATTTCATCGGCAGCAA
TAGCAGCATCTTCCTCTTCCGCAACGATGGATTGGTTTCTCGTCAGAATG
GGGTGGCAGCATGTTTGCCGTAAGCGGAGGATTTGGGCAAATATAGTTGT
ATAAGATTTTAACAATGTCCCTGCGGCTACATTGTCGTTGAATGTCCGTT
TGGCTCGAGTAAAAATA

>580 425 7
AGCGCATCAACACAGGCCTTCAAAACTCATGTGCAGGAGCTTGTCAAGAA
GCATTCGAACGTAAAGTCGACCGTGTTCCGGTCGCAAAGCGTCGACGAGG
ACGAGATGCAGGGCGTGGACTACGATTATCGGGGGAGGATCGACTTAAGC
AAGGTGGACGGTGAGAAGACACTGTTTCTGGGGAATCTCAGCACGAGATA
CTATGTTTGTGGAGCAAAGAGCTTCATGTTGGCGACGAGGGATGCGTTGA
CCAAGGCTGGGGTGGACGAGGCGAGGATTCACATGGAGGTGTTTGGGACG
GGCGGTCTGTGAGGCCTGTAGTCTGACGGGCGTGTGTATTATCACCAGTA
TTTGTATAGGCTGATCTTACTGTTCTCGATAAATTAATCCTGAGTTCGTT
ACTGTCTAAAAAAATAAAAAAAAAA

>581 440 1
CTCAGGCGCAAGTCGAGCTTCAAAAGGTTTATAGATCTCAGAGCTCTCGC
GATCTCGGTTCCGGGCCGAAGAACCTACGGCTGGGATATGGAGGCAAAGC
GACAGGGGTAGCAGGACCAGGGAGGCCAGACAGACAGAAGCTCGCATCGG
ACTACAGAAAGACGAAGCAGAAGAACGAAGAAGGAGAGCAGTCGACGGCG
ATAGCTGTCTTATATATCTTTGTTGGTGAGTCAGGCTGTGAAGCGCACAG
AGTGAGTGGCCAGAGGACTCTTCTTATTTCCTTTTTGCTGGTGGCTTGCG
AGTCAAGCCACTGCAAGGCTCTTCCTGGCCAGCTTGAATCGACGGATGCT
GCAGAGGAGCTTACGAGCTGCCGGTTTGATAGCAGGGACTGTGCTATAGA
TGGCTGTCTACAGGGGCCGTATAGATGTCTTGCAGCTGCG

>582 76 0
AGATTCAACAAGCTGCGCTTCAAAATGGACTGGAACCTCAGGCGCTTTGC
GATAGGAATTGTGAAACATTCAAGGT

>583 363 1
AGCACATAGCCTCCGGGCTTCAAAACCTGGTATATATTCGATACTGCGTT
ATTCCACTCTTCTGGAGCAAGAGCAGAAAAAATGAAAACCATCACGACAA
CATCCACGGACTCCTTTCCTAAGCCTGGTGGAAGAGAATCTTCACCTGTT
GCCGTAACATCCCAAACATCAGCTCGCATATTTTTCTCATTATAATTTTC
ACTCTTTCGCATAACCTCCACTGCAGTTTTAGAGTAGTCGCAGGCGTGAA
CCATTAGTTGTTCATTTTCGTTATTCGATAATACAGGGAAAGCTGTGTTG
CCAGCGCCGGCTCCGACTTCAAGCACAACCTTTGGGCCTGCATCTGCCGC
CGTCACTTCCCCC

>584 435 0
CAAACGGCTCAAGTGACGTTCAAAAATGCCCCTTTGGGAATCCCTTTTGG
AATCCAAGGACACCACGTGACTGCTGGTTTTCTGCCTCAACTTTCTTCCA
ACGACAACGCAGAAAACGGCTGTTGTTTACACGACATCAACGCCATGGAT
ATACTACCTTCTGCGGGAGCACTGCCTGGCAAAACTGCATTTTGTGAAGT
TATCGGGATTCCTGCGATGGGCTTGGACGGCTCTCCTGGCCCTCGGATCA
TCCCGTCTCCGAAAGAACAAAAGTGAAGACGATGAACTGCGTTCCCACTC
CGCAAACTCTGTGCGGGTACATCTACCGAACAGCTACGGAGTACAGAGTA
CGACAATCTTGTCTACGATGATCACGATAAACGATGGGCTCCAGCGGAAC
AACAGATACAAACGGATCTCTGATGGGGTACGGGG

>585 246 0
CCGTAAGAAGCGGCTCCGTTCAAAATGAAGAACCGGCGGACACACGTCAA
CTGTGAAAAGTCGCAGAGATATTTCTAGACATGGAGAGCAATATGAACCC
GTCTGAATTGCCGTGCCATGTTGGACAAGCCCGAGTATCCCGGGGTGGGT
ATCTCATGGTTGACATTCTTCCCCTTTACTCGAGTCCAAGAGTGTGAATT
CGGGTAGGTATGCCACTAACCAAAAAAAAAAAAGAAAAAAAAACAA

>586 199 0
TTTAGCACACCCCGCTCGTTCAAAAGACAGATACCACCGAGTTTTCCGCC
ATGTCTGACGCTCCTACAAACTCGACAGTTGAGGTTCCCACCTCCCCTAT
CAGCGAACGCCGTGACTCGTTGGCGAAGTCCCTCCAGTGCCGCCCGGATG
CACAAGACCTTAAGAATAGACATATACTACTTGATACCAAAGTAGCTCC

>587 269 1
TTTTTTATCTGACACGATTTCAAAATGGATATGCCCGTGAATGTACCCAT
CGATGACCCAAATGCTGACACAGAATGGTAGAGTCTTATGCTTTTTCTAG
ATCAGGGACTGTCCCGCATCCGCCATCCAGAAATACTAACATCAGGCCAG
GAACGACATTCTTCGGAAACATGGAATTATACCAGAAAAGCCTCCATCTC
CTACTCCAATTATAGAAGAAGCAATCGAGAAGGCCCGTCAGCTTGAGCAC
GAGAACCGGTTAGAGAACA

>588 30 8
TTCCCTCTGGTTCAAAGTTTCAAAAAGCGG

>589 1116 14
GGGGGTAGCACATAACGTTTCAAAACGACTCCTTAATCAATATTCAAACT
TATTATTTTGCTCTATCGTACATTGTTCTCTCATTACAACTATCCAAGAA
GAGTTAGTCATATAACAAAACGATCATGGCCTAAAGGGCCCAGAGAGGCA
TCAGTCGAAAGGCCAAAATTTTTCGAATTCTGCCTTTTTTTGGGGGCTTT
CACGAGCTCGGATGCCAACTCCTCTTTTATCTGGGCAAGTAATGACTTCA
GCTGCTGATAATCATCGTGTTCGGCCAGAGCTTTGTCAGGCCAAATACGC
CCAAGTCGTTGTTGTATACTCTTCATGACCTCCGAGCTTAACGCAGATAA
TTCTCTATCTGCGTTAATTTCAATTTCCTGCTCCGGTGAAAAGGAGAGTG
GAAATTTTTGTTCCTCGTTGGTGTTGGACTCCAACCATTCTTTCTGCAGG
TCTAGTGACAAAGCCCGGAATTGAAGCTCTCCCAGTTCATAGAGACGACG
AGAAAGAAGAAGCAGGTATCCTTTTGTTGTATTCTCAAACATCATGGCAG
CATACTGGCTAGGGATTTTGTTCTTGACAAGCATACGCCAGGCTACCATG
ACAGACTTATTTAGGTATTGCTTGATGGTGTCTATTTTTCTCACTTTCGG
ATAGTTGTTTCATATTCTCTGGTAGCTCAGGGAGCTTCAAACTATCTCCA
ATGGGACTACCATCATACTCAAGGAATGCAGGGTCCATGCAATGGTCAAA
TAATGGTGATATCTGAGTTGATTGCCAATCAATAATCCCGACTACCTCGG
TAGGATTCTTCGGGCTGACAAAAATCTTCTCGCTATGCAGATCATCATGC
CATATGTGGCCGCTAGCCAAAAGATGGGTCAGAGGGAAGAAGAATGCTAA
CAAGCTTGAGGTAAGATTGACTGCGTCAAGTCTCTTTTCTGAGTAGGCTG
GTAGAGTCCTGGTCCATAGAGCATGGCTAGTTGTTTCGGAGCACATATCC
TAGATTCAATAGCTAGTTTTTCTCGGTGTCCAACTGCTATCCGATATTCA
AGTAATGATTTCCCTTGATTACAAGAAATAATTATTATAAAGACCAATTT
AGCGTCGTCTGGGAGA

>590 311 0
AAAAAAAAAAAAAAAAAAAAGAAAATTACCATCCATACGGAATACCCATT
TCGGGAATAGAATATTGTAGGGTTACTGCGAGTAACCTGCATTGCTCTCT
GAAGCTCAACAAAAAGTGAGATAGTGGGTAATGAGGTAGCTGCACGACTA
GTCAACTTGCACAAACTGGACCTCAAGCGAAAGCCGATTCGAGCGATCGA
GAATCACTCCCTTCATCCGGGCAGCGGAATTTTTAACCAGGCTAGGATCA
TCGCAGGCTATTGAAACCGATTGGTTTATATGGTCTGTGGGCCCGAGACC
ACGCCATAAAG

>591 33 0
AAAAAAATAAAAAAAAAAAAGAAAAAAAAAAAA

>592 138 0
AAAAAAATAAAAAAAAAAAAGAAAAGGGACTCATGTATTGAGGACAAATT
GGGAACGTTTTATCGGATCTTGTTTAATTATATCTACTTTTTTCAGCCTA
AATAATTATATTGAGTACCTGAGTGGTGAGCACAAAAA

>593 26 0
AAAAAAAAAAAAGAAAAAAAGAAAAA

>594 1207 17
AAAAAAAAAAAAGAAAAAAAGAAAAGAAACGAACGAACGAACGAACGAAC
GAGACAGCAACAGCAGGAAGAAGAGGAAGATCGAGCGCTGGTTAACAGGA
TATACGCTGCTTGCTGTCGCGAGTTGTGACTACGGTCTTGCGAAGAGAAG
AAGTGCTTAATTGGAGCCTGCAAAATGAGTTTCGTTCCTCTGAACCCCCG
GCCTATGCTGCAGTCCTTGATTAACGAGGATATTGTTGTTCGCCTAAAAT
GGGGCCAAACCGAGTATAAAGGCCGACTGATCAGTGTTGACTCATACATG
AACATTCAACTATCACAAACCGAAGAGTTTATTGATGGAAAGAACACCGG
CACGCTAGGCGAGGTGCTTATACGATGTAACAATGTTCTCTGGATAGGGA
ACGCAAAGGGAGTGGAAGACAAGGACGTCCAAATGGGTGATTCTTGATGA
TGAGCGTATTTTTCTTCACCTTTTTACGCCGTCGCTTGGAGGCGAATACC
GCCGGATCTTAACTATCTCACGTTTTCCTTACCTTTCTTATCTATTCCGT
GCAGTGGAATGGCGAATGGAGTTTTTACGAATTGAATTGGAATGCAAAGA
AAGCACTGCGGGATTCAACAATGAACAAAAAGTCCATCCTATGAAGTCAT
ATGTTACGCGATACCCTCCTTCGGCCATCGGTGACATGGCCACTGCCTAG
CTGTGGGAGTCAAGTACAGGATGCGGCGGCCGGACCTTGGAAGAAGCGAA
TGTAGCAGGTGAAAGAGAAGAGCTTTATCAGAGCTTTACCGCCTGACCAA
CTCTTTATCATGGCCGTGCATCCGCGTGGCAGGTATATCCCGCATGGCAT
TGCGTGCGGGTGATGTTAGCATCCCGCTCACTTCCATGTCTCGCATCCGT
CCTCTGTTACACCGCATCCTACATGCTTCGGGATAATTAGATCAAGAGAA
AGAAAGTTATATTGCTGCTTTGGAAGCCAGAATACTCGTCCAGCGCTAAC
GGGTCGGTTATACATACGCTGCCATGAGGCGAACACAGCCAACTCCTACA
CCCACAGGTGACACCATTTCGTATGACAAGATGAAGAGTAAGCCAGATTT
ATAAGAATCTCGCTCTATCCGTAATGTAAGCTCGGTAGATAGTACTCCGT
GTAGAGGCTGAAAGCTGGTTCCTGCGACGGCTTTACGTCATAGGCGGCCG
GTCGTTT

>595 804 18
AAAAAACAAAAAACAAAAAAGAAAATAAAACTAAACAAATAACCTAACCT
ACTACAACAAGGGACCGGACCTAGGTTCTGCAACAGCCATTTCCATCAGA
CGCAAACAGTTGCTGCAGCAGTTACAGTCTGACCGGCAACAACACGATGA
CAGCATGCAGATCGATACTGACACGGACGTCAAATCGAGACAGGAAGCTT
CTAATAATACGGGACGGCAGGACAAGGTGCTTCATCGTCTCTCGACTCCA
GCACAGGGACGAGTGTCGAAGGCCCAGCTTGCCTCTGCTGTGCGGAAACA
CTTCAACAACACGGCTATTTCGGAGCAGGATGCCATTGCTCGGTTTCTGT
ATAAAGTCAACGAGGAGAGGAGGGGAAAGGAGTTCCGGCTCCGGTTCCAG
CCTTAGATCGAGCCACGACGGCGACTTTTCTACCTCGGCTTCTCTTGTTA
CCTATTTTTTTACCTCTCCTTTGTTCTCCTACATCATGGCGTTCGGTCCA
TTTGCTTCCGTCTCATATATTGTTACCTACTTGATAGATACCCGTGCAAG
CGAAAGATTTCCTCCGTCTGTATAGCATGAAGAATAATTGAGTACCTCGA
GGTCTCATTTGATAGAGAGAAAATCAAATATACCAAAAGGCAGGAAACGG
TGTTGCTATTGCGTAATTCTATATGTCTACCGCCTCTCTCCCCTTTTATA
TAAACACAAGACGAAACATATCGACTTAAACGGAATGCTATTTCGAAATG
GATAGATGCAGAAGAAATTTTATAAGTAAATAAGTTGTGGAAAAGGTAGT
AATT

>596 47 0
AGAGCCCCTGCATCAAAAAAGAAAAACGTCCACTGAACTAGCTAGCC

>597 29 0
AAAAAAAAAAAAAGAAAAAAGAAAAAGAA

>598 114 0
CAAAGATAGTTGTTAAAAAAGAAAAGAGAACGAACAAAAGAAGAAACGAC
GAGGATCTCGCCGTGTTCCACGATCCGGGCCGACTACAGCCAGGCAACTT
GAACACAGACAGGG

>599 47 14
CCATGCTACTGACGCAAAAAGAAAAAGAGCAAAAGTTACGCAACGGG

>600 113 0
AAAAAAGAAAAAAAGAAAAAGAAAAAAAGAATAACAAAACTTAGAACTTA
GACGGAAGAATTACAAGTCTGTGTTCATCTCACGAAATTAGTTATTCATG
GCTATCGAGACGC

>601 986 13
AAAAAAGAAAAAAAGAAAAAGAAAAGGAAAAGAAAAAAAAAAATTAAATA
CTGGGTTCGATCATGCTGTACACTCTACTTTCTCTGTTTTCTTATGAATG
TCGTTCTTCATTAGTTATAGTTTGTGTTTATATGCCTAAATAAATAAATA
TATTGTATGAATATGGCAGTTCTTCCTCCTCATGTAGACGACGATCTTTG
GCCAAAGATGCGGAATCTCTTGACTCCCCCGTCCGGAACCATAGTGAGCT
TTGCGTGCGTTGTATGCTGGCCGGCAACCAAGGCATCTCCCTCGAATACG
TGCTCCATATCAGCTTTGCACGGCTGCTCCCCCTTGACCAGCTCAGTCCA
GCCGTCATGGTCGAACGGCGGCTCACTGTCTCCCTCGCCCTTCCAGTCGA
TCGTCTCGACACGCACTGCTCGCGGGAAGTTCCCCCTGAAGTCCTTGGTA
TCAACGACCACCTTGACGGCCGATCCAGGCAGGCCCAACTTCACGATGAC
CCAGTCGACATGGCCTCGTTGGCGGGAGCGTGCAGTCTCCCATCCATCGC
CCATGTCCTTCCCTCGCCCGGGCAGCAGGAGGTTAGATGCCGGCGTAAAA
TGCTGGTTGCTCGCAGCCAGGGCCAGTCCACCCATCAGCGCCGAAGAGAG
CTCTTCCACGGGGTGAGCCTGGCCCTGAGCCGATGCTAGAGACGGTGGCA
GGGCGTGGCCGTAGAGTCTGAGCCTGGAGAACCCGCCGTCGGGATACATG
CGCACTCTGATATGTGTCAACGGGCCGGTTGGCTTGGGCAGTTTCCAGGC
CTGACGCATCGAGGGGCCGCATGGCTGCTGCGGCAGGATGGTCTCCCATC
TGGAGAAGCTGTCACTGATCATCTCTTGCTCGCTTGCGGCCGATGCAGGG
TCGGCGGCGGGCAGATACGCTGCCTCGACGAGGACATGCTCGCCGTAGTT
GCCGACGAAGTATGCGGTATCGATCTCGATTCCCTC

>602 26 0
AAAAAAAAGAAAAAGAAAAAGAAAAA

>603 122 0
AAAAAAAAGAAAAAGAAAAAGAAAAGGCAAAAAGGTATGTCAGGGGTGTA
GATGGGAGTTTAACGCCTCTAAGAAAACACGTTCAACGGAGTGATGAAAA
CAGAGCAGACATACCTCAGTTT

>604 572 1
AAAGTCTGTTAGAAGAAAAAGAAAAGAAAGATACATGATACATCGGCGAA
ACGTACCCAGAAGATGAGCTGTGCATCCTCGCCGTGCCAGCTGCTGCCCG
GGTGGTGAGTGAAGAAACTCCAGGAGTGGCGGTTGTATGCATCCTGCAGC
AGTACTCGCACACGGTTGACGCCGTCCGGATCGGTGTTCTTGTATTCCTT
CCAGATGACGGAGAGGAAGAGCGGGCCGGTCGAGTACATGACGGTGATGT
AAGGGAGCACCCAGGCGCGGTCATATGCCTGCAGCGACTTGATAACTCTC
AGAAAGAAAGGGTGGTTGGGGACAGAGCCCATGGCATCGTTGGAGATGCC
TGTAGGGGCTGTCCGGCGTACCCAAGCAGGGTAAGAGAGCAGCGGGTCAA
GGCGTCGGTTGCAACCGTCGTCAAGGTCAATGTATGTGCCACCGTAGTGT
GCGAGGATGAAGTAGCGGATCGAGTCCGCCCGCTGGATGGGAAAGGGGTA
GTTGTCGAACGTGGTGAGGAACCATGGGTAGTGCTCGGCGATGAAGTCCC
TTGATTTCTTGTCCGTCCAGAG

>605 382 3
GGGAAGCAGATATAACAAAAGAAAAACAGCAAGGAACAAGCAAAAGAAAA
AGAAGACGAAGAAGAAGTAAGTGACAAAAGAGTGACAGAGATCGCGCGCT
GCTTCGCCGGCCGTGAAGAGTCGCTGGCGTGCAGAAGCGAAGTCGAAGTC
GAAAGCGACGAAAAGAGGAAAAAGCGCGAAGGTTTTGTTGATGCTGACTA
AGACCGCCGATGGCTTGACGATCTACGAGATGGGCGAAAATCAGCGGCGG
ACGGGAAGAACGTGCAAGGGCTTGCTCTTGTTTCCTGCTCGCTTAGCACG
ATAATAATAGCAGTCTGAGGGCAATAGCTGCGGTGTTAAGCAGCTAACGA
TTAATGCAAGTCATAATATCTCGTATTTATTA

>606 1403 104
AAAGAAAAAGAAAAAGAAAAGAAAAAAGAAAGACGAAGAAAGAGCGCGAT
AACTAGAGCGAGGTGAACTCAAGGCATTCACACTCACCGAGTTGCTGTAC
AAAGAAAGTACTTTACAGGATATCTTCCATTTCTCATTTCTTCCCTAAAA
CACACACAGCACAACCAGCTCATCGTCGGTACCACATACGAGTGATCTTT
GTGTTTCGCATCTTCCTTTGCAGCTGGAAGATACCGTACATCAGCGCTTC
AGACGTTGGGGGGCAACCAGGAACGTAGATGTCAACAGGCACAATTCTGT
CACATCCACGAGTGACAGAGTAACTGTAGTGATAGTATCCACCGCCATTG
GCACAACTGCCCATACTAATTACCCATCGTGGTTCCGGCATCTGATCGTA
CACCTGCCTCAAGGCCGGAGCCATCTTGTTCGTCAATGTGCCAGCAACGA
TCATCACATCGGATTGACGCGGCGATGCTCGGAAGATAATTCCCAGCCTG
TCCTGGTCGTATCGGGGTGTAGACAGATGCATCATCTCTACGGCACAGCA
TGCCAGCCCGAAGGTCATAGGCCACAGAGAGCCCTGCCGAGCCCAGTTGG
CTACCTGGTCAAGCGTAGTCAAGGCATAGTCGAGGACACCCTGGGGTTTC
TCCTGGCTGGGCAGAGGCACCTCTCTCCTTGGCTTCCGCGCAGGGACAGA
TCCGGCTGTAGACTGGAGGGCGCTCGACTGCTCAGTCGCAGCTTGTGTCG
ACTGGAATCTGGAGCTAGAAAGAGCCGGCAGAGTGGTAGAAAGGATTGGG
CGATGCTGGCCCAGCAGCCTGACGGCAAAGTTGCTTCCCCGTGAGGGATT
CATTGCCACTATTGTGATCTAGAGAACAGTTGACGGACGGATGCTCGGTC
TTCTCGCCCTTCCGCTCGCTGTCGCTCTCGTCCTCTGTTTTCTGATGTCG
TCGTCGCTTTTTTTAGCTAATACTTTATATCGCGGTTGTGATAGGATGGC
TGGTGCTTTCACGTGACATCATGTGATGCAGCGGAGCATCGGAGGCGACT
TTATCTGATCCTCTTGGTTTCTCCGACTTTTGCTCCATCAGATAAGTTGC
AACTCTTTTTCTTCCTCGTCGCTCTCGTTCGCCCTCGCTCTCTCGCCCAG
GCAGACCCACACGCTGAGAATATCATATCATACACTCCTTCACAATGTTC
AGACGAGCCATTTCTCTTGCTCCCAGAGCGGCCAGATGCATCGCGTCTCC
GGCTGTATCACGGCCGGCCTTGACGCCACTCGCTCCGGTGCCTGCGCTCA
CCTTCCGAACAACCAGAAGCTACCATGAGAAAGTGTTAAATCATTATAGC
AACCCACGGAATGTCGGTTCAATGTCAAAAACCGACATGGACGTTGGAAC
CGG

>607 81 0
AAAGAAAAAGAAAAAGAAAAGAAAACAAAAGAAAGGAAACAAAAGAAGGG
ACGTACTACTAGACTTAGACAAACTACCTAG

>608 1180 -20
GTAGCCGTAGCCGTAGCCGTAGCCGGGCGGGCAGTCTGGAAGAAAGTCGC
GCTGGGAGGTTGAGCGCTTGACGAGCTTGTTTGGCGGGATGGAGGCGCGG
TTCTGGAGATGCTGCTTCTGGGGGAAGAAGGGGGCGGTCGAGCCGCTGAC
GGAGGGCGACTGGGCCGCGAGGAGCTGGCGGCAGAGCTGGAGCCGTAGAC
GGAGGAGGTGATGGTGGACAGGCGGCGCACCCAGGAGGAGGAGGGCCTCG
CCGTCGCCGCAGCCGCAGCAGAGGAGGGATCGAGGGAGCCAGGCAGCTGC
GCGGGCTCGATCTCGACATCGCGGGCCAGGACGGTCTGGTCGTTCTCCCG
CCGCGGCCGCAGGAGGATCTTCTCGTCGGTGCGCTGGATGAGGGCGTCCA
GCTTTGCGGCGGTCGAGAGCCCTGCGTCCAGGGGCAGGCTGCGCGAGCTG
GGCAGGCTCTGCGGCTGGCCGTCGGTGTCCTTGCAGTCTGGCAGCGGCGA
GAAGGGCGAGAGAGGCGAGGGCAAGGGCAGCGGGAGCTCAGCAGGCTGGC
CGGCGAAGAAGGAGGCTCGCTGGTACGCCAGCGTCGAGGGGCGTCTGTTG
GCGGTGCTGGCGTCGGGGCGGCCCAGGGCGAGGCCAGCGGGAGCGATGCC
AATTGTGCCCGCCGCACACAACTGTAGCAGTTAGCAGGGAGAAGATGTAG
CCGGGGGGTGTTGGCTAGGTGCAGATGTAGGTGTGGTAGATGTTGTGGAT
GTTGTAGATGTTGTAGGCTGTAGATGTTGTTGTATATGGAGGTGTAGCGA
AAAAAAGAGGCTGGAAGACTCACTGCAGGCACAAACTCCATCACGACGAG
CCCAGACGAGCCGATGAAGAAGATGAAGAAGAAGAAGAAGAAGAAGAAAA
GAAAATACAAGAAGAAAAGAAGAAGAAGAAGAGAAGGCGACGACGGGCGA
GACTGAGCATCCGGCAGCGCTCGTTACGTCGGAGTCATCGTGGTGGCTGG
CAGAGCGGGAGCTGGCGGCGACATCGACAGCGACGGCGAGGTCGAAAAGA
AGTTGAAGCAGTCGAAGACGATAATAAACAAACCCGCAGCAGCAGCAACA
ATAACAATAACAAACGCCAGGAAGAAAAGCGACGGCGAGACGAGCTGGCG
CAACCTTGCTTGAGGCCGCAGGGATGGACG

>609 96 1
AAAAAAAAGAAAAACTAAAAGAAAACTAAAGTAAAAGAAATAAACCCGGT
AAGAAAATACAATAGTACGGAACTACGCGGCGAGCAACCACTCGCC

>610 248 0
CCCCGTGAGATGGGTCCAAAGAAAACCATCCACCTCTGACAGCACATAGT
TCCAGATCGAGCGAAGAACGTTTGTATTGGTATTGGTATCAACAGCTCCT
GCATCCCGTAGCTGACAAAGGAAGCTTCGCTCGTCGATAGAACGATAGAG
TCGACCTAGAATATTATTACTCTTGTAGTATCGAATTCTCCTACGGTCAC
TATCGTCCTCGTCCTCGTCATCATCTTCCTGCATGGTTGATTTTTTTT

>611 1373 47
TTAACTTCACTGTTGTCAAAGAAAAGATAGCAACCATCACCGGATCATTA
TGAGATTATCCCATGCTCAATATGATGGAGTCTGCATATCAAAGATCTTT
AGCGCAATTCAAGCTGGCTATGACGATGAACCGCTTCCTGTGATGTCTTC
GTTTGCCAGTTATGTTCGGTCTTCTGCCTCCACCATAACATCGGATCACT
ATCAGCACTGGAAGACTCTCCTCAAAGGCTCCAAGATGACAGAAATCGTC
CGACGAGAGGGACCAAACTACCGACGATCAGCAGGTGCCACTAGTCAACT
AAAACAAACGGTCCTGCTGCCTGCCATCGCCCACGGAAATATTACCACCG
CTACAGTGATCAAGGCAGCGTGGGCAATGGTTCTAGCACAACTTTCAGGA
AGTCCCGACGTTGTATTTGGCCACACAATCAGCGGTCGTAACACCACAGT
TCCCGGAGTCGAGAGTACAGTCGGCCCCTGTCTTAACATTATCCCCGTCA
GAGTACAATTCAGCGAACGTTGGACAGCACTTGATCTCCTACGTTTCGTT
CAGGACCAGCAAGTCCGCAACATGTCATACGAAGCTCTCGGATTCCGTGA
GATTACCAAGCATTGCACAGAATGGCCAGACTGGACCAACTTCACCACCG
TTGTCCAGCATCAATTCGCTAGTGTCACTGGTGAGATGACTCTGGGCAGA
AACACCTACACCATGGGAGCAGTTGGAACCGAGGAAGACTTTTCTGATTT
CTCCGTTGTATCAAGCCTACAAGAGGGTGACAAATGTGAGATAGCGCTTG
GCTTCTCACTCAACAGCTCAATCACGCCCATTTTCGCCCAAAAGGTCCTA
AACATGCTTTGCAACACCATCTCCAACTTTATGGCCGACACAAGCATGGT
CTTGCTTTCTCCTCAGCAGATATCAAAGATGCCACCCCAGACTATCGACG
AAACTCAAAAACCATATGACAGCTATTTCCTTTCCTCACAGCTGCAAGAC
CTTACCCAGGCTGAGATTCTAGTTCTTTCCGATATTCTCAGCCGAGCCTG
GCGTCAAGTCCTGGGAGAAGAGAACACAACAAGCTTAAACCTTGAATCTT
CCTTCTTTGATCTCAACGGTGATATAATGGGTCTCGCACAGGTGGCTTGG
CTGCTTGAGCAAGAAGGATTCACAGTGCGTGTGGAAGACCTTATTGATCA
CCCCACTATGCTGGGACAGATGGCTACCCTATGTTCTCAACGATCGATGG
AGAAAGAAAAGGCTATCGAGGCCTCGTCATCTCAGAATTCAATCGAGGAT
GACTATGACTCTGTGCCGAATGCCAAGGTAGAAAAGAATTCCTGGTTCAA
GGCTCTGGGCATGGCCAGACGAA

>612 235 1
GAAAAAGAAAAGAAAAGAAAGAAAATATTGATGGAGCAGAATGCCAGACA
TGAATATCACAGCAGAGATGCTAAATGCCAGGGTAAAGTAAGAATACATA
CAGGGTATCAAACAAAATTTAAAATAGAGAATTTTTGGATGAATGGGTTA
AGAATTGAATAAGGATAAAATGGGCAAGGAGCGTGCAAATATTTGATACC
CTCGTCCTGACTCCTAGACGGCAATGGTGTTGTTT

>613 40 0
GGAATACAGAACAGACGAAAGAAAAAGTTAGGAATGCGCC

>614 1474 17
AGACATTGCGGTGGCTGAAAGAAAAAGAGAGTGCTAATAACACAGCGTAG
GTCTTTGGCAATTCGAATTCCCTGCCGATATCACTGGTGATTTCACTTTC
AAAGACACTCTCTGGCCTGCACTGGGACAAGATCCCCAACGACAACGACA
ACGAAGTCGCCGCCAGAGGAATCCTTTACCTGCTCATTTTCCAGCAGCTC
GGCCAGGTGGTCCGCTGGAGCTGGGGATACCATGTTCTTCTGGCTCCTCG
GGAAGCCTACTTGCGCGACGAGGAAGAAGCCCCTATCAATGCTGCAGATA
GATACCGCGATGACCCCGAAGAAGACGATGATAATGATAGTAACGATGGT
AGATATCTCGACGAACCAGAGGATCTAGTTCGCACTGCAGTTAACAGCGG
AAACACTACTCCTCGATCGACACACTCGGAAGACTCCTTGCACTTTGAAT
CCGGCTCGCAGACGCCGGTTCTCGAACGACATCGCCCGTATGCCAAAATT
AACAGTGCTGACGGTAGCCATCACAACGACGAGACAGACCTGCCTGCTCT
AGTCCTGCCAACAGGCCAATTTCTCGTCCGACCAGACCAGGCCGACAGCA
GTAGTAAACAGTCATTCCTCTGCCGCATCCTCCGCCCCATTACCACCAGC
ATACGCTCCACTTCCCAACGTTTCTTCGCCTCCTTACCTGTTCCGCTCCA
GAAGAGTCTCAGCTGGGTCTCTTCCCGGCTTACCTCGTTCTTCTCTGGCC
TCTGGTCTTTCATGAACCCTCCTCTCTGGGCGATGCTTATTGCCGTCCTC
GTAGCCTCTATCCCGTCCGTCCAGCGTGTCTTCTTCACCCCAGGCAACTT
CCTGAGCAACTCCGTCACCCGCGCTGTGAAGCAGTCCGGCGGCGTTGCAG
TTCCTCTGATCCTAGTCGTTCTCGGTGCCAACCTGGAACGAAGCACCCTG
CCCAAGGATGTCTTATCCGACGACGACGATCCAGCTGAAGAGCGTAAACT
CATCGTTGCTTCGCTAGTAGCTCGTATGGTTCTTCCAACAGTCATCATGG
GTCCAATTCTTGCCCTGGTCGCCAAGTTTGTGCCTGTCAGTATCCTGGAA
GATCCCATCTTCATCGTCGTGTGTTTCCTGCTGGTGGGTGCACCTTCGGC
CCTGCAGCTGGCTCAGATCTGCCAGATCAATAACGTCTATATGGGCGCGA
TGTCGAGGATCCTCTTCCATTCCTATGTCATATGGTAAGTCAAAGACATG
CCATTATAACGCAGCAACTCCTGGCTCCAGACCCAGTAGTGTCAAGCTAA
CGTAGATCTCGCAGGATCCTCCCGTCAACCCTTATACTAGTAATGTCCGC
TCTGCAGGTCGTCCAGTGGGCCGCCAGCTAGTTTCTTCTGCTCTTTCATC
TTTCACTGGTATTATTTGGTCTTTTCATGTTCGCTCGGGCGGCCCCTTGC
AGCTGCTCCATCCTCTGGGTCCTT

>615 155 1
TACTTACAATATTACTTAAAGAAAAAGGACAGGTAAATATACTTAAGAAA
GAAAAGGAAACGAGATATCCGCTGAAACTCCCTGAGTACGATAAAAATCA
ATAAAACGAAAAGAGTAGAGCAAGAATTTGATATAACGCCAGGAAGGAAA
AGGAT

>616 35 4
CCACCTACCGCAAAAACCAAGAAAAAGTCCCATCT

>617 44 0
CCACCTACCGCAAAAACCAAGAAAAGTCCCATCTATCGTACAAA

>618 337 1
AAATACAACTAAACAACCAAGAAAATTAGTAATTTACTACCGAAGACTAC
CAAAGTACTGGGTATTCTTGTCATAGACAGTATCTGGAAAGGCCTCAGAA
AGCAACGAACACTAAGGGGGGCAGGTCACCATCAGTATCACGAACAAGTC
TGTCACCACCATACAGACATACACAGGACGGCGTGGATGCTATCCTTTCC
GCATGGGAAAAAGACACAAGGAGGCCAAGGGAGACAGTCAGAGTTAAGGA
CAGCATCTTCCCCACTAATTGGATATTAAACTATCCCGCTGTACAGTCTC
CGCCCGAGGCTCAACGCTCGAATATGAGATCGAGTTT

>619 212 0
GACTCAATCCAAGCTCCCAAGAAAAGCGAAAAAAGCGCACAGGCTATTCA
GTCTCCTCCTGTTGGAGCCCAGATTTCATTCTTTTCTCGCCAAGGGACGG
AGTTTTACCGAACTCGAACCAGACCAGAGCAGCTAAAGGCCCGACCTGAA
CAAATCGATGAGATCCTCCGCGGAATGGCTGATAACTACACGATGGAACA
CAATGTCTGAGA

>620 624 0
AAAAAATCCCAAGGCATCAAGAAAACATACTATCCCCGACTGGTAGAACA
CAATAGCTCTCCTCGGCGTACAGATTAGTGCAGTTGCTATTCAGTGCTGG
ATTCAGGAAAATGAAGTTATCCATGGTGATGCCAAACTTCAGCACAATAA
GATTACAATAGACACCATACTAACGGCCACAATAATGGTTTGAACCTGAA
GCAGCGTCACTAGGGACCGGCACTGGCGTGACCCAGTTGTGCAGCGAAGT
TTCCTTTGAACCCCCGAGTACTTAAGTTCTCTCAGCTTAAATTTCCTTCT
ACCCGACAAACAATCCCATAAACATCAAAATGTTAACAAAACTAGGTACC
TCCTGAGCTTATCTCGGGTGTTCTCTTTAGGGTTGAGGATCGTCTTGATC
TTAAATACTTGTCTGAAGTGTCCAAACGCCTCAACGAGCTCACAATCCCG
CTGAAAGCTTTAGAATATGAGAGCACCACTGGGCTCACTAGTGCGGAGCT
GGAAGACAAGAAAAGGTGGATTGACCCAGAACCCGAAGCACGGTTTTCCA
AAGTCGTTCGTTACATGGAACTCAGACGGAGAGTCCTGTCCATTCTAATC
AGATGCCAGGAGGGTAAACTGAGG

>621 47 0
GGGTGACAGACCGTCAAGAAGAAAAAGATAACTCTTCCCAGGACCCC

>622 27 50
GGGTGACAGACCGTCAAGAAGAAAAGA

>623 27 0
AAGAAGAAGAAGAAGAAGAAGAAAAAG

>624 27 7
AAGAAGAAGAAGAAGAAGAAGAAAAGA

>625 398 0
ACGAGCAGAAGAGAGAAGAAGAAAAGGAATATCGTACTCTAATTGATATT
CGTCCTCCGTCCCTTCGAGAATTTGCATCCGGACGGCAACCGACGCTGTC
TTTCTCTTTGTGCCTGCAACTGAACTTGATAGACAGAGATTCAGGCTGAG
AAGACAGAGACAGAAGACAGAAGACAGAAGACGGAGAGACGGGAGAGACG
GCTCTTTATCCCTCCCGCTGCTCTGCCAGTCGCTCGCTACCGGAACTGTC
CCTGTAGGTTCCCTTTCCCCGTCCTGGATACTCCCGCTGCTCCCGCGCGG
CCAGTCTGGATGCCCCTTTTTTTTCTTTATATCTATCAACAAGGCTACAA
CTACGAGTTTACTACCTGATTCTTGTTGATTCCTGCTGATTGAGCGTT

>626 516 3
TCGATCATTACTTTGAAGAAGAAAAACCCAAACGGGCCAGTGCTTCGGAT
ATTGACGTGCTCGAAGAGGTGGTGGCCGGAATTAGAGAATACTTTGAAAA
GTCACTCTCTAAGATTCTCCTTTACCAGTTTGAGAGACAACAATACCAGA
TGATCAGCAATAAATGGGAATCTGGAGCTGAAGGATACGTTAACAAAGGG
CCCTGTGAGGTGTACGGTGCTGAGCATCTTGCACGTCTGTTCGGTATAAC
ATCCCCGAAATTAAGCCATATTAATTTTTATCCGGCATACTGCTAACGAG
TGTCTTGATAATTTAGCATCTCTACCTGAGCTTATTGCTCAGACAGGGCT
GAGCCAGCAGGCTACACAGAGATTACGTGAGGAATTATCAAAGTTCTCTA
TGTGGCTTAGCAAACATTCTGACCGTTACTTCTCTGCCAAATATGATGCT
CCAAGCAAAGAATACATTGACAAGGCCAAGGGCGTAAACAGCCAGGATGC
TCCTGGTACTGCCACG

>627 905 9
GGGATATTAGAGGTACAGAAGAAAATTTCATATTGTTGAGCTTCCATACT
TTATATCCTGCTGGGCCTTGTCAATGACCAGCCTGCAAATATTATTAACT
GGTCCAAAACGAAAGATCCGAATATGCGGGTCACAAGTCGGGGTTGGTTA
CAGAAACACATTTACGTGCAGGCTTACGGCCTTAAACTTACTAAATCCCA
GTAATGATACCCGCCTTTCCGAACTCTCTCTTCGTACATGGGCGAGTGTG
ACCCAGATACTAGGTTCCAGATATCACTAGTATTTCTCAACGCCTTGATT
TGTCAACCGAGTCATTCTGTGAATTTGGTGGCCGCCCAGCAGTGTCTCTC
CCTTGTACAACCTCTTCTTACCATGAAGCTTCACGCCGTAGACAGCGAGA
TATAAATTGGCTTATTGAAATATACTGACTTGGGCCAGCCAGTTTATTGC
CCTTTGCTAGTATCTAGCTACCCGATTTGGTATCTTGATGGGCCCTGACT
CAAATTTGCGCCCAACAGATGAAATAAAGGGGGCTACAAGTCTGTATTAC
GTAGCCAACTCTATCTTGTCCATACGTTGAGCATCAGCCCTAGGAAGGGT
GTTTTCAAGAAAGGGTAGTGGGACGTATGCAAAACTAGACATTTATTATT
TGGAGCAAACAAAATGGTAATATCAGATGATATCAATCTTTAAGCTACTT
GGTCTCAGCCTCATGAGGCGAGAACACGCCTATGGTGCATAAATCCAAGC
CTCATTATCAACTGCCTTGTTGGGGTACTTTTAATACTCAAGATTAAGAC
TGGAGTCATCCCCAATATTTTCGTTCTGAACATGTTCATTATTACATGCT
GAATCGACAATGTTTTCGGGTGTTCTACACAATGTGTAACCTATTCCTTT
AAGGT

>629 367 0
TATGATAAAAGGGGTATGAAGAAAAATAGTGATAGATCAAAAGTCTTCGG
GACTCTCTAGGTCTGCTAATTTGTTGCCCAAAAATTTGCCCAGCGCGGCT
GACTTTGATTCGAGGGCGAGTAGGATATGCGGGCTGGAAGCCAAATTGAG
CCCCGCCAACCGATCGAGGTCGTGACTACGATCGATAGCCCACTGGGCCC
GCAGCGCCTGGTGAATGATGTCTTCATCCTGCCTTATCTCAGCCTGTTCG
ATCTGCTCGTCGGAGGGGGGTGTGGGTGAGGTTAGGCTGGAGAGAGATGA
GGCAGGATTTGGGGCCGAAGAGGCGAGTTTCGAAGATACGTGTTCGGCTT
TGGGGTTCTCAAGAGCG

>630 88 0
TTAACTAAGAAAACAAATAAGAAAAGTAAATTAAAAGAAAAGGAAACTAA
AGAAAAGAAAACTAAAACCTAAAACAAAAAAGAAAAAG

>631 385 0
GGCACAGCGGAAGAGAATAAGAAAATGAATCCGGGTAGCAGCATGGTAGA
ATTAGAACCAACTCTGTCAGTCTTGAAGTCGGGATAGACGTATGCAATAA
TCTGGCCGGTTGGTCCAGGGACTATCAGCTGGCCATTCTATATAAAATCT
GTCAAATAATGAAATTCGGAGAAAAGGTTTTGCCAAACTAGTTAAGAAAC
CAAGAGGCGCTTACCAAGGGTGATTGCCAAGGGTGTGCAGTGACGAGCTA
GAGTAGAACATGGTTTACAAATAAGCAAGTAATGAAGGCAAATGATCTAG
CAATACAGACCATTAATGCATATAAACACATGATACAGACAGGAACATAA
AACAGGAGAGCAGTCGCTGGTGAATCTGAACACTG

>632 546 0
TTTTTTTGTTTCCGGGATAAGAAAAAAAATACAGAGACAGCAGTTCCTGG
ACGGAAGCGAAAAGATAGCAAAGTTGTACAGCAGAATTGTCTGTCTGATC
TCCTTGAACGATAACTTCTTCTCCGCTCCGTATGGGACTCAGTCGACGTG
TGCGAGAGGGATGGAAGGTGTTCGGTGGTAGGAAAAATGGCGATTTTCCC
CCCGTCTTTCTCCCTTGACTAAAACCAGGTCAACACGGCCAAACAGCGAG
TAGGCAGCTGACCAAAGTACCGAGAAATGCGTCTCTATGTCAAGACGCGA
GGCTGCTCTGTAGGATAGACAAAGCACAACCGGCCGATCGAGCTGGCTGA
GGCTGCCTGGTTTACAAGGGCGCAGGACCGTCAGGAAGGGTCAGGGCTCA
CACCTCCAGGTTCGACGAGCGAAAAGCGACGAGCCTCGCTGGTGGAAGAG
ACGGACTCAAGAAAGAGATATATCGAGCACGACAGCAAGCTGCAGCGGTG
TTTCTGGCAGATAAATGGTGAAGGAGGAGGAGGAGGAAGAAGAAGA

>633 282 0
GCCATAAAGATTATTCTTAAGAAAACGTAAAGGGCAACGAACAGATGGTG
TACGATGAGTTGGACATGTTACAGCGACTTCACCATCCTAATATAGTCAG
ATTCCATGACTGGTTTGAGTCAAAGGATAAATACTACATCGTCACCCAGC
TAGCCACTGGTGGTGAGCTCTTTGACAGAATCTGCGATTACGGACGATTT
ACCGAGAAGGACGCTTCACAAACGATCCGACAGGTTCTAGATGCCGTCAA
CTATCTCCATGAGCGTAACGTGGTTCACCGAG

>634 529 0
CTTGCGAAAACCTGCGCACAGAAAAAGTTGCGATGTTGCTTGACTCGCCC
AGCATGTAGTCGCTGTGTTCAATCACAGATAGCATGTCACTACCCACCCA
CTGCACGGGTGCACCAAGTATGTTACTCTGCTCGCTTTTTAAGTTTGTGT
AGAGTGCAAGAGAAGACCTTTTGGGTTGAATCAGTCGTTAATCGAGGTTC
ATTCTGGTCTCGCTGTGGGCTAGGACGATACCGCAGTAATAACAAAGGAC
TCAACATCGATCAGCGAAGATCACGATATAATTATCCCTGCTCCAAGTAT
GCCTTACGGTGGTGGCAGTATTGCCACCTCTTCTGGTTCTCAGGACATTA
GTGGCACTGTAGCCACCTTTCCGTGGAGTCCGCAGGCCGGTAATTCGAAT
CTCATGCTTCAGAATATCAATGATGGGGCATTTTTTGCCCTCGAAATGTC
AACTTCATTGGGATGGAACGAAGACTTTCCCCCAGAAGACTATCCTCAGA
ATATCCCAGTGAGCTGCTCTCGTGCTTTT

>635 235 0
CTGGGGTGGCGACGTAGCCAGAAAAGCAGCGTGGTCGATGCTGATGGCGC
TGTAGACGTTGCTCCAGGCGCCTCTGCCGTACTCTATTCGACTACCGTCC
TGGCCATAGCGATACTTGAGTGGCAGGGAGCATTCGCTTGGCCCGTCGAG
CTGCGCTGCCCACAATGGAGGGACCTTGGAGTGGGCGCCGTCGAGCACGG
GTATGATTTGAGCGCCGTCCTCCTCATCGACGGGG

>636 1377 12
ACTAATCAAAGACGACTGCAGAAAACCATCGCTGACCTTTCGACTTTCTC
GACTTTCTGACCAAAAACCCGTCGATGAAGCATCGTCGACTCTCCACGCC
CGCGACTCTCGATGCTATGAGACCCCAGACCCGGTCCAGCCTGTCCCTCC
GCGACCGTTGACCGACCTGGGACCGCCGGAACGTCCTCCAGTGCGCCATT
CGATCCTCACAGCTGAGGAGTACACAGCAACCAGCCCTTCTCTAGCCCTT
TTCCCTTCTTCCCGTTCGGGTACCCAGGAATCGATCCCAGGGCGTCATCT
ATATAGGACACTCGATATAATATACCTACGGCCAGCATATCCTTCGCCGT
GTCTCGCCCTCGATTCTCTTCTCTATAGCCAATGCATTCGCGATACGCCT
TTTATATATTATTACAGCCGTGACGAAATCCCCGATCTACCCTCCTCCTC
CCCTCCACTCTGCAGCCTCCCTCTACAAGCCTCCCTCATTTCCCACAACT
TGATAATGGCGGTTGTCACTTCGTCTGAGGGCCATAATGCTGGCCAGCAG
CCCCAGACACATGCACAGCAACAGCACCAGTCGCACCATCAGAGCTCACA
CTCGAACAGCCGGTCGTCGATGCAGGCAGCTAGTGCTACAAGCTCATACG
GTGTGAATGTGCCGCTGAGTGCTCGACGGTCCGCACCGTTGGACCTATCG
ACCGTCGAACGCCGTGAGCAAGTCCCAGCTACTCGAGATCCTCCCAAACG
CAACAGGCCTCATGATTTACAAGAAGCACCGACCTTCTATCCAACAGAGG
AAGAGTTCAAGGACCCGATGGCCTATATTCGAAAGATCTCTCCTGAAGGA
CGGAAATACGGTATCTGCAAAGTTGTTCCTCCACAGTCATGGAATCCAGC
TTTTGCCATCGACACGGAGCGATTTCACTTCCGGACACGTCGACAGGAGC
TTAACTCCGTTGAAGGAGGTATGCAACACACGCTTTTAGCCGATTATCGT
GACTTACAAAAAGACATGACTGTTTAACCCTTCTTTCCAGGCACTAGAGC
AAACCTCAACTACCTCGACCAATTAACCAAATTCCACAAGCAACATGGCA
CCAGCCTTACCCGATTTCCCAGCGTGGATAAACGACCCCTTGATCTATAC
AAGCTAAAGAAAGCGGTTGAAATAAGAGGCGGATTTGAACAGGTCTGCAA
GCTCAAGAAATGGGCTGAGATCGGACGTGACTTAGGTTACAGCGGCAAAA
TCATGTCGTCTCTATCTACTTCGCTCAAGAACTCATACCAACGATGGCTA
CAGCCTTATGAAGAGTACCTTCTTGTCGCAAAACCCGGAGTCCAGCATCA
GCTTGAAGTTGAGAATGGTGGTCCTTT

>637 520 0
AAAGGAAAAAGTCGAAAAGAGAAAAGAGAGAAGGCCAACGGCCAGTTTGT
CTGCCGTTCTGGCCGAAAATTTGCAAAGGATGTCACGTTGCTTCGATTGA
TTTCCCTGCAGTATTCCATGAGAAAGGCCGGGGTTAATCTTCATTCCATA
TCCGCGGCTCTGCACATGCAAGGAGTTCTCTCATCTATCCTGGTATAAAG
ACAACCATCATCAAATGGACGGGATTGTCGGCGTTTTGATATCGCCCAGC
AGTCGTTCCAGGTTTGGAGGCCTGAACCATCCCCAAAGATGCGGAATATA
TCCGCTGGGATGTGACCGCCGTACAAGGCCAACGCCAGACACTATCTTGT
CCTTGGGCTGATCTAGAACTGATTATACAGCACGATGCCTTTGTCCAGTG
CTATGACCTTCTCATACCCGGGGCTGAGAGCGAATTCAGCTCCCTTTCCG
TAGAATCGCATGTCACCGGATATGCATCCTTCGTACCTGCTGACGACACA
TCAGAGGTGTCAACCGGCCT

>638 453 1
GCGAAAAGACGCCAGGAAGAGAAAAGAAGGCTGAGCAGGACAAGGCCTTT
GCGCTAAGCCGTTTTTGGCCAAAGAGTCAGAGGTGTCCTGTATTATGTAA
GCAATGCGGAAAATAGAATATCCGCAGCGGTTGTTTCGATTATCTAATAA
GGTTTTCAGTCGTGGAAGCTTAGTCACTAAACCAGAAAGGGAAACCTGCG
ACGTCCGGTCATCTTTTAACAACCTACTTGATATTTCGAGGATGGGCTTG
CTGCATCGAGGAGAACATGTTTTATTATGAATATGTGATCATTATAAGCG
CTTTGAGCCAAAAGAGATTGTCTAACAATGACGTCCCTAGTCTATTTTTA
TCATCGCGGGACACCTCTAATAGCGCTTAGTGATTGGCAGCAAGCTACAT
GCAAGGTAGCCTGCGCATGCAGACATGTCAGCGCTTAGCAGTTAGGGGCC
TTA

>639 715 3
ACTCACTCTCCAGGCGCAGAGAAAAAGTCACCCGAACCAGCCAACAAACC
AACGGTGCGATCGCATCGGGCGCATCCCCGGCCGCCAGCAGCGCCCTTGC
TCGCTTGTCCGCTTCATCTCCTGCTCGTCTTCTCCAGCTCTCCACTCTGT
GCTGCTTCCCTGGCTTCTCTCTGGCTTCTCCCTCGCTGCTCCACCGCCCC
TGCTCTCCCGTGCCCCCGAAGTGAGCACGTTTCCATACATCATCACAAGC
ATAACACGCCTATATAAACACTGCAAAAGTAAGCCGTCGTTATCGTTGAA
AAAAATAAAGATAAATAATAAAAATCGCACAAGGAACCGCATGCTAAATT
ATCGTTTGCTTCATTTCCCCCATGCTCGTGATGACATGACCTTTTTCAAG
GCGAGAGGTTTCGGAGTACAGCCAGCGAGATATGGACTGGCTGCTGCACC
ACACTATTTGCTCTGGATGGCTGGCTGCTGCACCAAGTTTGACTGCGTGA
GTGAGCAGTGATATGGGGTGGCTGGTTATTTTCATACTCCATTTTTTGCA
AGGAAGCTGGCGACGATCCTCGCCACCGTCCTCACTCTGCCCTCGCCGTG
GATGATAACTAGTAAATACGGATGGAGTGCTCGACGACTCAACTACTACA
TACTACTGCGGTTGCTAGCTGCCTGAGAGGAGCAAACAAATAATTAAAAT
ATCTCGCTTTTTCTT

>640 26 1
CGGAATAATTGATAGATAGAGAAAAA

>641 46 0
CGGAATAATTGATAGATAGAGAAAAGAGAAAGCGAACAACACCAAC

>642 872 0
GGTGTTTTAAAGATTCAGGAGAAAAGGGGCAGGATATTACGAACCTACAG
CATAATAAGAAGCAAAAGCGAGGTTTTAATAGAGCGAGCAGCTCGTTTTC
ACAAAGACATGTCATTGCTACTATCTGCATCGGTTAGACTTGAAGTGCAG
CACTATAAGAATAAGCGTAGAAAGTCTCCCGCACACACACACAAGGCAAC
CAAGCACACCGGCTCTCCCTTCGCGGCATTTCCCAATATCGATAAAGTTC
ATATTTTTACTAAGGTCTTCAAAGCTCAGTCAGCGTGTGTTGTGGTGTTC
TGCTTCTGCTGCGTATTCAGCCATCCAAAGGCAGATGCTCCGCCGATTGG
ATTGTTACTTGGTCTGGACTTCCCAGGCCATGGGGTGCTGGAATGAATAG
CTCCGTAGCTCGAAACGTCTCCGTTCTCGCCGCTGGTTGATCTTGTTTGT
CTGTTAGCGGAAGGGGCATCGCTGGACGTGCGGTCGGCGATGGAAAGCTG
GGCCATGCCGGTTGGGGCGTTGGCTGTGTTGGACCGGGTCAACGTCTTGG
TCGGCTTTAGCACCTTCATGTTACGTCTGGTGGCAGGGCGTTGGGAGACA
GCGACATAAGATGCTGGTTGGTCTGACTTGGTGGAAGATGATGTGGTAGG
AGCTGCATCACGTCGCCACGAGCCCCAGTGTCCGCTTCCTTCATCACTCT
TGGTGCTCGGCCTACCATGCGACTTCTCGCTGGCGGCAGACTTGGGATTA
GCCATGTCAAGGCTGTTATCCTCCGAGTCACTGATAGCCTGAGACGAACG
GTCCTTATCATGGTTGGCCAACGCCTCAGATGATGTTTTGAGGGAAAGTG
CAGATTTTGATGGCTGCGGTTG

>643 459 1
ACATGGCGTTGCCCCAGGGAGAAAATAAGCCTGCTGGAGCAACAGGCGTT
ATTGAAGATGTAGAGCTTTCAGGTGCTCAAGGGAGCGTTAGCGACGAGAA
ATGGCCTTGCTCCTCCCAAGAGCATAGGCCAGAGGTTGAAAAGTGAGCCA
CTCGCAATATAATAATGTCTGCAGTTTAGTTACCTGTTACTAACTCGCCG
GTAGAAAACTTGTACGGCGTCAAGACTGGATAATAATGCCCCAGTTTGCA
GTACTGTATTTGCTGGTTGGTGCTGATAATCAATCTCCCTATACCCCTTG
CCAGTCGCTGACACAGGGCAGGCATACCTCGACAGGATAAACTTAGGAAA
TGCAAAGCTCCAAGGAGTAGTAGAAGAGGCGTTGAATGGAAACGACTCCA
ACTTCTCCTGGGCAGCTAGCATATTCTATTTTGGATAGTCAGTTTATGCC
CTAACTATT

>644 439 24
CACATGCAGGGTGCGTGGGAGAAAAAGGTAAAACAGAAGCAAGAGAAGCC
ATCAACTTCCCACGATTATTCTACAGCCGAGCCCATTTTGAGTCAGTCGG
GCTGCCAATCGGGACCTACTGTGGATTGCTGTCTTAATGTTTCACTTGAT
CTATGCGGCGATAACCAAGTTGCAGCAATGCCATCAGAAGTCACCGAATG
GATAAATGGATACCCTGTTACTAATGAAATGACTCACTTTGCTGCTATCA
TGGACCCTACTTTGGGCCAAGTAGTCTGGCTTAGGCGGTACCTAGAGCCA
CCTACCCACAATGACAACTGTTGAAGCTGGACGAGCATTCTTATTCTATT
GGACATACCACTTCTTGGCTTTTAACATCACCACTGCTATTTCAATTATG
TCCGCTGTCTTTGAATTCAATTACTACCTGGACGAAGCC

>645 149 0
TGTAAACGTCCGTCCGTGGAGAAAACGAAGGAAACTGGGCCAAGAGCTGC
GCGGTATCGCTATACGTCCTGTTGGGGTCGCGATATGCTTGGTTCTATGT
GAATTAATTGACAATGGTCAGCTTGCTTGTACTCCGTGAACAGGCGGCA

>646 698 19
GGAGATAGAAGATGCCATGAGAAAATAGAGATTAGAACAGGCAAGCAAAG
CAGCGACCCTTCTTCCAACAGCCTCCAAAGAACAAGGAAAACCAAGAATC
TAATGAATGTAGCTATCTGTCCGGACGCTAGTTACTCCTTTCTCTTATTC
TGTTCCTCTCTTTTCCTTGTTTTCCCTCCCTTTGTCCTCGATGCCTTTAT
ATCACTTCTTTTGACCAGTAGACAGTCCGATTCCGCGAACAGGCTGAGGT
TTTGTCAGTTCTTCTGGCAGAGAGAGATTGTGAGAGAGAGGCGAGAGCAT
GTAAGCGAGCGAGCGAGGATTGTGTGACGATCGTCTAGTGCCGGGTTGGA
TTAAAGTGGAGGCTCAATACATAAGCTTGATGCTTGACGTTTGATCCTTG
AAAGCCAACGTGGATCGGCCTGGAGGACTCTGTGCGCCGTATGTAGTTAA
GTTATATGGGACGGTTAGTATCACTCAGCCAGCAGGGTACTCCATGAAGC
TTGAAAGCGAGAAAAAGAGAAGCGCTTAAAGACGATGAAAGACGGAGAAG
ACGCTGGACAAAACTTGGAAGTTGAAGTTTTGAAGTCGATGAAAGAAGCG
AGGAAAAGAAGAAAATGGAAAAAAGAAAAAAAAAACAATGTGACTCGAAA
GGGTTCAGCCTGATAAGGTTTATTGCAGAAAGGACGCTTTGCCATTTT

>647 178 0
AAGAATGGAAGTAAGAGTGAGAAAAAGGGAAGCCAAACGCCGCCTGCTGA
AAGACTAGAAGACTAGAGAAGACTGAACTCCGCGCCAAGAAGAGCAAAGG
ATGGTATGTATGTATGTAGGTATGTATGTGGTCATCAAGGAGTGTATTGG
TCGTGATAGATAGATAGATAGATAGATA

>648 877 1
CCTACTAAATTTGTAAAATAGAAAACGGAAAGGATGATGTATTGGATACC
CTCAAGCGTGCCAAAGATATTAGACGCCAGATCCCAGATAACGGGCGACT
CTACTTTGCCAACAGGTATTCAACAATGCATGCTTCTCAGCATGATGATA
CTTTCCCTATGGAAATCGTAGTCAACTACCTCGGTCGCATGCAACAGCTT
GAACGTGATGACTCCCTTTTGCAACAAGCAGACCTAATTACGGACGAGGA
TGAGGCAAAGAGCACTGGTGACATGGGCCCAAGAACTATTCGTTTTGCTC
TTTTCGAGATATCCGCTATCGTACTCCAGGATCAAATCCGCTTCACATTC
ATGTTTAACAAGAATATGAGACAGGTACAGCGCATCCGTCGATGGATCTC
AGAGTGCAAGCAAACTCTACGTGAGACTGTTGATGCCATGAGCCATAGTG
CTCCTGAGCCAACCCTCAGCGACTATCCTCTTTTGCCGATTTCATACGAA
GCGCTTCAAAAACTCTCCAAGTCAGCCTTCCCGAGAGCTGGTGTTTCTAG
TCGTGATCAGGTTGAGGATATCTATCCATGTTCTCCTATTCAAGAAGGTA
TCCTGTTGAGTCAGCTGAGAGACCCTGACAGCTACGTCTTCCACACCAGC
TTCGAAGTTACCTCTGCCAAAGGGTCGAAGAGGATTGACGCACAGAAACT
CGGTCGAGCCTGGCAACAAGTTGTTGACCGTCATGCTGCGCTACGTACGG
TTTTCATTGACAGCCCGTGCCGAGGTGTTACCTTCTGCCAGCTGGTTGTT
AAGGAAGTTAACAGTGGCGCTATCCACATCTCATCTGACAGTTCAAACGC
AATGGATAAGATGAAGACAATCAGGCT

>649 609 9
GTAAACCAAATTGGTACATAGAAAAACCTACGAGGAAACAGCTTTGGCAC
TGGCGGTGGTTCCGAGTTCTGGTAACTGGACGACAATTGGGGGTCGGAAG
CGTGCCGGAATCTCATCAGACTAAACCGGTTTCTCTTAGTCGCTGCACGA
GGCAGGGCAGGATCTTTACCATCCTTCTCCCAAGCCGAATCAAGTCTGCT
TCCATTGTTGCAATCGTGAGCTAACAATGAGCGTTCTCCAGTCACAGTCT
GGGTCTCTGATAGTCGGGGAAGCGGGGAGCGAGGACGTGATCGAATCGAG
TGCTCGCTTTGACGAGGCGGCAGTTCCACCTCCGAGTGCGCGGGCGACAC
ATGCTTCTTTGCAGTGTCTTTGGAGCCACCCCGGAGAGGCCACGGCATCC
TGATAGCGGTCACCGTCTCCGTGGCGGTCGTCGTAGAAGTGGTGGTTATC
GTGGTGGTGTTGGATCTCCTCCACATCGCACACTGTCATGTCATGTCATG
GTCAAGAGGGAGGAGGAAGCCCTATCCGGCAGGCCCAAGACCAGGTCTTA
CTGTGTGCAGCGTGATAGAGGAGATTTGATAAGTGTCGAGATACGTGATG
TCCTTTTTT

>650 966 26
TGGGGTATGGTCGGTGGATAGAAAAGCAGTAGGGGCCAAAAATACAAAGT
GCTGGAAGGTAGTCAAAGAATAAAACAACGCCAGATATTATCTTGTTGAA
AGGCGGAGTGGAGGAAGATCTTGCGTCTTGCCTCGAGGCCATGCTGATGA
GATGCAGAAAAGGAAATAATACACTTTATGCGCATGATTTGGGAGTTCCA
TAAGGATACGTTGAAGCTTTTGAGCTGGTGCTGGGATGGTAGAGGATGAC
TGTATCACATCCATGGTTACTTGTCTGTATATTTGTATTTTTCACTTTTT
TTCAGGGTATGATTCTCCAGGGATAACTTAGTGTTTTATCTCCTGTTCAA
CAGGCTGAGGAACTCTTCCTTGGTCTTTGCGCTTGACCTCATGCAACCAA
GCATACAGCTGGTGGTGGTAGTACTGCCCGTCTTTTGGACACCACGCATG
ACCATGCAGAGATGGCTTGATTCCATGACTACGGCAACGCCTTGAGGCTT
GAGGACTTCAACAATGGCGAGAGCGACTTGCTTTGTTAGTCGTTCTTGAA
CCTGAAGCCGACGAGAGAACATTTCCGCAAGACGAGCCAGTTTCGAAAGA
CCGAGAACTCGGCGGTCTGGAATGTAGCCAATGTGCATTTTTCCAGAGAA
AGGAACCATATGGTGCTCGCACAAGGAGAACACCTCGATGTCCTTGACAA
TCACAAGCTCATCGTGATCCTCATGGAATACTGCACCATTGACCAGATCT
CGTACATTTTCTTCGTACCCCTTGGTGAAAAACATTAGAGCTTTGGCATA
TCGCTCTGGCGTCTCGAGCAAGCCTTCCCGCTCCGGATCTTCTCCAATGC
ACTCAAGGATAGTCCTCACGGCACCCGCGAGCTTCTGAATCCGCTGCTCG
GTTTGTTCAGGCGTCGACTCCAACCGCTCTCTTGTTCCCAGACTAGGCCA
GCTAAGTCCGTCAAAG

>651 486 35
CCTTTCGGGCTTTGACGCTAGAAAACTTGCGAACGCTCTTGGTAACTTTT
TTTTCTCTTTTATCAAGGACTACCTCTGCTCGTTCCAAGCCCTTTTCCTG
CCGGAGTCGTTGGGCTCTTGATTTTGGTTTCTTGCTCTTCTTTGACACCC
CAGAGTTATGCTGAGTTCCAAGGACGGCTGGAACCGAGGTGCTAGTCCTC
TCTGCCCGGGGAAGCGAAGTCAATGACTTGTCAACGTTTACAGATGGCGA
AACCTCTCGTCTCGCTGCTCGGGAATGTACTGATTTTGATCTTCCATTGG
ACTTCAATTTAGGTGTTTTCGCCATCCTGCATCAACCTATTTCTTCGCGA
TGTTCCAAAATAATCCTTTCAAACGTCCTGTGTTTGATTGTAATTCAGAT
TTCTTGATATCTTTCTTCATTCTGTGTGGGGGAATAAAAGAAATACAAAA
AATAACCCGGTTAGGCAGAAAGACCAGTGGCGCAAC

>652 510 1
TTTCCTTCCTCGAGAATCTAGAAAAAGATATTTTAGCAAAAATCAAAACA
TGATATAGTGAAAATGGAGGGGGAGCCCATGAGCAATACCATACCTCGCC
GCATCCTTTGCAGTGGATGGGAAAGTCATCTTGGTCGTCAGGCGACTCAG
TCGAGGCTGAAGCATCCATATCCATCTTTGACAATAACCCCAACTGTATT
CCAACTGTACGTTCAGGACAAGTGTCGAGTTAAGAAAAAGGGGGATGATC
CGATCTGGCAAAAAGCGAGCGAAGAAGGCGGATCTATCGAGGTTGTGATG
TGAAGCATCTGAGAAGTAAAGCAGGATGTCCGAGCTTTTGATCACCCTTG
GTAGTGAGAATTATCCGGGTAGCGACTTGTTTCAGCTATAATCGCAAAAC
CGCTACGAAGGTGTTGCCCCAAATATAGACCGATATTCTATCGAATGAGA
GGCAGCCGTTGGTTCTTAAACGGCCCCCATTCAGACTGCGTATGTGTATT
CAAAAGTAAA

>653 250 0
AAAAAGACGGACAACAAGTAGAAAAAAAGAAGAAAGAAAGACAAGAAAGA
AAAAAGAAAAAGAAAGACAAAACGTAGCCTGTCCCTGGCCGGGCTGGCTG
TTCGACTGGACAGGATAAGATTAAAGCCTCATCGAAGGAGTCTTGGTGAC
CTGAGAGACGAAGAACGGAGTAAGCAAGAGGCAGAGATATCACCCCCTGA
AAGCAGAACCCGCAGAACCCGCAGAACCCCCTAACAGCTCCAACCAACCC

>654 37 0
AACAATACAAAACAACAAACGAAAAACAAATACAATT

>655 56 0
AACAATACAAAACAACAAACGAAAACAATACATTGTTCAATCAATTCGGG
TCTATC

>656 76 0
ACTAGGAGAAGACCGGAAACGAAAAAGGCTCCAGTGATGAGCCATCTTTC
TTTTCCTTCCACCATATATATCAATC

>657 575 8
ACCATCTAAGAATAGACAACGAAAACAAGAGCAGAGCATTAATCTAGGAT
GAGGAGGTAAAAAGGGGATAAACGTTAGTCATAAGGATAGAAACGGGAAT
AGCCTGGAGGTCGGATGAGAATTCAACTTAGATATTCCTCACCTAGGCCA
CCGCCGTTCTGATGTTCGTTGTCATTGTGGTGGCTGGCATTTTGATGAAG
ATCAGAGTCTCCGTTGGTCCCATTGTTTCCTGGCTCGGAAACCGATCCAG
TGCGGGAACCACAGGCTTGAGCACTCTTGAGAGCTTCGAGGGCTTCATTG
GCATGACTTATCTCTTCGACGTGCTCGGGCTCGTTATCATGATTCGTCAA
GTCCGCGAACAATTCGTCCATGTTTGCACGAGGGCTGCTGCCGAATGGAT
TGTGAGCATCGACGTCATCTACAACAACGCCAGTATTGCCCTTCATATTC
TCAGACTCCGAGCCTTGAGGCAACTGATGGTTTCGTTCGAAGCTTGGAGG
ACTAAAGAACGAAGGATCTAGTCCAGAGTGCCTAGCGGCAGGAGAACCGG
GCGAGAATGAGGGCGATTGGTCGCC

>658 1517 14
GGGGTCCAATCTCACGCAACGAAAACATCATTCGCTAGCAAACAAATGGG
TAAGCGTGATTCCAAAGCCACCAATACCAACGGAAGAATCCAGCTAGATT
TGTTGCAGTTGGTTCAACGGGATCACCACTTGCGAAGCTATACCTTGAAC
TCCGTTTGCGCTGAATTCCTAGGAGAGCAAAAGGAAGACGTCCATCATAC
TATGATCACAGAGCTTTACAACGGAACGCCAGACTCGAGAAGACGTCTCG
CTGTGTACTGTTTGAAAGATGCCTACTTGCCTCAGCGACTTATGGACAAG
CTCATGTGCTTGGTTAATTACACTGAAATGGCAAGGGTTACAGGTGTTCC
ATTTAATTTCCTTCTGGCCAGAGGTCAACAGATCAAATTCATCTCCCAGC
TTTTCCGGAAAGCTCTCGAGCAGAAACTTGTCATCCCAGACTTGAAGAAC
GACGACAATAGCAACCAGCAGTATGAGGGTGCAACGGTTATAGAGCCTGT
GAGAGATTACTACCCAGTTCCCATCGCCACCCTTGATTTCGCATCTTTAT
ACCCTAGCATCATTCAGGCGCACAATTTATGCTACACCACACTTCTGAGT
AAACGGACAGTCGAAAAGTTGGGGCTGAAAAAGGGCGAAGATTACATCGT
TACGCCAAATGATGACATGTTTTGCACCGCCAAAGTTCGCAAGGGACTAC
TTTCGCAGATTCTTGAGGAACTACTTGCAGCGAGAAAACGGGCAAAGAGA
GAATTAGCCGTCGAAAAGGACCCATTTAAGAAGGCCGTGCTCAATGGCCG
ACAACTTGCCCTGAAAATCAGTGCCAATAGTGTGTATGGAATCACGGGAG
CCACGAACGGAAAACTACCGTGTCTTCCCATTGCTAGTAGCACCACCAGT
TATGGCCGTCAAATGATTGAGAAAACAAAGGAGGAGGTCGAGGCAAGATA
CACCATATCCAATGGCTACACTCATGATGCCAAAGTCATCTATGGAGATA
CTGATTCTGTTATGGTCAAATTTGGAACCACGGATCTCGCTGAAGCCATG
AAACTTGGTGAAGAAGCTGCGGGGTTCGTATCATCGAAGTTTATGAAGCC
TATCAAACTGGAGTTTGAAAAGGTCTACTACCCGTATCTCCTTATCAACA
AGAAACGATATGCTGGTCTATACTGGACCAACCCCGTCAAATATGACAAG
ATGGACACTAAGGGCATAGAAACGGTTCGAAGAGACAATTGTCTCCTGGT
TCAAACTGTTATTGAAACCGTTTTGAACAAAATTCTTATTGAACGGAATG
TCAGTGGAGCGGAAACGTAAGTATCTTTTACCCTTTTCAACGAAACTCTT
CATACATAATAAATGCTAATATTTCTTTTAGCTATGTTAAAAATATAATA
TCAGACTTGCTTCAAAACAAAGTGGACATGTCAAAACTTGTTATAACAAA
AGCCTTGACCAAGGAAGAATACACTGGTAAACAAGCCCTATTGTTGGTAG
TCTTTGTTTGTAACGTT

>659 198 0
AAAGAAAAGCAAAAAGGCACGAAAAAGTATTATGCATGTCCATGTCCATC
TATGCAACCCCCTCCAAGGGCGCTATGTTCTGTGTACCGAGGAATAGCCT
CGAAGCATCTGCTGCAATCCCTTGTTCTTGTGCTGTACGCCTTGGAATGC
ATGCAGTGCGGATTAGGTAGTTTATCCGGCATATCAAACATCCCAAAC

>660 290 0
TGGAACACAATGAAGCCTACGAAAAATACCATGCAATCTCGAGACCTGGC
TGGCGCGTAAGCAGTACCTTCAGGTATAAATTCTGCGATACTGTCCTTAG
TATCATAGCCCAAGGTCTCCACACGATCGGGAATAATGAATTATTCGAAA
AAACGATAAAACTCCATGGAGCTTTCGTTTCTCCAGAGGTCTACCCATGC
ATCGCAGAGAACTTGGTTGGCCAGGAATACGCAATTGTGAAGAAAGCGTA
AGTTTGCATGAAAAAGTTGATCTCCCGATTACTAAATTTT

>661 606 0
TTTTAAAAGGTGTTGGCTACGAAAAGGGCAAACCATTCAACCCCCTACTC
AACCTTACTCGAAAAGGGGCAGCCTACAAAACTTTTCATGATGAACACTC
CTACGAGCATGGTGAAGTGGGTGAGGATTATGGTGAACGATCAGAATATC
TTGCCGCCAACAATACCCTCAAAGGTATGAGTGGGGTAAGCATGCCATAC
TCGCGTGGATGGGGTCAAGTTCGATCCATTGGACAGTCAAGCAGTGTTCG
TGGGCGCACAACCCTTAGGGCTGATATGAACCCAATTTCCTGGATGCGAG
GAGTGAAAATCTCTGGATGGGAAGTGGAAACGCTGGGTGATGAAATAATC
CATGTTGGTGAAAAATTCACCCGTGTAGCTTTTGAATCCGTCAATGTTGG
GCAGCGGAAAGCGACCATTTCCATGCACGGGCCGTGGGGATCGGAGAACT
CGAATGTTTTCCTTAAAATAGATATCAAGTTTCCCACAGGATACCCTCGA
ATGGAAGCACCTATTTTCAACGTCCAAAGAACAACTGCAGTAACAAGCCA
ACTAGTCAAAACTGTTACTACTGGAATGCAGGCAATTGCAGAGACGTATC
TTTCAA

>662 346 0
CACAACATTAAAGAAAACCCGAAAAAGTGAAAAAGAGAAACGAGCTATGC
AAGAGGTTTACATCGACGGGTACCAGTCTCTCCTTCCGCAGATTTTATTC
CATCGGCATCGACGGCACCCAAGCCGATTAGATATGAACGCATCTTTGTT
GGGTAGACGAGCATATCGTTTGTGAGTACTAACAACTTCTTCACCTGAAT
TATAGGTACTTGTTTCAAGGGCCCAACTTGCCCTTATGTCCATGATCCGA
ACAAAGTCGCCATCTGCAAAGACTTCCTACAGACAGGTAAATGTGATGCA
GGTGTGGCCTGTGATCTTTCACATGATCCATGCCCTGAAAGGTCCC

>663 542 18
GAGAAGCTACCATAGGGTCCGAAAAGTTAGGGTTTACTCTGTTTATTAGG
CCTGTTTATTGGCAATGGCGTTGATGAGTGGCCAGAATCAAGTATGGCAA
GTAAATTCAGTCGTGATAAATCCGTAATATCCCCTAGGTAAAATATCTCG
TGGTATAACAGAGTAGGAGGAACGAGAAGCAATGGATATGACAGGTATCC
AAATATATCATATCTCTCCCCACCACCTTTGGCGGGTTCTCTCCATCTTC
AGCTGTTCGGTATAGGGGTCCAGGAAGTTACCTAATAAGCCTTGCCACTG
TGTCTTAGTGTACATGACTTGATATGCAGCCGTATATTCCCAGTAAGATG
GGTACCAGCCGGCGAACTCCCAGTCGATGATGCTAACGACTTTTTCCCCT
TCAACGAGGATGTTTGATGGATTCAAGTCCCCATGAGTGAAAACGGGCTC
TGGCCAGGGGCCATCTTGCATCTCCACCATATCCTTGAGATCCTGCCATT
CATCAGGCTCTATCTGCTTTGGCCGATCTTCAGGTGGCTCAA

>664 1434 39
TGATAGGGAAGGCCAGAAGCGAAAATGAAAGGGAGGACAATCGTCAGGCG
GCGTACCAAGCTGAGCCAAAAAGCTTGTGGAAAACAAGCGAAAAGAAAGA
GCAATAGTAGAGCACCGACTGTAAAGAAAGTGAGAGAGGTGAGGAGCGTG
CTAATATAAACATAGGCCGGATTCGCAAGGCGTAAGTGGGAATTGGTGAA
AGTGTCCAGATATTTCTAGAAATAAGGCCATTGCGAGGTTGATTTACCAG
GGAAAGGGAATGTTGACCGATTATATCTCGTCGTCAATGTCAATTGCATC
GGGATTCGCAGCAGGGGCAGGAGGTTCTGCCGTCTGGTTACCGCCTTCTG
GGCCTGTACTGGCTGCAACAAAGCCTATTGGTGCCTGGGCCTGACGTTCT
AACGCTGCCATGGCATCGGCTGCTCCTTCTCCCTGGCTGGCAGCTTCGCT
TACAGTGTCTTTTGTGATCTGCTTACTGCGAGCAATTGCCTGAGAAGCAA
TGAAGTTGACATCGGTATTGTACTGTGCCTGTACACTTCGTTTAATACGA
AGCATCTCCTTAAAAGTATCCTCGTTACCATGTTGAACCTCAAACGCTTC
CCATTTTTGCCAGAACTCAGCATTAGTCCAAGGATCGCAGAATTGAGAAG
CATGTCCATAGATGGCTCTTGCGCGATCAATCTCGCCCAGCCTGCGCTCC
ATCTCAGCAAATTTAAGGCACATATCCTTGGCTTCCTTGTCAGGCAAGGC
CGCAATGGCTCTCTCATAGATGGGCCGAGTAGACGTAAGTCCAAAGTTTG
AAGCAGATTTGGTGATGTAGAAGTTGAACATCTCAGATCGATCCTCATCA
GAGACAGCGCGAGTAGCACGCTCGTATATTCTCATTGCATGGCGTGCCAA
TCCTCGTTCCTCCTCAAGGTTCCCATACATGAGGTACAGAACTTTCGCAA
ATTTAGGCGGGCATCCATCCACAGCTTGCTCAAACAAGTCTCGCAATCGC
TCAATGCCGATTTTGCGGTCCACAGCTTTCGTCAGATACAAGTTCCAAAG
TTCGAATGCAACTGGATAATTGAAAAGGTCAAGGCCCCGTTCGTATATCT
TGAAGGAATCTTCAAAATATTTGTGCTCCTCCAGAAGGTTGGCATAGTTA
ACAACTGTTTGGGGAGTAGCGATACGTAACTCAAAAATTCGTTCGTATAC
TTGTGTAGTTTCTTCGAGACTCCGTACACTTTCAACTAGGTCAACATAGA
AACTCCATAACTTCCAGCTTTTGTGAATGCGCTGTTGTGGAGAGAGAGTT
TCGTCAAAGTAGTCAACGGTAGATCGCTTTGGTGCCTGGGTTGCCTTTGC
CATGATGTCAACAGCGCGGTCAAAGTTCTCATTTCGTAGCTCCATTTCGG
CCCATTCACACCAAACCTCAGCAAGCTCTGAGAC

>665 1212 37
TGTTGTTTCGACGCTTAAGCGAAAATCTCTTTGTGGGCGGCGTCGGGGTC
CCAGCCCTAAGTGGCCCAATAAGAGCAGGTCACGTGGTGCGGCCCGGGGA
TGACAAACTTCGACGACGACGACGACGACTTCACTTCAAGGATATTGGAA
GAGATAAAGAAGAGACTGCAAAGAAGAGCCAGAGGAAGGGCAGAGGTGAA
GAGGTGAAGAGGCGAAGAGAGGAGAGACTGGAAGACTGCAAAGAGAGATG
GCGGTTCTGCGGCTCTACTTGACTGCTTCCATCGACTACTGACTACGCCT
GCCTACACAGCGGGACAGGCAAGATATTCTACTCTGATGAGAGTCTCGAA
TATATCAGATCTACGGCAGCTATAGAAGCCATCATGGGCATCTCCAGTGG
CTACAGGGGAAATTGAGTCACTATAGCGCGGAGGATGCATGCAAGCCTCA
TTCACACCATGACTCATAGCCAGGACAGAGTCAGGATTCACGATGTTAAA
TGCGAGTTGAAGACAGATATAAAGACGGTCTTCTGCCTTTACTACTTCAA
ATACCACATTATTTCTATCTTCTACAACCAGCTGCCCCAGTATACCATGT
CTCTTTGATCAGCCCATCAGCTACAATGGTTAAAACAAGATTCGTCTGCG
TATCCGATACCCACGGGTACGGGACACGCGAGGCGGCTTTCAGGTTGCCC
AAGGGAGACGTCCTTATACATGCTGGAGACATCACCAACAAGGGAACGGT
AGAGGAGTTCCGCAAGTCGGCCCAGTGGATCCGAGAAGCAGACTTTGAAG
TCAAAATCGTTATCGCAGGCAACCATGATGCTCCGTTAGATAAGGAGCTC
TACAAGGGCCACACGAAATTCTTCCATGGAAAGAAGATCGTTAATTCGGA
TGAGTGCCTTGAACTTATCTCTGCTGGGGGGATAACCTACTTGGATCATA
CGTCCAAGATAATACGTCTTAAGCGTAAAAACGGGCCAAGGACGATGTTC
AAGGTGTTCGGTTCTGCTCGTCACCCTACAAACAATTTCGGGTGGAACGC
GCCTTTTGGCTATCCTGCCAAATCTCCAGAGGATGCGCGCAAATGGTGGA
GTCAAATTCCTTCCGATGCTGATGTTGTTGTTACCCATACCCCAGCCAAA
AATCATCTTGATTTGACTACTCACCACGGCAACATTGGGTGCGAACATCT
ACGCCAGGCCCT

>666 577 6
AAAAGCGAAGGGAACACAGCGAAAAGCCATCCTCAAAGTCTGATCCGACC
CTGAAAGCAGCTAGGACTTTCATCCCGCTGCTCGGCCTGCAGGCTCCAGG
TGCCCTGGCTCTCGAACTAGATGTTCCCTGGCCCCCTGGCGCTGTTGGTA
CGGGTGCCAATATATATACACATCACCGTTGCCCGCTGGTTGATGAATCT
GTCCCGGGCAACCGGTCAGACCTGAGTCATCGGATTCTACCTATTGCGCC
TGGCAACTAACCAGCATGGAGATGCTTGAGAAGAAAGAGCCGGGCCTGGC
TATGGACAACGGTGGCAGCGGCAAGGAAAATGATGTTGTATCGAACAGCT
CGTTGGAGACATCGCCGGCGCTGGGATTCTGGACTCGCATGGGTTGTACC
CCGGAGTCTTTCAAGCAGCGAACGCTCGAGGACAGGCACAACCAGTTCAA
CCAGACGCTGAAATCCCGGCATCTGCACATGATTGCCATTGGAGGCAGCA
TCGGCGCTGGCTTGTTCGTTGGTTCGGGTTCTGCCCTGAGGGTTGGTGGC
CCAGGAGCATTGGTTATTGACTTTGTC

>667 50 0
TCTACTTCCATGCGAAGAGCGAAAAACACCAACAGCTTGAGCTCAAGCCT

>668 131 0
TCTACTTCCATGCGAAGAGCGAAAAGTAGGTCTCACCGCCCCATCCATCG
AGTGCCTAATAATGAGAAAATCGAAAAAAAAACAAACATGCTAATGGTTC
TTATAGACACCAACAGCTTGAGCTCAAGCCT

>669 738 6
CCCCTCAGGCCCAAAAGGGCGAAAAGCAACGACATCGAAGTTTTGTTTAT
CTTCATCATTAAATCATCATGCCAGGATCATTATCGGCAGCAGTAGGAAT
ACATGATGCATAAGCTGCCAAAATTTCAACGGTTAACTAGTTGCGTCAGC
GATTCATGTGCCAAGTTATATCCTCCAGTCCAGCCTTGTGCTAGGACAGT
ATTACCCCATACTGTCTGGAATATATTTATTCTAGGTGCTATAACTACAT
GCAGCGATCCTCCACCACGGTGCGCCCTCCACGTCTTTTGCTCTTACACT
TGAGTCTGATCTGCTTCACTATAATCGGGCTGTCACCGTGAGCAGTACCG
AAAGGTATGGATGTATTACTGATCCAGACGACCCAGATGTGAAGTAACCA
AAAATATTGCTTCATGGGAGGCCTATGCTAAGTTGATGATAAAATATAGG
CGAAATCTCGGCTTTCCTGCCTGGTTTCTAGGAACAGTTAATTCCAATTC
CTATGAGTTTATCCTGGTGGTGGCCAGATACATTTCTCCCCCAAGCAGTC
GCTATGCAACAAAATATTAAAAATACTTCTTATAGCAAAGCTAAGACGCG
TGTTTCGACAAAGTGCTCTAACCAGCTATTGGTGTAGAATAGTCAAGCTC
GACGACTTGACGCTGTACTCTGCATGTCATGATATCACCTCGTGGCCGTG
CACAAATGGTGACGCCCAAAGTCTCCATAACTAAGTTT

>670 429 0
TGCAGAACGACAATTCGGGCGAAAATGTAACAGCAACAAGCGGCTGCCGA
GCTGCCATTGAGCAAATACCCTCCGCATCCATCGCCTTATCTCTGATTGC
ACGCCCAATGAGGAACAGATCTTTTGTGGTGCTTAACGAAAGGATCACAT
GGACATAACAGTCAGTAAAAGGGCCATCTGATAATCATACTGCAATAGTA
TGCAAATCTTGTGAATCAAGAGGAACCTAGCAAACGAAGCCACAATAAGT
GTGTCTAGATTCACCGAATACGACACTTACAATACCCTGTTCAAGTTCGT
GTAACCACTAACTTGCATACTGTTAATATAAACACGGCTGCGTTAGGTGT
GTTAGTAATGATGCAGGATGGAGGGAGCACAACCGCCTGTGCCGCCCGGT
CCTTCTGTTGAGAGGAAGGAGTTATACCC

>671 521 1
AAAAAACCCTCCACCTGGGCGAAAATACAAGGCGCTCTGAGTCAGTTTGC
TATCCAAGCCCACACCGTTTGCTCCTGGACGGGCAGTGGCTTCGATATCA
GATAGCATCTTCTGAACGCAATTGATATTATCGATGAGTTCGGTTTCGCT
TAACAAATAAGAGGGCTCGTCACGCATGGCATGATTCGCTAATTCATTTC
CATGGCGGATGAGATCGCGCAGAATCTCCTCACGAGCAGGCGTTGCATGG
GATCCGATAACAAAGAAAGTTGCCGTCGCGTCGTTAGACCTAAGGATATC
TAGTATCTCTGACGTGTACTCTGACGGCCCATCATCAATTGTAAGCGCAA
GTATCCGTTTAGAGGTCGCAACATTCCACAGGACATCCTCCCATTGGCGC
TGGGCAAGCCGGATAACAAATCTGGGTGGTTTGTACAAAATATAGAGGGG
AGTTATTATAAGGATAGCAGCAGCAAGAACATAGCCAAATAGTGACAGCA
TTGGGAGATATCAAAGCAGAA

>672 904 30
AAAAAAAGAGGAAAGAATGCGAAAAGGTATAGATTACATAGCTGAAGTAG
ATCAGCGATTTCATAGCGGCAAGTTAGTGCGTTAGATAGGAAAATTGCCC
ATGGTAGAGCAGAGAAGTTTCGGAATGTAGGTGAAATAAACGGTTAGAAT
CCCCTGAATGGGTTATAATTTCGGAAGAAATCGTTTCCTCCGCCGTCTGA
TTCACGGAATTCGAGATCGGGGCTCTGGGGCCAGTAATACTTCTTTCTCC
CACGATAGCCACGCTGACGTGGCACATCGCCTTTATCGACAAATGCCTCC
ATTCTCATGGTACCAACGGCATCAAAGAAGTTTGCCATACCGGGGGGAGG
ATGTCCACTGGCTTCGGATGTGCGAGGAATAAAACTGCTCTGTCCGCTGT
GTACGCCCGAATGAGCCACGGAGGTTGGTGATTGGAGGTCAGAAGACCCA
GACGTAGTTGAACTGTAGGTAGATGGAGCAACCGTGTTGCCAGAGAAAGA
CCTAAATGGGTTTGATAAAGGCTTAGGAGTGGTGTTGCTTCTTTTTCTAG
AATGTGCTGCGAATCTGGGAACGTTAGGAGGTGCGGCGCAGTCCCCGCCG
TTGCTTGGTCTACACGGCATTTCAGGGAACGACTCCTCTGGCACTGTGGC
TTGAGCAGGTGCTCCTGCACGAGACTTGTTGGGTACCTGTCGGGTCTTCC
CCTTGGCTACCCTGATCGAGTCACGGATAGGGTTTCGACGTAGAGCTGCG
GTAAGTGGCCGTGGTCCTGATTCCACCTGAGGAACTGGTGGTAGAGTTGC
GAGGTCATCGAGGCCTAGGGATGAGTGGCTCAGGAAAGACAGAGCAGTTA
ACCAGACATAATGACGTTCCAAGGTTAGTGCAGTGAATTTTAAGGCTCTT
TGGG

>673 675 1
ACAAAGTACCATGCAGGTGCGAAAATCAAGGGCCGACTCATTACTACATA
TCCCTCCAGTGATCCAGTCAAACTTGGTTTCTCCATTCTTGACAGTGTTC
TGAAGTTCTCTCCCACGGCCACCCTTGTGAATGGAGCCGGTGATGATTTG
CCATCAATCTCAGATATCATACCCGAGGTTAAGGTTACCTATGTTGATAG
CTCTCTGGGATTGTACGTTCAACTAGGCTCTACCAAACACCAAGGGTTCG
TACATCTTTCCAGGATTGCAGATGGACGAGTCGATTCTATTTCGTCTATC
GAAGGACCCTATAAAGTAGGCTCAACTCACGAGGGCAGGATAATTGGCTT
CAGTGCTATGGACAACTTGTTCTTGGTATCCTTGGAGCCAAAGATCATCG
AACAGCCTTTCTTCCGTCTCGAAGATGTGACCGTTGGTAGCGTTGTGAAG
GGAAAGATTGAGAAACTTCTCATTAAGCCGGAAGGTATCAATGGGTTGAT
AGTCTCTTTGACAGATAGCATTTCTGGCCTTGTACCGGAAATGCATATGG
CTGACACCAAACTACAACACCCGGAGAAGAAATTCCGGGAGGGTCTCAAA
GTCTCCGTTCGAGTTTTGTCCGTCGATCTACAAAAGCGTCAGCTCAGGTT
GACCCTGAAAAAATCACTTCTGAAC

>674 1069 53
GGATCGTTTATTGCAAAATCGAAAAATGCTGCAGAAGAGGCAGTCTCCAA
AAAGTCAGCCAGCGAACACTTTACTCCAAATCAGAGTCGACCTCTACTCA
AGCTGAACCCAGGTGAACTGAAAGGCAGACTCATAAGAGCTTCATTTATA
TTGCCGATATTTGGATTTGTTGGTCTCGCCATCGGTGAGGTCGTCGGTGA
GGCATTTTCCAAAATCAGTATGTCCACAGACCCCAGATTAGTTCCTCTTT
TAAAGGAGGTTGGACAATTAGACCAGAAGGAGGTTATGGCTCGTATTAGG
CGGCACAATGCAGAAAGATTAGCAGCGGCTCGTCGCCAACGTAACAATGT
GCATCCTGCCCCTCAGCCTCAACGTTCGGAATATTATGCTGCCAATGATA
CCAGTCCTACGAACACATATGGTCAGCAAGGAACCACTGAATCTTCCTAT
TACCAGCCTGACATACAGGCAGGATATAGCAACCAGTCAACCATGGGGGA
TTCGAAAATCCTCAGAGAGACCTATCGACAGGGAGAAACTTCGGAGTATT
CCACTTCATCTTCATATCCTGGCACAAATGATTATTCGAGAGAATGGAGA
CAACAGCAGACATACCCTCCCGCTCGCGACAACTCTACTTCTAGTACAGA
GGGGAAGAGTTTCTGGGATGACGATGCAAGCCCTGTAAGCCCAGAGCTCA
CATCTACCACTGACTTATCATCATCCCCTACCCCACGCTCCGGAAGTGCC
TGGGCGCGTATTCGCCAGCAATCCATGGGTGATTCCTCTTCAAACAGTGG
GAGTAATAACACTTCCTCATCGGGATGGTAGAGTCGCCAGATTAATGGCA
GCGAGTCGCACCTTATTACTATAATAACGTACTTGTAAAATTTTAATCAA
TATACCAATTCTCTATGTAACAATAGGCATAACAATGCAAAATCTAGCAT
GATTCTATAACTGGAGTTTGTGGATAAAACGTTATTATCAAGCTCCTGAT
TCAATTGATTAAATATACTACAAATATAGCGAATATATTTCGGTCCCGTT
AGTATAGACAAGCGGCGGA

>675 555 40
TTTGATCAAATGGTACCATCGAAAATATCGTTAACGGCGTTCAATCCTGG
TGTCCCCCTCCTCTGCTCTCGGCCGCAATGTGGTCGTCTCGTCCCTCTTT
TTTATCTGTCTCCTGCACTCTCATTGGCTTTTCATCATCCATCCCCCTCG
GCACCTCTAACGCCCCTGAATTGCCGGATGAGACGAAGTGAGATGCTGGC
GATGACTCGGGATGAGAAAAGAAGCAAAAGAATGAAACTAACCTACATGA
TTTTATTGGATCATCGTGGCTGAATAGATAAGAGTTGTTCATGCTAGTGC
TTTGTCATGCTTTACCGTCCTGCTGCTACGCTGCTGAAAGGGGGTGTTGT
TGGTCTCGTTTTATACTTATCATGCTATCTATAATCTTAAGGAGGGCAAT
ATAACTGTCTGATGCAACTGACGGGCTGCCAAGGGTGTCGTGTGTACACT
GAAGCTGGAGCTGGAGCCGGGGTCGGGAGCTCAGGAGGCGAGCTGATGGT
GGAATCGGGGATATAGGTCATCTCACGCTCACTTGACCTACAGACAAAAA
CAAAA

>676 196 0
TCACCACCGCCATCTTCATCGAAAAATCGCGATCATTCTAATTTTCTTCA
TTGTCATGGTCGCAAACCAATTAGCCCACTGTTCGAGACCCAGGGAGCAT
ACATGCATTGGGCGCGGGGTAAACACTCTTTCTAAGGGAAGTAGACAAAT
ATTCAAGCCATGGACACATACCGAGTAGCTAATGGATTGGAAGAGA

>677 61 0
TCACCACCGCCATCTTCATCGAAAATCGCGATCATTCGAGTAGCTAATGG
ATTGGAAGAGA

>678 132 0
ACCGAATTATCATCTCACTCGAAAATGGCATTATCACAGACACGCTTTGC
CTCGCCTGTCAGGCCACCTCTCCACGAACCGAGTCCAACCGGGCAGTGAA
CGACAACTATTTGGCCATCGTTGGGATCATTT

>679 185 0
TCACCGTTCGTACCGCCCTCGAAAACCCATCTATAATACTTTCTGTCTCT
CGATATATATATGCATATGTTAACTTGGTGTTTAGGTAGAAGATTTGTTC
TATAACGTTCCAACCAGGCGTCGTGCATTCAGGTCGGCAAGTGAAGAGTA
CGCAAAGATCCTTGACATCGTTGGCCGTTATGCTG

>680 397 0
TATGCATTCAAGTCGGAGTCGAAAAACGCTCTTGCGCTGTTCATCCGCGC
AGGCGAACTTGTATCCAAGGCTCTACCATCATGCAGCGAGGAAACTGAGG
CATCTAGCCACCCACTCGGCGTCGACGTCACTCGATCCCAGGCGGAAGAG
CTGCACGTCCAGCTTGAGCATCTTGTCTGGCAGTACCGTGGCATAGTGGA
GATCGAGAAACTGGCTGCCGAGTCCGACCAACGAGATCCGGCAACGCTGC
CCCCGGTGGTGCGGCGGATGCAAGAATACCACCCTGACGGGGTAGATCTC
AGCAACCTTGTGGCCTATCCACCGAGGCTGGAGCCCATCCCCGTCAAACC
CATCTTCCTCGATCTGGCGTGGAACTACATCCAGTATCCGATGGAGA

>681 79 0
CGTCGAGGAGGCGTACCGTCGAAAATGCGTCCAGCTCAAGAACCGCACCA
ACGAGGTCGAGGAGTCGAACCACGCCGCC

>682 853 3
GCCTCCTCTTAATCTCCGTCGAAAAAGCCGAAGGAGAAGCAGAAAGAAGC
AAGAAAGGAGAAGGCTGCGATGGAGGCTCGATGGAGGCTCGATGGAGGAG
ACAAGGCTGCTGCCCGGCCACTGCTGGGCTCCTCCTAGGCCACCGATAGT
CCTGCGGCCGCCAGCCAGCGCTGCATCGCGCCAACCGTGGCCTCCGGGTC
TTCCTCCGCCACGAAATGGCCGATTCCTTCCTCTGTCTGCACGACCGTCA
GCAGCTGCTCGTCCTCAACCCACGCCTGCCACGCCCGCCGCACGTCGAAC
CGCCGTCCCATCGCCCAGCAGTGCAGCACCAGCACGGGGACCCCCATCCG
CCTCCCTGCCGCCTGGTCGCGCTGCTGCGCCTGCACGTCTTCCTGGCTGC
CAGCCTCGTAGTCCGCGCACGAGCTGCGTACCACGCTCTCCATCTGCCGA
AAGGGCCGCGAGTACATCTCCAGCGCATCGTCGGCCTCGAACCGCGAGAT
GGCTGCCTCGCTGCTCCCGCGCCAGCGCTCCATCATCTGCCGCACAAACA
CCTCTGCACCAACTGCCTGGATCATAGTGCTTGCCAGCTCGGCGTTGGCC
AGGAACGGCCAGTGGAACGTGTTGCGCGCCTCGGCCGGGTCTGCGAGTGC
TGCCCACTGCACGCTCGTCGGCACAATGTCCAGCAGAGTAGTCGCCAGGA
TAGTAAATGTCGGGGAGTGCTCGGCTGCGTCGACTGTCAGCCGGTGGCAG
ATACGGGCGCCTCTGTTGTGGCCCACAAGCACGATGCGGTGCGGTTGGCC
GCTGCCATTGCCTTTGTTATCATTAGAGTTGGAGCGGCCCAGCATCGTCT
CCA

>683 233 0
AAAAAAAGAGAAGAAAGGTCGAAAAGAAGGTGAAGAAATTAAAAGGGGAA
CTTGTTTGTCATAACTATGAAGGTATTTGCAGAAGTAGGGCATTGGGGAA
TTGAGGTACGTTGTCAAATGGATATGCATGAAGAAGAGGTCGGGTTGGAG
AGAGGTAGAGAGGGATATTAGAATCACACAGATTGAGTAAAAGGGGGAGA
GGATGGGCCTCCGTAGAAGAGAAGAGAAAAGAA

>684 291 5
AGTGGAATATAAAAGAGGTCGAAAACCTCTTCAATATCTCCAAGTAATGG
TAATGTCAGCTACTACACTCACCACATTTTGTATTGATATCTGTCAATCC
CAGCTCAATCCTACCAGCATACGTCCAAGGGATTCTTACCAAAGTCGCAT
TTCAAAGCCGTTCTAGTTGTGCGAAAGAGGGGAACCATCGACTGTGATCA
ATATGCCTTCATTTTTCCCTCGCGAGGTTAGAATATTTTTTGCTCCCCTT
CAGATACCTAATCTAACATAGGTGTATGTCATATATAGGAT

>685 714 33
GGTTTTTATCTTTTGTGGTCGAAAATCTCCTCAAACGTTTCCCTGGGTAG
TTTTATGGCATAGCATGGCATAAACATGACTTTGATGCTTAGTGGCCATA
GTTTCCACCCCAACCACCGCCGCGGCCATTGTTGCCGTAGTAGTTGCTGC
CAAATCCAGCACCGTAGTTGTTGTATGCGGTGGCCTGGTGAGTGGTACCA
GCTTGGTGGGCACCAAGACCTCCTAGACCGCCATACTGCTGGTTGAGGTG
AGGGTAACCGCCAAAAGCTTGCTGGTTGGCTTGCTGGGCAGCGGGGACAG
GGGGCAGACCAGACTGTCCGGTGGTGGCGGGCTGGTGCGGTGCATTGTTA
GCTGCAGAGCCAGGACGGTTGACCTGTGAGACGGATGGGGATGGGCCACC
AGTCTTCGAGGAATCGTAAGCTTTGGAACTGCCTGTCTCGTCAGCGCTGG
TTGCCTGCTGAGAAGGGATAGTCTGGTTCTGGCCAAAGCCGGACTGGGTT
CGACCAAAGACATCGGGAATGCCGCTGAATGCATTGGCCCCGGTGGACTG
TTGCTGTTGACCATCGGCAGGCTGAGCGGAGCCAGCTCGCCCGTATGTAG
CGGTGTCACGCTGGGGAGCAGCCGACTGGTTAAAGGCAGCGGTGTTGGCT
GGGGAAGACTCATAGCCGAATCCGTGTTGCTGAGGCTGTTGGCTGTACAT
TCCACCTTTGCCAT

>686 416 0
TTTAGAACCGCAAGGTTGTCGAAAAAGGTTGCTGCTGCCTCGGGCGTATG
GAAAGTAGCTGAGAACAAACCTCCATAGCCTCCTCCCTGGTTACGACATC
GGTCATAGAACGCCTTTGTTGGGCTGTTCTTCGGATAGTACACATCTTTG
ACTACACAAAGTAAGCAAAAAACCACAGCCCAAATTCCATGCCCAAAGCA
ATAACTGATGGACTTACCCAGAGGCGAAGCTTCCAGCAACGAGGTCAAGG
TCTCCGCTGACCTATTGATCCGCTCAACACGACCGACAAAGTCCCGACTA
TTGCGTTCCAGGAAAACCGCATCCTCGGCCCAATAGTCATCTTCATACTC
TTGTGCCAGCACCTCCTTGAGCAGCGTATAGAACTGTCCATGCGGATTGA
ACACTGCACTGCCGCC

>687 86 0
TAAAAAAAACTAAAAAAAAGGAAAAAAAAATTAAAAAAAAGTAAAAAATA
AATAAATAATAATAGAAAGAATTAATAGACAATTAA

>688 47 0
AAAAGAGGAAAGAGAAAAAGGAAAAAGAAAAGAAAAGGAGAATAAAG

>689 1085 34
AAGTTATCCTCAAGCAAAAGGAAAAGAACCGCCGGTCTTTCTTCCAACGT
CACCGACTCGCTCGCCTCGCCTTGCTCGCTCAACCCTTTTATATTCCGAA
CAGCCCAGGATTCGCGATTCACCAGCTCAGGGGAAGCGGCAGACACGAGC
CTTGCAGTATCTATACGCTCTTCTGGCCATTCTCCTGCTGTTCACGAGTT
AGTATAACTCCGTTGTTCACCACTGCGCCGCCGTCGACCGTCCATCCCGC
CGCATCCCAGCTTTGCCTCCTCGACCATCCTACTGTCAATTCGCAGGTGC
AAAGCCGATCCTGCGAAAGCACTCAGTAGTCAGCCAGTTCAGAGAGCTTT
CCAGGCTGCCGTTTACCTGACCTGCAGCTACAAATCTGCTTTCCCTCGTT
TCCCGGCCGCTCGAACGTCATAACCACTTAACTAGCTAGTTTTGTTACGC
TTTGATGTCTTACTCGCCCTGAGCTGCTGAGCATACAGACATAACCATCA
GGCAGAGAGCACGCATAGCTAACCAGCCGATACCGCTTATATCTATTTCT
ACCATGTTGCCCAAGCTTCCAATACCGGGGATCAGTTCCCACGGCCATTC
ACCCTCCAACTCTGTGTCACACCGCCGGACCCCAACGAACAACAGTACGT
CATGATAGCCCTAGAGCTGGAGAGCTGGAGAGCTGCACAGAACTGCCTTT
TCACCCTCTGTCTCTTGTTTGCTGGAGCTGTTCGATCGCCGTTTCTTGAA
CCACGCTAACCATGGGCTCCCCGCATTTGTTGGAATTAGGCAGCCGTTCG
TCGGTAGATGAGTCGAGCAGACCCCCTACTCCGGGAGGGGAAGAAGAGAT
CGTGGAGCCGGAACAAGGAAACAGTGAGTTTTGGTCTAATTTCTGCCGAA
GATGCCTTGATTTTGGAAATCAGGCATCCAGGCGATGAAATAGTTACGAT
GCTAATGTGCTATACCCCCACTGCTTGCAGTACTCTATCACATCATCTCT
CAGCTGAGGCCTGGGGCTGATCTGAGCCGTGTTGTGCTTCCTACGTTTCT
TCTGGAGCCTCGATCAATGTTGGAGAGAATTACAA

>690 494 0
AGGAGAAGAAGAAGCAAAAGGAAAAAGAAATCAAACATGTTTTTTGCGGC
GCATCTTGACTGGACCAGTCGATGCACGGTGTTTATATCAGGCGCTTCTT
TTAAGGCCTGTGCGTGCGAGATGCGTCGAGATTGATATATCAACGATATA
TACTCTTCTGCGGTACACGATAACGAGGCCGTTAGTTACTTTCATATAGT
TAGCCCTGGTAACTTACGCAAGCTGTCAAAAGAACCGAGACGAATCTGAC
AAGTTTCAAAGCGGGACAGGCAATATCAAGCCCACACACCCCCATGGCGA
GAGAGAAGCAAGCCGAAATCACTTGAATCTGTGACTATCGACTAGTGGCC
ATGAAAGTAGGCTGTCACATCACCCTCGCAATGCTGGAGATTGAAGTCCA
TGGGGACATAATTGATAAACATGGACGGGGATCTCCCATGCCAAGTGGAT
GGTTCTTTTTTATCATGATGGAGACATGACCTGCAGGAGTTTTT

>691 867 3
AAAAAAGATAAAAGTAAAAGGAAAAATTCGTAAAAACCGCGACTCACTCC
AAAAGTCGACGGATCACTGCCAACAGCTGTCGCAAAGGGATCTGCTGGGG
TTATTCAAAATGGGAATCAAGAAGTCAACTAAGAAGTTCGAGAAGAACCA
TCTTAGGGATACAATTGACCGGCGACGAGAGTTTTCAAAGGTCAAACAGC
GCCATCAAGTCAAAGATAAAAGGAAGGCCAAAAATGCAGCAAAGCTCGAA
GAAGCTGCCAGACAGGAAAATGAGAAGAAAGGGACTTCCGATGCCCGGCA
GGATGCTGCGTTTGCAGATATGGCCGTAGACGATTTTTTCGCCGGCGGTT
TTGAAATTGCAGATGCACCGGCTGCCACGAAATCTCCAAGAAACAGAAGA
AGGACGTCGCCCCAAAGACCGGTAAACGGAAGCGCGCGGAGGAGAAGGAG
GATGTCGAATTAGAAGATGGAAGCGACAATGAGGAGAGTGAAATGGAATC
GGGAGAAGAGTCTGATGGGAGCGACTCGGACAACTTGGAGGCTCATCAGG
ATCAACTGGAGGCTCTAAAGGAGAAGGACCCCGAATTTTACAAATACCTT
AAAGAGAACGACGCTGAACTTTTGGAATTTGGAGATCATGGTGATCTTGC
TGAGGTGGATGATCTAAGTGAAGCCGAAGAACAAGAAGAGGCTCCCGCCG
CAAAGAAGTCCAAAAAGTCGAAGAAGCGCGAAGAAACAGACCTGACGTCA
GAAAAGACGCTCAGGATGCCAATGGTAAAACAGTGGCAGAAATCAATGTT
ATCACAACATTCTCTACGAGCAACAAGACAAGCTGTACTAGCTTTCCGTA
TTGCCGCCTATGTTGAT

>692 2092 65
CCAGAGCCAAAAAATCAAAGGAAAAACAAACATTCATAGCAAGTCAAGTC
AAATAGACCACTCCAAGCACGCCGTTTTGGTCACTCGCAGGGTAAAGCAT
ACACACGAACGGATATCAAGATTTAGGTTGGGAGGTGGACCAATTGTAGG
TCAGGTCGAGGGGGTGGATGGGCTGGGTGGGAGTAGTAAAAGAGTACGTT
TTAGAAAGGACAATCACGAAGTGAAATGAAGTGGTGTCATGGTGTGTTGT
GTAGGTTAGTGGTATAAGTGTAAGGAAACGACGTTAAGAGCAAATTTCTA
GGCCCAGAAAAGAGGAACTGTAGGCGGTAGATAAGATGGTAGAGGGATAT
CTTTGCGCAAAACATTGAACAAATGAGATGTCTGACGCGAACGTCGACGG
GTCAAGGCGGGAAGGAAACCCGAGCTCGAAGAATGTATATCTGAAGAAAG
GCGGAGGTAAGTAGAAGAAAAAGAAATAGTCATCCTGAGACGTCGTGAGG
ACCAGACCGGTAGGTATGTTGATAGTTGGAAAACCAGTAGTGAAAAAGGA
AGAAAGAAAGAAAAAAGAATCAAGAATGAGGGAATAAATGCTTTGGGAGC
ATGGTATGGTATAGTTATGTTAGTTTAGAGGGGATCATCTCCGCTCGTCG
GTATATTGGACACCCTGCATGGGGGCCAGGGATCCGTTCATTAGCGGCGG
TAGTGTCCGCGATGGATCCGGCGAGGCATGTGTTGTCGGCGTCACGTTGG
ACGAGGGAGAGAAGTGGCTGTGTGCTGGTGGTGGTGCGGCCGGGAGCTGC
GGATGATGTGCACAGTGGCTATGGTGAGGCTGAACATGGCCGTGGGTCTG
GAACAGCGTGCTTGGGTTCTGTGGTGGAGTAAGACCACCGTTACCGTTGA
CTTGCATTTGTTGCTGCTGCTGCTGTTGCTGCAACGAGGATGGTTCAAAA
CTAGCCCGTCGAGTAAGGGGCGGCTGTTGTTGCTGCTGTTGCTGTTGCGG
CGGTTGTTGAGGCTGAGATTGAACCTGGCTTAGCTGCGCGCGCATCTCTT
CTAGCTCCATGCGTAGCTGGTTTGTCTCGGCGCGGGACTGAGAAGCTGTT
TTCTCGAGCTGGTTGATGTAGTCGATTGCCCGAGTGAGGGTTTCCCATTT
ACTTGACTTGTTGTTTTGGGAAGAAGGTAGACGGGCGCGGAGTACTTCGA
AGCAGTCCTTCATTTCACTGCGTCGTTTGCGTTCGGCGAGTTTGTGCGTC
ACTCGGAGTTCGGGAGTGCGGCTATAGGGTGTTGCACCGTTCGGGTCGCC
TTCTCCTATTATATTGCGGACCTGGCGGTGTTGAAGAGAGTGGTGGTGGA
CACTTTGAGGCAGTTCTATAGATAAGATAATTAGTACAGATCCAACTCTA
TTATATTAGGAGGGTTTGGTTATATGTACCCTGCTGCCCGGCTGGGAGTC
TCGACTCTGTAGTATAGATACTGCTATTCATCGATTCAGCGGTGGAATGT
CGTCTCGTGAACTGGGTTGACGGTCTGTCCGTCTGCGCGGAGATGGTCGA
CGCTCGACTAAAGCTCGGATCTGGGAACGCATAGGCCTGTCCGGGAACCG
GGTTCTCTGCATGGAAGGTCTCTGGCCGGGGATTGTTTGAAATCGGCGGC
GCGGGGCCTTGCGCATTAAGGGAAGAATGGTGGTGGTGCGATATGCTCGG
ATCGGGGAAGGCATACGCCTGACCAGGCACGGGGGAATCAGCGTGGAACT
CTTCCGGACGAGGATTCGACGAGATGGGAGGGGCGGTGCGTCCGGCGGGG
AATTGACTACGGTGATCCTGTGAGCGAGGGCCTAGGGGTGAGAGAGGTGG
TTGATGGTTAGCCGATTGGCCTGGAGGGAAACGAGACGAAGTTGTTGTAT
GGTGCGAGTAGCTCATGCGGTCTCGAGGCATGCCGGAGACGACTGATGAT
TGAGACGCATTGGTGCTATGGTATGGCGAAGTTGGGTTGATCTGAAGTGC
TGAGATACCCTGATTCATGCGGCTGTCGATACTGCTGCGGCGCGACTCGG
TGTAGTCCTGTCTTGGCCTTGTTGTTGTTGTTGCTGCTGCTG

>693 402 2
CGAAAACAAAAAGTTGAAAGGAAAAACATTAAGAAATCAATCAATCAGCG
AGGAATTCGTGAAGCCGACGCTCTGCTTCCTCTCTCGCGACGGACGTTCG
ACCGTTGTTGCCGCGAATCTGCCGTACCGTGAACCTCCAGGCCGCCTGTC
TCTCGCTACCGCACGCTCTCGCATCGGCCACAGAAAGCATCGAGATCCCT
GTCGCAACCAGCTCAACCGCTCGTTATCGATACTTACCACAAATAAGCCT
CCATTTATCCCACCATCCTTTACGAGTTCGGCCTCTATCCGTCTTCCCGG
TGCCGGAACATTGTTCTATATAGCTTCGCTTGCTAGTAAGGGGCCCGGCG
ACCACGCTCTACTTGCGACTTGCAATCGGAAAAACGGACCTGACGGTGGG
GG

>694 139 2
CAACCATATTGCAGAACAAGGAAAAACGTCTGAGGAAAAAGACAGGAAAC
CCAAAATTCAGACCGAAAGTGGTCAAGAACGGGGCTCCTCATCAAATGAT
CTTGCAGGCAATCATCCGTCCGATGAAGTTGCTCATTTT

>695 397 0
CAACCATATTGCAGAACAAGGAAAACGTCTGAGGAAAAGACAGGAAACCA
AATTCAGACCGAAAGTGAATATGCTTATGGCCCTTCCTCGTTCCTCCTGA
GGGATGATATCAGCTAATGTACCACCTCCGATACTCATAGGACCAGAGGC
AGCGCAGCCGCATATGAATCGAAAGGCAAGGAACATCTCCACATTGGTAC
TAAATGCGCACCCTGCGGTAAAGGCCAGAAATACCAGGATACATGTGTAG
TAAATGACAAGGCGGCCATATAATTCGGAGAGGGGCCCAAATATAATCGG
GCCTAGAGCAAATCCAAGCACGTAAATGCTTATTATCATGTATTCAACGA
TAGTATTGGTGATGTGGAACTCATATGCCATCTGCTTTACCCCGGGG

>696 76 0
GGGAAAGTAGCGAAAAGCAGGAAAAAGAAGCCATATACTAGGCCTGCATA
TAGAGCAAGGAGTAAAACTATAGGTG

>697 244 0
AAAAAAGCGCCTCGGAAGAGGAAAAACGAAGATGCGAGACTCCGACGTCA
CCAAAAGTCAAAAAGCCAAAGACGACGAGAGGACGAAGAACCAGCGACGG
CGAGATAGAGCAGCAAAGACAACAGCAGCAGACGGTTGAACCATGAATAT
CATCGAGTGGGCGTTTGGGAAGCGGATGACCCCCGCGGAGAGGCTGCGCA
AACACCAGAGGGCGCTGGAGAGGACGCAGAGAGAGCTGGACAGG

>698 801 13
ACCTCCCCGTATATACAGAGGAAAACTCTCTGAGAATCTGACTCAAACGA
GGCGATGCTCGACGCTGTGTTAACTGAATATGGGTGCTTAGTAAATGATA
TACCTTATATCATTTTACAAGCATCCTCATTTGGTTAAGCGTCGAGCATT
GCCGCTATCACAGGAATACGTGGAGCGTCGGCTGCTTAGTCGATATGATA
TCCTCATAAGCAGTTCGAATTTGAATTAACAAGTAATTTGAATACCCGAA
TACCCTCCAACCTCTCAAATCCTTCTTCAAGCTTATCTCATGTCGTGATA
GTAACTATAATGGGCAAAAATATTGCTCTCACTATAGTTAAGGAACAGCA
TATTCAGGGACTTTGCTCCCTTTAAACCTACTATATAGATGGACATATCA
TCTTCGGGAGGCAGATACCTATCTTGGATAATGCCCAAGAGTCTGTCTAG
TATTAATCGGGTCGTATCTCTCAAGCTCTTACATGAATGCTTATCCTAGC
TACTAGATTTAAACTGCCAAATAGAAATGAATTTGTTACTTAGAACTGAC
CATAGACATAGAGAGGCATATGTGCAGTACAGCTCACCCTCTCAGGAGGT
GAATATCACCTACTATCTGATAAAATATCTTAATAGAAGTGGGACTCACT
GTCCAGGCCTCTCCTATCAGTCCTGTAGTGACTGCTTAGCGTACTCTTAC
TTGCTCTCACTTCCTGTCCTCCTGCTAGCGCCACTTTTGCGTGTTCTGAT
ATCTTCTTCTAGTGCTTTGTCTCTCTCTTACCTTAAAAAAAAAAACAACAA

>699 54 4
AAGCATATCAATAAGCGGAGGAAAAAGAAAACCAACAGGGATTGCCCCAG
TAAC

>700 37 4
AAGCATATCAATAAGCGGAGGAAAAGAAACCAACAGG

>701 671 0
AAAAGGGGAGCGAGAGGGAGGAAAACGGGCGAGGCAAGGGCTTTATAAAA
GGCGAGAAAACTCCTTTTTCCAGAGATTGTCCGGGGCAGGCAGAAGAGAG
GAGACAGAGACCGAAGAGCACAGAAGAAATGGCAGAGAGAGGCGAGGCTA
AGGCGATCCAAGCGACCACATGAGGAGGACGCTGTTGGGTTGCTTGCTTT
GCTTGGTTCTGGTGGAGCTCATATTCTGCGCTCCCCTTCAATGTATCATC
CAGCAGCGCAAGCAAGAGTGACTTAGTTACGGACTTGCTTGAGCTAGTTA
CGGAGTACGGAGAAGCTCAACTAGTGAGCTCGCTCGTTTGTAAGTATGGG
GCAACCCACGCCATGCCCATGCCCATGCCCATGCCATGCTTACTCACATA
TAGCTAGGCAGGTATAAGGTATGCCTGCAGCGGTGGTGGCCATTGTTTCT
GACTTCTATGAATAGTTTAAGGGGAGGGGGCGCCCGTGAAGTTTCGAGAT
GCTGCGTTGTCACTCTCTCGCTGGCGTCGTCCTCCCCTTGTTGGATGGAG
CACATACATGCTGGGAGTTAACTTGGTCAGGGGCTGCGGCCATCCCAGCG
CTAAGCCGGTCGCCGCCGTCACTCGTCAGTCGTAAGGCGTCAGGCGTCAG
GCTTCTGAGGCGTTATCTTTG

>702 933 -2590
ATGTAATGCTCCGTACATAGGAAAAAGTCGTTAAGCTTGTATTATTTTCC
CTCCAAATAACGACGCCTTCATTGACTCGATGGAGAGTGATACTTAGTGG
TGTACAACGTTTTTTGTTTTTGTTTTGTAAACATAGTCCTCAGTTGGGTA
TTATTCCCAGTGTAGGAGAGGAGAGAAAAAGAGGCAGCACCGCATCATAT
CTCCATTTCTTTAATTCATTTGAGACTGATCCCACTCCAAATATCTAGTA
CTCCGAAGAACCGCTCTGGGGGAACTCAAAAGCAACACCACGACCTGTCA
ATTTTCGGTAGACCTCGCCATATGCATCAAGGCGGTGGTCAACACCACCA
CGCTCCTTCTCATGGAGAACAACCTTCAACAACTTGCTGCCGTCCTCCTT
TGTTCGGACACGCTTACCAACAATCTCGACTGGGTATACGATATCTGAGA
GAATAGCTTCGTGGACAGCGGTGAGGGTACGGGAGCGTGGGCGCTTCTGG
GTCTGGCTGGTGCGGGAGGTGGTGGATCGCTTGGGGCGTGGGAGGATGCG
GCGAGAAGCAATGATGATGACCTGACGGTCAGAGAATTTCTTCTCAAGTT
CCCGGGTGAGGCGCTGCTGGATTTTGTGGAATCCCTGGAGAAGAGGGACT
GGGACAAAAAATCACAATGGCCTTCTTGCCATGGCCAACCTCAACCTCGC
GAGCAGACACAAACTGGAGAGGTCGTAGAGCGACCTTCAAGTCGGGGGTG
TTGGTCTCCAGGTCGTTAAGAGCGGTAGCCAAAGCCTTCTCGAGGTCGGA
AGGACTCTGCCTCGAAGGACTGTTTGCGGCGATCTTGTTAGCAGCCATGG
TGGGCAGACAAATTCAAGAGCGTTGGGACGATTAATTTGCTGCTCCCTCG
TCGTTCGTTATTGGTCGGTTGTCCGGTTGGTTG

>703 935 25
GACGAAGTGCTGGATGAACGGAAAAACCTGGTCTTCTACTCAGATGACGG
TGGATTTAGGGCAACGAACGAGAACGGGGATCCTGGTAACGAGATATATT
ATCTTGGTGTTATTGACTGTTTAACTCATGTAAGTTTTGCATACGCCTCA
CCGCTGAAACTAAACAGTGAACTATACTAACACACAGCTCAATAGTATGG
TATGGTGAAGAAAGCAGAGCATTTCTGGAAGGGACTTTCTCACAACAGCT
CCCAAATCTCGCCTATCCCGCCCGAAGCCTACGGAGAGCGTTTCCTAGCG
TTCATCACAAGTATCACCAAATCCAAAGACCAGGTAGAACGCGAAAAGCA
AACGGCTGAAGCTGCCCAGACCCACACAACCGACGAAGCGACCACATCTG
CGGAAAAGAAATCCGCCGATGCTCAGAAATCACAGTCCGCACACCCGGAG
CCATCCCGAACTCTAAAAACAGTGAGTACCCCGGCAGACTTCAACAATGG
CGGTGCCGCTGCAACGCTACCTGTTGTTGAAGAAGTCGGTGAGAGTAGCA
GCACAGGGGGCCGGAGTGGACGAAGCAACGTGAGCAGAGGAGGAGAAGGA
GACGGCGCCCCTGCGGATGAAGAACGGTGGACCAGCATGGAATCCAGACG
ACACAGTTTCCGCACCGCAAGGGAACCAGCTAGCCCGCCGCCGGTATCTG
CGCCTCCACCAATTCCCTCCCCAAAGATCGGTGACGGCGAGTATAAATCA
CATACCTATTTGGGCAACCCAACCGACAGTAATGGAACCATCCGTGCTAT
AAGGAATAGTTCCGAGAGAGATAAGGAGTTGCCGCCTACGCCTGATAGAC
CTCCTATGCCTCAACGACGACCGCCCCCAACTCCACCTTCATAGATCTCT
TATTCTTCTGCCACCCACCTGGCCTGCCTTTTGTT

>704 319 0
CGAACAGAGGAATGGAACCGGAAAAGATAGTGATACCAGTGGAGAAACTG
GCAATCGTTCTGATCCAGTCTACCCGGCATATAACTCTGATGAGCAATCC
CAACCACAGCTGCCCGGTCATAACCAAACTGACAATCAGCTTGATGAACA
CGGCAGGAAACGGTCTGCTGCGGCAGAGCTTGAGGCTCGCCGTCAATCTC
TAGCTCGTCGGCCTTCTGCTCCTCCCATTCCTCTCCCTGGAGAGGCAAGC
CTCAACCAAATTCTCTCTGGTCGTCCTTCTCCTTCTCCCGGCCTCCAGAC
TCATGGTAGATCCAATAGC

>705 230 0
TGGCCATGGTAGATCACCCGGAAAAGTTTGGTGAAGGTATGAAGGCATTG
TTGGCTGGTGCTGGTAGGAGATCCAAATCGGTACGTTCTTATTCTTATAT
TTAAGCAGACACAATCTAACGGGTATACGTAGACACAATCCGGGCCTTTT
GTGCAGCGAGCATCATATCACACTCATACCAGGCGTCCACAGATAAGCCT
GCCATCTCAGTCAGCAAGATCTCCTCAAAA

>706 46 0
CATGCCGGCGAAAAGGAAGGGAAAAGCCGCATAAGAGAAGGATAAA

>707 81 0
AAAACGTAATCGTAATCAGGGAAAAACAAGGCTGTCATGAAGAAGCAGAA
GAGGAGGCCAAGGAAAAGAGTAACCGAAAAA

>708 301 0
AAAGTAGTTTTAAATCACGGGAAAAAAGAGAAGCTGTACGAATTTTTATA
TGAATAAGCAGCCCAGTGTCTAATTGACCGGCTCCTCGAAAGTTTGCCTA
CTACCCACTTGAACAGCAGTCCAAACCCTTATCTACCCCTACACGGAATT
TCTTTATCCTGGGGACATAGGAGTTTATGAAATTTATTGATCAAATACCC
ATTAATAATCTATATCAACGATCCTGAAGGTCCTACCCATAGGTATGGGG
ATAGTGCTTGTAGGCTGGTTCCTCCCTTATCTCTAATGGACCGACAAAAAA

>709 46 24
TCTAACGAGCTGTCGCTCGGGAAAACTGGTGCCTAAGATGAAGACC

>710 968 4
ATCTTCTTTTGAGAGCCTGGGAAAATGGTGTTTAGTCGGGTTTTCTGGTG
TTTGGTGCGGTGGTCTTCGGTTTTCTCGACGTTTAATAATCCAAACCTCA
ACGCAGTTAGCTACACCTCCTAAAGTAGCCCACTTTCTAGGCTCCATAGC
GGGGAAAGAAACCAATTCTCGTCATTCGTCTTATGATATGTAACTGCTGG
TATTTCTGATAGTCTATGTCTGGCGCTTAATTATGGTGCGGCAGCCTGTC
CAATGAGGTGGGCTGCACACTAAGCCGAATGGAGAAACCAATCCAGAGCT
TCCAAGGCGATTGTTACCTGTTAACTTCTGGGGAGTGGTGGAAAACACAA
CCAACAACAGCACATTCCTTCTAGTCTTCATGCTTGTTCATGAAAAACCC
GGTGGATACAGCGGATGCTAGACGACTCAACGCGTGGAACATGTTATATT
AGCCGCCATTTCTAAAAGTTGATATATGTGAGATTCTAGTTACCGCCTTC
TCCTCCATCCAAATACTTACGTACTGTCTGCATATAGATTGTTTGGTCCC
ACCTGCAAATCACCGGAGAAAACGCCATAGGGTAAATATGAGCCTTGAAT
TACAGAGGGACGACAATGACGGCCAGCATACGCTACGTAACCTGCCGCTC
GAGCAACCTACTTCGTCTCCGCTCCGCGGCGCACGAATTAACGGCGACCG
CAACATGGCGCCGTTGAGGGCGGCTGCACCAATCGCCATTAACCCTACTG
CATTAGTTACGACAGAATGCATTGCCGTTACGTCCGCTATGCGGAAGCAT
GCTCGATGGGCTCACTCCTCCGTGGCAGCAATCTTGGGCGGAGGTGTGAG
CTCACGGAGCATGGACCGGGACACTTCAATTCCTTTAGGCACTGGGAACA
TGTCGCTCGGTCCAAAGCCTGCCCAGAATCATACTGCTTCAAAATCTGGT
ACACCAGACGCAGAAGGG

>711 591 0
TTCCCTTTAAACAAAGAATGGAAAAACGGCGAAAGAAAGAAGATTCCATG
CATGAAGACTGTTCGGGAGAGCAGCTGTGAAACTATCATGAAGGGCGTGG
ATGCTGTGTGGCGAGTCTTCCCCTTCTCCTTTCGCTTGTTCTCCTCCCCG
CGACGATGAGCAAGAGAAGACCCGTCGGATAATGCAGAGCATGATGTCAG
TCGATGTACAAAAGGCGTTGTGTTGGCCGATAGGGGAATTTTGTTGATCT
AAAAATGTCCGGCCGGTTGACGTTACGCCCCTTGTTTCAGACGGTTCTCC
AGTTTAAAGGGAACCCATCCCATTCAGACAAACGGACGAAGCAGAAGAAG
GGGGAGGTAAACACTACTACGGAGTGTATGGAACACCCCCAATGCGTGGA
TGCGTGTTCCTGTGTGCGCTGTCATGGTATAATGTCACAGATGCTCCATA
CAATCGAGATCCATGCGCGATGGCCCGGATCTCGCGGCCCATCAGGAGCC
ATCCAGAGAGCAGTTGCATATCCTCCGTATAACAACTGCTTACGACTCAC
TCTACTCGTTGTCAACACATTCCCACGGAGCAAGAGACTTT

>712 197 0
CCGCAGACATGGAGAGGATGGAAAAGCAGGTGCTTTATATTTGGATATTG
GAAACATGGCAAGGGAAAGAGCGATCGATGGCAACGACAATAACAATAAC
AAATCAGCAGTCAAAAGTGTTTGTAAACAGGAAGGCACGATGTACTGCAG
TTCGGAAACTGCGGCAACACATCTCGATGGAGTGGAAAAGGATGTCC

>713 1148 22
TTTCCGGCAACAACATGATGGAAAAGTCGATGATATAGACATGAAGATGC
AAAGAAGTTGGCAGCAAATATCCGAATGACCAGCCGTGTGTTCGGATTCG
GTGCGCTGAGCCGTCACAAGCGCGCGTTTGTATATACCCTCCACCTTGCA
GGCACATTCTGCTGGTTCAAGATATTCAATGAACATTTTTACGAGCTCAA
GGCCTCTGATGGCCCATCTATGTATCCAACCATTCACTTTCAGGGGGACT
GGCTATTGATATCAAAACACTACAAGAATGGGCGTGATATTGAGTTTGGA
GATATAATCGTCTATAAGAAACCACATGACTTCCACTCCGAGGTTGCAAA
GCGAGTTGTCGGGTTACCTGGGGATTATGTGCTGAAGAACCCTCCATTAA
ACGGAGAGACGGTTTTGGAGCATGATGCACAGATGATACAGGTTTGTTGA
TCGTCTATTTCTTTACGGATAGCCTGATATATTCCTGGTATGTTCCGTTG
AGGCGTTTTGCTAATGAATTATCATATGTAACAGGTCCCTGAAGCCCATG
TTTGGGTAAGCGGCGACGATGCACCATGGTCGATAGACTCCAAGGATTAC
GGGCCAGTACCAATGGGCCTCATCATAGGCAGGGCTCTAGGAAGGGTCTG
GTATCCGTTTAATTACGAACGATTTGAAAACACGTTGAAGCCAGTCACGA
CAGCTGAACCATAAATTGGAAATACAAAACCCACAGGGCAAAGCTATATA
GCAAGGTCTACTCCTAGTTCTAGAGAGGATTGCATATGGCGTTCAAATGA
TAGTGTACAATACTATAAGGACAAACAAAAAAATTATATCTTAATACATG
AATCCTGAACCAGGGATTATCTGAGGGAAGCTGGATTTCTCCTCTTATAC
GGAAGCGGCTCAACGCGTTTCCTCTTCAGCTCAAGATCGGCTCCCTCAAT
TCCAAGCTCCTCCATGACAGATGCCATGTTGTCATCCCACTGGGTTCTGA
ATAGGTTTGCGCCGATTGGCCTCAATTGGTGCCTCGTTTCTAAGCTTCGA
AGGCGGGAGTCACGGTTGGCCTTCTCCGCAACAACATTTCGATCCAATGG
CTTTTGATCCTTCTGCTCCATCACAAAGATTGAGATTCTGTGGTAAGG

>714 470 1
TACTGCAGCATTTTATGATGGAAAACACGAAAGGCAGCGTTCGAGTGTGG
TGCGGTGGCTATAGTAGTTAGCTTGTCTCCCACAATGGCATATATTTATT
CAGCCTTTATCGATTCGCAGTGCAAGATCGATGATATTATTACGCGTCTA
GGACGGTCGTATGACTCGATCTCGTCGCATGATCTGACTATTTGGAATAC
GACGCCGATAAGGAAACGATTCCAAGCTATCAAGTGTTAAGGCATCGGCC
TCTTCTTGAGTTTATTTTTGTGAAACCTGGCCGTTCGGCCCAAGGGTTGA
GCTTGTGAACTCCGACGCAACTCTGGCACGATTTACCCGGTAGAGCAATG
GAGGAGAATATTGTAGCTTGGTCATTCAGCTTTTGTGAAATGCGGTTAGA
TGGTTAGAAATGAATGATATCCGGCTTTAGAGACACCATTTGTTTGACAC
ATACCCCTTTTACCTTGTTC

>715 970 21
GCCCATGATACGGACTGATGGAAAACCATCTGAATCCTGCGTCATCGGAG
AAGGCGGCAACTGTCGCATGTAGTGGGGAATCCTGGACGGCTCGAAGCTG
TGATCGCGGGTCCCTGAGGGTGCTTGAGAGGCGAAAACAGCTGGTGAGTG
GCCCTTCACCCCCAGATAACCGAGTTCCTCGTCCCGCTATGTCAACCAAT
AACAGATACGAAGTTGCGTGCCCAAATGGATGTCGACATGGCCTTTCGCC
TATCGCAAACAGGTAACCCCCTGGCAAATCTTGACCTTTGTTTGGCCTTC
TTCTGCTTCTTTTCTTTTCTCGCCCCCCCGTTTGCATGGCCGTTTTGTTC
TCCACATCGTCCGCCCATCGTTGGAAATTTTGCTAGCGGAGACACTGTCG
TACGACTTCACAATCGAAGAAGCAATAACACCAACAAACAGTGGCTGACT
ATATATTGAATATCAAGCCCGAGTCATGGTCGATCACATCGTGTCGAAAC
AATCCAGCCAACCAGTCCGAAAGGAATCGATCCTTCGGCGCTCGGGGATA
GTCAGTAATAGTCAGAGAGGCCAGAAAATATGGAACGTTGAAGATAATCC
GCTATTAGGAAACTATATATACCAAAATAATGACGTCCAGACACCAACAT
TTAGTTAGGCCCTGTATAATCCAGCAAACGCAATTCCTGCCCAACCCAAG
GGATATCAAGGGCAACGCCAAAACAACCATCCAATTCGGAAAATATCTGG
TGTATAAAATAGCAAACAAAAGAAATAACGTCAATCAGTGATGCAGCTGG
AGGCGTTGTTGCTGCTCCTTTCTCTGCTTCCGTATCTGCTCTCCAACAAT
AATACTGAATAATCTCCACAAGATATCTTCTTCACTCCATTCCATCTCTC
CATCTCCTCCATGTCGGAGATCGTCCTCGATTAAGTTCTGGCGAAATCGT
TCAACAATCATCAGTTGGAT

>716 256 0
GCATGCGCCAACTTTTGATGGAAAAATAAAATTTAAGCTGCTTCCTCTGC
CGCTTTTGCTGCCTTCTCCGCTTCTTGTGCAAGTCTATGCTCTTCTTCAT
ACCCCTCAGTCTTCATGTCCTTAAGACCAAGATCTTCTTCCTCTTCTTCG
GTACGGGTATATTCTTCCTCCTCCAGTTGTGGGTCTGGTTCTGGTACGAA
AAGATTCTGGACATAGCTGTTTGCACAGGGATCTTCGAGGGTGATAGAAA
ATTTTT

>717 317 0
AATTTTGCCGTAGCCATATGGAAAACGAGAGCTCGGCGGCCACTTGCTCA
TGACAGCGGCCGCTAGGCCAACAGCGAGAGCAAAACAGTCGAACAACATG
TGAATACTGTCGCTCAACAGTCCCAGAGAGCCCGTGACGACACCATAGGT
CAACTGGACCACCATAAACGTTAGGTTCAGGCTATATATACTAGGGTCAG
CAAGATAATATGCCCAAAGTCCAGCACAAATAAGAATGAACGACTCACTT
CATAAAATAGAAAATACGGCGTGAATCCCTTTCCTTCAGGATAGCGTGTA
TAAAAGGCCACTGTTCG

>718 436 8
GGGGAAGGCTTACTGCCCTGGAAAAAGCCCACGTATTGCTGCACAGTTGG
TGCCCAGCAGTGGCCTGGGACGCTTGAATCCCAAAACTTATTTATTGGGC
GACACTGGACAAAGCTGATTATCACTGTCCCAACATCGACCACAAATTGA
ACCCATATTAAGGTCCAGAGCATTCGACTTCGCCATTTTATGGGGGGGAG
AATGCCCAACAACAAGGATGCATAGAGGATGCGGCTTACTCCAGGCGACA
TGATAGAGAAAAGCTCGCAGAGGTATACCTATTTCACGGTATACTTAATT
TGCTCCTTCGAGAGCTCTGCTATATGGGTTCCCAGTCCCCAGTGAGTGGA
AATTGTTAGAAACGTGGAATTTCCTATTCCAAGGGCCTTTTATTCGGTAA
TCAGTCAGTTTTTACTACCATTTCGAGTCTTCAAAA

>719 671 0
CTGGGAACCGAACGATCCTGGAAAAAGTTTGCCCAGTGTCTGCTCGTGAT
GTGCAAAGTCTGTCGAGGGAAAAGTTCTGCCTTGGTCTCGACGGTGCTCC
TGCTAGCAACAGAGGGAGCCAGGCCACTGAGCCGGTCAATTTACGGGAGG
CATATCGCTCTGGTGAAGACAGTGTCGGACGACAATCCTCTGCTGAACAT
TCAGATTCAGCAAGAAAAAGTACATCCATCTACCTTGTTAGCCCTGACCC
CGACAGAGAACCAATGACGCCTCTAAAGACCCACATAACAAGGGCCTCTT
GTTCAATCATAGAAGATGATTACAGGAAAACACCAACGTTGACCCCAAGC
GATCTTGGGGAATCAGATAACCCCGACAAGGAAATTAGTCCCCTGTCTCT
AGCAGACTCTCCCGAAAGCGTTCGGAACAATGTTACAGCGCGAAATAAGA
GCACTTCACCAGATGTTTGCCAGTCCAACAGCTCCCAGGCCGATGACACG
CAGGTCAGAATAAATATTGCAACCTCAGTGTATTCGAGTCCGGCCACGGA
AACCCCAGAATATGAGCGAAAACTTGAGGAGTTTTCCGCCATCGAGTCTC
CGGTGCACCAAGTAAAAAAGAGCTTAACCTCAAACAGAGTCTCACCAGAG
AACGTGCCGAAACAGCGGGTA

>720 143 2
GCTCGTTCTCTGGGCAGCTGGAAAATATATGCCATGTCGAAAACGATGAA
TGAAGTCTTGGAGACTGAGGCCGGTATACGGCGACTTGGGACGGTGTGGC
AGGATATTAAATGCCCGTAGACGTTTTGTCAAGGCACACAGGG

>721 47 0
GCAGCGTCTCATCTTTGCTGGAAAAACAGCTTGAGGACGGCCGGACG

>722 50 4
CCATATGGTTCCTTTCTCTGGAAAAATGCACATTGGCTACATTCCAGACC

>723 116 0
CCATATGGTTCCTTTCTCTGGAAAAGTAGGCATCCAAACTCCCCTTTTCA
CTTGCCAGGGCTATGGCTGATAACATATTCCTTCGATGTAGATGCACATT
GGCTACATTCCAGACC

>724 37 0
ACATACGACCATAGGAAGTGGAAAACAGAGCTTCCCG

>725 112 0
ACATACGACCATAGGAAGTGGAAAATAGAGCTTCCCGTTCGCTCAGCTGT
ACATAAGCCACTTGCCGGTCGGTTAGTCGTTGGGTGGGTGACCACTAGCG
AATCCTGACTGT

>726 464 0
ATGACGGGCCCTGTTGCGTGGAAAAGGTGGTTGTTAAGCTCAGATACGTC
AGGAAGTCAAGGCGCGAGAGAATCGCAAGGGGAGGGCGTGGCTTCATACC
GTAGCCCCCTCGACGCTGAGTGGTGGCATGGGGGGAGCGATGCGGGACCT
GTGGCTGCATTTGCTGCTGGGGCATGTGCTGCTGGTAAGCGCGATATTGC
TGCTGCATTTTGGCGACAAGTGGATCGATCGTGGGTTGGAATCTTGTCCG
AGTCGTGAGGCCGGTCCTGCCCTTGCGAGTCGGTCATCTAGCGCAGGAAG
TTGGTGCCTTGTCGCGTCGTAAAAGTCTCGGCAGATCACGTGACGTAAAT
GGCCATCCCAGGGTCAGGGTTGGTCGCGTCAGCCTCATACAATCACTGAC
AATGACCTGGGATAAAGCACAGTGCATATGCAATGCACGTAGGAATGTTA
CTCGCCTTGAATTT

>727 1132 55
CTGGCAGATGTGCCGGCTTGGAAAAATGCACCGCATGAGGAAGGGAAAGA
CCCCATGGGACTTGCCCCATGCCAGCCAAATATTGAGCTATTCAACACCG
AATGCTATGGTGGACCGAAGCACTACAACACTTTCCCAACAAACAGCCAT
ACCTTCTCCTTCATTGCCGAACTCTTTGGCCCTAGATCTCGCGGCTCTGT
AACCCTCAAATCAACAGACCCTCTCGATCCACCCGCAGTAGACTGCAACT
ACCTTGATGACCCGCTTGATATGCTGGTTATTACTGAGGCCTGCAGGTTG
GGCAATGAGATTCTCACTGAAGGACTTGGCACGAAGGATATTATCAAAGG
TTCTTGGCCTCCAGAACTTAAGCACCACACCTTCAAGACCAGAGATGAAT
GGATACCTTATGTCAAGGAGCATGGGACAACTTGCTATCACCCTGGTGGA
ACTTGTGCCATGGGTAAATCAGATAATCCAAATGCGGTCCTCGACGAGAA
ATTGCGTGTACGAGGCGTTGCTGGCTTGAGAGTTGCAGACTGTAGTGTCA
TGCCCACGTTGCACGGAGGACACAACCAGATGCCGGCCTACGGAATTGGC
GAAAAATGTGCAGAGATAATTAAGAATGGCAACTAGACGGCGAGAATCAC
TTTAGAAATTTTGAAAGGAGATGATCCAATAGGAAGGGGATAAGTAGACA
GCTCAAGAATGATTCGCGTTGGACTAGGTAGAACATCTTTAAATAGCTAG
CTCTGTATTGTGACACTGTTCGGGCGTTTCCCACGAGCGAGGAAATACCG
CAGCTCCTTAGGAGGCTTTCCACGCATGACTCCTCTATCCGGTACCACGT
AATCAAACCCGTCCCCGACACCAGCATTTTCAAATTGTCGTCTTAGATCA
GGGCCAAAACCAGAAGCCGTAACTCCATTTTCAACTTCGATTGAGTGCTC
TACGAAGTCCAGCACTACCAAGATCCCACCAGGTGCTAGTCTTTCAACAA
GTCTCCTCATGGCAAGGTCGGGGGACTTGAAATGATGAAGGGCAAACCCG
ATGATTATCAGGTCGAAATTAAAGTATTCTGGGTCAGAGAATCCCTCCGA
TGGATTATCTGACAGCAGATTCCCTTTTTTAG

>728 109 0
TCCGTGGGAGAGAAAAGTTGGAAAAGTATGACTATCCCGCCCTATTTTTA
TATTCGAAAGTAAACTGACTTGTTCGTCTTGTAGTTTCAGTGACATGCTG
ATCCACCCT

>729 50 0
TCCGTGGGAGAGAAAAGTTGGAAAATTTCAGTGACATGCTGATCCACCCT

>730 208 0
TGGGGGTTTAGATGGGGTTGGAAAAGTGCATAGACATCACCGCTTCTCTT
CTTACCGCTTCTTACTATTATTACTATTTACTATTTACTATTACTATAGA
TGGGCGGCTTGCTGTAAGTAAAGGCTTATGGAACACGATTAATCTTCACT
ATCCTTTTTACATTACTACACTCTCTTGTAGAAGTGCTCGCCGGTCGACA
CCACCCTC

>731 177 0
AACTCATTAAGCATGGAAATGAAAATTGATGGGAAAGATATCAACGTCCA
GGCCTTAATAATTGGTGAGACAAGGAGCGCCACTCACATTGTTAAGGATG
GAATGATGGTCCCTCATTCTAACTCACTTGCCCGGTCTGCGTTGAAAATG
GTTGGCTCAGATAGGGAGACGTTTGTT

>732 280 1
CCCCAACTTGCGATACCAATGAAAAGATTTGTTCGTGCATAATGATACGA
AAATGAGGAAAAATAATAATATCATTTTGAATCGGCCTTTCCCCGCTTGG
CGATGACGTGGTTTGCATTATGCACGCATTACCGAATTTGAGTGGTTCCT
CCCACTGCTGCAAACCATCTATGTCCTTTACATCTTCATCTACTCTAAAC
CTCTCGTTCATCAAGCGATGCCCTGCCAGCAAATATGCGGTACTTCACCG
AAGGATGATCATTGTAATTCTATTCCTAGT

>733 189 0
ATTTACATATATCAGCCAATGAAAATATAGTATTCTATAGAATACAGTAC
AAAAATGTACCAAAATTACCCGCTCAAACCTTAGATGAAAAAAGGGGGTC
AAGCATCAACGAACCATCCACAGTTTCAAGGGACGAACGCGAGATCACAA
AACGGCAAAAAGAAAAGAAACGAAACGAAGAGGGAAAAA

>734 614 0
AATTACATCTGGAAGAAGATGAAAAGAGAACGTCAGTAGGGAGATCCCTG
CCAAGACCTGTCGCCTCTTATCGACTTCTTGCAACGCATGAATGTCCGTT
TTCCTATGGGCTCGGTCAGTATTCTCCGTGCTCAAGGGCTGGGAGAAACC
CTCGAGGGCAAGGCGCGCCAAAGCGATGGTTGGTCCAGCATCCTTGAAAG
GGGCCGCTAGTTGACTAACAAGGAGAATAAGAAACTCGCGTATCCTTATC
GATGATGGTCGAGGACTTGCCTGTCCTCCCTCTCCCACCGCTGCTCCCCA
CCTTTCCCCATACCATGGCATCATCTTGACTAGCGCCAAAGAGTCATATA
CACATACTCTCCAGCTAACCCCAGAATAGGCAACTTTGCATCAATCATCC
GAAGGAAAAGCAAAGGACGGAATGTGGCTGACTTTCTATCCGTTAGCTCA
TGATGGGCCCATCCCTGTAAAGGGTGCTTCGAGTCCCTCGCATAAATTAA
GTTGAAGGTCCAAGCCAACAGAGGATACGTAAAAGGATGAACCTCGTCAC
ATCCAACTTACGTTCTGCGTCTGTCCATCGATCTGTTTGGTGTGTGTGCG
TGTGTGTGCGTGTG

>735 142 0
TCCTTTGAAAGGAAAAGGATGAAAAGAAAGAAGAAAAAAAAAAGTAAACT
AATCTCAATCTGCAATTAACATTCCCAATGCCATATACCCCAAGGATATC
TCCTATTTTCTTTGTTTCCTTTTCTATTTTCCTTTGTCCTAT

>736 932 27
CAATAGCCCAGAGACATGATGAAAAGTTCCACTGTCTGCTTACCGGAAAC
CGTGTTTCTGGATGCCTTGCAATAATTTTTCGTCTTCCGTTTTATTCCAC
GCTCCTTTGTTCAAGGAAGGCGCTAGAATATATACCCATCGTTTCCGGCA
GTCCTTGTTGTTTCGATCTGGGATGTTCGAGGCTATGCGATGCCAGTTGA
TATCACCACCTCTAGCCACTAGAGAAAAGATTTATCAGCTCCCGTCCAAT
CCGCTAGGCACTACCATCAGAACTTACTGCTTTCATTTACGGCTTTCCGC
AGGAGGGCATCCTCCTCCTTCGTCCAAAGCCGTCGTGCCCTTACTTTAAT
CATCGTGGGATCTGAGCAAAAAGGCTCGGGCCGGGAAAACGGGTATTGGC
AGAGTAAAGCGTGCACGACCGAGAAGTACAAGAAGAGAAGGCGATACTCG
TCTGTCAGTGATGAGAGCTAACCTTTTCCGAATCAGGGAGATTGGAGAGG
ATAAGATGTGCAGCAGTTGAAAAAAGAATCCAGAGATGAGGCATGAATGG
TCGTGATGCTGCTGGATATAAATTTTATCTCAGGGAGGACAATCTGCTTC
TTATTCTGTCTTCCAGTGCATCCGACAAGCGTCAAGTATACGACAGGCGC
CAAGGGGGATTCCCAGATGGGAAGATGGTATAAACAGGCAAAGTTCGTGG
GCCCAGCCTGATGTCCCAATCTAGTGCCATATATGGCCCATGTCTAACAT
GTACCACATCTCATGTACGATGGCAGAGTGAAATTTTGATCTGCAAGGCT
CATGCATGAGTGGACCGTATACCTATTTCTGTGCATACAAGCTTTAGCTT
GTTTGCAAATACTACGTCGGCAGTCTTATCATGCATGGAACAGTTAAAAT
ACCGGATCTGGTCTAAGTCAAACAAAATAAAA

>737 50 21
TGACCCGGAAGTTTGGTGATGAAAACATCCGCGTCTCTTTCACAATTGCC

>738 115 0
TGACCCGGAAGTTTGGTGATGAAAAGTATGCCTACCGCCGAACACTCTAA
CCGGGCCTATATACACCGCAAATACTAACTATGTCTCTAGCATCCGCGTC
TCTTTCACAATTGCC

>739 86 0
GAGGAAGGAGAAGGAAATATGAAAAAGTTATGTCAAATAGAAAAGGAAAT
AGTAATTCTTAGTCTTGTCTTGCTTGCCTGCTATGT

>740 83 74
GAGGAAGGAGAAGGAAATATGAAAAGTTATGTCAAATGAAAAGGAAATAG
TAATTCTTGTCTTGTCTTGCTTGCCTGCTATGT

>741 156 0
CTCGGTATTGGGAAGAATATGAAAATCGTCTTGCTCGTTGTACTCTCTGT
CCTTGGAACTATTGAGATGTGGTTTTGGTGCAAGGCTATCTGGACTTGGT
GGAAGGGAGGCGAGAAGAACGAAAACGTCGAACAAGGCTGCAAATGAGGA
TTTTTT

>742 331 0
ACGTTCATCCTAGTGAATATGAAAAGGTACTAAAACACTGGAGAAAAGCG
TTGCGTACCGGATCGCAGTTTACAGAGCGCGTGCGCGTCAAACGCTTCAA
TGATGAATCTGAATACCGTTGGTTTATCTTCCGGGCAAATCCGCTCATAT
CAGGTGCGGGTGAGCTTTTGTATTGGATCGGCTCATTTCTGGATGTTCAT
GAACAACATGTCGCTGAGCGTAAGGCAGCGCAGGAGCGAGAAATGTTCGC
GACCGACGTCAAATACCGAGCTCTCGCCAATTCAATTCCTCAGGTTGTCT
TTGAGGCCGCAGAGTATAGCGGGTTGATCTC

>743 989 19
ACCGACGAGAGTCTCGGCCTGAAAAACGAAAAGACCGTACGACTGAGCGC
TCTAAGCCTAAGAAGAAGATACTCACTCGTATGAAGCCCAGGCCAACTCT
TTCTGAGGAGTTTTCACGTGCAGACTCTGTATATTACCGCAAACCCGGAA
ACGAGTCTGTGGTGGGAGCTGGTACTTACGGCAAAGTTTTCAAGGCCGTA
CATGTTTTTACAAAGAACATGGTTGCCTTGAAACGAATACGCATGGAGGG
GGAGAAGGATGGTTTTCCTATCACTGCTGTTCGAGAAATAAGGCTCCTCC
AACATCTGCATCATCAGAATGTGGTAAGCCTACAGGAGGTAATGGTGGAA
AAAAACGAGTGCTTTATGGTGTTCGAATATCTTTCCCACGACCTTACTGG
TCTCATCAACCACCCTACCTTCGTACTTTCAGCTGCACACAAGAAACATC
TTGCGAAACAAATGTTTGAAGGATTGAACTACCTACACCACCGCGGAGTA
CTTCATCGAGATATCAAGGCAGCAAACATTCTCATCAGCAATCAAGGCCA
ACTCAAATTTGCAGATTTTGGACTTGCTAGGTTCTTTTCTAAGTCACGAC
AACTCGACTATACCAACCGAGTTATCACAATATGGTATAGGCCCCCAGAG
CTCCTCCTCGGAGAGACTCGATACGGCCCTGCGGTCGACATTTGGAGTGC
TGCTTGCGTTTACATGGAGATGTTTACCAAGAAGGCCATTTTCCCTGGAG
ATGGCAGTGAGCTCAATCAAATAGATAAACTCTACAACTCTCTTGGAACC
CCTACAAGAGCCGACTGGCCAGATATTATTGATATGCCCTGGTTTGAACT
CATGCGTCCCGCTGAGAGAAAGAAGAGGGCGTTCGAGGATTTATATCGGG
ATTGTTTATCTCCCGCTGCCCTTGACCTTGTTGCCAGCATATTTCAGTAT
GATGCTAGTAAACGACCGTCTGCAGAGGAAATTCTTGCC

>744 155 0
AAAAATATCTCTGCTAAGCTGAAAATAGGGCTTCCCCTTCTTCTGTTGAG
TCTCCCGAGCAAGACAGCTCGAACATGGACTTCGTTACTCCTCCAACCTC
CCCTACAAAGCCCCGCCTTAAGTCTCCCTCAAAGACACAGAAGACTCGCA
TTTCC

>745 202 0
CCCCGAACGCTCCCGATGCTGAAAAATCCGTCATTGACAGAGTTGACCCG
AGCTCTAGCGTGCTTGAGCGGCCGATGGACATAATGCTCAAGTCACGATC
AGCGCCCCAAATTGCAGAGGAAGAACCATCGGGACCTAAGCAGAGAATGG
TCATAACTCACCTCGTCCTTACAAACTTTAAGAGCTACGCTGGGCAGCAA
TT

>746 303 0
GCGGCCCTGAACCCATGTCTGAAAACCTATGTTCCTCCCTTGCAGTGGAA
AAGATTAGTGTCCGGACTTTGGGATCTTTATATCCAAACCTTTGAGGTCG
ATGAGCCGGTTGCATGGCTATCCAGATGTCAGCAATAAGACCTTTTTAAT
AATTGAATAGAAACAACTCACAGGCGAGAACTGGCGAAGTTTTACTCCTG
CTTCTTTCAACACCGCTGCCGACTATACCAAGGTTAACCATCTTGACAGT
GTAAGTTGTGCGGAAGACGGGTACTCACATCGTTGTCCATGTGATATCCT
TGG

>747 700 27
ACGCCTGCAACGAGAGTAGTGAAAAAGCTACCCCATCTGCTGAAGATAGC
AGAGATTCCAACTAGAAGCTGAATGGCAGAGGCAGAGATGGCAACAGCGT
AAGCAACATATATCCATCCAGCAACCTTCTGATAGGTATTCAGGCCCTTT
TGCAGGGATGATGGGTAGAGCTGTTCGATAGTATCATCGACACCCCAGAC
TTCGGCAGGGTTAAACCAGAATCTCGATCGGCGAGGGGAGCAAAAGGTGA
CCTTGTCACTTCCGTCCTTGCTGTCTCCGTAGCAGTAGTTCCATATGCCA
ACGATATAGAAGTCGTGGATATCGCCCTTGGCTTTGGCCTGTTCGAGGCC
ATGTGCGAGCGGTTGTAGTTGACTATTTAGCCCGGACGGGGATGTATTGA
TGTCTTTCATGTTAACCTTTGCAAAGTAAACATCGGTGAGAGTGGTGGTG
TTGTAACATCCTAGGCCGACTAGAGCAAGGCATACAAGTGTGCCAATTGA
TAGAATGTACGGCAGAAAAATGCACGCAAATCGACCACCCTTGCCCATTT
TTCCTCGTTGATACCCGAGCAGTTGCCTGAAAGTGTTGGTTTAAGATAAA
TGCGGCTATGTGACGGAGAGAGTAGCTCGAACAGCGAAGTGAGGCGATGA
TAGAGAAGAAACTGAGTGCAAAGACGTCAAGTACGAATATATATTTGAAA

>748 225 0
AGCATGGCAGTTATATTCGTGAAAACTAGCGGTACCTTGAATCCGGTAGA
TATTGTGCATCGCCTATGCATTGATGCCCGGACACATCCGGAACAGAAGA
GAAGTCGTTGGGTTAAACGATTAACCCCAATTACATCAATGAAGAAGATT
CTCGGCGGCGGATTGGAGGAGCTGGCTCGTGATGTACTGAGGCCGCATTT
CCATTCTGGCGGCCCTCCTAGAAAG

>749 406 0
CTGTCGAGACCTCAGACGGTGAAAAAGGTCTGGGAGTACATCCGTGAACA
TGAGCTTCAGGATCCAAATGACCGTCGCCAGATCCGATGCGACGACCTCA
TGCGCCCCGTTTTCAAACAGGATCGCATACACATGTTTACCATGACAAAG
GTACTCAATCAAAATCTCTATGACCCGGAGGAATGATTTGTCGGTCCCAT
AATTTTACTATCCCCGTTACATCTGCCCTCCCAGCGTTATAACCATTTAT
GATAACGACCATGTACTTCCCCTGGAGGTCTGCTTGTTCCCTCCTCTCCC
TTCTGCTCTCTCCTCTTCTCCCCTTTTCTTTTGTTATTGCTCGCATCAGC
AGTCTAGCGATGACTTATCCGAATTCTGCGAAATTTCTGTCTCTTTTCTT
GTCCTC

>750 189 0
GGGCAGCTCCAGCATCGGGTGAAAATCCCCATGACGCAACTTGCCCACCA
GCCCGGCAAACCGCTACTCCAACTATCCGCCCAAAGCCGGGATTATATCC
CACAGCTTCCCACAATTGCAGCAGCGCAAAGGGCGCCGTTTTCCAAGCCT
GCCAGCTAGCCATTCGCTTCGCAGCATTATCGCCTAAAA

>751 246 0
CAGACAAGGCAGAGAGTGGTGAAAATCCACCAGGACTAGATCGAATATCG
CATTAGCAACGGAGTTGACGTGACCGTGGGGGACAAAGGAGCAATATACC
ATGAGCCAGAAGCCAGTTACGTTGTTTACACCAGTTATACCGTTTGCTTC
CTTGACATTTTCAATGATCTTGAAGCCGCCAGGAGTGAAGATAATGCCAT
ACGAGATCCAGAATCCACCGTATGAGGAGAGAGCAGTGGCTCCAAA

>752 537 0
GGGGTGGTGACGAGGTTGGTGAAAAGGAAGACGAAAAGAGCACCGAGCAA
TTCACCCAGGTTAGAGCCACCAACAATGATGTTAGCCCAAGCAGAGTGAC
CGAGGTAACGGCGGGCGACCGCAGGAGCAAGGCCGTTCTCAAGATAGCGA
TGCCCGTAGAAGGCAATTGAGTAACCAGGGATAAGCCAGATGAAGCGTCG
GTTGGTGAGAAGAAGCTTAGATCCGGTCCAGATGGACTCGCCGAAGAGGT
AGAAGGAGACAAACACTGCCTTGATGTAGGTTGGTCGCTTGCCCATGAGC
GGTGGAGGAGGAGGCTGGAAGGTGTCTGCCTCCTTAATGAAGAACCAGGT
TGCACCAGCCATGGCGAAGAACACCGGGGTGATGATGAATGAGTAGTTGT
TCCCCAGGGTCGGGATGAGGGCCAGAGCAGTGCAGAATGCGCTAGCTGTG
CCTGAAGTCTCGTAGAAGACGTGGACCATGGCATCGAGTCGACGAAGCTT
TTGAATGTTTCCTCCGACGATATCGCGAGGGATGATA

>753 216 0
CAACTGCCCATTATTAGTGTGAAAAAGAACCCTCAAAGCCCGATGTATAC
TCAGCTGGGCGTCTTGACTAAAGGAACGATCATCGAAGTCAATGTGTCCG
AGCTAGGGCTTGTCACCACTGGAGGAAAGGTGGTATGGGGTAAATGGGCA
CAAATTACAAATAACTGCGAGAATGATGGATGTGTTAATGCTGTCCTACT
TGTTTGATATACCCTT

>754 1009 34
CCTCAAGCTCAGCCAGAATTGAAAAAGTATATGGAGAAGCGGTTGTTCGT
TCAACTGAATGGGAACCGCAAGGTTATCGGAGTCCTTCGAGGTTACGATG
TCTTCATGAATATTGTCCTGGACGATGCTGTGGAAGAGAAGAACGGAGGT
GAAAAAGTCCCACTAGGCATGGTGGTTATCCGTGGAAATTCAGTGGTTAT
GCTAGAGGCCCTTGAGCGTATTAGCGATCGGTGATAGACTTCTCCCCAAC
GCTAGACCGCGTTCTGTTCATTTAAATCTTCCCGGAGTATTTATTCGGAT
TGGGTGGGATAATACTTCAGAATTAATCGGCCATTTTATCCGTTCCGCAA
ATATCTCGAATCATCTTTTATAGTTCAACGGAGTTTTATGCCAGGCAGGT
CAAACAAACATCATGCTTTGAAACGAAAACGATATACAAAAATGGGACAA
TATGGAATAACTTGTTTTAAAAACGAAGGATGCTTGATTACTAGTATAAG
TGTGACACTGCTTAATATAAAATGCAGAAATGACTAGATCCTCCCATCAA
CCAAACTCCGTGCCGTTGAGGTTATTGTTTTGTTGCTTGGTAGAAAAAGT
GAAAACGAATAGAGACAGGGAAATAGAAACCAGCCATATAACCCCGTTGC
GCCCTTTTGTTCATGACATATCCGAGTGTTAAACCAGCCCGCTGTACGGA
TTCCGAGCGCCGAGAAAGACAGAATAATCAGTGCGAAAAATAACAGTAAG
GCAGAGAGTAATTATAGCAAAATGTAAAAACTCCAAGGTATTATTCATGA
ACTTGGAGAAAAGTTTGAGCTCTTAGCTTTGAGCTTCAACTTGATCTTCG
GCTTAACGGCGGAAGATGGGGGAGGCGGTTGTGGTGACGGGGAACATAAG
GTGCCCAATTTAGGAACCTTGAGTGTAAGTTTATGACTGAGAGGTTGAGG
AGTGCCATTGGTATCTTGTTCACGCTTCCTCTTCACGGTGGGAGTAGGCA
CAGGTGCGG

>755 221 0
AAAAGCTATAATATCACATTGAAAATACTTCTGAGAGAATCCGAGAAATA
CAAGGGAAAGCAATGTGAGTGTGCCTAGCTAAGTATATCCATGGCATCTC
CAACACACGCATAGATACAAAGCAAGGGTTAAGTAAGTCGGGATCGGTCA
TGAGACGGGTACGTAACAAGCTCCAAAGAAGGTAACGATAGGCGCGGGGG
GAGTAAACGAGATAGCTTTTT

>756 217 0
TATATGCTGGTTCAAGACTTGAAAAAATCTCTCCGTCCGTTCGCTTTATT
TCAGTTGGTTTCGTCTCAACGCTACTGCTAGCCTCTGGAGCCTTCTTCTT
CGTTTCATCCGATGGCGGAGCACCGCCTGATTTCATCCTCTCTTTCCATC
TTTGGAAGTCTTCCTGGGTATGGGCTTCTTTGTGGTCTGATTTATTAGAC
GAATCCATCCATTCAGG

>757 94 0
AAAAATATGGAAAACCCCTTGAAAAGGAGTTCCCTTACAACACACTCCTT
CCTGGAACTATCCCTCATGAGAAGTATGCGGCATTGCTTGAAAA

>758 605 0
ATTTCAACCATCGTGTCCTTGAAAATGATCGAACTGCATAGGAAATACAT
CTGGCCGTGAACACAAGTCACGGCAGTTCAAAGTCTTGCGAGTAATGAGC
ATACGTAGCCAGCCACTTGCGGTCGACATTTTGCCGGAAATTTTTGAATT
CAACCAGCCCTTGATATATCAGGGCTGCCGGGCCTAGCACTGCCGTGTAC
AGAGGAGCGTTGTTAGCATCCCGCCTAACGCCGGCATATTTGATGCGATC
TGCTTCTTCAAGTAAGACAAATATGACTTGGCTCTCTCCATCTCCTCCAT
TAGAGTCGTCATCTCTGTCACTGATCTCGCATGGGAGCGAGGAGGGGAAG
TCTGCAGGCCCATGGACAAAGGCATCTGAGCCTGTATTTCGCGAGGTACT
GCCATCAACCCTTCGGGATGAATAACGGCCTTAACCCTGAAGTTTTCATC
GACTAGCACATTATGAGCACCTAGACTGGTAAGTGCCACGCCAAAGGGAC
CTCGGTGCGTTGACCATCGAGCAATGAGTTGTTCAAATAGAGCTGGGATA
CTAAGCGTCAGGTCCTGAGCAACTGTTCTGCCACTCATCCTTGCCTCGCG
AAGGA

>759 306 0
GGGTTAAGGGAGCCAAAGTTGAAAAATTTGCCAACAAGTTCAAGCAATTT
AACGTCATTGCTACTATTCCCGGAGGCTCCAAGAATACTGTTATTGTTGG
GGCCCATCAGGATAGTATTAACATAAAGGACCCTATGAAGGGACGCGCTC
CCGGTGCTGATGATAATGGAAGTGGAAGTGTTGTTGTCCTCGAAGCCTTC
CGCAATGTTTTGAAGTCCAAGGCTATTCAGGCTGCTAACGCTACCAACAC
CTTGGAATTTCACTGGTACGCCGGCGAGGAGGGTGGCCTGCTTGGTTCCA
ACAATA

>760 39 0
AAACCGGTAGTAGTTAAGTTGAAAACAAAGCAGCTCATC

>761 349 0
GACCTGAAGCGGCGTTAGTTGAAAAACACGCTCAAGAACATGTACAACTC
CCCAATTTCCCAATGGATCCGTCACAGTCAGCGTATGGCCTTCGACATTC
GACGTACGGTAGGCCTCGAGAAGCCTACGGCTCGTCTCTCCCACCTCGAC
ACCATCCGCTGTCCTCTACTCCGGCGAGCCATGCCCAACAGCCGCATTTC
GACCCGATAACAAGCTCACGGCGAGAATCAGGCAGTCACATATCACGCCC
TGCACCGCCTCCAGCCGCGCTGGCATACCCGTACTCACACGATAACAATC
CGCATTCACGTACGCAGCACCAGTATCAGCATCAGCATCAGCACCAGCA

>762 260 0
CCAATGGAGATGTTTTGGTTGAAAAGCTTACCTTCACTGTCCATCCTGGA
GAGCATCTGCTTATCGTTGGACCTAACGGTTGTGGAAAGTCATCTCTTTT
CCGTATTCTTGGTGGATTATGGCCTGTATACGGTGGTACAGTTAAGAAGC
CGTCCTTTGAAGATATCTTCTATATACCACAGCGCCCATATTTGTCACGC
GGAACCCTTCGGCAGCAGGTCATTTATCCTGATGGCCTCAAAGAAATGCA
TGAAAAGGGG

>763 255 0
GGGCTAGGAGTAGGAGCTTTGAAAAGCCCCAACCACGCTAGCGGCTCTGT
TACAGATTAGTTGGTTACAGGTTACAATGAGGATTGAAGCCAGCACACAC
AATAACAAGAGATATAAATATTGGAATATATATAAAAAAATATAGTAAAT
ATCTAATATATATATGAGAATTCAAGGTAGAATTATGACATAGACACCAT
GCGTGAAGGTTTTGGTTAACATTTATGCGTACCATGTAACTTAGTTGCTT
AGAGT

>764 1335 16
AGTTCGATTGTTGCGGGTTTGAAAACAGTACCTCGCCACTATACCATTAC
GATTCAACTTGTATGTCGGATCTGCTTGCCGCACAGAAACCGGGCTGCAT
AGGGCCGATGTCTGATTATGCGTTTTCGTTCTTTGGCAATATATCTACTG
CTACCTTTGGCATTGTTGGTACGTTCGACTCTGGGACTTTGTATCTGCCA
AGTTCGTATTTCTCGTCAATGAGCCTATATCTTGTTCTATCCTTGCGATC
CTTGAACAGCATTGCAACACACAAGAGGAGAATGGCATCAATTGCAACAA
TGCCAAAGGTAGCAGTAGATATATTGCCAAAGAACGAAAACGCATAATCA
GACATCGGCCCTATGCAGCCCGGTTTCTGTGCGGCAAGCAGATCCGACAT
ACAAGTTGAATCGTAATGGTATAGTGGCGAGGTACTGTTTTCAAACCCGC
AACAATCGAACTTCTTCTGCAGCAGGCCTTGTATGTCACCAGTCTCCCTG
GACCACATTGGCTGGAGCGTCGAGCGGGTACGCAGAGCTTCGTACCAAAC
ACTCAGACCCAGGCTGAGGGTGAAGATCCCGCTGAAGACGAGTAGCCAGC
CATGAAGACGTAGCCATCTTCCGTTCTGCGGAAACACAATGACCGGTATC
GAGCAGAGGAAGGCCGCGAAGACGCAGAGTGCATTGGCAAGGGAGGGGAT
TATGGGACAACGAGGTATGAGCAGGGACCTCATGACGTTCTCGACGTTTC
TTTCATGATGGAGGCTTGCTTCGCCTAGCCTTGAGCCCAGAAGGAGGATG
ATGCCACTCAGAAGGAAGAGGAGGTCCGCGATCATGTACCCCGTTAGGAC
CTTGTTGATGGCGAAACCCATGGTAGTTCAGGTGAGCTTATTGCGATGGT
GATATGGGTATAGCCGAAAAAGAAGCAGACAAGACGACAGAGGAGATGGG
GACAGGAAGAAGCCCATGGTAAATAATATGTTTCCGGCGGTGCTCACTGA
TGCTTGCTGTGATCTATTGGTAGGACCGGGTTATGTTGGGTGGCGGGTTG
CAGGAGCTCGGCGGCTAAATCGTGACAAGGGGGCCTCGGACCAGTCATGT
TGTAGCACGGCCATCTTGCACAAAAGACGAGCAACGGAGTACTAAAGGAC
ATTTTGAGTGAAGAGCAGCACGTATTTTTTTTTTTAAGTATAAATCAGTG
AATTATACATCTTGATAAAACCATGCTAAGACCATGATAAGAGCAAGCCA
GTATACGCAGAGAGACGGGAACGATCATGGGCGATATAAAAAACACGAGG
AGACTTGAAATAAGACATGCCTTCGTCCATTTTCC

>765 167 1
AAAAAAAAAAAAAAAAAAAATAAAACAAGAGCAAAGAGAGCTCCATCTGC
TCCGTTCGTCCATCCCCAAAAATATGACGAATAGCGGAGGATGTCCCCGA
TCGGCGAGACCGTAGAGCTCGCTAGTCGCAGAGGCGCCCTTCATCCCTGC
TTTTGTCACGGTGGGGG

>766 29 0
AAAAAAAAAAAAAAAAAAAATAAAATAAA

>767 455 4
AAAAAAAAGAAAAAAAAAAATAAAAGTAAACAAATAATCATCAGATAACT
ATCATCAACCGCTGTTTGACTGTTAAAGACTCGTCGCAAATCCACCGTAG
GGGGCTGCCGTTTCATCGACGCATGTCATGCTGAAGAGCCGCCGAGTCGC
CGTCTCTCTCTCTAACTTTACGATTAATCAGTCGGAGCGATTTGAAATTT
TTCTCGAAAACCCATCCAACTCTGCGCCGCGGGATGGCCTGCAGCCACGG
GCCGGACCAGCCAGCCAGCCAGCCAGCCTGGCAGGTTACAAGACACGTCT
CCTGCAGCTGACAAGATGATGAGCGGCTCGGCGTCATCCAGCCAGCAAGC
AGGTCAGGTTGCAAGTGAGCGGCGGGATGGATGGATGGATGGATGGATGG
AGATGGGAGATGATTCAGGCCAGCGCGGCGTCGACGGCTGCAGCGGGTAA
CCAAC

>768 27 0
AAAAAAAAAAAATAAAAAAATAAAAAA

>769 678 12
GTAAAAAAAAAAATAAAAAATAAAAAGATTGATAAAAGCTTAGATACAGA
GGCTTTCATTTTGAATGCGGTCAATCTTCTACTGGCTCAGAGATGATATA
GGTTGTTGTACCTAAGAAATTCTTTGGCCATGGAGGAGCAGTCCAACAGA
CCTCATCGGAAGTCCAAGGAGAAGGGGAAGAAGAAAGACCATGGCGGTAT
GTTGAGCTTCCGAAATTTCATTCCGTAAAGATGCACAAGTGATCATGACT
GCTAATTAGGATGATTGTGACATCTTACAGGCCCTAACCCCAAGGCATTT
GCTGTTAATAACCCGGGGAAACTGCAGAGGCAGGCGGCTAGGTCCCATGA
TGTGCGTACATGGTTTCGAGTTTGCGCGGGGATACCACCCAGAGTCTGCA
ATTTGCTAAAATGCCGGTTGGATAGATTAAAGAAAAAAGGTTGCATGTTC
CACTCGTGGATCGCCTGCCTGAGGACCCTCCGCCGATTATTGTCACAGTC
GTTGGTCCGCCGGGAGTACGTCAATTGGAAACGTTACAAAGAGAATGGGT
GCAGAATGGCGCAGCTAACGAACCTTTTGATATATAGGTTGGGAAAACTA
CTCTCATTAAGTCGTTGATCAAACGATACTCAAAACATTCCCTTACCTCG
ATCGCCGGCCCTCTGACCGTCGTTACGT

>770 551 0
AAAAATAAAAACCTAAAAAATAAAAGAAAAGAAATTAAGTACGGGTAGAA
TACCTAGATGCCATCACCGTACCGTCAGGGGAAAAGGAAACCGAATTGCT
GTTCTTGAACAACTCTACCAGTTTCCCCGAGGCCACATCCCAAAGACGCA
AGTAACATGCCCAGTTATAGGTAGCCAGGAGTTTGCCATCTGGAGAGAAT
ACCATGTGATCAACGTCCATGTGCCTAAGCTCTGTATCTGGTGTCGACGA
TCCTTTTAGATGTATAGTCACACCAGTTGGTTTTCCCGTGGCTGCAACCC
TAAATGATATATTTGTTGCTCCTAGGATGTCTGGCTCGGCCTGTGCTAGT
GCCAACTTTCCATCTAGGGAAAACGCCACGTTGGTGCAAGCATCAATGGT
GTACAGAACCGAACGCTTCCTAGCGTCCAGAATCCGCGTTTCTCCTGCAA
TTACGAGGGCTATCAACTTACTATCGGGCGAAAATGTGTATGTATAGCAC
CCTTTCAACTGATACACAACAGAACCATCTTCTGCATTCCAAATGCAGGTC

>771 172 0
AACTAAAAGAAAACCAAAAATAAAAAGTAAAAAAGAAAAAAAATAAACTA
AAATTTAAAATAAGTAAAGAACAATTAATTTAACAAGAAAAACCTACCTA
CAAATAAATTCTACTAAATCTTGACCAATTCAAGGTATAGCACTTAATAA
ATTAGTAATAACTGTAGCACCT

>772 356 0
CCATAGAGAATAGGGAAAAATAAAAAGTAAACAGCTTCGGTGGCTGGGCA
TTTTGATAATCTGCCAATTAACGTGCCGATTAGATTTTGTGGGCGTGTTG
GTGACTGGGTTGATGCAGTGTCCAAATCGAGCAAGTCGAAAAGGTAAGGA
CAAACTCGAAGGAACCCGAGGGACTGGCAGAGATCCGGATGGGAGCCGAC
TATTGCAGAGAGTTCTTGCAGGGACGTCTTTTTTATCTGGGATTGAGTGA
CTCTATGCACATCGGAAACAAGCACGTCTTCCTTGCAGTTGTTACAACAA
CTCACTGCAGGGCAGGGAAAAAGCATAACACCATACAAAGTGTATGTATA
GATGAG

>773 270 0
AAAAAATTAAAAAATAAAAATAAAAGAAAACAAAAGAACAAATTAAAACG
GACAATAACAATACGATACAAAATAAGTAAACAAGAAGCAAAGAGAAAGT
GATGACCAAACCGGTGCCAGTGTAGCATCAATCCATCATCCGTTCACCCA
TGCACGGCTACTATATTGATTGATTGATTAGCTCACTATATCGGCGCCCG
TCCTACCATCTTGCATCGTTATCTATATGCTGTGCAACCACACCGGCCGC
GGAGTAAGCTCTGCCCATGA

>774 31 0
AAATAAAAATAAAATAAAAATAAAAAATAAA

>775 110 0
TTTTTTAAGAAAAAAGAAAATAAAACAAAGAACAAAGTAAAGTAAGTAAA
TAATAGACTACGTTAAATTTAAAAATAAAAGGACGGAAGAACGAAGAAGA
AGAAGAAAAA

>776 78 0
AAAAAAAAAAAAAAATAAAATAAAAAGTAAAAAATAGCTCCTTCAAGGCG
GGAATAGAACAGAAGTGAATGCAATGGA

>777 35 0
TTAAAAAATAAAAAATAAAATAAAAATAAAATAAA

>778 28 0
AAAAAAAAAATAAAATAAAATAAAATAA

>779 36 14
AAATAAAAAATAAAATAAAATAAAAATAAAATAAAA

>780 29 0
AAATAAAAAATAAAATAAAATAAAATAAA

>781 188 1
GACAATAGAAATAAACCAAATAAAACGTGTTTTTGAGAAGGAAAAGGGGT
CCCATCGAATCGCTAGACAGCGTGAAATCAGAAGGCTTGCTGGACATGGA
GTACAAGGTGTCATGATAGCCCTCTACGGTGGTTGCACGCAATCTCTATA
TTTTTGGCCCTCTTACAACGACCGGCCCCCCTCCAAGA

>782 28 0
AAAAATAAAAATAAAATAAATAAAACAA

>783 242 0
AAGTAACAACATGTAGTAAATAAAAAAGGAAAGAAAGAAAAGGAGAAGAA
GAAGAATTGAATATAAGAAGAAAACTTGTCCAGGTAGTTATTACATAAAC
ATTTTGATTACCTAAGTGCATAAAAGTATGTACTTTCCTTTTCAAGCAAT
ACTCGCGTTTATACAGCTAGTTATGCGCATATTTAACTTTTTATGCACTG
GGCAATAACACTTTTAGCGCCTTCGGAATACGGAGAACTTTT

>784 483 1
TAAGTAAGTCTAGACTTAAATAAAATAATTATTATCGTAAAGGGAAATAA
GTAGAAGAAAATTAGAGACTTATTTATTTATTCTTTAATTCTAGTACTTA
GAGATAGATATAGTCTAAAGTGTGATTTTAAAAGTATTATAATCTAGTAT
AACTTTAAAATAGCTATAATTAAAGAAGTATAGAGCTTTTTAGAGTATCT
AAATTAATATAGTAGTCTCTAATTCTATAGCTTTATAGCTCTATTCTACT
AATAATAATAGCCTAAATAGAAAATAGATAGACTACTCCTAATTATTCCT
ATTCTTCTAATAGATTACTATTTTAAAATTATCCTTTGATTCGTTAATAT
ATAGTATAAAGGGTTTTTCCTAATTAAAGAAGGTAAGAACTAAAGCTATT
AAAATAGCTTCTTTTATATACTTTTAAGTAATTCTGGCTACTTATAGTTA
AGAATCTAAGGCTAAGGTTTAGAAAGTTTAAAA

>785 118 0
AGAACGGCAAATGACTTAAATAAAATGAGAACCTGTATTGATAGCATCGA
GCCAGCGAATTTTGCATATCAGTTGGCTCTGTATTCAGTTATATATAGCT
CTGTGACCCGATCGAGGG

>786 128 0
CAGTAAAAAAGAGTATAGAATAAAAGATACGACTATTGGAATATAAATAT
TTACCCATAGTGGTGACGGTGCTTCACTTCAGTATTATTGACAACCTATG
CGCCGTTAGCATCTCTTCTATACCTTTT

>787 303 0
AAACGCGGAACAGATAATAATAAAATGGCGACCGTTGCAACCGAGAACAG
ATGGATGGGCAGCCTCTTAACTGTCCAAGCTAAGCTTGCGGTTGACAAAC
AGCAAACAAACGAACCGGTTGGCCCACGGGAGGACCTTGATTTCCCCGAG
TTGTGCTTTTTCTCCAGTTGAGATGCATGCCTGACTAAGTGGCGGGAGGC
TCAGTCTTTCGAGAACTGAGCAAGGTTCTGCGGCAAGAGGACCATGCGCC
AGATGGGCAGCCCTCTTCTGTCCTATCGACGCATCCAGCGCTCGTCGGCA
AAG

>788 32 0
AATTGATCTCTTAATCATAATAAAAATTTTTT

>789 46 0
AATTGATCTCTTAATCATAATAAAATTTTTTAAACTTACTGATTGT

>790 332 0
CCAGGGTCTGACCTTGCCCATAAAAAGGCTGCTGCACATCACCGGCAGGA
TGTTGTAAAGGAGTAGTGGGCTGTGTAGTTGGTTCAAGCCCGGGAATGGT
GACAGATGAGGGATATGATAACTGAGGCTGCTGTACTGAACCATCATCTT
GCCGGATCCCCTGAAGAAGGTCAATCCGGCTCACATTCAGGTTTCTGTCA
GTCTCCTGGAACGTCTGCGTGGGTGAGGCAAACTCAGTGTGTGGGAGGAA
AGGGCTTAGGAAGGATTGGTCGTTGCGGCCCATGGTCTGTTTAATTGCAA
TGAAAGAACAGAACTATAGGATCTGAATGTCT

>791 472 0
GAAGGGTATATCCCGCAGCATAAAATGGGTCAAACACGTACTTTGAGATG
TCATTGGCGTCGAGGAATGCGGCCTCCTTCTGGAGGGCCAGGGGCTCTCT
GTGGCCGCCGGCGTCGCTGGGATGGGGGAAGGTCGCCGTCGCATAGTAGA
GCTCGCTCAGCTTGCGCTTCCGCGACCACACACAACGCCTGGAGAAAGAA
AAGTCAGCGAATGAACCCAAGCAAACTGAGGGCGAGGGAAACGATGGAGC
GGTCAAAAAGGGTGGTTTACATACGCGATCTCGTCATGTCTGGATGTGAG
CGGCCCGTCAGAGAGCATCGAGGCTTTTCTCGCGGCGGCATCCGATTGAC
ACGCAAAAAGCGAGGGCCAGGGGCCTCTCGGGGGTCATACAAGCGCGATG
CGTCACTCTGATGAGATGGAATCGATGGCGGTGGTCGTTGTTTGATGGCT
GCAGTTGGTGGACGTCGCTTTT

>792 1538 3
ATGGGTTGTTCCAGCATGCATAAAAGCATTGGCACAAGTTACTGCAGTGT
GGAATATCGAGTTTCGAGCCTCCAGGCTGTCCTTTATTTTATCCAAAATG
GCGATATCAGCTTTGTTGTTTCGGTATAGGAACTCAAGGTTGAGTTGGAT
AGAATTAGCACCATCTAGGATGCTTCGAATGGATTTTAGAGAGGCTCGTC
CTTCGTCGGTGAACTTTCTTCTTGCTGGAGAAGTCTCCTCATCTTCGTCG
TCCTCGTCCTCATCATCATCTTCTTCTTCATCATCGCTCAATAGTTTATC
AGTTTCCTTTGACTCCTTCGGTTTCTGTTCCCTCTTTTCCGCGGAATCCG
TCTCTTTGGGCTCAGCGATAGCGGCCGAAAGTTCCTGGCGCACCTTCTTC
AAGAACTCCTGGGTGCTGTTGTCGTACAGATCAAAGGATATTTGATAAGC
TACAGCCAGAGACCTGGCGTCACCCTTCGCCACCAGTTTTTGCAAGATAT
CAGATGCCATCGAATGTTCATTCAGGTAGACAACACATTTTGCAATGGAG
AAATAGTCGGGTGAAGGTATTTCGTTTAAGAGCTCGAGGATCAGTTTAAG
GATCTCATTTCTAAAGCCCCGTTCCTGGACTACGTTCATACAAATGCCCA
GAACATATTCCATCAGCTCCTCTCCTCGCTTCGATGGTTCAACACCTTGT
TCCTTGGCATCATGAGCGGCCCGTAGAATGGCTACTCGAATGATGTCAAG
ATTTTTAGCCTCGACAGCGATACCTATGACCTGTCGATATCTTTGTTGTT
CGAAGCACCGGTCAAAGAGCCGCTTGATGATATTTTGTAGTTGTCTTTGG
GTTCCTCGCTGAAGTATCACAGGCACGTCATCCCTACCACTGCCACGGTC
TTCGCCGACGGGATAGCTGGTTTCCGCAGACGATTCGGGGCGCGATAGGA
GAGACTTCGAAGGTAATGCGGACTGCGAAAATGGAGTGATTGGGGAACTT
AAACCAGCAGATGTGCTCGAGACACCTCCTTCATTCCTTGGGAAAGAGGT
ATTTAACTGGGAAGCACCACCTCGTCCTGTAGTCTGTGAAGCCTTGAGCA
TCGAACAGGTCGAAATGAAAGTATCCACGCATTTTGCTATGAGTTCCCTT
ATTAGCAGTTCATCCGGTAAAACCCAGGCCAGCCTTAAGGCTGTGGTTAC
TCTGACATACAGATAATGGTCTCTTCAAACTCGCCGCCATTCTCAATATC
AAACCGGTTGCCAGCTCCTAAGGCAAAGACCATACTCTCGCTATACTCTT
GTAGGTGATAGTATACCTTGGCAGCGACGAGAGACGCAAGCTCGCGTTCA
GGAAAAGACTCATCTTCACTCAGAGCTTCTATCTGCCCGACAGATCCAGC
GATCTCAGTCCATAAAAGATCAACTTGGGCGTCAAGAGCCTTAAGAGCAA
AGACCTTAAGCTCGGTATCCGGCTCGGAAAGGAACCCCACCAATCCCGCA
GCTGAGGCCAGGCCAACCATGGTGAAATAGTGCTCTAA

>793 675 15
AAGTTGAAATCGAACGTGCATAAAATTAAATACACGTGTATGAAACGCTT
AATCTTTAAATTGTTAACATTTAATCATTACGTCGGCAATTTCTTTATGA
CTAATCCAACATTATCTAATAAAATGATACAATAAGCATGTGACAGCACT
TTAAGCTATATAGCCAGAACTTTAAAACGAAAGTTTGCTGCACGGAGAGA
AAAACGATGATTCAAAAGTTATGTTGATCATGCCCATTTACCCAAGACTC
CCATCAAAACCATACCACTGATGAGAGCCAGTAGACCGGTCATCATTCGG
CCAATACTAGCATCTTTGAGATCTCCATGAAGCCAGTCGTGAGTCCACAT
ATCAACGATAGCAGCCCACGCAAGGATACCAGCAGAGAATGCGTCGAGGG
TCCCTATGGCAACGATAGTACTTTTATCATTGCCATTGAATGAGTGAAGG
ACGCCTAGACCAATGGCCATACCCAGAGGTGTGATCACGGCAAAGATAGA
GGACATGACAAGTTTGGTAGATATGTTCGTGTTAGCTAGATCAGCGATTC
GGGAGCCCAGAGCCAAACCCTCGAACATCTGATGAAAGATAATCACAATG
AATAGAGGAGTGTATCCTGAATCACCTGAGACTACTAGTGTGACACCAAG
GACTAAAGGCTGTCAGTTCGTTGCC

>794 695 65
TTTTTCATCTTCTTTGTGCATAAAAAGTCTAGATTCTCGAATCCATGCCT
CGAACTCTTAGTCCTGAAAAAGGGGATAGGACGTGGGACAATAGATACTA
AGATCAAGCGCGGGGTCTGATGAACCCTCGCGGGAGGGAGGGTGATTCGG
GTTAGGGGCTGAGCCACTCTAAACCTTCATCTGGTCAAGACCGTGCTTCC
AGTAGATCATGTAGGGGGTGACACCATCCTCACGGTAGTTGAGAAGTGCG
ATCATGCCATCGGGGTCCTGAGACTCGCCGGTGTAGAACTCGAAGTCCTT
GAAGTTGGGGAGGAGAGTGTTCTTGACGTAAGCCTGGGCACCCTTCTCGA
AAGCGGCGACGGCCTCCTCATCGCCCTTCTCCTGAAGCTTGCCCTTGACG
GCCTTCATGTAGCCCTTGAGGTAGACGAGGAAGGACTTCTTGTCGAAAGA
GGTGCTCTGGAGACGGAAAGAGTTGATGACGTTGTTGACCTTCTGCTCCT
GGTCGTCGAGCTCCTCCTCGGCCTCCTCAGCGGAGGCGTTGGCACCAGTG
TTGACCTGGACCGCGCCCTCTGTGATCATAGCACAGTCGACCTCGTAGAC
AATGCCATCGACCTCCTTCAGGTCGAAGGAGTCGGAGATCATCTCATCGC
CGGTAAGGGAATCCTTGAAGATAATCATTGGTCTTGTCGGTTTGT

>795 129 0
TTTTCCTTTTCTCCTTTGCATAAAAGTATGCTCGAGATGCAGGACTGCGT
TGTTCGTGTCCCTCGAAGGCAGACGGACGCGCACACACATTCATACACTT
ACCGCCGAGTTGCCATCTTTTTTCGGTTT

>796 983 99
GTGATGGCCTGATCAAGTCATAAAAATTAGGCCAGCAGACGATACAACAA
GTTGGAAAGGGAACATAGGATTAAATAACCATTAATTAAACTACTCTTCT
TGTTCTTTAAAATAGTAAGAGGTCAAAGAAAAACACGCGCGGTAACCGGG
TATGGAAAAATGGTGGGCGGTGGTTGCATCAGGAGAAAGAATAGAGGGCA
TAAGATAAAATAAAGGGATGACCGGGCTGGATAGGGGGTACCCCCTACTT
GGCAGAAGTTGGAGAGCTGAAGTTCAAGCAAAGCAAGATAGGGACGTAAT
AGCCGAGGAAAGGTAAGTAAGAAACCACAGATAGGAACACAAGGAGAGAA
GCGAAAGGGTGTCGGGGGGAGAAAAAAGGAAAAGGGAAAGCTAGGGAGTG
GAGGTTGGTTGAGATTTGAGGTATACATGAGGATAAAACAAAGAAGGCAT
GTAGAAAAACGAGTGACAGTAATAGGGAAATGTGCACTCTAATGGTTGGT
GTAAAAACGCGAGTCTCCCTCTCCAAGCATGACATTTACTTCCCATTATT
CTTTTATATCCCCTCAGCATGCGCGACTTGGGATCATTCCTCCTTTTACG
CACTCTGTGTATGAGAGTGTGCGACCTCCGTTCCGAATATCAAAAAAGAA
AAAGGTCCTAACCGCAGTATCAAACGGCGCAAGTATTAGCTATTTAACTC
CCTCTTAGCTGCTTAGCTTCATATCTTGGCAGGAAGTTTTGCTTATGCCG
CGTCTCCGTTAGGATCCTGGCTCTGTTGGGCAGCTTGTTCACGCTGCATG
CGGGCTTCGATTTCTCTCAGCTGGCTCTCACGGGCCAGAAGCTCTTGTCG
TTTCTCGTTAATCTCACGCTGCACCTTGAGCTCGATTTCACGCAGCTTCT
CCTCTTCTCGGCGGAGCTGTTCTTCCTTGAGGCGGACAGACTGGGAAGCC
AAGTCTTCAGGGTTCATAGTAGAGTCGTGAGAA

>797 176 0
AACTGAAACAGAAAAATTCATAAAACCGTGCCACCTCGGACTACAAATTA
TGTGGTAGAGTCCATAGCTTATATATACGTAGAAATATGAGAGCTTTTAA
GCATTGTCTGCATCAACCCAGGACTGATCGACTTTGGCAGGGTAGACAAC
GGCTTCGTCTGCGTCTTGTACAGATC

>798 257 0
TTATTTTTAGAAACCAAAGATAAAATGAAACCTAATAGAAGAAAACACCA
TTCGAGAAATGAATCTTTTTTGTATGGAGTGAGTAAGGTAGGAATCTATA
AAATTGCAGTGTTGATGCAAGAATAGAAGGGTGGTATTTATAGCTTTATT
CATTCTGTTTTTTGCCTAGCGGAAGCTGAGAGCTCGTATTTTAGGCCTGC
TGATTCATTTAACCTTGGAGCCCTGTCTGGAAACGCGACTCTTCAAGGAC
GACACCC

>799 87 0
ATGGTAGAGAATTAAAGAGATAAAACATGCTTCAAGTCCTCGTGCTTGAC
GAGCGTTGAGTGGGTATATAATATAATAGAAGAATAT

>800 355 134
ATAGTAGGCTGGCGAGGAGATAAAACAGGCGTGAAGAGAAAGGTGTGTAG
GCTGGAAACATATCGGTGACGGGAAGGTCAGGGAGTCATGTAAGTATTTG
GTATTTCATCTCATGAGACAAATAGAGCAGGCCCCTGATATCTCCAGTCC
ATTTGAACACGCAAGGAACACGTAGAAAAGTAGAAGCATTCAAGATGTGA
CGCCAAACTAAGTCAGGTTGGTTAAAGAGCCCGACACAAGCAGTAAAGAC
ACGGAATGGAGTAGAGGAGGGTCCTGGCATTTCAATATCAAACCACGGTG
GAGAGATAAGGAAAGGTTTCGAATATGGTGAAATTGTCTTTATCTTAGTC
GTTTA

>801 29 0
ATAGTAGATAAAATAGTAGATAAAATAGT

>802 513 1
TAATCTCCATGCCGCGCCGATAAAATGGACTCATGGCTGTTTTGACCCAA
TTTTCATAAACTTCATTCATAAACTGCCGAATCGCATCTTCTGTCTGTGG
GGAGGTAGGGTTATGCGCTATCGACGATGACGAGCTTCGTGACGAGCTTG
AGGCCCCTGAGAGGAAGCCGGAAGCAGATAAGCCACCACCACTACCACTG
GCGGATCCCCCTGCACCAGGTTGAGAGGTCGAAGGTGGGGGTTGATGTAG
GAGAAGAAACCGCACCCCTGTTCCTGTGAGAAACGCAGAGATATATGCTG
AAGCTGGTGGGTAGGTGTCAATATGTTTGAGATACCTAGTAGAGCATTAG
AGCCAGTATACCCAGTTAAAGCGGTCTAGATGACAAGCCGGAGACCTACA
TGGCGCCATTAGTCCATTGGACTTCTTCAACTATATCCAGGCTTGCATGT
ATAATGAACTGGTTCATATATCTCTCGTTATCGGCATATCGGAATCGAGC
AATGCCATCCGCA

>803 665 16
AAAGTAGTAACTAGTAGCGATAAAAGGGAGCAGGCCAGGGGACAAACGAG
CAAACAAGCAAAAGCAAGGCAAAAAAAAAAAGATATACTAAGCCGGGAAG
AGCTGTCTTTCACTGACCATTTTATTCACTGTTCCGTCGCAGTGAATCAA
TATACGCGCTATGAGAGAACGTAACAAATATCAAAGGGAAGTCAGGGAGG
GAAAAAAATTTCAAGAGGAGGCTAACTAGAATTTGGTTCCGCAAGCTAAG
TTAGTCTGTAGAAACGCCGGAGAACAGGGACACTCCGGGCCTTTGGAGGA
AATCAACGAATGGCATCGACTGTTCATGACTCGAAGGCGATGTACGGGAA
AGAAGAAATACCTATCATTGTAAGGCCATCTTTCGTTACTTCTGACATGC
TGCCGCCTGCCGCCTGCCGCCATCCAGCAGCTCGCTAGTTAAGTCAGTCT
CGTTGCCGACTTGGCGCAGTGAAATTGAAATTTGAAATATTAAGAGTCGA
ATATCATGCGCGGAGCAGAGCTTCGTTAGCTCCCCGTTTGGCTGACAGAA
GAGTGTTTGGACAGTGACTAAGTCAATATAATGCTATTGCTGAGTTGGAG
CCGTCCGTCCAGCAGGCAAGAGTTTCTCGCAGTATAGCAAGGTGCTTGCT
CAAAGGAAAAAAAAA

>804 267 0
GGGGTAAGTAAGGCAGCGGATAAAAGTAATCAATGTCTTTCTTTTCCAAG
GAGATGACGGGTAAAGATCGTTGGTTAATAATGTTTTCCTGCGGCTTGGG
TGGCCGGCTGGGTGGGAAACAGAGCTACGAGCAGTATAGCTTAGAAGGCG
AGCAAACGGCTCCACGTACACGTCTGTCGTCTCACTATTTTTCTTTTCAT
GGGCATTATATGAACCTATAAATCCCGGAATAGGGCCTTGCAGTTGACAC
GACCCAAACTCAAAAAA

>805 162 0
CCCACCATCCGCGCAGATGATAAAACATGCTATCAAATCCAATTAGCTTT
CACCTAGGGGAATCTCTGCACTACGCCCGGAGATATTAGGTGAGCTGGGA
GGTACCAGCATCTCACCGTACCATGACTTTTTAGTAGTCTCAAGGCGTTA
TGATTGACAGGT

>806 2672 397
TATATCATCATTGTAATATATAAAAATGCAAAGAGCGCGCGATTTGTTTC
CATTCTCAACGATCATATGTAGCAAGTAAAGAGGCTAGTCTATCAGGAAG
AGCCAAGCCATCAGCCTTCTGGGAGCCAAGATATAGATCACAATCTAAGG
TCGAGAAGAACTTACTTACGGAATATACAGGGAACATATCTACGACAGTG
GAAGAGAAGATATTGAAATAGTGACTAATATGAAACCTAATACCTATCAC
GTTAATGATAGCTATTTACAAAACGAAACTTTCCATTCGCCAATCCAAGT
AACGCCAGAAAAAAAGAGAGACAGGAATATACGGTGAGGGTATATGATAG
TAAGCAGGATATAGGTGATGTAGGGGTGACACTAGTGTCTAAATATTCAG
CTTGAAGGACTGCTTATAGTCCAAGTTAACGCGGGTGTTCGTTAGTGTGA
ACTTGTTGGGTTGGGTTATAGTCTTAGAAGGTTCCAAGTATAGTCTTGAT
GACTTATCGGGATCGAGGGACAAGGAAGTGGGATGGAATATAGCAGTTGA
GCGCTGATCGTGGCCATGGCGTGGGTAGACAGCATTTGAAATATCATTAC
ATAGATATTTGAAAGGAGGTATCTCGGTTGATTGAAAGCAAGGACGCCTG
ACCCATCCGTGTGCCATCCATAAATGCAGTTCCGTAAACCAATCCCATTC
CAGGTCGAAAGTCCGCGTTATGCAAGCAATTGAATGCAATGAAGCCGCCG
CCGTGGAAAGAAGCCAGAAGCCCAACAAAAACCAAGCCGATCCGATCCCA
GCCAGGTAAGAATGTGAATGACAACACCGGGAAATGCATTGACTGTCGAC
GGTCAAGTCATTAAGTCGTTACGCAGGGTAGTGTAGTTGGTATAGATGCG
TATTATAGAGCGAGTGTTGAGGTTGAGCAAGGTTGAAGTCGATATAAAGT
GACGAGAGTGGAGGACCACGTGAGTATAACGTGACCGCCCCCTCTTTCAT
CCAAAAAATAGACGAGAGAGAGAGAAGTCCAAGTCAAACGAGACACAGCC
CAGGGACCAGATATCAAATGAGACCACCATCGCCAACAGGTAACAGTGTA
AAGGAGGGTCATCGCGACCTATTCCTTTGCTTCAGGGGGAGAGGATGAAG
GGGGAGCCTCGTCCTCGTCTTCTTGTTCAGCTTCAGACCGGGAGGCAGAA
TGTGGAGACATGATCTCGGTTGGCACGGTGTTCATCTCACTAGCAAAGTC
GTCACTCTTTGCCTCACCCAAGCCAGACTCGTGCAGACCACGCTTTGCAG
ACCTAAAGCTTCGTTTGGAAGATGTCTCGGTAGGAGAGACGCGAGCTCGC
TCCATATGGCTAGGCTGCAACTTGATACGGCCACGTTCGAGGGCTTGAAG
GAGCAACAGAGCGTTAGGCTCGTCCCTGACGAAGTCAGAGAACTTAGACA
TCGTCTCCTCCGAGATCTGGGTCTGTTCGACGTTCCATACGAGTTTGTCG
AGTCCCTCGGATACAATAGACTTGGCATCACCGGCTGGAGCAGTCATGAA
ATTGGTGATGATTTTGTGAGGAAGGGCGCTTCCTGTTGGCGATGCAATGT
CTTGAGAACGACGAGCTACCTTTCGGCGTCTGGGAGAGGATTGTGGAGAT
ACAACCTCCTCCTGGGTGCGTTTGGGAGCGGCATGAGCAGGCATGAGGTG
AGAATGACGACCTTCACCCATCTCGTTGCGGATCTTATAGTATACGAGAC
CCAAGGTGGCTGCGAGAGCTTGATGGCAGGCTTCTGGATATAGACGAGCA
GCTTCTGATCGAGTGATATCAGACGGCAACTCGCTGGAGTCACTATCATC
ACTCATATACCCGTCTGTTGCAAAGGTCGACTCTTGAGGATTCGCCATGC
GACTCCAGTATTGATAACCTTCGAGCTGGTAGAACTCAGCGAGTTCAACA
AGACGATGTGCCCTATTCATTTTCTTCAAACACCAAAAGTTCCAGACTGT
TCGTGGGAAGTAGCTGGGAAACCTGATGGAGCCGTCAACGTCGATGACAG
GCACGGGGGTGATGGGAGCATGAGCTGTGATTGCGAGCGAGTTGAATCGA
ATGCGGTCCATATGCTTCATCCTGGAGTCCAGAACGTCAAAACGAGATAT
CATATCCCCAAACTGCTGGCGAGCTTCACGTTGGAGAGTAAGGACATCGA
GTCTTAGTTGGCTGACGATAGATTGTTCTTGGCTGAGATCCGTTCTGGTC
AAGCATAACTCTGAATGCATACGCTGAACGTCAAGATGAAGCTGGTCGAG
GTGATCATGAAGGCGAGAAAGGTCAGAGTCCCGGTAACCATCTTTGGAAG
AAAGTTGGTTGAAGTTTGATCGGAGCTGGACGATCTCGGTAACAAGTTGA
GATATATCTGTCTTCACCTGGTTCAGATCCGATCGAGTTTTGCCGCCAAC
AGTATCGATACGGACACGCTGGTTATCAAACTCTCGTCGAAGAAACTCAT
CTTCTCTATTGCGTCTGTCGGCATATGATTCCTTGGTAAGGACGGACGAT
CGAAGCTCATGGATAGTGGTATCCAGTTGATTTAATCGGTCACATATGTG
GTTCAACAGCTGGGAGTCGACAGCTGATGGAGGAGATATTTCGCGCTTCA
GGGACAGCCGGGGGCTACCCCC

>807 611 7
CTTTTTCCTTGTGAAGTATATAAAAATTGTATTACTAATAAGGTTTTCAA
CGAGCCGAGGTTCGGAAGTTTTTTCGGCGAAAAGTCAGGTGACCTGGCAA
GTTGTTGGCCATTAAAATCTATTCTTTTCGAGTAAAAAGAGGGAAAGAAA
GTACTTTTTTAACGGCGATAAAAGGTGTGAAATCGACGCCGAAGACGACG
TAGTCGTAGTTGGGTAGAAGATGCAGAAAGCCGCCGTCATGTTATCTGGT
CATCTGGCGTGGCGCAAAGGCGCCTTTTCCCCTGCACATAATTCCTTTTT
CTCCATCCTAAGGCACTTGAGCCGAGGATGAAAGGAAGGGAGAGTCGCAG
CTCTTCTCATAAAACACTCGAGTTCAGCTCCGTCGAACTTCTGCCTCTTC
TTCCGCTGGCAGACTCGTGCTGATACTTGAATCTTTCCCACTAGACCACT
TGATCACCTGGGAATGTTCACTGCTGTTGTAAGAGGCCGTCTATCAGCTC
TTGGACGTGCTTCCGCGACCCGCCCCTCTCCCCGTCTCACATCTCTTCAA
ACAATGGCCCCTCGACGTGCTGCCTCCTCTGTACCAGCAGGGTACAAAGA
GGACTTGTCAA

>808 363 0
ATATTCTCTCTCATCGTATATAAAATCCAGAGACGTGATACGGCAGACCC
AACGGGAGCTTTGCTCTATATGTCAACGAAATAAGTGGGAACGTGGTATC
CAAGCAATTGTGCTTGATTCGCAGCTACATCCGGGGCTTTTCCTTGCCAA
GAAGGGCCTTGTTTGTTATGATATGTATTAGCAGTTTTGATTCTCTCAGA
TCATTTTTACTCAATTTGCCAGCTCCATGTACATAAACAATGGCATTATC
AAGTGGATATACTCCGTACTCGGCACGCAACCCTTTCGTTGAAAATCTAG
TTAAGCGACAAGCGAAACAGCCGCGAGTCTTTTCGCCTGTGGTAACTGAG
CCATGGCGTAACA

>809 1668 -2235
TTTCGCTGGCGCTTCGACTATAAAAGACAACAACAGCAGCAGCAGCAGAA
GAAGAGGAGAAGAAGAGGATTATATCAGATATACCTACCTTGACTCGACG
CCGTTCCGTCTAGTCCTGAATATACCTGGATATACCTGGGTTTGCTTTGA
GAACTACTAGTTTCTGCTACTCTCGACTCAATATGTCTTCTACCGTGCAT
GTGGCGAACATCTCGTCCAAGACCTCTGAGAAGGAAGTCAGAGATTTCTT
TAGCTTCTGTGGAAAAATCACCTCGTTGTCGCTCACTCCAAGCAGCGGAG
ACGCTGAAGCCTCCCAGTCTGCAACCGTCACATTCGAGAAGGAGACCGCC
GCTAAGACTGCCCTCTTGCTGGACCAGACACAACTCGGCCCCTCTGCCGT
TAAAGTCACCGCTGCACCAAGCATCGACGAGCTAGCCGGTGCAAAGGCCA
CCACTGCCCACGGAGCCAGAGACGAAGCCAACAACCATCTTGAGCAAGAA
GACAAGCCACGCTCTCGAATCGTTGCAGAGTATCTCGCCCACGGCTACGT
CATCAGCGACCAGGCCATCGAGAAGGCTATCAGCTTGGACAAGACTCACG
GCATCTCTGCTCGGTTCAACACTGTCCTGAAGAACTTTGACTCAAAGTAC
CATGCTACCGATAAGGCCAGGGGCATAGATGAGAGCTACGGCATCTCTGA
CAAGGCTACCAGCGGCTGGCGTGGACTCAGCTCCTACTTCGAGAAGGCTC
TAGATACTCCCACCGGCCGCAAGATCAGGGCGTTCTACCTTCAGAGCGAC
AAGCAGGTCAGAGACATCCATAACGAGGCCCGTCGTCTCGCAGACCTGAA
GCATGCTTCTTCTCCGTCCCCTGAATCAGCCATGGGACAGACAGCACAGA
CTACTGAGGGTGCCCCAACTGCTCCCACGGGTGTCCCGGTCGGAGACCCT
TCTGCTCCTAAAACCGTACCAGGAACTGCCGCCGAGACCAAGTAGTCAAC
GGCTCATCTTATCTTCTTGTTCCCCTCCCCCTATTTGTCACTTTCTTCTC
GGCTATGCTTGTTTTATATCCTTATTAAGTTCACTTCTGTGCCTAGTCAT
GATATTTATGATATCTAATGAAAACACCAGTATCGTTCCAGTGAGCGATT
ATTATGAATCAATCAATTGCTATACATGACTGCAGTTCCTCCATACACCA
TCCTTCACCGTATTGATTTCCCCCCGCCGCGCCTCCAATACCATAATCCG
TAGAATCGGGAATCAGAAGCCCGACGATCCCAGCCCGTGAAAATCTTCAC
TCAGTCTTCTGTGCTTCAACTGAGACGTCTTTGCAAGAGGATGCACCGGG
TTGCTCTCCAATCCTGTCACACCTGGATCTTTACCGTGTGGATCAGATGG
GTTATCGATCGAAGCCGTTCCATGGCTTGGTTGTTCTGCTTTGCCAGACC
ACGTTGGGATATCGCCTTGCTGGCTTCCGCCCTGTCTTGATGGAGGAGGA
GACTGACGGCCTGACTTTGGAGCGGACATGTTTTGTCTTTTTGCTTCTGG
TTTGTTTGAGTTCGGTGTTTGATCGTGGCAAGTCTTTATGTCGATATAAT
ATATCAGGCTGATATCAGATATATGAGTAGATGATTTCTCTGTCTTTCTT
TTGATCGAGATGTTAAAA

>810 272 0
AGATCCTCATTCCCCATCTATAAAACGTCAGAAACAGGAAACGAGGAAAT
CATGGAAGGGGAAAAGGCGAATGCTGGGGAGCCTACTCGTATGCTCTCCT
TGATCAAGTTGTTTTTATACCCTTTCAATTCACGTTCCAATCGATTCGTA
TCGGCTTTGACGACTTTCGTAGTATTGTTGATCCATTCGGTGTCCAATAC
AGCTTCGCTGTCGGCCGGGGAAATCTGGTTGAGTGCCTCAACTGCCGTCT
CATAACAATTAACGTCCACCCC

>811 1319 62
TCGTAGGGACAGAATGTGTATAAAAGGATGTGATTGTAAGATGGATGAAA
TGGAGCGTAAAGGCGAAGTCAGGTATTAGTTTTGACCGGGAAACAAACAA
GAGGAGAAATATAGCTCCAAGAGAGCTGTTCAACAACCAGACGAACCCAA
GAGTCCATCCGACAGTTGTATCCCCCCGAACAGTCCGCCAGCTCAGTATC
AGGTCAGGAGAAAATGCAGTACCAGCCACCAGGGCGGTAAAAAGGATCAG
AACCGTAGCGCAGACATAGTAAGCTAGTTGTATCGCAAGGATCTTGCGTA
TGATCTTCGACGGAGGGAGGTCTGCCAGAGCGCCAGCCCTTGGAAGCCGA
CGGCGCCGCATGTATTGTGTAGAACTCGAACAACGGTCGGCTATTAAGGT
ATATGGTTAAACGGCCGCATCTCTTGGCCTAGCAGGTATATCAACAATTC
ACTTCATCCGTCCCACGACGATGGTGCATCAGGGAGGATATCAGGTCGTC
GTCTTTCGATTTGTTTCTTTCTTGTCGGCGAAGCAGACCGGGGCCAAAGG
GGAGTCACGTGAATCATGCATTTAGTTACTGGGCTTTACTTTCTAGCTAC
TTAGTATCAACGGTGAGCAGTGGTAGAAGGTCTCCATTTCATTCAAGCGG
TCTTATATAGTACTTCTCCGGATTCCTGGCTCACCCTGTTACTCCTTACA
ATGGGCTGGTTTTCATCATCTACCGAGCCTGCGCCCAAGAAGGCCGCGGA
CGGCGGCTCAATCGCTCCCGACCGAACCTCCCGCCAACAATGCTGGATAG
GAAGAGACAAGTTCTTCGCCTGCCTTGATGCCAATAATATCATAGACGCT
CTCAAAGAGGATAGCGCCGCCCGGTCAAAGTGCTCTAAGGAAATCCAGGA
GTTTGAAAGCGCATGTTCGGCTACATGGGCCAAATATTTCAAGGAAAAGC
GAGTAATGGAGCACAGGAGAGACCAGACGATCCAGAGGATAAAACGAGAA
GACATTGGGAGTGCTGCGGCGCAGAAGGGCACCAAATAAACCTACATTGC
ATGGGGGATTGCGCTTCACAAATTGGACATAACAGGGTGAATTTGGGAAT
TTGGCGGAGTTTGTCCTGGACATTGGTAGCTGGTGATATCTGTCTCGGTC
ATGAAGACCTTACTCTGACGTATGCTAGACTTCTAGCTTTATGGGTCATG
ATTGATCCAGGCATCGAATACCTCCTGGATTGCGAACAAGGAACGGTTGA
ATACGGCACCAGAGAAGGCTGTAAGATATATGTAATATTAGCTTGAACAT
CTCGAGAGCAAGAAATGAA

>812 82 0
CCCTTCAAACTGTAAACTTATAAAAGCAAAGGAATTAGTGTCTGGTTTAA
CTCACAAGGTCCGTGACTGATGTTATGTTTCT

>813 530 1
CTACGGTAGATACATAGTTATAAAAGTAAAGTAGTCTAGCTAGACAAGCG
CTTGCGCTTTTTATCCCTGTAACGAAGGCGCTGTAGGAGCACTCGCTGGC
ACTCCGCCAACGTGGACGACGCAGTTTCCCGGGGGAATAGCTCCTCGACG
TCAACCTCCGTAAGTTGAGGACCCGCCTGCTCTCTTCTTTGGACAAATGC
ATCTAGCTTGCTTAGAATTAGCTTGTGTAGCCCCCTACGGCTGGTACGTC
CAACTTTGATAACCATCTCGCAAGCCGCAGAGTCTAGGCGGAGCATCCCA
CTGCTCTGGAGCGTATCATAGTCGCCACCTCCGGGTCCCCCGTAGAGCCG
GATGCCTCCTCCACTTTCGACGGCGACGGACCACGACGCGATATACTCCG
CCTCCAGTACCTATATGACGCTTTGGAAGAACCAAGGGTCGCGACCGGCC
TGGAGGAGAAGCGTGATTAGCTCCTTAACGACGGGATAGAGCGCCGGAAC
TCGACCAAGTGGCCGACCCGGCCGGCGCCC

>814 36 0
AAAAAAAACAAAAAAAAAACTAAAAAAAAACAAAAA

>815 26 0
AAAAAAAACAAAAAAAAAACTAAAAC

>816 84 0
ACTAAAAAAACTAAAAAAACTAAAACCAAAATAAAACAAAAGGTAAACGA
AAGGAACAAATACTACCAACTACCTAACGATACT

>817 26 0
AAAAACTAAAAACTAAAAACTAAAAA

>818 687 11
AAAAAACAAAAAAAGAAAACTAAAAAAGAATAGTAAAAATGACGAAAGCA
AAGAAGGTCTTTTTTTGTTGTGTGCGAGACGGACGGATGAGCTAGCAGGT
CAACATGACAGCAGAGGTCGAGTCGGGTGGTTTTTTGTCATGGCAGCGAG
TTCGTAGTCCGGCGTAGCAGCATCCAGCAGCCAAACCGCCCAACTACTCC
GCCCAGAGCCAGAAGCAGCAGCCGGCCGCCAGCAGCGAGCTCCCTCGGGT
TAACTAACTAACCAGTTAGTAGTTATATGAATAAGGGCAGCATGACGGCT
GAGACGGGACAGCAAAGGGCCCTCCTCCGTCTTCCCTTCCGCCAAAGGCC
ATCCAGCTGGGGGCAGCGGCGTAGCCAGGAGTAACTTGCAGCGAGGTAGC
GAGTTACCCCATAGATACTTTGCGTCTGTCTGAGAGGCGGCACCCTCGCA
TCTTCATCTCCTCTCCATGGCTCCTCCTGGCGCCGCTGCTTCGGCGTTCT
GGCCAGCATTCGACGGTCGGTCGCCGCGATGGCAGCCTTGGATAGCCAGC
ATCTCGTCCACAGCCTCAGAGAGCGCTGCAGTGGTTGCACACTAGCCCTC
CGTCCTGGCCTGTTGACTGGCCCGTCGGCAAGTCCAGGGTTGGACCATCA
CAAATCTTGTTCGCTATCTCTCTTTGCCCTATAGGCT

>819 369 0
TTTTTTTTTTTTTCTTAAACTAAAACTAAAACGGGTACTTGGTCTTCCTA
TTAGTATTTGTATTACTTGGTTTTATTATTTTCGGTCGCGCGGGATGACA
GGGGGCATCGGTTAAACCTCCGGCTAAAACTCCCGGTATCTCCCAGGCTG
ACACTCTCACCCCACATGGGGGGAAGCAGCAGGGGATCAGAGGCGGACGG
GAGAACATGAAAAAACAATAATAATAACAGTAATAAGAGGGGGGCTAAAC
GAACTCCGTCTCCTTTTTCGATGCATGGGTGAGCTGACGGTCGATCGTGC
CAGAAGAGGGAAATATTCAACGCGTATATAAAACAATCGGATAAATACCA
TTCACGGAGGAAGGAGGTT

>820 227 0
GAAGAAGTCACCTGCTCAACTAAAATGGAAGGCTCGCGAGAGAAATGGAT
GTTGTAGGTTGGAGCCTAGACAAATCATACATCTAAGGGACAACGCAATC
TGCCTGGGACGCTGTTCAAATGCCGCGGAGCCCTTCACCACCTCGAGACG
AGCGAAGGAGCCGGTCCCCCGCGAGACGGCACGACGAAGGAGACAGATAC
AGAGAACCTGCGAGGAAAAAACAATCA

>821 136 3
TGGGGTATAAATCAAGGAACTAAAAGTAAGAGAAGTGAGGTAGACGACGG
GAACAGAGTGGCAGACAATGTTAGTCCTTCCTTTTAACTTCCCGTTAGCC
TTACGCCCCGACAAACTTCTGGGGTTGACTGGATGC

>822 37 0
CCTAAAAAAATAAAAAAACCTAAAAAAATAAAAAAAC

>823 26 0
AAAACCTAAAAATAAAAACCTAAAAA

>824 347 0
CAAAAGCTCAACATCAAACCTAAAATGTGGCGAGATCTAGTGAATGACGA
AGAATTCGGCAGGAAAGATATAATCACATTGCAGGATCCACATAATGTGA
ACGCCCGAGATCTCAGCACCTTTAAATACCTGAAACACGGAGAAAATAAT
ACTACAAGTGGAAAGGATGACCAGGGCATCAACCTTAACGCCATGGGCAG
TTCAGCAAAGATCCTACGAGCGAAGGAGGCCGTGGCTAAGGCGAGGGCCG
AAAGAGAGCAAAAGGCAGCATCAGCGGATGCGCTGAGCCAGAGACAAAAA
GATAATTTGTTGGTCAAGAAGAGTTCGACTACCAGCCAAAGTGGAAA

>825 1073 32
TAACTTGTTGGTATAGAAGCTAAAACAACCCGAGCCCAAGGAAGAGTTTC
AGAAAGATGCGAAGGATTTCATCGAGGAGAACGACTTGAACAAGTTCTTC
CCGTCCAATGACCCTTTCCTGCAGACGGTGGTTGATAAGGCCACCAAGCT
GGAGGCCAACCCTGACAATACCCTCGACACAAAGGCCTTGGCCCGGTTGG
CCCTCTTCCAGCCAGTCATGTATTGTGGTGGGTATTAATCTCGAATTCAG
TCAGATATCCCACAACTATTTGATCGATGGTTGACTAATGGATGATATAC
ATAGATGACAGTGGCTCTATGAACGAGGGTAATCGAGTTGAGCACCAGAT
CGATATCGTCGAGCGCATTGCGAGCATCGCCACACGCATCATCCCAGACG
ATGGAGGCGTCAAGGTGCGGTTCATCAACCGCAACACAGAGATCATGATC
TACCAGCGGACCCTCAAGGATCTCAGACAACTCATGGGACAGCAGGCTCC
CTACGGACCAACAGAACTCGGCACGAATCTGAGAAGCAGGATCCTTGAAC
CACTGGTATATCAGCCGCTAAGAACAAACAGCCTGCGACGGCCAGTTCTT
GTCTCTATCATCACGGACGGCTGTCCACAGGGTCCGCGTGAAAAACTTGA
AACGCTAAAGCAAGCGATTCTTGAATGCGGAAGACTCTTGGAGGCTGCTG
GATACGAACGAACAGGTAAGGAGAAATAAGTAACAAAACGGTTAGCTATT
CATCTCCTGCTAACTACCCGCAGTGGTCCGCTTCCAGATCAGCCAAATCG
GAACTGACGAGGATGCAAAAGCCTTTCTAAAGTCTCTAATGCGTGAGGAT
CAGCTGCAGGATGTTCTGTACTGCACAACCGGTGAGCAAGGAGATCTCAA
AAACCTCGAGTCATGAAGTTAATGGCACTAACTATCATACAGGCAGCTTG
GACGAGAAGTTTGCGAAGTTCCGTGATAATGAGACTCGACTCGAGCAATG
GGTAAGCCTGTCCTTGCGTTTGGTAGGAGAAGTAGCTTGCCTGTCGCTGA
CTGGACTTTTCTTCGTCCTTTTT

>826 582 3
ATGGTTGTAGTATTCGCGGCTAAAATTTGAGCTGACCGTCCGTATTGATT
GCGGATGCATGCCTCTCTGACTACAAGACCAAGCGCAAGGGCAACCTGTC
TTGCTACGCTATTTCCAACGATTTTCCACTGTTGAACAGGACTGCCAATA
AGAACTTCGTTGTCTGGATACCCCTGGGCACGCCTCACTTCTTGAACTGT
CACCAAGCGATCTTCCTGCCAATGGAGCCAACTGCCCGTGAATATACAGA
AGGGACAGACACCAGTTGTAACTGTTGGAAATAGCTTCTCAGGATGGATT
CGGGACCAGGCTTTAGAGGTAGCAGCTTTCATCCGTGCAGAGTGTTCCAG
AGGGTCAACCCAACCCCTTGCTATGGCTCCAATCAACCCTTGCGCCCTAG
GATACTTGGGGATATTCTGGATTAACGTCTGTTTCTCCTCGGATTCGACT
CGGGAAGGCGGTGATCCGGCCAGGGTATGGACATTATTCGTGCAGTATCA
ATAGAAGGCAGGTCTTGAGTGGCCGAGTGTGCAGATACAAACTCGAAAAC
AGGAGTGTCCCAGCGCCTTTCACCAAAAGTCG

>827 869 37
GCCAATTATTAGCCTCTTGCTAAAATCGCCAGCGCGGTAGTCGGAGCTGG
TCAGTTCAAGCATTGAGTTACCTACTTCAACATCGCAAAGCATGAGTAAG
CCAATGTTGCCGCTGAGGTCATGGTAACAATAGTTGGCTGATTGCTCGAA
ACATCAGCAAAGTAGACACCTTTCCGAACATGTAGCCGGTAACGGGGGCT
TCGGGGGGAGCAATTCGGAGTCCCTGGCTGAGGATACCACCGTAGTTGGT
GGTACGGGAACCGTGCCAGAGCAGACGACGGCAACTGTTTGGAATGTTGG
CGTAAGGTGATTTTTCATAGCGTTCATTTTCTCCATGACGCTCAATACGG
AAAATGTTGCGGAGCTGATTACATAGTTAATTCGGTTGTCTTGTCTATAG
CATTTTTGGAGTCGGTACTTACGTCGTATTTAATGCTGTGCGTAGCACCA
TGAGATCGAGTAAGATACTCTGCCAACTCGGTGAACTCAGTTGAGGTGTG
GCCAACTAGAAAATACTCCGTTAGTATGAGAGAGGTAGTAAGAAGCATTG
TATAGGGGACCTACGAGGAGTCATTTCATTAAGACCAAGTCCCAGGAACT
GTCTGTCAAGAATATGAACGGGGTTATCATCATCTTCCTCAGAGGCACTC
ATAATCTTGCTACTGATCTCCATATCAGTCAGTGCTTCCAACATCTCAAC
CTCCTTCTTGATCTGCGGTGCTGATCTCAGCACAGGTGGTCGATTCCTGC
CGAACGCATGAGGAATCAAGGAGAAATATTGGTTACTGAGTCTGTTGATG
GAGGCGGGAGACTGGGCTGCCTTAACGGGGTCATGCACCAGTGCATCTAA
CTGCTTCAGGATCTCAAAA

>828 643 0
ACCAGCAAATGCCACGCATCTAAAAAGAAGACACCAAGATAATAATCAAG
AATGGTAAAAGGCGAAGAAAAGAGCAACAAAGAGGGGGAATAGGGGATAT
CGTCCTTGCTTGATCTGGCCTTCACATTGCAGAAAATCCCGTGGTAAAGC
AGGAAATGAAAATGCGAGAAGGAAATTGAAAGGATCAGGGAGCAAAAAAT
GGTACATAAGACCGAGGATGGGCCCAAGGTTGGTTGATGGTGTAAAGAGG
GGCTGTGGAAGTATAGATCGCTCAGATGAGAAGGTAAGCGGGCAATTGAC
TTTTTGTTCTTTCTCCTGGTCTTTCCTTGATGCAGAATTGAAGAACAGGT
GGGAATAACAGGCAAGGATTAAGATGGATGAAAAACTTATTTGGTCATTA
GATCGGGGGAAAAGGGGAATATGATATGATATGGGACAAGGGTCGATGTG
TGGTATAAAGGGGTGTTATATCTGTTTTAAAATGTTCGTCTGCCGGGTTT
CCTTTCTTACCATCCATGGGTATGGAAGGGGTTGCCTCCTGCGCTCTGGA
AACCAGCTCCATTATTCATCATGTTGAACAAGACACTGGGGTCAATGTGG
ATGTTCTGTCCTCCCATACCACCCATGCCACCCATGCCACCCA

>829 290 0
TTAAAAAATAGCTATTACTCTAAAAGAGATTAAATAATATTAATAAACTA
CTTTATTATTTATCCCTAAACTACTATTTTAGTAATTAATATATAAGATA
ATATTAAATTATAATACTAACTTTAAAATTTAGATTTTAGTATTAGAAGC
TTTATAAGAAGTAATTAAAGTTTTTCTAATTAATAATTTAAAAATAAATA
TAATTACTTTTATTTTAAATATTTATAGATTTATTAGATACTAATATTAT
TATAATTAATATAGTAACTAATCTTATAGTAATTTATATT

>830 99 0
AGAGTCATCGATCAGCTCTCTAAAATGCTCCCAGAGACCTCACGGGCCTC
TGCGGACCTGTGGAAGTTTGTAAAGATGCATGATAGGCGCAGCTACCAA

>831 255 0
ATCGTTTACCAATGAATTTCTAAAAATGGAAAAAAGGTATAAAAAAGAAC
CCAGAACGGATCCCTCCGTCAGGGATTCCCGCATCCTTGGCGAAAAAAAA
AAAAATAAACATGAACGACCGCCAGTGAACTCGCAGTTTCAGAGCGAGAT
GGGCGCCTGCATGGAACATTCTCTGACACGCAGCCCCAGACCAACAAGCA
CAGTCCGCTGAGGATATTCAACTTCCTCAAACTGATCTTACCTGGAAGTT
TCCCT

>832 86 0
GCAGAAGACAGAAGTCAAAGTAAAAGAAGAAAAGAAAAGCTAGCCTGTCC
AGGGCGCATGATGGCTGATATATATATCGATAGCAA

>833 208 0
TTTTTTTTTTTTTTTTAAAGTAAAAACAAAAAAACTAAATTAAGAAAGGG
TAACAAAATAACTACAAACGTACTTACTAATTTAAGACAAAAATTAGGGC
TTAATATCCCAAGAAGCTAGAGTCAGCAGGGAGCAAATCGCAATGCCCTT
GGAAGTGTTTGATATATACATCAAAAGAAACACCAATAAAAGGGAAACGA
CGTCAAAA

>834 42 0
TTAATAAATAAGCTTATAAGTAAAAAAAAAAAAAAAAAAAAA

>836 82 3
AAAAAATAAGGTAGAGAGAGTAAAAGAGAAACACATGTATATATATGATA
TTATGTGTATATATATATGTATATATATATAT

>837 28 0
AAAAAAACGTAAAAAAAACGTAAAAAAA

>838 31 0
AAAACGTAAAACGTAAAACGTAAAACGTAAA

>839 374 5
TTTTTTTTTAAAGTTAAACGTAAAACGAAAGAACCAAACTAAACCTTAAA
CCAATACAAAATACGTTTTAGTACTTCTTACTTCTCCGTCTATCAAATTG
TGATCTCCTGCCTGTCTCGTTTTTCTTTCTTCTCCCTGTCAAGGGTAAGA
CATATTCATCTCGACCAAATGATCATAACTAGTCGAGTCAATCAATCAGT
CAGTCAGGTTTTATTGCTTGATTTGACTCACTCCCGTCTCATAACACTCG
TAATTCCAGTACACATTGCTGTGGTTGAGATTGTTTACTTGCAAGGCATT
AATGCATTGACAACTGCAGCCACAGCTACTACTATCAATTCTCTTGGTGG
CCTGAGCAATTCGCCCAAGCTCTC

>840 589 2
TTTTTTTTTTTTTTTTAACGTAAAACAAAACGTTAAGAATTACAATTTTA
GGGGAAAGAACGTACGAAGAATAGTACGAAGAATAGAAATTTTAGCCCTA
GTATACCAGCATATTTTCTGTAAAGCTCAATAATGCATGATAACTTGATA
AAATTGATAAGACGCACACTACCCTTGTAACTATAGGTAAGTCAGTTGAC
GCTAAGTAGTTACGTACAGTTATCTATACCTATAATTGATATTTGTTCAG
ATATAATCGATGGATAGTTTAAAAGCTCTCGTGTCGATCTTGCCTTCTGT
TAAAAATCACCTACCTAAATATTTGTTGACCTAATTAGTCTTGATTTGTA
TTCATCAATCGCCGAGTTAATATCGTTGTTAAGCCGTTGACCTCTGTTAG
CAGTGGTAGGTAGAGTTGAGGATGCCTTGTGAATAGACTCAAGATCATTC
TCTAATCTTTTAGAGAAATTCTCAAACATCCCTAAAAATCTTTTCTTGAT
TGGCCTGAGAGCGTTTTCACTTTGGTCAAGCTTTTCTAACTGGATTTCCT
CCAGCTGATCGATCATCCTAGTACAGCCAACTCGGTAAA

>841 159 0
TTTATTACGTTCAGGCGACGTAAAAGCTGCTGCCTGCGATGTGGATAAGA
ATATGCTTGTCTAGTCAAACTTTTTGCGATGCAAGTTGCCGTCATGGCAT
TAATAATCAGAGCTGACGATGATATTTATAGACAAGAATACGATCTCAGC
CGCGAAAGG

>842 202 1
GTAACCCTTAGGTACGTACGTAAAAGTACGTAAAACTACTTTCCTAAAAC
CCGTAAGTAGTTGTCTATTAAGTTTGTATTGTCTATTCTTTCTTGTCGGG
TTTGCATGACGGAAGCCCAATAATCCCACTTCATCTCAAGGTATCTGTGC
CGGACTGTGGCGGTTAACTGGAGACCAAGTCAGTCTGCCTGGCAAATGAA
AA

>843 486 0
CCCGTACCTTGGGGCCACCGTAAAAGTCCGCCCGGTCCCAATGCACAGCA
TCTTTGCTAACGTATATCGCGGCCTCCGAGGTTCCTACCGACGAAGCAGC
CAGAATCAAAAACTTCTTGACACAAGCCATGTTGTTGACCCCCTTGATGT
CCCTGCCAGCCGCTTCGACCGCCACGGCCTTGCGGTCACTGAAGTAGGTA
TCGGAATAGATTAGACGGCGCGTCAGGTCGAGCGGGGTGGCGTGAGGCCA
GATGCAAAACACTCGATCGTCGAGCTTATCCGGCAGATGAGGCTCACCCT
CGCCAAAGACCGGGTTACCCACTGCCCAAAAGCAGCCCATATCGCCCTCG
AACAGCCTCTTGACGGTCTTGAATCCGTCGGTGGTATAATACGTCACACG
CCTGCAGGTCATAAACTGACACTCCTCTGCATTGATAATGACCTTTTCAG
CATCTTTTCCATGGAAAGTAAACGGCATAAAGCTAC

>845 129 0
GGATAACAGTTATTTTTGCGTAAAAGACAAATTACACGCAGAAGTTCAAG
GTAGAATAGAGACCAGACGATCATGATGCTATATCTTGTGTCCAGTTTCC
ACATCTTCATAGCTAGGCGAATGGGTGTC

>846 177 0
AAGGAAAATCCATTTAATCGTAAAAATCCATCCACCTGCTCGGGTCGAAC
TGATATAATCATGCTGTCGCCTTCAACCCGCGACTACTGAATGTTAGCAA
GGCATAATTAACCTTGGAAACCGATATTCTTTGCAGTAACTCGATAGCAT
TCGTAGAATGTCTGGACGGTCTCAGAG

>847 379 0
AAAAATTATCGCTGGGTTCGTAAAAGTAACGGGAGATATAACAATGTCCG
GAATAGGCTGCTGGTGGTCTGATCTTTATGACACTCTTCCAGGGAGATAG
CCTCTATACATACACCTCCAACAACGAAGGTGAAGGCAATGTTGATTATG
TCCCCAGCCGCGCTGGGCTTGAGGGAGCTCGATGTCAAGAGACTTGGCTT
GCCGCCAGAGAACCCCCTAGGTTATCATGCGGTGGAGGCATTCATCTCCT
GCCGTTCGGGGATAAGAGTTTCCAGCGAGGCAGTGCAAGTCTTGGGCGCC
CCAGCGTCAAACGACCGCCACTAATAAGGCATCCTGGCTTGGGTAGCCCC
TGCTGATTAGGGTACAATTGTATTTGAAA

>848 102 0
GGGGGGAAGCTCGGGCCAGGTAAAAAGTCCCAAGGGTTCCCATGTCATTA
TCACGTGATACGAGGCTTGGAAGGTCGTTCGTTAGTTACGAGCTCCCTGG
AA

>849 47 0
CAAGTAGGAAACAAAAAGGGTAAAAAGTACCCCTTAGAATTTTAGAA

>850 34 0
CAAGTAGGAAACAAAAAGGGTAAAAGTACCCCTT

>851 34 0
TCTCCAGTAGAACAAAAGGGTAAAACGTCCCTTG

>852 34 0
TCTCCAGTAGAACAAAAGGGTAAAAGTCCCCTTG

>853 106 0
GGGAAAAGAAAGGAAAAGGGTAAAAAAATTCTTACACCCAGGACACATGG
CATCTCGTATCCTTCTTCCCAGCGTCGTTCTCTCCGCTGTTGATTGGCCC
TATGCA

>854 151 0
GGGAAACACTCCAAGAAGGGTAAAAAGGTAAGAAGGCAATGAAGATGGCA
AAGGGGAGGCTCAAGAGGATGAGCTTCGAGAGAAGCTTATCTCGGCAGTT
CTGGTTGGCGTGAACCGCGCTTATCCCTTTACTACGTCGAGTTATGAATTG

>855 1297 38
TCATCAAATAAAGTACATGGTAAAAGCACATCTGCCAACTTTGGCAGCCG
CATAATTCCGCAGAAACTGCCACCTAGTTCTCCGGAAGTTGCTGTATGGT
CTCTTTGATCAGAGCGATCAGCTCGTCGATGTCTGGCCGTTCAGCAGGCT
CAACCCGTAAGCAACGCCTAACTAGCTCCTTTACTGGCGGGCTTATACCT
CCACTCTCGGTTGAACCAGCATCAGCGACATTCCCTTGCGAAGAGACCCT
GGTTTTACCCTTTCCAGCATCTGTATTTCCGCCCTTCTCGTCGGGGAATC
GCCAGTCGCCTCCAAGAACGCACATGGCCAAACTGCCACCTGTCTCTTCA
CTGCGGGCTTCAAACGGGCTCTTGCCTACAAGACAAGCGTATAGTGTGCA
GCCCAGAGACCAGATGTCTACTTTCTCGTCAATGATGGAGCCTGTTTTCA
CATCGAACAGCTCTGGCGCACGGTACGGCATGGTGCTGTGTTCGGCAGCA
GTGTCTTGAACAGCTATGGCGAGGGAGCGAGATGTGATTGCGATGGGACT
TGGGCTAAGGGATCCTAGATCCATGAGGATTGGCGTCTTGCCGTCATCAT
CTATCATGATGTTCCCAGGCTTGATGTCTCGGTGAGAATACGGTCTGTAT
TCACCCTCTTCCACGCCTTCCTGACTGATTGCAACTTCACCATCCATCAG
AGGCTCATGTTCAGACTCATCTTCATCGTCATCAACCCTTCGACTCGTCC
GCCTGGTCGGCTTTCCCTTTGATTTGCCCTTTGCGGCTCCATTGCCATTC
CCTCTCGATGCAGAGTCCTTCACCTTGTACTGATGCATACACTTCAGCGC
CCTGGCTACCCCGAGCATTAATATCATCAAGTCTCTCTCTGGGAACGAGG
TGTGGTTGACCAGGTTTGCATTGATGGCGTCCTGAAGGTTCCCTCTCTGG
TAGTATGGTAGAAGAATGTACACGGTTTTTGATCCGGCATCTGCGCCGTC
TGATCTGAATTTCGACCCAGACTCGGTCACGACGGAGTAATCGATGGAAT
GGATGATGTTGCGGTTGGGAGTGAACAAGCTGTATGCTTCAACTTCCTTG
AGGGCGAGTGAGACAGATTCTTGACCGAACGGACATCGTATCTTTTTGAG
CGCAAAGAGCTCATCGGTACTCTTATCCTGGACGAGATAGACGTAGGAGA
AGCCACCCTAGAAGCCCAAATTCATTAGACATGCTCGCAGATCGGGGGAT
AATCTGCATAATTGTAGTCGTACCTCTCCGAGAAGACGCAGCAGCTT

>856 81 0
TTAAGTTCAGTTATGGGATGTAAAAAGAAGCCCATAGGAAGTCAAGGAAG
AAGGACTACGTACGCCAAGCGCCAACAGAGG

>857 204 0
TGGGGTAGCGACGGGTGCTGTAAAACGACCAGTGTGACGAGCGACATGCG
GGCGAGCGTTCAACTAGCATGATATGACCTTCAATAGTGGAAGCAGTATA
ACGATGCGGAATTGAAGATTTTACTCCTCTCACCTCCTCTTTACCCCCTG
CCTTCGCATGTCGCATGCAATGGACACATTCCTCACGTTCTCACCGCTAG
AAAT

>858 699 945
TGTAGTTATCCGGCGACGTGTAAAAGTACCATACATAGTTCCAATACTGG
CTACCAAGCTGGCACCAACAACAACCCATGGGTTGGTTGCCATAAGCCGA
TAAGACCATCCGCTGGTGTGAAGAGCACGGGCAGCAACGCCGATGATTCC
AATGCCCAGGCCGGTGTGCATGAAGGTCTCATTCAAGAAACTTCGCTCGT
AGGGGCGCATCCCGCCATCTTCTCTTGTTTCCCGGTTGAAAATGAGGTTT
GTTGCCACAATGGTTCCTCCAACGATGGCGGCACCATATATCAATTTCTG
AGTCATATTGCTGGTATCTCCAGCCGCAGGCTGATATGTCTTCTGCATGT
AGGTCCGTCGGAAGGCATCCTGGAACGATTGGCGAGCTTTACTGAACGCT
GATGTAGAAGGAATTTGGGACGATGCACGGCTAGCTGGTGATGATGATGA
CTTGATGGGGCCGTTATGGATGAACCGGATGGTCGTTGATACTGTCGTTG
GCTTGGGGCCCTGTTTAAGCACAGCCGATACGGCGAACGGGCGGCGAAGG
ATGAACGCCATGATAGATGTGAGTGTTATTCGAATGACCAAGTAATGAAG
GATGATGGTAACCACAAAACGGATTGGCCTGCGACGGGCTTTTATATACC
GCGAGAGAGTTGTTCTGTATCCTTCTTCCGTCCGTCGAATGAAGATTCG

>859 119 0
GAGAAAAAGAAACATATTTGTAAAAGAAGGTTAAAACCCTCGGAAACCGG
GCCCTGGTCGCCGACAACTCCGTACCCTTGCAGAATAGACAACGTAGATT
TGTTAGAAAGACAGCAAAA

>860 639 2
CAAAAAACAAAAAAAAAAATTAAAACAAAAATAATAAATCTTAAAAAAGA
TTTCATCATCGATGATGAGCTGACGATGTCATTTTATGACAGGCCAGCGG
GTTTGTGAGGGTCAGCCACACATATACTCCGGACATTCCAAAGGTTTGGC
CTGAAACACGCTGGATAGTCAATCTCCTGTGCGCGAAATCATCTAACTGT
TCATCGTGTCTAGGACCCGAGCTAAGTGACGGCTGGTCCAGTAAGTCGCA
CGCTTGATACGCTGATAACCAACACCGGAATTTGAGCCGCATATAACCCT
GTGGTGTGTATGGCTGAGACGATACGTCGGAAAGAGGCGCATAAAGGAAT
CAGGATCTCTGACTGCTTGCAGCTGAGATAAGATCTCGCGTTACGGAGTC
CAGTCCAACAGATGGACTCAGGCGAGATTGAAAAAATGCTTTCATGGTCG
GACTCCGAGGACAAGGCCACTTTCAGCTACAACAACACCCCGGCTGGAAG
CCGTCGAGCGCTGTCCCCGCTGCCACCGACTACCAAAACCACAACCCAGC
ACAGGACGCCACCTCAGGCGTCTTCCTCGTCTTCCTCCTCTTCATCCCAC
CTGCCTGCGCCCGCCATGGAAGCTGGTCCTTCACGAAAA

>861 108 0
CAAAAAACAAAAAAAAAAATTAAAAGGTCAGGTTACACAGCAAGACGCCA
AAGTGCCGTTTTCTGAAATAGAGCATTTAGATGAGAATGTTGAGATCATA
ACCATCAA

>862 29 0
TAAAAAAAATAAAAAAAAATTAAAAAAAA

>863 28 0
GCCCTCTTCAGCAAAAAAATTAAAAAGT

>864 38 0
GGCCCTCTTCAGCAAAAAATTAAAAGTGTCTCCGATCT

>865 45 0
AAAATTAAAAAATTAAAAATTAAAAATAAAATAAATAAATAAATA

>866 26 0
AAAATTAAAAAATTAAAAATTAAAAT

>867 30 0
AAAATTTAAAAATTAAAAATTAAAAATTAA

>868 650 -209
ATGTATCAAGATTCAACAATTAAAATGTATGCGGTAATCACAAGTATATG
GATAATGGCCGCAAGGGAGCAAAAGTTGGTCTGCGTCGTTGTTGAAAGTG
TCTTGAAGTGCGATCGAAAGTCGAAGTCGAAGTCGAAGTCGAAGTCGAAG
TCGAAGTTGATGGCAGGACGGATGGGTCACGTGATTCTCGTATGAGCCAA
CACAAGCAACACCAAAAGGCTTTGCGGCGACGACGACGGCGACGACGACG
ACAGCATCAATAGCAAGTCTCAAGAGTGAATGACTGGCTGTTAGCGAGAG
CAAAAGGGGGCTTCCTCTGCTCTGCGGCCGTCCTCTCCCTCGCCAGCCTG
AATAATACCAACAATGAATGCTCTCATGTTGAATATGAATGACATCACGT
GACTATTCTTCTTTCCGCTGCCTGTTGAAGTTCGAGATTGACGACATCCG
CCTGCATTGCGCGCAGACGGCGACGAGAAGGACGCAGCAGAAGAAACAGA
TAGGCTAGACGACGGCGAAGGATAAGAGCAGACGAGCGGCCTGAGCTGCT
GGACATTACCTCGCGCGCCCAACCAACCCCGTCTTCCTCCATCCGGTTCC
CTGTGGACCGCAAATCAACTTTGCTCAGACGGCTCAGACGAACCCGGCCC

>869 132 0
AAAAAGGAGGTCAAAAGAATTAAAATATACTACCTCCTTCAATAAACGAA
TGCATGGACAACGCACCCTAGAAGGTGGAAGAAATACATCGCCGGCTTCG
TGGCTTCCCGACTTTCTGACTTTCTATGGACT

>870 362 0
TGCTGGGAGGTGAGGAGAATTAAAAACCCTTCGATAGGAGACGGTTCCTC
CATCAGGGGTTCGGATGGCTCCACAGTCGTGGAAGTTGGATAATGTCGCT
TCGGCCGCAGTTCCAAATCGTGTGAAGTTCTCATAGCCATTGTTCCATAC
ATTCTCTCCTCATTCCCTCCTTGAATCCACTCTATCCGGTCATACCTCCG
CCATGCTAAGCCCATCTTCTCAGACTTCTTCCATATGTCGAGAATCTGAG
ACCATTCAGTACATTCCGTGAGTGTGTCCATGCAAGTGCGTATTATTCCG
GTAGACACGGCTTGTTCCTCACCCATTGAATTTAACAGAGCTCCTTCATT
CTCGTCATAGTT

>871 38 0
AAGGAGTGTTATGAATGAATTAAAAATAATGCGCTAAA

>872 1102 18
TATTCCAAGGTAGAAAATATTAAAATGAAGGACATATCCGAGAACATGAA
GTGCAAGATTTAAATCCCAAAAGAAACAAAAAAAAACGGCAACAGCGGCT
ACCTGCCTTGTCTATGACAATGTTACCCTTCCCTTAGCTCAAAATGTGTT
GGACACTTTGATAAACTGTTCGAAACATTTATATGCTTCGCCGCTCTCGA
TGGCCCAACGAGCACGTCTCAGGCCTTCTTTCCATCTGAGCCCACCTGGC
CCACGTTCAGTGATCACTTTACCATCATCCCCAGGGCCCATGTTACTAGT
ATCGGCTTCACAAACTCCCGAGATGGCCAGAAGTCCGGCAACATTCATCA
ATACAAAATGCAAGATGGGGTCGTCACGAGGTAACTCGTTTCGCAGGATA
CTTATCAACTTGAGTGCATTCTCCTGGGGTCCTTTACCACCGCCGACTTC
GGACAACGGGTGAGGGGGTAGACCGAAGTCTGCGGCTTCGATGGAGAATT
TCTCAATCTTGGTTGGCTTCAACACTTTCTCGTTGCCTTCTGCGTCGTAT
TCCTGCGTCGGGGTGACCGGAGTAGCCTCTGAGGGGTCACATTCAACAAT
TCTCCAGACATTGGTCTTGCCAGCACAACTGATCTCGTCTAGGTCTTCTT
CTCCGCATACGACCATTGCCTTTGTCACGCCGCTCAGACGCAAAGCATCT
GCGAATACGGGCCCGAGAGCCTGGTACGCTACGCCAACGACTCGAGCTTC
AATGGCCCAGTCTACAGGGTTGGCCAGGGGTCCCATGAGGTTGAAAATTG
TTCTCAGACCAAGGCCTCTTCTGACGGGGTTTGCGTACATCATGCCCGGA
TGGAAGATGGGAGCAAACAGGAAGGCATAGTTTGTTTGTTCGAGGACTTT
GGCTAGGTTTCCTGCGTTGACGGCTTCAATCTTCGGTGCAATAGGGGTAA
CGTGCATAAGGACATCTGCGGACCCGGAGAAGGATGTCTGCGCCCTGTTG
CCGTGTTTAGCTGTCATTAGGAAATGCGATGCAACGATTGATGAGGTTGT
GGAGATGTTGAAAGTCGAGTGGTGGTCGCCGCCAGTTCCGACGATATCGC
AC

>873 609 2
AAAAAAAACAAAAAAAAACTTAAAAACTAAAAGAAACTAAACGAACCAAG
AAAAGTAAACCCTAGAAGAAGAAGGTAGGTAGTCAAGTACTCCACGCAAA
GTGGTTTCGAGTAGCTTCTTACTTCGAGTATCACTAGCGTTTGTCTCAAC
AATATCAAAGTTCTCCAGCTTTGCAACCAGGTGCGCAGCGGTCGTCTTTC
CAATTCCAGGGGGGCCATGTATCATAACTGTGCGGTACGTCCCTGAACCG
TCTTTTCCAGGTTTCTTGAAGTTGGCTCTCGCGTTTGCATGCCAGTTACG
CAGCCAGGTTTGTAGCTTTTCGACAGTGCCCTTATTTCCACAGATCATGC
TAAGTGATGTGGGGGCATATTTTGTAGTCCAAAGGCGGTCATCAACTGCC
TCACGCTTGTCACTAGCACTCTTGTCTTTGGTTCCTGTGCTTGAACTAGG
GGGAGCTGATGCTTTGGACTCAGCAGCACGCTTCTTTTCTTCCCGATCAA
TTTCAGCAGCCATCTCTCTGATTTTTTGCTCCTCAGCTTTCTTCTTTTCA
GCATACTGCTGGGCTGCCTTTCCGTCACCTCCATTTGCAGGGAGTTTCCT
AATCAATTC

>874 79 0
AAGGGAAAATAAAAGAAACTTAAAACTAACAAAATTAACTTAAGTAAGGT
TAATACTACTACTAGAATAATTAAGACGA

>875 178 0
AATGTCGGAGATCGAAATCTTAAAACAGAGACAGACAGAGAAGCGATAAT
TGGAGGGTCTTCTCATTTCAATTAGGTAACTCAGCAACCTCGTCGACTAG
GAAAAGACGAAAAGAGAAGACGAAGCTGCTTCAGCGAAATAATGGATGGA
CCCGGTTGTTTGGCGTTCGTTTGAAGAA

>876 1232 25
TAGTTTTTTTTTTTTTTTCTTAAAAAAGGTCACCTTTTTTCTTCATGTTC
AGGCCTGGGCATCGTGTTTTAAGTAATAGCATTCTGTGAAGCTCAGTATC
ATCTGGCCGCTGTTATTATGGCCTGGTTTGATACAAGACTATCATATCGG
AGCTGATTGAGAGCCTGTCCAATCCGGGTTTAACTGCGGTTCAGCCAGCC
ACGGGTATTGAGGACCATGTTTGCGCAGGACAGGACGCTTCTCTGTTCCA
TTATCATTTGCCCTCTGGAGACTCTCCCGTTTGGAATCACCAGGACTTTC
CTGGGAGCCGGGTGGATGCGGTCTGGGGCTTTGGTAAGATGGTGGTGGCG
TGATGCCCGCTTGTGTGGGGACGGTGGTGTTCGGGCGGGTACAGCACTTG
GAGACGGCGCGACGGGAATGGTGGCGTGCTTGTTTGGGGGAATTGTGGAA
TTGGGTTTGGCGGATTGAGCAGCGCGGGCTGCTATGGTGGGACGAGGACC
TCGTTTGTTCGTGTGAGAATCGATGATGGAGGATCGTATGGGATCGGTGT
GAGGTTGGTGCCGTATATGTATACTATGCGCCGATGCTGGCTGCGCAGAA
GTCGATCGCGTGGAGGGAGGCTTATAATCCTCGGGTCGAGTAGGAGAGGA
CATTGAATAGAAGTTGACTCTAGACATGCCAGATCTCATCGAACGTATAG
CGCTGGGTGTCTCGGTGAAGGTGCCCATCAAGGTGCTGCTGCTGCTGCTC
AGAGGGATCCGGTGGACGAAGACGAGCCTCTCCTCCCCGAAGGACCCTTC
TCAGGCGAGGGTGATCTTGAGAAGGACGACCTTGGCGAGCTTGGGAAACC
GTTGGTAGATGGTGGCGATGAGGGAGATGAAGACGCGGATGAGGGTCGAC
GGGCTTGTTGGTAGGAGGAGTAGATCTGGCGGCAGAGGTGGCCGGTCATG
GTGTAAGTGGGCGCCATGGTGTGGACGGGTGGTGAGTGCGATGATTGTTC
GTTGAGAGAAGGTGAGGAGCCGAGAGAGGAAAAAGAAAGAGGAGGTAGGT
AGGTATTGACTGGTAGACTCGTTATTCCTGGATGGGAATGTCGTAACTGC
TTGGTAAGAGATGTGGCAGGGCTGACTTTTCAACTCTAGCGCGAACCAGT
CATCCAGAGGGCGAAAATGACTAATAGAGTATCAAGTCAGGAAAGGGAAA
CAAGACACGAAGAAACCAGCAGTCATCGTGTC

>877 268 0
GTTAAAAATACAAAGTAAGTTAAAATGACACGCTAGAAGGGGGACACATA
TGTGTCCATGGTTATATAGAAACAACAGTACAATCAGAGTGAGGAGGCTG
TAGCTGTGCTTGCGTCCCGGTCAGCAATACTGCAAGCGGATTCGTCCTTC
CTAAGTTCTAGCAACCTCAACTTGCGAACATGCATGAGCAGCTTCAGAGC
GCCCACAGGGGTCACCCCTTCAACACGGCGGGCCATACCAATGCTCACCG
GCCGCACCTTTTCTAAAA

>878 279 0
AGCTAGTTAGCTAAGTTAGTTAAAATGCTTGACTTTCAAATCCCGCTCGC
CGCGAAGCATTTCTCCAGCTCTTTTGGAAAGCCATACAAAAGAAAAGTAT
CTATTTACGGGCTTCTTCGTGGGAAGATACATTGCTGCCACCGCATTGTT
GGCCTTATATGGCTCTCTGCTCGGGAAGTGGTCAATTCGGTCTTCTGGTA
AAGCATACTCAGGGGGCTGTTGCTATCCCCGATGGCGGGAGGTATTAACT
AGTTGGTCCTCTTCGCTTCCTTCTATTCC

>879 99 0
CAGAAGCAGATATGATTGGTTAAAACGTTGAATTGAACGAATATACGTGC
GTAAAGATGATCAATTTGAGCCTTGATGATGGTGTAGCTATATGTAAAA

>880 1430 84
CAGAAGCAGATATGATTGGTTAAAATATAAATAAATATTTATACATAAAG
ATAGTCAATTTAAGCCTTAATAAGGTATAACTATATGCGAAATTTTCAGC
TTCGTATATGCGGAAACAAGCTGACTAAGCTAATTCTTGACATTAATGGA
ATAGGCTATTGCTAGCAACAGCTATCTCGACGACGCTTTTATTGTTTGGT
AGCTGGTGATCGTTTTACTTTATACTTGACAAGGCGGCTAAATCGACACT
GCAGTATTGACCAACATCTTCATTCAACAATAAGATTGGCAGACAAAGCT
TTGCTCCCACGAATAACAACGACCGAGAGACACATTCCCCCGGCGCAACG
ACAACCTTGAGCTCTCGGTAAAAGGGACAGATATAGCGCACTATCTCGTA
ATCTGACTCGAAACATTAATCCCAGCCTATCAACTAGCTATTCCAAGCCT
CATTCTTTTACCATGGTGAGTCTAAAGAGCATAACCTCGATATCTGATCC
CATACTAATCGCAACAACACATGTCCAATAGGCTCGAAATAGCGAGAAAG
CACAGTCTATGCTCTTTCGGTTCCGTGCCGCTCAAGCTGCCGATCTCGGA
ATTCTAGATATCGGACGGACACGACGCCCAAAAGCTATCACTTCGATTGA
CTCTATCCCAGTTTGCGAAAAATGGCGCGGCCAAGTTCTCAAAGAAATAT
CCCGAAAGGTCACACGTATTCAAGATCTTAGTTTAAGTGATTTTCAAATC
AGAGACCTAAACGATGAGATCAACAAACTAATGAGGGAAAAATGGCTGTG
GGAAGTTCAAATACGAAATCTGGGAGGACCAAACTACACGCGCGGTGGCG
GGAGAGTCTACGATGAGGACGGGAAAGAGATTCCTGGTGGTGGGAAAGGA
TACAGATATTTCGGTCGAGCGAGAGAACTTCCTGGAGTCAAGGAGATGTT
TGAGGCAGCGACGAAAAAGAGAAGTGCCTCTGAATTGGATGATGCGGGGG
GGCGAAAGATGGATATTGAAATGTTCAAAAAACATGTTGATGCGGCATAC
TTTGGCTACGGCCTAGACGAAGAGGACGGATCATTACTAGCGTACGAGAA
GAAGAAAGAGAAAGAGGCATTTGAAGCTGTGTTGAAAAAGGGCGACGATA
AACCCATTGATGGGTGGGAGCCGTTGCCAGGTGATCAGGGTGATGGTGTC
GAATGGCAGCTGCCCACACTAGATGATGTCCAGGAAGAGCTAGTGGAAAG
ACGAAGAAGAAAGTTACTTGACAAGATTGGTTAGCATATCCAACAAATGT
TTTGTGGATCTGATCCTGGAGTAGTGGTGTCTAGAGGCTCCCATAGGATA
GCAATATGTATAATTATTCAATTCATCTAAAATTACATTCACTATTGTAC
ATTGTAGGGGTATATTAAATATCAAACAAA

>881 453 0
GTCCCAGGATATTGTTTGGTTAAAATCCGAAATCGTTAGATGGATAGAAG
GAAATCTAATGGATAAATGGTATTTCTCAGTCCTCGTTGATCTATACACG
CGGGTGGAATGCTTACTCGCTCTTCGCTCTATAGGGGTTCAATCAAGAGA
AAACATATTGCAACAAGTACGTGTGGGAATTTGTGATACCCCTTCTACCT
AGCCTGCTATATCCTGACATAGTGATAGAGTCCACTGCTGTCGAGACTTT
GCAAACACAATTTTCGGGGTATGGAAGTACATCGAAGATTGTTGCAAGAT
GCCTTGACCGAATAAATTTGAAAGAGCCGCTGGAAGAGTGGTCAAACGAG
ACTATCTCGAAAGTTGTTGTTGCTTTTATTGACGAAAAATTTCCGACTGT
TATCGCACTTAATAAAATCGATCACCCGGATTCAGATAAGGCACGTCCGC
TCT

>882 31 0
TTAAATTTAAATTTAAAATTTAAAATTTAAA

>883 39 0
AATTTTAAAATTTTAAAATTTAAAAATTTAAAATTTAAA

>884 66 0
AATTTTAAAATTTTAAAATTTAAAAGTTTAAATTTAAATTTAATTAAATT
AATTAATTAATTAATT

>885 31 0
AATTTTAAAATTTTAAAATTTAAAATTTAAA

>886 32 0
AATTAAATTAAATTTAAATTTAAAATTTAAAA

>887 375 0
TTTCGCGTATAACGAATATTTAAAATCTTGACACCGTTCAGAATATTGTA
TAGCAGAAGTCCTTACAGGCATTGGTGTTAGTGAATAGGAGGATATGATA
TCGTTACATTCGTTTCATTGATCTATTTTACAAACGGGTTAAGCCCTTGC
AGTTGGCAGTTGTAGTTGTAGAGATACATCTACATTTCCAATGTCATTTC
ATCGTTCCCTAGCTCTATATCCGCTGTAGCTGCAGCCTCTTCCTCTTCCT
CACTTGCAGTCTCCTCGAAGTCCTCAAGGCCTGCTTCTGTTGCAAGGCTA
TCTGCTATCTCACTGGCTGCAATAGCAAGATTAGACTGGGAAACTGCATA
TGCCTTTGTACTTAAAAGCCCGGCC

>888 1583 65
TTGATATCTTCGGCTGAGTTTAAAAATAGTCCGTTCTAAACCAGCTGTTT
AACGGGAGAGTAGATTTTTGTCTTGCTTTGATTTGTTCCTGTAAGATAGC
TGTGAAGTAAAGCCTGGGTATATGGGGGTATGGCAGAACGAGAGAGAAGG
TCCTGTGGGTCTAAAGTGTTCAAAACAGTGGTTCAACAGGAGCATATGTA
GGTGAGACAGAGAGCCAGGCGAGACACGGAGGGACGGCATATGAAAGTAG
AAATAGTTGTCGAGTCCTAAAAGAGCGCAGGCGCCATGGCAGGAACAAGT
AACGATCGGAAGGCGAGCATCGCAGCAGCAAAAGAATCAACTGGACCCGA
TATAAAACGGTTTGGAGTGGAGAAGAAGGCCCGAGATACCAATGGTTAGT
TGTAACGAGAACTTTCCCTGGACTGAGAATGGCAGAGAGAAGTAAAGACC
AGGTCGTTCGCATCGGTCCAAGAAAAAAAAAAGAACATCGGAGAGGTTGA
AGGAAATGTAGAGGTGCTGAGTGGTGCATGAGGAAGGATGCATCCCCGCG
ATCAACCTTGACAAGCGCATCATCTTAGCTAACACGAAACGTTACGAGTC
ATTCTGGACTCGAAACCTACCACAACACAACGCCTTCATTATCTTCTGCA
TGAACGTAGGCTCTGGTTCTGGAGCCCTTCGCGGTTGTTGTGCCTGACTC
GTCATGGCCTGGTTCCCTGGGGTGTTGACTCGATTTCCGGGAAGATGTAA
ATTAGAGTTTTGGAATTGAGCTTGTGTCGAAGCTGTAGGTGTCGTAGCCT
CGAGTCCCCCCGCCACTCCGTTTTGACGTTTGACTTGCGGCACGCCTGAG
GCGTTTGGCCGCTCTCGCGCTTTCCCAACTCCGGCTTTTGCAGGAGAAGG
GGGCGGGGGCTGCGCGGCGTTTAAACGGTCAGCAGTGACACCAGGCCGAT
GGGATGCTCGGGGGGCTGCAGAACCATGGAGGTCACGGGCAGAGCTGTTA
GGCAGAGCATTGGCGCCGTGCAGGTGGTGGTGAGATGAGTATGGCTTTGC
CGCCTCCCAACCCTTGCCTCCATTAAGCTTCATCCAGTCGTACTCTCCAT
CCTCTACATCTCCCGTGTTCTTGAGAGCCTGGGTGAAAAGGTCACGCAGA
TAATCGTAGTCGGGTGTGTCCTCGAACCCGAGGTTGCGGACGTACGTGAG
GTATTTGGTGAACTCCTCAGGGAAGCCTTCACAAAGATCCTTGATGACGG
TAGTCTGTTTCTTCTCTCCGATCTTTTCGTACTTCTGCTTGTTAGTAGCA
GCCTTGAGTCCCTGCCATGGTAGACCACCACGTAGGAAATACATGAACAC
GTGGCCGAGGGCTTCAAGATCGTCACGACGTGACTGCTCTCTGCCCAAGT
GGGTGTTGATACTCATGTACCGAGCAGTACCTGATAGGGACTTTCTCTCT
CGGTAAGGGATGTGCTGTTTGGTTTTGGGGTCTCGGTACTGTTTAGCCAT
GCCGAAGTCAACGACATGTATGACATTGCTGGCCTTCGAGTTGGGCCGGC
CAATTAGAAAGTTGTCTGGTTTGATATCACGGT

>889 655 17
TTTTTTTTTTTTTTTTAGTTTAAAACGTATAATCATTCTATTATACCCAA
TTTACTTCCCCGAAAGCTTTATTTTCCAAGTTATTATATATCTGTTGTCT
AAGTAATTCCAAGTCAAGGCATCTATCATCCGATCGACCGATTATAAAAA
TCCCAAGTCCTCAGTCCATCCGCCTTTTTAGAATCTCAGGTCCCAGCCAA
TCTTGGGTCCAAGTTCAGGCAAAGCATCAGCAACACTCTGCACATCCTTG
TCGCCTCGTCCACTCAAATTGAGCACGATGTTCTCACCCTTCTTCATCGT
CTTAGCGAGCTCAATTGCGCCGTAAACAGCATGTGAAGACTCGAGGGCTG
GAATGATACCCTCCAGCTGCGAAATGGTCTTGAATCCAATTAGAGCCTGT
GCGTCAGTGGCAGCAATGAACTTGGCCCTAGCAGAATCCTTCCAGTTACT
TAACTCCGGCCCAACACCGGGGTAATCCAACCCAGCAGAAATGGAATGGG
TGTCTGAGATCTGGCCGTGTTCGTTTTGAAGAACGTATGTTCGGACGCCG
TGGAGCACACCCTTCGAGCCCCCTGTAAGGGTAGCTGAGTGACGCGCGGT
GTCGACTCCGTCACCCCCGGCTTCTACGCCAAGGAGTTTGACGCTGGGAT
CATTG

>890 432 0
TGATTCTTATAAGAATCGTTTAAAAAGAGCCAATACCCAGAATTTTGTCA
CAGAAGCGCATATTCAGAACGAAAATAGACAACTGGCATTAATGTATCAG
AAAATAGGTGAAAAATACCCTCCCAAAGGTACACCTCCTGTGCCAGTTGT
GCAGCCTGTGGTCCCGCAGCATTCTGTTTATCATCAACAACCCTCCTACA
ACTCTCCTCCCACGCTTCAACCTCTCCGTTCCAACCATCCGCTCCCTCCG
CGTCTAGTTCCCCCGCACCCAACACCCGGTTTAATAGTGAGCCAGCAGCA
TACGCGCTTCCCAGGTGCTGCCACAACATTTCCGCCCTTTCATCAGCCAC
TCCTGCCAATCTTCCAGCCGCAACCATCAACAGATAACCTGAGTGCCGCA
GCTACCTTGACTAATCCTGCACCTATAACAAT

>891 630 1
TGAGATATTGCTAGCAGGTTTAAAATTGCATCATATGCATTGTATCTAGG
CCATCACTCATACGAAGTTAGTCAATCATACAATCCTTTTCGCAGGAAAG
CCACCTAGGGGCAAACGTATATCAAGTGTCGGTTGTATTGCCTTTCCCGA
GATACTCCGTCAGAATCAGGAGATATGGATGTGAAAATGCTCATCGTAGT
GGAATATTTTGCGATGTGCGGCAAGCGGCGTCTGTTATTTTCCGTATCTA
AACGAGAACATAGGGAGCATCTGTAGTCAGAGTGTCTGTTAATTGTGAAA
TCAAAAGTAGAGCAAAGACCGTGGAGAAGATAGGTGCATAGAACAGATCC
CGCGGTCAGTAATTGGGCTAACAACAGAACAAGGCAGAAAAACTAGGTGC
AGACACAAGGATCGAACTAGTCTAATAACGGCCTCGTGGGCTTGGTATAC
TTGCATGAGAAGGAAACTGAATTATGTGTAGATCCGAGTACTGTAGTCTT
CAAGCAGTTACTCAGCAGCCTCTGGGGTACAGTATGATGATCGTCAATCA
GAGGTCCAGATCTCATAGCTGCTAGCTACTATCCAAGGGAAGTGCACTCA
GTGTGCACAAGCTCTGCTCAGACCTATTAA

>892 53 0
GAGAAAGAAAGGAAACGGGTTTAAAAATAAAGTTAAAAAGGACTGCCTCT
CTC

>893 30 0
TTTAAAAATTTTAAAAATTTTAAAAATTTT

>894 33 0
AAATTTAAAATTTAAAATTTTAAAATTTTAAAA

>895 27 0
ATTTTAAAATTTTAAAATTTTAAAAAT

>896 32 0
TAAAAATTTTTAAAAATTTTTAAAAATTTTTA

>897 52 0
TTTTTTTTTTTATTTTTTTTTAAAACAAGGAAATAGCTGAGTCAGATTGA
TG

>898 65 1
TTTTTTTTTTTATTTTTTTTTAAAAGAATAAATATAGTAGAATTAATAGT
AAAGACGGGTAAGAG

>899 144 0
TTTTTTTTTAATTTTTTTTTTAAAAAACCCCAATAGTAATTAAAATTAGA
GACATGTATCTATGCTATGTTACCAAAAGGTAAAAGAAGAATAGTAAGCG
TGAATGGGTAAGCGTGGTTGGTCTTGGTAATCATGGTAAAAAAA

>902 26 0
AAGAAAAAAAAAAAAAAAAAACAAAA

>903 26 0
AAAAATAAAAAAAAAAAAAAACAAAA

>904 26 0
AAAAAAAAAAGAAAAAAAAAACAAAA

>905 26 0
AAAAAAAAAAAGAAAAAAAAACAAAA

>906 26 0
CAAAAAAAAAAAATAAAAAAACAAAA

>907 872 30
CAAAAAAAAAAAATAAAAAAACAAACCCGGATAGGTCATTAGATACCGGT
GGCAAAATACTCACGTATACATGACGGTCATCAGGAACAATACAACAAAC
GTGCGGGATATCAGCTAAACAGCTTTCTCAAGGGGGAGGGCTTCTTCTTC
TTCTTCCTTTCCTTCTCCTTCAGCTCATCTTTCTTATGCTTGCTCTCACT
GTGGGACCGAGACGTTTTGGAGCTTTTGGAGTGCCTGGACGAGTGTGAGC
GGCGTGAATACTGCGAGCCCGTCTCGTACACGCTGCCTCCAACATATGAA
GATACTCGAGTTGGCGCGGGGAGTATCCGGCTGCTTCTGACTTCGCTTCG
ACGGTCATTATCGTACGCGTGCTGCTCGTTAAGCATCACACGAGACATTG
CTGCTGCTGTGGGCGTGATGAACTCCCCGTCAACAGATGTTCCACAACTC
TCAGCCTCAGACTCTGCCACTCCCCTTCTCCAACCTTCAATGCGGCTCAT
GCCAGAATTGATTTCAAGCAGCTCGTCCACCATAACAGGAGCTTCGAGTT
GCCGTTCTTCGACTCCTTCTGGCTTCGATGAGATCTGTTTTATGATCTTG
TATCCTCCAAACATGACTACTGTGACACCGATACCCACACCGGCTGCGAT
CATGAAGTGTGGGCTGGCCAGGAGGGCGAAGACTGCTGGTGCACTGGCTC
GCAAGGTCGCAAGGGCTGTGGGACCGAGATCAGACACTAGCTTGCTGATT
TCAGCCAAGGTGAGAGCAACAGCAGCCATGGCATCTGGGTTTGACTGCAG
GTGAGCAATCGTTGCCGTAACCGAGTGGTGTGCGCAGTCAGCTTCAACAA
GGAGATCCTTGACCCTCCCTAC

>908 184 0
AAAAAACAAAAAATAAAAAAACAAACGGCTTATATAATCACAAAAAACGA
TGCAAAAGGGTGTGTAGTAAGACAGTCCCGTGTCCCCGGATATATTTTTG
AAACTCCCGCCAACGCCATAACCCCGTCATGTCAAGCCATCATTAAAGCC
TGTCATATATACACCAGGCTTGTAGAAACAAAAA

>909 26 0
CAAAACAAAACAAAACAAAAACAAAA

>910 479 0
CAAAACAAAACAAAACAAAAACAAACACAAAACAAAAACAAAACAAATAC
GACCAGATTTCTTGTCGAGCTACACACTACCTGACCACAAACCATTATCG
TTATTCTACCCGTTGATTAGACATCACGCTATAATGCTATGAGCTAGCTA
CAAGGAGACTATCTGTGCGATAGTTCTCGTCAATCTTCATATTGAACGCA
TCCATAATGGCACCACCCACTGAGAAACGCCCATCCAGGGGCTAAGAAGT
GTTAGAGGAAGACCGCGTGGCTCTGGGCGTGGTTGAGGCCATACCTAGAG
ATAGCTCAGGGTAATCCTTCTGATACTGACGGAGGTATTTGGACTGCTGC
CATAGTAGAACCAGCGGCGTTAGCAGAGCACGGTCATGCAGCTAGATTCG
TTGACTGAGGTCAGGTGAGACTTCACCAGGCTCTATGTACATCGTATATC
TCTTGACGAGTGCCAGTTACGCTACGGAA

>911 31 3
CAAAAACAAAACAAAACAAAACAAAAACAAA

>912 1631 30
GAAAAAAAGAAAAAAAGAAAACAAAAGAAAGCTTAAGAAAAGATAATAGT
ATATACGTTGAGAAGTGGGGAAAAAAGATACTCCAGACAGAAGAGAAAAG
AGAGAGAGAACCTCCCCCGCTGACAAACAACCCCTGTCTAACCCAGAACC
CCTGCAAGTCAAGGGGGAAGAAATAAAAAAGAAAATAAGAAAATAAAAAG
AAAAGAGAAACCACTGAGCTCGCCATGAGCTGAACTCAGCGAGGGCTGAG
AAAACGGCTCGCCCCATTTTTATGTCATGGATCGGAAGATGCAATCGTGT
CTTTCCGAGTATCTCAGCATAAAAAGGGAAAATGCTGTTCCGGAGTGAAT
CGGAGGCCGGAAGATGGGGCTCTTGCGCTCTTTTTGCTCTTTCCTCGCCT
AAGTATGTTGGTTGGACGTGAACGCTAGGCTGAAACATTAAATCATGGAC
CTCTGTGAGCAATAACAATAATGGGCCTCCCACCCTCCATGTCTGGACGA
CTAGGGACTATGTAAAGTGTAATCCTGATGCAAAGGGGAGAAAGTAAGGC
AGGTCTCGAAGGGCGCTTTTATGGACATTAGATTTTCGTTAGGGAGTGAA
TAAAGAGCAGAGTCGTTATCGTAGCATGGGCGAGGCGAATCATTCCTCCC
TCATGGCTTTGCATCGGCCTCGCTCAAGGTGTCCGTTGCGTGCGGTCGAC
CTGGTGAAGGCGGCTCCACAGTACGGGCATTCGGCTTTGACGGAAAGACC
GGCCTTTTCTCTCTGATGGCGTAACAGGTTGCTGAAAGTTGAAAACGATC
GTCCGTTGCATCCATGGTCCCAGCATTGGGGCTTGGAGCGAAGGTCAGCT
TCGCTTAGAGCTGTTGGAGACGGGGAGCTGGAGGACTGTGTTCGGTGATG
AGAGTGGGAAGGTGCCTGCGCGTGAGAGCGCGAGAAAGTCGGGGAGCTTG
TTGATGGGGGGTGGTTGGTAGTGAAGGGACAGGTGTATAATAAGGTGCTT
GTGGGTATGAGGTTGCGGAGAGGCCATACTGGCCCTGGGTGGTGGGTATT
GAGCCATCGAGATTTTGGAGGTGCATGTCTAATGGTTTCGAGAGGTCTGA
GTAACCATGCGCAGACGACATGGACTGCCTGTTGCTTCCGGGACAGTTAT
CTGGCATGGCCCTGCTCAGCTTCTGTTGGTCCGGGTATACAGTCGAGCGT
GGAATGGGGAGAGCCATGTTCCATTGATCTCGGCTGAACTGCAGGGTTGA
AGAAGGATGCTGCTGCTGGTGATGCTGTGGTTGATCGTAGATGCCAAAGG
CGTCCGAAACACTAGATGGACGGGATGGTATATTGCCAAGTGGTGGAGAC
ATTGATAATGACGCTGTGCTAACAGTGACTGGGGTGTCTACGTTGCTGAA
TTGAAGAGAATCAAAAGCGGAAGCACCGTCAACGTTGTAGTCGGGGACGA
ACATGTTGGGATAATCTAATACAGAAATGGGCTGAGACTCGTGCATGAAG
TCGGACAAGGGCGTGGGAGGCGACACCTGGCAGACGAAAGGCCTGTATGA
TTGACGTAAGATGATAAGAGGTCAGTTGGAATGTAAAAGAACAGTCTCTT
TTTGTTATATGATGGTTGCAGTTCAAGGCCG

>913 257 0
GAGAATGTAATAAAAGGAAAACAAACCCAATTTGTTTGTTGTTTGGTTAT
CCGATTAGCCACAAGATCCCAACTCGGGGTTCATGAACATGCCGATGTAA
CATATTAGGGAGGCGCCAGGGTTAACAGCGTCATAGGCATAGATGAGACC
TGCGAAGAGGAGGGACCAATGCCAGAGCTCGACGAGGCTCTTGACCTGGT
TCGGGTCAACCTCTGTCTCGATTGTGGGATTTTCTTTTTTCTTCTTTCTT
TCCATTT

>914 630 9
GTATTACTAGACTGACTAAAACAAAAAAAAGAAAAAAAGTAGCTCGCTGC
ATAAGAAACTTACATAACCCCCATTCCTTGGGTTCCTCCCGACTCTATGG
CAAGTTTCAAATCTAGCTTCTGAGCTCCGTGGTAAACAAAGATATATCCC
AGCACACCTTTTTTAACGTGTTTTAGTATCTCATCTTTCCTGCGTTGCTT
GTAAGTAGAGTGTCTGGCGGAGCTTTCATATTAGGAATCTAGTGTACCAA
TGCTCAATCAAATGCGTTGGCGCAACTATCAATGTAATTGTCGGTTCTTT
TCTGTCTCCGACTGCCTTTCCGTCCACCATATTTGCTATTGAGAGAAGTT
AATGCGTATGTATTGAGAAAGGAAGTATCATCAAGACTAACCGATTGCCT
GTATTGTTTTACCAAAGCCCATCTCGTCACATAGGAAGCCACCCTTGGGG
GCAGCAGATGAGTTTTCACGGTCACGCTATGTTTGTTAGTATTTGTGTTG
AAGCATGATATAATGGAGGAACTACCATGAATCCAACCCAAGAAGCTTTG
ATAATGTTAGCTAAGTTATTAAATATTGGACGTCAGGTTTTGGGGTATAC
CTGATAATGGAATAGACTTGTCGTCATGTT

>915 40 0
CCCTATTTTCCTTTTCTAAAACAAAATACAAAGTTTTTTT

>916 47 0
CCCTATTTTCCTTTTCTAAAACAAATACAAAGTTTTTTTTCTCTTCG

>917 1252 36
TTTTTTAACAAACTTTTAAAACAAATACTAATAATAGTAACTACAAAAAG
GTAATAGTTACTAATAATAACTAATCCAGCAAATGGTATGTTGGGTAATC
ATCGCACGGCTCAGCCCACATCCTGAAAAGCGAGCTACTTAATAGATATA
GAACGATAAGAGAGTATGTTCCTTCTTATCGTTTGCAAGTGAACCCATTC
TCGACGATATAAAGGGGGAATCCCATTAGACCTTGCCAGAAGGGTGGAAG
ATGGGCAGCTATGGCCCGGACTTCCCGAGCCCCAGTGTTGCCGACAAACC
AATAGGTATCCAAAAACACAATCAGCGCAAAAAAGTGAGCCAGGATAACA
AGGGCCCGTGGACGGCCCTCTGCTACAAGATCGATGAAGCGAGGATCCAC
GATAAAGGGGAAAACGACAATTCGCCGTCTTATCGGGCCGGGGGGTCCAT
CGTAGTTGTGAAGTATCCGGAATATACTGCCGAGATATCCCATTGCTCCC
TCGTACGCAACCCTGACACCATCATCCCAGAAAACCGGGTCGTCGTTGTC
ATCAGGATCCTTGCTTCGAGCAGTCAAGATATGTTCAAAGCTTGGTCGAG
GATCAGGAAAGTCGTGCTGGGCATTATCCTCGTCTAATGTTAGTGGGGTA
GATCTGATTAGTTTGGCTGTGCAGGTGGAGGGATCATCCCCAATAGCTTC
CATGGCGGTTTGAAAGAACTTCGCATTGCTGCTAGTTATGCGAAGCCACT
CTATGGGAGGCGCATAAGGTTCCAGAATCCGTTCCGAGAGCATCACGAAG
GCTACAAGACGCATAAGATGAGTGGTAAGCATAATCACATCGGCCTTCTC
CTTTGAAAAGGAGATAAGCTCTTTATGATGGTGCTTGAATGCAAGTTGTA
GATAACGATGGTGATGCTCTAGCATCGAGGATTCGGAGATAGTGGACGAT
ATTTTTCTTGCTTGATGAAGACTGGTGACAGCATAGATACTGTACAGCAG
TCCATCCGACTGGAAGGCCATTCGTGGGAGAGCATCGACGAAGACCTCGT
AAGACGTCTCCGGGTCGAACGCAATTGTCGGGCCAGTTTCGGTAATATAA
AGATGCATCAATTTGAGCTCCAGGATCCGCCGGTCTTTCGTTTCTGCGGG
CTCACCCGCTTCCATAGATTCATCTTTAGGAAGGCGATCATAGATACAGG
GTTCCTCAACACGCTCGCAGTTGCGGCATACCGGCTTGGTCTCATCACAC
TT

>918 26 0
AAAACAAAACAAACAAACAAACAAAA

>919 27 17
ACAAACAAACAAACAAACAAACAAAAC

>920 50 12
GGCAACTCTAAGGCAGACAAACAAACGAGCAGGGAACCCAGCAATGAAGT

>921 119 0
GGCAACTCTAAGGCAGACAAACAAAGTAAGGTCCCTCTCCTCATCGTCGC
CGTTTAGCTATGATACAACAGACTATGATACTGACACCAACCAGCGAGCA
GGGAACCCAGCAATGAAGT

>922 196 0
GCTTGTTCGTGACCAGGCAAACAAATGTTTAGACATATACTTGCAACGGA
TCCGCAAATTTACTTCAACCATGGCAGATACCGCACTCCCACCTCAGGAA
CGGGCAGACTCGTCTGTAGCAGCAGCCAGACTACCTAGCCCGGCCAACAC
GGCAGCATCGTGGGCCGGATGGGCAATCTCCTCATTCACGAGTAAA

>923 375 0
ATGGGTTTGATCATCGTCAAACAAACTGTCCGTTCGTGGCTGCCCATCCT
CTTGGGCACCACCGGCAGTCTCCGGTATAGGCCTCCCTTCTTCGTCCTTG
GACAAATGGAGATTATCCAATGATCCAATCAGGCCATCACCATCTTTGTC
TGGTTTAATTTCGTGCGTAGCTGTACTCTGGTCATCTTGAGCCGGAAGGG
TATTGGAGTTCGCGTTCAACTGGGCCAACGAGCAGTTATCAGAATTTTCA
TCACGGCCTTGCGTCTTGGGGGGCTCTGATTCAGTACAAGAATGCATGGC
AGCAATCTAACGAGCAAAGGAATGACGTTAGCATTAACAGAAACAGCTGC
AATCAACCTCCCCTAGTACTAAAAA

>924 562 0
GGCACAGATTCAACTGTCAAACAAAGTGAACGCCACAATCTGAACAATAT
TTTGATGCAGCTTCGGAAATGCCTGTGCCACCCCTTCGTCTATTCAAAGG
CCATTGAAGATAGAGGCGTCAATTCAACCTTACTACACCGGAACATGGTT
GAAGCATCAGCCAAGCTCCAGCTTTTAGAGCTTCTACTACCCAAGCTCCA
GAAGCGGGGGCACAGAGTTCTAATATTCAGCCAGTTTTTGGACTTTTTAG
ACATTGTTGAGGACTTCTTGGATGGCCTTGGCCTTGAACATCTTCGTCTT
GATGGCAGCATGACGTCGCTGAAGAAACAGAAGAATATCGATGCTTATAA
CGCGCCGGGTTCCGAGTACTTTGCATTCCTCCTTTCTACGAGGGCCGGTG
GCGTTGGCATCAACCTAGCAACAGCAGATACAGTGATTATTCTGGATCCC
GACTTCAACCCACACCAAGATATACAGGCTTTATCCAGAGCTCACCGAAT
CGGGCAGAAAAAGAAAGTCATGGTTTTCCAGCTGATGACTCGCGGGTCTG
CTGAAGAGAAAA

>925 559 4
AGAAGATAAGTCAACTCCCATTTTTTAGCTCTATCTATATCAGAACGCAG
AAACATGCAGTATCGACTCGATTGGGCAAAAAGGGGGGAATCAGCAAGCA
AAAGAAACCAAGACACCGTAGGATAACCACATAAATCATCATCTTAAGCA
ATTTCAGGCCCCCTCTTCTCTCCTTTTTTCTTCGGTCTCTTCTGTCATTA
GCCAGGAAAACATTTTGTATGGCCTGCAGCTTCATGCCTGGTGCCTTTTG
CTCGTGTCGTGAAAAACCCTATTTGCCGGACCAATTAGGGTAGCGCCATG
GGTAGGAAAGAAGTAAGAGATGAAGGGAAATAGTAGAGATTCTCCTCGCA
GGCCTGTATTCCTCCCAGAAAATTGATCGAGCAGGAATAGCATGTCCATG
CAAGGAGAAACAAACTGGAGGAATATCAGATACATAGACAAAAAAAGAAA
GGGAAGAAACTGGCATTTTGAAAGGATAACACACAAATGAGACACGGGCG
ACGCCCTCGAGACAAAGGAGTTGGATCGGCATACATTAACAGACCTATTC
CGCCACACC

>926 437 0
TACAAACGAGGAAAGACGAAACAAAACAAACTCACCAGCTGTATTCTTCT
TTTTTGTTGCAGCAGTGGACGCTTTTGCTTTCGTTTCCTTCTTTTCCTGC
GATCTATATTTCTCTACACGGAGTAATAGTTATCAGTATTTACTTGTAGT
AACTAGCCGGGATAGAAAAGAACAAGTCATACTGGTCAAGTAGTCGACAG
ATTTGTCCACGTCATAGTAATAATGCCATAGAGTCTCCCATATATCGTCT
TCTTTAGCTTCTATAGCTGGTATCTGCGAGCGTAGCAGCTGCTGCACCTC
TATTGTCGCGAGTCGCATCTGTTCGCGGTCTTCGGGAGAAAGCTCATCGT
CATTGTCATCGATTTCGTCGTCCAGGTCGTCATCGTCATAACTGATATTC
TTCACTCTATGGCGTGACATATTGCGTATTTCTTTCT

>927 253 0
TTTTAGAGAAAAGACAGGAAACAAACTGTAAGAAAGAATGATGCCATCCA
GGATATAGATAGGTATGCCGCTTCAAGAATGGAGGGAGGATATTCAAGCA
GGCTAGCTAGGCAGGTATTAATGCAGAAGAGATCCAAACCAGAGGAAGAA
ATAAGACTAGAAGGAAATAAGAAATGAGAGTAGCAAAGGAAAGACAAGAG
AGAACGTAGAGATGTATCAGAGAGAGAAAGAAAGAGAAAAGAGAGAGAGA
GAG

>928 952 0
GTCGGGGGGAAAGTATGGAAACAAAGAAGTATAGGGTAAAAACACATAAA
ACGAATGATAAGTTGGTTCGGAGGTATTTGTATATATATTCGAGGATGAT
GATGAGTGAATCATCGGTCATTGGAGAACTTCCGGTTTGTGTCGACTGCG
GTTGAGGTTGTGGCTGCGGCTGGGGTTTTGTCAAAGGGTTTGCGCCTTAT
CAGGGTTATATTCTGCATCTTTCCGTAAGGTGGGAGAGATATGTCTGCTT
CGTAGCAGAAATTTAATGGTTCGATCAAGTAGAGCACAAAGTTTGTCGCC
GTCGACAAGGGCAGAAAGTTGAGATGTATATGTTGTTGAGAGGACAAGCA
TATTGCCGAATTGACTATTATTGAATCAAAGTTAGTGTGACAACTCAGAG
TCAAATTGTAGTGACAAGTAACATACGCATGAGCAGTTCCAAAGATATTG
GTGACTATGGGGCGGCCTTCTACTCCATCAAACGCAACAGTGCTGTTCAT
AGCAGCGTTTATGCAGACCATGCATGCATCGAAAACCTTAGGCTCCAAGT
CGCTCAGTAACGGCGGCTGCGGATCGTTTGATGGTGTCCGGACTGGCGGG
CCCATCTCACTTGTGTATCGCTCCATTTTCTCCGCCTGATGGACGTGAGA
AAGCGATGGAGACACTTGAGACTGGGAGCTGGAGACGGTAGACTGAGAAG
GGGATGAAGCAGGGACAGGGTTGCGAGGCTTAGGGGCCATTGGATGCAGG
GCATGGTGAAGCAAAGGTCGGTGGATGAGGTATTTAGCGCCATAGTATTT
CCCGCGCATGCGTGCAGTGTTGATATCTTTCGCCGGTGGGTCAGAATCTT
CCCAACGCATGTACTCGGGGAGACCACTGCGCCATTGCTCAAGGTTGAAG
CTTAGGGCCTCTTGGATCTTGGTCGACCAGCGGGCCTTTTCACCACCTTG
CT

>929 319 1
TCTTAGTGCTGTAGTTGGAAACAAACCCAGTGACAACTCCAAGTATAACG
CTAGCCCAGGGCGGGATGAAGCCCGACGCAGGAGTGGCAGCAACAAGACC
AGAAATAGTACCTGAGCACCATCCGACCATTGACCACTTCCTTGAAAGAC
GCCAGTCAAGAAGCACCCAGGTCATGGCGGCAAAGCTTGCAGTTAAGTTG
GAGTTCCAGCAAGCCATAACAGCACGAAGGTTGGCTCCAAATGAAGAGCC
ACCGTTGAAACCTAGCCAGCCGTAACCTAAAGGTAAGTACGGTTACCGTA
GTACTAATTAATTACTAAA

>930 827 4
AGGGATATATAGCTGCTGAAACAAAATAAGCTCGGTCGACAGGGTTGGCT
GGCCATCTTCTCGCATCGCCAGTTAACTAGCCGGTGAGCTAGTAGTATTA
TTATTACACTTATAGTCCATTAGCCCAATGTTAATACTGGTGCTCCGTAC
TGTGGAGAGCATGCTTGTTGCTTCGTTTGCCCTGCTTTCTTTCAAGTTGC
GGCGCTCCTTTTCTTGGTGGTGACCAGGAAATTACTGTGGAAAAGATATA
AAGAGATGTCGAATCTCCAGTTTAGCATTTCGCTGTCTATATCTGGGGCG
AAAATCGCCTATGCTTTGGTATGATATTGAAAAGTCGACTGGCCCGTCGA
ATATGAAACTGCTTTCAGGCCGAAAAATGATTGGTTCGCTGTGGCGACGC
CCTTTTGACTTGAAGTGCTTCCCTGAGAACATGCATGTCAGGAAGACCCG
ATGAGCAGAGCAACTCGTTCCGTGATAGCATGGCTACCCGTATGAGCCCT
GTAGCATCCACACAGCGACTAGCGTAACCATAGTCAACACTTATATCTCT
AGAGAATTTCATGTAAGGTTGAATTGATGTCGTCGATATAAAGTACATCC
AGTTAAGGAAGACGAGATTTAACTAACTACAGTTGGCACGTGATATGTGA
AGTTTTAGGTGATCGGACTTCGCAGCCTTCAAGGAGTCACGGCTTTGGAT
AGAGACCGTCACCAGGCAGGCCAGTCTCCTTGCTGAAGCAGGACGCTCTC
TATGTTTAAACGCAGCCTGGCGAAGGCTCTTCCTCAATCTATACCAACAG
TCTCGAGATTTTGCTTTTCTGGCGGCA

>931 478 5
AAAAAAATACCATAATTGAAACAAAAGCAAAGCAAAGCATGGCATGGCAA
ATCAAAGAAGACCCCTAATGATGGCAATAGCCTCGACACACCCGTATATT
TCAAAGACGGGATTCCAAAAAAGGGGGGAGGTGACGCCCCGCGAGCAGGT
CAGCGGACTACAACCACTAGTCAAACCGCGGTGACCTGTCCTCTATATCC
ATACGGTCCGCACTGCCGCCGCCAAATAGATGTCCGGCCTCACGGCAGTA
GCGGGCCTCTCGTCGTACACTGCCGACTTCACTCGCCCAGCAAACGACAG
CGGCATCGACGACGCCGGCAAGAACTCCTTCCATGGCAGATAGAACGCCC
CATCCAATCGTTCCCGCGATCAAACCAACAATGTAGGCGTACAAGCTGCC
ACGCATGGTAGAGCCCTTGCTACCATCTGCACCAGAGACCTGCAGACTAC
GGGCAGTAGATACCCAGCCCCCGAAACC

>932 309 0
AAAATAAATAAAGAAAATAAACAAAGTTAACCTAACGAAGGTAGACCGTA
CCTAGAGAAGGACCATACCAGAAGATTATATAGTGTTCCCTGCGGGATAT
ATCAAGTGCTTCCATCACTAAGTCCTAACTGTATATCATCACCACCTCCT
CCCAGCATTCGTTGTCGTGAAGTTGAAGTTGCGAATAAATAGCAGGACCT
TACGGAGTGCTGATTGGTAGGTTCGAGGCAGCTTCGGCACGGAGAAATAT
CGACACGTGACCATTCCGGCTTCGGGTAATTACTAAGCACCGATTGACGC
CCAAATAAA

>933 189 0
TTCTTTTCTTCCGGAGGTAAACAAAAAGATAAGCGTTGGTGCACTGGCTT
AGTCATCAAGTTTGCTCCATACAATAACAAGCCCCCTACTATATAATCTG
AGGAAGGGAATAGAGATATAAATATTATCGAATGCTTGGTAAGTCCTACC
TTGTATGAGTTCGAGTTGAGTTATTCACACAGTGCCATT

>934 304 0
AAACCCAAAAGAAACTTTAAACAAAAGAAACGTAAAGAAACCAAAGAACG
GTTAAGAAAGAAGTAGTACTACGAAGACCGAGCTTGGACTCAGAGTAGAG
ACCATCGTTACCGAAAGTGCCGTGGTTGGGGGAAAGAGGTAGGACAACCT
GAGCAGGGCGGGTCTCGAAGCCGCGCTCGCTCTTCTGTGCCTTGACGGCA
CCCAGAAGGCGAATAGTGTTCGTGAGCATGATACGATGAGCCAGCTCAGA
CCTGGAATCGATACCATCAATCTGGCGACCCTGCTCGGGAATGGCAGCAA
AGGG

>935 219 0
AACTAAGAACAAACCGTACAACAAATTACTAGAATACCTAGGATTCCTCC
TCTCTGGCTGACACGCTCGCTCTACCCGTCGCTCTAACCCGTCGCTCACT
CTCCAAGATTCACTCCGAGCTGCTATCAACCAACCCATCATCATGAAGAT
CCTCCTCGCAATCAACGCTGGCTCCAGCTCCGTCAAGATCTCCGTCTACT
CCATCGCAACCGACAATAA

>936 508 1
CGAAGACATCGCTGCCACCAACAAAGCTTTATTAACCCGTACAATCCTCA
CCTGTATGCGTTTCTATGGCTTCCGCCGGACAAATACTAGAACTACTCAA
AGCCTGCATTCTTCCACACGGGATATACCAGAATTCGGCGATCCAGGTAT
AAAGTGCGACTCTAATCTAGCCAATGATAGCCGTATACAAGACGTCTCTG
GCCCTGGGAATCTTCCTCCCTTTGACGACATAGGAAAGTTGGACACAATA
AACCATATGGATGGTTTTGATGGTGGAGAACCTGCCCGACCAGAAGTTGA
CGGAAATGATGATACTGGGTTTAAAGAGATGTATCATGCCACATACCGTG
CTTCTACATTTGCTTTGAGGCGTTTTTTAAAACCCTCCGTTCAAAACATC
GGGCTGTCAGGAAGTTCAGCTTATGCCAATGATATCCCTGTCTTAGGGAA
AGATAAGGCGATGTCCACGATAGACTCCGTTCTAAAGCTATTCTGTGAAT
TGTCGGAA

>937 152 0
TTTCTCTGCTCTAACTTCCAACAAACGGAAGCTGGGTCATCCCAACCTTC
TGAGCAATCTTGCTCATCCTCATCCACAACATGTTGTAGGCCTTTCTTGT
CTTCCAAGTCATCGGCCTCAGTAGACTTGATAAGGTGTCGTCGTGGATCA
AA

>938 190 0
TTTTTCGTACGTCACTCGCAACAAACACTTGATTTGCGATTTCAGTTCCC
GTCCAAAGCTTTTCGATCAAATCGCCGTCTTCCTCCGATATCAGGGAAAT
CCCAGGTTGGTCGTGTGGGAAAGCACCAGCGGCGGCAAGGAGATAGTGAA
CGAAATCTTGGGGTTTAAAATCCATACTTCTTAGATCTTT

>939 247 0
AGTTATAATGTTGCCAGGCAACAAAAGTCCTACGAAGAAGCTATCCGCCG
AATTTGGGAAAGCCAAAAGTCTAGCCTATCCTCAACTGTCCACCACTCAG
ATGAAGAGAGTGATGTGGACATGGGAGAAGCTGATGAACTGTTCGGAAAG
CCAACGCCGAGATCTGATCGCCCTACACCATCCTTTAGCCGTCGGGATGA
TGAGACGACCAGTCAGTTCAGTCGATTCAGCACCTCAAGCCAGTCGG

>940 380 0
CTTTTGGAGCGTGAGACTCAACAAAAGACCACTTCTGCTTCTAGCACCAG
TTCATCCAAGCTACCCTTGCTTGAGAACAAGAATCTAGCATCAACTTCTC
TCCCCACTCCCCCTGCCACAGAATATTCCGCTGTCACCGCACCACGAGCA
ACTGTAGCTCACGTTGCTCGCGTCACATCCTCTACTTTCGGTAATGGCAC
AACTGAAAGACTCCAGGACTTGAACTTGCAACAAAAGGCCGCACTTTGTG
CGATGATTTCCTTTGGCAAGAAACAGCAAACTGCCAATACTGTTTATAGA
ACACCCTCCAAATCGCCACGATCTACTGCACCAACCAGCAGAGAGCTGTT
TGAACCTACTCCGGGCTTTGTCGGCGCGAT

>941 418 4
GTTGCGAACCTGCAGCCAGAACAAACACGACGGCCAGACAGACCACAGAG
AGACCACAGAGAGACAGCAGACAGACCGACAGACAGACAGCAGACCGACA
GACCGAGCCGCTGCTTACCCTTTGCTCTGCCTATCCGAAGACCTCCCTCC
CCCCGCCGCTCCGCCGCTGCATGAGAGTTTGCGCACCCTGCCATACAGCC
TGGATAGACACGACTCGCTGCCGGAACCATGGGACAGACGCTGTCTCAGC
CGATAGTCAAGAAGGAGTCCGACGAAGGCGAAGATGAGTGCGTGGTGTAC
GGCCTCTCCGCGATGCAGGGATGGAGAATCGCCATGGAAGACGCCCATGC
TGCCGTGCTAGACCTCCAGGCCAAATACACAGACCTCGACAGGAACAGCA
GCAGCAGCAGCAGCAGCA

>942 360 0
ATGAAAACAAAGCAAAGAGAACAAAACAGACACAGGGAAAACGCAGAGGT
GTATAAGGTGTTATGTGCAAGAAAAGTAAGATTGAAAGGATTAATCCCCA
CCAGGGGGTGGTGGGTGGAACCAACATTAAGACGAGCAGACGGGCATGCG
AGGTAGTTAAGAAAAACGAGACATTGCGAGATGCTCAAATCAAGGGAATT
CATCCAAGACATGCAAGGCAAGACGAGTCTAGGAGAAACAGTGCAAAACA
TGGGTGCATGCAAAGGGATATCTCGAGCGGCGTAAAGTAAAGAGAATACA
AGCATAAAAAAAGAAAGAAAAAAGAAAAAGAATAAGAATTACATTACAAT
GCAGTCACCT

>943 838 37
GGAGGGAGAAATTAAAGAGAACAAAAGGGGTGAAGATATCAAGATATTAG
GCTAGAGAGTGAAGGTGAATGGGATCTACCTGGGAGCAGAGGTCGGGGTG
TGGACGGGCGAGGGGGCCTGGGGATGGGATATAGGGGTCGGGGGCGCACT
TGTCGTAGGCGTGGCCACTTCTATAGCGATGCTGGGCAAGGTAGACAGCG
GCGGCAGGCGAGGAGGCTGCTCGGGGGGCCTTGCTTCAGGCTCAACTGCT
TCTCTTTCTCTGTCTGTTTCCTGCGTGACCATGCTGGCTGTTTCATTGGG
AGGTGTTGGTTGATACGGCGGTGCATCCCCCCAGCCACCGCCCATGCCAG
TAGCAGTACCCGTCTCACTGATAGCATCATCGTAGGGCGGCGGAATGGAA
TTGATGCCCAAATCTGGTCCCGCGGTGCCCAGGGAGGAAACGTCCGAGTG
TACAGAGGCCTGCGAGAGCAACGAAGAGGCGGACGTGGTGCGCTGATGCG
AGTGGCCCATCATGCCCATACCGGCCGCAGAGTCCAGCAGGGCCCGCGAG
TCCGAGTCCGGCGAGTGCGAGCCAGACGTGAGTCTCGTACCGTCGTGTCT
GACATGCCCGATATCAGCGTAGGAGACGCTCGACACCCTCCTACCCCGGT
TGCGAGACTGGTGTTCGGCCAGCAGCACGGCGGCGGAGACATTCGCTGCG
CTGCCGTTGGGAGACGCACTGCCGTCCGCTGTTGCAGAGACGAGCCGGCC
TGCCTCAGCCCTTGCCCGGCTCTCCCTGCGCAGCTCCTCCAGCCGGGCCA
GTCGCCTCTCTCGCGGGCCTCTCGACGCTGCTGCCGGA

>944 455 0
TCGCTGTACTACCTCATAGAACAAACAAAGGAGTACTCGTTGAAAGTCGT
GGTATCTGGTATCCTCATCAGTTGTATCGTATATAAGCCCAACTGCAAAC
GAGAATAAGCAGTTTAAACCAACAGGCCATAGCTTCAGCTATGGTAGCTA
TAACAGCGTCTAATAGATAATGCAGGCTATAACCAATACACTTGATATTA
TAGACATATCTACTTTTTCTTTTCTTTTCCTTGGTACAAATGATACCAAA
GATGTTAGGGATAAATGCCAAACAACATGATGGGTTTGAGTCGAGGCTCT
GATATTCTCGAGAAACACAAGACCAACAGTATTGCTCGTAACTCTCGCGA
CAGTCATTTGGTTCCTCCAAGCGGTAAATACTTTAGGGTTTAAGCCGTAT
ACCTACCTCATAGTCTTCATATTCACCGTAGGAGGTAAACTACTTAGCCT
GTTTT

>945 70 0
TACAAACATCACCTCAACGAACAAATCAAAACAATCACAATGGCTTCCAA
CGCTACCGACTTCGCCATCC

>946 1579 -580
TTGGGAATATATCATTACGAACAAAGCTAGACGACGGTCTGATTCTTGAA
CGGGTCAGCTGTCCAATCGGTGTTTTGCTGATAATCTTCGAGGCTCGCCC
TGAAGTCATTGCCAATATTGCGGCTCTATCCATCAAGTCTGGAAACGCTG
CTATATTAAAAGGTACGTAAAATTCCAAGGAGTTTATAAGGAAATACTGA
CATTGACCGTGCGGCAGGCGGAAAGGAGTCAACCGAGTCATTCATAGAAT
ATCTAGAGTAATAGCGGAAGCTGCGGCTACGACGGAAGTGCCAAAGGCGG
CTGTCCAGTTAGTCAAAACGCGAGATGCAATTCTCCCACTTTTGGCACTA
GATGACCATATTGACTTGGTGATCCCACGGGGCTCAAATGACTTGGTGAA
GTTTGTGAAAACGAATACAAAGATCCCTGTTCTTGGCCATGCGGACGGGA
GATGTGCTATCTACCTTCACTCGGATGCCGATGTTAACATGGCTGAACGG
GTTATACTTGATTCAAAACTGCACTACCCTGCTGCTTGCAATGCTGCAGA
GACACTTCTGGTTGATGAAAGAGCGCTATCAACTATCTTCCCCAGGGTAG
CTGCAGCATTAACTGCCAAGGGAGTCACCATGAAGTGTGACCCAAAGTCC
AAGGCTGCACTCCAAGATAAATTGGATTCAAACCAGCTTGCGCTGCTCAA
AGATGCGACCGAGGAAGACTATAACACAGAGTTCCTCGATGCAATCATAG
CTGTGAAAATTGTTGAGGGAACAAGTGACCAATCATATGTAGATGCAGCA
ATCTCACACATTGGGGGACACTCATCAAAGCATACCGATGTGATATTAAC
ATCTACGAGAGAGCTTGCTGAGCGCTTTTTGAGTGCGGTTGATAGTGCAG
GCGTCTTCTGGAATGCTAGTTCTAGGATGGCAGATGGAATGAGGTATGGC
TTTGGCACAGAGGTTGGAATCAGTACCAACAAGATTCACTCAAGGGGCCC
TGTCGGATTGGAAGGCTTGACAATATATAAATACCTGATCCGGGGGGAAG
GCCATATTGCGGGTGACTACTTCCAGGGCGAAGGTGGTAGAACCTGGAAA
CAAGAAAAGATGGACATTTGATTTGAAAAACACAGTATGCGTACTTAGAC
ACCAGATTGAACTAAAGATTCGTTACCTTTCATTGCAATTCACAGGTATC
GAAAAGAGTTCATGTCATTTCGGTAAAAGAATTATTTCACATTAGAGAGG
CCCTCTAGCAGCCGTGTGGGTGAAAAGGGGTAGGAAATTCATTTCATTTC
AATCACAAGTACAGCTACACTATTTTTATTAAGCTGACCTTTGAAACAGT
ATCCCATCAACAGCCATCTTAAACCTTGAAACCACGCGATCTTCTTCGTC
CACGAGCCCGCTCGAATTTGCGTCCCTTGCTGGCAACAAGTGGTCTTGCT
GGCAACAAGTGGTTTCTTTCCGCTATGTGGGCCGGAATCCGAAATGCTTG
ACGGCCTCACGAGAGTTCTTTGGTCCGCGCAACAGATGGTGTTGGCACCA
GTTGGGGGCGTCTGAGAGCGAGCTGGTCC

>947 819 14
CTCGTTTCTCATCCAAAGGAACAAAGCCGTGCTCCTGATAGCCAGCGCGA
GTCAGTGCGATGCAGCTGTCGCAATCCAGAGTCACATCAAAAACGAGACT
GGACAGGCTATCAAAGTTATTGGCGTAGATCTCAACGTTCCAGTTCCGTC
AACAAAACGCCAGTACCATATCAACGAGAATATCGTCTTTTCCCCACGCC
GACCATTTATTCTCCTCCATACATCTGGCACCACCGGCCCACCCAAAGGA
GTTATTCGCACAATGCCTGCGTACGACCTCCGTACTGTGGCCGGTGCTTC
GAACGAAGACCTCGCGCTGTGCCACCGTGCTGTCCACTGGGGATTCGGAA
TATATCCTCCAGTAGCTTCAATATCGAACGGGTTAGCCATATACATTGTT
GATCCAGACCCCAGCCCAGAGCAAATATGGGAGGTTATCCGTCAGCAGAA
AATAACGATGGCTTACGCTACCAATCTGACCTTGCTTCGTCTGATGCAGT
ATTATAAAGAGCATCTGGCCGTGCTCGAACCCGAAAAGGTAAAGGAATAC
AGTGAAGGAATGAAGAAAATCAAATATATCGGTTGTGGTGGTGCAGTTCC
CATGCCCTCTGTCGGACAATTCTGGAAAGACATGCGTGGCGGCATCCCCA
TTACCATTCTTTATGGCACAACCGAGGGTGGTGGAGGGACAAGCACAACC
CCTGAAGGCTATGATGTCACGAAGCGTGTGATAGGCAAGCCAATGCCTGG
TGTTGAAGTCAAACTTTCCGAAGGTGACCATGGAGAGATTCTGTTGAAAA
GCGGTGACCTGTTCCTTGG

>948 80 49
ATAGGGTACGACGTTAAGGAACAAAAGAACCGTACAAAGAAAATACCGAC
CAAGAGCATCATTGAGCGATACTACCCAAA

>949 49 29
ATAGGGTACGACGTTAAGGAACAAAGACCGTCAAGAAATCCGCCAAGAG

>950 86 0
CCAACACCAAGGCTACAGGAACAAAGAACAACCGATGTTGAACACGGGTG
AGCAAGTATTTGCGTCCGTGTCAACAAAATGAACCC

>951 1006 6
TTTTCCTGTCGACGCTCGGAACAAAGGCCCAGCTGAGTCCCATGAGAGCG
ATGAGGCCGACCAGGATGGGCTGCAGGACACTGGCACCAGCCTTGGAGGC
AATGGCGCCGGTGACGGCTGGGAAAACTGTTCCGCCGGCCTGGGCCACGA
CGAAGATGAGTCCTGCTGACGTTAGACGTAATTTTATTGCACAACTGCTA
TGGTAGCGGTGGCTTACCGAGGGCGGCTGTATGGATGTGTGTGGGTATCA
ACTTGGAAGCCACCGACATTCCCTATTAAGCGGTCAATAATTGGTGAAAG
CCAAGTAAGACAAGACGTAGTTACCGAGGCAAAGAACGGCCCTGACAAGA
AGCCGAAGACGCTGACAACGACGCTGTCTGCAATGATATTATCGACACGC
CAGAAGACGATCTGCAGGGCCAAACAGCACAGCGAACAGACGAGAATCAC
CGGCTTCTCGCCGAGTCTATGGGCAGGCTCAGCCAGCAGGAGGCGGCCGA
GCATGATGCCGCCGAAGTATCCCGTGGGCACGTATCCGACACGCGAGAGA
TCTCCCTTGCGTTCCTGGACGAGATACTCGACCAGCCATCCTATCGTTGC
AGGTCAGACTCGGTAATAGTAGTTTGCTATTCAGGTGGGTGATGGTGTAC
CGCCCACGGTGATGGCAACGCCGAGATAGAAGAAGTAGAACAGGCTGAGC
AGCCAGACGGGCCTACACTGCAGCGTGAGCTTCATCTCTGTCCACGTAGA
GGTAGAGCCAGCATTGGTATCGTTGGTGTTGGTAGAGTTGGTGTTGCTCC
ATGCTATCGAGATGCAGATGTGCTCCCTGAACGCCCACCAGACAAGCAGC
AAGTTGAGCAGGCCGAGCCCTCCCGGCACCAGGTAGAAATACATCCACTC
ATCGGTATGCGTAGCCACGAGAGCGGCCAGCAGAGGCCCGACGAGACATC
CGGCGCTGTAGCTGGCGTGGATCAGCCCCAGCCAGCGATGCGCGCCCTCG
AGGCCC

>952 632 27
TTTTTGCTGGTGGACATGGAACAAACAGGGAAGAAGACGAAACGAAGAAC
AAGAGCAAGATAGAAAGCAGAGCATAACAAGACAAACGCGCCAGCCAGCC
AGGTTAATTTTTCTTTTCTTCTCTCTTCTTTTGCTCCCATTAACTGATTG
ATTGATTGATAGTTCCCAGATCCTGGTTCCAGATCGACTTCGACTTCCCG
AGCTCGAATTCAACTTCAACCGTCATCTTCTACTTCCAGTGCCCATCGTT
TCTCAGATAGCGCTGCCATTGTTGAGATGGCTGGCCTGGCACGGAAGCAA
ATTCGAATCGCGAGTTTATGCTAATCAAGTAAGAAAAAGAGGAGCCGAGG
GGTCGTTCGCTGGTTGTTCGGTGGTTTGTCTTTGATGTGGATTCCTCAGC
TTGCGCCATATTCCAGATATGCAAGCCGCCAACCGGCCAAGAAAGGAGGT
AGAAAGGGAGTAAAAGGATGAAAACACCGCCACCGTCAGATCGGAAATCC
ACGTTCAGTGAAGAAAACACATTAAGTAAAACGCTGGAAAGATAAAGAAA
AGAAAAGAGAAAAATATAAGGAGAGAAATATACATCGTGAGGCCAAAAAA
AGGAGTGTGGGTTGATAAGTATACGATCGGGG

>953 683 0
TGATGTTACTGAAGGTATGAACAAAATGATAATTTGCATCTTATCGTACC
ATATAACGCATTTAGAAATCTTCACTAACCCGGGAGCATAGACATTCGTT
GCAGGGCCTATCCTATGGTCCACGGCTACAACATTAATCAAACTCTCCAT
CTTATCCTTCTACCATAAAGTGTTTGGCTCGAAACAGTCAATGAGAATCG
CTGTTTATATTGAAAGCATTGTCACTATAGCCCTCTATCTGGCCGGAATC
CTAGAGCCCTTCTTGCTCTGCCGGCCGTTCAACTATACATGGAACAAAGA
GGCACACGGAACCTGCGGTAATGCAACAAAGGCGTATCTAGCTATAGCCG
TGGCCAACCTGATCGTCGACTTGTCCATATACCTGCTTCCAATACCCGTG
TTGTGGAACCTGCAGATGAATTTGGTCAAGAGACTAGCACTGTGCGGTAT
ATTTGCCATCGGTCTAGTGTAAGTACAATCCTCCCCTATGATTAAGTGCA
CCCATGTTGATGCTGATGCTCCCGGCTAGTGTTTGCGTTTTCTCTAGCCT
TCGAATATATGCCGTTTTGACCCTCGAAGTTAATGATTATTCCCATTCTA
TGATCAAGGATATAACTTTGGCGGCTTGGAGGTTGAATTGGGTGCAATAA
ACGCTTGTCTCCCATTCTATCGACCGCTTGTCG

>954 1147 46
AATACAGATCCATTGATTGAACAAATGCTCACTATGTTTTACTGCCATCG
CTTCAGTTATTCTCTGTGGGCGCGACTTTTTGAAGCCATTATTATTATTT
TATTGCTCTCTATGTATCAAGAAGCCAACACGTGATTACAGTGTAATACA
ACTAGTAACGACTTTCTCCAATAGCAGGGATTGCTACCCGTAATGTCGGT
AACATACCAGCTTTAGCTGCTGAATAAGCACTGTTATGATTAGAATGGGC
AGTATTCAGCTTAGTCACATGTAAATATCACGTGATAAAGATATTCTCTG
AATCTTTTAGCTTATGTAATCAATGACAACATAAAATTGTTATGATTGCT
GATAAGAAAAAGTAAACAAAAGCCGGAGGCTCGACAGCTTCCATCGCAAC
TGTGAGACAGCACAAACTTCCCTCCGGCCTTCCTCAATATCCGCTCGCTT
GGTCGAACGAAACCCCAGCATTCTGGATATGCGCCCCTAACCACTAGCCA
GGATACCCAAACCATGGCTAGAAAATCCTCCATCCTCGCACCTACGTCCG
CAAGTTTACCAGATACCTTTCGCATACCCTCTTCCACAAATCAGCTGGTA
AAGACGTTAAGCAAGCTATCACGGGCATCTCTTATATCACTAGCTCTCCA
ATGGCTAGAAAGAAAAATTTGGCCAGTTGCAGCCCCTACCTACTTTCTGA
TGAGTCAAAGTCACAAGAGCACGACGATGATACGAGCCCCTATTCACCAG
CTCAAAGCGTGGAAGACCTGAAGATAATATATAATGATTTCCAAGGTCAA
AAGGGTGGGAAGAGAGAAGTGATCGATCGGATTCTAGAAGGGGATTGGCG
CCATGGTTTAACGCTTCGGCAGCTTGCGATGGCAGATGTGCGACATATCG
AAGAGCATCCATCCAGCCACCGGTGGACAGCGTTCCGAATAGATGCAAGC
AGCGCATCAGCATTATCACTACCTAGCGACTCTAGGGACAATGAAGATTA
TACGACAGCTCTTCCGCGCTTCCAGGCTTCCAGCTTTGTTAAAGCTATGC
AGCGTGAAATATCACCGCTCGTTAAAGCACATTACCACATCCACCGATTC
CATTCACTCCCCTTAACGCTCGTTCGAATACTAACCATCGACTCCCC

>955 299 0
AGGGACATCGCTAATCTTGAACAAACCGATGAGCAAGAAGGCCTTCATCC
ACACCGGCAGTTGACCCGTGGTCTGCCATCCATCCACTATTCCCCTGTTG
TCTGACGTGATATTTGATTCCATTATTCGAGCCGCGGTGAAAATAAAGGC
CCAGTGGAAGTCGTTGGGGATAGGCGGATGGCTTCGGAGAAACAGCATAA
TATAGAGGCTTCCAGCTTCTAATTCAGTGGCAGGCATGGCTTGAGTCCTC
GGGCGTATATCTGAAGCCATATCTCAATCGGTACAGCAAGCTATTTCTC

>956 163 0
TCAGACAGAGTGCATCAATAACAAACTTACGCTGGAAATAAGGGCAGCCA
TAGTCAGAAGCGTTTATTTCCTCTTGAGCAATCTTGCAAGATAGCCTAGC
TACTTTTATCTTCCTCGTCGCTGTCTATACCATACTCTCCATTCTCATCG
GGGTCATCATTTT

>957 379 0
ACTTTATACTGTAGATGATAACAAATATATTCCGAGCACTTCGCTTTACA
TTTATTGATGCAAACTTCTACTGTATCTTTTTGATTCAGCATCTCTTAGA
AAACCCCCAGGATAAACTTTTGATACTGAAAAAAAGTAAAAACAGAGCAA
ATAAGGTTCGACCGGAAAGGTTAGCTTCAATTCCTGCTAAAAGCGGTAAA
GTTTCCGCATTCGATTAACATAATTTCAGCCTCTTTTTCAACCTCAGCGT
TTAGCTTTCTATTATTTGCTCTAATAGAGTGTAGATGGTTGGAAACGTCT
AATTACAGATCGTATACATAGTTTGATTATTCAAACTATCTTAAGACATT
AAATGGTTCTTTATTTAGTGTAACTATTT

>958 117 0
GGGGACCTTTATTCCATATAACAAACCCAATGCGTGCTCTGAACGCCAAC
CCAGACCACCAAAGAAGTAATAATATGAACGCTAATATACAGGAAAGATA
CTTCGAATCCCTTCCTT

>959 1273 40
AAAAATAACACTTCGAACTAACAAAAATCAATCAAAAGGGGAAAATATGC
CTGGACTGCAGACACCTCAGTCTTTACGACTCTATCTCACGTCGCCTGAC
TCAGACAATCTACCACTTCATGTTTCCAATGGCAAGACCACTCTCAAGAA
GACTACTCGGTGCTACGAAGCTGAACCCACCAAAAGGATCCTCGGAAGGC
TGGGTACCTCCCATTTCGCTATCGGTGGCGCCCTCGCCGTCAACGTCCAT
TGCGTCTTCGGCACTTAAAAATGGCCCGGACTTAGTCGTTACGACAGGAC
TAAGAGGTAGCGAAGTGAAATCGTGGGAAAAGTTCTCAGCCAGGGCTGGA
TCCGTCACCACAGGCTTTATCGGAGGCTCCAACTCACGTTTTTCCAAGGC
CTTCCAGTCGATTTTCCTAAAGAATCGATGTGACTTAATGGTGCGGATGT
CCTTGGATGTATGATACCCCAGGCGTTTCTGTGGCTCTTTGCGAAGAAGA
CGCGTGAGAAGGTCTTTTGCATCAGGGCCAAGGAAGTACGGAAGTACCAG
TTTCTGCTTCAAGATCTTTTCCGTGATTTTGGCATGATTGTTACCTTTGA
AGGGAGGCGAGCCGGTAAGGAGATCAAATCCCAAGGCTCCCAAAGACCAC
CAGTCACAAGCTTTGCCATATGGCTTGCCCATGATAACTTCAGGTGCCAT
ATACTCTATGGTTCCGAGTGAAGAGTTGCACCGGTCATCATCGTCGACGG
CGACCTTGCTTAGGCCGAAATCCGTAAGAAGAAGATGGCCATCCGCGTCC
AACAGGCAGTTCTCGGGCTTCAAGTCGCGATAAATAACGCCAACGTTGCA
ATGCAAATGTTCAAGAGCAAGCACCATTTCCGCCATATAGAAAGAAGCCG
TTTCCTCAGAAAACATACGCTCCATCGCAAGATGGGTGAATAATTCTCCT
CCCTGTGCGTATTCCAGGATTAAATATAGCTTCTCGTGGTCTTGAAATGC
ATAGTATAATTTGACGACGAACGGGTGTCGGTTGACGCTCTCTAGAATAG
CCCGCTCTGTCTTGGTCTGTTCCACCAGCCTCTTATGCACAGTAAGAGAA
GCCTTACGAAACTGCTTTTGGGCATACAAGGCTCCGTTAGCCTTCTGCTT
GACGAGAAGAACGGTTCCAAATGTTCTCTTTCCAAGGCAGGTCAATGAGT
CAAAGTCAGAAGCGGTCATCTTGCGGTTAAGGATGGCCTTCTTCTCGGCA
CCATCCATTGCTTTGGGTCCTTC

>960 141 0
ACGACGACTAGTAGATCGTAACAAAGGCCAGTTGGAGGATGAGTTTTTTT
CTTGCGCAGGCCAGATCCACAGACAGAAAAGCAAAGCCATCACTTTCAGC
CCCTTATCTGCTGCTCCTTTGCCTATTCCAGAGCCAGGCCC

>961 492 0
AGGTCACAGATAAAAGTGTAACAAAATGCTGAGACAAGAAAATGAAAGTG
GCTTGCGAGGGCAATCTTCTAGTATATTTATGCAGGGGTTGGTTGAGGTA
TATGGGAAGGAGCTGAAGATGCAGCCATTGCTTCCATTGCAGCGGAGCGC
CTATTGAGTACATCTTCCCTTTTAACGACGTTCCGCAATGCTTCACTAGC
CTGAATAAGGCCGTCAATACTAATTGCATGATTAGTCATTTGGTGGTTGA
GGTATGAATAAACAGAAGCTGGCGTTGAGCAAGTAGTCAGGAGTTGCTGC
TCGTTGAGTTTGAGAAGCGCCAAGGCAACTTGGAAGAAGAATGTGCTTCC
CCCTCCATCGCTGTTCGTACTGGTAACGTCTCCGTCGACGGTCGAAATAG
ATGAGGCAGCCTTTGAAGTAGTAGAGCCACTTGTACCAGTTTCGGCAGGT
TCCTGGGCCGACGTTGAAGCCACAGACGAAAAGGTAGTGGGG

>962 1618 29
AAAAATAACTAAAGAAATTAACAAATAACCAAAAATAACCTAACCTTACG
ACCGGAAAGAACGAAAGAAAGACCAAACAATACTACTAACAAAAAAATAC
GACACAGTCGTTCAGCAGGCAAGGGGAATAAAAGTTGCATCAAGCAAAGT
CACTCGGTCTTTAGAAGAACTGAGAACAAGGTCACTAGCTCTTGCGGAGG
AATGCAAAGAGACATTTGAGTCAACCGAACAAGCCGCTAAGGAGCTGTCA
GCAGTGGCTCAACTCATCGGAAATAGTTTCCTGCAACTTGTCGATGATGA
CGATCGCACAGAACCGTTCACGCACCCGGAAGTATTGACTAGTATGTCTA
GTGCAGTTGCTTCTATCCCTAAGGGATCACCTGGAGACAGTAGTTCAAAC
GACGCCCTTGCAATTATCGCCAATAAACTTCGTCTTTTGACAGGCTATGT
TGATGAGACATCGAATCTTTCCTCCGATTTGTCTCAGACAGTTGAGTTTG
ATCGACGACAATCTCCATGGATTGCTCGCTCAAAGATGCTTAAGGCTAGC
CAGGATACTTCGCCGGATGCCGAAGAAGAGATCAGACGCTTGAAGAATGA
ACTGAGCGAGGCGTCAAACGCTCTCGGAGCGAAAGACAGAGTCTTTGAGG
AGCAGTCTATCAAGATCGAACTCCTTGAAGCACGTATGCGTGAGGCCGGT
AAAAAGGCAGCTGTCGTCAAAGACTTGGAAGCTAAAATAGAGAATCTACA
CTCCAAAGAGAATGAGCTCGTTGCTCTAGTTGAACGACAGTCTCAAAATA
TGCAGGCAATCGAAAAAGAGCGGGACGAGTACAGAAGCCGCTTCGAAAAA
CTGAAACGGGCTTCCGATTCTGAAGGAAGCAGTGGCGTAGGGGGGGTTGT
AAACGCTGCGGCTTCATTATCAGTCATGAAAGAAAACGAGGCCTTGCGGG
CCGAAGTTACAAGCCTTCAATCCGCTATACGTTATATTCGGGATGACAAC
AAGCGAGCCCACCTTCTTGACCCGTATTCCGTACAGAGAAGCAACCATAT
GCGCTCTTGGCTTGACGTTCCTTTGGTTCGTTCCAAGCCTTCAGTTAATG
AACAAGACCCCGATTATCGACACAAGCAGGCTGCCGAATGCCGCGATATC
CTCAGTCACTTACTGAAGTTAACTAAGGAATCAAAACTCGTGGATCTTAA
GGCAAGTAGCACTTCAGACCCTGCAAACCGCCTTGCATGGCGCCCTGTCA
AATCAACTCCGAAATATCATGCCATGAAGCAACGTGAACATTATGAGCAG
TGGAGCCAATGGAAAGACGAAGTTGTTAAAGAGTGGAAGTTGAAGAAGCT
GAATGCCGGCTCTGGTACCACAAGACGAGTCCAGCCAACAAGCAACCCAC
GCGCTCCAGCTAGTTTTTCCGTGGACCATGCGGCCTTTCCCGATATTTCT
CGGAAAGGGCTGGCATCTGACAGAGACGAGGGCGTAATGGGCAAGACATG
GAAGATTCTCGGCCTCCAGCCGGAAACTGGCGATATCCCCAGGGTATCAA
ATGAGCCTCAGATACTTGATGACTAGATTCCCAAGGACTAAAGGTTGCAA
GTGCTGATCCTTTCATTT

>963 846 6
ACTAGAACAATACAAACTTAACAAAGAATCAACCGTGGCCGAACGGCTCT
CATGTTCGCAGCGCGTGACGACATGGGCTATACAACATCTGACAATGCCG
CGGAAGTGCTACTAGCCCGGGAGGACATTAACGTCAATATAAGAGACAGT
CGAGGCAGGACGGCTCTCATGCTCGCGGTGGAAGCCGGCCAGAGACGTAA
CGTCGATTGCTTACTGCGGAGGGCCGACATAGACGTTGACATACAGGATG
CGAACGGAGCTACGGCCTTGACTTACGCTACTAACGGGGAACACGAAATT
ATCCGAGAAATGATCCAGAATTATGTTCATGTTAAGCAAACCATGGGACT
CTTGACGGCAGAAGGGAGTAGCAACCTTATTTGTAGCTGAAGTTGCGGGA
GGTTTGAGCATTCTGCATACCCGTTGGTGCGTGAAACTGTTGTCTGATCG
ATATCTTCGGAGTGCATATCGAGATGAGTACCTAGGTAAGAATCAAACTC
TTCAAGGAACAGTGTCTCCTCTGGTCCAGCTTATTCTCAAAGTCTCCAAT
TGGGCGTTTCACAATGGGTTCCCGATTTCCGATATCCACTACAAACCACG
TTTGTTCTATTAAGGACCGGATTCCACATTAGCCGCATGTAAACAACCAG
TCCTCTGTACGCCGTTTGGTCGAATGGGCTTCAAGGAATGGAAAACCGTT
TATCGTGTACCGGATATCAAGGATGGCGGTTAAAACGCCCGATGCCAGTC
ACGCTTCAACGGGAGAGCTATCTGTCAAGGAGTTAGGTAAGCTAAAAAGA
CTACGGTTCGGAGAGTCAATGCCTAAGGGCCGTCTTTGTTTGATAT

>964 78 0
GTTCTGTGGCCCAATGTTTAACAAAGTACACCGCATGGTGTATCACTCAT
ACCCTTGTATAAAGGGAGTACAGCTTTT

>965 167 0
GGTCATCGATCAATATAAACACAAAATTACAATGCAGTCGTGAACCTGCA
AAATTCGACTTGTAGAGACCCTAAAGAAAAGCGCCGATTCTCCCATCGTG
TCAACAAGACATGCCTACCCAAGCGATCAAAATGCCAAGCTCAAATCATG
ACCAGCATAACTAGTTA

>966 306 0
ACAACAACAACAACAACAACACAAACACGCCCGCGCGCCCCCCCCAAAGA
GCTGCCTGCTGCCCCCTTAGCCCAGCCTGTCCGTGACGCTACACCACCCA
GCCCCTTGTCCTCCTCTATCACACTCCCGTCTCTACTGTCTGCCTGTCTA
CACCTCTTCGCTGCAGAGTACACCCTCCACGATGCCTGCGCGGAGTCACA
GCCGTGCCACGACGCCTGGGCCCGGCCGCGGTCGCACTGCAACGCCGGGC
CTCCTGTTGCAGGACACAGCAGCAGCAGCTCCAGCAGCTCCCCTCGACCT
CGTCCA

>967 875 15
GTACTAGGTATTTAATCCACACAAATGAGAAGTTAAGTTTGTGACAACCA
CAGTATTCTTGTCGGGGGTCAATATTATGGCGATGGAATTGGTCTCTAGT
CATATAGGCAGATAGTTGTCGCGTAGGAAGAGAAGAAAGACGAGCGGCGG
TGTAAATAAATAGGCCGCCCAAGCCGCGCGCTTAGCTTGGCGCGCGGATT
GCTTGGACGGAGCTCCAAAGGCACCCGCAACGGTCACGGTCAACCGTAAC
TCATCTATCTGTCTGCTGTGAAAGCTCGCTCAGCAACGCACCAACCTACC
ACCCCGCCATACAAGCCACGATAGCCTTCTTGCCTGTTTGCATCCTTTTA
TTACCGACTTTTGATTTCGAGTGGTGGCCAATTTAAAGGTTCGGCATGGC
TTCAGGATACGACAGAGCTCTTTCAGTCTTTAGTCCCGATGGACATGTCT
TTCAAGTAGAGTATGCCTTGGAGGCTGTCAAGCGAGGCACTTGCGCTGTT
GGAGTTAAAGGTGAGGGCATTGTGGTGCTCGGCTGCGAGAAGCGTTCGGC
GATGAAGCTACAAGATACACGAATTACGCCCTCGAAAATCGGTCTCATCG
ACAACCACGTTTGTCTCGCCTTTGCTGGTCTTAACGCCGATGCTAGAATA
TTGGTCGACAAAGCTAGAGTAGAGGCTCAGTCACACCGACTTACGGTTGA
AGATCCGGTGACAATTGAGTATATCACGAAATATGTTGCTGGTGTCCAAC
AACGATACACGCAGAGTGGTGGTGTCCGTCCTTTTGGAATCAGTACGCTG
ATAGTTGGCTTCGATAACGGTGACAAGACACCCCGACTCTACCAGACAGA
ACCTTCCGGCATATACTCTGCATGG

>968 239 0
TTTTTCTTTCGATTTGGCACACAAAACAAACGACCCAAACCGGGGAGTCC
AGGGGACGGGGGATGGAAGAGACCACAGGGGATGTGTGGCTGATGAAATC
GATGACTTCTGGAAGCAGGGAGGGAATTGGCAGATGGGGAGCTCGGCGGT
CTAGCGAAAGGACACAGGACCGGAGGGGAAGAGGACGGAAGATGGCAGGG
GCGCGGATGCGTTCTACTTTTTGTTTTCTTGTCTCTTTT

>969 305 0
GAAGCTCATTGACCGCGGACACAAAGTGATCATCGTTACCCATGCATACA
AAGGCCGGACCGGGGTACGGTACTTGACCAACGGCCTCAAAGTCTACCAT
GTCCCTTTCTTCGTCATCTACCGCGAATCAGCAATGCCTACTGTCTTCTC
CTTCTTCCCCATATTCAGGAATATTATAATCCGAGAACAGATTGAGGTAG
TGCACGGACACGGTAGCTTGAGCTGTTTCTGTCACGAAGCCATCCTTCAT
GCGCGGACAATGGGGTTGCGCACTGTCTTCACCGATCACTCCCTCTTTGG
ATTTG

>970 152 0
AGGCAGAGCTGAAGTTTGACACAAAGTTAACGAGTATCATGAATACTAAA
TTATTATTGGTTGGTTTAACTAGTTAACTTGTTATGCCGAATGCTTATTG
GATTATCGCCTAGCTAGTAGTTCGCTACTAAACTAATTGTACTAGTACCT
AA

>971 684 0
AGGCAGAGCTGAAGTTTGACACAAATTTACAGTCTCAGACGCGGCAACAG
GTAGTAATGATCATTTCCATACCCGATAAATTGAACCTTAAAAAAGTGAA
GAAGATGAAGTTAGCTCAACGGCAGGGATGAGGGTCTGTGCTGGAAACTG
TTGGCCGTACCCCTTAGATAGAAGGTGGGTAAGCAGGTTTCATAGAAGAG
ATAAGATATCTACAGGAAGGGAGCATTACCTCTACCCAAAAAGGGTATGC
GGGATCAAAATCCTGAAGGGAGATAACTTTTCCCTTTTGAATGTGGACGG
CGCTGCGAAGGAGCTTCTTTCCATGATATAGATTGATAGCAGCCTAAAGG
CTTATTTTCTGGCCTTCCTTTGTTTCTGGGCTGTCAATCATTGCTTGGAG
CTCTGCGATTCGTCCTTCTACATCCTATTTGATTGGGTTTAAACATGTAG
GAAGAGGGTTAAATGGAGGCCGTGGACTCACGGTGTTAAATGACTGGACC
GCCGAAGCATAGGCAGAAGTAGTTGACCCTGACCCTTTTGGGCAGAAGGC
ATCGGTGACAGTGGCATCTTCACTATGACGAACCAGTTAGTTCCTTAGCA
CAGAACCTGTCACTAACTGACTAGACATGTGGCAATGTTTGGGAATCATA
GGTAGAAGTAGAGAGCAAGATATTGCCGTCAACT

>972 138 0
CAAAGACCTTGTTCGACACCACAAAATCTCTGTCCTTGGCTGATAACTCC
AATGCTTTGTTGATAGAGCATTCAGAAGAGTATCCAACCATGTTATCCAA
CTTCGGTATGGGAAGCCGCTTGATCAATTACTACCGCA

>973 1350 8
GGGAACCAGCAACACACCCCACAAAGGAACAACACAGGCAGGTTCTACTG
ACTGGGTAGTTTGATGACTTCCATGAGATTCCAAAGAAAACAAGGAAGCT
GCAAGATATCCAACGAACCAACTTGGAAACGACTCAAAATTCATGGAAGT
AGGAGGTGTATATATACAGTCACCTACATATTGACCATACTAGGCATAGG
ATACGTCTATGTCTCTGTCGATACTAACCTGTCTTCCACTAGACAGGTTG
CTATTCTGGCCGCTTGTAGGCCCAAGATCTTCCTTACTTTCATTCCCTGA
CTGTAGAGAGCGCAGAGGCCTTTTGAGTCCCCTGGTATGGGAATTCTAGA
TGTCTCTGAGGCTCTCAAGTCCGATAAAATGGTTTAATATATCGCTTAGG
TATGAAACTACATTCCTGCTATTTGCAGGCAGGTCAATAGTAACGCCGAA
AGGTATCTCGCTCCGGCAAAGGGGTTATATAAATTATGCCGCCGCAAAGT
CTAGGAGTTTTTTATTAACCAAAGAGGTTGTTTTATATCAACTTTCCAGG
ATTCGACATGTTAATTGTGCAGATAGTCAAAACACTGGGTAACGGTGGCA
CCCTGGTCATTGTGCAGCAGAATTCCCGCGGCGACTGGTTGGCAATATCA
GAACTTATGTTGCGAGAAAACATTACCGTCGCCCTGGCAACTCCATCTGA
ATATCCATCCAGCAGTTGTTTGAAAATGATAGCAATTCTCATAGTTTAGG
ATGCCTATGGAATATACGCATTGCCCTTAAATAGGTTGAATGGATCACCA
ACAAAAATGCCCGGGAAGATATTATAAGATCGACAAGGTCGACAGGCAAA
ACACTCGGTGCTCCTCGAATCTTGATCTTATAGACGAATTCGTCCACATG
CTTCCCAACCAGAGAGCCTTGTTGCCTCAGCGCGGCCTTTGTTAGACTCA
GTATAAATACCTTGCGCATCTGTATATACTTTTATTCGGCCTTAGACTTG
CTTAGATCCAGATTAGTAGTTTCTTCGCCGATAAGTTTATTTAGTTGTTA
ATCGTATAATACCATATTTTGCTACAAGGGTTAAGCTTATATCAGAATAT
AGCTTAATTAGCTTACCGCTATATATTTGGTATTAAAAACTCTTGAACTA
CTAGTCTCTCACTCTAACTCTGCCTCTCTCTGTATGGCCGCCCGAGCTCC
AACCGAGGTCACTAATCTATTGGACCTCGTTTATTCCATCGATCCAGAGA
ACCTCCAATGAAAATTTGTCTTTTAACAAAATAATCAACCTATCACAAGT
CAAGGAAATTCTCAATTGGAATAACTATAATCCGTCAATAACGCTTTCAC

>974 51 6
CCTGGAGCACAATATCCTCCACAAACTCCCAACAGCAATGACATATGCATC

>975 370 0
CTTTTCTAAACATAACAAGCACAAAGCATGTTTGGGGGCCGAGTCGGAGC
TCGAAGTACGAAAACGGTGGGTGCGCGGGTTGACTGTCGTCCGTCTATCA
CCGCACAGTGCACAGGGTGTGGATGTACTCGACATACTTGAGGGTGTTGA
TGGGGGAGATGGCAAGTCTGTAGCCGAATTGGCTGATGAGGTGTTAGTAG
GGATGGGTTCGATGATGAGTTCACCCTCGACGAGACTGCTCATGACGGAG
CGGCGAGTGAGCCAAGATATGCCTGGTGCCATGTCGAGACGGAGCGTGGG
CTCAATGTCCTCTGCGAGAATGCGTTTGTAGAAGCGGGTTTCCTTGAGCT
GCATGGAGGAAGTGATGTTT

>976 299 0
CCTGGCTCGAAGTAAACAGCACAAAATGCGGTATCACATCTCATGAGCAG
CCAGCTGACCCGCGAATCGCCATTTCCTCCTGCGCCAGCGCCAGGTTGTC
AGTCGTTGTAGCCCGTATCTGCTGCTCCCCCGTCGGCTATCCATGTCCCT
CTCGTGACCTGGCTGCACAAGCAAAAGCAAATGGACCGTCCCGGCCAGCA
GCTCTCGCCAGCGGCGGGAGATCCAATTGTGTGCACAGGGCTTACCACGA
GGCTGGGTTTCGTAAGCTTTCTCGTCTTTGCTTTTTCGTCTTTTACTTT

>977 527 1
CGTACGGGGACGAAAGAGGCACAAACATAATCAAGCTCTTGTATTCATGC
TGCCAGGGCGTAGAGCTTAAGTCAGAGCCCTAGCTGTGCTGTTGCTCTTT
TCTCTAAGGCAAACGTCACCCCGCTCTCCATAAGCTACTCTACCTCAATA
CAACACACAATCAAGGCATAGATACAGCCCCGACACAACCATGGAGTCGT
CATCACAAGCCTGGGCCGGCAATGGCGCGGGTAGCTCAGCGATGGATGTA
GAACCTGCAGGGGAACACCAAAGCCGAAGTCTAACAAGACCACGCATCAT
TGTTGACGAGCCACCTAAGTTTGATCTCGAAACATACATATCAAAATTAC
ACCGGTACGATGTTCCGTTCCTAAGAAGACGCGGTCTATACGTGAAACTA
ACCACCTCGGCTGGTGCTCGTTCTACTAGGGAGGACAAAATTTGCTAGAT
TATATCTGATCGGAACCTGTTCAAGTTTTCTTGCTGTTGAAGCTTTAAAG
ATGGCAGTTGCTGAAGCAAAGTCGGGG

>978 116 0
AGGGCAGATCTGGATATTGCACAAAGTACAGTGGCTTACTCTTACCTTAA
TTCTTCGTGATTTCTTCTCCTAACTTGCCTGTGGTGGATAGTTCGGACTA
CGAGAGCGCGGATAAT

>979 50 0
AGGGCAGATCTGGATATTGCACAAATTCGGACTACGAGAGCGCGGATAAT

>980 635 18
ACCATACGGCTCATGCTATCACAAAACCGGGAGTATTTCTCCAAGTTTTA
CTCGAGAGCAATGCTATCAATCATCCGGACACGGAAACATTATGAAATCA
CGAATCACATTGTTTCTGGTCTTGAAGAGACCTCCGAAGATATCGTTAGC
GCCTGCAACCCTCAAGAGGTAGTGGATGATATTCTTGAGCTTTTGGAAAC
AGAAGAGAAGTCAACAGAAGCAAGCCGGATGGTATCCATGGGCACATATG
TCCTTTGTGGACTCCTTCACCGCTTGAATGAAAAGAAGCTCTACTTCAAT
GATTCCGAACTCCAACGGCTGGGCAAGTTTGCCAGCGAAAATCTCAGAAA
CCCTCAGCCTGACGTCCGCCGTGCAGTCATGGACTTCTGCCTAGAACTAC
ACGAGATGGTAAAGCCTGAAGAGAAGTTCTGGTCCATTGTTAACTCTCCC
GGAGAAGATTTTCGGCCACTCCTGACATACTATATCATGAGGAAACCTAA
AACTTAGTCAGACCGAGGAGGCCCTTTCACTTTCTAATTCTTCCTTTCGG
ACGAAAAACTCCGTCGAACCGCACACATTTTGCATCATACCCTTGGCTTT
GGACCACATCATACTCCGTACTCTCTTTAATATTT

>981 452 252
ATATGCTCCGCCCAACCCTCACAAAGACCTCCGTCCTCCGTCCTCTCAGG
GCAACCTTCACCAGCACCGCTCGCGTCATGTCCGAGGGCTCTACCGGTGC
GCCCCCAAAGGCGGGCGGCCAAGGTGATGCCTTCCAGCGCCGCGAGAAGG
CCAACGAGGATTACACCATCCGCCAGCGCGAGAAGGAGAAGCTTCTTGCG
CTCCGCAAGCAGCTCAACGAGCAGCGTGAGCACCTCGATCGCCTCGCCGA
GCACATCGATGACATCACCAAGGACCAGGGCGGCGAGAAGAACTAAGCAT
CACGCCAACTTGTTGCAATAAGCCCGACACGGGTAGAATTGAATTCAAGA
GGGCACGGGCGACTACGATCTCATAGCGACAGACTGTTCACAGAACTGCG
TCAAGGAATTGCGATGCTCTCACAGCCGTTTGCTGTTTGCTATAGTAAAC
AA

>982 828 17
CGGACGCCAGCTCCATCCTCACAAACAAACTACTCAAGTTCACACTTAGC
GATGTGGATCACGTTATATGCGTCAGCCATACGTGGTACGATTGATTGTC
TTGCGCCCTTCCCACGCCCATCTCGCTAATACCTGTTACAGCAAGGAGAA
CACTGTTCTGAGAGCATCTCTTGACCCTATGATGGTCTCTGTGATCCCGA
ACGCTCTAGTAGCGGAGAACTTTCGCCCACCGTCATACACCGAATCTGTC
AGCGGCTCGTTAAACAATCGCCCATTAACTCATAGAATGCCCGGACCCCG
TCTCCTAGGGCCGGACGATACAATAACGATAGTGGTGATATCACGGCTCT
TCTACAACAAAGGGACGGATCTACTAATAGCAGCAATACCCCGGATACTT
GCGCTTAATAAAAACGTGCGATTTATTATTGGTGGATCTGGCCCAAAGGC
CATCGACTTGGAACAAATGCTGGAGAGAAAAGTGCTTCAGGACAAGGTAG
AGCTATTGGGCCCGATCAAGCACGAAGATGTGCGTGATGTGATGATCAAA
GGCCACATATATCTTCATCCCAGTCTGACAGAAGCCTTTGGCACCGTGAT
CGTCGAGGCCGCCAGCTGCGGGCTGTACATTGTCTGTACCCGTGTTGGTG
GCATCCCGGAAGTTCTCCCGCAACATATGACAACATTTGCAAAACCGGAA
GAAGACGACCTAGTGCAGGCAACAGGAAAAGCAATTGCTGCGTTGCGGTC
GAACAAGGTGCGAACTGAGAAGTTCCACGACCAGGTCCGAATGATGTACT
CATGGAGAGCGTGCCCCATGGACAAGGC

>983 207 1
TTCCTTTCTTTTTCTCCTTCACAAAACTCATATCACGAAACCACAGCATA
AAGAGAGAGGCCTCTTAACCCCGTTTTACACCCCCAGTCACACATCCATC
CACCCGCACATCCCTACATACATCCACTAAGCACATTCCATATGTCCTTC
TCTACCAGCATCCACATTTTATTATTATAGGTCTCTTTTCTCTCCTCGCG
TCTCCCC

>984 226 0
TTTCAAGGGGCAACTTCTTCACAAAGACTTAACTCTTAGTAAAGACATCT
AGCCTTGAAAATTGGTGTATTATTCAGGCACAGAGGGGTTACTGTAGCTT
ATCGGGTATCTTTTGCCAATAATACACACTAGATATGGCGGGGTGTGAAA
TTAGGTTAACAAGAAAGTTAAAGTTACGAAAGTTAAGGTTATGTGAGTCG
ATGACAAGTTAACTACTCGAACCTTG

>985 1034 5
ATTTTTTTTTCCCTTGACGTTGCGGGTGGCTATTCCACGCTAGTCCCAAT
CGGGCGAAGTCTATATAACTTTTTTCTCTTCTCTTCGCCTTTCGCAAATC
TCGAGAACGAGAAGTGAAGAATCCGAGCAAGAACTTCGCAGTCCAGCCGG
CGAGCTATCGACTGACATTTCGGGCGTCGCATACTCGTTTCCTACACAGA
AATACACTCTCTTTCACCAAAAATGACCTCCGTCGTCGCTATCGGTGTTG
GTGTTGCCGCGGCCGCTTTCTTCGGTCGAGCAGGTCTAGTTGCCCTGCGC
AGATACAGAGGAGGCGTCAACGGTGCTGGCCGTGCATTCTACAAGGGTGG
ATTCGAGCCCAAGATGAACAGAAGGGAGGCTTCTCTCATCCTATCTCTCT
CTGAACGAACTCTTACCAAAGACAAAGTCCGCCTGAACCACCGCAAGCTG
ATGCTCCTTAACCATCCCGATCGAGGCGGCAGCCCGTACCTCGCCACGAA
GATCAACGAAGCAAAGGAGTTGCTTGAGAAGACCGTTTAAGAAGTTTCCC
GTGACTACATCCCGATATGACCTTGTTGGAATATCGAACTTCCTTTTCAA
GCCAAAACACACGGCAAAATCCGGTTTCCAGCGGAAGCCATAACTACCCC
CTTCGACCGGTGTATTTTTATCACATTTCCTCGTATATTCTCTTCCCTAT
TTCTAATGAGGGTGGATGCATAGCGTTGGCGTTTTAAACTCATGTTGATT
TTGTGTTTTCTTTGCTCCCTTTCCATCCTATAACCCTGCTAGCCAGGATG
AGAAGAACACTCCCCTCCACTTACTATATATACCTCCTTGTAGAGACTGG
CTCGTCTCTAGGTCTTCCTTTATTACGACTATCTAGATGACTGGCATCTG
TCATCTACAAACTAGAAAACAATAGCTGGGATTCTATTTTTGTCTGGAAA
TCAAACTTCTTCATAGAAACTGAGTTAAAAAAATGAGTACAAAGCAAGGA
TTTTTCTATTGAAAATAGTATCAAAGTAAATTTT

>986 1140 54
AGACGAAGACGAAGAAGAAGACAAAAGAGATCAAGACGGTTTGATGAAGC
TGATCTTCGCTGGTTTACAGAGATAGAACTGCTTGTTGGCCTGACTCGAG
GAGGCTCTAGGTTTCCTGCTTGCACTATCTGACTTACAGTTAGAATCAAT
GGAGGCCACTTCTGCTTCTGAGGGCAAAGATCCCTCTGCTTTCCTGGGAG
AGATCACCGGTGCTCCAGTCACCGTCAAGCTGAACTCCGGTGTCGTCTAC
AAGGGCGAGCTACAGTCCGTTGATGGCTACATGAACATTGCGCTGGAGAA
GACCGAGGAATACGTCAACGGCAAAATGAGACGGAGCTATGGCGATGCAT
TCGTACGAGGGAACAATGTGCTCTACATATCAGCGGACTAGAAGCTCCCT
TGCACATTTGAATACGCTTGCGACGCTATAACTATCCTACTCCGGACGTC
TTTTTAGCTTTTCGCTGTTCGATACTCTCTGCAGGCGACATCTGAATGAA
TTATGGTATAGAATATGGGCGTTTAGGGAGTCAGCTTGGATGAAGATTGA
ACTACACCTGCTGTGCCAGGGGCAGTAAGCAGCATGGCTTTGCATCCAGG
GACTTGAGATGAAGCAGTCGATGTCACTAGGGAGCTTTTCCCTGTGCATT
CCTTCGCTGTTATAGCTTAAGCTGCTATGGTCCTCCTGTAGATCTACGAG
CATCTGTACTTCCGCCTTTTCGCCGATGAAATCGGTCTTGAAGTAGAAAA
ACGTCATCTTGCCAGATAGAGCTCCGCAAATGATTTCTTGTTTAACTGCT
TCACCGACTTTAGGCCGTGGTGATGGCCCTATAACTGTACTGGCTGTATA
CATGCCGATTAAAATTTTATATCCAGCGTTTTGCCCCTCCCCACCAGTTA
CCAGCTTACGAACCTCTCCCACAGCCAGCTACAGCTGAAGAATAACCACC
TTCGCGCCTATCTACTCACGATAAGGAGATACAGATCAGCCTGCGAAGGG
GTCGTCGTCAGGATAGCCCGCCATGTCTCTCCAATCTATCCGGTACAAGC
GCGGGATGCTGCAGGTCCTGGACCAGCTCCAGGTTCCTCACGTCGAGCGA
TACATCCCCGTTTCAACAGCAAAGGAAGGATGGCATGTTA

>987 333 0
ACTTACAATTAGTACGGAAGACAAAGCATGAGGCTGGTGACGGCCGCATC
GAGGAATGGGGTGGTGAGGGCAAGGAGTCGCACACCGCGCCGGAGCTCTC
CCCTGAACAGAGGAAGCAGATCGAGGAGAAGATTGGCAAGGAATTTGCCG
ATGACTTCATCAACAACCTTGGTCCCATCACAGAGGTCGAGACCGCCGAG
CAGACCGAGCTTATCGACTTCCCCGAGGAGCCCCAGCTCACCGCCGACCA
GGTCAGCGAGCTTGAGCACAATATTGGGGCCGGCCTCATTGAGGAGGTGA
TCCAGGTCGCGGAGGGCGAGCTGCAGCTTATCG

>988 963 15
TTACAAAAATACCAATTAAGACAAATACAAGAACAACAAGAAGTACTAAA
GTAGAAGACGTGGGTGTACATAATTACCTGGTGCTCCAGCAAGGAGGATC
TTTAGCCGTCCCATAGCTTTACCCCTGTCTGTAAAGGGGCGTCGACTAGG
GATTTTGATACTAGGCATCACCAACTGAGAAGTACTGTCCTGTAACTCTG
TTGGCTCCACCTGGGCCTCATTTATATCAGGCTCGCCATCGGTATAGCCG
CTTCCTCCCACTGCAGGCATATCGTCAACATTCCTAAGTGACCGTGTTGA
GGAGGATTTCGGGCTACTTGGCAGGGAATTTGGTTCGCCTGGGGAGCCGA
TAAATGAAGGAGTTCCAGAGAGAGTAATGCCGATATCTGACAATGGATAG
TGATGGGGTTTTAATGAGTCTTCAGTCTTGTGTTCCTGTGTGTTGGGCAT
GGCAGCTCTGGATGTGGCTGATAATGGTGAACTACCAACATCACCTTCGG
GGGTCGCGTGTACATCACTGTGGAAGGGAGGCAACGGCCCGCTGATCCCA
TCATCAATTGTATCTGCTAAGCTCTGCACTCCATAAGTGCTATCATTTGG
GGTTCCTGGAGCACTGGAGTCAGATCCGTCCATTTCGTTACCCCGAGATA
GAAAGAATGCTGGGGGAGAGGCGTTTCGAAGCTCGCTGGAGGGTGTTGCA
TTGATTATGTTCGGTGTGGCAGTTTTGCGGGGACGTCCTCGCGCTGAATT
GGAGGAGGCTGCAGGGCGCATTTTGCTGATAAAACCTAACACTACCGAAC
GATACTTGCATAGTCAGAAACGTCCGTCTGAGTGCTACTTGAGAGATGGA
TAACAGTATCTTTACATCTGTATATCCGTTACCCCTCTTCGCAGTAAGAT
GTGACCACTATTCAGTTGAAGATGATATGACAATGATGATAGCCACAAGG
TGAGCGACAACCC

>989 1882 60
TTTTGGGCTGTCAATTTAAGACAAAGGACAAGAGTCCCGGTATTAAATTT
CGAAAGCAGTATATTCAGCCAAACTGACCCAGGCAAGCAAAGCTAACTAT
TGAAAGAAGTAGAACGAAATAAACACAACCGTATACTCCAGCAAACATAA
ATAAGTAACCCAATTTTGAATCAGTCCCATACTCCAACGGTATAAAAAGG
GATATGATACAAAAGAAAAAGGTAGGGTGACTGACGCCTGCTGGGCAAAT
CCAATCCCTTAATCGCTGTCACTGGCATCCTCAGCCTGCTTGGATTTTCG
CTTTTCCTTCTTCTCTTTCTTCTCTTGCTTCTTTTTCTCCTTTGCCTCCT
TTTTCTCCTTCTTTAGGCGCTTCCGTTCTTCTCGTTCTTCTGCGGTCTCT
CCATCCTTTCTCTTTCTCTTCTTGTCGGCATCATCCATCTCTTCATCTTC
CTTCTCGGGGGATGAAGCAGCAGGAGCAGCCGGGGCAGCCTTTGCGGGTG
TGGTAGCACCAGGTGCTGGAGCGGCATTTGGTGTACCAGCAGCTTGAGCA
TCATAATCCTTATACTCCGCTTGCCACTTGGCCGGGGTGGAGGCATTAGT
GCGGCCATATTTGTCAAGCTTCCCGTCAGCCTTGAGCTTCTTCTTCTCAA
GGGCAACTGGGCCCATACCCCATCGTCTGGGGTAAAGATCACGCTCCATG
ATGCAACGCTTGACCTTGGCAACTACTCCGTGATCACAGGTTGAGAGTTC
AACAGTGGACATCTGAGCTATACCGATGGCAATGGCCTCGCCCTTGGTGG
TCATGAGTACCACCTCCTCATATATCTCGATTCCAGCCTCAAATCGCAAG
AGACCTGGAATCATCAGTTTAGCTCCGTAGCAGACGGCGTTGACTGCGCT
ATCTTTCACAACAATTCGCTTATATGAAGTCAACAAGCTCTCCAACGGTC
GAATGACCTTTCTGAGGTACGATTCGTCACGGTGGTTATCCATCATCCAC
TGGGCGTCCAAAACATCATGTAGAGTCACCATGCCATCCTTCTCGTCCAT
GGCTCCACTGCGAACACGGCGCAGTTCCTGCATATGAGCCCCAACTCCCA
AAAGCAAGCCAAGATGCACGCAAAGAGTTCTGATATAGGTACCAGCCTCG
CAACTGACCCAAAATACGCCCAAGTGTCGGTCATTATCAAATTCATACAA
CTTGCTCTCGTAAATTGTTCGGATACGAAGCTGACGTTTGACAGCAGATA
TCAGTGGTGGTCGCTGGAACAAAGCTCCAGACAATGTCTCAAGGGCACGA
GCAAATTGCGCCTCGCCTCCGGGAATCTTGTCATGTAGCCTAATAACACA
AACGTACTCCTTTCCGGCTCCCTGCTGCGATTTTACTAGGCGAGTGGCAC
GGTCAATGCACACAATCAAGCACCCAGTAACCTTTGGGTCCAGAGTTCCA
CTGTGTCCAGTCTTTTCCACTCTGAGCATCCTCTTCATCCATGCGACAAC
CTCATGACTCGATGGGTTCGACGGTTTATCCAAGTTGATCACACCAGAAC
TGATATAGGACTTCAAGTCACGCTTGAGGGGAGTGCAGCCGTTAGGGATT
GGGGTGAAGTGACTGGTCCGCACAAGTAGTTTATCATAATTCTTCAGTAG
AAGCGGCCATTCTGAGGTGGGAATTGGAGGAGCAACAGCTTCAGGCTTGA
TGCTGTAGTCGGCAACATCGCCCTTGCCAGTGGTAGCGGCCATCGTAAAA
GATCTAGCTCCTCACTGCAGGGCAAAACACTCGAAAACCACACAGATCAA
AGTATCAAGATTCAATTAGCTCTGCAAACCCAACACCTCGCGCGACGACA
ACACTCTTTCAGGTGCTATCAATTGGGTCGCA

>990 412 1
TCCCCCGATACCGCCGCCAGACAAAGACCTTCACATCAAGCTCCTGATTC
TTCCCACGCTGGAACGCTATGAGAGTAGCGTGATGTACGGCCTGAAGTCA
CGTTCCTGGGGCAAAAATCATGACGGAATGAGCTTCAAGGTAGAAGAGAT
CTCCTGGGTAGACGAGGGCGCATCCAAAGGCGAAGAAAGGGGGGGAGAGG
CCCGTCGCAAGAGGTTGCGAAACATGATGCGCACCGGCCGTATCTGCACT
CCCGCTGGCCTCAAGGGCCGCAAGGGTGTCGAGTTACATCTCTCCTCCAA
CCGGGATCCCGACACGACTATGAAGGACGCAGACGAGCCCCCTGCCGTCC
AAGCATCAACATCGACTGCCGTGGAACCCGTTTCTTGATGTCACCCGTTT
CTTTCAATTTCT

>991 236 1
GTGAAGAAGGCGGACCAGAGACAAACGGCCAATTTCAGGGCTATCACGCA
CACAGCTGACTACTCTGTCTTTCGTTGCTTTCCTATTTTCGTACTTTCTT
TCCTTTTTCCTCTTTGACTCTCGCTTCGATCTGTGTTGTTTCTTTCCTCG
CCTCTCTGTTGCAAGTGTAACTCCGCCAACACGTTGGGCACCTGGATACT
CATCTGGCAATCCCCCTCCCTCGATCCCTGCCTGCT

>992 1098 15
AGGAATCACACCTGGTTCCAAGAATTCTGGCGCCTGGGATAGTATCCATG
TTTTTGAGGCTACCGACCGCGGACGAACATGTCACTATAAGCTGACAAGC
ACAGTTATCCTCCACCTATCAACCGGTTCGGACACCCTCGGGGAAATGGA
CCTGAGCGGCAATATGACGAGACAGATCGAGTCGGATATGGCCGTGAACG
GCGATGAGAGCCATGTAGCAAACGTGGGACGTCTGGTTGAAGATATGGAG
TTCAAGATGAGGAACTTGTTACGTATGAAGATACAAAGTTTACGTTTCCC
TGTCACAAATATACATGACGCTAACCACAGTTCTCTTCTTAGAGGAGGTT
TATTTCGGCAAAGCAAAGGACGTTGTTTCTGAGCTTAGGAGTGAGTATAT
AAGCAAATGGTTGCCTTGATATTACTATATTGAATACTAATTTGCCGATT
TCAAGGTCTACAACCTTTATCCGAGACAAACGAAGAGAAGTCCGCCCACC
GTAATGTTATCAATGCTATGATGAAATAGAAGGTCATTCGAGTATCGGAC
GTTGGGACCAGATTTTCGAAGACGGAAATCCATAAAACCTTGCTATTCCC
GTAAATAGAGACGAAATATATGGTACATTTGAACTTGACAACCATAAATG
TTCTCCTTCACTCTAACTATTGGTATTATTGGAGTACACATAGCCACGGG
GGCGGCGTTTGCCCTTTGCGTAGGAGCTAGATGACCCGAACAAATCATAT
ACAATTGAATACTGCAGCTCCAATAGATCTCTCATATTATTGATTTGTCT
CACTAGATTTTAATATGCGATTGTCCTCTCTCTCAAATAGTAAGCATAGG
GTGGCAGTTAAGGTAGGCACGCATTGCTATAGTTGGCGAGCGCTTTCTTC
ACGGCGGCAATAAAGTGCACAAGAAGTTTTAGTTAGAGAGGCTCGATTAT
TGGGGACAGATGGGTATTGTGCCTGCTCTTAGAAATATGATGATGGTCAA
TTATCAGACATTATCAGTCCACGCCCATAGCCTGTTTCCCGCTTGCATCA
GCCTGAGCCGCGGAGAAATCAGGGTTCTCATTCCATTTTTTAGAGGTA

>993 1185 6
AAAAGCGGGCTCAAGATGAGACAAATGACGAGCTAGTGCTTGTTGTTGGT
GTGATAGATTGGTATCAATATGTGACTAACTATGCATGTGCCGTCCTGGA
AGCTGGATTGGCTATTGTTGGATTGCTGCCCAGATGGCCCGTCAACCCAT
GAAGCGGCTAACCCATGTCTGAGAAGGGAGATAAATAGATGATGGGGATG
CAAAGTCTTCCACTTTTCTTCTGGCCTTCCGGATCGTCCCAGTGCACCAG
AATACTCGATGGCTTTGCGACCTTATTCATATTTTGTTAAGGAATTACGG
GCTAGTTCTAGGGTTCTTTACTCAACAATGTCCCCTGCCATAAAGCTCCC
GGGTTATGGCATCCCTTTGAATGGATTTAGGGCATGGAGAGCATCACCAG
GGGATGGATTCATAACCAATACGGAATATGATGGATCCAAGGATTTCAGA
GGCCGATCGTTCCCCAACGCTCTAGATCAAAGTGACATTGATTATGGCAG
TATATCGTGAGAGTTCCTGTTGCCCAGCTCGCTTTGATAATGAATAATAG
CTCATTTTTCCTTTTATGTATACGGAATAGCATGTCTATGATTACTTTGA
GAGAGCATGCGATGATTCATGCCCATGAACGATATCACTGACCAAGCCTG
GGTGGGAAGACAAGGTAAAGGCTTAGTTCTTACCTCTGATAAATCACTGG
AATAACATCGAATTTGTCTGGTAATGCTTAGGTTCTTGACGAAACTATCA
CCACCAAATGGAAACGATAGCTACTAGAAAATGATACCTTGGATATAACA
GAAAAAATGGCTGACTGGATCATCGCTGAACTTCAGTATAAATCTGAAGC
GTTCAAAAACTGATGGTATTATCTCTGCTCTTACCTCTGGTGTTTTCAAA
TCCGACTGTCTTATTCCCGCGTCCGTCAAAGAGTCACTGAAAGCTGCAGT
TGCTCGTCTTGAGCAAGTACACGAAGCCCAAAAGGACTACCACCCCCACA
GCAAAAACCAGGTCCTTGACCTTGTCCATCCTTCTATCTTCCCCTTGGTT
TATGGTCGGACGCGCATAGTTAAAGATGGTATTCTAAACATCTAGGATGG
CATCACTAAATCTGGAATTGGTGAAATAATCCCTATTCCAAGTAAGTCAG
AAACCAAACTTGCAAGCGATGCACTGAGATTTGCG

>994 1094 6
GGAAATGTACGGATAAATAGACAAATTCAACCATGAATTTTTTTGCTTCG
ATGCGAGAAAACTTAAGCCACGGTGATCTCCCTTGAGATGGACTCAAGAT
CGTTGATCATGGCGATGATATGGAGGACAGAGTGCATTTTGGTCAGTTTA
TACGAGCCGTCATGAGCTTGATCCCGGGATTAATAGGCTTTGATATACGG
CTGATACGTGGATCACCCTGTCTGCCGCTGATTCCCCGGCAGCTAAAATT
GATGACCATTGCCTCCAATCCGTGGAAAGGTTGATTGAATGCGGTGTTCA
GCGGCTTGAGAGTCAACCAAGACGCTGTATAACACGGCATTTGGTATGAC
TCCGGGCCTCTGAGGTACCCCAACCCTCTAACCAAATAACCATGTGGATC
AGGTTTAATGTGAAGTTAGTTACCCGGGATCAGGGATCTAAAGCATTCCT
TCACCGAGAAAATATCGCCGGTTATTATAACTCATCCAGGGCGGAATAGT
TGTTTTGCCAGAAACTTGGTGTCGAGGTAGTGTGTTCCGGACGAAATCGA
CTATCATGGGCGATTTGTATTCAAGTTTGGGTCTACAGAACCCAGGCCGC
TCTAAAGAAGCAGCCTATACATTCAAATTATATGAGGTAATTTGTTGGGC
TAACGTGCACTGGGCAGATCGTGTTCGTGGACAGGCAATCTTGTTCGGAC
AACAGGATTGCTACACCAGGCTCTCTGTGAATTACGTACTTCAAAATGGT
TGATGGTATATCAAAGTTCTCTTTGCTGAGAACATTTTCTATAGAGACCT
TGATACTGAAGTATTTTAATACGCCCTAAGTATCAAAGTCCTTAACAGGC
AGGTTGATAACTCATTGTTCAACTAACATTGTGCCTCTGGTTAGAGTAGC
ATGGATATGGCTCTCTAATTTAATCCAGATGGGAAATGATATGAATGGGC
TTGAGCTTATGATCAAAGCCAGCTATGAATCCCTGCACCCCCGCACAGGG
CGAAGTAGCTATCAGTATGCTTTGTATTGGATAGGTAAATATCACCACAT
ATACCCTTGGTTAATATGTATGGAGCTAGCACGCGTACCGAAAA

>995 297 0
GAGAAGTGAAGGAAGAATAGACAAAAGCGTAAGTATAAACAAGAAATAGA
TATATACCAAAACGAAGCCATCAACCATCAACCGTGGTTCAGTGGTCCGC
TGAGTTCGGTAGAAGCAGACATGGCCCGTAGATCGGATCCTCAAGTCTCC
TCCCGTCCTCGTTTTCTCCACCATATAATTGAATAAGGGGGATATTAGGA
TGAGTAACGGAATAAATCAGAGGCATCAATGAGGAAAAGGAGAAGGCGAA
GAGCAGAGCTTAGCTAAACCACCAATAAGTCTCGCTGTTATAGGTAA

>996 280 1
TAGTCAGAGTGCATGTCTAGACAAAGAAGTAATCCAACAGACCGGAGCAT
CCAGGCTGAGAGCCGACCCAGCGTATCTGCAGCCATGACTCTCAGGCACT
TGTAGTTTGGTTTCATGTCTCGAGAGAAGAAGCCCCATGATTGTACTCCG
GAGAATAAAGAAAGAGAGATAATGTAGTCTATTTGATATCGATAGCAGAT
ACGTGACAGGCTGTAGGTACATTAGGGAGGTGGATAGAGAATACAAGGAA
GCATATATATATTCAATCTGCCCCCAAAAA

>997 47 0
ATTTTTTTTTCTTTGGGTAGACAAAGAAAACGTAGATAATGTGGGAA

>998 51 0
ACCTACTTCTTGATGTAACGACAAAAATGATGGTGATGAACAAAAAAAAGG

>999 156 5
ACCTACTTCTTGATGTAACGACAAATATGATGGTGAATAGAAACTAAAAA
AAAAGGGTTTTTTAGTAATTAGTTTTAGTAAAAGTTAAAAAAAAGTAAGT
AATTAGTACTTAGGTTTTTTTAACTTACTTTAATTTACTTACCCCTAAGG
TTAGTA

>1000 193 0
CTGCCTCAGCGCGAGAGACGACAAAGTCACCACTTTCTGGGTCAGTTGTT
TGAGAATCGCTAATCAGCAATATCGTAGACACAGGATTGAACGATTTGCG
TTGCATAAGCAAATCCATGGCTACGTTTGCACCCTCAACAACATCCGCAC
GTAAGCTCTTTTGACCTACGGGCCGGATTGAATTGAATATCTT

>1001 795 1
CCTGTCTGGAGTCAGTACCGACAAATGGTAAAAGAGGGGTCAATAGTTCT
ACATACGGCACGCTGTTGGCCCCTTCGCCGTTCTCTCTGCGCAACTTGGC
CTCTCCCACAAGCCTGTCCAGCTCGTTCAATCCCCTAACCACTTTTCTCT
CATGCAGGATGTCATCAAACTCTGCCCTCGCACTCTCCTCCAGCTTCGCG
TTCAACTGTCTCCACACCGACTCCAGACTGCGCGGAACATGCTTAGCTGG
CGTCGGAAAGCAAGCAGAGAAGTTGGCATAGGAGTTTGTGCGGATGGTGT
GTAGCAGCGCCTGGGAGAAGACCTGTTGCAGTCGCGAGGCGCGTGGGCCA
GGGGTCAGCGGGACGGGCGCGGCGGGTGGCGGCGAGGGCGACGGTCCCTG
GGGTTCAATCTGTTGGGCGGTGCTTGTAGGGTCTGAATTGGACGTTGGCG
CTGCCATTGCGCCGTTAATTGCAGTCGTAGCAGTTGATAATCTGGTTGTT
GTCGTTGTTGTTGCTGGATTTGAAGTCGAAAAAGTTGGGCAATTTCGAAC
GCGAAGTCACGTGCATATATAGATTGCCGACGAGAAGGAAGAAAAGAAGA
TGAGAGGGATGGCCGGAGTGTGTAAATTGGGGCAAATAGAGAATTGATTG
GGGAGAATTCGGTGTATTAGTCCATTGTTGGCTATCTAGAAGAGACAATG
ACCCGAAGATAGGCGATTTCGTTAAAGACGGCTCCCGAAAATGGGCTTGA
AGGAGACTTTACTTTCAAAGACATTCAACGTCATGGTGAACAAAA

>1002 233 2
ACGTAGAAGGTAGGTTACCGACAAATGGTAGGCATGGTGGTACGTGGTTT
GTAGTCGTTGTCGGAGGACTGCGTAGTTGCGGGACACGTCGACAATCTCC
CGGAGGTTTTCCAAAAGGTTCCTCGTTTTGGCGGGAACAATCTCCCATGT
ACGCTTGAGGCGAGAAATGGTGGATGAATTAAGAGAGCAGATGATGGCCA
TAAGGGTGTCATAGTTGTTCAGCTCAAGGCACT

>1003 333 0
TTCCCCCTGGGTACCTCGCGACAAACCATCAGCGCCTCATCGCATCGTCA
CAGGCGCATTACGTCGCCCGCGAATATTCGACTTATCAGGCACCCTGCTC
AAACCGTTTAGCCAGAATAACTTTTACGCTTTGCGTGGCCAATTTTCTTG
CGCTAGTCCATTACCTTGGTGTATATTATTAGAACCTGGGCTTCTTTCTT
TTCGATTCTCTTGTTGGTATTTTCCTTCGGAGGAGTACGGTTAATCCGCG
GGGCGTTGGCCACTGAATATGATTTTTCTGATCAAGGGGGAAATATAAAT
ATGTGGTGAATTTAGTGCACCTTGATATTTTTT

>1004 472 0
CTTTACCTGCGAGCGACTCGACAAACATACCTATCGTCATTCGAGACGGG
AAAGCGTGTGGGTTAATGATGACATCAGGTTGGATTCCAGACTCGGAGAA
AGGCATGTCAGTCGCTGGCCAGAGTTGGGATAAGACACCTTTTTGACCGT
GACGAGATGAGAATTTGTCACCAATCACTGGCCGACGGGGTACTCTGTAC
TTGATGCTGACAGCCTGGCACACTTCGTTTCCGGTCTCTGATCCAAGTAC
TCTGACGCTATCAATGAATCCTTCTTCTCCGTCTTTGTATTTCAGGAAGT
GCGTTTGCTTGTCAACATTGATGTATGTGTCTGTTGCTGGATCATATTGG
ACAGTGTGCCAAGCGCCCACCAGGCTGCCTTCGCTCACCTTGGCTCCAAT
GTGTGGAAGTCCGTCTTCATCGAGCTGAGCTTTCCACTCCGCCTTGACCA
ACCCGCCAGGTGCAAACCCGAA

>1005 121 0
CCCTGTAGAAGCTTGAGTCGACAAATAGCATTTTTATGTAGCCATGTTAA
GAGGCACCTGGGAGATCCTGCACCATATATGCCTTGTTTCATCAAGAGCT
AGAAGCAATGATTACCTCAAA

>1006 151 0
CTCATAGCCTTGCTGCAAGGACAAATGACAAGAACAAGGGTATGGGGGTA
CAAACGTGGTAGCCACGCCGTCCACGTGTCAAAGGTACCCGCTCCGTCGA
ATGACGGACGAAACGAAGCTAATTCGTCTGTTGATATCAACGGTTCATGGG

>1007 390 0
GGTTACAACACGCAAGTAGGACAAAAAGGGCTGGCACTGAGCGGAGGCCA
GAAGCAGCGTATATGCATAGCCCGTGCCTTGATACGGAACCCACAACTGC
TGCTTCTCGATGAAGCCACGTCCAGCCTTGACTCTGAGTCCGAGAAGCTG
GTGCAGTCTGCCATTGAACGTACGGCAAAGGGCAGGACGGTCCTGGTGGT
CGCTCACCGTCTGGCTACGGTGCAGAACGCGGACGTCATCTTTGTCTTTG
GGGACGGGGGTATAGTCGAGAGCGGTAGCCATCATAGCCTTCTGAAAAAA
CGAGGCGTATATTATCAAATGTGCGAGTCACAAGCTCTTGATCGTTGATA
GAAGTTATATTCCACTCCTAAGGGCTTTCTTTTCATTTTT

>1008 930 22
AACAAAGCAATATGACACGGACAAATGTTTGATATAGTCCCTCTAGAAGG
GAAAGAAATCAACCAGTCTCTCCGTGCACGGAGCTGCGTAGTTCAACAGG
CGGACCACCCCCTCCTCCCCGGGGGGGCCGTATAGAAAGGGTGATCACAT
CTGCATGATCAGTAACTGATGGTATATTCATTCTGAGGGAGTGTCCAAGC
CGCAAAGGGCTGAAATTGGTGGGAATTGCCATGGTGCTATGGAATCGTGG
TTAGAAAGGAGAGAGAAGGCGAACGAGCTCGAAGACATAATCGTGCGTCG
CTGATATAGACTTTGATTACATAATAAATGATATACATCGGGCTTGGCAA
ATGTATATTGGGCGAGAGAAGCCTTAATATAGGGAAAGGTTAATGAAATC
GAGAGGTTCATTTACTCCTATTTACACCGGCCAGCTTTTTGAGGATAAAA
AGGGATATCGCGATAGAACAGAAGAAGCAAATACCACACCCAAATCCCAC
CAATACTAGTAGGTAATCAGAGCCAGAAGTAAAAACTTTCTATGCAAACA
GTACTCTTGAATCAAGCTCATCGACCTTCTTATCCTTTGAGCTTTCAGTA
TTCAATCCCAGCTCCGTCTTCTTGACGTTCCTATCAATCTGTCCCGTTCT
CCTGGAATTGTATCGAGAGGCCTTCTTCATCCGTATTTCGCGTCTGACCT
GGTTGGGACTCACATATTCGCGATTCTCATAGATAACCGGGCCACCAAAG
CTTCCCTCCAGTATCACGATTGGCGTAAGGACAAACCGCGGTCCAATTTC
GACCAGCGAGATTTCAGGCCCGCCCTTACCGCCACCAGCACCAGCACCCT
TTGACTTCTTCTTCTTCTCCCCGGCGGCGGCATTTTGAAGTTCCTCTTCC
GCCTTCTTAGTGGCAGTAGCCACGTCCGTC

>1009 143 0
GGTGCCGATATTCTCGTCGGACAAAACAAGCTCCACCCTTACAAGGAGAC
TGCGGAGGGTGACATCGACCCAGAGGTGCGATCCGCTGTTATGGACGTCG
TCTCAGCAGCTTACCCGCCCGAATTCCTCAACCGCATCGACTC

>1010 283 0
CGCATGGCATTATGGCTGGGACAAACTCAAAACCCTCGGTGCTCGTGGGG
TATTCTCTGGCTGGACACTGTCCTTTCTGAAAGACAGCCTTGGATCGGCA
GTGTTCTTCAGCTTGTTCGAAACGGTCAAGGCACAGGGATATTACCATTT
TATCACTGGGTACTATGGCTCTCTCCAGGCGCCCTCCATCCAAAAACTAT
CCTCACCTACTCAGCCCGGTGAAATTCCTGTGATCAAGCCACATTATGCT
CTGGAGCCCGCATTCCTCATGCTGGCTGGAATC

>1011 152 0
CCGTTACGCCTCCGTGGATGACAAACTGCCTTGCCTGTCTGGTACTGCTT
GCAAACATAGCACGGAATATAGCAACGTCCAATCTTCTTTCCAGAGGTGC
AAATGTCATCAGCATGTATGGCGTGTCCGGGACTTGACGACCGTCTTCTC
TA

>1012 295 0
GGGCGTGGCATGGAAGCCTGACAAACGTCTGCCGATCTGCAGAGGCCGAC
CAATTGCCTGTGGCGATGCTTCTGCTGGCTTCCCCCGTATAGAATATACA
ACTATACTTAATCACAGGTAGTCTTTCGGTCTATGAGATGCGCTGTCGTA
ATATATCTGTGAAAGGCGTCTCCAAGGTCCGAGGGGGGGGGGGGGGAAGG
GCGACTTTGCTGGGTCGAGGAACCGGACCAGGTTTCGAGGATCTCGGTCT
ATCAAAGGAAGAGCTGGACAATCTCTGGATCGAGGCAAAAAAGTA

>1013 912 26
TCGACAGGGCCCTGAAGCTGACAAATGTACACTATGCCAGCGTCCTCGGT
GACAACCCACACATCCATTTCAGACTACGATGCAGAAAGTTCATTGAGAT
GATGCGTCGCTGTACTGAGCCGCAGCCTGCCGCAATCAGTTCATCAAATG
GCCTGTCGGAACCTACCAGAACAACTTCCGACGGCTTCACACTCGACATG
GAAGTCGATGACCAAATGCCTGACGTCGATACCAATGAAGCAATTGCTCC
TAGCGACATGATGGACACTGATGCTAGCAACACCAACGATGCTAACAACG
ACACCACAACTGTCAAAAAGGACCAAGACCTTTTGCACGAAGCTATACTG
TATGGCCAACAGCTACAAGCTGACTACTCCGGTGATGAGAAGGAGCACAA
GAAGACCCTGGACGACATCTTCTCACTAGTAGCCTATGCGGACCCCAAGA
CTTCTGTTCACGGCCACTTGCTGGATCCCAGCGGTCGAGTTGCAGTCGCG
GAGGAACTAAACTCTGCCATCTTAGGTAACGTCCCTCTACACTTGCTTCC
CACTACATCTACTAACAGACTACCATAGTATCACTGGGGAAGTCCTCCTC
CGCGGCGGTGGAGCGGCTGTACCAACAGATCGAGGCACTTGTAAACGAAC
TCAGCGAAGACGGCGGCGCAGGGGCGTTTATTAACGTCGTTGACGACTAC
TTAAAATAGTTTCATCTCTCATTCCTACTGTTTTATCCATTTTATCCGGG
ATTCATCAACATTAACACATCCATCGTTATTCATTCATGGGCATCATGGC
GTCTGTCTATTAGCCGTACTCATACTTATCTCCTCTTATCCCCCTTTTCT
ATTCTTTACCCACATACCTCCCTGCTTGCCTATCTATATTTACAACTGTA
CGTCACCGCCCC

>1014 153 0
AGTATAGCGTCATTCCAGTGACAAAGTTCGTCGAGGTGGAGTATCTAATG
CAGCGACTGAAAGGAACCGAGTGGGAAGACAAATAAGTCGACTCCTTTCT
TTTCTCACAGACAATAATAATCACGGGTTTTCCGGTTAGACGAAGCGGCA
GGA

>1015 322 0
CAAAATTCAGCACCGCAGTGACAAACCACGAATCCGGAGTCAGCGGTTAG
ATCTACCATTGCCTGGCATTTGTAACAGCGTCTCCAGCCGTTCGAGGCAA
TACTGTCTACTCTTTCCGGATAAGGGGCTTGAGGGCAATGTTCGTTGCTC
TGATGGGCCGTCCTTTGACAGGCAGTACATATCGACCATTTGCATACCGG
GCATTTTTGTGTCGGAGCGCCCAGCTTGATCTTTTTTGGAGGAATCCATT
TTCCACAGCTTGGTGAGGGACAATACCATCTGCTAGTTCGGGGTATAGCG
TATTCTTGTACCTTTAATTTGT

>1016 1363 45
CCCCACCCCACCCCATGGTGACAAAACCCCATGGCAAGTCTTCACGGAGA
CTCTGCGATCCGAGTTTAAAGCCTCAAAGGAGTGGAATGAATCTACCAAG
GCACTCGCTTCTTCTGCCCATCAGTTCACTGAGAGTGAGTCCGTAAGGAA
GGCTAGGTCCGCTTACGAAGCTGCTACCAGCACCGCGTCTTCCACAACAT
CTTCAGCATTGAAAAAGACTGGAACCGTAATTGGCAAAGGTGCCGCCTGG
ACATGGGATACCACTGCTGTCAAGGGAATAAGGAGTGGTGTTGCGGCAAC
CGGAAGGGGAATTGAACAGGCCACACGACCTGTCCGAGAGACAAAAGTGT
ATAAAACCGCTGTGGGGAACATGAAGGAGGTCATAGATGATGGAAGCAGT
TCTCGATATGGTGGATGGATCGAAAAGGAAGAGAGACGGAAACGACGAGA
GCAGCGGGAATTGAAGGAAGGCAGTAAGAAGGTGGAGCGTATGGAAGAAG
ACCCAAATGCTGGAACCAATGTCACACTTCATAAAGATGCAGCTTGGAAA
GAATCGTGGCGCGAATTCAGGGATACCAGCCCCATGATGCAGCGTCTTTT
CTCCTTGAAGAACACCTATGAGGAATCCGAGAACCCTCTTATAAGCACTG
CCCGAAGCATATCAGACCGAGTAGCTGGTTTCTTCGCAGAGAACGAGACT
GCAATGGTAATCAAGGCCTTCCGGCAAATGGATCCAAATTTCCAGATCGA
ACCATTCCTGCGCGAGATGCGAGAATATATCTTGCCAGAAGTTCTGGATG
CCTATGTTAAGGGAGATGTTGAAACTCTTAAGCTATGGCTGTCCGATGCC
CAGTTCCATGTCTACTCTGCCCTTACGAAACAATACAAGACCGCTGGCCT
CAAGTCTGATGGCCGAATTCTTGATATCCGACATGTCGATATCTCTCATG
CCCGTATGCTGGAACCCGGTGATATCCCAGTTTTTATCATTACCTGCAGG
AGTCAGGAGGTCCATGTCTATCGAAAGGAGAAAACTGGTGAACTCGCCGC
CGGCATGGAAGACAGGGTACAACTCGTCACCTATGCCATCGGTGTCACTC
GAATTCCAGACGAGGTCAATAACCCCGAGACTCGTGGCTGGAGATTGATT
GAGCTGCAAAAGTCTGGCAGGGATTACATTTAAACATGTATACCTACTTA
CCCTTTGGTTACTCTCATGGCATTCCTCAAACCCTGCCTGGAAAACAACT
TCATTATAATCTACAGACGCCTGATATCACTGTTTTATACGAGTGCGATA
TTTCCCTTCAAGCATAGCATTTCTGTCACAACACCCTCCCCCTCTCTCTA
ACCTGTCCCATTT

>1017 617 3
CAATATAGACAAATATAAATACAAAGAGATGCAAGTAAATTTATGCATTC
CGCCCTGGCAAAGGTGGAACATTGGTCAAGCATTCCCTAGGAATATCCAT
ACTACGGTGGACTCTTCCGCCAGGAGTCAGCGGTATATCAACCCGCCCGC
TTCCTCGTACATTATCATCGTATTGTCCCTCTCGCGCATGCGCGAGGGCA
AAAATAGTCAGCAATCTCGTTGTTCCCTGATTCGCTGGAACAGATGGTTG
AATATTCAGGCGGGGGGCTTAGAATAGGAGGTGGTGGAGGGGGAACAGAC
TCGAATGGTGGAGGGTTAAACGATGGAGCCCGCAAAAAGTGGACGGGCCG
GGTTGGTGGATCATTGTAGTGGTTATGCTCCTCTTGATGTTCATCGCTTC
GAGAAGTATCATTTGACTCGCTAGTAGTTGTAGGGGATGGCACGCCTTGG
TCTGTAAATGAAGGTGGTAAGGAGAGCGTAGGGTTCAGGTTCACGTCATG
CGACAAGGCCACGGCATCCGGGCAGCCGCACTCATATTCATCTGTGTAGT
AGGATGACGGTGAGTTGTAGGAAGGCACATAAATATTTTGAAGCATTCGT
CTTTGTACTAAAGTAAC

>1018 2229 62
AAAAACGGAGAACGAAGAATACAAATGAGCAGATGGCGAAAGATGAAGGC
GGCAAGGGGAGGGCAAGCAGCAGGCTCTGTGAGACGGGAATCAAAGCCCA
GGTTCGACGGGCGGCCGGCCCGGGCAGCTTACAAAGGGCCGTCCAGCGTG
TAAGTTCTATAACCGACCACGATGATGAGCCTAACTATCGGCCGGGATGG
TCAAATAAGGGAATGCCGTCAGGGGCCGTCGAAGAGTCAGAGACAAAGAC
AGATACACAGAGAGAAAGGGAGCTGTTTGGAGGCTGCGAGACGTTTTGAG
TGGCGGCTGCTAGTCCGCCAGAAGACCACCGCTGGGGACAACCAGTTTCG
TGTGCACGAGTGGGATATCTGACATTGCCAATAGCATATTCCTCATTAGT
ATGCTAGCTGTTATGCACTTGACATGCAGCTTGTTCGTCCCAACTCGGAG
CTGAAACCGCAGTCAATCACATCGAGCCTTCGCCGAGCCCTCATCCTTTC
CTTTCCTCTGCTTGCGTTCTCTTGTCTTCTTCACTCAACCTCCAACATGG
CCTCTCCTTGCAACGGAGCATATTTCTTTTATACGGGTAGTGTCGATGAG
CTAGGGTGCCAGCGGCCAGCGACGTCATACATGCTCCGGCTAGTCATGTA
CGCACCGTTATAGCGCCCCCAGTCCCACATGAAGAACAGGGGGCTCCTCT
ATCCCTGACCCATCTTTCCACCTTGCTCCGACCAACCGGAATTCCCAGGT
GCAAAGAGACTGGAGATTCATTGGCTAAATGTGGGCTGATGATGCTCTTC
ATCTCTTTAACACGGTCTCTGGCGTTGGTGACTCCGTACTTACAGATCTT
TGAACGGGTGGACTTCAAAGGCGCCGTCCATGGAGCAGCTTATGTTGGTT
AGGGAATTCCCGTGCATAATATGCAATGCACATGTATCTGTATCCAATGG
CTGAATTACGATTTACCGCGAGTCATTTACGTACAACTCAAATGCGGGCT
TAGGTATAACTCCGTGATTTAGGAAATACTGTATCAAAGGACGAATTGTA
CGAAAGCAGAGCAGTGACTCTGTGCCATTCCGCAGTAGTTATTCCTGGCC
TGCCTCTGGAATAAGTTACTACGCTCGGTTAACTAACTACCTCAACTATA
GATTTATGCTTGCTATTATTACAGAAGATAGCAGGGGAAGAAAGAAACAA
AGCACGCGAAACGAATAACGCCAAAAGCAAGCAAAACCACAACAATTAAC
TCAGACAAAACACCCCAAAGACCCAATTATCGAAGACCCAAACCGCACCA
GAAACCATTAACTAGAAAATAATCTAGTAAATTGGTGATGCCCAACGTAT
ATAAAAATATATACTCCGGGCGTATGATTATTATATAAGGATGCGCCGTT
GTATCTCTTTTTATTTCTTTCTTTTTTTCTTTCCCCAGTCTAACGCGAAA
AAGAAGAGGCCGGTGGGATGGCTGGAGGAGAGTACAGAGTACTGGTTTAC
ATCACGGAATGCTGACCCCAGCCACTCGTGACGGAGACATTGAAGTTGGT
GGTTCCCTGCATTGAATCAAGGTTATGAGGCATAACCATGGCTTCAAACG
GGTTCAATGGTGGTGCACAGGTGTGGATGTGGCCATTATTCCCTTCATGA
GTGTTCGAGTGACCCTGAGCCATGTGCTGATCCCTCATGTCCATGCCCCT
GCCATCATTATATGTTGATGGGGATTCCGCTGGAGTGCCCCCATTCGCCG
GATTGGCGCCATTGTGGCTCGTATGTGGGTGGCTGCGTGGTATAGCTGTT
CTGGGAGCCGTAGTCCATGATTCTTGTGGCCATCCTTGCATACTATCGGG
AGATGAGTGCAGGACGGGCATGCCCAGTGCTGGTGTCGACTGTTGAGATG
GTGGATAGTTCGAGGGGAGGGTATTGAATGCACCCGGAGCCTGTCCGCAC
TCGCCGCCGCTGTATATTCCAGGGAATATATTGCCATGTCCGCCATCAAT
GTCATTGAGGGCATGGTCCCATTCGGTCATCCCCACCTGAGGGTTGTATC
CCGGCTGCATCTGTTTCTTATTATCCTTCTTAACTTGAAGGGGAACATAG
CCAAGATTAGACTGGCCAGAGTGCATGCCCGGATGGACCTGGTGGTGTTG
CATCTGGTCTCGCTGGTCATAGGAGCCGCTGCTATGAGAGCTCGACGACC
GAACGCTGCGTGACATCCTGGGTGAAGAT

>1019 633 3
TTTTTTTTTTTCTTACTAATACAAACGCTCTATATTCTTGCTACATCGTA
CATTTACATTTCTTAGATATCTTACAAATCCCATATATTTCCAGCATCTT
CTATATCCCTCGGATCTCAGCCAATATAGCCTTCTCTCTCTGGCTGCCCA
TCTTCTCAAATCTATCAACGCTCATGACGAAAGTCCCTCTTCCGCCAGTA
ATACTCCTTAAGTGTTTCAAATATCCCACCATTTCCTTCAACGGGACTTT
TGCAGATATAGTTCTAGACTGGTTTGTTGCTGATAAGGATGCCGACACAC
TCTGGTTGGACGAGGGCTCGAATGGATCTCTCGGAGCATATATCTTGGAC
ACATCAACGGTGTTCGATTCCTCTGACTCCGTAGATGGAGAAGAAGAAGC
GTCATCGTCAAGTGAAACGACATGTCCTCCGCGCGACGATGAGATATCAT
GTACTACAGAACCTAGCGCTGATTCCTGAACACTGATCGAGACATTCATG
ACTGGTTCCATCAGACCTGATGAAGAAGACACTTCCCTCAGCGCAAATTG
AGTAGCAAGTCTTGCTGCCGCCGAAATGGCGGACGCAGTTGTCTCGGTCC
CAAAGAGATGTTGTTCGAGGTCGAGCCTTAGTT

>1020 1353 23
CTGTTTTAGATCCCCAACATACAAAAGGCAGACTGCAAGGTTCTGCTTGA
TGAGAACCTCGTCATCCGTGCCACAGTAGATTTTTAGAAGCTCGTTCCAG
CCAGTGACAGCTTCGTCGAATTTACCCTCAGCCATCTTTAATAACGGCTC
AACGATGTTGGCTGATGGGCTAGAAACGCTAGAAAATAGATCCTTCGCAG
AATCTACATCTCCTACCCTTAGGTGCAAAAGAGCTCTCTGTTGCAATATG
CGGACGTCACTCTTGGATGGTGGAGCCATACTAGCCAGAGACCGGCGAGC
AGCCTCCAGATCACCCATTTCAACCAGGGCGTTAACAACGCGGATACCCA
GATCACCTAGTCTGGCTTTCCACAGTGCTTTCTCTTCAGCCCCGACACCA
GGACGTATGATATGTCTCCTAGCTTCTAATCCAAGGTCATAAAGTCCAGT
TATACCTCTCCTGGTATCACTAAACCCAATACTCTGTAGTCTTACGGCAA
TAACACGAAGTGGCCAGGGAGCAAGGTGAGCTTTTTCCGGGGGCTCCTGG
GAGCTACCATCCTCCTTTGGAAGGTCAGGCTTGACGTCTACATAGTAGAA
TGAAGAATTCAAATCTTGCAGGGCTTTTGATTCCTCTGCGGCTAGGAGAG
TATTTCCCGTAAGCAGAAGACAGGTTAGACGAGTATACAAGAGGGAAAAT
ATCGCGGTATAGTTAGTGGAAGTTATCAGGCTGGAGGTTAGGATCGTAGC
GGCAAAATGTGCCGCGGGAAGGTAATGGCCTTTTTTGCATAGGTCATTAA
GTTGTTGTAGTGCCGATTCCAACGGCTGGCCGGGCAGCAGGCTTGGGAAC
TCCGAACGAAAGGGGAGGGGTATTTCCAACTGCGAGAGAGGGTGGAATAT
CTCGGGCTGGCGTAGGAAGGAGAAGTTCTGGGTCACTTGGATATGCGAGC
TATCCTTGGGTGATGCATTTAACTCTCTTGCAGGGTGAAATGGCAATGAA
CTGGTCTTGGAGTCTCGGTTCCCAGATGCAGCGGCCGGAGTTGGAGAACG
GGTATCTGGTTCATCAGGGATATCTAACGGTCCCTTTGTTGAGCTACGCG
GCCGAGTAGCTTTTACAGACACATTCCGCCGATGCTGTGAGCCGGAGGGT
TCCATGATAGACACATAAAAGCACACACTGACACACTCACATGCCCACAC
ACTTTCTCTCTCTCTATCCTCTGTTCTATGACCTGCAGCAGCCTGTGTCC
ATCCTCCTCCCAGCACACTCTGGCCCAAGAGGTTGAAGTCATGCAAAGCT
TGGACGGAAAGAAGAGGGTTTCTGCCAGGCGGTGAGTGCACGGACCACGT
AAG

>1021 179 1
GGGGAAGGCGGGATGGCCATACAAATATAGAACGTAATTTAAATCCTACC
CAACGGACAGGGGGCTGCTTATGCAAGGCAAACCTGGGTTGTTGCTGCAG
GCGGTTACACGGCTAAGCGGCCAAATACTAGCTCAAGCACGGGGTATTTT
AGAGCTGCGATATTCCATCCCCTTCGATG

>1022 50 0
TTCAGCTATTCCTCAAAGATACAAAATCCACACCCAGGTCTCTACTATTT

>1023 125 0
TTCAGCTATTCCTCAAAGATACAAAGTATGTTACCTCCCCCCCAACATTA
CTCCACTTCCACAAAGAGATACTGACATTTGGTACCTCTGCTTCATATAG
ATCCACACCCAGGTCTCTACTATTT

>1024 1852 42
TCAACATCTACCTAGAATATACAAAATATATAGACATACAGCGTGGATCA
AACTTAGCTAACATATAACATGCCTCTTCAGTGCAATTATCAGATCTTCC
GATATACTCTGTTTTATTTGTTTGCAGTCTCTTCTAGGTCTGTTTCTCCC
TGTTTGCCCCTTAGATTTCTCCGTTCACGTGACAACACGAGCCGCACCCG
ACTGGCTTTCCCAAATTCCCGTTCAAGTCAAATTTGATGATTCTCCTTTC
TCATATCTTACATTATCCTAGGGCAAGGAAGAGGGTAATATCAGCAGTAA
CCCTGGTTTTACATCAGTTCTCAATATCTAATCTCCTACTGTGTTCGTTC
GGTGTACGAGGTTTCAAAAGTTTCTCCTTTCTTTTCTCAACCTCGAGCCA
CAGTTAACTGCGACCCTCGAAGGCACAGAGATACATATCAGTACAGCTGG
TCTATCATTTCTCTAACCTGAATGAAACACCGATAGGCTTGATCAGGCTC
TGCCTATCATCCTGCACTTAATATACTACCATGGGTTCAGATACAGAATT
CGGTGCTATGCCCCCGCCACCCACGGCACCTTATACGACAGATACCAATC
CAGGCATGATCAACGAGACACAAAATACGCAGATATTAGATATACCGGCA
GAGAGTGTTACATTTTTACGGGAAGGACTGGATAACAATGTCTTCATACC
GTCTATGACCTATGCATCTAGTTCAAGCGAACTGTCGTCGGTATCCTCAA
TATCTACCCACGAGGGCCACAATTCAACGATGATCGCATGTGGTGAGGGA
CCAAATATCAAGGCAAAGGAGTTTAATATAGCGGCAGCAAAACCTGAGCT
CCCGTTGAAATATTCAAACTCTCTCACGGGTTGGAGAAATATCGCACCCG
CTCCTCCATCCCCTGCAACCGCGCTGTCACCATCTACGGCCACCATTGCT
CCAGGTTTTACTATAGGGGCCACTTCGAGCACAGTGGGGTCTACAGTACC
CATTGTGTCAACACCAAAAGCAAACCTCTCTAAACCAATATCACGGCGTC
GTAGAACAACTGGAGGCGCGAAGCAACGAAATTCTCGAAAATCTGGCAGA
TATGGCGACCGTAATGACGACGAGGGGGTTAGTTAAAGCGGAGGACGACA
GGCTCAGATGAGTCCTCCGACGCTCAGCTAACAACTACACAGACAAAATC
AGGACGCCAGATCCACAGGCCAACTATGTTCACTCCGGAGCAGGTCCAGA
AAAAATCTGTTAGTCCCGATACGAATCATCAACAACCTCCACGGAAACGA
AGAAGAGTGTACCGCAAAGGCAAAGAAGTTAATGTGGTATGTCTTCGCTG
TGATAGAGGACATAGTCCAAGATGTAATGCTATCGTGTTCTGTGACGATT
GCAACGCACCTTGGCATCAGTTTTGCCATGATCCGCCGATTGGAGATGAT
GTTGTCTCCGTGAAGAACAAGGAGTGGTTTTGCGGAGAATGTCGACCTAT
CGATACGTCTCTTGATCTAAACCCTCAAGCCAAATGGACAAACTCGCGAA
CAGAATGGTCTACGCACGTCGATTTCACCGTCTATGCAAACAAGCGGGCC
ACAAACCCCTACATTACTTGCGGGATCTCAACTTAGTCGTGTAGAGAAAA
GGAGCTACCTTTCCAGTTTATCTCGTGCTGCTCTAGTCAATCTACTTGTC
GATATATCAGACTCCAGACCAGATATCCCTATATTCCCTGCAAATCTGAA
TGAACTCAACACAGCATCTTTTAGCTCCAGCGCGTCGACGGTATCATCCT
CAACCGTTCCAAACGGATCGGCTGGGGGTTCGCAACAATGTAAGATATTG
GG

>1025 457 0
AAGAGATGCTGGATGAATATACAAAGAAGCAAACCACGTTCGACGAGTAC
GCTGCAGAAGTACAAGCTGGCCACCTTCGTTGGTCGCCCCCGCACCGCAA
TCCAACTTTCTGGCGTGAGAATGCACGCCGAATCCTGGATGAGGATGGAG
GAAGTCTACCTAAAAAGCTGGTCGAGATCCTGTCGAAGGACTGGGAGACA
GACAAGCAGGTTTTGGCTATTGCGTGTAACGACGTTGGGTGTCTGGTGAG
GGAAGTGCCCGAGCGACGACACCAGCTGGACAAGCTAGGCCTGAAGGCGC
GAGTGATGGCCTTGATGACTGACCGGGAAGAGTCCGTGAGATGGGAGAGT
CTCCGAGCTGTGGGAGAGTGGCTGAGATACACGTTTGAGGGCTGAAGGGT
GTTTTGTATTCTCGGGATCTGTCTATATATCTGCCTATCTTTGATCTCTT
TTGGTCT

>1026 587 0
AGTGTAGCCAGACGGCGTATACAAAGAATGATGTTGGTTCAACTCATGCA
TATTGTTGATCACTTCGCAGAGAACTGGTAACTAGTTATATCGTATTCAG
GAGCAGCAATCCACATCAAAGCAAGGAAAAGCAAATGAGACGGAGCAGAG
TAACTTGCTAGAATGATTAATGCCGTTTGCGGTGATACGGAAATTGGCTT
ATAGTGGCGTAAGTATCATTTAATGTTGGCAACATTTGATGAATACTATT
ATTAACCAAGATAACTCGTTAAATATCCATGATAATAAGCCATGTTTTAG
AAAGCACCTCTACACCACACGGCATCCACCTTTGCAGGCGCAACAAAAGA
TATTACACTCTATAACGGGACACGAAGTTAGACATCGGATCATAGGCTAT
CAAGAAACAGCAGATACGGGTGATGTAAAGGCGGATGCTTACTCCCATAT
CCGCAGCATGGTGTTCCAAACGTGCCATCTCCACAGAGGCGCCAGCTCTA
TGATTAAGCGGAATAGTTAGTTGTATTGATTTAGTATGTCAGTTGCGGAA
CCGGCTGGTTAGCTGGTAAGTTCACTCTCCAGGAGAC

>1027 1258 26
AATCCACAACCCGTGGGTATACAAAAAGAAAGCTTATACCAATCAAAGAA
GCAGAAGAAGGACTCAGTCTCGCAGCCAGGCTCTGCGTTTCTCTTCCTTT
CTTTCTCGTCTTTTCTCCCTGAACGCTTTCAACTCCTTCTTCGTTAACTT
CTTCCCGCTCCGCTCGGCTTTGAGGCTCTTCCCTTCATGGCTGTTGGCTG
CGGCATCGACATCAAAGAACGCGTTCAGCTGTCGATAACTTTTGTTCTCG
TCATTGAAGTTCTCTGGTCGTAAGCCAGCAGATTGCCATTGGCCCGTGAA
CCGGTTGAATGTGCCTGTAGCCGTGTACAGTATATTTGGGTCTTCGACGC
CAGCTGCGGTTGATGCAGAAGGGCCCTCTTCAGTTCGTTGGGCGTACCAA
GCTGTCGGGTCATAGTCACCGTGTATGGACGGGTCATACCCACCTGCAGC
TCGTGGTTGTTTGGGTGCCTGTTGTATCTTATCTTCGTTTGCCCCCGAAG
CGCCTGGTTGTGATGCTGTTGCGTCTGGAACTCGAGGATTCTCCCACTGG
GACACCCCCGTGACGCGATTATAAAAGTAATAAGCCTGTGAATTATCATC
CCACATAGCATCCCAGCCGTCATCTTCGACGACCCCTGGCACCGGCTCAT
CAGGAAGGGGAGGAACTTCTTCATCCGGCAGTGGAGGCTGTGAGCCATCC
TTGACCTCTTCAAAATTCACCTCACCCTCTTCTACCTCATCCTTCTTTTT
CTCATGTTCTTCACTTTTTCCTGGCACTTCGTCATCCTCGAGCTTCTTCG
GCGTAGGCTCTGTCTTTGGGGAACCGGGTTCGTCAGCAGGACGGGTAGGC
TCCGCAGGTGCATCCTCGGCCATTATTGAGTATAAATGAAGCTATGGTAT
AGAAACATAGGAAACCATCTGTACCCGTCTGGTGTGTGTGTCATTGCAAA
ACTTGCCGAAGGGGAGTTGGATTCTGATCAAGGACGGCATGGAACTTGAA
AGGAATAGGAAAATATCCTAGCCTCTTTTGGATTAGTGATGTTAATAATA
AATTTGAAATGGATAGCACGTGATATGGAATTGCCGCGAGCTGGCTTTTG
CTTGAAGATGGGAATACTTGAGGTATTCTCACGAATTAGGGCTGTTAGTA
TAGGATATACATGGTTAATTGTGTATATTTAGGGAAAATAGTGTATTGGT
ATATATAGTAGTAGCTTCTTTTCACCAGGGTGGATTGTAATCGCGGCAAG
TGGCATTT

>1028 210 0
GGGAAGCAACGAAAGTGTATACAAAGTCGGATCTATCAGATTCACTACAA
CGCCAGGGATGACCAGAAAGACAGACAGCTGTTTTTTTATCTGATAGAAA
GGACAACACGGCCTCATGATGACGAAAGATTATCAGCTTCCCTTCAAAGT
AAGCGATCTTAATATGTTTGCCAGTTACTGCATGCTAATATCGCTTAGTT
GGATGACCCC

>1029 76 0
GAAGGGGGCTTTAAGGTTATACAAAACTAGTTAGCTAATATGTCAACACA
GTTAATCTACGGTCTTCCCGTTCAGC

>1030 770 2
ACGGGTTAGGGAATACAACTACAAAGCTGAGCCACCTGAACCCGCCGTCG
ACTTCACCGAGATGCTCTCTGCAGAACTCTTCTATCTTCTCGCGACTGAC
ATTGGGCGCAAGGGTCTTGATGAGCAAGGCCGGCTGGAGGATGGAGTCGT
CTCTGAGATCTGCTCCGCGCGCAGGCACCAGGTCGAGCACGCCCAGCGTC
TCACCCACGGCCGTTGCTTCGCCTTCTTCCTTCTCGACTATGCCTCCGGC
TCCATCACTTTCGCTCTTGTAGATGCCTTCAAGGGTGAACTCGTCAAAGA
CGCCGGATGCAAGGTCTGCACACCACTGGTCATATGCCGAGACGCGGAAC
TGGGCGAGTCTCTGTCTGAACGGGTCGCGTATGTCGGGCACGTAGCGCTC
TCTGAACCACTCTTCGGCCCTGTGCATCTGGACAAACTGCCTGGCGAGCT
TCATCTGCAGGTCCGCCTTGTAGGCGTCGTAGGCGGTCTGTATCTGGGCC
CGTTCACGGTCTCTGTCTTCCCTGGCCTCTCTCTCGCCCTTGACCCGTCT
GGTAGCGGTAGGAGGGAGGCCATGTCGGACCCGTTCTTTCTCTTCCTTGA
TGGCGTTCTCAGTGCGCCACCACTCGGCGAAGTAGTTGAACCCGACCTGG
TAGTCGAGGGTGAGGGGGGCGGGGATGGGATTTGAGCGCGGCACAGGCTT
AGAAGACGTTAAAGAAGAAGAAGAAGATCCATCTTGCTGGCCCGGGATGT
ATCTGTCTATGTTTGCAGCG

>1031 715 0
GCAGAGGCCAGTTGGATACTACAAATGTCTCGTGGTCGTTCAAAAGCGTG
GAATATACAGAGTTGGGCCGCGCTGCATCAGTCTAAAGGACCAATCGATC
CATTGAAAATGGACCGGTATGACACTTGGGAAGAGTGCGGAGTATTATCG
GACGAACCCTTTTCTTATCGCTCGGATCGTCCGTTCCTAGGAATGGGGGA
ACGGGCAATCACCAAAGAAGTGGTTTATTCCGTCATGGAGGGACTCATAA
ATTCTCTCAAAGCCGATGCTGGCACGTCTAGCGGTCCTGGAGATCCTTTC
AAATTTGTTTTGACCCGGTTAGGCCTTTTACGTGCACTTCTGGGTAGGAA
CAAATTATCTCTCTCCCAGGAAGAACTCACCTATTTGATTGGCCGAATCC
TCGAGACCGGAGCGTTTGTGCCAGAAACTGATCCTCAGTCCCTTGGGCAT
CTACTTAACCATGCCTCGTACATTCTCCCCGCAGAACATTCGATAAACCT
CCCTGAGGCTGGTTATGAAAATGTTGGCCTCCAAGAGTACAAGCCCGCTG
AGTCTCTGGTAGTATTAGGTTTGTACCAATATGCGTTGAACATATATGCA
TCCAGTGGTCGCGCCTCAGGCACAATCGATATCTTTGGACGGTTACTGGG
GGAAGTCGATCCTGCTAAAGTTTTCGAGATGCGTGAATCAGTTCTAGATC
CAAAATATCTGGTCA

>1032 89 0
ATACCTTAAACCTAATTACTACAAAACTTTAAAATAATAGTAAAGAAAGA
CCCTTAGTTTACTTAGAAGTAGAAACGTAGGGACAACTA

>1033 43 0
ATACCTTAAACCTAATTACTACAAACTTTAAATATGTAAGAAG

>1034 2698 115
TCCAGATAACTGTAGTACCTACAAACCATTCTATTGATAGGATATCACCA
AAGGGCCCGAAGTGGTATTTGCTCTGCGAAGAAATCAAAGATGAATAGAC
ATAGCTAAACGCAAAATGAATGCAGTATCAGAAAGCCAAAAGGAGGAATA
TGAGTACTTTATCGAGATTTAGCAGCGAGAAGGTTCAATGCACTGCCAGC
GAGAATGAAGCCACACTGGTCCTTGCTCAAGGTGTGGTTGACGGGGATAA
TGATTGTTTCTCCACTAGACTTCTTAGTGACTTTGAGGGTAACTTCGCCT
TGGCCGTCGGATTTCAGGAGATTGTAGAGGCCAACCGTCTCAACCTCATC
ACAAGCATCTATCTTATCGTAATCAGCCTTGTACTTGAACGTAAGCGGCA
CAATGCCTTGTTTCTTGAGGTTGGTTTCATGAATTCTAGCAAAAGACTTT
GCCACGATTATTCTTCCACCTAGATATCTAGGCTGTAAGGCAGCGTGCTC
TCGCGCACTTCCTTCGCCATAGTTTTCCTCAGCAACAACGAGCCACTGGC
TACCTTCGTTCTTCCATTTCTCAGCTAGCTTTGGAATAGAATAAGTTTTG
CCGTCGACATCGTAGGCGACGTTAGTTTCGCCTGTAGCAGCATTGATAGC
TCCAATCAAAGTATTGGCGGAGATATTTGGAAGGTGACCTTTATACTTCA
GCCAAGGTCCGGCAGCAGATATGGTATCAGTAGTACACTGTCCTTTAACT
TTATACAGAACCCGAAGGGAGGAAAGATCGTGGGACGGGAATGGATCAAA
GGGTTCAAGAAGAGCAAGACGATCAGATGTGGGCGAAACCACAACCTCGG
CAGATGGATCCGGGACAGCAGCAGACGGTTGGAAGTCTGGATTTCCGTCT
GCAAATCCAGCAGAAGGAAGGTCAGATCCAACTGGAGCAGTGAACTTAAA
TGATTCTCCACTAGGGGTTGTAAGAGAGTCGGTCATTGGGTTGAAGGTGG
TTGATCCAGCATAGGACATGGCTGTGACAATCTCTGGAGAAGCAAGAAAG
TTCATTGTTGCAGTGTTACCGTCATTTCGTCCACGGAAATTTCGATTATA
GGAGGTAAGGATGGCATTTGATTCACCCTTCTTCACTCCGTCAGTTCGTT
TCCATTGCCCGATACACGGTCCGCATGCATTTGCAAGGACTGTGCCTCCA
GCAGATGAAAACGTGGATAGTGTCTGGTCACGCTCCAGAGTTGCTCGTAT
CTGCTCACTTCCAGGGGTAATGAAGAAGTCCGCCTTTGGTCGCAGGCCAG
CTGCGGAAGCTTGCTTGACGAGATCCTCAGAACGTGTCATGTCTTGGTAG
GAACTGTTAGTGCAGCTTCCAATCAAACCAGCACCGAATATTTCAGGCCA
TCTCTTCTCTCGAACCGTATCTGCAAAGGCTGATAGAGGAATGGAAAGGT
CTGGAGTGAATGGTCCGTTAATATGAGGCTCGAGAGTGGAAAGATTAATT
GTAATAAGTTGGTCATATTCGGCACCCGGGTCAGCTCGAAGCAAGTTCTG
TGGACCAGAAGATGCAATATCGGAAGCAGACTTGGCTATTTCAGACCGAT
TGGTAGCTTGTAGATATGGTATCATGCTAGGTGCGAATGGGAATAGTGAA
GTCGTGGCACCAACTTCAGCCCCCATGTTACAAATGGTAGCGAGGCCAGT
ACAGCTGAGTGTTTCCACGCCTGGGCCGTGGTATTCGATGATGAATCCAG
TTCCACCGCGTACAGTAAGTTTACCAGCCAAATGGAGGATGATGTCCTTA
[truncated: 19,571,855 more chars]
