# Supplementary material for: Evaluating de Bruijn Graph Assemblers on 454 Transcriptomic Data
Source: PLoS One. 2012 Dec 7;7(12):e51188. doi: 10.1371/journal.pone.0051188 (PMC3517413; doi:10.1371/journal.pone.0051188)
Supplement: Figure S4 — Trichophyton_rubrum.mRNA.454.mira3.4.contigs.fasta Contigs assembled by MIRA (v3.4) based on the 454 reads of Trichophyton rubrum transcriptome. (FASTA) [file pone.0051188.s004.fasta]

>test_c1
agggggtttcgtgatcaagaaatttatggggttatggactttaatgatcaaatctgttgg
cttggtaggcggctcaactctatatcattgattctagggctcactcttttctagtgcctc
tctgtggcttctggtatgtggttgggaaaggagggcccactggttcatgttgcatgctgc
tgtgcaaatgtaatcatgaaaccatttggcagcctcaatcataacgaaggtgatcaccgt
acaagtagcttttgtccttgtcatccggttctaacgcttctacagcacggaagagagaag
ttctctctgcagcagctgctgctgggatatcagtggcatttggatcacccataggaggtg
tactgttcagtcttgaggtatgataccttatcctcatcgatcaataaggccccatcgcta
actcaaacagcaactgtcctattattttcctgataaaaccatgtggcagagctttgtttg
tgctatggctgcagcaatctctctacgcgctgtcaacccattccgtacggggaacatcgt
cctttatcaagtcaccgattctcagagatggcatcctatcgagattttactattcattct
cctaggcatatttggaggcctatacggcggacttttcatcaaactcaacatgcagatttc
taaatggagaaaatctcgaaatttttccttccccgtattagaagtcctcttcgtggccct
tataacaggcctaatcaacttcccaaactccttcatgaaggcacagctatcagacctttt
acaagctcttttcgcggaatgttccaagaccccagcggatgaatttggcctgtgtaaggg
taattctgattttactggagtgttttgggcattggtgtttgccggaactctcgggttctt
gcttgcatctatcacatttggattggatattcctgctggcgtgatcctcccgtcccttgc
catcggtgcattgtacggtcgagctctgggcaccatggttagtgtttggcaaaaatcgca
tccaaactccctactttttagtgattgtgaacctggcgcaccatgcgttacgcccggtac
gtatgcaattgttggagcagctgccgctctaggaggggctactaggatgactgtgtcaat
cgtcgttatcatgtttgagttaaccggggctctgacgcatgtgattccaattatgattgc
tgttatgctttccaaatggtgcggtgatatatttggaaagcgaggcatctatgaatcctg
gatacacctaaacgaatatcctttccttgaccagaaagacgacactccacctccagatgt
accagtcagccaagttatgactagcatcaatgaccttacggtaatcaccgctgtaggcca
caccgttgaatccctgagaaatctactttccagcacctcgtaccgagggttccccgttgt
atcagacatggccaatccgacgctgcttggatatatatcccgcaatgaattgtcatatgc
acttaatgtctcttcccgccattcaggaagtctctccccagaaacgcagacctttttctc
acatcagccatttgctgatcctgccgaaacccttgaccttcgaccgtggatggaccagac
gcccatcactatgaatattcatactaatctcctgatcgtactaaacatgtttcaaagact
tggtctgagatatgtgcttatagtaaatagagggagactagaagggttcttgacaaaaaa
ggatatctggtatattcttaacgagtcatctaaagcagaccctacctcgggaattggcgg
aggtatgttacgggcagatggctcgggggaggcgcgcggcttgctatcccgcgccgacaa
cccgatgcttgtcagtcccgttgatgatggtaatatgttatgaaaagagcacgatcatgt
ttgtatcagtaatatatgtcatagtagtacagttgaatatcaatatccttctagaactga
attttgagttgtacacattttccagtaccttttttttttt
>test_c2
cgttttttagtttttcttttttgttttcgttttccggtttcccttagtcgtagtacgtta
ggaggaagggaaaccagcagagcaaaaggggaagaaaagaacaagagagtcggatatcgt
ctgtgataagtacggagccattagttatgcataacttttttgcccgttcattaataatat
gctgggcgaggacggggaccagggaggacttgatatcaagtcgttctcgctttcgctctc
gttttctctctccaggcgttccgaaccctggatgggctccacggggtcggccatgtctcc
cgtaaacccgcagcatgtccaggctagcttggagatagaaaaaagaataaaaacgaaaag
aaaagaaaaaagtaagacaatacatagcttgtctccagaagagtgctagcagccagtcag
ggaggttcgcagcttgtcaatttgatgatcgctgcttgcatgcctcagagctggatggtg
gattatccgggccttccgccggcgtcattggccagcgctcccgaaaagccttatcccaat
cacgctacggtgacagccaggccagcggacactgagcgacctgtcattctgggacatgcc
ggcaggtaatggctgttattaatgcggcgggactgctggtcaaaacatggcgccccggag
atcgcataagaagtcgcggaatggatgcgaccagtgcaagcagagacgagtcaaggtagg
gttgttgttgtccaagccagcagagctttttcgttcgtttgtcccttcgtcaccgccatg
cttcccccctccgctgctattagtctattaagtctatttgggttcggtgttaaggtacgg
tgggagtgg
>test_c3
cactacgacgactagacatacccatgaagacgacattattagcgagcagggcttggatga
tttagaggaaagtgacttgttcgcccgctcttgtatcccacttccagagttcgacactac
tgagcagtgcaacattgccgaagacatgaggacaaaaaagcgagtatcagctgttggccg
acgactcaagcaacttccccttgggtccgaggagagtgatgctgacagccttggtgccat
cgtgcgaactgctcagagtaatgtgaacaaccgcgcctcacacactgactcatcttccac
ccaagcacagcaacaatcaggtgcacctagccatgagagctcggagaccaatccacaaag
caccacatcctcagagactccagctcccactccaatggtccctgttggccgccgtggtcg
caaacagtccctgaccgaggacccatccaagacttttgtctgcaccctctgctctcgtcg
attccggcgtcaggagcatctcaagcgtcattaccgttccctgcacaccgaagataaacc
atttgagtgtcaggactgtggcaagaagttctcccgcagtgacaaccttgctcaacacac
acgcacccacggtggctctgggatgcccatgaccatgtctgaccatcaccctgaatcatc
cccttttgatgaccaagatgctggagccctcggagccgtactctatgaagttgcccaggc
tgctgctaacaagtcgacgaccagtgaatcgtcagatagcggcctctctactcgagacaa
ccagtcctctgcgcctttcacaaaccggaagcgtccactcaagaagcgcaagcgtgaagc
atctgagtaaagaaatttaatttttctcttctgctttgcacttcgtatggataatgaatt
ttctttacaaaaaattattcctcccgggctgaaagctcattcgccggacatatacaattt
tctatccgtgggcattcgacatactactcatacaatcggcgcaggtctcattataaaggg
gattggtgttcctgagcattggcgtttgcagaggtctgactttttacttccttttctcac
aaaagggtagggaggtggctctgggttatttctcgacatctttcatcacacaacgatgat
tattcccgtcacctgtgagctcctgcttactctgccatgggcttttcttttctttttaga
tattcatgcattacttccctgttacttgaactacattaaccgttttaatacttgcttcct
ccacgatgttggtttgctgttgaacatctgcatcaacatcctaacagccaccctattacc
ttcgcaaatgctttgctggtcctagcatacgttactctatatcctcgagccctttggcct
tgcctcgtcctcgccactctccagataccaccttacctcccgcccatcttttgtccttca
tagctttgtacttgataaatattataattgtttgcttcccctttaccctatcttttattt
tacttcgcctatcttttctttttaattcatggccatctttttccccatctagcattttct
tttcttttctcttttcttatgacctttatgccaatactgcttttgtgtttgcccacatgc
gaattccgcgtgctacctaattatattattacttgcctcctgcaaacgtatcactatatc
ctctttttcttcgccttgacatatcttcttaactgtcgctactgtatcataattttatct
tag
>test_c4
ttaaccgttaactaaaccttagtaattagaccgactaggatactcaagaccatcgccctc
cacgccagaaacgcggagtacaatccaaaggttggtgctggcgaaagtacgacttgttta
acttttttcacacacacaagtaaaatataaattatttgtggtttgagaatgaagcacaag
ggtttgctgacggaaacagcgttttgccgccgtgatcatgcgcattcgagaacccaagac
taccgccctgatcttcgcatccggcaagatggtcgttaccggcgcaaagtcggaggacga
ctcgaagctcgcatctcggaaatacgctcgtattatccagaaactcgggttcaatgccaa
gttcacggactttaagatccagaacatcgtcgggtcatgcgacatcaagttcccgatccg
tctggaaggcttggccagccgacatcacaacttcagctcttatgaaccagagctgttccc
gggcttgatctatcgtatgatgaagccgaagatcgtactgctcatcttcgtcagcggtaa
gatcgtgctcactggcgccaaggttagggaagagatatatcaagctttcgagatgatata
tcccgtcttgactgatttcagaaaagtctgagtcacgttgatgacgccccaatcaagtgg
ctgcccttgtattaacagtttcataccttgttcatctaccaaaaaaaaaaaggtcatggt
tacggtgcatgcagtggaaacagaatgatgatgccatctatcccatccatccacctcgaa
aggcacaacttgtgactccttgtcatttttttccctttccctttttccctctcttactac
tcattgcatttacacggcgttttagcgacctgacgctcggtttgtttatttgcggatatc
cccctcacaaaagagaacgcaactcaaatcacctttttaatgcctcctaatgggcaacga
ctaacagcaaaaatgacttaaaccggacatcaacacacctttttacctctctgactttta
ttctagagatgaaggtcccttttattttctcctttacacaatttttctcaactttttttt
cttcctaacggtttctaccagatgggtgcattaaggtgccggtgccggtcaatgtctctt
tttttattttccctctccctttctctcacgcaaacaccaattatccccttcgtgggtcgt
tttatctatgttgaccaactacgctctcgtctcccccctatatttatcaatccgaggggt
ttcgcaacacaacaccataacttaagtgattgcatgcggaacagttaaaccttttactcc
atcaactgcatttcaccagtacgaaagcag
>test_c5
ttagttagtctgctgcaacaacaacggagacgtgagtatccctccccactgactcatgac
ttggtgtcaatattgacccgcgaggctttggcgatatagaagcactctcctcagacctgc
tctgccagcgttgcgcacccaatcactttcgttgacgtcgatgctaagttcagaatcgac
cacaacaaggtgtcccacaacagggtcaacgctaagcaacgccgcgatgacaagaaggac
tatggcaaggactatagcaagaaggattatggcaagaacgactatggccacaaggactat
ggtaagaaggactatggcaagaaagagtacgaacccaaggaccacaaggactatgactat
ggccataaggactatggccacaaggactatggccacaaggactatggccacaaagactat
ggccacaaggactatggccatgatgattatggctacaagggatatgatgacaaggagtat
ggatacaggggatacgacgactactactagatcgagccgcccataaccaagccttagccc
agtgtattggttcactgcggtcaaattcgatctgagccgtcgggcgcttttgggaatccc
caagccatatcctctgcttccctcgcattgaatctgtgcatggtgctgggtatataataa
tgggactcccctcgttgctttgctttttcatttccttttctgtttttttgycctcgaaaw
wcctaatggaagtaatccttcaacctcaaaaggggcagaagctcttcggttttaagttcg
gcagagtgtgacggtggatctaatagcctgggatctaacccctattagtttatgttcgct
catttctctaataaattcttctttcgtcagaattcttgtatccgaataccttacttaaat
aaattacaaccttwctaaattagacagtacgaccaaattgatccgtaggaaagatgttcc
cataaactcgtaaaagaggattgcgttgtatccattcttatctgcattagtgtgtattgg
tattcgtaaggatcgtctgatattcgtgattattcacacagaaaattcatatctagtaca
gagctgcaatcaagatgagctcgtatatgtctctcctttcttcggagcccagttttgaag
ccattctcgagccttgaatgggtctccgctggtggactccatggctgctatgcaccattc
tatttcgtaactttctgtacgggagcccgcgtcagcaacgacttcggctgccaaaatttc
agctagttctctccgtcttccggtaacttcgtctgtacagaaatacagaggcgaggtatt
aacaacagtaggtccaatagatacgccttcaaccaatggcttgatcattgtaaggatctc
tttagaagcaagtgtagccccaggatcaatctttaaactggcacggccagtcttgcagta
tttgttgcggcaccatggttttccacatccagtaagcatttgagaaaggtacttccgctc
aatacgacggcggagtgccttaccctcagggtcataaacatctacgtatagagggccgaa
gcaaactttgcaaagtccaagggtatcattcgtcaaatctctttccttatagctcggacc
attaattgtccggctacagttgacattgaggcatatttgtggggaaggccgcgagactcg
gtcaagttcgtgatggcgtaaatgggtattcatatcccgaaggcgaacaattttgtgaca
caaatggcaatctgttgttcttccaccatcaaccaactcgtgtggagtgaggttggacag
gactacttctggatctaggacgtctgggtctgattcacctttttggggaacaacaagatg
gcagaattggcacagtatcagcttctcagggcatactgtagtccgatgctgggctagatc
tggaaggttgcggcagacatatttgcaatcctggcaggtatgggcggagtggaatacaat
gttatgtctatcctgactcgcagccccgcttccatttgaatcatcatggggacaatgcca
atggttttcccattcgggcgatcgtttctggaacactttctcgcatttaggacacaccac
attgtttcgaagacaaaaattctcgtgcaggaccatggttgattttggaacccattgacg
acaatttgcgcattgagtttcgtcagagccacgagcattttggtctagaccacccgcttc
cgctgcagcattaggtatagcagaggtgtttacccgtagctggaacccaatcggctgcgt
gtggcttggctttgtagaaccattctgccctctcagctgcgtatgagatgcataaatcga
aacatataaacaatccacatcgtgcggttccacgttcgtaggtttgatctcgatcatttt
cggaaagttggtcgagaaatttccccatacatgttggtctctgcgaggccgagctctttg
cctggctgaaaatggggatgcaaagatatcaacggccacctcatcattatcaaggtccag
ttctaagattaaacgctttgaccattcccaggtctcaagctcataatccacatagtctcc
tggaagcacttggccattgatttcctgtccatctgtgatcttaccaccgattgaactttg
cgcaccgttttcaggcgctcgagttttctttgcaagcctccttttcaaagtctcccgggc
ttgatcctcatccatgggttctatgtccacctctaaatccgtatcaacaatacatattgc
attcccttctggctgtaccttgtcgatgaggaactgcatagtctcacttctgttggccac
aactgtcaaaacctcccccacggagagtgttgtataattgtcccgcaattgccgctctaa
taaggctttccaatcttctacatcatatcctgcttctagtggcctcaatcgtacataaga
tcccttaggaagttgggtaatgtgaaccgtgatcgcaggtagcgtgcctgtctgggtggc
gtctggctcaacatcaaagctatagtcctctataccaaggctttcacgaaggaacgagct
caaggagacctcattatcattagcagagaactccctgattcccgaatgcaccactcgccc
attaatagggttaacgaggcggaacgtcagaggatgggggaggtcttgttgtcgtgcgtc
gttgccaccgatggaactgtgagagttgaggtcgacagaaaaaggattttcctgcgtaga
agacgggatagttcggacggcagcgagtatctgttcaagagctgtttgaggcaaggtgat
cttgtctccggtgagcttcagagtcttattcggcggcgagacagcgagcttcctgctcca
cgaaagcccctccatatctctaaacccaggcctgmadbkratcgactsaaac
>test_c6
agcctcgccagcatcggatggaaccttggcaacagtggcctttggcccagaaccttgctg
gacgtagctgccagcaacctgcttgaactcgaggtatcgggtgacgtcggtagagacgag
gatgttggttagctcgcccgatgacatgaggaacttgggcacgagatcgatgttccagtc
gttaacgcggccgtacttcttccaaggctcctcgccagcctggtagttgccatacttctt
gaagagcgcttcgaggttaacggaggcagcctctccgccataatggtcgttacggtcaat
gtggaggaccttgcgtcccttgacactcagcacaccagaaagaatgcactccgtcaagcc
agtgccgagcacgatgacatcgtactccttagcaatctcgtccatggtgagcactgggaa
aatgaatcagagggaataaaagtcgtcacacgggtatcagcggatggtcgaggagctctg
ctctctcgttattaggttggtcggt
>test_c7
caaaaaaaagaggcttcctgatgagacgctatgctatgtacaaagtgacaaagggggagg
gtatcatatatatatttatataaacagagctaggcttgattttatatactaccttgtctt
gggggccttcttcgccctgacagcaccaagtaacgtgcccagcttccgccatccttcttt
tcccgacttccagcggaagaagtagtggattggtctggagttgaagcccggtctcgtctg
ggagaagcggcgccgcggacagggctggattgcctgctgttatgtctgggtgtctgtccc
tgtgaggagcgaagactgctgtaatgaagaggatcattcatctcgtcgggtgtttcaagg
tcggtcagatcatggattgtttgaacgggtcgagtgggggtggctttgaggagaagattc
ctggtttgcggagcaaagcatgctgcatgaccttgtatgtgttggtgtagaaggactgct
gcctttactgacgccgtcgtcagaacagcttcggcgaggggacggtttctgtatggaaga
cgatcgagtatggggagctgttccgcgtcggcccttttggcggatgcgagatgtaaatga
tgttcggttattagtgcggttactattgctgcgagtaggaaggtcctccgactgcgtttc
tccaacgccagcgtttggagggcgctctgcagccacgactgaggatggtgggagctgact
gacgctcaggccgttgctggaagaagattcaatattacttgtgacaagtggattcccaac
ccagccttcttgaaacgctacccagatcccggttatcgtgatgagctgtcggatcttatc
gtcgattacaaccgggctctgtctcgtcgcagtttcggctggagcggactccggccgttg
gttagttttgcggtcagcgtaaacagatgagagtgactcctgatcaagtacttcgattcc
agtccgacacagccagcctataatcggatgacgacgagtctgcggatcgataatgctgaa
cgtaagtcgtttccctccctccgggcctggtgactgtcgaccggctccttgaatcgaggc
actgcgatttctcttcccacgaacaacccagcgcacgcatttcttaattccatgttcatc
catggcagtaaactcatagctaccattaggtagagattccgatatccaggataggccatc
gacaaggcagatttctgcggttggcttggattttgaatcatccttgcgaatttgggatat
ggttgcaagtgggttcgcggttctcgtttgctagaatcaccckcagggcgctgttcctca
tcaccagctccagctggcccgtaggtatcacttggtagtactattaggtcggatgtgcaa
gctcgatcccgtgctgcaaagggaccagatatttttcgttgagcacgccctttgaagagc
gaagatgggacaacatcaaggacggaaatgggacgagaagtgtttgagacttgttggagt
tgtactagtagcctgggacgaatgcgtagtcttttatgtcgagtagttggtggaggatgt
gcgaaacgtagtatagtcctagaccgatgggcatgcttttttgatgcgccgtcgacagag
ccatctatgaccccacatgcatctgggctatctgagcctgattctgtgtgcgcaacggtt
tcttccatggctgcgggctcttggaatatcacagatcctgatggtacgatgctcctgtat
gtgttggtattttgggccatgggtgtcaggccctcggaatttgaggtagaagacggggcg
gaacccccttgcttcgtcagggaggcaaacccgagagatagaatcgaccttgcagatgga
aagaaattagaagaagctccttgctgtgtctctggagaggccgagtattcgtgtcggtgc
acggccgcagcatcagcggtaatccctagattgagttgcatatcttgacggcgagaagta
taagatccttctgcagcgcctttgtccgactatctcgtctgtttaggggtacccaggatc
caagttcaggctgtatctgacgttcttgctctgcgtgtgagtattcccattgggcttctt
ttcctaggaaggtataagatcgcgtgttgttgtttgcaagacgttgcgcataaccaacga
acgctccgccagcagcgacaagcttgatgatccgatatccgcccggatcacagagtagag
ctcgagaaagagatatattccaggcttggtttccctgctatcgcatttttctgttggtca
cagcaactgctccatattcatattccacatatatatattccaagcgacgtcgtgtatgta
cactctgctaacgtatgattcaaagcagaccaatccagcctcttatcttccgaagctatc
acgtttaatagctggagaatcacttatatatatcaaagggtgttcctgtttcagaatgtc
cacatgggaacggaggtttgcacccgtcgcgaacccgtctttgtacaacgccctttctcc
ccacggcgaaaccaggcgaggtcttggtcttatataacttagttgtgtgattagtgaggc
ccctggtccgtgatgatcagttcacccctccagaaaaaggggaggggtcagacggaggca
acaatgttttaaaaaaaatggaaataggggagcagaggagggatgcattgatcccacctt
tgacccaaggacaggtctctatataagaaaaaggctgaaacatacattacaggcctcccg
gcccggtgcatccatccctccgaatccaccgggtcaaccaacgactttgttccatctctt
ggacagattgcaacatctcctacaatgccgtgctccgatcagcctcataactgggaactt
atgcagaagatatacgagatatggcctctttgagttcgtctggtggcactgcgtgattct
cgcctgaggtctgatgagacatgagactctccgtactccgtctctgcacgttaaccacgg
atccaagcttgctttttgtccaagcaaaaactcttatttygttctctccctttttttttt
agcatttaggccaatcatgaaggcccccaagacaaggtagtatataaaatcaagcctagc
tctgtttatataaatatatatatga
>test_c8
gtagtaactagtactaggaccaagaaaaataatacctaaacgaggaactagtttaagwwy
gmsmaccaagactaaacggtagaatttacagctaggccagttgtcgggcgacgccatatg
aataaactgccctgaaaggaggaaaagacacaggctgctcttagagctatccctttccct
tagtcaccaggggcttcctgtggacgtatggaaaatgcacgctgaaaatccagtgagcgt
tgccagctttcctcttcgtatagagctctccgccatacccagcaataactactccgtacg
gatagtcccgtttcatttccgccaggagatgtacactcattcccatcctgcatagagatg
gcattgcatcttgttggctaggttgggatcaactcccgcatctcccgagtatataactaa
taacagggggggatgcaataataattaacgatgggcttcatcccgctccaggctcaggac
aaggtaaa
>test_c9
aactaagcgggcgcgtgttcgagtactcatggcacagtatgtcatactcacaacacgtat
atctaacttgcaactttgcgctaatatggaatcacttagttatgtttggcaagaaagcca
tacattgtcccaacgctagtacttgctactgcaaaatgtacggattatgccatatgacct
gccagtctaaacgctgcgatggccagtatttcctgcctaagtacgcggatcttcctaagg
gatggccgaaggtaggttgggataatgaagacagacactggtccgggccagaataggagg
acgctttctttgagtttctatttcttctggagtttatctggctgggtatgggggggcata
agcgatctagagttttctcctttgctatttcggcgacaagccgctgtagtaattatgttg
tagatacccgtttcttgaaagtgctggtaacattctccaattgaacgttgtgagcagtta
gcgatttcacccgccagtagtaagggtaggccaaattatacaaccgcttgttggtaaata
aaatcaacgtctccgcccaccactgttatcgatgtgttggacatgaatgacttgaagagt
gagttggcagagtatacacggcaatatgcatgggtgaaatagcaaatatacccccttgga
cgactggtgatacagcaaggcattatgacgtcttaattacacgaagaaacttggccggta
actagcatgataagacgggaactgttttcaaaatacaagcaagaaaaataaagaccaaat
cttcctctgacttcctagccaacgccattgatgatggaaaaaggaaagaggaagtggaag
ccgaaacccgaaaccatgtctagaggccaaaggatacccaaaagaacaagcattttattt
tatatatctactcttcgtcctcagcaaccccttcgtgaaaatttttgccctcggtggtct
ccttaatgataccagcacgaatacaccaatctccaaaccgttcaggctggtcaccatccg
tttggcgttcaagagcatacctcttcagcaaacccttcatgatatcgagaatctcagttt
ccttgattgaagagcggtagagcttgtttagtcgttggccatggtatcctccgccaaggt
acatgttatatgctccatacgccttgcccacgaaggcgacctccgctaaccaaggtctag
cgcatccattggggcagccagtcattcgcataacgatgctttcccgcgacaagccattct
cttcaaggtacgactctaccttcgtgatgagaatgggtaagtatcgttcagactcagcca
tcgcaagaccacatgtgggaaaagcaacgcaggccgaggacgagaggcgcaagccactaa
aggatgtattgtccagcttgtattttgccatcagggctttgacctgcggtagatcttcgt
ctttgatgttggatatgatgacgtgctggtttccagtgaggcggaattcgcccttgttca
acttggcgatttcacgcagaccggttctcatgaggaagtcagaggtgtcttctacgcgac
cgttctcgataaagcaagtgaagtggtttagacccttttcatccttgatccagccgaaag
tatcaacgttggagtcgaacttgaagggacggggttcagcgaatcgaaggtcttcagaga
gtaaggcttctactttgcccttgaagacgtcgacgcccatgtcgtcgacagtgtatttca
ttcgggcgtgtttgcggttcttcctgtcgccatggtcgcgctggacgagcataattttct
cacagacgatatgtgcttgtttggcggggacgtagcctagcatactgcttgtccgggggt
atgtctttttgttgttgtgggtgactcccatgccaccgccgacaaggacattgaatccat
ccagatggccgtctgcgcccttgattgcgatgaggcctatgtcatgggcataaacgtccg
tatcgttatgaggcggtatggcgatcgttattttgaattttcgaggaagatatgttggcc
catagagtggttcgtggtccacaacagcgtctcctgcaacctgtactttgttatcattct
cgtctttcaaccagatttcatgataggcggtggtagcgggaagaagatggtcactgataa
gtttcgacacagcatggacttcgctgtggtatgtagacagctcaggaagactgctgcaca
tgacgtttctgttgacgtctccgcatgcagcaatggtagacattaacgcccggttgatcg
cctgcatagctgctcgtagtttccccttaacgacaccatggaactggaatgtttgtcggg
tcgtaagcttcatcgtctcgttgccctgtgcgctactgatttcgtccatctgcagccatt
gcgaaggggttgctacaccacctgcgagacgacagcggatcatgaagctatactttggct
cgaggccctgggcttttcgttcctctctcaagtctcggtcgtcttgcatgtaagttccat
ggaacttagtcaattgcagatcactctctgccagagcaccggtagattcatctcgtagtc
cctcagcaatagttcctcgaaggtagttagattggatcttgatatcttcgttggtcaggg
gtgctggctcatcaggtagaccttcaacgttatccacccctagggccttccaaatatttg
gctcccactctgaatatccggtctgataaccgtctgggtcttggtcgtcgcctaggccga
tatcagccagctttttaccgcccaggaaggcgagacgagcatcaatatctttggcaggct
tgttgtagtatagcttgtcttcctttcgaggccagtaatgactatcacccaggccgaaaa
cggaatacttgatagcactcaagtcgaggtctcctgcgttcttgactgt
>test_c10
ggctgcacagaggcaraccmaactcccttctttaaaacccgagaccaacttgtgctctga
aaaaagatctttaagggcaatcaccaccaccgcattcgcggacgaaaaagtagtagatat
cggcataacggcggcactcaacgcccttccagctctcgaggccagagaactggctgcagt
agttgtaaaggtcagccttgaagttgtcatcaaccttcttgcggtagtcctcagtgaaac
ggttgagtctctttccgttgcggtatccgtagtcgtgacgctggcaggatgggataaagt
cgtatcctcgtggcttgtctggggagctggaacagttgtcagagctccagtcgcagcatg
gaggattaagggcgttgcgggcggcttggaaagtagaaatggaggagctaaagagcaagc
gatcggtgacagcagcaccgcagtcacaggtagcagtagctggggcagcagcggccaaag
agctggcacccaaggcaaggagaacgctgaacttcattgtgataacgtatttgtatgttt
gtatgtttgtttgtttgtttgtatagagggtttgttcgagttgcgcctggtatacaacga
gagcattccatggaggatcctctgcctatttatattcaaccatacttgtccgctgggaga
acagagtccatgaaggctggtccctcttctgtaaccccgtatcaaagtcttgtctccgta
tccagcggataccacaacaaagacacactgctttaaaatgatatccaaaaataagactaa
ccaaagatctcgcaactctgggctctgcagactgggagccaaccagaagcatgagatcct
tgttcgctcgtattcatgcgctcccgaaactcaagttcgtcaaaacatgccttccagccc
tgtggtgggattggaggggtatcttagagaggaaaaagaaaataatgaatcatgaaaact
gaaaatctgcaattcataaattgggtatagaatgacttggttggagaagaccagccacgt
cgatcctcacatcggcttgcactgaccccacaccagagagcaaagaacgtctggtctctt
tgtaaagagcttcctaggaggcatccttttgaagcctattgctcgtatggaataaattag
caaagcggagatctccgcgcccttcatgtaactgcctataaatggcttagagtgaggtac
acaaaactcccttcttgataagcgtaaccatgaatttctctccgttccttcaagcaaaat
atgaaatagaggccggaaaactgtgtacactggttaacaagcctcagcattacggatatc
aaaccgatcaagggcacaacacaaggatatatcaatctaaagttcttacccatgaccatt
ccatgccaccgcgaggctaactaccatctccgccttgtagtcttgtatattaactgtccg
gatggtggtgatattggatgacactccatgcaagaggggagggacaagaatatgcaaggc
tgagttagataacttgttagctagctcagacgagacaaccatcataggagaagaaacaaa
taggtgagccatcccataccataatacatctgtttacatgaagctctgctcaggccaaac
aagctctcccattcgtatcaattggtttttcgtaacgatgatatccccttctttgcggcc
atgtctcacgcgcccgaacactttctcgaagggaataataagctcccccgtggctcttgt
ggtgacacccttgtgaaacacctcggcagtttgcacgactgatccgtgtggatgatgaga
acgggtcgcatgttggatatatgcgtgctcccaacgctgaaaagtgatgcgtgggctgtg
tttgtcaatgttgatagtaatgacaactttggtttcggatccctgcgcttccagccagcc
ctgggcgtcaatcgccagcttttgctggctttccaacattccagtctcgataacaagcac
cggccaacgggtatggccatccagggcaaaggcttagtattctaggtttgtcttttcttc
ctaggtcttattcaaattctgtatttccgactcgttcatggcgacgagttcgt
>test_c11
aacaaattacaagaagaaagggacccacgaacgaacgaagtctccttcgcttcaactgga
ccagcaatggaggacaaaaaccgcatcgttgtagttggcggcggcgccgcaggcatggtt
ggtttgctgcgctttgcttgtcagacagacagccactgacaatgtcacgaacagtcgtgc
gccgcaacgcttgcgaatcaccctgacaaattcgacgtcacactgctcgagagggcagaa
gtcgtcggtggtcaggcaacttcgatacctctcgacgagtacaaatacggagcgacatat
atgaacaatggtgttcaaggaggctcaaaggtaaggtctccctcgttctgagaagtttga
gtccttaatctctgatctttccaagatcttcaagcacactttcaacttcttcgaacagta
caaccactcccccc
>test_c12
tctacgttacctaacgtccgtccctattctagtcgttgtcctttaccccgkaggtactaa
gcttcatggcktctcccggycgttgatgaggtctgcgaatatgaccccaaccggtaccag
gacccgtcacccctggaccaccactttggcaggactcggaggccctccatcagcttcaat
ccccaggtcacgctagaaaccggtgaccaaatcgccctggagcagcccatcggtagcatt
ggaaggaaaagccagattggcgtcaggtctgcctcgggtcctggatcgtcagagctcaag
cagctctacgccaacgctgctcccgagcgtctcgctcagacggcagcagccagcaacaat
gacagggacgggtacaattctcacaataataaccaccacaaccgtcgtcacagccaccac
caccagggccctcgtcataatgatagctctggagatgacttttctcagtgtcactctcca
cggacttcccccttatcagaggttttttcccccgatgctgaccttccacggcctacgtcc
ttgacctcactttcgacggcttctcccctttctgatgaactgagaacgccgccagattca
cgccagggcagcctcacctcaccctttttatcttcaccaaacctccgccgccatggttcg
atcgacagcgaaggagactcgtggccgagtctctcccgtcatctctacggcagcctcacc
gaaagctactccttcggtcgacgtacaaacagtctacgacagtccatgcgttcctactct
cgcaaatcgcccaacatgagcggtaaatcacccgccagcgcttttctctctaccatgaac
cgtgaagaggctcctgctcctaagcctgacgacgagggtcaagtcatcgggcaggactac
gttatcggcaagcagatcggatttggaggcttcagcaccgtcaaggaagcgttcaaagtc
accgacgaaggccagacgatccgtcatgctgtcaagatcgtgaaaaagtacctctcgggc
aaaagcgagagagaaaacgaccaagcccaggccgaatttgaccacgaggttcgcatctgg
cggtaccttaaccatccacatatcctgccgcttgacgcggtctacgaaactgactacgct
acattctgcttcacaaaacttaccgaaggaggctccctcttcgacttggtcaagaagaag
cgccatgaaatcccactctcccacgcaaagcagtactcctaccagttggcctgtgctctt
cgatacctacacgaggacgcccgtgttgtccaccgcgatatcaagctggagaactgtcta
ctgcagccccaggaggattctggagatatcccccgcttgatcctctgtgactttggcatg
gccgaatggatgaccaccgacacatgcagctcgccggacccttacgacaacgccgctgat
cgacctccacctagaaccatcggaccgtccgacacaagcaccagcgtggccggcagcctg
gagtatgcgtcccccgagctcctgatggccaacgtaggggtccttgatcccgtcgtcgac
gtctgggcgttcggcgtcgttgcctactcccttatcgtcggttccaggcctttccagagt
tcttttcagccacgtatcccgagcaacattctggccggcaaatgggaccgcagcgctgtc
ttggctacctcggacgaatccgagaagcaagaccgtgaaggcgcactggagatgattgag
gggtgtcttgagatggaccccgtgaaacgatggacgatctccgatgtccttgcttgccga
tggtttcaaagctgtgcagatactgtggagctcgtccactcgcctcaatcgatggggttc
tcctcatg
>test_c13
gtacgacttacaatacgtacgtactaagaacagtgctcgcctcgttattccgtcgtacgc
tcgatagtgctgccccccgatctgctctgtataactagttatcgccatgccagaccagaa
acccagcaagctcgggcgagtcctcagcttcgccagcaacaagtcgaggaagtctgcctc
caaccagccgccgctgagcccgcagaagacctcgagctcgtcgcagcagcagcagcagca
gcagcagcagccgacgaagccccggccacgcgcccgtatggccatgcgaggaacaatacc
gacctgtcggacaagagcgcagaccggccgggcagcaacaagatgcgcacccacgccgac
cccacgctcgccatgagcgaagcgcagcctggttagtagtccctttatactaacttgtat
ttgtgtcctggcagtcaatgctgactgttatagctgcaattgcgctgcaggagtcgagtc
tcggacagctgcgaggcattcagcacaaggaccgcttcggcaaccccatcagtgagtgcc
cgctgctgctactccctgtatataccatatctatcaattgaaacttcgctggctaacaag
gcgtagcggagccggacctgtcgaaccccacgaggtatcgctttgagcgcccgctggaca
ctatcagatcgttcgaggctgctatcgacggcacttacggcagtcggcgcatgtcctatg
cccggccaggttggtccaccgcagccactacgactccgactagttaaatacagctacagc
taacacagctccccccagatgagagtacgaatggccacagcaggccgacaagcttctttg
gaggtggtatgtcatcgttcatgcatctacccgtcttgttgtttggctgccaatatctag
atctacaacacccatactaacatgtttcagatcggtcgaatggccaatactaccaacgag
gtggctacgacagctactcggtctcccgcggctaccagtccagaccagaaagctacgtcg
acgcatacggtaacggcaacggctacggctcggcagtggacatgagccagtacaactaca
gcaaccaacgacctgctcgagtcggacctccccgccaggctcctccatactacgacacca
actcagaccctaactatgcctacagctcttacccaacacacatccctagcactgccaact
cttactaccctcagccccagtaccagggccagcaggacaacccgaactccaactctccct
cgggctccggcggtagatctgtggatcactgggtaaactcaacggatccaagctctgtca
acagttccatggatagattggcgcagcagcagcaacagcaacaccatcctcagggccaga
agtatgatgaccagcctaccgagtcctatgggttcactggctttggcaccgatccacatc
tagagcagtcccagcagctcatgaattccggccaagagaatatctacagttcgcctccgc
agcagcaactgaaacaacagtaccagactccacctatcgttcctcggaaggaagttcccg
ttgctgttcctccaccggctgtgacaggagcaacactgcaggaaggtaaacgcaagagct
ggttcaagcgccggattagcaggacttgatccagccatgtacgattaaacaaaaaggcct
acgcatttctctttctttcctttcctcttaactatcaaggttagagaaaaagaaagattt
atttgctgttactctttgatcgatgggacggtccagggctaccaccaaggatctgccatt
gaattgttcccgtttgtctatttacttactcgctggactcatgtttgatgatatcacgac
cccaactctaccatttgattgtttcctttgttttactgctctgggcaacgatatatctct
attaatccttcagcttcaactccaacatgaaccgtcgtttgatttctctgtttatatctt
gtgatctacggaagtcagtttttctgtgggtagttttatggcacggtatggatatggata
tgggtggatggaatgcaacgggtggaacggaaagacgacgacgcaattggacttcgtttg
atttgataccttgacttctttctctttcccattttacgcctttgatacgactgatcaggc
ctggagtgcgctactgctctgwaaataatacttaacttacaaagaaatagaataccagct
ctgcagtctccaagatctatagttattatcaaatatcaaccatctgcattgctatataaa
ccatggcttatagtgtataaccaaaccaaacacagtattcactcatctatccttcttgaa
ctcatctgcggccttcctctcgatctcgttgtcctctcgaatggcaaatatgatatacac
gatcaacaccacgtttgctgctcccgccgccgctgcgcccgcatatgtagtgttgcctac
acccatatcagttagcaatgccatgagacaagcagattgtgattgacgtaccgccgaata
ccctgtctacagtcccgtagtatgtcgcgagaggacagcacacgatcatcaccgagtaga
gaatgaacttccataacacgccactgcatcgcaaccatttgaccagttagctaccttccc
gagcacaaacagatcgcagaaagagctagaagtagagtcatacccggggagagatcttaa
actcagtaccggctggctgcgaggatgccggcttttggtgttgatatctcggactgcgcc
tccttgcggcccgngcgcgtagccatcttgcttggtt
>test_c14
acgtgagatcgccggcgtggagcaggacgtcaccatctggcacgtcaggctgtgtgttgt
gtgtgtcggagatgcacaccacactgatgggggcctgcagtgaagattctcttgtcgaag
ctactggccgtgagtgagtgctcaaggcttgctcgtagagtctggtgcccaaaaagacag
tcgaatcgcgacggaatcgttgccactgcgaaacaggagttggtcgccaggtgggcagcg
ggcctgtggttgttgtagatggcatcgcccttatgccctccgaaaatgacgacagagacc
tgaggcgggctccttcatcaagaaagggcaagatctcagatgaaaatgacaggcgcagag
agatgacaagaatgggacaagagaaaagactcggcgattttgcctcgtcgctgtttgacg
tgtgaggtctcagcgccagcacctacgatttggcgcgaaggggtcggtcgggtgttggtt
cgatcgtcg
>test_c15
aacaatagctgattgttaaatagacaaggagggcccaatccacgatgttacatggtcccc
tacctcyaaagaatttggtgtcgtgtacggctatatgcctgcaaagaccaccatcttcaa
cacccgtgctgtagccacgcattctttccagcttggcccacgaaatacgatcatattctc
tccacatggccgctttgtccttgttgctggctttggtaacctggcaggccagatggacat
ctatgatgtggagaaggactacaagaagatcgtcaccatcgaggcctcgaacgcgagtgt
ctgtgaatggagtccagatggtagacacattctcactgccaccaccagcccacgtctacg
tgttgacaacggtgtccgcatctggcacgttactggagctctgatgtacaacgaggatat
gaatgagctgtattccgtgtcgtggcggccacagtctcccaacagccacccactgacatc
aaatcctctgaacccagtgccaaccccgcacccatctgccacagcatatctgagcaccaa
gaaggctcctaccaagcctgcaggtgcgtatcgtcccccaggtgcccgtgggcagagcac
tccactggccttccgccgtgaggtattgwaggcggtgctgcatttgtccgtgaggactcg
tctccgtttgcatcgaatggcgggtccgccccaagtccctttggcaagccccgtcgtcgt
gttgtacccggtgccgagcctgtggaagagttcctaccacccggagccgctccgggaggc
ggagttgctcttcctcctggggccgaagccaatgcacctgcaccagagaagctgtccaag
tctgctgcgaagaacaaaaagaagcgagaggccaagaaggccaaggaggccagcgctggc
ggccaaggggacggcggtgagaattccattgctgctcccaacgccgggaggcgggatcgc
agtcgctcccggcaccgacagcaagccagcggcggcgcgaacggtgccaatggcacgaac
caggaccctaactacccccgtggaggccgtgacaggagcagaagcgcccaccgccgccag
cgcagcgatggccgcaataacacgccaaaccgcaacggtaatggcaaccagcctcatgac
cgccgttcaccagccgtcaacaccactggccgccaacaagccgcaccaccagacctgacc
gtcacctctcccgacggtggtaacactgccaatgctgtccctgacgcagcggccattgcc
cgtgacaagaaaatgcgcagtctcttgaagaaggtccgcgccatcgacgagctgaagatg
cgtgttgccagcggtgagaaactggaggagactcagatgaagaagattcatactgaggat
tctgttaggagcgagctggaggctttgggatggactggctgagcgagaggtgaaagtcga
agtatataaatcagcggaggatattaattaataagaaaaaaaatgatacaatctcagtat
tggaatactatatactgtctctactcgttactgcttccattatttaatagatgtagctga
tatcttatgtgttagtgaataagttagacggtggagcgtcattctcctatcttcgtatca
cagcatcacagcagtaaacaccaaccaacaaactaccaaactaccaaccactggcaaact
aaccaacagtcactaacgaagggctaataaaacacactcacagccaccgtccactccgtg
acgtctagccttcgcctcgataatccctgcctctgcatctatctcctgttggtcttttcc
tgcgcgttcattgggcaaaagcatggcccgtcacaggcttaagcgccgtgtctga
>test_c16
aataagtaataaatacgaataccaaatagactaaattaatagtactaataagggtaacta
acctaagtagaaggagagaaggttataattgaccgatcaaataccttgtgtattattgct
gcctctagtggggaggacaaggtaatggaatattatgacctcaactcgagagagctcgaa
gtagagcttgcagacacggcaaactgggagtctcgcctacaccgcgaactagagcttttt
gttgcgaatgacctagaaaaggagataggagtaaggaccaatcagcccaatatcattccc
ccgtatctggatgtcccatcaaaatgcttactagcaaaataakttaracatactctcgca
gggcatgtatcgtgctacatcccgttcaccccattctccaagacggaagcagccgttctc
gcacactcatatctcttaaaggccactgatagcctggctgagttccatgactccctgcat
catgccaaactgggcgaatcagacaatgtcacattcatcctggacgcccaagttgaagct
tgtgacaacctggctactactgtctacgttatcaaacttggtgctcgctccatcgagcaa
ggggtattcaaagccgttcaatcccagatggtacagcactacctgaaatccgatttactg
aaggagaaccgtggccagggtgaaaatgtgaccaatgctagcgataggtgcgtcactatt
actgtaggagaagattttgctattaggctggagtgaagagatggaaatgaggaaaggaaa
gcaagtaaaataattctgggatggtaattgagcattatgcatggcatcacggtaatgtct
aggactctctagtttaaatttcaatatttgggtgatcgctttgtggtttcttacggaagc
aattgggaa
>test_c17
ttagaaaaggtaggaaacggtacaaaatttacggacggggacaaaaccgggtacgggatt
tggtttctccawagaccgaaggtaagacgactacggaataaaaagtttaataccwatgtc
acatgatattattcccaaagcggaaggtgagggtgatttaagtctatctaaatatctact
actattatacatacatacctaagcaagcaccttgttgtacatctatagagagaggccgga
gttctgtagagagatcataggaacctcctttcgaggttgacaagccaggcgtgtacgtcg
tcgaccttcatcttcatctttgcagttgtccgttcaccaggtttcgcggagagagagata
tcccagcagggtatgccgtccagcagcgccttgatttcgtcttcactcttgccgcccacc
tggccggacaagtcaatgtctaccgatccgtcagcgacgtttttgggtcccatgatgaag
accaggttgtacctcgcagcatgagcgtcgtggatcttcttgggaagtgatctactggca
agatcaagatcgacattgaacgtcggttgcagcggtgatagaggtaagccagtacttgag
gggcggctggaagtgatgggttcgaaccccgatatcttagccactgcatcttctgcggtt
tgctctagccccttcccgatagtaaggaggatggcctggcggggtgagagccaaaaaggc
cattggccattgtatcgttcaatcaaaagcgcaaagaaccgctcaagggagccaaaaatg
gctcgatgaatcaatacaggggtggccctcccgcccgtagctgggtcatattcctctgag
ccctcgggaactagatagtctagctcaaacctctgtgggagattcatatccaattgtatg
gtagatagctggtggtatttgccctgggagtcctgaatctgcaaatcaatctttgggcca
tagaatgcgccgtccccttcattaagctcccagcttaggccgctgttatctagtgcttgt
cgaagctgctgctcggcattttcccattgctccaaactgccgataaaaatccttttccgg
ccgggtagagaggacaagtctgtatccatctgcaagtccaaaagtttgtaggacagtgtc
cgcgaacttcagcgccaactgtatctcgctgccgatctgacccggacgacaaaaaatatg
tccgtcatcctggtggaacctccttacccgcgtcagacccgaaagcgagcccgaaacttc
attacggtgaagagggctgaaatccgcatatcggaccgggagttctcgatatgaatgctt
ctgggatttaaataataggcagtgtccaggacaattcatgggttttaagccataaatctc
attctcgctcgtctcgccggtatcgccggtatcccctcgccctcctacctcgtacatatc
atccttatagttttgccagtgtccggaaacttcccacagtgactgtttatagatattcgg
ggtgagaacttcacgaaatccgtactgcttgtattgtgcgcgaaggaaggtaatgagctt
gttgaggatatgagtgccattggggcggaatagaggggatccggggctataaatggagtt
cgtgaacaagtcttgcgctgtaccgagagctctatgatccgccgacgctgtcgaggtcgg
ttttgtagcgggtgtcttggtgtcctgctgcgctaagcatgagcagaatctgctctgaac
cggcgatgtagcagcaaacaccagttgccgtcgacttatttggcgaaatgacgaccggtc
gccccatctctgggctgtcaaaggaaaccgtctcatgagagtccctgcttcgtt
>test_c18
tccccatttcacttactttcccttacttattctaattggmmccagrctrkyagyacgcgc
tctgtcactctttcgccgaatatgtttcctccaccgcgggccgcggtctccatggacaac
ctgcatgaggcccaccagcgagcctcctatgctgacaagcctctcccggacatacggcag
agaaaccgctcaatcctctctctcaagcgctttggcgcaaaattacagcaccgattctcc
tccgttagcaaccagcaccactctccaacaccctccaaaacaaatctctccaccacaggc
tcacccaggccgcattctcccgtccgagctccctcttcttccgcaactttcacctcccct
tcttcaataagcatacacaccactacccctgacattccagacctcccagagctcgttggc
tctcatcctttgcagcctcccaagatccccgaactggtcggctcccccacatctccaaat
atttccgaacttccaggctcctccccaaccaaaacccaggtgctcaagtcagtcgagctc
ggctcatccctgggcgagatcccgagagacagcatcgactcccgtaccttcgcatacgaa
aatgttgtctctctccccgaattcgaacgtggcgctcctctatcttacatcgaaaaacac
tttcccgaactagccctttcagacattcccatccaccaatggcccacccaatccttcaaa
cctctccagcggcccctcactccagcccagcttccgcgcagacaaacgaccgccaaacta
aagccgttcctacgtggcctcttctcaaagtcgtcatgcgtgcagcctaccatatccgag
tcaggcacgacaggtgattgctctgaaaagtcgcctgtacccacttctatcaatccttcg
cccatacagagggccaagaacgagccaccaaataccttatccttacgcacattgaccaat
agcgaaccccgactgccgcttccttctccgtccttatataatcgagataccatcaacagc
tacggcactccttcacgcacgccttctactgcttcccgagctaccatcctcacttcggat
ggatagccgttacaacctcacccacatacttatgtagatatatacacccacccaccaatt
ggtttatacataaatatatgcccccctttacgttaaatgctgatatcatttatactttta
taacgcccctatcacagtccctttcaaatgcttcatatacatggtttttcccttctcaca
tcatctgcagcgttcttttcttttttctagcaagggtgaaaccaggcatcgcgggctgag
catttcaaggaattaatactaatacgattgatcactttgtactagaacaggcctttctgt
attatgtttcaatctagcaccgggcactctgtagtgcatgtaacaactcaacaaacttcc
atatgtactctattcccctgatctccattgaaaaaaatttcttcgtactgtatgccatcc
ttgactgcggcccctagtaaaacccacgagaatagtcactacttaatcatgtacctcgac
ccaacaacccctgcaaatgcgagaattacacacgacggaatatgtatatgtacgcaaact
gcttcatctctttgatgtcaccagcttcggcaacgactttctcatcattgaaaagaatcc
acttcggttccttctctggcgggacctgcttgcggataaaagcaacgtagtgacctgcat
gaaccgaggtgcctttgtggcagacgatggattgcaggtcgaacaaggctggcttctcgc
tggatcccgggatgctgcctgatgggcccgagctgcttgtagctgccgtagaattcggct
caagaggttcatcgggatggctaaagacccagtccaaagctctcgtcacgtcccagtcag
tggccccaagtgccttctcagccctatctctctcgatacccatgtcagctagctggttga
tcttatcatctccgtcggcaggtttctgggcgctcgaagcagagcccgcgccagttacca
ggggctggtcgatgtctggatcatccatatgagcgaggatccagttcaaagcggcctcct
gatctgagttaccagtattgaacagtcccttcttcaccctattctcagggaagcccatac
cgcatagagcagcaaaggcatccgagttcggcacaaattcagggacagcgctttcaggtt
cgtcctccaggaccacttcgtcttcctgtttgccctttgaaagatactgggtcagatcca
gtggctcattaccaaccaccacgggtatgtcaagcttcataggcacataattcactacct
cccatcgtcgtgcattaacgatgagattttgtgggagtgttttgaacagcgactgtttgg
agaattgttcgttaccgcagcctgaacaagtcaattcgacatgttcctcccttgtgaaca
gatcaatacaatttttaagaggtactgtttcccacttctgatccgttccaggccctggca
taaaatgattgagtcggattgccggaacctcaactgagatgttgtcctgctcgtcgacct
tgtaacgcacctttttgcatgatgtgcattgcaatcgttgttctacagcaaatctgaatg
attctaccggattcggaccagtagcagagtgcggtgatacactgataatcttgaaaaggt
gcataagtagttcgaatgcatcctgctggcgcatagttgagaactcaggatggcctcggc
caatcaagtgcttgaacatggatggcgagagtccacgctggtagacaacgtcagaggtac
taccagctgctgctgggtctggcacagaataacgcccagaaaggagaccatcagctattt
tcctgagttgagtctcaaggtcctccgctggagcagaggaaggtggaggctcttcattgg
gtttgaagtagcgatccttgaattccggtaatgcgaataggcattgtaagacgctggcaa
tataacagctgtttccgaggtttttaagtccagtaagctcaggtccaaagactgggttca
aaacttgtccatcattagaagtcattgagaagtacccaattaacaaaggtttaaagttaa
aacaaaaataaaactaaaaaggaaaaagaaaaactaaaaaacggaaaaaa
>test_c19
ttgtggttcgggttgagaggggaacgacgggaaggtyywwttwttgtaagtagtattcac
cagatagtatagaacaggtaaagtagcaagttaaacgaaagagtatatcaaggaaaagaa
aaaaaggaaatcctgatgcatccatcgagaacgcgcccagctgtacattcaacattggca
tggaagtttggaagaggtgagtgagacctagaaaagagaaaatgtcgcaagaataaacag
acacgattgtgcaaaatggtttcaaaacagcctgcccagttttacgagtaacgtccttgg
tggaactgaaacgatagaaaagataacatgaatgggggtgaggagagtacgtagattcag
aacaggagaataatggccttaatgtgaattccagtgtggctttgagtcgattccatggaa
tattgaagcatcagtgggctctttgtaatatgaaaatatcaacgcttgatttcaaatgaa
atcgatcaagtatccatccatgcttagagtagcatattccagcggcagaagtgggctccg
tgataggggagtcccgatatcatcattcattcattcgttcactcatttgtagtccagata
aaacaaaacacatccaaaatccagccactgtagttgagtggggaataagatcgactatat
ggggttgattatccacatgacaagaagaattgcccggagatgtaatgtgaattaagggga
gttagccgaaggggttggttcaaacaaatgtgaaagaatacatatcctagaagaaagggg
tgatattctggtgctatgcatctaatgacgaggggcaggattcctagggtgtcctcggtc
tggctgacggtcctggtaggcaggttccactggatatcctgtctccattatcctaggatc
tggtccggttgatggagggtatggagatgtagactggccaacaggggaataatcacggtc
attctcatatccttgtccagagtagcggggttgggatattcccccagggtaagcgtaggc
accctgactatggatatatgattgctcagccgttgtcacaggtggagtggactgggttga
gtagggtggtccaccactggggacgtaagagctaccctcttgcgggtatccaggctggtt
accatagtcttggtagtttggctggggcggatgggcagggtatgtttgggaaggtgggta
agtagaatatgacggttgttgtgattgctgtggacgtgaggatgagtatgctactggtgg
ttggggtcggacagaagaggagtcatagtttgctctaggctgtccaccttcttgtctgct
acggacttcgacgtcccatcgcctagaatctgccttcagatctgcaatcatttcagtcgt
caaatttcggtaagcacggatgaaatatcccggacgtccctggtgagttccaggcctcac
gagggcatcccgtccaaggtaacggcaaatatctgcttgaatgacctcgcggctgatacc
atcttgatcgataaaatattcattgagtcgagtctgaggctccggatcatcatatcttat
gggttgtcgctgtgccatttttatttccaaggtacagaaacagagatgaaaaagaaatag
aaactaaaaaccctggttttcacggctggaaggagagagatgaagaagtagtcctagtcc
tggtggaagaatgtacagatatcccaaatttatgtctccggaagttttgaagctaggtcc
gtaagtacggttattattcttggtaagtaggttattaattattttccttggttgtctttt
acwaaaggt
>test_c20
acaaatactaataacaaaataagacccctttagaatacgaatacactgcctagatcctag
tttcctagaatacgagggacctgacgtgggtgaagacccccaaccaccagccctccgtga
agacattgattctcttgacccggacgaaagaagagcagctatcaagcagttctacgatac
atctgtcatggtagcgtggagaatgctcgtgaaactaaattaacccgtaaccaacatgct
gctatccgattccgaaagtcaaaagccggacatatgctgggtctctcgcagagcttgttt
atttttggtgaagcgcatttccgagctctggtgttggatctaagggatgagtgcgtaaaa
ctggggaaggaattcccactcgggttttccaccgcggaaatctccgagatcgaggcagat
gtgagggctgccgatgttgggataggggttatgaacatgatcattgagaagatgggtgat
ttatggccggagaagggggtaattgatcatgagaactatgacttggtcatggcaatgcta
catgatatcaaaacggagctcattgagcgtatggttcattctccagaggacagggaggcc
tttaacatgttttggccatttgactgctagtgctgtcgagatacagaaaatggtagatgg
gtatttaattcttctaggcagacccaaggatatatggttctattgctatg
>test_c21
acaagcgtccggacaagagcaacgccattgatcttctggcaagcggtcagctccccacgg
acggcccggagagggaagctttcgagggagtgtttgaggaggtccccgctgccttcactg
ctgaggagaggcaggcctggatgcagaaacttgaccaggtctgcgtgtcaagcgacgctt
tcttccccttcatcgacaacgtcttccgcgcagctcgctcaggagtcaagtacatcgccg
ctcccggtggcagccaaaacgatctccccgtgttcgagacggccgagaagctgggcatca
ccttcgtcgagcagaacatccgtttgttccaccactaagctgtggagatggcagccgaat
aattgacgggcatattgaatttcctcctggggcgcaatttcaacaatttcttgtttgtct
acgaatgcaggagccctctgtgacaggtacggggcttcagggatgattggggactggaag
atgtggatatagatattacaaaaacactttactct
>test_c22
tgatagactggtaatagaaataaactcaattaggtagcctgaatatcatcaaccaagttt
agcaccgatctgcttaatacacaataataaaaanattatggcgagagcagccaggcaggg
tctggttcgtcatcgctatcatccatattgcgcgatactggtggggttgatggacaagca
ttagcttggtctgtagtatgtacagtctcatccaggtcccctttttgttctggttcgaat
cctggttctagctctgattttaagctatgttcaggaggtctgtgtatttctggtgaaaga
gagccatctcctgatggagcatgtgacgcaagtaagtcatcgggaacttctcctaccatg
gtaccttcacggtcgacttctggggtttgatggcggagtttaaacatgctagagaacctg
gttctagcctcattgaacgcctcgcgttcagcaccaatgctgcagatcagtagcgaccat
ttcttttcttctgccaaatgtaggtattcatcaagcttgtttagagtagaagtcaacatt
ttctgtacttcggaaagttctgtcctctcaactacggcaggctttgctgattcgacagaa
taatcttcctctcgaagctgattaagggtatttcgcaaggtggtttcagtcttcgttaca
agcaaaatagtatcgttccatatctgcccaccctcttctagcgcttcaatctcatgatcg
gtcgttaaactgcgcttttcgagagatgataactcttgtgtccagtgctcttcagccatc
tgcagagttcgcctgttaggctttaatgaaaagaacggcgtcggaaccgaatcactgtga
aggggggcgacgggcggcgtttttagaaactgctcagagtctttcttaacaagagaaaga
gcaccttcataagatgacagtttagcatccacggaactttgacgtttggttatttcgtct
atcatgtggcgacggcgtgacttcatctctgcaagccgggactcgacctcctttatttcg
ccctccagttcgcgaagttcgtttgagagtgtttccacatgtttctgctggctaccggct
cgcatctgagaaatatgtttctccaagccagcctgtttttccatgaaagttttcacctta
tctatcgcgtctttcctggcatacatctcagaggtaaagataatcccgctcctcttcctt
acaaacataaaagaagatggatcgagcggagaatcccttgacgcacatttcggagggtgg
gcggtttttttcgaggttgccgtactggaatgggcatcgtttgcttgcgacctgaagtat
gggacgtggtaggagtcgagctcctcgttgaaggggtattcgtgggcgaatcaaggggtt
gtctgacaattaagatgcggctttgagcatcgaggagttcttgtaattcgctctgtaatt
gccgagattgccgttctatatgaattaaaggctccgaaggaatattgcagactgaaagcg
gtattggccgtaggaccttagggttagcagacggccatatcgacattttgagccgaagaa
agcctttaggactgtgttaaggtgttttctgttgccgtaaagcaggcgttctgcgaaatt
ctgtcgctaaagaggccagcgactcgtagggcaggctagaagaacgagcgtaacaagtga
taaacagtattgttaacgactgaaaggatgtgattgttcgaggtagaatagtcaatccta
ggaagctgtgcaagccggttagcagatgagtaaaataatatatacatagaggctgcagcg
ccaatactgcggtctatggaggcgtatcgcgtgaaaggtgcaggtgcctcgtacaaagtt
caagcatgctgtcataattggctaccagtcaactggatgggtgaatgtgtgtttaacagg
gcagatgacagaagtgccactagttaaggagcgctaaatatacaagtcgagtttagctgt
tcagttcagttactaaggttggtgttccgtcactttattacagagtccatcgagaagcga
cggatggggcgcttagatagccgcgcggctcagaattaagcgcacacggcatttgattag
ccgaagcaatcaacgagatacagatttgtcctgaagatataaatgcttctgtccatcttt
catttcccaggctaactagcaagagttaaacctgatgtttattggttggagaatgcgcac
ctagtttcgatatagacacagttgttgatgctagaggtagatataatacaagtaagcaga
gcagaagttgagtaccacatatagaggttaaaagagtttatatactcattattcattact
gtcgtcctcggagtttagataccggtgcttgttgtgtaaaggatatattaggcgctacct
ctgccgataccgggctaagtatgaaggcgagtctacttgagccgctgccaataccgatta
ataatcaatgtcacgtgtcgggttgacgatgtcttcctgtgctgcttctgacaacaaaca
gcatcgaaacacatcagatctcaaggcatcaccacggtccctttccccgttcttcttttc
tttctcgaatgtattgctaggattttgcttcccttgtatccgttttttacctccggctcc
tttactcgactgactactctgctcccttaatccacgaaaatccgacttcagcctgaaggc
cagacagccgcgcatcccgtaacggagcttgaaccggcagcacaaaccttccctttgaca
caaggcgcgcgtcgttagagcactatttcaccatggttggcctggcctcagctgcgggat
tggtggggttcctttccgagccggataccgagcttaaggtctttgctcttaaggctcttg
acgcccaagttgatcttttatggactgagatcgctggatctgtcgggcagatagaagctc
tgagtgaagatgagtcttttcctgaacgcgagcttgcgtctctcgtcgctgccaaggtat
actatcacctacaagagtatagcgagagtatggtctttgccttaggagctggcaaccggt
ttgatattgagaatgkmgrmswgttawkaagrgamcatyatmkcaaaatgcgtggatact
ttcatttcgacctgttcgatgctcaaggcttcacagactacaggacgaggtggtgcttcc
cagttaaatacctctttcccaaggaatgaaggaggtgtctcgagcacatctgctggttta
agttccccaatcactccattttcgcagtccgcattaccttcgaagtctctcctatcgcgc
cccgaatcgtctgcggaaaccagctatcccgtcggcgaagaccgtggcagtggtagggat
gacgtgcctgtgatacttcagcgaggaacccaaagacaactacaaaatatcatcaagcgg
ctctttgaccggtgcttcgaacaacaaagatatcgacaggtcataggtatcgctgtcgag
gctaaaaatcttgacatcattcgagtagccattcttacgggtccgctcatgatgccaagg
aacaaggtgttgaaccatcgaagcgaggagaggagctgatggaatatgttctgggcattt
gtatgaacgtagtccaggaacggggctttagaaatgagatccttaaactgatcctcgagc
tcttaaacgaaataccttcacccgactatttctccattgcaaaatgtgttgtctacctga
atgaacattcgatggcatctgatatcttgcaaaaactggtggcgaagggtgacgccaggt
ctctggctgtagcttatcaaatatcctttgatctgtacgacaacagcacccaggagttct
tgaagaaggtgcgccaggaactttcggccgctatcgctgagcccaaagagacggattccg
cggaaaagagggaacagaaaccgaaggagtcaaaggaaactgataaactattgagcgatg
atgaagaagaagatgatgatgaggacgaggacgacgaagatgaggagacttctccagcaa
gaagaaagttcaccgacgaaggacgagcctctctaaaatccattcgaagcatcctagatg
gtgctaattctatccaactcaaccttgagttcctataccgaaacaacaaagctgatatcg
ccattttggataaaataaaggacagcctggaggctcgaaactcgatattccacactgcag
taacttgtgccaatgcttttatgcatgctggaacaacccat
>test_c23
acgaacaaggataaggacgatgtctctaccaaggccgagtccaccgccaacgcccaggag
accaagaccgaggccgagtccactgagaccgccggcgctgctgagtccacccaccacgcc
ggtgccatcgtcacccctcccgctggaaagaccactgtcagcaccgtccacgctcctgcc
gctactcctactggtggcaacagcggttccgactccggctctggatccaacggcaacgat
gctcccagcggcaacgacaaccaggacggcggtgatgacagccctgacaccaccgacagc
ggcagcaacaagcagctcaagggctctttcggtgccgtcatcatcgctctgggcctcacc
ttcttcgccctgtaaagcagtcctcgatcgactgtcagaacttcacgcttgtcttctctc
atgaccgccctactgcgacatatacacactttacgagatctcgttccgtactatcatttg
ttttaatcacggtttaacctaccggacgtctgggcacaggatatcatctttcattctttg
tttgtttcatctttcctcggtccgacgaaggcaacaggccaacaggacaaaaacatgggc
gccgggaacctttgcttcacatagacggtcaactatccgcggaattgggtaatcgggcat
ggggaaaaagagacgaacgtacatatatccagcctcgcgcactgtatgcagcgcgagatt
tgtgtttggatgacactccttgaatacactatagactttgttwc
>test_c24
atttttattgtcatgaataatggagctagcactgacattttctatagacaggatctggat
ctgcccctttccagcctaagatgctgactagatctacttgtccaatttctctcgatcccc
caacccaagcaaagctttactctgaaatggagctaatgatctgcgttacggctaaccagt
ttctcgtcagccagtaccaggctggctacatgtctgccgagtcaattaacaaggtcacca
atttctgggtgtccaagggcagaccgccagtcgttcaatttcagttcgaccaagccacgc
aacgagacatgatcatctacaatcttcgaactttcaaattccacggcgaatgtgcataca
acaccgttgttttgaacgcaactctgtataactggaaggccatggcgaaagagatgagtg
ttcgcacattctgctaccctgacagcgttattaaggaaacacatgcatgatacacataag
atcttggagatgttgggaggaccactggtgacatttttggctttccaggaactgcagatg
ggagcactcgctgccatgaagaaagctcaggaaaagcagctgaaggaggccgacgacaaa
catgtaacgcaaggwadctattcctacctagtcctataccttttggwaagmgtacggctc
aggggaggttgactacggagtagttatgggtctctaggttttattgttgagaaggtcctt
ttagtttttttcctaatgttgctgcctattgggtcgtagcctcagctgggcagcccttgg
tgatttgttaagcccttcaggcagcctccttgtgtataattagcaaagtcttacttatcg
tgccaataggaattagcaaacagacgagatgatccctgccataaacaaccagttctctga
tatcaaagcccgtctccggcctccacatcgctgagcctgggcgcatcacgtgaagctgcc
atccaacaacgtcatcgtcgagtcaacatttaggaaaatcccaaccaccagaaaagagac
aatctggattctccaactttcgtccttgagagtgaatcggactagagggatagcatgttg
tatcccggtattattatcctttaaggacattcaggctacagtccgataaactgcatgaat
tctgctacccatggctttgttcttgacgtccaggatgccagaacctcccatgctagaagg
tggagctgcttctgctcttataattctttgatttatcctggatatataaaagcgcccgct
tctttgaatatctgcagctataggaacaccaaacgcagctatttcgaaagtcatggccgc
tcccacgcatacatacgggccaacatgcctgctctacgaggaagaaggcaacactgttat
caaaggcggcccagacgaggtaatccctccaccacccaccgtgcgagcccagttttttct
acctatcatcgctcccaatcgatgatcctttgacaccaatcacagctccgaccaccaact
ccaacacacagctgccgacgagaccgttctcaagccgagacagtatagctctggaagaag
cttggcaggctctgcgggctgattttgagagagaaaacgcaagtgactccagagcctctg
gctctcgggaaagcactttgagacttcggggaatacctctagctgtagaacgaagccggc
gagggtcagatggaaaacttatcaaaaacagtaaaacactcccagtttcccggttacggg
gtgagggaagagaaaacaggagaagctcgctgggggttcgtgagatatttgtggatagca
gtgttgctgctggaaaggaatcaatttccaacgtaccaaaacctagaaacgctgaatcac
cggacttcgaaaagtcaaagcaacgacgcagaactctcggatcttatgaaacttgcgaaa
agctacagaaatgccagatttctcctgttcagcctatgtccggaacacctacgagaattg
ggacgccgctccagaacggtgacgatgggaggatgcgaaccatggctgataccaatgtta
ctggatctccattcattcgagcaccagttagagatcgatcggattctgtcgctagctcag
cttggggcaatgaagatatactggaacaaatgaaacgccctttcaacggagacaacaatt
cgactacacaattgaaagcagccctagagctagaccatgaaatcaaacccaaacttcgag
agacaccttgtccaaaaaccagattcccgaccttcgaccactggctcggaagctgttgac
ataggcgtgacggtgaccgtgggcgcaacacgccttcatctcgtagaattgccgaaatta
cagatgaagcccatttattggagcccagtcaacgatatctcaaatgtgattagagcaact
tggttttacaagaacactatgcttcctgtagaaacggatctcgcgaatcatttagaagat
ggctacatggaactgaagccctggacacaaacgtggcaagatgagctcgatagctgcata
gaaaatggcgcggaggccgaggaaaaaattatatacaagctctggcctgacgaggtaccg
aagaaagcagacaaggccgggcgtgaatcgcctggaataatgtcagttggaagcgcacac
ctgtcacagcaggcaacgcatcttgatttcagtgtaaatagagccgctggtggtgtggaa
ggccaggtagataccgtacggcagttcaaatcttccagtgtcatatacgtcaatgcgaag
gaggcacaaatcctacgaccaagtctgttaccatcagtcgcacgcggccgtcggcctttg
gcctctgtacgaaagggcagacaaatcggcatccctgtggtacggggattcagcccgcaa
ctgtgggataaattgcatccgtcaaagttcgtttctacaaacgcgagaaatttcatgaag
atgcgtgagatggctgctagcccatctgcttctcgccgacaaatctgctatgcctgccaa
atggaggataagaggcaggatgtgagtgatcttgttttggttatacatggcattggccaa
aagctatctgaacgagtcgagagtttccatttcactcatgcaatcaatgcttttcgaaaa
gacgtgaatgcggagctgagcagcgatgcggtatggccacatatgcgtccaggtcaagag
agtataatggtgctcccagttaattggcgaacaactctatctcttgagggtgcggaagaa
agcatttctgcagccgaggatcctcatgcaaacaacttttcgttgaaagatatcactcca
gacaccattccgggagtccgaaatttgatcagcgatgttatgcttgacatcccatactat
ctgtctcatcataaacagaaaatggtacatgcggtggtcagagaagcaaatcgaatatat
cggctttggtgccacaataaccctggcttccaatcccgtggaagggttcacataattgcc
cattccctgggaacggtcatggcagtggatatcctttcgcatcaaccgactgttcttcca
tccattgatttctccagcactgaaatcagtgaggccatgttcgagtttgataccaagaac
ctattcctatgcggtagccctgtaggatttttcctgcttctcaacaagtccgtccttctt
ccacgcaagggtcggaacaagcctggcatggaccatggtgaggatgcaggtcgcggcata
gccggtcaggctggaaaatatggatgccttgcggttgataatttatataacatcctaaac
gatacggatcctattgcgtaccgcttgaatgcagcagtggatgctgacctggcaaactcg
cttaaaccaaaggttatacctagttcgtcaacctcacttttgcaaagcattacaagtgtt
ttccgctggggcacaacgtataccactagtgcaactgttggtagcaccgctcacggttcc
gcagctacaatatccaggctcccttcaaatatcgaattggagactcatgatttcacccgt
gaggaaatcgctgaaacgcgcatggctcttttgaacgacaatggacaaatagatttctac
ctcaatgttggtggcggacctttgaatattcaatatctcaatatgctcagtgcacatagt
agttactgggtactgcaggattttgtacgatttatcgttgtggaaattggaagagttccc
ggcagagagggggcattattggcgcttagagcggagaagaaaaagggttggaaaacggcg
aagtgatgatattattatcagaatacgctgcaagctacggtgttggtcactggaaacgaa
aataagtttggtgactacggggtgtttttcttggatgaaactcaggaaaatcgatttcta
ggttctgcattgctggacattttctacattgcatataactatagataatattggatataa
tatttgatttcggccgtgttacttagttaatattaatcatcaatcattctaaaccaaagg
tcccatcatcagggcctcaactaactgtcccctttcaattgagccagagccaggttcaag
aaccagcaatgcgttagctttagccatgctcccaacccttgagcttcgctggcctacacc
agtaataccagtgcttgtagcaagtagccggccatcttcctgagatgaacccacaacggc
acgatgatactcagtacgtttggggtctttgggaatagagtgtgtcaacgaagctttgac
gactggcagtcctctctgggccaaccccatagtcttgtgcagcgatggcagcacgaacag
gttaagcgtaaccaaagccgaagcagggttccctggaagagagaagatgactcttttatc
tctctggttcgaatcaggggagctaggtttaaacggaagggttgcaaaagttagtttggt
tttgtccttggtcttctattgtactacttc
>test_c25
gaccaagaccaaatctccccactgcttgctggctggcggccggctgctggtcctggtcct
ccgttaggatctctggtctctggttgggaccgggctcctatgcctgtctggtctgccggc
gctggggagtggggtgggagtgcctcgagtctgtccttactatgatgtaggtcgaataat
gcgtctgtctctccgtctctctccctctctctctctctctctctggtgcatgaactaacc
agctcaactgtccgtccagcgttgtgtacttatatatagctagccaatactgactcgcat
atagccgtctggactagcatggcatggacaagtcctgacatgctacatggcaccgcgaca
ggccagggatcaggggcaaatccgccttcccgtcttaatattacggctacggaaactcat
tgtcaaactgtcatgcatgattcttgccagagcgagaaacggtagcattcaagttgccca
tctggacccgggatagatccatgcaggataacagttgacaggagaaagaaaccaggctct
cttcctgaccaggcttgtgagcgacttcctatcagcatcccgtggggggggggggtgttt
atctcaactcgtttagttatacgttgcccctggttggactctgagcggaaaggggttaag
atcgcatggccatcgcaaagaagctctggctaattcgcccctacatacatcaatatttgc
gccaggtgggaaagttttatggagtttatgccgccatcgaacccgacctttcctctgcgc
gagggccatctcgtccacttaaaatggagcccggccgattaactcatgtctatacttcgg
ttatgctggacaataagcatggatatcgacaaatgacatcccaggaagaggacctaaata
attagttgaactgccaaataatagtttggggcagcaggaaaagaggaccatcccccccgt
ctcgaaacgacacacatcaaccggcaagtaagaaagcacgcaaatcctcaatcgaaaaaa
cggggtactttaacttccccatcgacgagggctagatgttttaaacctgcatctgctggg
tcctgctagcaccggcctatcacgaatgatacgcggccattcaaaagccatgtggagctt
agcctgctggagcctaccacgaagaagaaagaagcaaaatggaaaacggcacagatttgt
caaacaaaaggcgagaaaggcaaacgaaaggtt
>test_c26
gatgtakkyttyttagtaaatttacgaaatttagtagtttaattagaccggagacttgat
ctccattctatgctgatttgtaattgtgggagaagagccatgctgtcgcctgagaaccag
atatgaaactatttaccacgtcctccagcgcctccacgaccatatccccttcgagtgcct
ctaccacgaggacctggagttccacgagaagcaggagatgttgtaggtggaggtgcagtt
gcagctgtaggcgaagatccggcctgtgctggtctcgacccttgcggtgatggctgttgt
tgggtgttcgcatgagctggaccctgccctcctcctcctcctccaccgctgccggcgcca
cggttgccatgacctctgttctgtgctacagcggcagacgtcctccgttccagcacgact
acctgactttgggcaatagacacggggcttgcatcaatggctttccgtaggcctgccggc
tcggcaaagtcgacgtatccgaagcctttcttcttgtcaatttctacacgtatgactttg
ccaaactgtgagaaccctttctggaggagatcttccgtcactccttgggagggattggcg
tgcttgagaaatgcctgcgttccatttgacgacgctgattgagaagactgttgttgttgt
tggttcttttgggcagcaggagttgatgacgctttcgtatttggagtacttggagtagtt
gctgcctttttgccagctgcattatttcgagctgctgctggctctgcgggtggggtactt
ttagattgtttgctcggtgcagacttgggcgtggaatcggcggtgttcttacccttgggg
gagggagcaggattattagattctgattttgagcttgatggttggtccttttttgcactt
tctccagcagcgttaccgcccggaccagaagaagcctgaccagccttatcccttcttcgt
gtaggtgtagtgaggcccaaatcacgtcgtaatattttagtagctgcagtgaggcttccc
ctttctctcttccgttctggtgccggagacgcttggggtggttgattgacagtggttgcg
ggagctttgttttcagctttggtagatccgtttgcagcctgtttattggcggcctttacg
gcatccttaacagcaacatccttggctgccttgtcctttttctgcttttccgaagttgac
ctgtctgcacggctgaggagctgtttcttcccgatcgacttttcacttttgctctctttg
gcagcagccgaacgggcctgcttggctgcttttgcagcagcaacctcctttgccttgttt
gcctttttctcttttagatattggatgagtggggtgatcgtttgcttttccactctatct
gctgcctcggtcgtctcttcctcggacggtttggtgactgggttggtcaaactttcaagg
aaggatatgaattcggcatcctggtcgatagtgcctactcgagcatcgtttcgaactttc
ccactaggcacgcgggaaaatggggcatattccagggtcggcggtccaagtagggcggaa
tcattgtaggtattttcgagcgtcgtgaaatgtggtttggcggatcacatccgagagttc
agggatagttactgacgaggtaactcgtaggtacgcccttccgggacgtgacggtttcga
tgggtcggtagaaaccttccccgccttgaagagaaaccagtcgactcttcctcgtccgac
tttccagtagtctcccagcgtagtctcgaactcagcctgtgtcaggccggggggcagacg
cctcacatgtagctttaggcgggggacattcccctttgctagagtggcccttagatggtg
tgggtggaggagcagctttctgcgttgccgccgggttgatagcaaggacccccggagacg
ccttctgctgattcttttgcgacatggtgttcaacagcagtctataaggagcagcactat
gccagacttctcctccagctccgtctctgcacgctgtctgatggatgatgaaaatacgtg
ccagctgtcgatgacataaaagctggaacgttgatggaaaaggcaaagttgaccacgtga
tgctctttctgcccgccgaaggttccagccgccagccaatctcccgaaacggatgtcaat
gacgacagttaaacgcttattgtgccgctgctacatcgacatcgcctacatcaacgacat
catacatggcagatgggagctggcggcggtatcatcgagtctaccaagcaagaccatgct
acgggccggtgctatgaagggcgcgcgttaactagcctgctagttacggagtcaacccac
ttcttctgcctcctcagagcttcaaataccataaatttatttaaatatgtgagagatcca
aggttgccgagctgcctctctatctagcgacgagccgtctgtcctgcctcgaccacggcg
ccctttgtgcgaccaggtcgacctccggagcacctttgcaggctcaatggacgttgaaga
tgcagccgagcatgtttgagcatgttttcgcacgtttggtttttcccttctctaactaac
tcgctcactatcggtgcggtggagttggcgcaggcggttgtttgtcctgtttttttgttt
gacggtcacgccaatggtcaatttacaagagggaaaaaacwagctatatatgcctacagc
cggccagccaccaacctgcatattgtatatgaacttcttctggccgccggcttttttttt
ttcaacctaaccagttgcacgcagccaaaacaggcgcacacacgcacacacgcacacaca
cacacacacacacaagtaactagccaaagtacaaagcctgcgaagatggacatgaccatg
gcgatgaccagcaacatgcccatgccgaccggcgcccatgatatgcatcatggaggacat
ggaatgcctgcaatggatcatggagcgcacagcatggaccatggaagtcacggtatgggc
cagtgcaagatatctatgctttggaactggaatgtcatcgacgcatgcttcatctcatcg
acatggcgaatcacgtccagggggatgtttgccggctcatgtatcggcgtgatactcctt
gtcatgtccctcgagttcctccgtcgtctaggacgagagtttgataaacacatcgcgggc
caaccatctttgttcaacaaactcggcttcggaacttccaccatggctgctgcaaactcg
catccagtaggcagtgaatttaccgatgatcctaccagctccaagccgacggatgccagt
ggatcacccaagcttgtgggaggacgacgttcgccaacgctcttgcagcacacgcttcga
tccctgctgcatatggtaactttcggagtagcatattttgtgatgttgttggccatgtac
tacaatgggtttttcatcatctgcattctcattggagcattcctgggccactttgtgttc
tcctggaagagcaaagataaaagcgacgcatgtgagatcaccgtttgctgtggttgagga
atcggattgcaaagcgaaattaaaaataaccctctacccatgatcgctgttcgctacaga
cccactgttcatgatgttcatggacaaaagaaaaaagagatgctcgatacccttccctgc
catgcatcttggcctggccattacggttttcagaatcaaattatgcatggaggtactttt
ttttactcgaaaatatgagatattaatgtagacttaagacagaagaaattctccattcgg
atatgaccaagattaataatatattcttttattdcaaaacagtataatgacatgtctata
aaaaaggccttttagtacgcgcgagcatgtactccatgtaccaaccgtgctcaaaatgta
actccaaatagcctcaaatatccatgaagtaataatatgacagtaataatatcaacaaga
atagaacagtcccacctgggaatcgattctctaagaaatgcgcacattcctccatacatc
gttcattaccgatcgtcaaaataaaaatgtatatatgtagttagagccatccgtcttcgc
gcattgagctacctcttttgtttgaagcgaggcgacgaaggccttacccaccccatcccc
tcgaataccttgcctattcgcttgcactggctcggaagctcacgcgagcttttgtgcgcg
gtcattggttttgggacaacggggatcccggcaagttgtttcaggataacgtcatcttca
ggccgagaaaagtagacaagtgagtaccgagggctgctggcttgcatgccgggcacagca
catacacgatgtacgtttgctcggacgccgccttccgtaagtttggcgagctgttcgccc
attaggataatgcagtggccagggagagggttggcgggtatccagttagcagggagattg
ggaccccccgagaagtccattgtgggttccggagatggtgtgggattagtggtgtgaggc
gtggtggtaggagtagtagtggtagtggtggttgtagtaattaatggattgtccctgagt
atggggaggttgtggagtgaagagtctggctggggcgaacggaactgcagtccacccgat
tggttgaatattagtgtgacgctgtttgaatc
>test_c27
atataattgtataaaggttgggtataataagcaattgaaaatgtacctacacccatgata
tagggtgaggtaaggtgtagtacgaaaggagagtagagggcaacattacgcattagatag
tgggaagtgtatgtgttgtatataacgtaaagggcagtgaggatatagtggtgctccgca
cctatttcggagttggtaggtataatccgcttcctgcttattcttcggccaaggattcat
caccaacctcacgccactctcgagacttctcagtcaggcgcttcacacctgggatgcgct
ctgcccatagtrattcagagggggttcggaaagtgtatcctcgttgggaggaaatgacac
caatagcttgaagaactgccttgcgtgaatcgcggctgaaaacagcagggtgggtgatcc
attttagagcagcctcaagatcggcatccaatgctgatataattgcagaatcaacagcag
ccacaggggtaatggttggcgcttcaggtgagtgggaggaagcacgacaatcaagagcat
cagggaaatgaggagagtagtttccaggtgagtgtgcttcggatgctggagtgagcgtgg
gggtgagagtggctcgcgggtttggtgttgggatagcccccgggggtagcggcggcaaac
ctcccttcccgagacccttgagaatactcctagtttcggtgagaaggtggtgagcgcggt
catgctgaccgcgagtcactaaagtaagcgacctcatcaacatatcggatgtaagcaatt
ccatgcgacgttgaacaatcgaaggatgaggcgggattggagggctgatgggccgtccga
cattctttaatttctggttttgtgggaacattgtgatagccaaaagggatggcctgggtg
agtgggttaggtggccttcacgtaaaatgtcgccgtatgtaacgtcagcttgaattaatg
gtacctcttctatactcgctacccgctggtcatcaccatcaattggcccaccaagtgctt
ctaacccagaaactatgctttcccaaggatcttgggggacatgctcaggggcagaggtgt
ctggagtaattgcgagctgaataagaacatctacaatcggtggagtaaattagtgaaata
gaatctagcgatggcaggcagttatagctgatgtacaaagtacttacctcgtttgtctcc
gaacctcaagtcacccaagatagcttctgcatctcttcccgttgcacgcttagtagtatg
catggcaccgctgatcttaacaaatcgtgccggagagccttctggcaaacgcagcttcaa
cttgacgttttgatgtgatgttgactgtaatgctccaagacacccggcaatgcactctcg
tagcatcatccaatctttgacgtatgtgtaagatgctttggttcggcttgagagttcaat
cataacatctggtttatgggtaagtccgaggccaaaggtgtgaatgccaacctatcattg
gaaggaacattagtacccatgtatatcgggtgttaataagacctaatacttactttgtct
gcctcagcgcgagagacgacaaagtcaccactttctgggtcagttgtttgagaatcgcta
atcagcaatatcgtagacacaggattgaacgatttgcgttgcataagcaaatccatggct
acgtttgcaccctcaacaacatccgcacgtaagctcttttgacctacgggccggattgaa
ttgaatatctttccccaaccgttccacgtctttgaagtcattccaacaacggggacgcct
ccaccagatgaaccaaaagtaaccagacccatgcgatctcgaggtccaaggttcttggta
cgtaggtaaacgttagtagttgttctacgaagcaaggagattttgaggccttgcatagag
gaagaaacgggtatgacaacgacaatgtcgagtggtacatgaaaatgcggatacaggcat
aggctcccgccctgggctagtattaatccgtcta
>test_c28
ggacgaatacgtactgcggaggctgatattgcggagggagcgcagagcagcacgcgtggt
tctcgacaaccgaccaagacgcctaccacaccagcgctgtttagcgatccaggatgggat
agaattagcaacaccatcctctcgacgtcaaactgtgggaatcccgcgctgcgtcacttt
ggatttggaccgacttctggtgatggatttggaattgggtatatcttaaaggatgacacg
atatctatctgcgcatcctctaagcatcgacagactagcaggtttatggatacgcttgat
tcatatctagtcgagattcgcaaactgctgcgagccacaaaccagtcaagggccaggggc
aaggcggctgtctctgactccgcccacaaacagactggaacaaagtccgagcgaaaggga
cgagtgatcagaacggaatccctgggtgacatggatggtatcgagagtggtgacgacgat
gggatgggcggctacgggtkcakttsctctctctccttcctttcwtkymctsaaggcagt
gagacgggc
>test_c29
tgggacagggccgatggccgggtggggatgggggccgaaratacagaagtctggttggtg
gagtttttgcgggaagtcttcttgcctgctctagctccagcgcctgcagcgacgttgctt
cctccaccacgattgcgttttttgatgacatccgtcttgagagcgagaggccgtacgacg
ccgtggagtttgaggaacaggccacaagcgttacataggaattggccctcggcattacga
cgccagaggggagtagtttgcgtgaaacagttggagcacgacgttgttgcaccagcgggt
tcggcgttcttcgtggcaccaggaccaggacttgcaggccgggagggggtgttgctgtta
ggcccggagctgggagaatgcggtgatttgaggccgctgttgtttgcgttattgttggca
gtgatgctgttggtattgtcgcccccttgtcgaaggagctgaagagcgtttggagtagat
atcgtgcgagggatcttttgccttctcggatctggatcgcggttacgcaattcggttaca
gacgcggctgacccgtgtgttcggtttagacttccaagctgagcccagtcactgcttctc
tcgtctagatcgcctgcgcccatcactagcggtttcgacggttggctgtgggcggacggc
atagaattaatggagccagtatagcttccctcccactgcatacccgagccaaagttcata
gtagcgtcgtcgagtatgctgaagtccgcagagagatccatgttacggtccagaaagacg
tttccagcatcctcttcattatctgaatctccgccaaagctgaacacatgtccctttgcc
gacgatagactggttgatggccgagcagaagaatcagtcatgggttgacaggtagatggg
ctaaattgtgattgctgctgctgctgctgctgcatgctgaatccggacgggttgactaca
gaagacgctccactgctgccagccatgttgaacgagtggtcgttgctagcatggtggtac
atgtaccgggatgtcgcaggggccgaaaggttcgagagcgaatgtgagtggaaggagcct
accgggtgctggaaggaagcggaatggtccttttcgaagcccggctggggagttgagaca
gccgagtgatagcctgaggccgttgaggagaagaaatcggtagagttgatggaagagcct
agtggggtatgcgaatagaggttggagaacgctccactctggatatgggacagttctgta
ggggagagctggaagccggtggtgaaggatggatggtccaaggcattggcaacgtcgtca
acttggaagggatccaggttcaaatgagcagggtgaggtggatggcttcccagggtaaaa
ctgtgactatggccgtggccgtggctgtggccgttgttgtggtcatgaccatgaccatgg
ccctgagtatgactttggctttgaccatggctgtggtgatggtcaagagtgaagtcagtc
atgccggcatcaggatctggatcatgggagatgatcaatccatgtactggaggaacatga
ggagaagactctgctggacgttttcgggcctgaggtatcattatatcagtctatgaaccg
taacgtactcatcgcagtaaacctgacaaagaagaaatgaaaaaaataaaaggaaaaaca
tacgattcgttcgtcaacgctggtcttcctgactctgcgctggacatagccgaactcact
ggtctgagtcccgacatgcggatgatgaggaaacgaggcaggcatgacgatgcccatggg
agagtcctcttgctcctcctttgcattcctgataggaattgccgacgccacggcatgctg
ggaggaagggtcttcactcatcaagggagagaagcccgtcggcgagctgatggaggacga
cggagccacgaacgagtcgacgttcatgggctcagcagcggaagctggctcctgcggtcg
ttgggcttcctcgctctgctgtcccagcctgtcgtcccagtcagtctatctactaatttt
ttttttaaaaaattatatatatatattttaaaagtaggagaaaatggagaataaaaaata
aaataaaatcaaacgtacctggcctgggcctgctctcgctccttttcctttcgcagactg
acggccatcatgcgccaggtcaagttctccatccgctcctggttcggcaactgggtcttg
gtccggctgtacaacttccatatctgcgtcgctaacgggtcgttcttctgcagctcctcg
gtgttttccagcgcagtgcc
>test_c30
gtcaagttaaaagttgaaagagagaaaaaaggacatcaagggagaagagggaatctgaag
tgccggaaggaagaaatagaagaaaaaagaaggtaaaatcaagtggtatcatgcaagcaa
atcctccccgcaaagagcaaagacacaggagcaacacagcaccgtagcaacataagaaga
cgtagaaaagaaagcctcgtgtatgtaattacagagggaatcgaccttgatgagtgcaag
gagggggggatatgtgtgcgtggtatgtgtgcctttcctttcacctgtaagctctcgagg
ttattcacagaaaccatttcctcctaatcccacctagtttttttgttsgtaccttctttc
tcccctttttcgcctattttcatctctgttcaatggagtcatgattcatcaagtggtaat
tggtacgtggttggtttggtacccgtccgatcgtgcgtcgtggtggcaccgaggtgtgag
tgggtgagtttttttttcgggttttttgttggttttgtggtaattgatgcatcgcgtcgt
cataccccggatcgagacacatggccagaccggaccagatctaagatatgttgctatgat
atatgatgcttaacgaatcctcgagcaatagaaagggcttaacagtggtgggcgggtcga
cttgaaaacgctggggttgagggggaggggaggtttggaaatgtggggagaggcatatca
cgaagtcggacgagatgggaaatagactgattggtgggtttgatagacggaccaacggga
aatggatcgttcgtgagcccgtgcatagaaaaaccacttcaaggacatgtatcatcgttc
aagacgttaaaaccgggatatgagtgcctgaatcaatcaaggcgggccatcatctcctct
ttcttgagaggagtgaagttgtcgatatcaagaccctgcgcagcaagctcggctctggca
tgtggtggaatgagacggtggttcatattgggagcaatagagagctctgtaaccggtaca
agttagtaatggaaccaatatagagtaaggtagtaaagcatcgagacataccatgacggg
tgaagttgaaaagcttgggcatgtcacggggggagcgtttggatgacgcgagtctggaag
acgaatgtttggctcgcggagctcatcaaagaatggatgrcaaaagaagacctacaatag
gaaggaaagaacgactagggtagggagtgtattccaggagagcagtgatcaaatcaattg
cctcgtgggaggccttgcggaagacctaataggagggagacgaacaaatcagcatacaca
ggtagaagaagaaaaataagtatggaggccgggatggtaccttgttgaacgggtgaggtt
tgatctggggaaacttgtgctccatatagttggggttcatggtgcggatctgctcgcggg
taggagttcccagaatcttgatgatctcaaccagctggtcgatgccagactctccctgga
aaagcggctggccgagcatgagctctcccatgacacatccagtggaccagacatctgcac
agatattagcaagacttgtgtattttattttattttatttggtgcttcgggagagaggac
ataccaatcttggtggtatagttggtggcaccgaatatcagctcaggagcgcggtagtag
cgggagcagatgtaggagacgttgggctcgttggcgaccagaatcttagcgctgccaaag
tcgcagagcttgagaatgccggtgctggggtccaggaggaggttctggggcttgatgtca
cggtggcagatgccttgggaatggatgtaggcgagagagcggaacaactggtatgtgtac
agcttcacctcgaggagtggcatggtagtcttgagcttgttgaagtaacgcgaagcacgg
taaacggtctctgggacgtattcaagcaccaagttaaggtagacctcgtcctttctatca
ccgttggagtagtaaaacgccttgagctcgacaatgtttgggtgacgaactatgcgcatg
atctggagttcacgattcttgaagcgtttgtcctgaaggacgcgtttgatggcagcatct
tcgccgccgggagacagcttggtctggaagacaatgccaaaggagccattgcccacgatc
ttacactgggtgtactgcatatcacgagtctcgccggtaacgccatcttggaccttctca
cggatcacctcacccatacgcaagctggaaaacatcccaggcctattctgtgacatgttg
ttcttgcaaaagccaacacggaagagctggccggttttatcgagctgtttgacagcggaa
agttccttttctttttcggttcttttctttctttctcgacgaaacgaggcgctctggcgt
gggagttgaggamyggabvavctgvvabaashadvgcsaggbacdgcgavahdgaggaga
aaggggagacctacagtgaaggaggactggtgagtgagctttgtggatggcggtacagct
gaagacgatgctgacgacggggacagacgacgacggccgaagatgcagtgacggccaggg
aagagagacgggcgatggatggatggatatagaagacgaagaagctggaggtcgaagctc
gccaggtctctctctctccctcccaagaagaactgctcaaacccgcgtgcaagcttattt
aactaccctgactagttatttaaacttgcacccaacaagacgctcgtgtggtaagagaga
ggaagcagaaaggcggagacaagacaaagatgcagacgaagatgcagacgaagatgcaga
cgaagatgcagacgaagatgcagacgaagatgcagacgaagatgcagacgaagawgmaga
mgaagaagaagaagaagaagaaaagagaaggggaaagggagctggttaagaggagggaga
aggggggaaagaagtcatcgtcagtcaactctccctttctactaactacctattatttac
tttgctgcttgctcgacctactttaaagtacgctcgctcgcaactctcctgcaaaaaagc
aagcccgccctgccagacagacgccagacagacagagctgccaccaggcgtcggaggggc
ggaggagtacggttgtctagtcttccc
>test_c31
acgtctttattttcaattcacttcttccaactccgtccaggtttctgtcccgtcatgcaa
cccgcagctactaggtatagaaggccaaattgttggccaaattactaacgtggagaacag
accaggcttaaatctggttggcagcgttgaagtccttgagagcctcggcgacacgggcgg
tcatggtcttctcaccctcacggacccagacacgggggtcgaagtacttcttgttgggct
tgtcctcgccatcggggttgccgacggccttgagsaggtagtccttcttgttgagcatgt
agtcgcggatgccgctcatgtaggcgaactgcatgtcggtgtccatgttgaccttaacga
caccgtggctgatggcgtcgaggtactcctgcttgccagagccagagccaccatggaaga
cgaagaagacaggcttgtcgttctcagacttgatggcggccttgacgtgagcctggtgct
tgccgaggagctcagggtggagcttgacgttgccgggcttgtagacaccgtggacgttac
cgaagccagcggcgatggagaagtagggggag
>test_c32
acgactagacaagactaggggaaacaggcgtggaacggcagcgkawgwarwtgtacgtat
tgtaagagattcacacttgaacacggaggggattacgggcttggggttttacgaaataat
acatgcgccagacacacaagaagaagagcagccagacggatttgagacggcgagggagac
agaaggtctcgagacggcctgttactccaggcgaggccgaggaggatagcagcgatctca
gcgatgagagtgatgaagaaacatctagacagaggtgatatatatacacagctctaagtg
gcatggtggtatctatgctaacgtcttgctggcagggctatgaaccagatacagtttacg
aaaatgcctgttcgacaccgggcggattcctcgcccatcagaggctcagagcaccagggc
ggcccgcgggtactgataacttcgccgtctctacggtcggtggacaatcggttccgaaga
agctcgctgggggccgtggaagccatcaagtctcgggccagacgagacacaactacaagc
agtgacatgtcgtctgatatcgaactagatcccgaagccatgaaacgacggcagataaag
ttttctaaacatgagaacgagacgtttgtcccgcgggaagaggacgaagacgcagaaagc
gagaagttagaagaagaagttgagatggaggctgagctggcgaatggaggactaggagtg
cgccgggatgagcatgaacatgacgacgactcgattgccgggtccgttgagtctgctata
tcttcggactttggacatacggctggctcaggctcgttgttaggccgggtggactgggtg
cttcgtcgtcccttgtattattgtaactaagtattacctaagttctaggtcggttagtt
>test_c33
ctcgaacccgcagccttgtgatggccaaccgttatagrrcgywgcyrtaatgwgtwtaag
rgtcacacgctctaccgattgagctagccgggctgacttgatgtgaagggggcggcctac
ttcctgttcaccaaataagcaaagtaggagccaaacacgtagggggaaccctggctacct
tggatatcttacggctttagacaacgatttaatcagagtatctacacaagggcagtctgt
agttatcaacgacccagtacttcctcctgactccctcccattcgccctccagtgaaggca
ctgcaatgtctgtccagtcgatatcaaatccagcctccatcaggtccatctcaaccacct
tttggtacacatcatagctgatctgcctgtcagctcccatgccgttgaagaaactccatc
gtccctcgggctcgagcaatgctattacatgctctgaagcaaagtcgcggaagtcggagt
acgactcagcaaaggtatcatagtagatggcgtcaaacatcactccctcagcagcgagtt
tgggtaggatgtcttgccacctgccttcgtgtattgtcactccctccttttcatgccatc
ccttgctcttcatatctgctaccacagctggatgtgcctcgatgatatggtgggcacttg
gttgcagagtctgaagaattccgtcaacgattcccatgccatgtccgacattcaacactc
taagtccgggcgaagggagcaaggctttggctgacttctccattataccggtttcccacg
ccatcatcactccgttcttatctccatctagtagcctattctcctggaatgtcaatccgg
aactcaggtaatgctcattactaacactcggatcttggacaaccccttctccaactgtca
tatcagcagcctcagccggcttttcaccttcagctgcatcattccccgcctctttctctt
ctgtagtcccagctttttcatcctcatcttccagctgctcgtacccctccaatctgttca
ataacagctctgcgcgcactccagcatcaaccattagctggtacaattccgtaagcccga
gtcttctggccatacacccgggggtttcgtcattgacatccaaatcgttccatatagctc
cctctagaagtaaaaatttcacggtcttcaccccgccttctatcgtctcctgttcactca
tcgtatgctcagctgtatcgccatttgttacattgaccctctcagcttcacatgctgcta
tagctgcatgcaaaggtgtatatcctgtctctgggtctttcgcgttggcgggttctcgtc
cttttcattgttgcggatcagctcacgcagttttgcaacatcgtgctgtgatgcggccag
tagtatctcctgggtatcaagatcgacgtcgatagagtcaatggctgcatcatttgggtc
ttccattttcgaggccaa
>test_c34
aagacacagatctgttgtttggtaaaagaagaagaagaaagccaaaaaaatattttgaga
attttaacggttttttatattttgatattcggagtggagaatagtcatctccgtgatgac
ataagcaccaaggcaaccgaccgaagcttcaaaagttgaaagttgaagaaagacggattg
atagattggaggattttgatagttgacgctgttggttatatctacggtcgttaccatggc
ggacgcactctctatcgagcagaacaacaagatccgagttgctctcggtcttgcgccgct
tcctgtccccggcgcagctaacgatggcccagccttcaagtccggagctggcgatgagtc
cgcatcgtctgacggcgaggagccagccagcacactggagactcgagaagcacaaggcta
cgataactggaaagctatccaggaggagcgtgaagcacagcagaagcgagaggcccggaa
agatgctattcgacgagctcgagagaacgcgcagcggatggcgaagctggagggcaaggg
actcggcgaaggtggtgatgatgcagagctggatacacggtcatggctgatgcagcataa
gaagaaacaaaagaagattgaaaaggagcgcgccaaaagacttgctgaagagctcgcgga
acgagaacagcagatggcggaatatacctcgaaagacctggctggagtgcgagttgcgca
tgaaattggcgatttcgacgactttgatgagagtggggagaaggttcttacgctcaagga
tacgactattgacgaagatgaggaagaaggggccgagctggagaatatacagatgcgaga
gggcgagaagacgaaggagaggctggcgctgaaaaagaaacgagtggcatatgaccctaa
tgatatggatgggagtggcactatcctatcacaatatgacgaagagattgatgggaagaa
gaggaaacatttcacccttgcgtcaggcgagcttacaccgcaggctagggaagccaagcg
gcaggatgtgtcgtcgaagctaaagatggagcctgttcacctggacggactgctggagaa
agaagttgctgcttcggactacatggatgcctcggagataaaagtgaagaaacccaagaa
gaagaaggccaagagtacaaggaagagacatgttgaggaggatgaggagacgtctacacc
cgccgctccatcagataccaatggtgaccagatggagatggacgggggagggccggagaa
gatgactgctgggtccactgtcccggctaaacggccgcaggaagatatctcatttgtcga
tgatgacgatctacaagcttctttagctgcgcagcggagagcagcattctaagtaagtag
taaagtaaa
>test_c35
acgacaataagaacaagaacgaataagacggacaaggtactttagagcgactgctgcaaa
acgcgccaggatcaatcggccgtgactccgcagacatcttttcgtctttcgatcacttat
tcgccgtgttattcgcttctcttcttcttcttcttcttcttcttcttctttgtattctgt
cttgttgtttttagacggatttaataaagtcgaagatcttatctctcacgtgacttgatc
tgataagacgcccttgtcttcctatcaaaaagacgaaaagacgaaaagaagcaaaaagga
cgaagaaaagattaaagacccgggatccagcagttcagacaaaagattaactcacctata
gcrcgattgaagagatagtcagggaggtatgctgctcccctaaacctgcaattgacatgg
aaacctggttaactcgacmaaagacgcctgccgtcaaaaccgacagagagatgaacaatg
ccgccacgatagcatggcggactccatgccgatggattcatgcttattctcgaacttcct
cggccagatcctcccttctagaccagctacacctcatatacccctcgtcaataagaccgc
gaagcgcattacgatgtttatccagcaaaacgccaacctcacgcaaagccagccagaggg
ctcccggctctcaaaactcgtgaaatcacagctgctttccctgagcgagacctgccagca
ccgcagattgcccagatatttggcactgccaccctacctgcgaaactgggcaaccagatc
ctccgagcgttacaggaccagcgagtatcaggcacacttgatctacccctaccagacgag
atcacccgtgttgtacctccgcacatcatcgatgccggtctagcgtggctgcgaagcaag
catcccatggacgaagacgccgctatcttggcgagaatcgaacgagaagagcaggaggag
gaagagcagctgatacgccgggcagaggaactgggcctgtacaagccacagagcgggaag
tttggatctagcaccaccaaggaaggagatgtgtatgggagcagtgtcctcgatgaagtc
cggaagaagaatataaaagagagcaagcagatggaagaaaaacaaagacaagactggctc
gacggtgaagcgaagcggattgaacagcttcaggctcgggcagagaaactcaagggcata
caaaagtatgagtcgcaggagcttacagagggtgagtataatacatcctttttgaagcta
tatagccctgttaacatccatccagcacgcccacgagctgatcccgaacaacggcctgca
ctagcctggattcaacagcagcatgtcaaagcaacttcaacaaccgatgcctcgaaactt
acaactgttagtatctagtataatttcatacaagagtcgagctaacttcatctaggctgg
ccgtctcttaccatcccttgcagtcgttgctctaacccttgggctctgctacgtcttctc
tgaatcctacgaagctccgctccataaccagcgaatgtggcctgatatccagcctgcagc
agccacgttgacagccatagtaggcctaaatgcaggcgtattcctgctctggaagttccc
accagcctggagattgctgaacaaatattttatcaatgttccctactacccatacgctgc
cagtgtggttggaagcgtcttcagccatcagcagcttcgtcatcttgggtcaaatatgtt
tattctatggttcgtcgggaagaaactacacgatgacattggccgaggagattttgtagc
cgtgtatttatccgccggtgcctttgcgacgttctcttcatttgccatccgagttttgtc
aaatacgctgactgtctcgtcattgggagcaagtggcgccatatccggcgtcgttgcaat
gtggtgtattcttcactccaatgagagactcacgattgcattccttccgcgtgaatggca
ggagaagatatctgcttcaggatcgacattcctgtgtgctatcatacttggagagctact
gaatttcataccggccttccgcttttttgcagtggatttgtggtctcatctagcaggata
tggtgctggcatagttcttgggttactgtggaaggagaagaaagaacgtgagcggaggag
aaatcctccgagttggctgaagtcatttggactctgatgaacatgtacataagtgtaata
tacctcattwcaatwgaagctgttgtattctctgccgataagtagggtggaaaatagtat
cactgctagtacatacaaaaacaaggtaaacataacataataacagcatggacagggact
gatgattagtccagctggtacccgaaggagaagctggatcgctgcgtatgtgcaggtcaa
taggggaaataaaacataacacgttacagataggaatggaaattatgataacacgggggt
atttctcttctacccggaaagccgaacgttagttaacgagtcgtatcgctatcgttcatg
tcaaggttttacgccgaaggagcagcctgcaccaggggcggcacactaaagccgtatccc
tcagtcttaccctcgatatcagcagggtcaatttcaacacggattgcaatgtccaagcca
cccagtttgcctgtgacgttgctcactccatctgcagagcggtattttgtgccagcatct
tgctctcccgggtggagagcatcatgtccatccctgggagcctttgagagcccaggttgc
tcattagacgtggtgatttcggtgatacaagcgtagttacgggaaggcatggtcactttg
ttggagctagaagacttttctttgcctccgggctgatcgttgaagatcttcatcagggtt
tcgtctgtctggctatcgagatggtggatcttgttcctgctggcgagtaggttggccacg
gccttgggaggaggcttattagtgatggcactgctgattgtactatttgtattctattgt
tagttggggttcgtctt
>test_c36
caatttgagcagatttcgacgcgatagctgcttcgtattgtttgatttggttacgaagag
taacactgctctcacggaagagattgagctcgttaagagtttccatgagtttgttgtggt
tgagagtgttgtgctcactgtcggcttcagcacggcgttgctgttcaagtttgaggcgag
tctcttcaagctggctctgggtgtaatcaagctgttgtcgaagtcttttcccttcttgag
tggacagatggtactggacatcgacaatctccttctctctacgcaggaatttgatgactt
cctggagaccctccaagtcagtaccagacacatcggcttctccctcgggattctctggca
tactggcccgatcacgctgcagagcggaaatttggcgagtgatggtctccagctgtccat
gaagaagcgagttctgtttgaggacttccyycctgcggcgattcaattctccaatctcag
actcgtaacgttccttcaactcattccagttctcttcttgatgagttaggttattcttta
gcgctctctgcttgtgtccgcagatcaaccacttctagtttgagttggtttgcttcggcc
cggacggtttgtagatttcttgcggcctcagcatgtttgacgagttcgttttcgtagttc
tgttgggcattctgagcgatttcagcttgagccttcagatcctgttgatggtattgtgca
gctgcagtgtatcgttcttcattctccttgagtctcttgatttcagcctccagcaattct
ttctgatcgtccatgcggcgctgagcttctccctcttggtctcgaagtttggatatctcg
ttgttagtagccgcaagctcattagtgatttcctccacacgtttctccaaatccgcaatc
ttagcattcttctcctcaagaaggcgatcagtttcttcacggtattgctcatttgtatca
ctaagagcctcaagcctttcttcagttgactgactaatggccttgaagtcttcagcctgt
tccttcgcatgctccagttcacccttggtaagctcgagatcacgtttcaattcagaaact
tcaattgcaagctcctgttctcggctcaactggttgtcaggcactgcttcagtagactcg
tctccagcagtaggaacggtggcactggtattaggcttatgctgtaataccgcaagtcgt
tcctctacactcttaagttcaacagacaattcatcaactctcgactgcaaatggtctctg
ctcgtcttcgtggcaatgagttcttctcgcgaggagcttaggcttgtgacaagatcgtca
attctcttctggctttgctcgtggtcatattccttgcgtagtgtcgccttctttgcttcc
tcagtttcttcattgagtttgcgtttggtgatttggagctcggattccaaagactcaaca
gttgcctgmagacggcgtctgctctctgtttcggaatgctcgcgctcattaagcatagac
tgcaagttagcattcaatgaatcaagccggctacgttcattacgcagcgactcgttgtct
tcaatgagcctcttctcgatgctcttccaaagttccttctcagctttaagatttgcgctc
tctcttgtaagactatctgcaagtccgcgtgcttctacaagatcttcagcaacttgctgc
gtccggagatcttgtttgtttgcattctccatcagcgcagtatgtctcttctggagttcc
acattctcgcccttgagcaagttgaaattagattgcaaaagctccgcacgctggatggca
gaggcaagttgactactggcgcggctaacttcactctgaagttcactgtttctcctcgtt
aactcgttgacctgttgcttcaatgacgagtgatcggttgctgtttcttcacggaatgaa
tcaaagtgagcctggagcttcctgaggagatcagcatagtcagggccaggagctgcagac
ataggtgctagcatcaagagcaggaggagctgntcccaggggcagagattgcgagaatgg
ctcggaagactcccccgtttcgcgacgccgtataagcatgctgcggaaagtgtcacgctc
cttgatgtagctcttggtttgcgagacaagatttgccatttcgtcccgatatgtttgaac
acgcacacggagttctttcaattcttcctgatccttcttggttgtcgtaaattatttttt
tggtcgtagtccttctttcgtcccttcctattcttgtattcttcctaa
>test_c37
ttttaggtttactaataagtaatagacttacattctctctatcctatcttagaaggcaag
cgttaattataatactcccttttcttgtgtgaagtcccagagcattcttatcagagcatc
gggaagggtatataagtcaacgtggaattctccctgttcaatatcatttttagtatacga
atccgaggacttgttgtcatgcaccatctggacaacttggagcaagtcgtcttctcccag
cttctgcaggccatctgctagcttatccatatcgacgttcttatccgcgcgtttcttctt
cttggactcctcctgaccccgtttcttcactccattctcatcgccaggaacagggccaga
ctcacgcagctgggctagaaggggaggcttaggatttttgaacgtaatgacatgcttcga
ttcatacttgctcgactggaagttcaagtcatgcgtaatggaatggtccttatctggcgc
actcaagacaatctgcatatcgaactcaccccatccttcctcttcgattctgaacggagg
ggattttatagtctgcgtagctctttgctcgaagctgggatgtagatggtatgtcacctt
cgggaataccgaggcaggaacgggctctccatggtcgttcaggagatgtatctcgacgga
ccactgacgaagcggaaagaccttc
>test_c38
gcaagtttgggcaattcaccttgctggtgtagaatggacgaaaaaagcggagatactgta
agatttcggggtattcatacaaaagtagctgaaagatggtaatgcgcgaatggattgacc
aacaagtcatctatagggaggtctaagaatgagcgtaagtagttggtagttggtattctt
agaacagtgttcatccagttgatggactacaatattggcagattatacgttgtattatca
acctgctggaaggttgtatgtcttcagtcatcatctttaaaccattcatcctgaagcaac
tctttagccgtaggcctatccctccagtccatcatcataatcttaccaatgaactgcttg
tccttttcgcaaacctctttttctgttgttcggcagaagggagttgtttctgactgtgga
atctcttgcatgagccacatgacgcgccggaactgcccctgaatccgaagccgagcaacc
tacgtcaaagattggcaccacagcccagtccagcagacctggcattgttcctctttaaca
tcttagctgtgcttgcttcttctctgcttatgtgatcgccgacttctcattcaggcaaag
ggctcatccaggcaagaccgctcttacaatcgtccgcacaagtagcagcaaacaattcaa
agcatcactccctcaaagcactctgtattctctgaaactcaggcagaccccatcgctgca
cccactcacacctcaccacatcatctatgctagcccttttactcggttcaaggactagca
tagatcgcatcatgtcatgaaatgacttttcctcttcagtgccaaaggtctcgagcttct
tgctctttcgcgagatatttatgtccgcaaaccgctgggtccagccccggctggtgttgc
cgtaatactgctgtaggctctccttgacgtttttatggccatcttcatcaaaccagtcgc
tacgcgtctcccacttactccaccatcgatccgggagtttaccaaatgtctcaacatgct
cgacggtaatatcatcctgcgagccggggaaagcttcgaatggtggactggatccaaata
ggtcccagatcacacacccaagagtccagatatctgatggaaaagaaagcggttcatccg
cgaagcgagattctggcggtgataagggaactggtgtatgtgcagtgaatcgctgtgttc
tttgaggatcaaaagcttctccaaagtctgtaagtagaatagaagaatcggctaacttga
tcttatcacttccaagccctagtaataccgggaaaatgacctttaaaggaaccctattat
taaggggtaagccgtctacacgaataacaggctcctcgtcaggccttccaatatttatat
atagctgttcgcgggtcatgctccgaatatttggcggtagatgaaggagaatatttccag
cgtgaagatctgtgtcatctggtttagactccaagccagttcaggtatgtcatagaatca
aaacataccgccgtgaacgaccccctgagcatgtataaattgcagtgccaatatcaattg
ggatgcaatggctctagcgacttcaagctggagaaggcggtgataagccatgtcctttgt
aacatgaatgctaaccctcgcagcatccgtaacctagcaccgatgtgtcccatttggccc
ggagaaggtgaaagagtcaagcaatatctggactatggcttttccaggtaacactgatcg
acacctggccagtcgtaaaagaatttgttcctcatgagtgcgctcaactgattctgcagt
ggaaattttgagagcgacaagttttttcgtttctttatcttcagccagccaggtagtggc
agaccgtccaaatccaagtttatgggcaatgacatagcggccttcctggaactcatcacc
aatatttaccggatgatacccgccacggacatagtagtccaggcgctcgacgccttcctc
gatatacgcatacttgactttgcttggctccataacggtgggtatattcgtggttggggt
gaaaaatcgaatctgtcggcagcggtactgcaacgcctttgcaatgcgggcacgactagc
cataggcatcggcacgggatgatgaaaagggggtggaatctcgaagagtgtgagacgtta
aacattgcaaggtgccaaggargggtgttttcacgctacatattagagggattttgcaac
tgtaattttgagccagcaagaaacgaaaatagatctggattttcaaattagataagagct
tgtagagatttttaattatatctctactttataacgtagttctaccaa
>test_c39
taccgaccaatagactacgaactaggtactaccccgacaatacaatagactaggaccatg
tacaccgtcgagatccaagcctccaccgaggtcctcggccgwstactatgacgtcctcac
acgtcgtcgtgggcgcgtcaacgccgagaacatgaacgaaggcacgcccttcttcaccat
ccaagccctcctccccgtcgccgagagtttcggctttgcagacgagatgcggaaacgcac
gagtggcgccgcacagccgcagctgatctttgctggattcgagatcctggacgaggatcc
gttctgggtgccgttcacggaggatgatctggaggacctgggtgagtttggcgataagga
gaacgtggcgaagaggtacatggataaagtgaggaggaagaaggggctgttggttgaggg
taggcatgtggcgactgatgctgagaagcaaaagacgctcaagagataaataagcccata
gaaatatccaaaagcgagatacagaacaggatat
>test_c40
acagttcaacccacctgtccgcaggttgaatgaggctgcctgcctgcctgcctgcctacc
tacttcctcctttaccttcccttggctgcccyycctggctgctgagggttatcgtatcca
acggctaagcagggtctacttgttgtctttgtccatgcagatcaggcactttttggcttt
tccttgactatctctctgtctgctacgccgcaggaaaggcctccagcatgtcaatgctct
gccagtctacctgttgacgtggctagtctgctttactcaaccatggaaaggctgtggact
gaataatgagtcaggcatcaccacttttccctccgccaactactgcatcctgcatctcta
gcacttccactacaacttctttagctagctacctactgacggcatctaactactatctgc
atcaattgcatgaggcttaagctctccacttcccacctagcttgcctacccatgtcctct
gcctcactactacctaagagcctctatgcacgctgcctgactgcgccccgtctagtctag
caaccaccatggatatctgtcgaccatgtctctgccaggtctaccaagcaaccatgctcc
tgtctacggcgctattctacccccttattccttgctccctgatgtctagcgtcttaccta
agcactagctacctcggcatccgcaaccatatcaaggaagtaccccacgtgacatgacgt
cagcagcagcaaaagaaggcgagggggagaagagcatcaaaggattcaagaagacatcta
tcaacagcaacatctatctgtctatcagactgtctaccggaagaaagaaaaaaagaaaag
accgatccttcaagttttctaagaacagacgtcaagaagagccatccatccgttggtcat
catgctgcaacttcgcctcctacgaccaagtctaggaagtctgccactactaccgggtct
gggacgacgtccgaccactagaacaacaagacaggtcagtagtaacactagcgatggcat
cgacaccgatcgaggcgagtactccaagacaggcggggatagcgaggtcgcctcccaacg
aagcgcctacgacatctgctaccgcgaccctgccgatgtccggacggcttctgaccgcga
ggaagaagccaacggccaccgcgaccgccgcccgctggaggtcagcccggcaaacaggga
ggtctctcgcttcaccgatgaaggaggagggcagcacgacgaagaagtccggccgagcag
gagggtgtcgccgcgcaagggcaagcgggtggactacgggggagcgagacatcagcagtc
atcccagcaaataatccagctgtctctgtacttttttctatatttccttgctactctttg
ttgtcaagtatccgcctatctacaactacttattactgctgcttgcttctataccaatct
actttcctcctcttgacttttagggcttagggctagggctttcccctgtattactaattt
cccgtgctgactaagatcacgcaatcccctgttgaaatttacaaagcaggaaagcgcgca
gttggccgaaagcggcaggagcagtacgggggtaacagtgagtaaaaacagctgaagatg
gcgtgataggaaaaaagcgcgtagcagcagagataagatgagataagatgagttagataa
gggggaggacttcacttccttccctttaccttactccgactctctcacttcgctgctacc
ccttactttctacactcttttgctcttcactctttctactatattacccctggctgcgac
tgttgccaccgctgtcaccaccactgcggcttcctatgacctctgctatagcctctacca
tgccatctaccagactcggggctggtagcctcgcgttgggcttcctcggcgagagacaga
agctgaagagaaagagaagcgacaaggaaagagacagggcagtcagagtggtcgtaccgg
ccagggctctgggctgtgtcagggcgagtctcgagcaggcggccttgctctctctgccac
tggtgttgcatctagtgggtgaggaagacgacagtagtcgaagacagtgatgcctgcgtc
gagatggcagcagagctgggtgtgaccctgataagctgccgggagggagacgaaagtaag
atgacagcgttggcggtgcaggctgctccgtcaatggtgcttcacaagaatgcctcaaaa
ataccagcggaagaagatgcagtctatgacttgccgcagacaataacgrrgagtgacatc
gagatcagtgacaagtatgagtatcacgggcctacggatgctgtctcagtggtggttgtc
tttggccatgctgctgccagtgatgctctcaggacgacgggactgttagtagtcaagacc
tggccagcgggggcagacgaaatggcgaaggtccttccagagacagtcaagaccgtggga
atccttggaggccagcaggagtccctcttcaggcaaatgctccctctcggccttagagtg
accctagtaagcctgaccagcagggctcttggtgagtttactggaagcgaggttgaacaa
caaaagaccgccgagaaggagaagatagacatagatgaagaagaacaagaagaagacaag
gttactgttgaagatgttactaagggacttctcttcaaggaggcacttgggacaaagaca
accttaccaaaactcccagcaaagacctacgctgtcaccgtcaaggagaaccgcaggctc
actccatcacactaccatcgtcatattttccatctggagctagacctgggtgactctggg
ttgacatacgagataggagaggcgctgggagtacatcccgagaactcgcctcaagaagtg
caggagtttgctgccacttatcccttagatctggatgagatagtcagctaccggacagaa
gaaggcaggcagacgcagacgacctaccaggcactcagaaggctcgacctctggggccgg
ccacccaagaaattctacctcgaccttagcgaacatgctaccgaccccaaggagaaagag
agacttgctcaccttgcatccccggcgggtaaagacgagtttaagcagcgttcagacgtc
gatattttgacgtacgaagacattctccaggaattcccctcggccagacctacattcacc
actttggccgccatggtaggccccgtcaagcgacgagagtactctattgcttcctgtcag
cgcctagcgccctccatagtggccctcatggtcgtcgtcgttggctggacagacggacgt
ggcagagctcgctcgggtcatgcatctacctacctttccagactgtcccccggtgccccc
ctgacggtcagcgtcaagcccagcgtcatgaaactccctactgatcccatggcaccgctc
atcatggctggactgggtaccgggctcgctcccttccgcgcatttgtccagcaccgagcc
ctggagaagtctctgggcaaggaagttggtcctgtactgctgtatatcggagctcgtcac
cagcgagaagaatactgttacggcgaagagtgggaggcctacgctgcctcaggcgtcatc
actctgctttcgaccgctttttcacgagaccagttacacaaagtctacatccaagaccgc
atgagacagactcttccccagatagccgatgcttacctcgctaagcacggttcattctac
ctgtgtgggccgacgtggcctgttcccgacgtcactgctgtcctggaggaagcggtagcc
tctctttccacagataccaaaatagacacccgcgctgagatggaccggcttaaggaccag
caccgcttcgttctggaggtctactaaattcactttcgg
>test_c41
acgaataaatacccaatcgctctcgaacgctgcaacatctacagatccggagcccgcaac
tcatccccagctcgcttactgcatctttctgactacgattgtctcgcttactgcccccct
ccacgtcttctcgctgctcgctgccgagtcgacctcttggttctcttcatcgctcagaga
agccactcagcaggattgaacgcctgtctatgtattcgccctacgaaaacgctttcgaac
actacctgccgcttgcgctgcaactttttcgccctgtgcgaaaaccttgtagtgtccatt
cgagatcctgtggttgaaaccgccgacacacgtcacccgtcaacatcgatcccgatatca
gaaacgagaatcagtctaggcactgccgtttcgttctagagactcccgcttcttcgtcat
tactacgcatgtcgtgtagtagtatccacctctttcttcatcctctctccgcgttttgac
tcaactcgcttaaagcctataaaccaactatcctaccggcaacatggctaacatcaatat
tcgtcgggatatttccgatcccttctaccgctacaagatggagcgtctccaagccaaaat
cgagggtaagggcaacggtatcaaaactgtcgttgttaacctgaacagcgttgcccaatc
actcagccgcccgccatcctatttgatcaagtacttcggcttcgaacttggagcccaggc
aaattctaaacctactgatgatcgttggatcatcaacggtgcccacgatgccccgaagct
tcaggactaccttgacggtttcatcaccaagttcgttctttgcaagaaatgcaagaaccc
tgaaacagatgtcgtcatcaaggatcagtctatcattcttgattgtaaggcctgtggcga
acgctcagatgttgatcctcgtctcaagcttagctccttcatcttgaagaatcaaccgaa
gaagggaaagaaggataagtcaaccaagaagtcccgccgagagaggaacaaggagaaagg
agaaaaggccgataaggctgaaaacggagagaacggagaagcaaacggtagcccaggaga
cagcaatggctctgatatgggagatgagaatggtgacgtgggtattgacgctcacagtga
tgacgagctaactcgtcgaatcaaggcggaagccgagcaaattgaacacaacgatgacat
cgatgacgaggagtgggccgttgatgtttctgaagccgccgttcgagctcgtgcccagga
actccccgatgatctaaagcgtaccctcgtttttaacgatgctgacggtgacgatgatgg
tgaaaatgcagtggctagctcctatgatcagtttggaagctggatcattgaagaagccaa
gaagtccgacaagggcgccgctggtgtcagtgatgttgacatctatatgaaggccaagga
atttggaattgagtccaagcacaagactctctccgtccttgctcaaaccctttttgacga
caatattgtcaagcaaatccccgctcgtgctggcctcttgaagaagatgattacttctga
gcgccatgaaaaggccctccttggaggtaccgaacgcttcgtcggcaaggaccgcccaaa
ccttcttccaatggtgtcttccattcttcttacctactaccaacatgacttggtttctga
ggagctcctcaagagctggggaaccaaggccagcaagaagtacgttgacattgctaccag
caagaaggtccgcaagtctgccgagaagttccttgagtggcttgagactgccgagagtga
ggatgaaagcgaggaggacgagtaagacattaaaaattagccgccgctcaactcgatttc
tagagtccagtagcagtgctgttccgctatcctctacgtgcctcccccgatcccctcttg
gcaaattgattttcggttctttttcgctttattgttcagatgcatccaattcgtcgctta
cccttgaaaaccgtgcttggttacttgcgattactctttggttgtatgtcttaagattgt
atgttacttgaaactttcatttccgatactacactcggtagttatcactatttcgggtct
gccaatgcaaagacactcttcgctctatttmttawaaaaaaaac
>test_c42
ttcttagccttkkwkktkkwwggtaataagtaaggaaaataatataggtatgctatgtag
atggcggagaaattattcacccatataatcaattgagtgtagatgcatgtagtttaataa
aataagcgctacaaatgcaaggaaaaatcaaaaaataggaagaaggacaaactgatctag
aatcatgcggtcttttgagaagcaagccaagtctcatgcgccttcttctgcctatcccat
tctttcttcagtttcttcttctgactcttggtgatctcctcgccttttgcatctttcagg
ggtagcccgtcctcatcccaggcactgtatgctcctgtcttgaacatctcaaaaggactt
attttccccttcgccgccttttcagcagcttctttctcacgagcttccttttccagtaac
ttctgtctggctctggtttcagcttcttgtctggcctggagcaagtctcgtgtgacgggg
cgtacacgcgctggtaggtcagaccggtcctcgaggtagacgccgagatcaaataggctt
gtgttccggagggtatcgcagaggtctagaatctcttttgataggttgctcgattcggtg
agagctgtggcactagagcagaaattgttgaacacatccttgaacgaattggtgagctgg
gggtcaagtagctcgggagtaatggattttcgtccttcctccacaacggatttgatggaa
tcaggtgtgaggccagtcttggcgattgctgtttggcgaagggtatcacgaatagtggag
agagggtaaacatagggtttcgcctcttcagcgatttcgtctccatgccagccaatgttt
tcgctgtctggctttgctgtagagttgagtccaaatatgttgaccatggatgttaaccat
ttggctaccgcatgggtattctgggcacttagagcggcttcatttgtgttgttaaacttg
gtgatcagctctgaaatggcatacatggcgccagcagtattgaacgaatcgcacaagtgt
ttgtggacgctgtgttgagccgcctttaaggcagcggggagctcttcgtccgaggtggtt
tcagggagcttgactgatgggtccttgaccctgatgaaaaagttgtttactttctcctcc
caggcattcccagcctttacaatttcatctgtaatctcaattccatctcgccagccaccg
agcaggaaaacgatgcgaaggcttctaggagtccagtcccctcttcgaagagcatctctg
atagtagtgaaattcttcagtgattttgacatttttgacccttggatagacaaatgcccc
atgtggataaagtagttaacccattgcacgtgtgagcaagtcgagctccaatatgcctca
ctctgcgcgatctcattgtcatgatgggggaaagctaggtcaatgccacctgaatggatg
tccatctgctttccaagccgggacgaagccattgcagaacactcaatgtgccagccaggg
cggccattgccccagggactaggccagcttggctcaccagcctttgaggctttccagaga
gcaaagtcagcagaagatttcttttcagcctgcttgttagatagagacccttctccctct
gactgtcgattggcatcattgcgattccaaggttcaagcctcgcgtagctattcccggcg
gcctcaaaattctcaatatcaaaataaacagacccgtcaggggtcacgtatccgaacttg
tgttcaattatacgttcaacgaagctcactatctcaggcataaattctgtgactcgagtg
atctcgtcgggatccaggacatt
>test_c43
tttttktwtagaccatatagtaataatagtatgtatatatatgtacggtataaaacgggg
gtaagagagagccagtcgtccaagacgtcaacttagtaaaaataagagatgtatatagga
agccggtgaggaataatacacagtaacgcccagatgcatacatagtagaaggtatatagg
aagacggagggggagggggggaaaaggagatagaagatatgtaggtaaagagatataaga
gagatataacaagagttcgggaatatggcaggccacgagagatatggatcatagcacacg
tccaacagaggagcaggaaggagaacagaaaaaatgggcataaggaaaatagaggagctt
ggaaggacgacactttgactggtcatttcatttggaagacttcaaattcacccccagacg
tctgctttgcttatcccgtactcgtctgcggtagggaaggagtgagagtgagggtgtaca
gacaagaaaaaggagatgaaaaaaaggagtatacgtccacaaaactcccctcctttccga
aaagactgtgcgaacgtggtataacgccgagaaggaatcacaaggtggaggttagttttg
ggtcgtaaggtcaaagctgaaaatacaggtcggggaacgggggctgaggtacaagtgtaa
gcgacggcgagggaacggaaatatacacgggcgttaataatcgggtttaatcaggagtat
cgacaagtcgcgatcaattagaatggggagcgctcccccagacaaaaaggagaaggaaag
gcagaggcagtaggaggcggccttgatgaacgtatatcgacgtgggtatatttagtaatt
tccatccgggttggtgaccttcaaaacccgccgtgagaagtcctggtcgtcagcaatgct
gccgttgctctggcggcgctgagatgtcatgcttgggtctagtcgtgaatccgccgagct
ctggctgtacgacggtttccctccagcgacgaagttgttgattgtctggttgcgacggta
ctcatcaactaccttttgtcgctttctgtattttgaggaagaagatgacacccccgatga
tggcgccgatggccacgacgccgacgactacaccggcggcgattccagccttgttggggc
ctgacggggcaggcttgctgctaggagtgatgatgatcgtgtgtcctcctccctcgctgc
ttgttggctgaggagtcgacgwwgtcttcgtggcatcgccgtcgtctgcgccgccctctg
ttgccgggtcatcgactagaccggtcaggtagactgcaaagctgttctttccaccamatt
taatactttagtcaaagccagggcagttgacgagaacgcaggttttatctgtagatgcgg
ccttcaggctctctggaggatatttatcaccgcaagagcatcggtcagtgtcatgaagcg
caaatactgcgttctgagattgggtgcataagtctcgacaagctcctgtgctctggtatt
tggtgggccccatgtccttcaaacttccggaacctttgtagcatcccttgaggctttcat
cgagtttcgcttcaacgcatgacaggctcgaactcagtaggaaggccaccgccatgacgg
ccttgggcgtatatatcttcatatttacaggttgattcttgaaa
>test_c44
gccgttcaccaccaccatcgtcawcrmaaggtcacaccgttcaccttcacctcatcgacg
aaagcggtccttttcaccacgtcaacgggatagagaccgggacaggtcgcgatccccgta
tagacgccgtgaagaagaagagtcttcaaggagacataccagcagttatcgaagtcaccg
gtctactggcccgcgccggcccaagccggagatccatcaaagccgtcctccccagccatc
gtctgctgatctagaacgggagcgcgcagcacgccttgcagccatgcagcaaaatgcaaa
cgagctcgatgaagagcgcacgcgacgtatcaatgcagcagaggaacgcgacaaggcaga
gagagaggcagaagaggcagctagagcagagtcgagcaaatacggcggacggggggcctt
tgttcaacaacattcaccgaagagcgggagacatcgatctagcagatcgactgcagcgag
gcaagaagaacctcgaaaaggaacaggaggcttactgattacgacaagggttattttttt
ctatccttttcctttttgtctttcttatttttggcattgatttgtttttggctcgggaat
ttgcatttgggcgtcagcattcatattctggttctagcgttacggatatcaaatatggaa
taccacggacaacaataacattaattgacaacagacattgctcttcctctgctccatctt
cttttggtccttcgtctagtcc
>test_c45
taaaaaggcgacgtcctgtcgtgcctcgctcgattctctccttcagccttccgagcagcc
tctaaccgcgcacgactttcgctcttcctgaccttgtcttgttcgatttcacctgcctgg
cctacctctactcttctatcccatgggcccagcatcctctgtcgtctgatatagctttga
tcctgagtgacaggcaagctcaaggaaacatcctcccgacagtgtccagccctccttttc
cgctattgttaacccgcctggcctgcccgtcatgctcaacgcttccgcaattgagcttcc
gccgctcccgtcctacacccttactccccgccaaccactcatcgcccctattccagataa
tgccaccattctcattctcccagtagttgcctactgggccctgtccatgattttccactg
gatagacgtgaatgattacttcccgcaataccgccttcacactccggcagagattctgaa
gaggaaccatgtcacccgctgggaggtggtgcgcgacgtcatcctacagcagatcactcc
agaccctctttggcgtcttgctcatattct
>test_c46
acggcaatacacaagagtgaaaattctaacattttgcctctcaagtgaktttttttccta
accaaaaaacgtcctgtattctgtctaccacgttaataatacaacaatggcaatatcata
gtcactcaagaagaactacatctctcttatcaccaccctcgccatccgccttctgaccct
gcccgccttcatcttcccactcttcttctccgagtagttcccactctgcattggccatct
cgcctaataaggtggatttcaacctgtctgcaatcttcgtgggagatggcaacttccacg
ttttcataaattccattccttccaatgagccgagaaaggtatgtgccgagccatgtgaga
agtgaccgagtattggcagggatcgcgttcgtcgtaggccattctcaccctccttctcat
gtgtgtttgcactcgtgttagcgtcattgtttgcttgttcacttaccaaggctttgacaa
gtggttcgggagcaactagaagttgccagaggttcctaccaatatcacagacgtcttccc
atgactcagagcctagatgtagaccctgagttcggcatagccaggat
>test_c47
agacaatccaacgaatgccagccgtctcagtggttttggtgtaccgggctccgacaattt
tgccccatcccaactccatagcatgcgaagctccatgcctcgaccggccagcacactagt
agacttcaggaaccctcccggacaaggccctgacgaagcgactatcactgctgctatcca
ggcatgccttggagaagtagacctcgacactgtcacgaagaaacaaggcatgtatatatg
actcccavgaagaaattgttactacsacgtwactwagtccgtgctcttgttgaacaacga
ctacaaacgacgttgtctggagaaaagaaggccttcctcgaccgacaaattgataatgaa
ctcgccaacatgtgattgcattgcgcttacctcttgttccacatccaatcttcccctttt
acttatttcattttaatccttgctggctgggagtagctgcaaatacttacaaatttaata
caacgacacactcttccatccgcatcacattttcggcccctctagtcttgatacgcggat
ctcagtatttacgaagccggatgtccatctcagatgtgtttttgcccttccgaccccctc
agaacctctttgcactctctcttgtctctcctcttgtctttcttgatgtatatttgttgt
ctgatttatctttttcctttttgggtgtacggtttgttttcaatcatgtaacacgggtat
tcactctaatctcctgcctataatatcctagcaaccaagtgaagcggtacttctttgttg
agcgaacaagaataaaacaaatacactattagctactgaaaaaaa
>test_c48
cggatgggaaaactccgtctagttgccgatggatcccaggaacgacttcaaaatgctcgt
ctggcactgtctagactaacagrcttaagaaattacgaacgtagaactaatacaaaacaa
cgtgcgaacctaggacgtgttaatgtagagctgaacaagataaagaaaacggcgtttaaa
ttgtccaatactattattgatagtgtggagattattagaagccaaagcacggacaggcaa
gatcttgagcttatccaatcatgctttgcctttgctactgaattcggcaagagatcactg
atgtacatggaccccaaccgcaggtctatgaaccaaggaaaactagtcaaactgggcctg
gattggatatcttttatatgcgatgactgcgacgcagcggatcgcaagacatttaaatgg
gctgtgtccgcactcgagtttgctatgataatcacccacggccatgctatcatttctttg
aacgaccaagagtacgaactacttcgtgttaaagttgctggctgcatggcgttattaatt
tcccattttgatatcatgggcgccagatcaacattggctgccaaggcagaaaagcaacac
tcggatcctgctgggaactaccggaatttggattgcagtgacattactagtgatgaagtg
gcgttggcacaggtacaagcccagaggttactacacttatcagacattgaggccttccgg
gcggaagaagatgccaaacgacagccgctaggaaaagtgctggaaggcgtcaatgaggcc
gaccgttcgcttagggtactttcttcatcggctacaaacatcaacttacgctggcagcaa
ggccagttcattggtggcggaacttcaggatctgtctatgccgcgatcgacctggataca
agttacctgatggctgtcaaggagatccgcctccaagagccatctgtcatcccaggcgca
gctcaacaaattagagatgagatgggtgtccttgaagtcctagaccatcctaacattgtc
tcttatcacggtattgaagtccatcgtgacaaagtatacatattcatggaatactgttct
ggcggctctcttgctaccttacttgagcacggccgtatcgaagatgagatggtcattatg
gtctatgcccttcagatgctcgagggtctagcctaccttcatcaggctggcattgtccac
cgcgatatcaaacccgctaatatcctgcttgaccacaatggagtcattaaatacgtcgat
tttggcgcagccatggtcatcgctagacaaggtaaaaccctcgcagcaatggaccactac
aaggatcccgcagctgcaaacaaagatcagcgcaaaaaatcaaaagtcggtcattggtac
acccatgtacatgtcgcccgaacttgttcgaggagaatcaagtaaccgctcctcccgcca
tggatcaatggatatctggtccctcggatgtgtcattcttgaaatggccaccggcatgcg
cccatgggctggcattgacaacgaatgggcgataatgtacaagattgcgcagggaaacca
gccccatctccctagcaaaggtgaactatccgaactaggcattgacttcattaaacaatg
cttcgaaccagacccggccaagcggcctagtgctgcagagctgttgcagcatgaatggat
cgtttgtatcaggaggcaggttgttgcagagccgcaaacgcctagtagtgacggaagcgc
ctttacacccattcctggcaacacacggcaaaactcaagccagttttgaaactatataag
ctgccagataccttaagaaaacatataaatgtctccattggtctgaggatgactacaggc
attgcatgatgttatttgatgtcctctaacatttgaccgttgaaaccaccgcttttactc
gccttctccggccattttctctcttcttttatatatgctttctaattcttattattcttc
ggtcacaagcactgccctgcttctcaaagccagttttcttgtttatcccattttattccc
ggcgttggaatgagatacttgatttcttcaa
>test_c49
ggkacttagtachagyacttctcccgccaacaactaccctcgtagccgtcatattttggg
ctttgatacttcacctgctggggactgtaataatacatcccgtcaacgcttacagtatca
gggttttgccagacccaagcatcgtgcccggtgacactcttctagaaaaccatcagtttg
gttctggtctagcagtagaactacggccgatcaatgtcgatgcacgcctatcagcaccga
cggacacagctaataataatatcgtcatccaacaccagcgacaaaaaagggactctccag
accacgatacggccactccaacctcgaagccttcagtcatcctaaagccatcgcattctg
gcgatccggtaaaaaccagcattatcgtcacatctcccacagtttccgtcggacctgccc
ctaccgccttcgatactaatcgcagcgagaacacaaccacaagctgtatggaatttttcg
acagctttctgtcaaacgccaccttcaacgactgcatccccgtatccgtccttctcacca
catccagctccttttttcagaaaacgaagaccttctcctccattacccagactcttggtt
cagcatgtgctgtagatgcagataaatgtacctccctactgtcttattatgccgaggaaa
tcgggaagaaaggtgcctgcaatgaggacctgaccaaaggaaacccgttggtcattgctg
ccaaaactggatttctggcatacagagctatgcgtgatgcaacatgtctgacgaacccag
agacgaacaactattgctttgcagaagcaattactgatccccgtatgacggcgaacgtgt
acatctaccacctcgcattgggctattccctctccgccggacgaccaaagtgcggaaaat
gtctacctcctactatgaaagtacttcgtcaggcggccgggaacaagcagcagcctgttt
cagaagtttatgtcacggctgcaactcaagtcaatgttgcttgtgggccgaacttcgtga
ctgcctcactttcttcaggcgcatgctcgagcttccatccattgccattttctcttatgt
tcttgctcatcggcatcctaggcttcttcctttcttgactactatataactaatcattta
ataccctttcttttttaacacattttctatattttcatgcgagcatacccagccattgtg
agccaccatctacattctcgagctctttccttttctcatctatctttgaattttccttac
tgtcttacttgcctggcgaatatggagtttgtcttgattgcactagtgtacgaaaaggtg
tatttcactatctcatcaagtagtggagtacaggacgggacaaggttgggtggtatattg
cattacttactgcattttataataatatcttttacttgmccaactaaawmwwwmmctcct
gcatccacttattctttccttgtatgagaacaaatcgcctcccgcgggattctacattgt
ctattagatcatcgtaattttgataggacacctaattgtcatttacatcagtattgaact
aacgtaactatgctgagcgtatgtaagcttaatcttgcttctttgcgttagtacagagac
cgtgtatgcggatttccctagttagtcccgaaaaatgaccttctacgcctgaggacgttg
ggtctttattacaccagtaagtagaactctacgcatgccagtgcccgttatcaagctctt
gattgacatacccttctctttagcatggtctgcctattttcaaacataaatgcaagctca
atccccatggatgtatagtgtgtatggtttaaaagtgttgcacatggtggaataaaaatg
ccttcgacgccgagttaactactctataactagctcgtgaatgattaacgactcggtgta
gttacattggtgaattagttagcactggttaaattctttgattaattaactgttttcgtg
acataggtagttaactagctaatctccgtaaggctgtgagaagcagagtacccgtcgtag
ctatatacctaactcgccgtagatagctacttaactaattcgtgcggtagtaatacaatc
ttggttccgtagttcgtcttgtcttaactgcttgccagttggcgtggcagggattaacta
gttaactcattttaattaacgaagttagttagcttagttaactaagttgactggttggtt
ggttattagtactatttaagccgcagcccggaccatgttgagtttagttaaatccaacgt
ctcatcattagccgccgtgcgctttactgcttcacgggctaacatcaacgtctttatgga
tccagcgggcgatctaggtgctgctgatgataggcgagcacttctagcctacggccaaag
ccaatacgcgcagcgaaactatgccaacgctctgacagctttcacgacggtaacttactc
cactacttgaagaccatagttgagtcgtttctaatgcatcgaataatgttcaatccaggc
cttgggccaagcagaagatgatagaatgaggattttggacaacaggtccgctacatactg
caaactgggcgatttggacctagccttcaaggatgggaaacgaatgctcaaactcgacaa
gtcagacgcacgagtaggaagtcccatatgcataccccactagcaatagacaaattctgt
gcacaaatgatactaacccctttatacagggctatctgcgtacagctcaggttctacagc
tgaagaaaagattcgaagatgccctaagactgtatgagcacgctcttaaatcagtggact
caaaggatgaaaaccgatctgtgggcaaaccttcttctttccattcatattcgaatataa
tctaactcagaattgtcagaaaattgaagtattcaaagcgaagcttgatcgagctataaa
cccaccccggcgggatccattttctattttccctcccgaaattattgccatggttcttca
gcatttcaatgtaccagcgctgctgtaggtgacagcctctagatcccgtctctatttaga
atcccactgactgagcttgtccttgatggataaacagaaaactgcttcgggtctctaaaa
ggtggaatcagctaaccgtgtctctaggccaagccttttcacgggtggatttcactctcg
cgagacaacacaccgttcccttccaggcagttcgtgcatattgcgtgcggcatgctaagt
tcatagagtctgctgttgttggctgcattaccccgcaaaacgcctcgaaaactttacgtc
tcctttcgagatgtccaagactcgccgaacttagtttaaatgttcaattagcaacaccgg
aagacatcaaaatactccatgattttactggactgaaacagttggttgtctggcaccgtg
agctgacttctgcggaattcaactctctgctcgcagcatgtcctactctcgaatacgcta
aacttttgctgagtgaagcaaagaagcgacaggattggaagagttgctctcctgcgcctc
ggattcgaagtttatgcctcaccttttatgagatgaccgtcatgaacccatttttcttcg
atgtaagaagcacgatatccacagtcattgtgtgtaaaattttgtctaaccttgcaaata
tatagagctcattaaaggatactatgcccgtgcttgaagaactggaggtttccggcgttg
atgtagagatggaacttcatggtgtggacacagacctatctgatcacccgtctctatgca
cactttccctcaacaagttcactttggatgctgcacttaaggcactacccacgcgtctgg
aaaaattaactttgaactctgttctcatcgatccagttattggggccgtgcctgtataca
gcttcctaaatggcctctcaaaattgagggtactaagcttttccagcctctcatgtgaca
taggcttcatgacttgaccggttacttttctgccttggaatcaagtctgactccaga
>test_c50
atgaaagagtaccagaccctggaaaacaacatgaatgctcgaattaagaaactggatcgt
ttggaagaaattgttcgacagatgcagagcaaccctagacggtcaaactacactcctccc
aatacaaatgccgaaatagcaaagctcaagggagagaataggctactcaaagccgagctc
aaccttctacaatctcactcccgagccaaggttgctgacgatagctctgcgcgagggcag
ccgtcaagaatggcgagctcaagatcagttgggtcatctcttgcgagattcagtacaggg
tcagaacaaggcacccaaccaacgacacgatcgggaagaagcaacagttcagtctctcgc
ggctcttcaaatgttgctcagccctctcccttttcctcaagcaccacacttgcaaataac
caaggcggctcggaagtttccactcaccaccacggatccgggcctagtcatggaggatat
cctctatctcccaagagcgaggccaatcaggatagatggatacaacgtctgcgagatcta
gaacgacgactgaaggcggagcgagaagcacgactgttggaccgctctggagcccgagag
aggctagcagaacgtaatgcagagaatgagaaactccgtgcagctctagaaagggagcga
atgaatcgagttgccagttcttttgggactgacggtggaggtgatgaacccgatcgaaac
ccacgtacaccggagagagctcgacgccatgacaacaacagtcgagataggggcaatcga
aacaaggggagagccgatagcagatcaagtggaacagacgttgtagtaattgaccatgga
tatgagcccgattctcgtgggcacagcgaaggtcgaagcacccgctcaggcagttatgac
ggtgaaggcgatgatgatgacgacggtacgggtacagatgatgacggtggtttatgcgtt
gaagtcgtggtgtaatgattatgtccttttggtatcctcttttttggcgttattgttctg
gcttactcttggctcttggatgcctatttcttctctcttattacccgttttatttacacg
acatgcccttatattatatcttggtgtctcacgtttagcatgttaatgataattggtcgt
cctttttctttggtcgtacacggtttacggagta
>test_c51
accaattacaaggactaggtaggtaagaatacaacccctaggggacgcaagcccgtcttt
tctccctctaactgcgctcgcatttwwccctagggactttaggmyttttggtgtctacgc
ctactaccattcggagccttacatatggtacaacagaacctccatgaggaaccagatgct
accggttacctgtctatagccagcagtactccgtctgtgggtgcgaagacaataataaca
acacttatatcgacaccctcctggataaatccgaccctaacaacgtcactagtgcctccc
caatcgttagagttgcagaggccaatggtacgacgtccatttttatcaacggcaccttag
agaatggaaccactgcaccggatgacaatcctcaaacagagtccatggcacctccaagaa
tgctcagaatcagtggctactggcccatgatttttatggtcttttccgccgtccttctac
tatagacgaaacatcaggatacaccagggcgtttttcccctcgctagagttcctagaggg
tcacctgtgcctttgcaatttcctttcttttccctattagtgtttgaatttgatacccca
tcacttcttttacatatattgggtagcttgttgctagtgttacctcttgagctgttcata
gtgtttatactgcctatctaatgtcacactgtacatatatacttatrgaaatagataact
atattcactgacttaaaggccaaatatacagctttaacctactgagccttggtgtggact
cactttcttcaacttaggatcaattatttgacactttgctaatcgttttagtgaaaat
>test_c52
agctcgacgtcaaacctcgattccggccagtatccttcgacgacacgatcttcagcgccc
gacacagacctccaggacgtcaattgcgcggcgaatcgtttcggcgcctagtcggagtca
ggaccacgacgctgatcttgagcttcggcgccattggctgcgactgaatcactgttgtcc
gagatggcctcaacgcgacgagcggcattgtcgctttatcgacggtctctaaagctgtca
ctcgactgggccgtgcaccgtcacttgtggcgtggccaagcgctctacatccgatctcta
ttcgaagcgaacaggaacgtgaccgacttgcgacagcaaagagcactgctgtcagagaca
gagaaattgctggagagctggaagcatcccgatccttacgttcacccaactgcaccagga
ggttccaaatacgaacgcaacctgccttcaccgattctcgaacctcccccccaagacacg
ccaaccaccattgatcgctggctctcgagaacggtg
>test_c53
gatacatgcctccaacctcttccataataagcacaccggtaaactgagccaggcacttgt
cagcactactctgacctcaggtgcaatgcggaccgccacccaagcgttcatttgcaattc
tggaaccgaagccaacgaagcggctctcaaatttgctcggaaggtaggccatagcctcga
cactacaggcgcaaagcatgaaattgtctccttccaaggatccttccacggccgaacgtt
tggtgctttatctgctactccaaaccccaaataccaagctcctttttgctcccatggtcc
cggggttcaagtatggaaaatacaacgacatcgaacagcttccaaccctaatcacggaca
agacgtgtggcgtcatcgtcgaacccatccagggcgagggaggagtgaacgttgcctctg
cggaattccttacagcactccgtgcaagatgcgaccaagtcggagcggtgctgatcttcg
atgagatccaatgtggtctctctcgcacaggcagtctctgggcacacgctcacccttcac
tcaggccaaagaatggctccaagcctgctcacccagacatcctcaccaccgccaaggcac
ttgggaacggtttccccatcggtgccacgatcatttcctctgatacagtagggaaatata
tcaaggttggggaccacggaactacttttggtgggagtccacttgcctgtgccgtgggta
accacgtattgacccgtctggcaaacaaggatctccaggattctgttaactctaggtccc
aaaccctcattaaggggctgaaacggcttcaggagcggtatcccgatgctgtatctgaga
ttcgaggtcgaggtttgatccttggcttgcaacttaccgctccctacgtcagcaaggtct
ctgatatccttgggtctgcaagggataaggggctgctcataatatctgctggagaaggtt
gtattcgttttgttccgccgctagtcatcaacgacgcggagattgaggttggattgggca
tcttggacgaagcaatgggtgaggttgtgaacaaggagtagacaggattgcttcactata
tttccgtgaatggatcatcggtagttatgctgttctttctcaaattctatgttcctcttc
gcactttttagatagatcatcggaacacttagacacgtcaatttataagcgcaatatttg
ctatatcaatctatgtcccaccaattgcaaaataacctaatcatcaaagcccatctacag
gtatcattaacatggaaggaatatgtacataaaaaataaaaccactagtaatcatggagt
ctttgcctcttctcctctacccataagcccaccagccagcccgtccatccgtctattcaa
taaatcttcatggctcggtaaactcgtcaaacttgcttcacggcgtagccctgatatcat
ttgtttcatccgcaccaagtcattctcaccgtggcttacatccgaactacgcaggctttc
ctccttcttggctggaaggggtgaaagagataattttgcagcattcggtcgccgtatatc
attacgcttcggcgcaggagctttcagtttcagtgatgaagtggcagaggctccattggg
ttgggagttagactgtgatgctggaggcgaaggggatatcttggtcattttcaacatgct
aatttccagtggcccgtcttcatcaccagatgattcacttgtcaagtagcgttcgtggtg
acggtgcggtatgcttccattgctctgtttctccgtctcgacgactaccgtcgatagtga
tgggttgagactttgaacggctcgtcgttgctgcacaagggaggccttaaagtctctcgc
ctcgtcagagctagaaatatcagtcgaattgaatatctctgttatccatctggcagtcct
gaatacgtgtttccaaccctcggggaaaaccccaacgatactcatgaacccgtgagatat
cccaggtatcaaagtcacctcaacatgctccttttcgtcaaacctcttcccaggcttctc
aagacctaattcctttcgttcacggaaccgatgaagtttagcttgtctaaggcgcccagc
gaatatcactgtatcgtctaccagagggtctcgttcccctgtcataaagtaggtctttgg
aaattgggctagaagagcctctggagcaagcatgggagagagaaggaaatccgtgctgaa
gtctggacgattatagggaccaatgtatagaattatcatagccctcatcatctccggggt
gaggacgcgatcattgacataggatatcatagaggtaacggcaagtcgagtctgcagttt
ctttggcttcgtttcagccagttctttcatttgggatgcaaggcttgcatccccagactt
acttggtcctattgttctagttcgtctagttagttcgtaagtattcccgttgggttaact
tatttcttagttaaa
>test_c54
ttagaattagactagaccctaatacagaggagcccctcattctcgcttgcggctctggcg
cccaccttttccgagccggacgtatttatttcaacgtcacgacactcttccacaagcttc
ccaaccacctttwctacaataccaactatcgaatatcgagagctcctcgatcctgactta
tcgtcagcttatcctcaaataatctgggtcaaacatcactgttactggaagtactagaac
ttcttgttccctccctcgagttgcgtacgctatccgtaaacgaaaccaagggaaacgctt
cttatccaggcaacataacgcctacgaatttgccttggagcccagtgcagcacggccatt
tggctaacaacgccagcgttaccatatatacctttttaaactcgtgcaaattaggcagtc
atgtatcggaaatactaccgccacgcagactcggataccgattcagaagaggagttctat
caccgtatccatcgtcgaccccgtgaaaaggttgtcgttgaagagaaaaggcggccgcgt
tctgcatctgtcgccaatccataccgtgggggcgatgctcagatatacattgatatcaag
aacgaccagggactgcaagaaaacactaagctagctcccccacaggtgccagtcggtcgg
gcaagatctgcttcccagcgacggcctgtattggctgatgcactgagtgacctagaggat
gatattattcgtcatgagcgcagggctattcgccgactagaacgtgaagaaccatctcga
agagccgaaatcgaagctgagattcgtctagagagaatcagacagcgagaacgggaacta
gatgagatgagaaaggaagaggatcgtatgcgtcgtgaagaccgcatccgtcgcgaggaa
cgtgaacggattgaggcgagcaagggcagtggaaacgcttctgctcagcctcagccacag
cctcagccacagcctcgacaagagaccgaactggaacgagagattcgtattgccaaagaa
gaggaaattcggagtctaaggcgatggcggaaattgcaggaatatatggagatgcaggag
atggggcggttagagaaacggcctgagcgtgatgaccaccccttgacccgacgagatatt
gaaaaagagatacaatttgaaaggctcaagaaaatggaaagtgatgagcttgccaggcga
aaaatggaagatgctctcctcaattgagcgaattgaaagccctggaaaaggagcgtgagg
aaaaggagcgcgagaggaaaattcgagagaaagtccaggctgaaattgcccagaaggaga
aggacgaaatggagcgattgcagaaggaggccaaactaaaagccagtgccattgaggagt
acaagaagaaggaggctgagaggttggcgaagcaaaaagaagaagcagagaaggccaaga
aggagttcaacgacaaggtaaaccagttattaggcagtgctggtttctccgaggataaga
ttactgccatcaatgcaaggcaagtcactcaaggaaatggagcttgttcatgtcgaaaaa
acatgtccaccacggaaaacacaggcaaatagaagacgaagaggcatttgtcaaggtatg
ttttagctatctggcttacactgttaccctaagcttcgcagatancgtatttgaaactct
ggttcaact
>test_c55
atcgtctcatcacaagatatgaagggcgtatccagcctctgaatcaccgcttttctcata
tctacctctagaacagtaatttatcctctctcaagatgcatattccagtcttcctactgt
tcccaatcctggttctcgccaaccctgctcccatcagccctgctcccaaaaaccctcttg
gatctctgcaggccagaagtgcgaattattgctgcccccctttcctccaggtagcaatgt
aagtctcctggagagtgaacttaccagctaaccagccggttccgcaactgacatactaaa
tcaatacaactaactattccgcttaatcatagagctggcgcctctgtggagatggcacgt
ttggaacaccatgctgcggatatgggagtaagcatccgcctttacatcacccgtatctgc
tgtttcttgatagcctatgatccgatgtctaacttcgtgtcccgttatagagtgtaatat
cttttgttgcgcctgcaaaggtggatgccgtgtggtgtagaggtgctttctaaaacatgg
cttattatcatggatatttaacgagttatcttggttaataatagtattcatcaaatgttg
ccaacattaaatgatacttacgccactataagccaatttccgtatcaccgcaaacggcat
taatcattctagcaagttactctgctccgtctcatttgcttttccttgctttgatgtgga
ttgctgctcctgaatacgatataactagttaccagttctctgcgaagtgatcaacaatat
gcatgagttgaaccaacatcattctttgtatacgccgtctggctacacttgttcgcagat
gatctataaccaaccgaaataccccaaagccgcacatggtaatatctggaacattgcggg
atatttcctttccatgattccgggcccgtatctcatcaacggatgtcatagttataacat
tccgtgcatacaactataccatgactaacggttatcgtgaatgagaactgctaggtcgcg
cgatggccgcttgatatccgccgtacggcgcaattatatctgcgaggggttcattcactg
tcctactccctttctaagtttactgttaccggcccctcaaacattgaggccgacatgaac
ctgcgagtgaatgagttcttccatgatacgatgtcgttcttatcacagatccacgacaat
aacatgctcctctggtataaagctgcaccgttccctcccctgtagctatccttagctcca
aggcctagaaacatatgatcttgacaatatctgacccctatacagatcagagacgatcct
ccttttcctttacgacaatgaagctctcggccttgttcgtcctcccggtattggccctcg
ccaacccattcagcctcgctaccacccccgacacggcaattacatcaagaggagatcaag
cctgttgcaagccctgggcgttcgcaggaccagtaagtggccaggctctgtgctggtagt
ctcattaggtgaagaactaacttaccgtcttttgtatagaagtacaataagtgtgaggat
gggacaactggaactccttgctgtggatatggaagtaagtatatatatcaatacttatga
tgctagacacccattaagtagaagaatgactaatttattcctagagtgcaatggtttctg
ctgtgcttgcaagggaggatgtcgtagagcgaaagcctagggttcatatcttgacgcatg
atgtttaccatcggatcttgctacagttatctagccaaccggatttagatacaactgtag
caaggaataacctgatcgatcttcttttactactccggtatgcaacatatagagaatcac
cattatcaaaatatgccaatcacgtaatttagttagttcaacagctggatgtaagttacg
ttagccctcgtaaaaggttcatggtacacaagagatcatgttcatttatataaaggactt
caattcattagtttatagatcacgggggataatcaagtatagtggtgtatggtgaccaca
gctcccatccgttttggggcatccaaccatttaaaacatcattgatccattccaatccgt
acaaagaaaagaatttaaaagcaactcgtgacaatgactatattaggcgcgagtcatgac
ctggatttaccagcggtgattatatagggggcagtggtattagagaatcataggcctctt
gtcggattatataaatgcaacgagtaatgccatgccggagatacaagtcacaaccttgcc
ccaagttgaaggggagagggatcctgcacctccagggaatggaacagggtctgtggaaga
cgaaggtgggatgccagtccctgagccagggatggagccgcccccggtagtagtgtgtgt
gcccatgctagtggggacagggccctcagaggaagaggagccatgtccacccccaccgcc
acgagtggtagtcgaaccgctggccgtggacgatggatggcgcgtattggttgactctgg
atcgcttccagtacttgaatgtgtggcggtagatgttaactccgtcgatgcatccgtcga
agtaggctccgttgtctccgtggactcagctgtagaagtggtcctagtcctttctgtagt
tgatggatctgtcggcgactcagttgatgattcactagaagtcctgcttgattcagtaga
ggaagtttcactcgttgtcgcagttgaagaagatcgcgttggggtagaagactttgacat
tgtcatggaagtcatagaggtaataactgtcgaatgagtaggcgacgatgtggtagaaga
ggtcattccaggctcaggcctagtcgtagggccactggggataggaagggtgtcacagta
atcaagccatttctggaattctgggaagagaacagtgtcaaagtctgagtatgtgccgtt
ggatctatcattagtgcatttcttgcactgcccaacaagcttcataaacagagagtccgg
cttgcacagcgcgggatctgctccaatggcttctgcttcagtcgcggcagaattacactc
atcgtaacattcgccggccacaatctcaggaccgcgtttgaaaagagcggacaaggagcg
acggaaataaccttgagaggttgccgtcacattctcaaacgagaagatatcaaacgtaag
gccgaattttcttgggtcaatgttgaagtagccgggagaaacaacccacttctcaacctt
accaggcgtccatttctgtggggggtgtcttggagggctaggaatacactcatcggggct
acaaacaaagttctgacttggaagtccaacctcgaagttacactgtccgtccgcgggagt
acgctttggtctgcaaagttgtccaggaggacatccccaaatgtagttcgatggaagcgg
cgccaatggagtatatgttgggttggcagtgcgggttgggcagagagatatggagagact
cgttgttgttgtagttactgtattggtcttggtgacagtaatttcctttcctggctctgt
cagtgtctgggttatggtcgatgctggcaaagtggttgtaatcactgttgtgctggcagg
gattgtcactgtagttccagattgggttacggtactggcaggcaacgtttgagtcactgt
catgatggttccaggaagggtggtaaccttggtgattgtcgaacccggcagggtaattac
atgagtctccggaggtagagtgctagtgaccgtgctcactgttccaggctcagtgtaggt
ctgggtaatcgtcgaggcgggaattgtcgaagttatcaccgtagtgcttccaggaagggt
gactgtggttccggattgggtaatcgtgctagcaggcaatgtgctggtcaccgtcatggt
gcttgctggaagcgtagtcacctttgtaacagtagatgcaggcagagtgatgatttcagt
ctccggtggcagtgtaacaggaggaggagtcacggtaggccctggtaccgtaactgaagt
ggtgagagttgtacctggtagggtagtgtacatcgtagaaacgtaggttgaagtgacggt
agtaggtaccataacagttaccactgacgtgacagttccaaacgtggttgtcgttatgta
agtgggcacgacggttgtgaatgtggttgtaagcgtggtcgtggccgagattgtcgtagg
ctgaataacagttgtggagatggtagttgaatcatggatagtggtctcattgtaaacggt
ggtaggaatagtcgtcggcaccgtagtgggcactgttgtgggatcaacgatggtagttgg
ctcgaggaccgttgtggggatcagcaccgtcttggtgacatagtcagtaataatcttggt
gatactggcggtctccgttttgtttcggtcttggttttggtaacagtaactgtatgcttg
ccacctccaggctcacagcaacagcagcaggtcgtttccgggttgtaattgtatccttca
acactcccagtgctacgagcaaagatatttttcacatcttcacggcgtttatagatacca
ccttgcttaggacaggtatcatttttgcatagcgaacacccctttgcccagcaatatatc
tatttttatttgatcagacttgtgtcaactcgtggtgggggcatagccaggagaggttcg
aatgtttagaagatgatcttacatcacagtgcacatcattgccgggtttcggcggcttgt
tggggcagccaggaaacttgcatccatcat
>test_c56
caagcttgtaacttgggattcaagtttcaagacggcctgggatgcttctaccataccgct
gaatatctgccaatttcccccctgaatggaaaccgcgccttgagctgccatgcagaccat
agtctctagtccatgaatgaggggaagattttgaccatagttcacacgagtacttgcttg
gatgacctccctcgagaatgcctccgatatgtggttttccttcaaaaattccgctcctgt
agcccaggttgcctcaaccagaccactacttcgtgcagcttccgaaaggtttttccacgg
aaacaatggatatctgtacaatttcaagaactttccgacagtagacttcatcaagtcctg
ggttcgcattggggcccatccatacttccacagaagttgcactatattccaccatctata
gttgccctctctctgttggaatacgaatttgtttccatcccacacacccaggttgtctgt
tgcttccttgggccgagcaacgccggcatcttgaatctcaaggccaaagttctttgccgc
tttcatgagatttttattcgcctcgacgaatatggatgctcccagctctatgggcaggga
tgggtcatcgaatacgtcaacagtggtggaccttccgccaacatagtcttcgcgttcgaa
tattgtaatgtttacgggaatggaatagtaatcggcgtaagttcggatatagtaagcggt
agatgagccccccgagccggcacctatttgacagttagttaaattgaaaaccgcgttggc
gatcactgagtcctgcagaatatgtaacagagacattaccgattattgcaactcttttcg
gcgctctcggggctgctggtgcatctgctgtcagtggctgctgcacctcctgcgacagca
caaagctcgccagcaggaggatgtacagaacaagggtagaacgaatgctatgcatcgtaa
ttctgttatagtgctgtccagtccaattacaccgaaggcgagggtattatttctaggaaa
cgggggcttgcgagttctaggcgctgctgtcacacaacggcccttttcaacggcgagtac
ggcgtagttatgttgattaaaaatactatcaaccacagaacggatgtcaaatcaaatgca
ccacagggattcctcttttctctttctgtgatagctgtggtcggccgttgaatttttctc
aatatctcgaacacagcattgaagatctcggctgcgcgtcaggaggaagtcacagtagta
gaaccgacagcgaagaaggcagcaagtacaacgaacagcccagccc
>test_c57
tagaagaacgaatagaccaacaagaccgacaaggagagagagcgcataaaatgacttgac
gaccatcttgatcgagctggtaaaagctttgattttatcgagtgagggaagtgatggtga
tgatagtggtgctggtgattctcaatgcttcaaaatcatcatatgttcttggaatccatt
gccccttttatatttcaatctattccatgtcatcgtaaaagacccagtgattccatcatg
tttgttagatcaatacttgccgtgatatccccctgccgaaaggtaattgcatccggctgg
cttcattgttgaggtaaatatttcgggatatcagagatggttctcggcgcccatgacatg
catcamgaagcccacatggcgaacaattcacgcaagtaccaggtctttagcaaccgagat
gagatgaagcgcgactgccaagcaagagaattcaagacggagatgtaaggagatatcatt
ttctagctccgtatctggcattgcaccccacagagagacggctattagacgtgcatccgc
gttctgtgacttgagatggaatatctaggtctgatcaccaatgaataatctgcatgggct
gttgggaattgggttcatacgataatccctttgtctatctgctgcagggcaaagaacata
ttcaagaaccaatgtctgaccttgcttccgagtt
>test_c58
aaaaaagggaaaaaattaaaaaagaaaagtaaactaagaacggaacaaagacatacttca
tttgaccaattatgccacctcctgttctctcgagcggctcggcatggtgactaacatcac
agggaacttggtgatttgacaagacatcccgtcttcgcatcagttagctgccatgttctt
tttccatcataaattccgctgtcatctaagttgagatgtaagtggttgctcgggattcac
gcacttggcggagtgagcttcgcccccaagctgggattcccagccaatgttgcttcgccc
gtacccaagcaacagacgcccttgttgagtctgtgtacgtaaaaagactttccaacatat
ctggagcttggtacttacgtggtctgcgctgtggctatgtaatcgacgttaagcgcgagg
aacggcgctgcaacaagccagttacgtcagaattaactaacatttgggggccgatcaaca
tagacaaaacgcagattccctgcgtgttcttagtctccttgctctagatgtagatcatca
atagttaaagctccgattatgaggaggtattggtaaggctgcaacatggccgccaggtcg
tgagctttttaactagagccttggctctgcaatcaggttgaagttgtgactgattaaccg
ctgagatatgaatggctacataggataggtgagagctgcatatgtcagttggaccatmcc
acttgtgccttgggctcatgtctacttatatctatatacgtatggcgcggtgtatgcttc
cttctatatgcccttccatcatctctattatcgtctatccttcgtatatgtatccaacag
ttgaaaaccgcttataaactaccacggttttccgtatctcgcaagggtttccattgggtt
gccactttgtaaccaaagatccaagacctcatctgaaggtatccaaatcatacccaccat
ggctgctgcattgacgatcttgataccctcttggcttgcgcgagatcgcggaataatcat
catccaatccttgactaacaccagattatgtgagtagtcgttttcgtcaaccccagcagc
agcctagtaaggtcagtataagtttcataaactwcttaccgactagttagacgaaagaca
aggtaaccttcgaaccacatgctggaatgggatattgggaacgcgtcctaagtagtcgtt
tagtttcttctatccccgcctaaccgagtagttgagagacaaaccgttttcaatgccata
tatatccgggaacaagttatgaacatctcttggaggacgtggaagtagttgcatatgccg
atgtggcagagaccacccaccctgcagtcctccattatatatgagtaggtattcgctttc
cattctagtaagaacgctccatccagcagccaaatccactgcttccaggggttcgatctg
aggtttgaaatcgttgcaatggagaatgaactgtgtccggacgacgcaaaacttattcag
gcgcagagtatgatcagggccaacatgctcgataacgaactctggggggtcatttgcgaa
tggactggctttattaaccggtggtttcttctcagcatcctttatcggtatttgcggttt
cttcgtcaagcttgatgcaattcggaattgtatattgaatggctttgcggggacatgaac
cgggtcgcggtgagagtatatgacatcgcctttctcaaccagtgcgtcaaactggcgaag
cgccttggcttcaaggccctctttcatcgtgatcttcttgggctgtagggatggagatag
ctgagatgtggaaagttgatggccacgttgaagttttagcattttcagggcagagttgcc
cctcggcggttttgccgggtctgtttaactaacaggtagttaactttaactgcaagtcag
tcaacttaagggcgatgagccaaagtggattagagttccaaacttagttggagccgccat
aacgagatgaccgtcatgacgttctgtgattcaagagtcgggaatacaaagatagagctg
ggaccggaagatagtataaaatacgtaaataaagctatttctctgctttctattaaagat
ctgacataaaaatattccaaaatcgttagctcgcctatcttcaatcgtatatgtaccaat
cacatcacccttccctagcactttcttcaacactcataacctcagccattgatttcctta
tgtattctagccaaaacgtcccgagtcctaaattccatgtcactacctcagcattcagtc
gatgaacaatttcgtctagctcggcaatgatcgcatctggttctcctcctgcctgaagtt
gagcattagcaaggctatatttggcgacatctacataataatgatccccattccattcct
tcacagatgattggccgtaatcaatcgtttctatccaccgggattgtgccacctcccagt
ccatctggagatgtgaaatctgggcgagatatgcgagcaccgagaaatggcgggtttgat
tatcgtgccatagagctcccattgtcagcatattttcaaatcgatccttcaatccaataa
gtttttgttctgcctccgcgtatcgttcggggcggaagatgccttcacgaaggatgctgg
cagcgcgattaatttcaagaaacattgtatcactctcgcgaacattgtccctatcatact
gactcgagcttcctctggcaaccatacggctctctatagcttgggagtatatttgagtga
tgacctcg
>test_c59
aaagaaacctaacttaaaacaaccgggaaggaataccttacttacctactacaattaatt
agacacaaaaccgtcatgcgacggcggcgcagcggcgaccagatagttatcgtcggaact
gtgtcggagccggaatctgacargggccatgagaaagctttcccaagactgactccgaga
gactacgaccagcgtgcttcaaccatcgtcgtgcctccagcaatgtcatcaaaggctgca
gaagaaatatttgccaaagatgcaaaaaagcgcatcctcgatatcaacattcgacattta
aaggttatgctgaagaccagactcaggaaatctggaaccgctggtcagagcctcctcaac
gacctgccctgggagcttgaggaagagcttgttcgaacttcgggccttgatacaggatat
tggccgttcagccttgtccaccgcatctccacacttacccttggctgtatacaaccagac
gaaagcctgacactagaccatattaccaagggtattgagctggtaggcaaaagtgatcag
gtcaagtgtgactggctaggcgaaaaacagaataaagcgaaaccgtcgaaaccttctgcc
cataaggatagacggaataaactacgaccaaaatgcaatactcatgaagagaagctcctc
aatggcgtggtagatgcagaaggtataaatactacattcgcagatgtccacgttccacct
gagaccaaggaggctctcaagacacttacctccctttctctcattcggcccgaggcgttt
acatacggtgtccttgcaaccgacaagatacccggccttacttcktctacggtcctccag
gcacaggtaaaacaatgcttgccaaagccgttgctcgcgagagcggtgctaccgtccttg
aaatcagcggatctgacgtctacgacatgtacgtgggagaaggcgagaagaacgtccgtg
ccatcttcacccttgccaaaaagctcacaccctgtgttgtctttatcgacgaagcagatg
ccatcttctgctctcgaacaggcgcaagtaaccgcacctcccaccgagaactcatcaatc
aatttctgcgcgagtgggacggcatgaacagcctctctgccttcattatgatagctacaa
accggccgtttgacctggatgatgccgtgctccgccgtctaccccgtcgtttactcgttg
atctacccacagaacaagaccgtttggccattcttaaaatccatctcaaggacgaacgtc
ttgcgccatgtgtagacctagccgatattgccgagaagacaccattctactctggctctg
acttgaaaaacctttcagttgcggctgccctggcctgtgtccgagaagagaatgacattg
ctgcacagcacaagggagacgaaccgtacaagtatcccgagcaccgcactttgcgtaaag
aacacttcgaaaaggcaatggaagagataagcgcgtcaatcagtgaagatatgtcatccc
taactgctatcagaaagtttgacgagaaatatggtgatcgcaagggacggcggaagaagg
ctcacggcttaggcttttctgctcccaacgctgccgacgcccctggtgctgagactggcc
gtgttcgaaattagccccaacttgatatgtttgatactcctgtatactatccttcttctt
tttctacttccttttatcatcctttgtcagttactttttcatggccgttgggggaaaata
tagaggacatgtaccaatatttcatgaacaattagaaaaataacactgttttctatgttt
actcatagctaggatttatcttaatagtaaaccgtttgcgttgacctgcaaataacctga
ctattcatacacgtatccaaaatcgcagctaactgcagccactcccttcaggcaccctct
gtatcatctcaatcccgcgaaaagaagccgactcgaaagcaagagttagagatgggacag
cacagaaccacagcataaactccatccggggcttcccgtccttctctaggtccggagtaa
taacctccttctcatgtttctg
>test_c60
gaatgwttwcgacaatgccctttaggatactctcttcttgctgccacgttaatgttatta
ttttgaaggtgggatattggactgctaaggacgaaagatggagacgccaacggacctgcc
agctcgtcctaagccggcggaagacagccagcccgccgaagatcagaaacctgccgcaga
acagaagccaccaaaagaaaaaagcccaaggagaagaatccaaaagagaagaagccaaaa
cctgaaaaagctgaatctaaacgtgctgctccagcttccaatgacccggatgcgatgttt
aaggtcggattccttgccgacgtgtacaaggaacggcccctcgagagtaccgtcaacaaa
caggttgtaacgcgattcccccccgagccaaatggctatctccatatcggccacagcaag
gccatgactgtcaacttcgaatttgccagatactacggtggaatatgctacttgcgtttc
gacgattcgaacccgaaaggcgaaggaggaacgttacgtcgagagcatcaaagacattgt
cagctggcttggtttcactccagtaaagattacgcacacaagtgattattttgataagtt
gtacgaactagcggagaagttgatcttgaaggataaggcatatgtctgtcattgtacaga
cagcgagatcaaggcccagcgcggtgcagacgagacctcagataaaarggraacgaaagg
tttgcttgtgctcatcgtgaccgtcctacatcagaatctcttgcagaatttcgtgcaatg
cgtgatgggaaatatcgagctcgggaggcagcgctccgtttgaagcaggatctagagaac
cctaaccctcagatgtgggatcttttcgcataccgagtagtcgaaacggatgacggtaat
ttcgcaaagcatttgcagactggtgacaagtggaagatatacccaacatatgaatactgc
cactgtgtgtgcgatagttttgaaaacatcacgcactcactgtgcaccacggagtttgaa
ctgtcgcgtgagtcctacgattgggtagtaaatgagctcgatatctacaagccaatgcag
agagagtatgtattcttttttggggacaactgcacactgggaaattcagggttttctaat
gtatgcgcaggtatggtcgcctaaatatcaacggcactatcatgtcgaagcggaagctag
ttgagctcattgaaggcaacgagccaaaaggatgcaaccgaggaaaatacgtcaagggat
gggatgatcctcgccttttcactctcgttggtcttcgccgacgtggaatacctccccaag
ctatcttatcctttgtaaaagaactcggtgttacaaaggccaaaacgacaattgacgtta
agcgcctagagcagtctgtgcgatcctacctagagtcaacggttcctaggcttatgcttg
tgttggatcccatccctgttgttattgaaaacctcccggatgactacgtggagatgattg
acctgcctttctcaaaagaccctagccattggggttaagytgtwcmatttaccaagaccg
tctacattgaccgcagcgacttcagaagaagaagcctctgacaactttttcagattggct
cccggtgggtccgttggtctgctaaaggttcccttccctatcaccgctacatctttcgaa
aaggatccaaacacgggtctagttaccttgattcacgcgaagtacgataaacccgaagga
gatgagaagttcaagaagcctaaagcatatatccaatgggttgctctatctcccgctcac
aacagccctgtcaatgtcgaagtacataacttcaacccgcttttcaaatcagcgaaccct
gccggtcatcctgatggcttcttggccgatataaacccggactctgaagagattctcccc
aatgcaatcatcgagaccggcttccatgaagtaaagcagagggctccctggccagctaac
aagggagagtcaactaccgatagaccatcacctgcatcagttcggttccagggtatgcgt
gtagcatacttctgcgaggacacaacaagcacacccgagaagattgtacttaatagaata
gttactctaaaggaagatgccggcaaagcttgagggatatccttctatttctcaggcaca
ggaaataaaagcagtactattattgtattctactctgcagttcttttcaatcttcggcat
ttcggcaaaaatgataaactagttaactagttcactagttagctgattgactagctcact
gccgagctggttagcttcctgtagccatcgagccgattgccgatgccctcggtctatctc
gacgactagactaagggtatttgttttcgccattcataatacacgaccattaactgggtg
atattgtgagacgtggatggtagttatagtaggacgggaatatgtacacaatgagtgagt
gatctgtctctccaccgcctcctaaaaaacttacatctaaatattcagcgtcaggtttgt
caattgaataactaagtgaaagcttttctctccttgtaattcagagatccaaggcacccg
ctggctctagcaggatgatttgattggtctcggttttgcgccctggctctgtatctcata
cctttggggtttcctgttgtgtagcgcagagtggcgaggaaacggtg
>test_c61
gttttttaaagttttttttaggtttttacgttttaaggtttactttagggtagtacgtca
catctcgaagccctcggagacaaagtagcggacagcccaggagtcacgggcgaggtcacc
ggaggcgaaaccctggtaggcgcagtcgaagaaggggaagtggttgcgttcgcggatgac
agtggcaatctgcttccactggtgctgggtgggatctacaccggtgggattgtgggcgca
tgggtgaaggaggatgacggagccagaaggagccgcgcggatagccttgagcatacccta
caaggttgagacccttgttggctgggttgaagtaagggtaataggccgactcgaggtgga
cggtcttgaagatctgagggtggttgggccatgttgggttggagaggtagatggtgggct
tgggagtggatgggaagaacttggagatgaacaggcctccaagatggacggcaccggtgc
ccgagattgtctggaaagtgacgactctgttatctctgatggcaggggagttctcgccga
ggatgagcttctgagcagcagtggtgaagtccttgagtccggcgataggaaggtattcgt
ggttgagcttggggtcttctcgcagcattcggtcggccttcttgacgacggggaggaccc
atggctttgcatcggagtctctgtaggcaccgataccgagatctatcttcttgtcggagg
tgtcagctctgcaggcagcggcgagaccaaacagaggtcccttctggtgccttgggcacg
gccgagggggtgaagaagctgggcgtcatgatgtggcgtgagacagtatccagacggtcg
cgggcgatggtcgaaacagcagcgggtgccatcttgcagaagtgagaagcaggagaagca
gcagaggccgtggaagaagtagcaaaggggcaggtcgggcgtgtgacaggcaaaagaaag
gaagaaggcgaaaggccgcagggggaattgcagagcaagacggaggtggatccgagggcc
ttcccgccgctaactccgaggtagacaagaagaggtcgaaggaagagaagaagcacagca
gaacagcagacgaagaagacggaggagacgaagaattccaccgccggcgagcgagcagcg
tagctcgttatatagtagttgttgtctgtgtctgtccggtctgctcgctggctgtctcat
gttctcgcgtgttcagcgcccatagccgctcctgcaggtcgaccgggattgcggtacatg
gccagaggtacgtacctggcactccgtcaggaccaggggaagaaaaataagggaaaaagg
gccccagaaaaagaaaagcggccgcatggctgatcgcgttcacgtctgtttcatctgctt
ctaggccttctcgctgacacttgtcgttcgtcgctgggagggccgccgggccagctgaga
ggctgcacagccctgctcctgtctgcccgatgaccttgcgataaccatcctgactggacg
cacccgcgaagcccgatctcttccatcgtcctcgtcctcgctgcctcgctgcgcattttc
tttattcgtttgttgttccggcctgcccggcagggatcgaaggtgttcgtgttgggatcc
agtttggcccgcctgggggtgcctggacaggctggacagccgacgagatcctcgaaggaa
gtctcgggagcgctggggagggatccgagatcgattggacgggaggccgatgggcgtcca
gtcggcgtttcagctcgtctcgtcgtgttgttgctgcgtttcgtctggctgttttgcatc
gtcgacgtcgttttttgcccttttcagatctacgtcacgtgttttatatagatgggatgt
ctatacggagaagaagtagaaagaagagcaagagaaatcat
>test_c62
gccgaaattggggggtggagaagatgaaaaagagtaatagaatttgcaggtgtgttgata
gtatctggggttataactttctccagacctgggaaatatctatacaaagcttgccagatg
gtagccttgttttcaacctgtatataattttgattagaatgttgcgtatagatatattaa
gaatataaagcgcttacctcaaattccttgtcctcatcaaagctaccaagagaaaaggga
agaatatgggcgacctccgtcgctgctagagtacgtccgtcctcagggacgatttttcca
gtctctacagaatgacgatcccaaagaccagtaacctggcaccggtatccgtctcgcttg
aggcagtcattttttagcttagcctgttgattgcaggacgaggcattcattgatgttatc
atcagggagtcaatttggacttgagagtcgtggcargggagatkggggtaggggcaggag
ttcttccaccaacggcttgaactggaaagcagcaacttattagataaattttacggagtg
cctttcttgaagtaatagataattattcttactaggcttcagaatcgcgtccacgagatg
ttccttcagctggcgaagcttctc
>test_c63
aaaaaattaaaaggaaacaaaccgttaaagaatacctagtactaatgaacgaattagctc
atgtatgtctggacgccagctcagaccgggatgagtagacatagtataagaaaaggcgag
tgggcgcgcacgtgaagaggaagaagtatcagtcatgggaaatctgcttaacttacttga
tcccatccttggatggcagcagcaatggagttcaggaagatggtatagtagagtggccaa
gggtggtgccaacggcggagaacctcttcactcaaagcctggcggtcattctcgtccaga
tcttcctcatctgcgaacccagcagggttctgcgcgatgattgcacctttgcgcaggaac
gtcagactgtcctcgggcagacctttgtcacgatggaattcggcaacgttcttcagcaac
tgagcgcgagagatgtccttaagagggttacgaatctcgccttcgaaattggcagcgaga
gtttgaacaatggacttgcgtcgctcctaccgtccgggg
>test_c64
gaaaaagaaataaaaagacctaaaagcaggtacatgtcaccgataggctgctgtcgaaca
aacttgacagaagtataaaaataaaatagtatagggggggaacaaaagctgtgcaagata
acagtcttctttcttgtggggcaagacactagtataagctcgtattctcaatattaagtt
agagcggaagatgaaaaataaagagacaagaacaagcaagggagtgacttcatgtaagta
aagctttcatcatgacttgcattttcatcagacatatcgataaagatggcagttgagaag
ggtaaaaggacgaccgcgcgattggtgcgggtgcggtcatcgtaactcggacatataatt
cttctttcggttaggtgaaaagaaaattggggtgggagattgtacctgtctggtccccgc
cacgtgggaaccgcaggacgaaaagaaaagaaacaatttgtccaaacggtgtctcgggtc
gtggttgatcgatgggacctggaggtttcgtatatcgccatatcttatcgcctagccgtt
gaggctcgcgagttggggattgatgaatggatgaagagtgggactgaccatgcggtcgat
aaaggacgttaggttgaggtggattcccatactcacgctgctgttgcgattgccggtttg
atcgctggtcagccagacgcatcttcctcttttggtccgg
>test_c65
gttaaagtaatagaccaagggggactagggattgtagaagcaccaagaagagctcaaaaa
ctagagggaggagaaaactagaagattctagtgatagtattagaaatttgcgagaggtcc
aaccgctcgataatgttaactaacacatctcatcaaggaaattagaaaaggagatacagt
tggcgaagaaggtaagggggaatgagacgaggctgcaacataaaaaggagatccgaccca
agtccaacagaaggaaattagccagacataaaatcctgtaacacgggtaccaaatgcacg
agggtaaaaggcaaggacggaaagaagacaaatctcatgcattggatcatggttaaaagg
ggaaggtgaggaagtagaaggaaacgagttctaacatgagtgaaatggtgtatatagtga
aatggatatcgaaatgggagattgcgatggcggtgatgcttctgtaaagaatgcatatca
agaggttggtaacggataataagggggaatagagcgcgctaaattcagcggggaggtgtt
gaataataggaaaagataaaaaaagaagttcagatgcataacctctatatgtttagtcgg
atatcgtgatagggttggaatctgtgccaccggggttgctggtaaaggmcgcggtgaagc
ttcgggttcattggtcgtttcgcccaaaaacgcggatgcagtgctccctgaagagtctcg
tctgcttccaccttcagattcagggtgtgctgagagtagtgaagggccatcattgggttc
tttattagtgaaagtcgatgttgttgctggggcacgtcgtcgcattcgcctgcttctccg
ggcttcttcagcgctatttcgtcgcctagaacggctgccctcagagtcattatcactcct
gagtccctgtaacatgctggcagcgcgatccgcgatgtcctcgcccttgggttgcgaatt
ttgtggggtatcatctttgggggttgcggctggttccgcggtcgtagtgctctcgctatc
ctggccatcgttcaccgttataccgggtacatgttgtccagaagcaagtcgtacttgatg
cctctccttcaatcttgcgcgacgtcttctgtcacgctgatctctagcctggggagcagc
ggcacgcaacttctccagcagtgaatccattgcaccatttgatgtgggcgaagtcggtgt
accagaatctataccgtttgtaagaccttggtttggccctcttgcgagcgaagggaggct
tctgtgcgccgcctattttcttcccaagagatgtttttctccttggatttgcgccactcc
tgcaagaaggtcgcaagtttgggaagaattcccgtcttgaattttcatctgtatggtctt
caccgtaaaacaccataatatcatcatatgtctggcttgtttcatcaaggtaaagctgca
gctgctccgcctttctcctggcgtctttcatgcatctttgcacgatcaggtttaccctat
cttgagggtggaacttctttgggtcgctcaggttgccagaatccaaactcatttgcacgt
tcttaatgttatcaatatatttctttgcatcaagctggagctgatcgacatttgccttct
ggactcgtattacgccatcaatatcgtcggtgaacccttcccactctggatattgatttc
gaacaatacgttcaaccaggtctgcaaaagtggactcattcttgtcatctttgaccatac
caagacgggccagagagctgagtttgaagccagcggcctgtttattagaatcattcatga
agttaccaatatcaagaatgagtccaagcacgttcatcaaagagacggagtcacgtaacg
actcgcaaacttgtcctatctcccgtaggctggaggatatatgatcgtattcttgctcaa
aagagagagtcaagttaagtgctacgtctatttctttgtttccaataatggttcaactca
aaggcagtctggagataaatttgatcctggcgagtaagctctkmagggtcctgctctcgc
tcagttgtagcag
>test_c66
gtactttcggtttgtwagtwgttggttttgwatggwcagcgtagaatctgatgatgcagc
aggacgctcatctggttggctagtccattcgctgacagggtttcgaacaacgttatcatt
atctctttcgacattttcactacgaaccggcacatttgagagtccatctttctcggaaaa
tttagctgtacctggtgatatggcaccagactcagagaggcgagattctgtcctcactgc
actgtcagcagtatggctgggaacggtagatgatcccataggtgtgccaattactcctga
catctttccaacactcgccaaagcagcccctagaccaaagccaatccctggagaactgga
ttttgcatctgaggaagcttgcctgtggaaatctggctggaactcctttgaattcctcat
ccggagatcctcaggtttcttgctaagggagttgactttagtgagggtattcgactcaga
tggggctagtggtggcttgcgcaacggaatcagagtctcttgt
>test_c67
tctttgccgtgaatgatatatactggcaccgtcttacatctcttccgttcaaacaagacg
aggcggtttggcagccagcaagcatgtcgtgcaagcttatatcaaacaccggctaagcaa
acgagccgaaacagaaacagccgcaaacaacgagagcacagcaatccacgtagagacatt
tgctagcgactaacctcatgattgaaatgttcccttaacttgttcttgagacggccgaaa
cctccatcaaccatcttcacaagccttcgccgcctgccagagtgtaacgacacgatggct
cttctcgtcgtctacgcgggattaagggagggaatgtagatatctatatcgcatatagag
gtaatgcggcgacatagattgaggagagggagagaaaagagggaccgatgacgagacgaa
gagaatgaagaggaagagaggaagatgaagagatatagagatgctgtaagatggagtttg
tgctagagaaagtggccaccagcccagcaacttttatacggaggagcaacccgccaccaa
aacatgttcaacccgcgcaatgaaaccgaccggtctcggccttgcagtccgctaaaaagt
tcccgtaactattgtaaaattgtcgtctaattaatttaattttattttactttcgttcgt
ctttttgtccttcttacttaaaa
>test_c68
gacattatcacctagaagtgcccatctatagagcgtccctctgagcatcaacaaacggag
aagatattcaacgtactcaacaccgccttgttttctaccttcgccatggttaatagaagt
gaacagacacaattgagtgacggtagatcgatcagccagagctatcagcctgtaccagcg
caagaggtgcaggaatctccagagcaatggcgggggacggcgagagtgatggaggggctt
tttcgctgcgttccggaacatcgtttcttcttccgcgcgcgagtccagaagaagaaaaga
aaaaaatccaaccgcaacgacgtcattatttctccaaattcccgcaagaacactcaacaa
gccaggggccgttggacagagataccagagcaagcacccttgcatatctcttcccgaata
aacaaggagagacaacactgcataatatcataatattaacgataataatataatgtccgt
ccagccgtcgccgtcacgcgcaacgccatcgcgaaagaccccsgscgtctcctccacgca
tccaaacacgccgtccatccaacagccacagggacaatcacaatcacagcaagacgaagc
aataataatcagctccttcgatccaacagccgcgcctccgtttcctcctccacagacatt
tgacattctcccgcccctccacgccctgctggcacgtctcctatcaaaccagtcatccag
cttcgctaccggccaaccgggggagccgggcctgtctcaatctacggagcagactcccgg
cggcgggatcgcgtcgttggacgggctggatccaaaatcattgcttacaggagccagtgc
ggtgaagatacgcattcaaaaggcgaggaatgcagttgaggagatgccggatattgagcg
gacgattgctgagcaggaagaggagatagtgatgttggaaaaaaggattgggaggctgag
aggtgttttggataatttcagagggagaagtgagaagcttgcgggcggattgtgtatttg
tccattctttcaatttgcggtttaaggacggcggactgtacgatagacgagcagtgttat
gataccaatttcttttctcmmwwttcgatttaccagacagtgaacttttttdtgattgat
ggtvcaaaaagtcatgcattaaatgtgagctagggcttcagaccaggacagccggtgatg
agacacggttgccatcgagatagttgaatgtacaaatatataaacaaaaacaaaaaagga
aaaccaagcatgaactaagcagaaagttgatatcatcccaccgaaaacaccatggattgc
ttgttgaagatccataacacatattttgaccggtcatcgctcccaaaaaaaaaa
>test_c69
aagcctggtgtacattaggaaattaagataaaaaaaaattagggggwtkkkywtaaatwa
acaatagtgcgttctgcagattatatgggttctagatagtgtatgtaatatacaatcatg
acgtcgcgaactcgggcttcgtccaggtagtaattgaattcaaagacagcggacataatt
gaaatagcagtggtgatgttaaaagccaagaagtggtatgtccaatagaataagaatgct
cgtccagcttcaacagttgtcattgtgggtaggtggctctaggtaccgcctaagccagac
tacttggcccaaagtagggtccatgatagcagcaaagtgagtcatttcattagtaacagg
gtatccatttatccattcggtgacttctgatggcattgctgcaacttggttatcgccgca
tagatcaagtgaaacattaagacagcaatccacagtaggtcccgattggcagcccgactg
actcaaaatgggctcggctgtagaataatcgtgggaagttgatggcttctcttgcttctg
ttttacctttttctcccacgcaccctgcatgtgggctcttcgttcgccgctgagaaaaat
gagatcatctaaatccaggggttcgttcgaggtgtcgattattctgtcatcatggccttt
gtcatattcaacagcttcttctttctgactggccaaagatactctcgctaagtcactgtt
ggtagcaaccacgaacgatgaggactcttggataacagcgcttctgtgatctttctcaaa
aacaatcgcagagttcccatcacacataatcaagtaagctgtccgttgtgggtacacggg
gcagattttccgctatccagtccaaagttgttttcgacgggatccttgatctcttccgcc
atagtattcgatcaagccagggccgactccggatatgatctaagtctggtgataggatgt
attttcgaagcagtgatgatatcgaccgtcgcatacctagtagcacaagtagatggctcc
cgtaaaaacgataattggccaaaaatctgcctgaattatgattcggacggaaattcaatg
aaatgcttagccctctcctcacacctgttagaacaccaacaaagcccacgtatgttacac
ttgttgcaataacagtgttactctcgagtccgcgaacgtactcaagtttcacaatcaggc
gacggagatcatccatatcccagtcgagagtacgaaaatgaagcattttggaatcggtat
cgtgtggcagttttgtcaagacagccccgctggtgcatcccataaggagatcgagaaata
cgtttagagatacaagaatatagagatctatgcctgtagctctggatattcctttaatct
cttccgtctcctcgcgggtatatagtttccttagcagaataggagcgactcggtagaccc
atttttgggagatgatgccgtccagggaactgacaagctcttcaaagatgtcgatgagtg
accttagtctctgtcgatataaagaagctaagacaacgtatctttctgaaggagggagag
aaagatctatcctgaacgttggggggatatcacctagctctctgggacgagccatgactt
aaaagagaagtgttttcaggctgagcatgggttggacagcagagaacggatcgttgacta
gcaataaaagagcactcggtgaatataatggttatatacctgtatcctctgaaaatagta
ctttgtggtataggcagcacttaatgagtcaaatcgtcctggagagagtgaaaagctagg
aggactgcctcgttgtctcacgcgagggataagggcaaagtgtcactcctacccacctga
caccagcatagccatgatgtctagtgccatccagttaccttcaccaggcagcatcatact
agtaattccactgcttagtagcgagcacggctgcgaatccttctgcgttctgtcgtctgc
ttcgttgttcgcttcttcgcaataataattaaatagatgaggctgagtattcacgtgacg
taactctatggcacggataaacatttctcccactgccagttgcgcccaacggccccaccg
actcttcgaacaaaattcggtatttcgcaggcaaaaatgggccatcaaatcaagaagccg
ccgtgatcttgtatgttcggaaaccgagatcagtatatgcggtttatggaattgtcactg
acattatatataatattattagtagaattaagtactatttaagagctctatctttatggt
acaattcacagctgtcctgcgtcttagttggttcctagggggcattgtccagcatcggaa
ttaaggtttagtccggtccatggatctttggtttccacgtgacgctcatcgtttacgact
tccgggtggttgtctgaccttgaaggatattattactcgtgtccattgctatgtcttaaa
aggagataccatagggattgcatggcctgtaaatgtcgagagctgcaacccccaatccga
ctgaccacaatggccgacaccggcgccagggaagggtctcgagtcttcttdccgacgagg
agagtatagaacgggagtatgacttgctctcgtcttatgctgatacaacagattactact
cccttctcgggctgtcgcgcgatccccctcctaccgatgctgcgattcgctctgcctacc
gaaccttgacattgagcttccatccggacaaacagccgtcgcaccttcaagaggctgccc
gaaagcacttcgggaggatacaggctgcctatgagaccctcatagatccgaagaagcggg
ttgtctatgaaatggttggtcggttggtcttgttcctaaagtacgtttcttggt
>test_c70
ggacttactacaataccggtacaatacaatagaataacccggagtagatatccactggcc
ttgagagctgggggacggatgaaaagtcaagagcttacttccgaaagcgtctctggggca
gttggagcatgatgcgtgcattggtgcttgacaccgcaggctggaagaataatatcatgc
tggataaagagaccgggctcgatccgccgggagtcaagctacgagctgctcaaggttttg
atgcaacggattttcttcatcacaggttactggattttggaataaaataattggaaaacc
tggcaacaataggatatgacccgacaaatgcgtattcagcggcatacgactggaggctgt
cataccttaacctagagcatagagaccactactttagcaggctcaagaaccatatcgaaa
ccgcagtgaagctcaacgggaagaaagtggtccttgtctcacatagttatgggattctac
wrgtagctctattcttcttcaaatgggctgagcacaagggctacggcaacggtggtccag
actgggtcgatcgtcacattgcatcttggatcaacgtcagcggctgcatgctgggtgctt
ccaagggccttacagcagtactatccggcgagatgcgagataccgcccagctcaacgcct
ttgcagtctacggcctggagaaattcttgtccaaagaagaacgagctgagatcttccgcg
ccatgccgggcatttccagcatgttacccaagggcggcaatgaagtatggggcaaccata
cctgggcaccagacgacttccccaatcagccggtaactaacggcaacctgctgaacttcc
gatcaaacagcactctcacagctgcttcaaggcataatttcaccgttgaagatggcctag
cttatttgtacaatatttccgaaccatggtatcgcaaccaacttgacgagaactactctc
atggcgttgctcacacggcagccgaagtcgaggcgaacgaaaacgatccccgtaaatggt
tgaatccgctcgaagtccgccttccgctggcccctgatatgaaaatatactcgttctacg
gcgttggaaagccaacggaacgaagctacttttaccgcgaggaagttgatcccttgtcta
aactgaatttgaccatggacacttctgtgatggaaggtgaaggggaaggacacgttgatc
ggggcgttgtgatgaatgagggcgatggcacggttaacctacttagcttggggtatatgg
gcactcgtggatggaggattaagaggtataacccggccgggataccgattaaggtgtacg
agatgcctcatgagcctgaacggttctcgccgcgtgggggtcctaatacagccgatcacg
ttgatatcctgggccgagcatctttgaacgatttgattctgcgtgttgcagggggtaaag
gcgattctatagaggagaactacgtctctcgcatcaaggagatagctagtcgggtgaaga
tatatgatgacgagtagatatatacagatgtctgccgtttttcacatgatgcaagtgcgg
agttggacagttgcttggattaactcagccccagcagttgatgtatatatagatggcttt
tccgccacgcaccgtagccagatagctagggataccatactttttaatgaaacgaataaa
caagcggagaaaaggagaagggcaaagtcatgttctcgtaaaatcagtggattaagtatt
atgataatacaatacacgctactcggcagatatgcaagtagccgctgggataaaataatt
acatcatgatcaagtcaagtcaagcaagcagtagtaaccaagcggctggcgaaagagggc
ggaagccggagcgggaagaatgactgccgggaatatcgcaaggctaaaatagatcgctcg
cttgcaaaaaagaataatggagcaaagtgtaaaaggtgaaaagttgtaagggggtataga
tccgcatgtgcgtatgtatgtgaggcatgtccggccaacacacttgctgcttgctggttt
gctctctctctcatttgcacttcatgatagaaccgcggtgtgttccctctgtcggcgtgg
ttgtgattattcgcatccgtgtttcaaagctcggagctgtatattctgcaccctctatgt
ccagggacaaccacctcatctccatcctcatcctcaacatcgtcaaccgaccaacctccc
aacccaagaaaaaatgaaaagaaaaatgaaaacgactgtgttcaaagcgaacgtattccg
cttagatagatttctgcagtccacagagcgaatgcaaggaaaaaaaagtggtataaccgt
caccgtcaccatcaccgtcaactccattaacaccgatccaaaatgcccctgttggcccct
ccatccgttccaatccaattatgcggtccggtaagttaggcacttttgtatccaaaaaga
aaaacatatgtatatcccatctcaccctgcgtggtaagaataaagcacgcaggccagttc
aaaagggtagatagtatgttgatatgtgtcgtgcatcgtatccaagcgatgaatgggcgg
gtaagtgatatttaagccgagcccgttctcgaccgtttccaaccctttctgatctcccgt
tccctgtccggtcgttgatattaaaacattatcatatcgtatgtttataagtttgttcct
attgtttttattgttgttctcatctcgaaataccgaggccggtctcgaggtctgaagagc
gtttaggaatgccgtctgcctcgccgccccatgctgattgttcgtcgactgggcttaatg
aaccggaagaaatggatgagctggacccgactgtccactcatcactgtccatctggaggc
catcagcaatgtcatagtcgtacgagccaggcatgttcatttcggcactgccgatttcga
tatagtcgtagtcccagcgagtgaacttgtcagcctgcacgcgcgggaggaagcgggact
tgacgtagtagaatgtaacagcagcaaggagaccgccgccaataaggtcaacagcgtagt
ggtgggaaaggtacatcgttgaccaccagagccagacgacgtaggtgatgaagaccggct
ttagttttgggaatgcatggctcatgaagagagcttcgaaggtggcatgacccgcatgga
gggatgggaaggcgccaaagggaactggagcggcagagaagccagaggtgtacagatcaa
tgccgaacaaggcatcgatgcgtgctagaccaccagggtctcctggcatgccgtagtggg
ctggcgcaagaccgtagaggttttcataccaaggtggagagcaagggaagaggaactgga
tgatgacacctgcaatgttcatgtatccgaagctgcgagcaaagatgggggtgatgccgg
gcgggccaaagatgaagaggaagatggcgcagacgacgggagcgccgtaatgcatgatgc
cgtagggtagccatgcgagcaggtctagagcggtagactggtgagctgagaggatgtttg
acaagtttgcgccgtagatgatgttttccagggcaggcaggacgcgaacccaaatcggcg
gccgccagtcactcgggatgaattggcaagcatagaagaataccaaccagcaaattggcg
gcagaaagggaagaaaaaactggcaggttattggcatcagcagcgagcttatcaggccta
gggctacgatggtctttgccagtggtcctggcgactggatgatgcagagggagaagatgc
caagcacgaccagcacgaggtactggccgtcgtatatggtccatctatgggcctgcaacg
ccttgagggtgtctagggcgagaacgaagtagagagccgtgtgatggaggaagaggcgat
gttctcgaacgcagtttggacctgatgcggcggcggaggcgtgaaggaaaaggcagcaga
agttgaagcgagcgccatggtatcaaaagacggcggtttcgtcgaacggaatggtccgtt
cctacgga
>test_c71
ccgctgaggacgccgagaagactgcacagtgcctggttcaaaagggctgctgaaccctcc
gtcctcctttcatacaacaacaacatcatcatcatcacaacaaacatctctctgtctggc
tcttctgcttccatcactctcatcaccatcatccacacctgataatcgttcaaaaagcct
ttgaaaaggagaaaacaggtaagctaggatctcaaagtacatgttacttgcgaagtatac
acggttctgacgaggattcgggacctgcagcactttttccaccttaccaagtacaccagg
tagaacctccaagatgtacttcaacgtgagtaccttctctatcgttctctctggctccct
gcagctgaaacctgttctggtccactgacgtccttgcaggtttacctattgtaagtcctg
gtgctccgatgaagccctcgccaagtaagtataccttttcattcatacgtgtgggaccgt
cctctcctttcttcaaggcgttcgagggcgacacgagtacccgaaagaatgcgaatgata
gacatgcatatcttccttctttatttgagctgttttgctaattccggaatctccagggca
aaggagtcggccaagaagactggcggcaccatccgtcacgagtacaagctgattagagga
ttcacgtaagagagatccttatttccccctgctccttgtcaccagtggtgaaatatacgg
tcgaactgacgagatgcttcgttgaaacgcctagtgtggagtaccctaatgaccacaacc
ttgatgatgtcctcaagtccaacgaccatatccacgttgagcaggatggccctgggccag
ctaagaaggtcactactacttcagccatctgaaggacgaccgaaaataaacagatgacag
gactaccacattcgctcttcttattttcttatctaccccctctgtcgtattccatccgct
cagatcgttttctctgtcttcccttggtaaactgatcgaatgggaacaaaaaaggcgtta
tggtgcggacttacc
>test_c72
gtttaaacgaaaccttaaagaacgaacgaactttaactaacccgtaacttaaccgaactt
acccgactaacccgtaccccaatactagacaacaactaactagggggtgaagtggctcgc
actgtcagttggccggcagttgggtggtgagcagaggcttttgacatactcgaagttgat
gtcgtcgggtttttcctctttcggccagacgaaagcgtctcgtgatctcatcggcaaaca
agaaaagggagggggggggraggtcgggaaacgagacgaacatcagcttcagacaagacg
gcggagatgctatcattgagccactatgcgagatgtccaagggatgagacagctttacac
gatgaaaatacaaaatactgttgcaagggaagtgaacccacctcgcctgcagagctgatt
agttaactagtacttacggagtatacgaaagtgaaatggaagacccatcctgcaacatgc
caggctccccatcccaacagcggccaaagtacggagtcaaacgctattctctgccagttc
ttttacacacgctatagagaatctccgatccatactccatagcttacggatactactact
gatgctaaccaccaaccaagcaggaaagacgggacatgtgcatctggtcagtcagttctt
caggcaacaagaaatccatgtaaggacagcaggcacagaagctttgcttcttttatttta
agtcttttcctaagttctagtagtaagtggtcgtaaagtcctaaagtaagtaattcgtaa
a
>test_c73
gaaaagaactaaagtagaaatgcaaccaaaanaaaaaaaggaaggaataccaacgaaatg
atagaacccctggtataatgggcggcgcggtgtgtcgcttgctgggtgtatgctatgggc
taacaaaagggcgaggcgtcgaggtcaagcgacgaacgggcgtaagggtgaatgcatggg
tggataggtggagggtgcaggatggtttaggaggagaagatggcagtgagccaggaggag
cgctttttacccgatgaaactgaagtcgtacaatagatatatcagaacatagcactgtat
atagaacacacagagagatactgtcttgtctttgttgttttttcttttgtttatgcagtt
tgatccgacataccaggtgtatcggatgatcgacggcctgaagaacgtctatcggactgg
ctgcccgtggagtcacgtttgccaccggcacgggcagcatcatcgttagtatctggggca
tctttgttctcttcgacatcaccgttgagcggtacatgttggtcgtctgcagagttggag
tcgagttgctctggctcctggttttcgccgttggcggcaatcgtctctggatcgactggg
aggagaccctgcatgcgctcccagacttctcttcgaatgctctcttctttctccttgcgg
actcgttcgagctcctcgaagccgcccgtactctttagcttattggcgcccacgaaattg
cttagttccttttggaactcgccgcctcgccggctctctagttctttctggcgtgtcctt
ttcggctcgctcaatggcctccaggcgggattcgtggttgggttgaagagcacgaacttc
accgagcacactgtcctttgcatcggtctagggtcgatgttcgggttaagagtccgtgac
acgttgcgtacggcaatgttgttggggtttgatcccgaactttcaagagcttgttgtttg
gtagcctgctcaacaagagcgaaggtctgcgtggccttttcgaggtcgtcttctagatcg
acggcgagatcctcttgcatagtcagctggtctcgctcttcgcaaacgagttggagttct
ttctcccatatcttggtccagatgggtttctcgcgtttcaggaagtcttgcatcttcttg
agctccttggtcactgcactgatatctcggccaacggcctcaagctggcgtggtaatggt
ctgactccgcgagtgaccacatccttacgcaggtcttcgacaaggtcttgcaggtcatcc
acacgagcaactagtttctcggattcatcagcgagttctttcttgcccgcctggacacgt
gcgtggccggcgccagagccaccttcgaacgatgggacgactgcatctacagccgcagac
ttgacctgttttgccttggctcggatatttgccatggacgaggtgatatccgacgagaag
gtggaataagtctggcggagagaggcaaggtcgtcacgcaaggcttggatctcagcagtt
ttgcctcctgcgccgccagcggccggtctcgagccaggaagggctgcagacatgccacca
ggagtagcaagccgtgatatctcctttgaggtttcttgctggcggtcaataaggcgttgg
atcgaggtgccatgtccgtcaatgacatccctgacgctctcgacgatgcttcgaatgcct
ccaacactctcgtcaaaatgttttctaacttcatccaaaacctcgacattaagcacaagg
acggatctatcttyacata
>test_c74
gggttcgaccatcaaggccaaatccaccaaggccaagtcaagctactccagccactcgaa
gcatagcagtaagaacgatcgagaccgctgcatgcgcaccattgaggaagactacggcta
cgacttcgagcccagcgtgcattcgtccgtccactcggctcgcaacatccccttgcccgc
cggctcgaccacgaccgtctccaagctgtccatccgctccaaacactcgcataccagcag
cagtcatagcaaacattcccatcatgagtacgatcgtgagcacgaccgtgaccgtgaccg
ccgctcatcagcttcgtctagtcaccgctcttcctcgcatrctacaatacaagatcccgc
tcccgcctagtgtagcgggtggtagtgcgttgtacctggaggacatcgacgcaggctcac
acgtcactccgcggcccatcttcgagaccgcctcgacttcatccaagaagtccaagcata
agcggtccaagtcgagcagtcggtcaagccagtcgggccattcgagcagtggacgcagca
agtttgacgatccggtgctgccgagtgatagcgtgagccaggtcggcagctgtgtatcga
agaagagcagtaggagcagaaggtagttgaaatacctttccctcctccgttgcaatgcat
gcatattcaaggtgtcggagtaggagtatcgagtatcgccgtggtgggctgggatgggag
gcgatggggggagttatttcctttctgtttctcttttcatttttacatatacatcccata
catatttgagggagtttctgttgtttcatatatgtttgtgtttcgttatactgatttaga
ttgtctactatggtgtactatgatcgagtactttcagcatggccagcgaaattataagaa
agattaatgagactacggcatttaataacccgagaattttttttaagaacgtagcaagcg
ttaatatttcttggttggcatgggcagacgtaacatagcataactgacgtagcatgattg
caccgatgaaaggggggaaggggggttatgtagggggatagggggacaagagaaggaaga
tctgacgcccacaaggcttgtattccaggcaaagagcaagaagggtgtggttggagacat
aaggtaagaaagacggaacagagaaaaagtagagggatagttttgcagtttgatttcgta
gcagacaaaaaagttattgcatgcttcgacgatggttgaaccaaacgacatatggaagaa
caatatacgaataatcgcctcctgttccgttcccgtcactgtcacaccactgcaccgcaa
cgtctcaaagctaatagtaagcagaagtaggcagtaaagtagaatagggcgaactcctcg
gttaaaccatgcttcaatccatgtaaacgatcaacgccttattttctcgcacgagtttac
aacaaagaaagggaagagaaaaaggtgtgtgtgtatggctcaaagtggatggttgcgcgt
ggagggcagggttggtaggtaggttttggtactcaggtagtccgttggttgtattgtatt
gtggaaaagaaaagatgaagaacagccccctagtcatagcatcatagggagtcaagggta
tcaaccaatagcatgtttgcgtgtccactcggcggcgattctctcatattctccgtcctt
cttcttgtacagatgagctatctctggaacgagcgggtcgtctgggttggggtctgtgag
catcgagcagatcgagagaaggacctttgatatggtgagagcgggactccactggtctct
caggatgtcgaggcagatgctgccgtttgagttgatatttgggtggtacacaggcgtggt
gaagttgacctttggtggcttgaaagggtagtctgttgggaaatgtatggcgaggaagaa
gacaccgccagcgtagggactgccctcgggccccatgatcgtagcttgccagtgaaacag
atcgtctcctatgggaccagcagagcaagaagaggggggatcacgtcccaagtctgtgag
ttccttgttgatgcgcttgagggccatgacggctgtatgaacgcggagtgtctgatggga
gaggagagagcgagacctggagtggtcgtggtcgtggtcgtgtgcgttccggcggtggtg
agttttttctcttcggtggctgcgggaggagcctcgtctatcgtgaaggtgagttcgtcg
tcgctgttgattgtttttttgt
>test_c75
ggtaaaataaagaccgcacacttaccctggccgagactctggaggaggtgtcaaaatgca
cagacaggctaagtcaattcggtaggtctcgaagcttactcaaaatcttcatacatctcg
aggtttatgtgaatattcactaatctctaccaacagacatcttcgaacatccaattggga
ttcacctcgataagccgtcacaaaccgamcmaagacaactaactacctaaccgaacctac
agacaatatatcttgctaccaaagagaaatwctaggcttcttgtgaaaaccggaaccgac
cttggaaacgcagaaggatcggcatatgcaaacgtcctctggagaaatatccttggtggt
gcagaaaccttgaatctcaatgcttcccttggcacgcgcacgaggtcatcttaccaggcc
attttcgaaaccccgattcttagtgatcccaacttccgatgggagaccggtgtcgtcgcg
agtgatacaaagaaaccctggtcaagccacgaagaggtgttaaagggcggctggaccaag
ctccggtggctgaatggccatggccaccgacaagagctggctctcaatggcttctggcgc
caggtcaccggtttggctaccgatgcgtctttgggcgttcgtgaaaacgccggagatagc
gtgaagaccagcatctcgcatacgtgggttaacgatcgtcgggataaccctattctaccc
actagaggattttatgcaaagactctaaacgaactggctggatggggtcccttgaaagga
gatgtatctttctggaagtcggaagtggaagctcaaacagcgattccagtccctattcca
ctagttaagaaagattgcggaataagtttcacatcgagcttccgtgccggcctcctctac
ccgttgggccttgactccgaccccaagcctcaactctcgaggatcaacgaccgcttccaa
cttggaggaccaacagatgtccgtggcttcaggcaatgtggcctcggacctcgtggcggc
tcagatgcgctaggtggtgatgtatatgctgctggaagcgctaacctcttcttccctctt
ccccgggttggcgcagacaaacctttccggctccaagccttcgttaacggtggccgtctt
cttgctctgaaaacaccctccggtgcagctcccactacccatgccgaggttcgggagagc
gtcttccatacctttagcgagcttcagaacggcctcccaagtgttgctgccggagtagga
cttgtttatgcccatcctgccgccagatttgaactgaacttctcgctgccgcttgtcgtt
aggaaaggagaagaaggcagaaaaggccttcagcttggagtcggaatcagcttcttgtag
actacctgtatctaactatttctattattattttacttatttgttttaatttaaaaaaaa
>test_c76
accaagasmaccttaactacccaatacaacaaggactaccgaaggtaacggagctgagcg
acgatggccatggatatgacaacgttgacgctgacgacatatcacctgaaatgaaacgag
aaatggaaagacgtcgattatccatggaggaaaaaagggttgctgaggctgctgcccagt
atcgctcacagttgaacgagcgagaaggaggccccccgcgcgctgtgggactaggtatag
gaagtggcggtagagctgctgccattgaaaacaaggttcagtctttgttgaaggagacgg
ataaggcaccacctgtcaagtacagcta
>test_c77
aggctctcagatgggaatttgtcgtcggacaaagcctccttcgcctgttccctttcttgt
atctctactttataccccagaacgcctttattttactccgggcggatggtatcacaactc
ttttactcacattttgggtatgggttcagatttggagccttgtcagccaggatatccttg
ggccacgtttcttcgttcccaaaagttgggtaccacctgcgtacgattaccatccaatcc
tgcgagacacgtctgcctctggttctgctgaggacttggaggttggagatgccttaccga
tatcttcacttcgtgctgagcagagtgagccgacgtcaggcttgcgagatggaggcaagg
agatagactctcgccaatacaggagggatttcagctgtgcgatatgcatgcaggatatta
atgtcacagttgttactgggaacgatcctagcgcgggaaccagtgtaacgacaggtgcca
cgcacctatttagtcgacgtgcctacatggtaactccttgccgccatattttccactctc
aatgtctggaaacgtggatgcggctgaggttgcaatgccccatctgtcgagagtcaatac
ccccaatctgatcccttgattgttcctctaacaccattgtactatataattttggttagg
tccgaataaatactcgtagtagatgaaaattctccgtatttttgatatcattcccacgga
aatgatacagtctctcaccggtatagtaggtaattcaggctgcattttcgttgcgtgtgg
gtatcatgactcaaaactgcagccgttgaacatttatgtctgttgagagtatatatacac
aacattgtaagcaaaatgataaaattaggtatagttatagcgccacgaccatccagcaaa
caacagggcaccgaacttttacctttggtacatccctcttagttttagcatgagtacaca
gatagggaatcaaggcagggtcagatctaagtattcagccgccttagaagggtaaaagac
agaggatatgtgaacatcattagcacgatttgtagctaatgaataagaaacatgaaactt
caaaacaatctcggagacgacccagagtcacccaaaggtttagtcggcttcctccaagga
ggccttatatgcctcgatatccatcaaaccatccagctcactagcatcggaaacctcaat
cttagcgaaccacccatcttcctcgggcgagtcgttgacagtctttggtttctcctccag
aacagtgttgacctcgatgactttcccgctggcgggagacatgatgtctgaagcagactt
gacagactcgacagcgccaatgccatcaccgcacgcaacctcatcatcaacgcttggtaa
ttcgacgtaaacaacatctccgagggctttggcagcatattcggtgataccaattgtagc
ggtcttgccatcttccaaaagctctatccactcatgctgttcggtgtatttctttgctcg
aagcaatgaactctgggagaatggccgtctgatgtttggctgagcggcatagcggagagc
ggaagaagctcggaaccggggaacgctgagggcgcttcggagaggagcaatgagtcggac
agcggtggcagccattgcggacgcttataacgattacacggcttcttttgacaaccagaa
caggatgctagacggcgctaaaaaagagckatg
>test_c78
ccttagccttccacaagacaaactatcattccctgaactttccgacatagctcgtggaag
gctaaggcgactcaaaatataggagaaagttctgcccgtcattgatattaccgtcttgtc
aaattgtcacgagggtggaatttaatgttaggccacggagtcactttcctgctgactggt
attgataatatcaaatccttgctcagcctaagttgcggcaaagccgatgcccgggtagat
ccagtcattggttatgtatcttatgaccatttcaaataattgggttggtctctatatcgt
tggaaattcactgacacataatagagttcttttgaccgagtaccggccctcagactagcc
ttcacataggctgtcaggcttgctacggaaggtgtcgataccttgatgcatgcctgaacg
tggatatccactacgggccaacataagcaagaaatcatgtttcccactcatgggaagggt
gggaatatcacacgtacagcggtgggtccctaggccacccgcctacgaagttgatgcaaa
gatcgatctgtttcttgcgaacagacctctaattatcaccccaaggctgtgtttacctta
gtgcatgattattggttactgcaggctatagctggatagaaggatgagcttcaaaaactg
ccccagatgaatatatacctgggttagctagtcttggattgatgcatggctgaaataccc
tagcgaaaggtaaggactgacgacgaagtggaacctgaacgcacccgttataacgctcca
cgtattcagtcagggcagctcggaatcgtgaatacccatttcctcgatttaaccccgtcg
aaacattattactgccattattcgaatctcccagtgacatggacttgggtcgttcagtta
ccttccctttccccgctagcttggatcaaaggggaaggaatcacgggccgctgtccacta
aatcgccgaatataggatcttcagcgggccttgatactagctgcattctcctgcagccat
cagagctatcatgactagagaatattccgtgtttagcctacattatcttattcgtatggt
gtacggaaacatatctatatccgatcccgacaagggctacgactgctctgcatgacaaac
tatatattcgaagcaagctaacgcaggagctgacgcaaagcacgaagttggtggatcaga
tcacctcttcacggctgaatgtgtgatgcatgcaacccattgtatattggaaatatttat
acacagggttcgaagaaactcagcactcgcataacacagtttttaaacatattctgaatg
atattattgacgaggcacagggccgagacaggtttctaataatcactacaggggcgtcca
gttgaacaaacggcaaagaatttgtacacggtcaaaactcccttagagagaacgctacga
tctgtcgacatggccgacctcagtctacctgccaaaaagcagtccaagttcgtctcacct
cacggcattggttgcaggtcaaggtggagcagccattgtaatgtaacatgcactcctgaa
aatgaaggattatccgccacaactatcacgaaaacatgtacttgcatcaatactaataat
tatggctctatatggggcgcgcccaatggccaatggagtgagttttctgagttggtagtc
ttcctgacctttatattactggaaatctcgtcctcagcaagagcagaaagaggattgctg
aacttgatcaaagctattcaaccgaatcggttcagtgagagtcccttacagcaaaatata
taatatatatacatatcactccctataccagcccattgggaggcatcgtgacccccttgc
agcgtcaccaattaaacggagagtggatataggaatgctccacgtatttcgaacaacagg
atcaggcctggtaactaagaaagaatgtgtaaagagctcccaatattcatacctcatgtc
ctacgtgacgcctacgtgctagcatggagatatgcaataaaaggttttcagctatagtta
gccagcgtgggttgtcgaccccttcagagtgatttgccttgcagtccctgccatagcagg
gtctcgatgtgttcccggtaactatcgaatacgtgcaccacgggragaacgggtagtccc
gaatctgggagattcaatacccgccctgttcgtcccaaaacaagggtccttcgtgcataa
gcaggatgccatacgaatctaatagtgagtatgtctgacgggaatggacaggcatcccaa
atcgagagattcttccgagctcggattctacccgtaacacttgggaaccctcaatgtttc
gttttctatcgtattaattgcaggccatgcagctgcgaaggaacagaactacctgctgta
ttattattattattgcatgctgacaccggagacatggattagcggtgtagtagtgcgaag
tttgtctccttgtcagcgatcaagcgatcaggggttgtttactgggcaaggtcaacatca
gcgttggtcgtgaagaatcgcttccttggagcagttttcgtgctacggagcacagaaacg
agcgtacatatatggacggctatcctttagggaagcgagattatttgtagtcaggatttt
tattattgtttggcgtttcagttatctttaactcatcaaggtaatgatgataccaggtga
cgctgattattatcatcacacacatcaatgcatggcctcaaattcagggatgcatatttt
gtgttggtgtatcagcctagggtaaaagcaacgcaggatggggggcgattatagggatag
gatttaaggaaatcaaacgccagtttcgtcggacaaagtgtgaggagaagatatttgaat
cacaatcccttcttccagtacttccctctcccttcttttaagagctcgcttacgatagtc
tcatgcatcgtatttagttaaagcctatgac
>test_c79
acgacgatgacccgcctccggtaaattacaactgctggtggaccaccgatacgccaattc
caaaatcaatcaagtcacctgggtgatgatgatgatgatgagttccagaccaatgctgga
tttatagaccgagagtccgacaagcaggccttgttaaacaacgctagaccaccgagctcc
atcgcctctgagatgcctactacgtcgatggcccgtggagatcctgaacctccaatgcat
gacatgttttggggacatatgttcttactttgcttgagtggcctattcgctacctcgttc
attgtatatcttcacactacagctcccactaaactcccgctcctcggagacaccatctat
gccactctacactcttctttcggcctcctaggaacatatacaatcatctcaatatttgtg
gccttgctctggctagcgctgttgcggtcctatgttcggcctctggtctttaccatgcta
attgcggttccagtcatccttatttccttctcattataccctttcatttctagtttcaaa
ggcacctggcatgggtctagtatccaggataaggtaatgcgctgggggtcgatagtgcct
gcggtcatggctgcaacctggatctactccgttgttaagggcagacacgcaacaggcaag
gcaattgatatcctagaattctcatgtcgtatattagctgcgaacccggcactgcttctc
ctaggattcgccacgatagccctcattgcgctctggagttgggcatggatactcatgttc
acccgcgtcttcctcggtggacatctcgcatctggaggcaaaagattcttcatcatcgat
atcggtacatggtggctaggcgtctactttattcttgtttacctctggtccctcggcgtt
attgcaggcatccaacggactaccactgccgccgtcgttagccagtggtatttccaccgc
aacgccacgccttcgcctacatctcacgacgtaattcgtgctgccttcactcatgccctt
actactctgtttggaacgatatgcctttcaacattgctgtcccttcttgtccgcattcct
ttaatcgtcctcccgcgccgtatatcatctatgctatcattagttgcctactcttgtgta
cccacgccaattgccgctctcaccaaccctctcacattaacatatgctgccattcactcc
cagcctctagtcgcttcagcgcgcagcctcaaccagatggtcttcctagccccctcagcc
gcaacggccatgacgttccatccacgaacattctccgacgcaagtcgtacagactaatta
actcttctactttaatgccataccgtctggccaagatgcttctacacgctacccggttca
tgatgtctcttgcccttggtttcgggggctgggtatctactgcccgtagtctgcaggtct
ctggtgcagatggtagcaagggctctaccatgcgtggcagcttgtacgcctacattgttg
gtttgatcgcgggaacgattggatggggcgttctatctgccatggaaggagttcttgccg
gcgtcgtcgatgccgctgtcgtttgctgggcgagtgaagtcggcagtgtacgacgagagg
cccgctactgccgtgaggccggacatctatttggcggcggcagtgcggaccgtatggata
tagaggacaggtcaccgcggtttgactagtggttgtagtccgctgacctgctcgcggggc
gtcacctcccccttcykttttrgamtcccgtctttgaaatatacgggtgtgtcgaggcta
ttgccatcattaggggtcttctttgatttgccatgccatgctttgctttgcttttgtttc
aattatgktatttttttgtttaaacattgcatgagcgggggagtacctgtaaatacagct
ttgcttcttttttaagccaccatgtctttagtgtcattattcacccagaaattgaaaaag
tatcaaattatcactgtttatactacttatatatctacgagcatgttagttggaagacgt
agagacagagagatcgaagaagtattatcatatctaaggtcaacgtgtggtaaataatac
actcactccagggagtaaaagaaaagaacagacaacaccatcatttctgaggtcgcatat
tcaattcatcgcagaaaccatttttgttttgcccccttttcatcctttcttcacaggcag
ataaaataaatcagcacccagccatccgtcctttcatccacccccacgccctgttgcgca
atactccaggcaaaattaacagaaaaaaaaggtagaagtagataagttggcaagcaagta
aattgaaacaagtcatcaaggacggtacgagtgatgaaaaggaaaaggggggtaagtaat
tgaaaaggaaaggaagtaaaaatagcgctggtaaaacaagcagtggcagcagtaagcggc
aggtctgaagggcagtgatctttcttggtatcgtgtcattgattaaagaggagaatgggc
aaagaaaatattgaagataaagtaagcaggccgaagcaatggtatcgagtgtttgaagga
gcaggctgaaaagtaaagtaaataggaaaatatgactgtagacgtaggctgatgatggct
aggctaaatgagacgagacaagatcaaaaggatggagaacgaacggggaaacggggtatc
aggccgtaaatctcagggagatggatagaaatattctaataatgcgtaaaaaaaaaaagg
ggggrrgggggcgtgttagagaagagaagagagaacggttag
>test_c80
gccatcattgccttcatcgacgtaatcttcatcaccacctgccacaggatcacttgataa
atgtcaagtctaccactatagaaccatctggtatctgggacgcagaaggctcattgttct
ctgcagtgtcctgcccaccctgcaacgataattcgtcttcctgtgacgggggtgaagttg
attttgcagccgggtcctgcgtgcttaaggacgtattggcttttggtaaagacgaggacg
gcccagcaggcttgtgggcagctggcggtggctttaatgaaactggcgggcacggagtag
cttctgcaagcagttcttccaatgacggggttggatcattctcagagtagattgtctatc
tcataaaatggattgggtacgagtgagtttgggttgctatcaccactgtcatcctcatcg
tcatcagtttcatccggatcgttcggcagctctcgactcttccccttctcatttccgttg
gtggagccttgcgcagatatccaatcctctagagccggtgaaggtgacggttttgccgtt
tctgaaggagttggagatttacgtggtcctggttccgccggagtttcttctgttgctcct
tttggaggcgagtcatgatcaaagccagtgaatttaggtgattcgacaacagggctatct
tcacgcggccctgctgcgtcgtgcttctcggcatctcgaggaagggcaacgcttccttgc
acaatagtttggtcctcggcactttgttcgcaaacagtcccctcactgtcatcctgccgc
ttatcttctaaatcgagacaactgtcttccacgacttctactttgtcaggggtagccaac
tctgaattcgccgaagacctaaacccagcgtctctaatgagctgtgatatttcccggcgg
ctaggagaagaaacttggatatcctctggctgtgaagagttaagggttggcgcattctca
gtactgcatgaaaatagtaagtaaatatattacacggtacaaggggttataacattacac
caacatgcgaacattttgcgtctctgccacctcactggcgagatttatcgattcatctgc
cagattctccagcacttgctcctcttgaagtctcactaattcctcttctatatctgcaag
ttgctcttgtaattcacttgccgatgcatgcggaggagcactgatgagttttgcgtcaat
gaggttttggatctcaagttcccgcagcccattgtcttcttcctcgatgtcatcgaaacc
aggcatttcgaactttgtataacttcgtggttgaccgtcattggcaccgtcgctttctac
tacatctcgatcgcgcttggcaagacggaaagtgattgtattggtagagttcacgttttc
cacaattgcagtgcggtaggaagacacttggggctgccaattcgttagtcctttggtaaa
cgttcttagtcttgtttaaattactaaaaattcgtc
>test_c81
acgttagaattaagacggaacaggtagtaggtagaagttgtttggccgcacaactcccgt
tgcattgacgagagaatacgctgatgaccctatgcaaattgtctcgtctgatagcaatgc
agcgattcacaagcacaaggacatcatccagcgtaccccacgctcggagacaccaggagc
accgccgaagggacccatgccatcccatcgatccactccgttgtcccttggtctagcttc
ggcccaagaacgcaggggtattccaaaatccacactcatgggccacgaataccagccgat
tccctttgacccttcacctccagcccaaaagtacgaagagtatgaacaaactccgccttc
tccttggtcacagtcgcctgctccatctcctgcccctctcctaaaaccggacgtcaatcc
gttctttgtcgaaacgtataatgaagtgaacgaagatgcattcgcctcgagtccgccgcc
gcacgattattcagaaacggcgcccttggaggccattggtatcgatcgtgcaaagagcgt
catccacattcccctaatccattcttcgtcgtcacgacagggaaggtcggatacgctccg
ttttcctgttgctgtcatatccctcctagctcctataattccatatccaaccaatctccg
aaactctctagcgctactgcttcctcatcttacgacctcattttgccttgcgcagcagta
cagtcagctagaaaaacaaagcacgagctctactgtcgagcgatatggccacctcttggg
tctcggcggtaccttttcagacgctaacagtgagcttgagctcattaacggtctatcggg
gcatgtaaactatgcaagtcccttgactcaattgggcggtggtgacgctactggtgaggg
atattttcgagccaagagcccgtcttcgactgagaacaacaactgcaatagcattgcggc
tacaacgctcgcaatggccaataacagtgttcaaggcacaccaacggaaggactggctat
tgcaatccctccgtcacaacaaaaggcggcatacgatgaattaacttcaagggacccggg
attagtacataccccttccattgccgaagctccgacaaaagcaagtcagaatactccaca
gatgctcgccgaattttcacgtcattcgtcaacaggctccttcaccgctcaatggcatcg
tgaggtttcctcgcgtcccttcccagacacagttgcgcagctgatgctcaactcgatacc
cttacaccttttccttgcaaagccgcatactggcgaggttatttggaccaatgcaaagtt
tgatgcgtatcggcgaagccagcctatggaaccgcgagttcgggacccttggcagaacgt
tcatcctagtgaatatgaaaaggtactaaaacactggagaaaagcgttgcgtaccggatc
gcagtttacagagcgcgtgcgcgtcaaacgcttcaatgatgaatctgaataccgttggtt
tatcttccgggcaaatccgctcatatcaggtgcgggtgagcttttgtattggatcggctc
atttctggatgttcatgaacaacatgtcgctgagcgtaaggcagcgcaggagcgagaaat
gttcgcgaccgacgtcaaataccgagctctcgccaattcaattcctcaggttgtctttga
ggccgcagagtatagcgggttgatctcagtaaatgagcaatgggagctatacacaggcca
gtcccttgatgaagcaatgactttgggctttgmcaaagtatattcatcgcgatgatctgg
agaaatgtgggatcttatcgcctccgcaggttattccagagtcgaatgatatacctgaat
ttgcccgtataatgtccaatggaaacctcgctgaaacgctgaaggaagccgagaggtgtc
gaaagaattcaacacaggcgtcaccctcgtccccatctgcagagcagcagcaatatgata
atccactcagagtgtttggtaaaggcgtaacgcctgcattgcaggaactcgtgcgacgag
aaatcgttacaatccaacgcgatgagaatggtcgagattcctatacgactgaaatcagat
ttaggtcccgaaaaggagatttccgatggcacctcgtgcggttggtcaaggttgagacac
ccgactttggcagcggtgaagcatcgtggtatggtacatgtacagatatcaacgatcgca
agttattggagcgtgagctcaatactgccctgcagaagttgaatagggagatggagtcta
agacgaaattcttcagcaacatgtctcatgagattaggacgccgcttaatgggattttag
gcacaattccgttcgtacttgataccttacttgacaatgaccagagaagaatgctggata
cgatccagaacagctcaacgaatcttcgtgagctggtggataacatccttgacgtgtcga
aggtggaagcagggaagatgaatattgtcaggcagtggttccatgtccgatctgtactgg
aagacgccatagacaccattagctccagggcgatcgacaagggcctggaactaaactatt
tggttgacaccgatgtcccttcgaccgtgctgggagatcggttccgtatccgtcagatct
tgatcaacctcatgggtaatgcggtcaagttcactacccaaggcgagatttgcacgcgat
gttcgatcctcgtcgatcccaacgttaacacgaaaccatctgagatcctgcttaatttcg
aagtcgtggacactggtaaaggtttcaactcgacagacgtcgacgaggacggccgttcgt
tagtagtcgaaccggttaaccggttacgaccgaccgaagttagttaaacggaaaaaccgg
ggtaacc
>test_c82
acggcctcaccatggcctacctgaggctttgttgatccgataaggatgggacatgccagt
ctcgactgtcttcaaacacgtttgcaattgctgtggtctctatcggatcaccaatgggcg
ttccagtcccgtggcattcaacgaacccaacggcgttataatcaataagccccgagtgct
catatgcctttcggatatacaactcctgcgccattgcgccaggcagggtgataccattgt
ttttgccaatcctattcgaggagttagtactccgtagttgcgcagtctcaaccacccagc
cgtcagctcacgtgggctcccggcagactcacgcagttaaagagacgcctctgattattc
tccgaataggatcgccgtctctcaatgcattagagacccgcttcaagtacaaaacattga
tggactttccgcgcgcgtagccgtcggcagacgcgtcaaaggcgtgacacatggcggttg
gaaacaaggcgccaatttgtccaatagcaaagtggtattccagcgttaagataaggttga
cgccgccgacaaacgcggctgggatctcgccgtttcgaagggctgcacggcgaagtggac
ggcatacattgtggaggaacaagccgtgttcatgttgacgctgatctagttgttaccata
atacccccaggatagcaattcaacagagacagctcaccttggtccattcaagttgtacag
atagctgacgcggttgctcacagtcgtcctccccatacccagaacttgcatgccctggat
tttctcgggctctttgaacgccagcgactcgtagtcactggcaaaattaccaatatagac
gccagtcatggtatttgcaacctggttgagggggatacctccacactcgagagcttcata
gcagcattcgagcagttggcgctgttgaggatctagtgtttggacgtccgcactcgtcat
ctcaaaaaagctactgtcaaaatcctcgagatcattgtcaatacagtagtccgtgggtgg
aaaaaaaacaagaaatccatggagacatagtaggtttatcaatagaggaacaggaatagg
cccctaacatattgtatgggtttccgaatatctctactaccgctgccgggtcgtttggag
cgaagcaggcgacatagtcctgccagacatgggataattctgtgaatgcgtgcaatcaag
gatgtccatactccggaatttttgaaatcgcattagtatccc
>test_c83
atgatattgtatatgatagatttacttgaatctcttttgaattacactatccccgaatgc
gagctttagtatatatgtgtttttatattaaggtgtaaccgtaaaacgcataatctagta
atgtagattattattttggtgcatgtcccaggacacaagggacataattcaatgtagggt
tggatatatatgattgaaccgaagagcagacgtataggaaatactatacaagcaaattaa
caacccgcacataaactgcaaaatgtagatcgataaacactgatatg
>test_c84
ccggcggccagctcccaaacggccagaacctcaacgatatgatggagaagcttgagtctc
tacgcgccacaatctccgaggtcaacacccagttcaaggacgccgagctgacaacgttcg
tctgcgtctgcattgccgagttcctgagcttgtatgagacagagaggatgatccaggagc
tcacgggctatggcatcgactcgcattgcatcgtcgtcaaccagctgctcttccccaaga
agggcagtgattgcgaccagtgcaatgcgagaaggaagatgcagagcaagtacctggacc
agtacgaggagctgtatgctgaggacttcaacgttgtcaagatgccgcttcttgttgagg
aggtgcgcggcaaggagaagctggagaagtttagcgagcttctcgtcaagcagtacgagc
cgccgcagtagaagacgaaacgagacgagggaactagcatcaagaggcatgataattcat
ggattgtggagttggggagagcgagcataggcagatttggccaacgaagtaggcgggaag
agtccacgcttggtgtattacgaaaaagatcagtcgaatacatagaccaccagaaatcwa
cgaatggtcgathactacgtaaaaaaaaarwcacatatgcaaggccacaggcgaatttga
gtttgaaatgatatattccagtttatgcaccccagccagccttatgccgccctgctggct
ataatggtacagatcgagaaac
>test_c85
gtacaaagtttactagacaacaaacaaacctacgaagactaaatacaaggactcgaagga
gatcgacgctgtagcgaacactgtggaacaaatggtggtgtctacttcgtgaccggtttc
agcggccttttcgcgccatactggatcgacgatgccagaggcacgctcttcggcattact
gctcacacccgcaagggccatgtcgcccgtgctactctcgaagccacctgccaccaaact
gccgccattctcgacgccatggccactgactcgggccacgcccttgcctccctcgcagtc
gacggcggcctctctaactccgacctctgcatgcagacccaggctgacatctccggcatt
cccgttgaccgccccgtcatgcgcgagaccaccgctttgggcgccgccatcgctgctggc
ctggcgacgggcgtgtggaaggagctggacgatgtgaagggtatgggagcggagggcagg
acggtgtttgaaccgctcatggcagaggaggagagagcgaaacagaggtcgaagtgggag
agggcggtggaaatgagcgagggggtgggtgagggacgatgagtgatgatgatgacgaca
ataacta
>test_c86
acaacaatacgaagaaggaacgacaaagacgaaggataagaagctcgtccgtttactatt
agaggctgttaaccgaatatcacataagagatggttctccaagacttagggcgacgtata
aacgccgccgtcagcgatttgaccaggtcaaatgcagttgatgaaaaggtagcttccaga
cacagcggccaccgttccctttacttattcatactgaccccctttntaggcgctagatgc
gatgataaaagaaatatgcgcagcgcttctgtctgccgacgtaaacgttcggttagttca
gcagctgcgcaaatctaataaaagctgccgttcagctcccctccactacccccagcggtc
aacaagaaacgtctgattcagaaggccgttttcgatcaactggttgcgcttgtcgatcca
catgctgagcctttcaagccaaaaaagggtaaatcgaatgtcattatgatggttggtctg
cagggtgctggaaagacaaccacatgtacaaagctagcgaggcactaccagactaagggg
ttcaaggcagctcttgtttgtgcggatacattccgagctggtgcctttgaccagctcaag
caaaatgctacgaaggcgaagattccgtattacggtagcttgacacagacagatcctgtt
gtggtgtcatcagagggtgtggcgaagttcaagaaagagcggtttgatatcatcatagtt
gataccagtggaagacatcggcaggaggaagacttgtttgcagaaatgacccagattcaa
tctgctataaaaccagaccagaccatcatggtactcgatagcacaattggtcaggccgca
gagacgcagtcagcagccttcaagtcagcagcagactttggagcaatcatcatcacaaag
acagacgggcacgctgcaggcggtggtgccatttccgctgtcgctgcaacccggacccct
attatatttttgggaaccggtgaacatatgctcgacctggaacgatttgcaccacggcct
tttgtccaaaaactacttggaatgggtgatatggcaagtttagtagagcatgttcaagca
gtaacgaaggactcggctggcgcaaaggagacatataagcacatctcggagggaatcttc
actctacgggatttccgagagaacatcacatcaattatgaaaatggggcccctatcaaag
atttccagtatgatacctggtctatcaaatataacatctggtcttgatgatgaagacggc
tcgcttaagctccggcgcatgatctatatcttcgacagcatgacggcctcagaactagac
ggagacggcaaggtcttcatcgaccaacctacccgggttgtccgccttgcctgtggaagc
ggaacaacagtcagagaagttgaggaccttctttctcaacataagatgatggctggcatg
gctaagaaggttggaggacagaagaagcagatgcaacgtgcccagaatatgctgaagggc
ggcaacaaggaacagcagatggcagctatgcagaagaggatggctgccatgggcggtgct
ggaatgcctaatatgcctggaatgggagacatgcagcaaatgatgcagatgctccaagga
ggtggtgcaggcggtggaggaatgcctggtcttggggggtagtggatttacagagcatga
tgagccagatgagtggccttatgggcggaatgggcggaatgggcgctggccgcggaggca
gcagcagacgaggccgatgatcccctcttttttgtaaccattatatattgatgattattt
cactgcattttatggctgaagggaaaggtaccatagaaaatggcgttttggagtacagga
cagcctcaaaattgcctctgaacaatcacgtttttgttcaatatcctcctttactttcgt
tttaatggccgaggttgataaatagctcgaagccagagagcgtagcacgaatgagatgaa
aacataaacagttgatacaagtatcttaaaagccatgtcatgcagttttactcgtctagc
ctttcctttttctagaataacccgttcaccccttctacaaggtgctgacctgtgaattta
gccagtataatcctctccagaacataagaact
>test_c87
aagaaaccgaacgaacttaggatactttaagttcggaggaagtacccttttagtcctttt
tgagccaggccgaatgaacttcgacaccgatttggtccgataacctccaagggtgccttg
gaaacattgatccgcgtgggcatgtccattggccatagtccagctgtcccccaacatacg
cctgacatttgcaaaccgaacaaatacgtggccacccaggaaatggaaaatgcaacccgt
agaatcggagggcctgacccaaggctaatcccagagtcagcctcagatctccgccttgac
gaattacaattaaaatagacacgaacagcacacggcatccggaaactgtaagcatccaac
aacagcatgttggatttcaagtgaatcattctttccttctttcccatcccgttcccccac
gctgtccgacctttcgtttcttctacatacattttttttctccagcgcgtattcttcgtc
gtctttctattttcttcattccattcctgcccgcctgcctgcgtgtgtttttgctcccag
ggtatatgagcgtattttatcgcctgttattctttcatttcaattctcgtttgtttgttg
cattgtctgcagaaagcgccagcggacttcttgtaattcatagctttcaattgacaaaaa
aaaa
>test_c88
tttttttttacaatagggaataggttacgaacaaaataatggagaatttaaccgttaagt
ttagaattatcaaattattagtgaaggctattgtcctcgcatctccatgatttccaatcg
tgtcggtcaaatataacccagtatatattctactcaagttgtttggttagcgtttatatc
acttcggtgttggtgttaccagcagatgaaattaagcgctaagccgaggctgaagagaca
tttattccttggtgacgtcgttcctggttccgcaatcaccaacaacactacactttgtat
aatgcaataattacaccagctatcatatactctgctgtctgtggctctatgggccttact
cttaaatcgccagcttagatttatacccactgaactcgggcacgcagcatgcttctcatc
ggcttaactggctcgatagcgaccggcaaatcgaccgtatcgtccctcctctcctcttcc
ccctacaacatccccataatcgatgcagatgtgctggcccgaaaagttgtcgagcctggg
actgccgggtatcgtgctatagtcgactactttggacctacaactcctgatctgctactc
cccgaggaacaacccggtaaagggcggcccttaaacagaccagtccttggcagacgagta
tttggcgactctccagagcgaaaaaaggaccgatctgtccttaatggaattgtgcatcct
gctgtgagatgggagatgtatcgagccttactttggtactacttacatggacactgggct
gtcgttttggatgttcctcttcttttcgagagtggattggatgctctttgcgggactgtt
attgttgttggagtcaaagacccagctgttcagatgcagagactgcgtgccagggatctt
catcttagtgctgaagatgcagagaatcgtgtgaggagtcaaggagacgtacagggaaaa
attgagagggcagagttcagaggaaccgagaatgcaagaggtgttattgtctggaatgat
ggagataagtcggagttggaagtcgaggttaggcgagcaattgcccatatcaattccaca
agcccgcagtggtgggcgtgggtgttactactggttcctccgttaggggttggagtagct
gcatggaacctggccagaaattatagggagaaggcaaggtgggaagagaagcagcggagc
gacaaggcaaagctgtaatggaaacagcaagttctatatattctctaagtcatatgtaat
acatagcgcagtttgtgacagtagtaacaactgggtatcgttaaaatagaagaacattta
tgatgccaaacaatccatgatgctgccaacgtttaaaatacgctcaaaatagatttagtt
ggtcagaaaattcatatatttcccaagggagaaaggaagtgacttattatcgattcttcc
aattcttccctttacttgatgcattcccgctgatgcctcctgatgatattctgcctattt
taacggcacgactaagattgactttctttgcgctgcttccagcatttgagtctgttttag
gcgtttctgacggttcaggagtctaaggaagtctgcgtaagctgctaactccaaaatcca
gaatttgactaagtccaaaaaatatttggggcactcacctctgtttggcatttcttcttg
aaacccccatagcttttcctccctgtatacgtagtttcaatgctatcattttcttcgtct
tttattttgcctattgaatttcggggtgttgcgaactttaaagccccaggagggtattct
aacacccattgagtttctcccgcatccgcggcttgtcgtgctatagccgctgacctttta
ctatcctcggctcgaattgcagctgatatcgcttccatatcagagctgttcgatagtgct
atggaagattcggagggtgaatcttcagcaagttttcgtcgctttgagcttggggaagat
atatcttcggcgcgcttgcggcctgagggagatcctgagggtgattgagctggggttgag
ttattgctagctccggaagcggctgctcgttgcataaactagttgagaatgttagaatca
attctggaagaagttatagaacagtacaaaccttcattgtgagcagcctcgaggacatac
cctttggttgcgacatggttacagattctatagttagtaacagtcgcctagtgcagatat
atcgattggatattccttaaagagcccttgaacactattaaagtgtatgattattatttc
tcggagcagtgtcctttctcttcgccatttctatttatttgagatcttgatgccgaagcg
cgataaataaattttaatattctgccaagcgtcgtcgcttgcgcgcttaactagttaaag
cggcaacactcaaaaccagccgacctctcatatcgaaacaaatc
>test_c89
gtcccaatctaccttgttactgtagaagaacttcacagccatgcccttcaaatctctgac
tccgtcagaagagccacgctcaagaccagttgttgaaaatcgagtracaacaattgggtt
ttttgcccactccaagtagcatgtcgatgttgcaaatgtcagatatatcagcagtcacct
gacaaggtacgacaaaatattgtgttagtgaaaattctcgaaaacaaatgcaagaatagc
gtctttacctcaaactctccgtatgctccagttcctttggcatggactgctctttccggg
attttctcacggttaaagtgggacaaggcctcaagtgtgtaaatatctctagggccacgg
ctttgggttgaagatgataatccattaggattcatgacagggcacttttccccagtggtg
ttcatgacggggcatttgtccgctgcgtttggagccatggtaggtaactaaatgcgacga
tatatcgtaaatggtttggagtgtgaagaaaaagggcggctcagggatgcgtagagtcag
agacagtgattttgagggactgaagagcaattcttatcatcaggcgagaccttgtacttg
gtaaataagaataaatggacagggccagcagtttccaagaaacatgctttgcttatatca
cattgtccctgtttggctactcgagctgagatactttg
>test_c90
acgagcactagcctgggcggggaaaatcctcctttctctgcttgaactggatatttcaac
ctcactctgaggatgtccagctcgccctcttgcattgtccatagcaactagccgctctat
cagtcaacgtcgtggtgtctggcgaaaccattttccccgtctctctcttatctctcccgg
tattctgcgggactgtttgctggctcaccctcatcttcacttctcgctgcttgtcggtgg
ccacacatttcccagcccccgtccaacccccatgacggctctcgaatcccctacggtgtc
cctacccaagtccggccttgttgttaaaatggaggaccgcaagcgacttgctacgcagga
tcctggtgattcggcccccccgttgaagaaacaagccactactgttaatggaggagtaaa
ggcgcacccggacaccgatatgccatggcgcgatgatcttgaggtgagaaaggccctgtc
gagctatcttcatgcgatgtccgtggatgagactgtgtttgtcctttcacgcatagcgtt
gcattcgcgtattttttctgccaaaaggtgctgacgtattattcatttttcacacagcga
tatcagaaagatgcaatctggaggcagatgcaagaatataaacgcgagaaaacaacactc
gaatctcggataaaaggatctatctaagaagatggcgtataatgaagaacacgtcagtgt
tcttgatgcatggcttaagcaggtatttccacccacctatcaatagttgatgtgtgcaga
cgactaagttgtgtcaaatagttaattgatgaagtcaaagttatatcctcttcggtagac
gagtcctcagaaggtactcccaaaatttgaatatccatttccagggttttgtcggctaac
gcgttttctcagagaaccccacataccagacatcgttgcttttcagcggtcatgaagcta
twcgaaaaacacttacaagaccgagccagcgaaattaagggttcaatatcccgtcttctc
tccaacgcagccaaagcctaccccagatatcaccagcttgcaatcccaactcgcaaagaa
gcttgcggatgaaaaggctgttaatgttgccattgagaaagcgattgcagaaaagcagca
acttgaggaacgtctt
>test_c91
acttaaaagtaaaagttaaaacggtactagttaggtccttttttaatggtattgaccacc
acgagctataatttaccaggtaaatgcctcttcgacgaaatcgatcacttgtccctggcc
aatccgtttccttacgctggagcgtacttcatctgcaaaggctccgggaccacagacgct
aacgcccgtagcgccaactgggtcggatagaacttcctcaaggacgacatcgggtcgaca
tcggccgggaaacatttgaagagtagtgcttgggctttggatttcacgctgacttcgggg
tttgctgacgaatagcttggtaaccaagacatcccgacgattgggcatatgcaggatgga
atccataaagccacggacccagccaaggtgctcggtcgtacggacggaccagataaggta
tatgcggcgagtggctacagtgcctgcatcagcggcggcgagaagatcacggacatgcat
cagatgatgggttatgcctgcaccaccagagaaaagaacaacggtgccatagctgccaaa
ggaagaagggtgggaggaatagggaccctcaatgaatccggttgtctccaacgtaagatt
tggcgacgctagtgcggcattgtacagtttgcgggtcattccggtacgcgcggccatgat
gagagagacgcaggttggctgggaatcatctgtggcgagtgcagtgtttcgggaatgacc
cttttcgagatcaggcgaggaggttgaagaggtggtcatggtggatggtttccgagaaag
ggaggatttggaggaatcactgaacttgtctgtcttgggtgacttggacagtgaaccaga
gccttgttcagcccatgcaacggagaaagggtgcgacatccagaaagagatgcgtggaag
gtaggcatagacgtggctgccggggttgatcttcgtgtgacgagggagatagaaagtcac
tctgctggcttcgccgggaagtgccttgactactacgcgagtaagtccattacggcgcga
cacattgagacggaggattcgaaagaaccgagcaccacgctcaagggcccagagactgat
gatgcctttgaaccagggcagttgaggaagaccgtcgatatctaggtggaagtagatgcc
caggacaatgattatggcgccgagttggtgaagatggaggaaggtctcgtagaaggcgtg
tctcacaggcgagggagactgtatgagaatgaagaccatagtggcggttgcaacaaatcc
ccaggtgtaaaagggctcatgccagatgttgttccacatctttgagtggccatctgcagc
cacagcattgaccatccaggcaatggtatgaacgatagattcgtattaattgtacaatgc
gg
>test_c92
gggttcgtaagtctagtctacggttaattcctttttctaggtcgttgttggtttcattgc
gctttctttgccaagggcagcccatttgtccaggatggtgtttttggagggcgagtgacg
accctgagggacaggggtgttgctgcmatctctaagaacactgcgtggcttggatggtgt
gacaggggtagcggcaatgttcttcttcttctcgtccttgacgattggaattggctgaac
attgagcatggacgatggctcctcgatttcagacaggccaagaccggcaatgtctggggt
gttgctctccttgctccaggtacgggagttctgggcctggcggttgcgcagacgggcctc
ctcgagctcggactcctcctcatcccaaaggtcactccagctcttggacacttggtcaga
gctgcccttgccaaacacaagggacatggatggaatggggcgagctgccgaggtgggcag
agactcgctgatgggagctgggcgaggagcgttgcgtaaggcggattggcgcttgatcga
tttgaaggaggcacccaagcttgaatccagagtggaaccaatggatggcgaaatggcgtg
agtcgagtaccatgaagtaccatccacctccgatgccgggaagagatcctcgctgtagct
ctcagtgtctgggatgacggagaggcgacgaccaccttgctgctgaggggagacctggag
agcctttgcccatgggaaggattctccctggttgacctgcggcgtctggatggacggggt
gcgtagaggctcacggtaagcactagcagcaacgacgtcacgatcctcggtgcagaagtc
atcgagagactcttcatcggtggtgaaagtgacggcacgtatgatggcctctctcatacc
ggcaagcgatctcttctctgggttgagtgcgatggagtgtctgagcacctcaaaggtatc
ctgagacatgttcgggaagacgtcaaagagcgactgtcggtcacgggagtagtctgcgaa
gaggatatccgactccgtcggggtgacaaaggggttctttgcaaagaggatgttgagcag
acagataccgatggaccaaatgtcagctttggcaggggagtagccggccgcggtgggctc
gtactgctctggagccatgtagcggtcgctaccgacacatgcctcaaaggaccaggggct
gctcgtggccagcccaaagtcaccaagcttcatggagccatcctggcagaggaagatgtt
ctctggcttgatgtctctgtggtagagacccttggagtgcatgaactcgacgccgtcgat
gagctggagcatgaagtcacgtacgtgttcagtctcaagtggcccacggctgttgcggat
agcctcgtacaagtcacccatggagcagtactcgaggaccaggaaaatgtgggactgggt
ctcgaagctgctgacgaggttgacgaggtttgggtgctgtccgagtttcatgtggcactg
catctcctctgagcggtcgtcgacagagagaggagaggacgggtccgcagacgagggctt
ggtcaggcacttgatggctacctgctccccggtgagggtgtcgtttgcaaggaagaccat
gccaaaggatccatggttaagcggagcaactgtctggaaacgtccgtcgaggagtttccc
ctggataaacttgtcccgcaagcaatccatgataagtagctggactttgtggaaagggga
aacccgacggaaaggagagccaaagaagcgctggtcctatgaccgaacaaacgcaggcaa
agcaaagcaaagaaggaaagaaaaaaggcaagaaggaaagaaagaacaagagtggtgtgt
tgtcgttgatcaggctgtcatataaatgttgatttgagaagatggaccgtgaaaaaagat
tggaaaaaggtcaaagaaacacaaggaaatcggttcgccgtccgcgagaaaaaagctgag
attgcacccaaggcacctcgtttggttgatgctggttgaacgaagaagaaaaaagagagc
tggtagagatcgtta
>test_c93
taagaacgaatagggggacaagtagtaaggacaaagaaaaaacgaaagaagatggttcgt
tcttcctgcatgtttattgccctacctattcttggtaccctatctttttatactctttga
tatcacgtacttaccatattatagcaagaacatgcaacaggaggtcctccgcctttcgag
cgaggcggcagctacggcgttggaatgttcggcattggtgcccgatgacaatagacctcg
aataagcaactgtgacccgtggagcatcattgctaaactaccctttcaaacaatgaatcc
atgcattcgtatggactaacaaacccaccccatctttcctctactcttccagttactcac
cctcaacagcattaacggtcagtgtatttctttccacaccaaacatatctcggtgcaaac
cacgaggctacatatctcctactcccccttcccacctttactctcttgacacctcggact
taaagctccttaattcttcaaatttgcatagtggtgcaggatatacccgcttcggtcaaa
acggcgttagatgtgcagtcattcttcttttccctacttcgcggtgtttccggagattca
acaggacggtggttatattgggttcttgtcgtttttatctgccttcttttcattcccata
tttttactattgccttttacacagcgacgtttttcaggttcgatcccaacttaacgttaa
cgtggcgaaggctagagtgacaatagattcactctcagaaaagcctccgcataatacttc
atttccctgatgttatttgttttctaaccttttgcttgttgctcttttttcttttcttgc
ccgaagagatgttttgcgggagagcaacctgagctgatgatacggggtttggctgtttgg
tttgacaaaccaaatagcccgtgtatcgtaagcgcaactaacgtacatatgttgtctatt
tccaaagaaaaattaaactaaccaaccttggtgtcatcccgtgggtgataaattgtatct
tttgttgttttgaatacaatgattttttcctatttgaccgaccaaagaattgattggatt
tagctacaagaaccaaaattgtatccaataattggatattgcaacacctagacaaaatag
tgctgagcataaatagaaggggtrgtatat
>test_c94
gccattcagtaagtagttttgtagcactcgacatgatgctacccattacgaaagaatttg
aatcgaaagatatgtcagtcgtactcttgattttcttcaccctcgcatgaaagaatgtca
tggccagctataggttccagctctgagtagatcataaagggtgctggggcstgtctttga
atacccaagggctggccatggagagaaacaccggaggccagggaaagtatcagcttgata
tccaggcccgacgtttgacaaagagtggacattgggtaatcgaacatatgaaatgtccaa
gaagacacccttatccctcccaatatgggtataaacgacgtacgacaaggaggaagtaat
gcactggcccgtttgccattgcaacagctgcaacagacgtatgatctgccagagataagt
aaacccgttgagggttccagttccaccaaattatgactgaatagcggccactcagccccc
agtgcgactccggaatagagggagatatacaagtctcgtctcatgacagcgcaggtggcc
accaagtaacggcccagagtacatcgtgtctagaatgcaggatcttgaagaagacaattg
tagattcggccttcctggcagtcatatcgccaaccgcgaagagcagcgaacttctctcgc
ctatgccgtctcaagtcagcccttctaatcgctgcttccagaatattgctcctcgctaaa
gttgtgcaaaatgaagaccaggcttgggtatcaagacgcctcggaggctcgttcagcatc
tgcagccccccgggtactgccacagagtatcaacggcaaggtagcaaagggcaaaccgac
cgccagtgaggataagaccagccgccttccgcaactgagagctgactccattattatttc
tttttggccatgagctggctcggactggagatgcagcgaataatggttaactaattaata
ggccgactcccacgactgtatggcctcgtcatggctgtttatgtattgtgtagtagttgg
ggctttttagatatagcgtcctggctggtcgttgttgggtttttttttaagatggttgat
acaaaggcttggttaactaacccctgagagtaactaacttggatgatctggctaaccgat
gccctaactacccctatttaactcctgcagccgcgcaagacgatgaaggccttctgacca
gctggttacgagaatcttgctatattgccactcctgctactttttagatacaagaatcag
cacagcgggccacgagaaggctcgctgcgcttgagcaccgcccattctcgtcgccaactc
cgcccatgtctcccccatcgcctccgtctccatgtccctgaagggacacatgtggtatac
aaacctgcgaagctggctgacgttccagtccttgcgccagaaattcctgtcctcgatctc
gatgaccttctccttctcccctacgcagctcgtccgctccaccttgaagtcgcatgcgcc
ctgcgtgaagaagcccatgtccgtccagctcttgttccacttccaccgctcgacggagtg
ccattcggcctctgtgaaggggatgttgtccagccagcttgctatctgatccgctacagg
cttccacttggctgagtgctctggcccgttgccctggatctcccggtggtagtggtggtc
gatgatccggtccagcaggggctggcaggtctgcccatactcgggctctgagaagtgtac
ccggctgtagtaccagatggcgagtgtcccgttgggcttgagcagggactggaagctcgc
cagggccgcattgcagtccatcagtgggamcaccagcgggcaggcgaccaggtcggcgga
cgcaggcgggaatttggcgcccagctcttcgcctgttgagacggagtacgtgaactgtga
cggagacaggccttcttgtgctgagaggtagtgccgggcatactcgagatggttctcgct
ggagtcgctcacgacaacatgcgagaacttgcgggcgagctggactgatacctggcctgg
cccggcgcctacgtcgtgggcgattgagaacgaggctggcaatgacccggcatgggcggc
gtggtactcatagatgcggttgtagaacttatccccgtacactgggcgtgtggacaggta
tccttcccagtaccccgggttgttctccttcagcccccatacgctctcactgccatctct
tgggtcaccagtggctttcgtagaagagaatttgacgctgtgctgcgtcctgattagccg
tggccttgggcagagcaagctggggaaaggaggtgagcagcgaagcctagcagctctggc
ccctagtagcaacgacattatataactattcaatggtcttgtccttgtccttttggtacc
gtaagatgggggggatgaacagagagacgggatgagagtcacactcggtgaaatctcagg
acagacggcgtttgcttatatataactaccctctggaggctcgctgtggcgtgactcaat
gtagtctatcaaagcccacaccgcttggtagatatttggctggctgaagaacgcctccga
agtgaacaaccaaagccatagttatagtagtgtcggtagttattagtagtagtagtaagt
gtaatttagt
>test_c95
awtatattttagtagttttgatgacctcatcgcagcatmcggcattacataaatccatga
gtggggcgctaaccccgaaagagctatatgtaaacaacgtcacaaacacgccaaaaaatt
cacggttcggcttttgatccctttttcgactccacgatggtgttccaacttggttatctt
taatataagatcaagtatcgcgtggcggaccggctaacgatttacaggtctgagcgcgct
acttagtgcctcgagctgtcaacatggcatttccctacatcgacactccacgcaccgagg
tggatggaaacgcgacctttgtcacccagggacagcgaagtgcaacacgccataaccttt
ctgcactggactcagttgaaaattcgtttgtatcgccaacgagagatcacgatatattgc
gtgaaaattccgattcgcgcaatcgacaacgcagagtctcgcttcggacccctcgagcaa
gccaaattcttaaatcagccagactcgataaacgaacattgccaaattcagcattgccca
aggggacgtttactccgctcat
>test_c96
aactacgaacagtctcaacgttgaatyytabkccagtcagtatttctttctctcttcttt
gactcgacttattgagtaacatctcgagtattggacctaccgatggtggggatggttgtg
acaatctcgccaagcttcagtttgtagaggatggtggtctttccggcagcatcgagaccg
accataagaattcgcatctccttcttgccaaaccatagcttatcaagcattttcgaaaat
gacatacccatcttggcggtgttgatagactttgcggtgggcttgaggggatagaagggt
gagcgagcgagaggggagcggaaaagtgagggagagtcggtttgcctgtgattgcggtta
gctagcgaacgcgtaagcctggagacagcggtgtcgactgtcctgcctatcgagcagcgg
cagatggtaaacaggacagacaaggagacgaggagagcgggctatcaacggtttggtggt
tgttgttgggtggtggtggtcgggtggttgctcgtggtgaagcggtgggatggccgaaca
agacacctttcacaggggggccaggcgaggattttcttttttaacctcgccctttttttt
cttctctctctattattacttacaggacgcaaaagatgagggagtccggtggatagggtg
aggtgcgcgctgacagacaacgccggtggtatctctctggttggctgtctgactgtctag
ctgtcggtctcgttgatggttggtggtggtgttgtcggtcgtttttggcgatgagaagga
agaggagtttttggtggcaagcaaggctcaactaggaaaggcgccaaaaaggaaaaaaaa
ttccccaggcaagacaacgtgacttttggcttgggcgcagcgacagttggcgacgacggc
gatgggaacggcggcagacagagacgacgagcaggatgcgaagggatgatgggagcaagg
agagaggaagcgtttggcgttagttatagaactgcggtggctggaagaggacaggttagc
cggtttgcgactccaaggcaacaggaktctggcgggcgttggtagacgaagagccgcttg
ttgcttcttccagccgttggtcgacggacagatggatgatcagccagtcgacgagttaat
tcactaggccgaggggactgcagttggctgtgtgcttctcgacgagtagtggcaggctat
agtctgggttgctggtgctggtgctggtgctctgtagatgtagagatttwaaagcaccga
gcaaggagacgggcaccgcaacgattacacggcccttccttttacgtataacgtccctga
atatcatggcagtagatgtggatgtcgatgttcagatatcgagataccaattgcctgcat
tgagagaaccagagacagctcctgacaagcttccttctaaacccccagactcgggaccgt
ctagtcatccactcgagtcatatagatctaccattacagcccttcttcgtacaactgtta
aatatatcggttccacgctcctggatcggggccccgggttgacggttccactgcaagtgg
aatcactccgttgagatcccatccttgccctggatagttatcatgagtcactcttaagcc
aatacgaccatgagacaagcttgcctaactataaagacgatgaagttccctcgacacgta
ccaacattttaatcaccacgtctatatctcaatcgccaaccaaagtatcactttatccaa
ttgaaaaagtcaaagatggccatcaggatggaaatacttcaagtgcctaagggcccagtt
gccccttcagacctagcggccctttgcagccgatacagaactgctcggctgagagcttta
aagacatacccagaggcattcagctccaaatatgaacgtgagagcgccttcacggatgaa
caatgggcccaaagacttcagaacccaatgtcaagaacctttgttgccgtctgcgttgat
catgacacagaagctccggccagtgtagcggaagtggaaaagctaaagagcaatgaatgg
atgggcatggttgtcctactgggccctaaagtggttgggtcgagtatgaaatatgtctgg
gatccgtttctgtccatggcctggatgcagcctgatgatgagggcgactttaaggatgcc
gaggccgcaacttttgcagtctcgatgtttgtcttaccggaggcggctagacgtggggtt
gggaagaatgactgatttcgaggatgatggactatgcgaaggaggatggcgagaggaaat
caattggcaagctatatgtcagtctgatagtcgagagggataacgatgccgctatccggt
tgtatgagagatgcggcttcgctcgggttgatgttgggtctgatcttgatggtgtaggtg
accgccttatcccaccgctggggatggtctgctcttatgacttatgacttcactgacttc
ttttctttatttatccttaatcatcctgtataatctatacctgctgatgaatggacctaa
gttaaagacctaatatgcctactgtcgatacatgagattggcttatctacacgtgacttt
atcaaccctaatctaatgcggctagcgcttagggcttcccacatttcgatgcgcaaaagt
ccaaaagaaggaaaaagcgacttcgagattggaaaaaaaccttctggtcgacaacgcgca
aatcctcaccataagaatccttttcaagtattcttctggaagactgttctcatcatgtct
aaaatcacagtcggtacgttttgagtcgctgttggatcacaagtgttcgattacaggaaa
tagaagagcaaattggctaacgagattgacgaacagccggagtgcgtaccaacgtccagc
agcttctggactactctcacaatgagaagaagagaaacttcgttgagaccgtcgagctcc
agatcggcttgaagaactatgatcctcaacgtgacaagcgtttctccggcaccatcaagc
tgccaaccgtcccccgcccaagaatgagcatctggtacgataatgcaaatgtgataggag
aaagattgatggggataagtggctgactggatggatagtgtccttggtgaccagcacgat
atcgaccgtgctaagcatctcggcgtcgatgccatgwcctccgatgacttgaaaaagctc
aacaagaacaagaagctcatcaagaagctcgctcgcaagtacgatgccttccttagactt
accgaacgaacccttaaagtaaaccgaaaacaaaagaaaataaaactaaaacgtaaaaac
taaaaacttaaaaaggtaaaaacc
>test_c97
attgaagtagacttttcggtaggagttcgccgttggtgtcgtagttctggcgtgaggggg
ggcgaacatgatatattctgcgcgttgggtgcgcattttgatcgaaagatcgactgcgga
ccgcatcacgttgcgaagagaatccaggacagttttctctaattcatgaggggtggaagt
agttttragagagtgcgatagatttcttggaccacagcttcggtatcttgtgagcgaagc
tctttgaaagaaggtcgtttggagagaagagtcaaagtggtagctcgccacttgtgaaca
gcgtttggtggaccgacttcggataagtgtttctcgagggtcttcagcttctgtcgttgt
tctctgtccattccgaagaggtatcgcgtaaagatgtactcccacatcatggtcatggca
acggacatgaacacgtctcttcgcccaacacgatcggaaaggtacgtatcgacatcggtt
ccatcgaggattgcattctcaaaacggtcaacaatcttctcgtcgcggaggacactggtg
gtgcggcaaacgcgcatatccgagaatttagagaaccttaagacccactgctggacgtgt
tgacatagtttctgacaggcattgtcaaagtaatcctcatcgtggaagacgagaatgtca
tccttggctgaggcctggatttgctcctgaagctccttgatcttgtcctgggcatcagcc
aagttgtctcgcagcagctggatttcggcgtccttatctgcaagtgcagtgccgacttca
tgcttgaccatttgctctaggcctgaggataactgtgcatattgcgcacgaaccttctcc
agctctcgctgcgacttctcccactcttccttgtagttcgacttgtcgccaccatcgagg
ccacgggaggccgcgtagctagcattggcagcagcaagcccttcattgacctctgtcagc
ctggtaatctccttcttgagccagtctgaggacttctgcagctgttgtatctccaattcc
ttgttttggattgtctggtcacgtgcctctagtgcgcgcgcatgttgacgttgagcgacg
gcatggctctcaattgccttttcggcagcggctttggaggagcctagcaggcggttttcc
gatacaagctggtcaagacgagtttcgagctcctggaggcgctgtagactgcggcgccgg
cgcacgctgggcgggcgagtaggtgagagcggcggggcgccctggacatcgccccatcct
tcctatggagatgcgttagcgacagaactagttactcgcatccatggatgagatcgtcaa
cttacatagacatcggcagccatgcctcgcagcggcgctttgcccttgtctgtgactggg
tcatacgttgaggacgatggaagttggcgcgcttcttcgtcttccaaatgcgagaggctg
ggggacggagtgcgagttcttccgcgccggaggtcacgttcgctcgccgctttaaggtcg
gagctgcggcggcttttaacccgacgtagcttgggaggtgtcgattcaggggtgtggact
gggttgacggccggggtcgcccaggtctgtggctgggcgtgctgcttcttctcaggcccg
tggctagcaggggcagcgtccggggtaagctgggggaaggctggagagtgttgggcttcg
tacggtgcagatatagccgagtgctcctcgatcgtgcccagcggcgtcttgggaggagat
accgatctagagacagacctttcccgttcagccagcccgtatggtcctccgaagagagat
ggaggttcgagggatggtcgagcttgctcggtggccttggatgcgatatctttagccgtg
gttgattctaaaatctccttctcaggggtagagaggagtgcatggggagttgtgtcatca
gcgagatccagtggcttgtctgtttctatagacttgtgtagatgcattggagtaggcgta
gatggacgttcttcatgctggttgtgtattgcatgggttgctagggtcatatagccgaag
tctcgggtggatggtgaagagtggaataacagggcagaagaacgctccttggaacttgat
tcaactgaaaaagggtcgtcattgtattcacgtttaggagtcggtatcgttgcctcgggt
tctagtcctattgtactttgtytctttaactta
>test_c98
cctagactaccttaccctgcctctcccggacttactgtctacaaacgtcatgtatcagct
ccgtgcctattctatgaacatgctgactgggtcgctgttgcaataagttagaagccagwr
agtyacskastmrywwactttcttctcattatccctgaccctgactcgtctagtatttct
cgcctacagtattcctagccttggtattctactgcctgttttccgcagataatggcttta
ttaaagcactcatatacgccggtcctcaagagaatacccccaagttaattaccatttttt
agactctctgtctcccttggctagagttggtacatgtatattgaaccttcaacactttgg
acaagaatgctctctagacttggatggacagagttcgcattatgcattctcctaccactc
tatctactatacctcgtacaaaggtggattgcactaagggtttctattaagatacctcca
ttgggctggtctaaggtgccttacattggacactctctgtccttccttcgaggaggagct
gaactgcactcaatgttcgagtgagtaatcattatgaccgcccatagattcatacatgct
aatcattaactacaggccatatcgcaagactacaacccccatccattttaacatatgtgg
aaccgacctgtttcttataaattcacccgaaattgtcaagaaaattgccaacaagcctca
catattcacagaaggtgctctgcggggtgattttgctttaaaggttcttgatctccctaa
gagcgctgctcaagtactaggcaatgacaactctgggtctgctctccggccgttacctgg
aagctctctaccaccagagagacgcatcgtaagaatgcagcatgaaacgacatttaacct
attaacgtctccatccggtatacatatgtttgttcttcagtttaccaacttcatggagaa
gttgatcctttctaatgggataggagagcaatgggtcgaactacctgatttatttcattt
tattcaaaaccttacctctacagccatgatgaatgctctctgtggccctcgtctcgttgg
aatgaactccgacttcgtcaacgaattctggacttttgatctcaacattcattacctcaa
cctaggtattgctcgattatttaggcctgaaggtgtcaatgctcgcgatagatgcatcaa
agctcttatagagtggaagaaaaatgccatccaagactcagtggacaaagactaccctga
atcattagtcttttgggatgaaacttggggattcaagattatgcgagatagagatgatat
gtatagtcgtttccccgaatactgtaacgaccaggctcgtgcaggtgctgatctaggtat
tctctgggcgtaagtaacccatcccaacccttcatgattatatataatgggtctctagga
ctaagtttggcctagatgcaacgataacctcattcctgtcggcttttggctagtccaaag
aattctaaactctcctagcttacgggaacgttttatgaaagcatttgataacgcaaggct
gccctcacaaccaggagacatcctccctcgtttcaatacacatattctagcaaagacccc
ttttcttcagtctacatatcatgaagttctacggactcaagtgaccagtttcacagcacg
caccgttcgtgaagactgccaaataggagaatatatgtttcctaagggttccgtcatcct
ttcatcctcagtggggtgtccacaacaacccgggtctctgggaatctcggcctggcgcac
aggaacatcctgtggaagagttctggccggaacgattccttgtttgtccgtatgagaggg
cggcaagggaaggaaagtctttccctgaatctgaaaaagacccagaattttcattgaagg
gactggatggcacgttcttcccctttggaatgggccacaatgcatgcccaggccgtcatt
ttgctacccatgcaatccttaatatagcggctacaatgctgtctgtattcgaatttgagc
ccattgatacctgggcaggtgagggcatggactacacgacattcgggtatacacccgcta
ggccgttgaagaagatacccttcagaatacggcggaagttactcccagtggtggtaaaag
atggatgccgctgttagagccccaatcttgtcctccgttcgagtcttcggctcgttttcc
caggccagcgattatgatagtggtattaccgatgctcagtctattctactctaaaagcaa
ctgggtggagcagtataagtatagttattagttacgtaccgcaggccatccactgctttc
tagcacaagcagtttcgagactacttgaagtgcaaatattttaacatataaaaaactctt
gtgtgtatacatggctagattt
>test_c99
gagatatctgttcgtcgttccttttccgtttctttttctctgcttccttcgtgcggactg
gctgctcacacactccccccttttacctcctggtgacttcactcgcaaccaaatacccat
ccaacctacatcgacactaacctctgctccacaacccgagcaaaggcatgcgacctcatc
ttctctacaccagctggtcctgcgtgtctgcgtctgttcgccgcatcaacttgcttctct
tctctctttcctactattactttactaccttttctactaacacccttacatttaatcttt
agtgccttttttctccctttctgctctttttgcttgccttgctttactgctttttctcgc
ggtctatatactccatttagttctcctgttctcttctgctttactctgatactctgctcc
gttctgcgtttgtgcatggctctcatctcctcgtcctcgtctttggacttaatatgcctc
tgcctccttaccttgacgccatcgagttcattgtttcgccattttcaattgtttcttttt
ggaatatcttttctttgctcttgtttgcttgctttcctggtctgcgttctgcgtgccgcg
ttaatgtctctcgtctctatatcaatctcatctcatctatctgcctattacttactagta
tttctgttcggtcagccagtgtttgtttttgcgtgttttctctttttgcttttacttttc
tattttatttttttattattttaattctttttctgttgattatttgatatagctcctatc
tatccatcgattctatttactgatttatacaaaaaaaaa
>test_c100
aaaccaaaacaaaaaataaacaagaacaaccaagaccgacaatagacttaagtacagaca
agaaccgccctcggcagcggcagcagccacagggccgaagcagaagcgagtccgcaagcg
caaggacgacgaggagaaagcgaagccgaagcgcgagcgaaactcgacgggggataaggc
cgttgcaggagcagccggcggagcaacaacagcaggcaaggacggcggcgagccgaagcc
aaggaggcagcggaacagcaatgtcaagccgcaggacggtgctgatgcatcgcgcaagaa
ggccaagttggagcatacagccgatgaaaccactccctctgtgacaccgcgccaggcaaa
gatcacagacatggtttccatgacttcgactgcgacggcacatcagccacagctctcgca
gcagcagcagcaacatcagtttagccagcaccctccgcagacattctctgcacaaccatc
tccatcacccgcatactcgatgcagcggagtctttcacagcactctccacagccttcacc
acatcacccagcctcctatccgcagcgaaacggcgcctacgaagctggtggcactgccgg
ctcgccctatgcctacaataacaatagcagcggcaccactaccaacaacactcaccatgc
acctcctcctccacctccccaacaagctcaacctgtttccctcccacgctcgagcggaca
gaactatgaccctatccggtcagctatcgagagcagctcatcagtttctactccggctgt
acccacagcgaagcccgcaccagctccccagggaagcgcatcctttagtccaccaccaaa
tayagtgactcctccacctcgtccggccactactccattcagagctagcgcttccccagc
tatttccagcattatcgaactaccaagactgaccaactctacacctgctatctccattcc
gcctcctgtcaccactacatccgacaacaagcccaccctttcacccacccagaaccctgc
taacggagctaccgaatccttcaaaccatcagcacagcctctcgcacactccaaatcaca
agactcgaacgcaatggatattgactcgaagccagcgagctcaaagcctggccccaaaaa
gatactgcatcatctacaggaaacccttcctcgggtgccttatcccccaagcccgcttcg
tctcgcaacaaggaacctccacgacctctgccttccactggatccggcctgctttctaat
gctctcttcggcggcgacactagctcatcatccgacaccaaatacttaccaaatatcatt
ctaaacattcctatcaagggaaaatcaaatttggtgataaattttgctcggatggcagag
gaacaatacggctttgatgctctacatccacgcattgcagcccaaaaagaacgtcgtgca
cgtctggcggctgccagtgccgttttggagaaatccgaacgagctggccgcggggaaagc
ggtgccgaagacgatctttctctcgacgtggatcgtgatagtgacggcgatggcgatgtt
aacatgtctggcatgggcactcacacaccaaacggcactggaactgaggaagctaccgcc
gcctccaatcccaatggtgaagtaaaaaagactcgtcgacgcaaaatcgaggaatacgat
cgtgacgacccctttgttgatgacagcgagttaatctgggaagagcaggcagcagcttgc
aaagacggatttttttgtttactccgggcttctagttcaggagggcgacaaggtttctgt
tgagaagtacgccctctccctcttctacttggcccctaactcacaatactaataattatt
ctttatagagccgatggaactaccaaacgaggtcgtggccgacgtggtggcgcaagtggc
accacccatggaaactctggtacatcatctcgcggtcgtggtggacacgccggtagcagt
tcaaccacgaaccaccccaacggcgatggtgctacagctggtaaatcagggactggccgc
ggcggcgccagaaaaccgcgaatcaccaaagccgaccgaattcagatggagaaagaaaaa
gtcgagagagaaaagatggccattggcctctctgggaaagccgctgcaaagtaaggcttc
ttccttgtttattcaattcatatcgttttctggtaaaaacgtgcgagtatattatgatgt
ggaccacaaactgtatggtgtaactcgatgcttttcctccatttacc
>test_c101
gggacggtaccaataggttacaaggtactaatagtaataataaagggagggctcgaggag
gtdadtatagaagagataactaagtagttgactatctatgcaggtagcagctccagtagc
aagcaagggtagcataacccgatcatttcctcttctcttccttcgactcttcatgcagtg
cgacggtgaagagtccgcagagtcgctttcctgctcggccccctggttggtctctccaca
gtggatgagcgaagggctccgtcatgcaggccaggggagggggagggagggtggaatagc
gataactagtcacttcgctagtattactgtaggcacttaaaggacggatcttctctgctc
tttcgtacttcttcttcttcttctccttctcaagtctggctgagcttagagaaggcaaag
gcttctgccgtcatcgactcgagggctgcaaagtataaagtcgctaagtgataaaaaggc
cggccctcagcttcaccaaaactccatctcggcttccacttcaccttcaccctcagctgg
acctccaacatctagacagctactccgtccactgaggtttcatctacatcatctgtttcg
ttacgttcttcggcccaagatggctacagacgacagcaacaagaacctccggcagtcgcc
catggagtgcctccgcgacctgttcaactggaaggtcagagtcgaggagacagaccccgt
caccggcgtcaccacagtcgagtaccgcgacccggagcccctcaagaaccccttctccat
ggttgcccagctgtcggcaagcaactggctcttcttcctggccggcctgttcgcctggat
ctgcgatgcgtttcgacttccacgccctgtcgatccagaccgtcaagctatcaaagtact
tccaccgcagcaaaacctccatctctacagccatcaccttgactctcttgctcagatcag
tcggagcagccgtgtttggcctggccggagacagatggggccgcaagtggcccatggtgg
ccaacatgctcatcctgggcgccctccagatcgcaaccatctacagcgctaccttctccc
agttcctggccgttaggagtctgtttggtctcttcatgggcggcgtgtacggtaacgcta
ttgccatggccctggagaactgtcccgtcgaggccagagggttgatgtccggcattctcc
agcagggctactcgatgggctatgtctttgcagcatgcgccaacctgggagtcggcggcg
gcacggactcatggaaggtcgtcttctggatcggagccggcatctcatgcttgtctggcg
ttattcgaattttcctgcccgagtcaaagcagttcctggctgcgcgtaaggagcgcaagg
agggcaagaagagcggtgcctcgcccagtaaattctggagagataccaaggagatgctgg
ccaaggactggaaactggtgatatactgcatcttcctcatgacctggttcaacttctaca
gccatacttcccaggacagctacaccaccttcatgctcacccaaaaggccctcaacaact
ctgctgcctcccgtgcatccatcctcatgaaagccggcgcctgtgtcggcggcaccatca
tcggctacatgtcccagtggttcggccgtcgtcgatccatggtcctctccgctctgatat
caggcatcttgatacctgcttggattctcccacacggcgaaacgactacgactactacag
cctcgggcttcatgatgcagttcttcgtccagggcgcatggggcgtcatccccatccatc
tcaacgagctctccccgcctgcctaccgatccagtttcccgggcctgacaataccagact
acggcaacatgatctcatccccgtccgcccagatcgtcaatgccgtcgcagagtcggtca
gcgttagaggagacaacggcaagccagcgccagcctacggcgccaccatgggagtagcca
cagccatcatcgcattgggtatcatgatcaccaccgcctttggaccagagatgaggggcc
gcaaattcgagctggccaaggtagccgggcatcttcatgacggtgaacaagagcatgcag
gaaaggaagacctcgagtccggcatggtaggcagatcacacgacgagaagagaagcgagg
aggcggaagtctcggagtcggaaaaggtgattgacaagagctagttaagcttaacctctc
ttatgatttgattttttattttaccctaggctatgttacgaaacaaagaaaagaagcacg
actacccagacatgctatcagatgttaaatagcgttatactatgtattcaatctttctca
agccttccaatccatctttctttgaaatctcttcat
>test_c102
ggctgtctaagcgctacccatcgcttaagcagcacgtgaattttgtggcgtctaggtcac
gtgacatcatttaagggcggtgagaagcgacagaaaatcaaggttttgaaagtgtaccct
aataagcttttttattattttttaaaagaattgcttgggatgaagattcaaatcaacact
gtttgagcaattactacgggctgcgtcctagacgtttgcattttgaccaggcttgcgttg
ttaacatgctctaggataatttgcgctcttacgaccaatctaacacggcagtattcactc
cttaactgctcaattcaagagctatcctgtcgcaatgccacgaaaggcccttgactcgcg
gattccagcgctaattcggaacggaatccaggagaagaaacggagtttcttcgttgttgt
tggagatcgggccaaagatgtcatcgttcaccttcattatatcatgtcgagcgtcgacgt
taaacagaataagtcagtactatgggcgtataaaaaggacttgctcggttttacaactca
tcgcaagaagagagagatgaagataaagaaggaaataaagcgaggaatacgcgatccaaa
taccgatgacccctttgaactgtttataaccctcaatcagatccgatacgtgtattacaa
ggagactgaaaagattctcggaaatacatatgggatgtgtatactgcaggatttcgaggc
cttgacgccaaatttactcgcacgaacagtggagacagttgagggtggtggcatagtcat
ccttcttttaaagggcatgaagagcttgaaacaattgtacacgctatccatggacataca
ctcgaggtatcgaacagaggctcatgatgatgtcgtggctcgtttcaatgaacgttttat
cttgtcacttggcagttgcaacacatgtcttgtggttgatgatgaattaaatgtacttcc
tatttctggaggaaaagcagtcgctccgttaccgcccgttgatcctgaggaggaagccaa
atctcctagcaaaaaggagctacagtctattaagacggaactagaagacactcagccagt
cggggcattggtgaaactggccaaaactgttgatcaggcgaaggcactcctaacatttgt
ggatgccatcgcggagaagacattgcgcagtaccgtcaccttaactgccgctcgtggacg
tggaaaatcagcagctctaggcgtggcaatctccgctgctattgctcatggatatagtaa
catttttattacctccccaagcccggagaatttaaagaccctttttgagttcgttttcaa
aggcttcgatgaattgggataccttgatcatgttgactacacgatccttcagtcaactaa
tccagatttcaataaagcaattgttagggtcaatgtccacagacagcacaggcagactat
acagtatatccaaccgcaggatgcttttgccttgggacaggccgaattgttggtcattga
tgaagccgcagcaatccctctgccgttggtacgcaagctgatgggtccttaccttgtctt
tatggcttcgacaatcaatggttacgaaggtactggacgatccctttctctgaagctgat
acagcaactgcgagaacagtcaaggggaggggccaaagttaatggcgtcgacaataccga
tatcactgaccgagccaccggcaagccagcaagaaaagagcgaggttctcatccaggtgg
tcgaactttacgcgagataactctgtcagagccaatccgatatgcccaaggagactctgt
tgaaaaatggcttaacaaactcttatgccttgacgcgactttgccaaaatctaaattaaa
tactcagggatgccctcacccatcccaatgccaattgctccatgttaaccgtgatacact
cttttctttccatccagttgccgaaaagttcctccaccagatgatggctttgtatgttgc
cagtcattacaagaatactcccaatgatcttcaactcatgagtgatgcaccggcccatca
actttacgtcttggtaccacctgttgatgagaatgcaacaaagctgcctgagccactatg
tgtcatccaggttgctctagagggccagataagtaaacaaagcgtattgaacagcttaag
ccgtggccagagagcaggtggtgatcttattccttggcttgtcagccaacaattccagga
tgaggatttcgctggactatctggagcacgaattgtacgaatcgccactaatcccgacta
cattgggatgggatatgggtctcgtgctttggagttgcttatcgacttcttcgagggcaa
gtttgctagcttatcagaggacgagaacccagcctccgaggaaatggttcgtgtgaccga
tgctgaattggaggagtccaatcttctggatgacaatgtccatgtcagggatatccagtc
aatgcctccactctttgggaagctctctgagcgacgtcctggctcccttgactacgttgg
cgtgagttttggcttgacacagcctctacataagttttggaagaagtctcagttcgctcc
tgtctatctaagacagactccgaacgaccttaccggagagcattcttgtgtaatgatccg
gactctttcgactggatccaatgatgcttcttggcttggagcctttgtgtcagatttcca
taaacgcttccaatcattgttgtcatatcaatttcgtgaatttccatcagtcatgtcttt
gagcatgagcgagtcagccactgcagtatcgaaatctgacccgtctcttaagccatctcc
cgtcacgaaggcagacatcgacgtcgtcttttctcctttcgaccttaaacgactcgatag
ttatgcgaataacctattagactaccatgttatcctcgacttagttccggcaatagcatc
actctacttctctgggcgcttgaccccgggagtcaatctctcaggtgtccaacaaactat
ccttctggccaccggtttacagcgcaagaccttcgatgacgtagagaaggaactcaaggt
tgctgcaacccagcttatggcgatgttcattaagataatgagaaaagtgtccacacattt
ccgctccgttctcgaaggagctgttgcagacacaatgcctacaacgaacaaagtcataac
tcagagggagacaaccgatgctcatgatgataagatcactgaagaccgctttcgtccgct
tgatgttgacctgcaagatgagttaaaggagggtgggcgagagataaatgctgaactacg
agaaaagcagagagctttaattgatgctcttccattgaatcaatatgagatcgagcacgg
agctgcaggttgggaggaagctgaaaagcagattctcacatcgtcatccaaagatggcaa
cattaagacagtcagtgttaagtcttctgctaagcggaaggtcggtgagactgcaaggga
tatctatgagaaggagattggtagcaaagagaggaagaaaatcaaaaagggtaccgaggg
gcgaagaagggattgattgatcaatatgttcattacgtagaaatgcgtttttagataata
attgtaaatagcataaaatatggcgttctgttctggctcaacaaatctatcgcagctgca
ggtatgctttatt
>test_c103
gtaacgaaataaccaaggtaagaagttaacgaactaccttaacttaatagttagtagaaa
cgttacttagactaattagatacgtcatagggcatgatgtgagtaccccaccaaagacga
aggacgcagcagagcaatgtctaaccaagataggatgcgtttgcgattctgcttgctgcc
catcatcccgcactgagactgctgggcataagtacggtgcatggcaacgggtcgttggaa
aataccacagtcaatgccgggagcattcttgaggccattgggcgttccgatattctcgtg
tatcccggcgcaaagaagccattttgtcgcaaagccgttcatgcagaagatatacatggt
actacataatctgttaggaccatatacaataccctgttgctaagttatgttgcattctag
gaacatccggcattgatgggacagaccttctccctgctccaactaaaccagcggtgacca
atgtctctgcgtatatcgccatgagggatgcgctgttatcacagcccaaagacacagcat
gggttgtagctactggaacccttaccaatgtagccattctgttcgctacctttcctgaag
ttgcagaacatgtccgtggtgttagtatcatgggtggtgccgttggtggaggcttttcaa
gtgtccccatcagccaaaaacaaggagatgagtcaagagttggaaatataactccctggg
cggagttcaatatatacgtgagtttattgaaccctcatatactgtctgcagagaatctga
caatcttctagtgtgacccggaatcggcagagtcgattttctcgtccccagtcctggcgc
caaagaccacactggtgactgtcgatttgacgcatcaagtactggctacaaaagctgtgc
aatcacgcattctgggcgtcaaggacgaagccggagagaaaccaaaccctacagtccttc
gacaaatccttcatgcattactaatgttctttgccgggacttacgatactgtttttggaa
taagcgctggcccgcctctccatgatcctcttgcagtcgccattttgctgtccaacctca
acgaccaagctaagacggcagctaaccttaaggaacaactggcatttgacgacgcaaacg
gcaggagatatgatgtttctatccacacagatggacttcatcactgtgttgaaggtgccg
acttgcaaggtgaaattggccgtacatttgtcaaatcgtgtcctgcgggagcaaagggag
tcaccattccgcagagcctcgacgttgataagttttgggaaacgatttatgattgcttgg
atcgtgctgatcaatggaacctggaacggactcgaacgacctgatgactatcctatttat
tatcctcgtcccctttttccttttctgtttgggcttcactgacatctttcacaccatact
ggttgtagattttgtttatatctgaaaggtttctttcttggttagataaggtcactggca
ctagacagagtctagtatcggatataagtgaattagattgggtcttcaaatgtgttctat
cctggaaaatttatgataactaatctactatactaattaccactcacgaatactaccatc
tcgtccaaagaagccagtagtgacccagggctttgtatctttagaaaccctcctcacctc
ttcctcatccacttctatcccaagccctggaccatccaacgccttcacatatccatcttt
aacatcgaatacacttgtgtccttgatatagttggtaatatcatactcctctccggattc
cgtagtattgtaatggatccccaggctcatctcttgtatcacgaagttcggggtcgacaa
gtcgacctgcatgcaagctgccaaagcaataggacccaatgggcaatggggagcaatagc
aacatcgtacgtttcagccatagcggcaatgcgccgaagctcggaaacaccgccgcagtg
gctgatatcaggctgtaggatatcgacactcgcgtcttcgaggaagcgtttgacatccca
gcgactatacaggcgctctcccagtgctatgggggtagttgtttggatggagagctgctt
tacgccctctgggtgttcggagagcagtggctcctcgatgaataggggctgatatggctc
taacctattctttagtcgtagtttgttttgt
>test_c104
catagctacgtctgtgtcaattgccaggttcgtggatggctttggagacagcaatcaata
agcgagcgaagacggcgaagacaaagaaaacaaggaaaaagccaaagagtcagcctggag
gtcgtattaactgacggctagctcggctgctgctgtatagatgaagagttacacgacggg
atgcgagctcggtgacagagcagagcagccggtgagcgagaagccggaagacgaagacga
aggcgatggtggtgatgcgattccagtccatccgctgggcgtgaagccctctggcaacgg
actggcggctactggagacatacggcctgccatgggcgtgtttagcttgctgccggacga
gctggtgctgacggtgctggagtcgtttgatgcctcgacgctgagacgattggggatgac
atgtagggctctctatgcatttaccagggcagaggagctctggaaggctcttttcataca
gtaagtagttatcagttattatacttggctgtctggttatgttttctctgctaacgtata
tccagggcatcgccgtcaagcttctcatggcagggagactggcacgcaacgtatctgaac
ctgccgcggtcaaaggccgcctcgccagactgctcgcagctgttctcagacacgctgcat
cggccgttccagtgtgcccatctatccctgtccgctttgctatgacataccgtcaaggaa
caagataccctgtctggccaatatgactcaggccgaatttgaccagtcatgggcagacaa
gcccttcatccttaccgaaccagtcaaacagtggccggccttccagtcatggtctgttgg
gcatatactactattacccatccaaataccctcttccgggcagaggcggtagactggccg
ttcaggacatacgtagactatatgaacaacaactcagacgagagcccgctgtacctcttt
gacaagaactttgtctccaagatgggactacctaccggccctgacgaggctgtctttcaa
ccaccctcgtgtttcggaactgacctgttcgctgtcctgggcaaccagcggccggataag
gagtggctgatcatcggccctgcaaggagcgggagcacctttcacaaggaccccaacgcc
acaagcgcatggaacgccgtgctgcgaggctccaagtactggatcatgttccctggctcg
gcggccttaccgcctcctccaggcgtctatgtctctgccgaccagtcagaagtaacctcc
cctctcagcattgcagaatggcttctcaacttccacgacgaggcacggaacactcccggc
tgtctggaaggcatatgcggcgaaggagaggtcctacatgtgccctcgggctggtggcat
ctggtagtcaacctgtcagagtcaatagccatcacgcagaactttgtgcctcgcaaacac
ctccgttccaccctggactttatgaagaataaagcagaccaggtatctggtttccgaaag
gatatcgaggacccgtatagcttgtttgtcgagagaatgcaagaggcccacccggaaatc
ctcgagcaagccctgcttgagctggaggccaagaagaagagaaagtgggatgaagtagtc
aaggctgcgaatgattctaccgctgacgatgcggttggaggtggaggattcagctttgga
tttggcgacgatagtgacgccgaagtgccatgaatagttccatctgtcatgtaacaatat
caacaataaaaataaacatagagcaacatcatcaacatcaacgctcatcatcatatatac
atcccccgagttcactggggaacagccaaaaatcaatcattgcgcccgagatacccgccc
agtgcacattcaatcaatgacacgaaaccgtcttggaggcgaacgactctccaaacatga
gatgtcccataaacgcacccgcggccacggccagcatgatccagccattatacgtcataa
acagcagcatgatgaagaagctgtaaaagacctgagccgcatacaggcctgcacgggtga
ctttcgctttccgctccgcgacggatcctctacctgtccggtctgagcagagcagtgagc
tattttcgtctcctacagctgtaccgtagagcctgtgtggttattcgtttgtacgytgac
gctgccgctggcactggcactggcattggcactggctgcgtacagccggcgtcttccatg
agagtgaattgtcaaaccggccgttcatgagacgacgcagataaacaaaggcaggactgt
gataattaaaggataataataaaaaaaaggtcaggtacatactggatggcaggtcccttt
gacccagcgtcgccagctcgtactgccgggtaaagtctcgcagggcctcgtagccggcga
ccagcaggacgacggccgccagcgagagcagcagcgaaaacagcccggtgactctccact
ggggaaagacgatgcacaggttttttggtcgagaaggtgaacagcatctagcagccgtta
gtgagggtcttatatagatgaagtacgtagtggtagtgtaacgaatagtagactgacatt
catgctgcactcgcccatgtccatatctccatgcttatggtggtccatcgtgcaacgctt
ttatctctatctccttcggcaaaatatagaatatcaaaatatcaaaatatacagaagatg
cagaagatgtcgaagatgccggcgatgctgcgcttcttctgcttttctgcctctcatgcc
ggcgtcgcagtgcaaacagtgcaaacacagccttatctgctcttatcttctcacctgcgt
caaaaagaacacgaacaaagctgcaacaacgccagcgccgtctgtgtacaactcaagatc
accgccagcaccgccagatcaccagccgtaagtgcctgtccttgaccgcgatggcctcag
aagctcccgccgcgcccgccaacgcaacctccacggccaacgagtcgtcctcggccgctg
cgcccacggcgtccggcgctgctgaccagcaagctcctgcgcgcggcatcccttactacg
agaagctaaggcgtgagctgcgagataccctgcagaagaagcgcctgatggacaagaacc
tggtacttacacctcctcaaacacaagatttattgtttcttttggcttcgcaccggtgac
tgactccatatctctacccgacaggccgccctggaagagtcgatataccgcttcgaacag
tcctacctcgaggagacgggcgcaggcaacatcatcaagggcttcgacaactatatcaag
ggcgcgtcgagcctctcgagcatgggaggcagcgggatcggtggctcgtttggctcgggc
aacgggcccacgaccaggcggaagggtcaggtggctgactccgacagggtgttctcccgc
agctcgaccagcttcatgagggtgtgttgatcgtcccggttttttt
>test_c105
agaagacaagccggatattagaagccggggtgaggcagagagagagagaggagacctgct
ggataactatcggccgtgggagggaggccctgttatctcgagcacccagctgactcggct
acccagggcttgtggagcttgataccatgcctctacaaagaaagtcgtagcaagccgtag
acgaagaggaacgatatcaagttgggctgaaaagcagagggcgcaagttgagcgtcgaga
gaacccctttttatataacttgatattgaccgatgctcgatcgtcgccggtagatcaaca
ccatagccgccttctcgaagcgtacctgtacttcgcattccagtcgatcagagagtagat
catgatcaaaggcacacctgacgacccgtcttcgccttctcttccccccggagcagaaat
agcacatcacgctagcctgtccctcccccgctgtttcatcttgcaggagtccggggtgca
ggctgcaaccctggacggaaatccaaatcatgcttaggatatcttggacgggtcaggccg
ttcgtattattcccagaatccagtccatatttcgtattcacctgctggccactggatatc
tgcggggacggccagggcgagttgttgatgcccggcgatgggggctcacagagacgccgg
gcttgatatcgccgtgaagcggccacaaccaghccgacgagaacgagaagagactcaagc
aatgacagtcgacaagccccgcgagctgtctatgacttcttctgcatgttcgtctcgcgt
tggagcgtctcgaagacgtcgcagccaagccggctggcttcaggcttatttctcgcccct
gcgacggctgtgatggctggcagatgcaatatcagcgcctcttaacatcacgaacctgtc
cagcagccgggataaacacctgtttgtctgttgccctgctggaattgacattctccgtca
tcgatgccgtcctatttctccggttcttctcttaatctccttgtccttagcggcgcccga
agccccttgaccagttaatagccagccactgacttaagagacatcagcatgaagcgctac
caatattcagacactgctcagcgtgctcttcgcgggtacgcttcatccgggcgcattcaa
accgtatgatccattgattagatgttattgttgg
>test_c106
gagctagtgaaaggatgaggatgagcctgaggatgaggctacaaggcaaaaggggatggt
tattaataggaagaggtcggttaaggagcattgtcgaccaacccttaatacgatgcaaat
gatcagacggactaatcagacttggaaggtcgaagctcgaagttgatagctcagagctca
gaaaacttgtcttctcgtggaaggttgagcagcctagaaggctggagattagacataatt
cactcgctcgatccaagaaaaactatctatgaagattggagcagaagacggactagaaga
cgccttatctccatccgtccgtcttggggagcccagcacagaccgtcctctgcgttgagg
atgagaacggctaagacggagatgaacagcgcaacctgcctaagcaagttagagtacgga
gatccagttaagtcggccctcaatctggcgactgcccaggataaactcatcattaggctg
gactgacactaaaaagtggaataatgaatggaccccgaaggaaggtcgagaagaatcaga
gtggatgcggacagcgttaacacttgttacttctagtccaaggaccggcgatctgcgaac
agccgcatcacaaccaacaaagtaacgaactttgacaaaacatccgcactaccaattatt
aggaacaccacgcaactcctgcgataacctgaggggacgagtgatatatctgtgtccatc
acgccatcgccgagaagcaattt
>test_c107
aaaaaatactaacaattacgaagggacctcgttgcctcacgagatatgtgttctcccaac
ggtctattatgccctgaaccttcatgcggcaaagcttttacagtcatatcgaattagtta
gacaacaagactaagaaagtacaaatccgagcccaaaccgcacagtactacgaaggctgg
ctcgtttgtgacgactctgcctgcggcaaccgaactcgtcaaatgagcgtttacggacaa
cgatgtttagggcctcgtggacgtgctgaaggctgtcttggtcgaatgcactatgaatat
agtgaaaagcagctatataaccagttgctttactttgctggattgtgggatgtcgagaaa
gctaagggaatggcggagaaggaggcctctgtagaaaagagagaggcaatcttagcactt
attgcgtggaatagggcacggtttgacaccgtcaaatctgttgtggatgggtacctgaag
aagtgtggacggcagtgggtggaaatggatgtcttgtttggctttgctatggcatgatcg
attggatagtgggctgtatttaggtgttaattatctccccatatacataattatttaatt
gagctagtctaattgtaaatttctaaagttggttt
>test_c108
agacattccaaagatatatagctatatcgcaggcctggcatataacgtacaataagcccc
ggccaggatgcgcgcgattcaagtccaggaatacgtcaagggtccgctggacctggtagt
gtcgattcttcccacgccgcctccaagcccagataagtacctgatcagaatacatgccgc
aggaaccaatttcttcgacctgcttcagatacgaggcaaataccagcatcaaccaccact
tccgtggatttcgggtaccgaattcgctggagttgtcctcagcacccccacggccagcaa
gaatcctcgatttggcgttggggatcgagtgtttggtgccactcagggcgcatatgccac
ccatatcctcactggagaagcctcgctattcccaataccacaaggttggagctttgaaga
tgccgcaggtctatttgttacagctcctacctcgtacggtgggctagtctacagggcaaa
cgtacagaagggagattgggtccttgtccatgccgcggccggcggtgtaggactcgccgc
agttcaagtagccaaggctaaaggagctacggtaatcgcgacggcaggcactgagagaaa
gagacaaatagcgcggggctttggagccgattatacgattgactacagagacccaaattg
gcccgatgcggtaaagaaactaatgtgctgagaacaggagcggaaacggcaaggctggtg
tggatattgtgtgcgatccagtcggtatgattgagcagagcctgaaatgcgtcgcatgga
atgctcgactcctggtcatcgggtttgcggctggacagatcgagaaggttgctctcaaca
gggtgttattgaaaaatgtgagcatcgtcggcttgcattggggtcagtatgcctcctttg
agaaagagacggtgcaatacgtgtggaacgggatatttgacctaatcaaagagggcaagt
tcaagggcactagcttcaccgatgagaggtttgttggcttagagtctgttcccaacgcac
tgcgggcgcttgaagggcggcaaacttggggtaaggtcgttgcacagattcccgaggatg
agggtgcaggccaacctagtaaactctgaactagctggcagccgatacagacaaggcatc
tagatagtttgggcagacataagaatcataaatacagatatgtaggtgcgcaaggagtca
tgctctctgtggaaaatctcccgactgggaacagagaacagcatgaactatgaaggccct
gtttgtaaacttgatgttgcaatctgagaattgtcgcgaaaagacaggcaaagtgtctct
ctcaaaccatctcgggagacccaactccagccatgcactgacacaagacgtgacaagatg
cgggccgtcttcataacgaaagtccgtggatcttcctatatcgggtgggacagttgggct
tgaggattgcggtgagaagagtcggtgtttgataggatcgtttacgaagaagaatcgaga
ctggagagaggaacagcaacgcattgtcaaagcgttcgtacggattgccaatatgcgggg
cgttaggttgggtcctatacagttagcatcatcatcaggcagagtcccaagcaggctgtg
ccagcgcaaacgcagtctgttcgctaataatgtttctccccttcgtcgtcgtcgttttgc
ttgaggtcaaaaataagaaatttctaatctttatttgtatatatattttttgggtttaac
cttttaagccgccaagtgattatgtaattcctatta
>test_c109
gaaggaggcgataccggctgtatgcaacagtttggttgtttaaaagagtgacgagtaaat
ggtctgcaaatctccgtataataatcctcgactactttcccaccaaattccttgagtaaa
agttcatagcacaccgcaatcgcggctctagcacgatttcctgttgatgatttacagtag
tggcttgaaagctggactaaaaggtcctccattttcaaggatagcgagctgtcagccttg
cggcctgacggggattgggtccggtctataatatcaccatccacgggatccgtaggctgt
cttttcaatggcttcttggtccgaagggccgtaggcttcgtgttcaatataggcgtgctg
gagtgggctttcaccaagaaagttgcaagacagcccgctgctccgtgcctcactgacgca
acagagctgtccataactttccatagagtggtcttcaagtgttcataatcattggtattc
ttaaaatatggtgttgacttgactagctcctgaaggcacgagcatgatccaacctggaca
ttgtacgctttgtcattgacagctgcggttcgagcatgtttccatatatcacgagctgta
gcctcatcaatctgcggcccaattcctgctatcactttcctcaacgaaacgaacacacaa
tatcgtaaccctgcgttgttctgtgccagctttaggagtttgagggtggctgaacagacg
gcactggactgtcccaccgcaccatcacccgcagccacgaatatgtcacccagagccacc
acagcagcaaacttcgtcttcaaatcaacttcactcttgccaaaattaaggatccctacc
agctccgtgacggtatcaaaaagacttgctctatttcccttggaaaacacagcactgaag
cagcggcctaattgtcctattttcgttattgtacccgtagttggttaccggtcgtattac
>test_c110
ctggtagacgattgcaaggacgataacggcagcagtagcaacaagagcccaagtaaagag
cccaacttgacgccagaagttagggctactacgggagtcatcgttgatagtacggctgac
ccgctgcccggtcagaagggtagactcttcatcgtttcggtccgtgtcgattaaaagcca
aaaagcgacctcaaatctacaacatctcgactcccgtctttatttagcaactccaggtca
cccatcatcatgcattcaccatcaacattactcctccgctccctccgaagcgttatttca
aagagcatttctccctcatctcagctgtcgtacgcctccctccaaccgagaatatctcga
tgtcttctcaaacccacacccgccagcctccgcacttacaccagtgacaaaagcaatcct
aaccccaacatccgcgcccaaccccgtccacgcggtacaacactatcatcagcagacccg
aagcccaaatcaaactaccgcggtccaccacctgaaggaacagatgcacagcacatgacg
gatcttaactcactgaacatcctatcaggtgcagctgtacctgcaacggccattgacgca
tgccatcatgatggatttcaattgaataatggcgtgcgaattgcggatgggaatgggtgt
ttactgattgatggggaggtgtttgtttggaaaccgtgggaggctgcgcctggcaaggag
aggagctttgttaatgagaagggacagtgggaggtgccggaggctgcttggggtgctcta
cgtcttttatggcctaaacccggtatgtgttggttgaataccggacatatatacatctcc
tttggaaatgtccaccgtccgagccattagtatatggtgtgcttactttacgttagatct
gctgattctggggctgggtcccacgatgcgccccatctcgcccgagactaggaggcatat
caataaattgggcataagggttgaggttcaggacactaggaatgcagctgcgcagttcaa
tctgctggcaacagagagaggcgttcaagaagttgcagccgccttgctacctattgggta
gagcggtcagttgttaccctcaacagccatatttttttctactaagtagccttgtattat
acagctatgtactatagatattaagcatgaataacgtgtcctgtaaataatcgtctccaa
acccctgattacgcaagttagtttgagcctttgcgggtcatgtgcggcagttccctttca
cgtgaccctatcgcgacaggacttcgattccccagcttttggcatctcggaggctgcaac
agggtgtacgaagtaccgagtacaggacaaccacgccgtccttcctaccaccgtatctta
tgtgggagcctcggtgagcctttcgttcctcacgcacatatatactcaggcccgcgttgg
catatacaacgatggcgtccaacgaccctcgcccatcgaacgacacggaccgaaacgatg
aagagtctacccttctgaccgggcagcgggtcagccgtactatcaacgatgactcccgta
gtagccctaacttctggcgtcaagttgggctctttacttgggctcttgttgctactgctg
ccgttatcgtccttgcaatcgtctaccagcatgaccattctctgcccaaagacccccata
gagctaggcacactgggaaacggaacatgatattcatggtatccgatggcatgggaccca
cgagcttgtctgtgactcgctctttcaggcagcatgttgacaagcttcctatcgatgatg
tcctgaccctagacaaacaccatatcggatcatccagaacgaggtcttccagcagcctgg
tgacagattcggccgccggagccaccgcctttgcatgtggaaagaagagctataacggtg
ccatttcggttcttcctgaccactcaccctgtggaaccgtcttggaagctgctaaggctg
caggttacatgacgggtttggtcgtcactacacgtatcaccgatgccactcctgcctgct
tctcttctcatgtgaacattcgtggctatgaagatttgattgctgagcatcagcttggtg
aataccctcttggtgtacaagttgaccttatgatgggtggaggtagatgccacttcttgc
ccaactctacctccgggtcttgtcgtgccgatgacaaggatttggtcaagcttgcgcagt
ccaaggggttccattactttgatgaccgtaaaggattcgatgctttgaagaaaggcgaag
ctgccaaactgccgttgctaggtctcctggccccaactgatattccttatgaaattgatc
gacgataccgagaaaaggagttcccatccttggaggagatgaccaaaactgccctcaagg
cacttagtggatgccaccaaggatagcgagcatggtttcttcataatgattgagggctcg
agaattgatcatgctggccatggtaacgacccagctgctcaggtccatgaggttttggca
tacgacaaggcatttgcagccgttctagagttccttgaaaacgactctacccccggtgtt
cttgtcagtacatccgaccacgaaaccggcgggctggccgctgcaagacagctccatgaa
tcatacccagagtacctttggcttcccgatgctcttgccaatgctactcattcttccgag
tatctcgagcccaagctgaacgcctacctcgaaggaaaaggtcatagtcaatcccgagag
gaaaaacgcaaatacattcgcgaggaattcatccagcctgccctaggaatcgttgatatt
accgacgaggaaattgatcgtcttatcgataacaccggcagacctgctgcatatctcttt
gccgaccttgtaagtcgcagagcccagataggttggagcacccatggtcactctgccgct
gatgttagcatttttgcttcatctccgcacgacgctctcccactggttggtaaccacgaa
aacactgaagtgggcggattcatcgctacctaccttgaccttgacctagatgctatcacc
aaaaagttgaagggtgttaagactaagccctcaactagcagtgaagaatctgcacccgac
tactcttggatgggtaaaccgcttgacaagaatgtgattgtcgatcagcttgatacctat
cacggagacttcaagcgtcgtctaagaaagagaggccctgatgaggagcctgtccatcaa
agacgatcagattgtggttgtggcaatcattgatagactttctgctattctacatctgtt
tctgttttcttctataagcttacttatgtgccgtcttacatttctgagttcctaagattt
cgtgcttcacatcgggggcggtttaatgatcgtttgtagactacttttcgtgcttcttat
gttcgattcccaagaccattactagacacagtctatatacctgagagtaatacgagcgat
attctcacgagattccatctttgataatagactcgtagcctcggtgggtggactaaagga
tccgtttgagcctccccccaaagggtcgcccttggccaattacctgataaaacaatttat
tagaattttcaacggcccgtttctcgaagaacatgcagccatcctcccaggtcaaataca
aactttctctaagctttattcaataaacctagtcctactacgtaaggtacctacgttagt
tc
>test_c111
atcatcactcgctgacgaattcacttcatcatccgttctcgtacaattgcwwtttyrcta
gaagtaatacaagaagacttagtattaaatatctagaccgaattgattataaatgacatt
gatttttcctttaatatacatagttttattactttttgtccctggtgataaggcactttt
cccacttccatcccttcgtatgctcactgcgcttattcctgaagtgtatgtgattatcag
cctggcgactaacctccgaaaaggcaatagtcaataattcccagggaccgcatcatattg
gccatgatgtcatgcgcacgcatttcctcctgggcaaccgcgccgggaactccagattcc
tcaagcatatcgtgagggacattgatataaacaagtatatcagtgccatactgtgcgagc
cgtacaaggaagaaatggcaggttgaagttgattcgtgttcggttatcggtgcagtgacg
gtcgtaccggcagtaccagcagtaccggttgaggctggtgttgatgtcgatgtcgcttgc
tgcgtagagtctgagagcatgttaagcaagcgctgagtgtcggatatcttccccttggcg
gtcaccagtagacctaggacaagtatacgctggagaaggtatgagttgaacagggtacgg
cttcggcagatcgagaatctcataggtgtccccattggaagtgcacatgtcatgcagatg
atacaagacagcgctgagttcctctttgttggtatccgaggatgtttccaactgagccgc
cacctcttctggcagggtatatgagcccggctccagtcgttcgaccagttcgatgatgat
gtttgtctttgtggaggtagaccggaagacctcctggttatcagggattggatagataga
ccccatgtttgcgaatcccttcggtatcaggaccttcatcgcgccgccatagagctcggc
cagctcatatcctgtgtcactatcggtagtagactccgccatattgcagcccctctagag
aaaaaaatcaaatggattgtaaaagaggagaagtaaaggggattatgtctgtacaaatat
ctaggagctggagttttaaagaggcagaggtacagaccggcagaagcctttagatatata
aggatattttgagttttataatgtcaaaggagtttcataaccattaactagttatttgtc
agacaagactgagagtgcttcaggcatcaggctccagctcttcgtcccgatcttcacagt
ggagtcgagagcagtcgcggagcaaagggatacgcggaataacgcagttattcgcaaggc
agaagcgcagcaggcattcttcaagccagtggaagtgcatggcagtatataaaacacggc
atgtcccaggatcctcaagggtctggagctggtctatcactggcaatggctaactagatg
ggaaaggtagctggacattggctgaacccctagatctctatcatctaggcagcaggcaga
agcacaggcagcagccgtggcactaggcagccaccgggtgctgattcagggtgtttgcct
tgcatacccgagtttgagggctttcttatgggaagaccatcaggagcgatctttggtaga
tcttgttcgttgatgaaattctc
>test_c112
ttaaaggaaagtaataggtaggtaccaataagacgaccggggatggtctcgcctggttga
agctgcttgtagctgaagaagcagtggtagaggaatgatccctcaatcaagagatgagtt
ccggcgtcgtaggcgtgccagaagaaaaggaggcggttgcgaagctggttggaagggata
agggcggtgcctaggaggtaggagagaggcattattgagagggcggccgtgatggagagg
agcgtcggaacgtcagcggtaaacgctgggacggcggtagaagtcgtcatcttgtcctct
ttctccggcctcaattcaatgagacttactttcgagcaactatcgcttgtgtcgtgggtt
acgagttgtttagatgcagagccctggatgggaagtgttttgtgactctttcctttcgat
gcttgtccaatggtgcaatacacagcttgggtgccggccctcgtcgtccttattcgtctc
cccttaacttcacaatccctattgtcccattgtcctcagattgtctttgtcgtattcttt
gttgtcttttcttcttcctcttctcaaatacagtcatgtgattttcaatttaagctgctt
attcatccaggttaaccttaattggatcgaggttaatccgtaactttattaataagcgag
tgtaaactctatggaaacctcgaacataaaaagacgaagaaatttgattgaaaagtgacc
atgttagatgaatacagaattctggtacgcaaagcataaattcaagatgaacagatcata
atattcctcctgagttgaagtggcttaaaaatttcagagtgtggtttggtactttgaaga
ctagagctagttcctcggtcctcgaacaagatgttccaagacacggatagatacctcctt
tctcatcccatcttccacctcaggaaggacatgtttcttatcgtatagcctctccccctc
gtctagttcatgcaggtacagcctagcctgcatgtcaatgtctcccgtcacgtccaagtt
gaaccgttcagcctcatctagatggccggtaagatgagcgagcatgagccgattggcctg
ggcgttggcgtctttgcggagtataaaacattcaggcatctcagtatattttgtgctctg
tgccccagctggggcagtgtgctcactggtggtatcgccaacgggggtggcgctgatttg
ctcaattatggtgtatattttggtaggtatgagctgcagtttaatccttttcttgcgttt
tactggttcttcgtggatttcacgttcaactcgcactattaccgtgcgaccagatgcaaa
ctcgactacttgttcagtaaagtcttcttcgaacgttacgcggaattccatgcgggtgcg
ttccttcaaattgccgtagctggttgatatttggtctcgcatcttgctctctgcacgaag
tctgctcagatgtgacgatatatagacgggcgttgggtttggatttgctgcgtcgatttc
agtgcggaaaacatggtagatccagacgggttccggtgcgtcatcctcctgagcctcatc
gggatcctcatcgtcttcttcgccatctgttgtttcgacttccataccaggttggtcatc
ttcctgtatcggttctggttgcttagctgcatggctagttggacgttttctccttgatga
tgacgctttgggttcatcggggttcctgggagatatgctcgcctcactaacattggcttc
tgccgatgtattaatagccgaattatccctcttcttcacaacattcctttccagagccat
tttattaacagaccagctatactccctgcgctcgatattccgctggatatcttgcagcct
tctcttctcttatgctagtcaggggttattcttttgtctattcttaaattttcgtt
>test_c113
tgtccmgatgtatatgcattaagaatctgagatctagatctagctgaccaaagaaaataa
ggtaagcacagaagccgtatatcacagaatgagctaccctgaatcctgcctaatagcgaa
gatatgagtgaaagttcactttgcctattcgtccttattctggaccggagaaatcgttgg
ccgtgttggtattgtctgtggcagcggagggagcaggttcttcgcggcctccctagcatt
ctgtgccataagagcatctatgacgaccagagcagccatggcctcaacgatggggacggc
tcttggtacgacacaggggtcatgtcgtccctttgcttcgagaacaccttcttcaaagct
ataagaagcggttgtctgggcctgtccaatagttgccggcggcttgaaggcaacacggaa
gtagatcgatgctccattagagatacctccctggataccgccagagttgttggtcttggt
agtcagcttctttccagaaccgttagtctctaccacgaagggatcattgtgagttgaccc
aggaacttcacagcccaggaaaccagaaccgatctcgaagccctttgtagcggggatcga
gagcatggcatgtgcaagttttgcttccagcttatcgaagcatggctctcccaggccaac
ggggacgtttctgatgatgcaggtgacggtccctccgatgctgtctgacagatcgcgatg
atgttcaatcaacttggtcattctctgagcagcttctgactgcggacatcgaattggggc
gaaggagtccacagtcttccggtcaatagtctcgatgagcttaaggaattccgggttggt
taccgggctgggatgctcgggtgtgggagggaagagatgctcgtgtccaacagaggatac
gaaggagactatctctacgttatgggagagcttgagatacttctccgcaatagcaccggc
agccactcgacctggaactgtgtgttaacaaagatactacctatgataatatggcgtaag
tatagtaccaaggaagccataccgatggtctctcgggcactgcttctgccgccaccactg
ctggccttgacgccgtacttttccagataagtgaagtcagcatggctgggtcgagggtac
atgtccatggtgctgtttccatagtccttgggccgctggtcttcgttccgcaccaccatg
cctattggcgtgcccagggtgataccgaactcggttccagactgtatctcgaccctgtcc
ttttcgtttcgaggggttgtcagggcactctgtccgggtctccttcttgtcatctggggc
tggatgtctgcctccgtgagctccataccgggagggcacccgtcgacgatgcagccgaca
gaacggcagtgtgactcgccataggtggtgaccctgaaatactctccaaaggtcgacatc
ttgaagctcttctagctagttaactcttcttgtacttaactagctggacggtggggttga
acgacaggcagggattgagggcgttatatagagacctgctcggtcgctgtgagatcggtc
agtcagggaaatacgggcgccagtctggtccgtccagagtccaatcgcttgatctcagcc
agccaggttcctcctacgctcgactccttgtcttcttcttcttcttctcgtcttcgcctg
gtcgtctttgcgactttttatctttttcctgcgtggcccaacgcggatgactcagcgccg
atgacggatctcgtacctaaagactgacggatcgaacagatgggatgacagcaacggatg
gaacaagggaattaacaactggctggccgagcagagagacgctggaggacgggga
>test_c114
gccaaaaaaagaattagtaaggataawataataataaaagcaggagcaggcaggaagagg
atcgggacacaagagaggcggccatggcgagcgctaccaaagacgtcttcattgacgagg
atgtcggccaggacgatgattctgcgacgggcaccgaaaccgccgcatacaagacgctgg
tctacgcgatgctgctacaccccgccacggccgaggccccagtgcagtacatgaccagga
agtccgagacaggtcctgttgctgaaggagaagaggcctctgtgcgcctgcagtggaagc
ccgcaaccaagtcggcgctcaagaaggccgccaacctcgtcgagcaacgcaagaaaaagg
cgctcaaggagaaggagctggcgatcagggaaaaggaggaggccgataagcgaaggctgg
tgctggaggaggcgaagaaggtcgtcgtaaaggaagacgattcgctgcccaagccggtca
agatcagactcaatgagaaggaccccgcggtcgtcaggcctcgagccgaaggagacaagc
agccggggtactcgtttgyttgtcrytggcagagtccatcggtctaac
>test_c115
cgtgttagtatgaggatagaggtagaagtargttcgaaagggccattcgtcagaacccca
gtctgcgctctaccctcgaggtcgtgggtaagcccatggtaagtgtcgttggattcgcct
cgtccactcccgaggtagacatctacgatgttgcggacgccatgaccaatatgggctggc
acttgaatgccctccagtcgcctcctgcaatgcacgttgcgtttaccttgcctaccgcca
acgccgtggaccagctgattgacgatctgaccactgtggtgcgcgaggaggtgctcaagg
ccgaacagcgacgggctgcgggcgtcaaagtcgagaagaagcgcggcgatacctcggcct
tgtacggcgttgcaggcagcattccggacaagagcattgttcttcgtctcgcagagggct
tcctcgatactctctatctcaactaacctggcatcactcagcacacatctactgtcttgg
atgaacggacttataaaccgagaaacttgtatattcctcgggctgtcggtgtatattgtt
attgttatcgttattactctgcacaattgtacattcacgcacacctaagaaccaacgtac
ccagaagtatcaatacatctatctataatacatgatttccccccagctccagtccagtgt
agtgtagttatgcctccctcttctcccgccatacttcctccgccctcctctcaacgtagt
atcctggatccggcttgcgttgtaaccgaagctgttcccgactcagcggcttatctacct
ccgtcacggcaacgagttccttgactttcatgatttggcccgccacgtctctgctgacgg
ggtagaagacggtagccatgcgcttcttgaggcccagggcgtgcagcacgcctgttgttt
tgcgcggtaggcctatagcggaccgaagaagggtgatgcggaagtaggacatttcgtctt
gcgtcaacgtagaaaactctggtaaattcgaaatagaggactgcaaaagaacgtatatgg
cagtgcaggagcagaaattggtagaattgataggaattggtagatgtgttgtgtgtgtgt
gttgcttgcaaggatagtttcgccctcgtctcgtctttgtctcggtttgagtgctgatat
caaatcgtgctgggagtccgtcttgggacgttttttcccctcctctctttcgatcctgat
ggtatcgattgatcctcgtcaagctgctggctgctggctgttcgtcgctgattttgattg
cggtatcaaagagcgcgggtgatatttccagctcctgcgtccgattgattgaatcctgac
tctgctcgtcgatcgatcgatcgatctcgcgtcccgtcctagaccaggcgtatgaaacag
tcccgtccagtcaagtcctgctcagttcaatctgcttcctgctcgtctttcttcgtggtt
gttcgttgctcgctgtccgcggcttcaactcgaccggcccaagcaagataactaaccacc
aacgcgactgtccggctgtccggctgtccgactatcccaactgtccaactgtctgcctat
cgtccgtcaaaagtgcaattgatctctgcaaccgatcgaagcagtcctttgaagtccctg
aggtccttcgtcgtaggttctgagaaaattacgacggatcatcgattgtccgccgcaacg
cccttccatcccttccttcattgctttttccttcgagagccacgatgaacgagcgtcgca
aagtccggctcagcctcctgccagggtcgactccgtctgtggcgcaaagacgagctgctt
ttgaacagaaggacgctggcgcgggcgcgggagctgctgctcagaggccgcagatacgcc
gcacccagatcgagtcgcatacgcagacggcacgaagagcttcaggggatcgcggaacag
ccgcagcagcaggaagccaaaggtgggatacagatacagatccaggagacagaggtcgag
gtcgaggtcgagttacctgcgcctacgcccagtgttgatattgacagcgattctcgtccg
gtcgacgttgatatcaacatcgcccgccaaccacaaccacagcaacaactacagcaacaa
cagagacagtactctagatggacagctgctgctcctagacgactgtcgacgctacgaaca
gtgactgtgccctcgccggagccgccgccactcacgccgcccctgacaagctccagcagc
gactcgctctgctctgcctccccggtccaggcaccggcataccatgacagtgaacccccg
tgcaaacctgaacaagaacgactccgtttgatcctacatacccctcctacgtccacacgg
acatcgtcctctactacatcgccagatatggcggacgaaaacggttcggacggaagcctg
gtggtgccccggctagaggacctgctacgacaccccgaagacctggagaagatatcagtg
ctcaaggcggaatatatcagtaaagaaagaaaatgtcgattcacagctgcgagaagggct
gcgggaccagctcgagctcgtgcagcgcagcctggctgacctggccgaaggcaggagaca
gatcatggacgcaaagatggggccgcagggcatcgacaggctttgggccgagtcgcagtc
tgctcgtcggcgatttcgcacagatagacaagctggccaagatacagcgcaatttcgaag
cggtgctcttcatgaagaaggggctcgagacgtttcatgctgacgtggccgaggtagagc
gcatgctgcgggaagacgacatggacatggaaaaccagcccaacctcctgaacgtacaca
tggccctctcgcgtctgcgggacttccgagacgaggccatggaccagatacgcagggcca
aggataagagcagcgaggccaccctgaccgagctgtttgaggggcttgacccggccattg
agtggttcgacgaccacctgggcactgcctgcatgaatatcatcccgctcatccaggctg
ataaccgcagcatggtcgtcaggctcgctgtcgttattgcgaacgaagagaagaacgatg
ccaaagtcagggcgctgcaggatgcgcagaaggaccatgaatatctcgccagcaggttca
agtctatgaacatcgggcccaagactatcaggggttacaaggagaactttctcaagagca
tcgagctgtacgcccagcccaactttgaagagtacgaaacagcaattcctagatgacccg
gacagactggagaagagcttcaagtggttcttcaatgacctgttcaccgtccagcagggg
atgcagaatctggtgccgaaaaagtggaagatattcaagac
>test_c116
ctctctcatggatgctttttcctggacaaaattctttcttcctcagctaggctgaaaagt
atggcttgaactgtccatgcaataactatcaagtagttatcaacatcggtaaattcgatt
attgaaccaggtcatcagcatttaactggctagtatgggcgagccaacagacaaggcaaa
tccagaagttcccactaccatcgtggcagatggaacacccgtccagctcgaagccaccgg
ggatacagaccaaggcctccgcgcctggacagttgtcgtgggcgcctggtgcgtcaatct
atgtggttttggctgggtcaacggtgagttgctcctttcccttagttacccaacatataa
ttatagagatacacacggctaacacggtatttatatagccattggggtatttcaagagta
ctatcagtcccaccagctgcagtcctactctacctccagcatctcttggattctatcctt
acagccgttcgtgctctttgccgccggtctcattatcggaagggttgcgtacctccctct
cattta
>test_c117
ttctaactttgttactttgtacttgtctaagtctaattccgttagtcttgtacttggtcc
tagtcttttctaatgtattttctcatcgtacactgatgcctctagcagcacagactctgg
aacaacacgcaaccagaagcgaaatcataccttctgacgcagaagtgcggatattccgcg
atggtgaggtgaggaagctcgcgaacaggtcgacgagctccggcagtttctcaaacgttt
cctgcgcagaaatctgggcagagacatcgtaacctcgagacaggactgcaatccatggtg
ggagcagctgtgaatcgttgtgtgccggcttcagctctgatatagcgtctagcagacgcg
gtagcttggaggaagtgaactcgtctgccattcctgtaaatatcacttcaaacacctcga
atgtgcccatggtaaggtactcgttcgacgaccgggcaacgttcataagcagctcgcaca
gtggctcaatcttcctgctcggccagcctcctgaggccgccgcaatagccttgacaagct
gcagggcatgcgacaccgcgggttcatgatgctgctggtggtcctgctgatgcttccctt
tcctcccctgcgccttcaatgtagcggtgacactatctatttagtagttccttctagttg
tccgttcttctagtc
>test_c118
aagaactaggaaacgaacaatggtaattgacaatacctaaagactagtatagggtattcc
gttagatgtcattataatggcatcactgtcacttttgcggtttcctccctgtaccagaca
accctgtccaatccgcccaatagacggaacatgatcactgttccatacacatacgtatat
acaccgtgatgctgagctagataaagatatagcagagctgctgctactggcacagtcgcc
attccgcctccaatggctgtttgcatggccaggctgagcaccgtctcagtaccttggtct
gaagccacttaatgacactaaccatgccatggaccttcaaatgaacacagatactagtca
atcgccatgcacattaggtgataatgcgacggccgaagaaatattgaccacaagccaatc
attcttactggcaaatggcggaactggctggcctccttctcgccactcagcacctccagc
tctagatagcctgatacaaactaccacggcctacagaacatatctgcctaatagcaactc
tctttcttgtccttaaaaaaaa
>test_c119
tcaagggcaatacagctttgtaagaaagaactgctatttacaattcacgctcggaacaca
agttaagcatatgggactgacgaaacaggtctactttggtttcacacactgccctgacat
atgcccggacgagctggacaagatggccgagatcatcgacgaggtacgggccaggtcgaa
cggacaggaggtgatgcgcccggtgtttatcacctgtgacccggcccgagacagcccaga
ggtgctaagagggtacctgaacgaattccacaaggacatcatcggcctgacgggcacgta
cgagcaagtcaaggatgtgtgtcgccagtaccgtgtctactttagcactccgcagaacat
caagcccggcgaggactacctagttgaccacagcatatacttctacctaatgggttagca
tgtcccttgtcaccaccctgaagaagaagatactaacaaaaagaatatggtagatcctga
aggcgattttgtcgagtgtatcggacggcaggacacaccccagacggcatcaaaggttat
cctggaccatattggagactggaagcgggctggcaagcccctggatgtgactcccagtag
taagtagcgaggaaattaaagtaaacggacaagacaagtctccctcctcctgtacaatat
actatactccgtatagcccgagatatatatatccgatgaatgtaataatagcaacatgta
aacaggcctatccctccaagaaagtgtgtaagaatagctctcgagactactgggccggct
tcccatccgcgtcccggtctcggttggccctccactcggcagacgagctgtcatcggcaa
agtcttctctcttccatatctcgaccttctccttgcacttctctaggatctcctctgccg
cccgccaggctggccctcgatgtgccgcactcaccgcgatcacgatgctctcctctccta
cagccacctcgccgagtctgtgagctatgctgacacccgtcaggccatgtttggcagtag
actcccgggctatagccatcatagtcttgagggccatcggcgcatagctcgagtacgcca
gccgcgcaaccggcctgtctgcaaaggaggaccgcgtggtgcccagaaagaggatgtttg
cgccggcatggggagagcggacgtgagctgtgtactccgagggcgccagaggactgtagg
tcagctcaacccggatgttggactctggatgcgccaggcgctgcgggaagttggccgggt
cgagatgtgcgggcgtctgctcgtgctgctcttcgtccgccatggcgtctctctgttatc
tttctttgttccttcttctccccttcgtagatgatatgctccgtctccgtcgactattta
tcacttagattaactcgygagtttatatccagcggcagtgaagtcgggaagaagtggtgg
ttgatctgtgatgcgccatgacaggcgagaggccaattgcgtgcggcgggaagggaggcc
cgcggttccgccagccgcctcttggcctccaggccatggatggatgcgccattgggct
>test_c120
tttttaattttttagttttattttacgtttaccttaagttattacccttacttgccggtg
gtcaaccaatgcccggaggaggcagtgctccatatccaggtggtcttcccggttcaggca
acaatggcggcaacggtgacggtcccgacggtaacgaaaacaaaggaaaaggccccggag
gctcggctggcgcaactggcatcaaaccaggtgcagtcggcatcggtctaggcgtcgtcg
gtggagctgccctgtacggagcagccatgttcttcgttgctcgccgctacagaaagaaac
gcaatctccatcgtcgatcggactctctgaccagtggtatgggctccccaacgccttacc
acgatgagcagcgtgccggcagctcgttcgcaggcacaacgatgaacgatcggtactcgg
gtgctggcagtggtcggacggcgcagatcagtgcgcctgtcatggctgagaactcccttg
gctggaattagccttgtcaccaccaccactcccaccaccacccaggagcgcccatctatg
catgccgtgccgttcctctaattcttcttctttttccctaccgtctgcctaagttacata
cgccttttgtccttgcttttacgtgtcgacgctttttctttttatagacagctggatatc
ctcactattcccccctccccccgtccccgtccccgtccccgtccagcaacaccaacgcgt
actctggttcagcccatgccgttctgttccctatgtttgcctgcttccttgcctacttaa
atgtaccaacacacgttccttgattcgaagataaaaaaaagacagtctcaacagacgcag
acatcaactatccagcaaaccagctcagtaccccctgacccccttttcctcagccccctt
ttaccccaatacccattcccattcccatccccttccctacccatttcctatgtttttgaa
atcttccagctcaaatatcgatctgcctgtgttttcaaccctccttttgctattttaaac
actacgtactaacctagccatcttctaccctacctattttactcgctgatacctttcttg
cctgctcgccggccccctttttgctttcctttactacttttattcatatacttagttacc
cttcacggctatctatgtacatatattataggcagacattcactcacgtctttcctttgt
taataaaaaaaawatgtagatctcgtatgtagggcagaagtaggaatagaatcagatcaa
aaaaatc
>test_c121
accttttttagttttccttactacttcacattggtagttaagatagttatgcggaatagt
gataaagatggctatcgtatccagatgtcccggcgttgactgtggtcggaaaagaagtag
aagaccatagatgcagctccgtgagtatctatatataactagcatctccgtctcgggtgg
atgtgccgaggggacgggttggctagtcaacttggcggcgagcttggtagcgacccatgg
aggtaactttcaaatcacggcgagtcattttggatacaaacaagcgtctccaggcctcct
cttcagccctcggcgtcggccggtgtaacttggcacgtaactacatgttccggcgttagg
ttgcactcgatctcgatgatgaactgtttctttcaacgaagatacataatcccctatagc
tagttaccaggtcttcttttagaaacccctcttcagcgagataatatatctgaatgatta
tcacagtctattcagtagttaactattcagtttagttgtatttattcataacttctgttc
gccgcctgagctctactctttctctttctttcatcagcttctccgcaaattccggctttg
caggagtggcaaccttatgatgctctgctgttgcatacacaatcttcccgtccacggact
ctataacctccccgaagcatggccattgttcttccatgctgaagagtagtgcatttaatc
cggatggtagttcctgtgataagccctttcgttaaacatcatgctccatacactcatgtt
tactcgtgtctgggaaarggggtttatatcattcatcatgacaagacataccagtaggta
tccccttgagataggacaggtttagagatcgtgagacgccttgcaggaaactagttatat
gatattaaaatgtggtcaaatggcgaaaaataggaagagaaagacgcactaccaataccc
aggcttagatactggattcattgatatggcagtgcacatgtctttcattcgatggctatc
agcaactttttcattccaggagttctataataagagcaggtaggatattaacataccgaa
tactacagcacacgcacctccatgcataacacctatgtatttgaacccggggtgtcatta
taattcttattgcaaattctcggtaaaacagagactttaataccatttaaatttgaccag
tattcagttacatccatctcccatgttgcaccccctgagggctcagcatcaatgaggcgg
atatcctcaaaaaaccgtctatcataaccctgtaagggatgggagaagcgtcagcggcta
gctactcctcttctattccacttcgtaagggttcaacgaagatatgttacagcgtacctg
gtagtttttctctttcgttatttccccataactacggagagaatgttagaatgtacggtg
tacaatactcattcattggggcaaggggcagcttaggcagcttacaccttaaggaaagtt
tcaatagactcccttgctctttgttttgcttcagtttccgccatttttggatcacataaa
agaaagaaaagatggtttatgtatgggaaccagcaagaatcgagagaagaccttgcggtt
taggtatatgaaagacttgcctgcctgctggaaggctgggaagaaggttcttgctgcggc
tgaatatcggccgaggctaactatggaaccaaccgataatacgtttcaaagcctttgaca
cccacacatcaatgctagttcgtttcggcgttacggagtatttcgtagttgataggggac
atttttataagtttgaatggcaagtttggtgctctgaagtggccggaatttggacgtgga
tacataattccatacgcaaatgcatccaacacaatgggccattctacaatagaccaagag
gtacagaacaaattacttaaggttcgctttctgtagccatagccagtgaaatgagttcta
taagtttactccgtatcatttggctgttcgagcttccacttctccgcccggtgatgctct
tcggtgttggggagcgtaggccaaaagggggtcaccttgaggctagtcccgaacaggaca
ggaacggatcaatttaacaccggcgcaagtactgttatgactaagccgctgattaggtaa
cctcaatcattctcaggggccaaagttttatgcaaaaaaaggttctctgcagagccaaca
aagatataaacaagcagctttggaaacaggcaagcaatgaaatgattaaggtggcagcaa
gtcagccattgacatcaatatctaactctgtttctggatcatggctgtcaatccgtcggc
tctgggaacacaaagtccaaaattcaagaaagccacccgcctcgtgtgttggatcgtacc
tatccgggacgccccgaagaaccaacgcctttaagcagacagtgttgtctctacagaaca
gagtacggagtactccgtacagagctcaaaacgaggctcgtgaggcatctcgtcacatat
cgacagtctttatttccctttttattaccgactggcttgtatttcttttgcaaccgacca
agtcaaagtcaatacggagtaatgccgcgtgttcatggattcgagtccttaggcggacaa
gatattaggatctccaactcctaggctggattcatatcaccttagtgataataagatggc
cccttggtacggaatatcttcttgtctcttgtggtttaccaacgctagctcggaagtgtc
tcactcccacgccwackaacgtagttaaagtcgttgtcgtactaggtaacttaggggttg
tctagtctaactatwaaccttagtcttaagttgtcttawtgtcwaaggcgctattgaggc
tattgatagcttagtggcgaatatcccaattggcatt
>test_c122
accagcttgcgcttccatcatcagaagagtttcgcttccgaacatcaactcctgtcctcc
attctacattcgctgctgccacaacatcgctgaggatgccttcggacctggagcttctag
ccgacatgggctttgacccagagcgggccaaaatagcagtgtctaaatccggcggcttac
agggggccctcgagtggctagaagccaaccaagacaagtcgctggaagaaatacaagagg
aaacggcccagaaacagtcagaagcaggagcgtcggatgaaccgccagagttaaaacctg
gagaagaaccaaagagcttggtctgtaatgagtgcgggaaacggttcagaagccagggcc
aggccgaattccacgcttctaaaacagaacatgttgacttttcagagtcgacggaggaga
tcgcaccgctcacggaggaagagaagaaggctaaactagaagagctacgtcaaagactgg
cagaaaaaaggcaaaaaatgtctgagcaggataagaaggaccaaaaaagaaacgaaggaa
aataccgaccgtaagagcacgaaggagactcaggatatgaaggaagaacttcaacgaaaa
gaacagttgaaggaagcagctaaaaagaagcgtgagaaacaagaagaaattgaagcaaag
gcacggataaaggccaagatcgaagcagacaagcaggctcggaaattgaaggcagagaaa
gaaaaagcggaacgagaaggtcgtgttctggaggaacaaaaggcacagcctacaccagct
gcagctccagtggcctcaaagccagcttcagcatatacagagacgagactgcgactgatg
acaccatccgggaatgtcatcaagtccttccctgttgataccaccctctttgaggttgcc
gccgctctacagcaggaagggaatcaggtgaatagctttacacagacgtttccaaagaag
gttttcaatcaggaagactttggggctacgttaaaagagctgggttttgtgccaagtgga
agccttatcgtgggctgaggatcctgggacattagtttgatggtggtttcattcggtttt
agtataactagacagcttgagatggctagcttacgaaggcaccgtatcccaataactgtg
acacgcccgcgaacttggtggctacaaagcaamaaawwgaccattcacgagctacctggg
cagcttgtaggttccccatccaatgttgatattgaggctcagggttatctttcttgcggg
gaaggggataattaggttgttatcttcacgtgacgtacctaaactggaccaactcgaatt
tatcaaattacgtaattagctttttagacgcgtccaggcaaacatcagcgcgtttgattg
atgtcgtgagatgcagcttggggtgccgaaagtcattatccagcttcgaatcatcgtact
atctggaggtgcttgttatactagacgattctggtcacgatgcctgcgtaagtgctctag
aactctcttcatagttaatcgcaggctacgatagacgcgctgaccaactcttacaggatc
ggagaccaacatcggcttgggcctggggacaatcctgcaatctctgcgaatccatattta
aaaggaaccggtcgagttgaagagtttacacctaccgaagttgcctcgctgagggagaga
ctaaacaagcagctgggcccagagtttctctcatccaggccttctggaggaggaaaagta
cattatatcacggcagataaatgtatcaaccttgcaaatgaagtcttcgggttcaatgga
tggtcgagctctatacaaaatataacacaggattttgtgagttggaatttattcagccaa
cgccyycccctgtatagataggagtactgacttggtcataggctgatgagaaccctacca
ccggtaaggtctcagtagggctatccgtgatcgtgcgggttactttaaaagatggaacgt
atcatgaggtttgttttccatgatacccgcgccccagtgttacggactaattctcatatc
tgggcaggatataggatatggacatattgaaaactgcaaagggaaggctgctgcgtttga
aaaagctaagaaagaaggaaccacggacgccctgaaacgtactctaaggacattcggaaa
tgtactcggaaattgcatatacgacaaagagtacctctccaaagtagtgaaaattaaagc
taccccagtgagttgtgccattggtgtaaggccccgaggctacctacgctaataatatcc
ttttgatataggtgaagtttgatgttgacaacctccatcgtcatgtggattttsgtgcct
cccaaagtaccaactgcagcccctactaataggattatcaaacaagaatatcagaacaat
ggcccgtcaaatctacctgcacgggttcctgatattgagaatatcacggcagaagactct
ctcgctatacgagtttgaaggcgagtttggaagtaagatcgttctcagatactcttttta
ccttagttaaagctgactttgggaaggcgatgtatttgatgaggccgattttgcggaaca
cacttcgttacatccggatgaagtagctatagaggaatctgattattcaaggcgatcaac
cggacaaaatggtccctcagctactcacccaccaacagatgcaagaaattttgcaaatgc
aaccaaagcagcgaccacagttgatacaagaaagcccatagcttcggtttcggctaatgg
cactgttccttcacacaatggacaggccgatggaatcaataggagcaatatgaccggccc
gaaaactccagttccgggcagatttgcacaagatcaaaataatgactccagacaccccag
cgggagacaagctatgcaaccaaatggtccaccattcccacattccaatgaccaaggacg
accaaaacatgatcctgccccaaataatgatggaaataaggcctccggcgcgcagagcag
tgaagacaaggcatcagaagaccatgtagttggattttctctgctcgggctgcagaagct
ctaataaacgactccccatactgctagtaaaatcagcaccagtattygacccccaatttg
acagcccatccatacgcaaaactgccggtattgatcatactagctcttcccctattgtca
ggaaatctcttcaggccttacaacaacaggctggcaaggtgcccttaccaggcgccaagg
caaatgcgccgacacctaacagtggtcatggaccaatagggaggccgcctatgacttcat
catatcgaccaccaatacggcgatccatgggagcagtgaacagtgggaacgctagcaccg
cttccaacatgccaccgccagtgagaaatcacaacagccctatcaatggtgggcagcagc
aaaacgaatatgggaaaagactgccgttagtcgataccacaaatgttccgaacaacgaac
ggacaaagaatcaggcagacgccgcaaaacgaacgagggttgaggatgccaatgctccaa
aacaaaaccttcagggtcaaacagtagcattatgcttcactgtattcggagccagtaagg
aacaacctatgattaattcctaatcctttcactcattatctctttattttgagcgactca
ttacgaatttgaagcggttataggcggtatttcttacggagttcaggcactttgtttctt
tttgggggataatttgggattctgccctttctgttctcattcttttatcattattatttt
tcttagcagagcggttggcacaccttttagcaggttatgtatatacctattacctgaaca
ggctatgtatggcatgaattattaccatactagttcttttattttacwaactttggaaag
gctgtgcggctctgtcatgtctctagatttttatctggcaatccatcgccgtaggctaga
gtaataaatacaaatagagggtaatattag
>test_c123
gttagatgtctggagaccgctgccagactggctgggtttggaagaagacagccgtacgat
ctgaactcgtggcaggagtccgagaccgccctggctctagctgatacactggatgaagac
gccgtcattgtcgagggttacgccgagtacgctacctggagacctcatctggcttacctg
cgagacccctttggcgacccggacatggagatggagatcgacggagtcggcggtgtcagt
atcctggccaaggcaaaggtcttccgagcaggagtccatttccctgcctttcctttgaga
agcacgccgaaacagaggcttttggaaaggtatgcatcttctatagtttatcaatatata
cacatactcacgggatatagatgtcgtaaacgtctattgtaaatttcttccgttcgtttg
gttcctttgttccgttcttacttttacttttacgttttattttcttttt
>test_c124
cgcaacctacctctaaatggcgactaccaaactaatgggtatagatatatttatcggaga
cgccgctggtatctggaaagctaccatgccgactgaacaatccacttgtctctgtacccc
tgaaatggggtgcgaagagaactgccagaaccgccacatgttctatgagtgtgacgagaa
taattgcaaactaggagaagacctctgcaggaaccgcaatttctctgagctgcgcaaacg
gatcaaaaccggaggtaaatacaacattggagttgaagtcattaagacagaaagccgcgg
atatggtgtccgaagcaatagaacttttgaaccgaatcagatcattgttgagtataccgg
agaaatactcactcagattgaggcccagcgtcgaatgaaaacgatatataagaaaaatga
ggttcgtctatcctagctaagtcagttattcttttggtaactaacttctttcgacagtgc
ttttatttgatggactttgaccaagatatgatcattgatgccacacggggctcaatcgca
cgcttcgtcaatcactcatgtgaacctaattgcaagatggagaaatggattgttgctggg
aagcccaggattgccctttttgccggtgataatggtatcatgaccggcgaagagctgact
tatgactataactttgagtatgaccaccttcccctttccttttagaattatcccagctaa
cttgaaatccaagtcctactccaataagaatgtccaagaatgccgctgcggcacaccatc
ttgccgtggggttctaggaccaagaccgaaagggaaagactccaaggagaaatctaccgc
caaacaggctaatactggaaccaagcgtaattcacagggagttgccaattcgccagcttc
taagaaacagaaaaccaccaagcagtcctctgtcaaaactggtctgaagcgggtagcctc
taaagcctcccaaggcataaagtcccaagctaagtcgataagggtacccaagaagagagt
gggtgttcaattcaataaatctgcaaagactaggactacggctgctgcggatgtctcatt
caaatctgtttcccttcttcaagaaccagcagacaagccgcatcaagcaccaagcttcgg
atgccatctaggtcgcgggttaggcttgcaaagactgctgttccaactgccctaaagggt
agaggtggacgtagaacatctaccaggtcttgatgactgattgtttgattcgatttccta
gcgtgctttggcgttctctaattttcttgttaccgctgtcaattagcggttctgtttaag
ccaacttttgccatagtcataattcgttttctagctagtttatgagcgttattgaggtta
gaaatatttcaacatatgtactattatttaaactacagcaatcttggtacttcaattaga
aaggcctgctataaccttgaactttgagcgcaaatgggatatagtgttcactccgtagag
tacgctgcatgaaattaataaacgccaatccagtcagaccaaagccatatcaacgaacac
taaacgaataaacgtgctctacggataacgacgatcactccaatgggagctcaaacccca
accaagaatttaggataagcaagaaatgccaatccgaaatagagtacattaaccagtcat
ctcaacgtccttgtccttatcatcttccttgttttcttcctctttagcaggggatgcttc
aggcttcgtatcggtatcatcttccttcttttctatagtagtggcagccgtttctgacgt
ctcttcacgtttatcttgcactgtagcatctggatccttacccaggcttgcctccaggct
tcctagcagatcaacctcaccgtcttcgaatcgaacaggtccactagacgtaggctcggg
cttgctgtctgcggttgtttcagggggtggaggagaagagctggggccagccggctcttc
ggctgcaggttcaccggggcctgtagtgggtgtagatacaggtatagtctcggaaagtgg
atttgatgtgtgtgcatcaggagtttggggtttggattctgcttcggtggtgctcggcgg
gatagtcggtagtgaaacttgctcttccttggcgggtgccgggggctagctgtcttttcg
ggagcaggttgatgatgtgtttcatcctcagctgtgtccatcttattgtcaaggttttcc
gggagaggcgctactggggacgcagcttttgcatcttctgccgcagacactgggggagcg
ctaattttaggttgctcaacggtctcggggtctgcctgctgcgcttcgatgggaggtaca
gcttcatttgaaggttcagtggaagcaggagccaaaggaggctcctcagtgggcgacttc
gaaggttgttcagaggtagaatttgtgaggatgggtagatctggagattttgagatggtt
tgaggaggttctgatggtgtcggttctagagattccttctcaacagtaggcggttgttgt
ggtatatcctgcggttctgacgggacgtcaccagctggagtcatgttattctcatcaaca
gggccgtcagccgttggagtgggtttggaatcagttgcagtctcatcctcctcctcgctc
tcatcgccttcttcctcatcttcctcttcgtcttctggcacagatactgttccagaaggt
atagcgccccattttctgaaacggaaggaattggcagggccttcagctcctggggcctct
tgctgtccattcccatcgccagaagcaaacatgaccttcttcctgctctttgctttgccg
gcctttagtttccgcttccccttgttcactttgggtataactgcactgccttcggcggtg
gcaacaacgacaccatcctggttcaccacgccgatatccgcaacgacagttccgggagct
ggctcaacattgacgacctttgcgtctggattctcagctatgacctgggcttcttggatg
atctctccttcgacctgatacccctccggtacccaagcttcgtatattgatatgacgcca
gttgtaggatctatcttcttgaattttgtcttgcgcattggggtcgacgagccagccgcc
gtggctgcgtttgactgggctccagctccatacaaggacggcagcccagctctcctggga
gctaagaattccacctctggaagctcaactgttctgggtaaagcggtccacttcatagct
gcaaacgtccgctcgtcaaccgttggctctaccacagtatcatcatcgtccttttgttca
agttcctcgggctcgggatccttgcggacaggtcgtatgtaggtgcacccagctctagca
gcgcgaaggagcgcacgactgacaggagtcaagaggttgctgtccctaggcattggcagt
tctggcagactctgagagtctactatgcttgtctcttcttctgttgacttcggctcctgc
gagacggtggtgagttggcgggcccagcggcggacaggcagtccctcgaagacatcgtgg
tcgactgggcccgatcgatgggagcgagatgatcgattctatataataatcagtactaat
acaagcaaacaatccactgctagtgggtgaataatagaatgcgcgcgcaagaaatacagg
cttgacgcgccagggattttgccgccagccacccgccaaaaccgccgtaaccgggataac
tggacggtaacgcagtgtgtttgtagaggtgtaggagcacttacgaggcccatcctgctt
ctgtcgcttgcgctggtgaattcttctgccaaaagaccgagattcgcagctggaaattcg
gttttcagcgtcaagtttgcgatgaagttgagatgcttagtcatcagcttattaagacaa
tatttttcaatggcgccgcaaaaggcggaggaagaaagacagcaagtaaacg
>test_c125
aattaaatgagaaacaatatgaggggagagaaccgacctggtagagctgaagagatggag
tctgctgccggtctgatggccgagcttcctgaggccggcacccagctgcaaagcctgctg
ctcgtactccgtgaaggtcaggtagctgtagccgctgagctcaaagtaggtccattcctt
gtcgacctcctgctcgacgccctcgatgagccgcttgaccttcttgttttcaacgtgcgt
cttgacgaccctgcgcgagccgacggccttggagttcccgtacgtctttgcgctccatct
gaggttgtcgtaagtggtagcaatctctgggttgggcgtcttgagaagctcgtctttggc
cgaggggtgacgccgcggaatggtctctccttcgacgggctcgtagccggctgcctcgac
ggtgaagggaccctttttcaagacgcgagggtagaagaccgtgtctttcgacatgctggg
ctgggctagaagcagagagggcgagaaaaagaaggaagggctctcgggggcagctcgcgt
ggattgatggagatctggttggtgtgcgaggcgggttgtttggagctctctgcaggcagc
aaagggacaaagacgacaggctgtctttgttccggcgactggttagcagtgatgatcgat
ggcgtcgtctgctgcgtcttcaccggccaagtgctccgtagtcgagcaggtaacgtaacc
gtagtcttagtcttggtttgttactttttgtta
>test_c126
atcgcgctcagagctctctctctctctctccgttcgaaatgtctcgttcgccatttgctc
acgagccaagcgcaaccttgtgggaaaacccgactccattgccctgagcttggcgggtgg
atgatggctggaccccgagaccagcacggagtaactcgcctgggatgtttgaggtttggc
agacgcgatacgctgcccgcagcaggacaaaggcagctggggcgggagatgccaccgggc
cgccgcagcatcgcagtcgaagctcttgacggcaccgattgagcgccgtcgagcgttggt
ggctgcaaagacgcccatgcccatgccctgccctgccgtgatgtcagcacctgcgaggat
gaagtcagcgatctgatcgttgaacaagcatcgctgggggggaagctcgggccaggtaaa
aagtcccaagggttcccatgtcattatcacgtgatacgaggcttggaaggtcgttcgtta
gttacgagctccctggaaacgaaacctgaagcaagcgacgccagcactctcctctgtgct
gctcgggcgctgcaatcagcgaacttctcgatgctaccaggccctgctacctgcctctct
gtctcctgaagggcccagcgttcttgcttgcgcgccacgtcaattaccatgccagcccga
gcaaacggctcccttcagcggggagacgatgacgaagtatgccccgtctgcaagtcgtcc
agatacctcaatccggacatgcgatttctcatcaacccagaatgctaccataaaatgtgc
gagtcatgcgtcgatcgcatattttcttccggccctgcgccttgcccagtwgycgsctgc
ygaaaaaccctgcggaaaaataaattccggaagcaaacctttggggaccttgcggttgag
agggaagtcgatattagaaaacgggtaatgggcatcttgaaccgacgagaagaagaattc
gataacaaacgtgcgtgggatgactttcttgaacaacgagaggagatcatagccaatctc
gtaaatgacatcgacgttgccaaaacggaagcccaactcgctcagtactccgcagaaaac
tctgcctctattcgtcataacaaggaccttgccagacaggagaatgagtcttttgagttt
catcagtccgcggagcaggaggagcttcgtcggcgacgtgaagccgccaggttggactac
gagaacgagaggaaggccaaaattgccagtcgcgaagatgtaatctcccgcctcgcatct
ggagatgccgaggaggccaaagcagttgcccgtgagtctgaacgagcccatcagctgaag
aaatcttccgccagacgcagcgaggaagagagattgaaacgaaagcaagctgccttacga
gctgcagagagcgcgaacaaaggcccattggctgccggggcaggcaatgctgcagccgcc
ggtggagggttgatcaagggcctaaggaagatcaagactcctgaaccagagaagccgtat
gatccgtttgccggtgctgcagcactaaacagccgtgactattatgaactccgtgatcac
tacccgtcaacatatcttgacccgctacgtgaagatacgagggttctggctggtggatat
gatttacgggagtattatgaaaggacgctcctggaggcctttgcaggccttgcttgtttt
gtcagtgaggagatacctggaagagacaaatcagtcgcagcaccggcgtcgagaggtaca
ccaccagcacagaaaataccggcaaagctttctacgccgtcctcattgcctgccaaacga
cgggcacagggattggaaaccatctcaaagaatagtgatgatgtgttctagcttgtcata
tcttccttatttgtctagctataacgtgaccaaacgggaagcagcaagatgaatcctgtc
taatggcatgccacacacacaaccttgggagctattttaaatcgcctggctgaaatagaa
ctatattggggcaatggcatgagcctatacgaagctcaaaaattgcctactgaccaggag
tacagtaaccttcaaggtactgctgattactaaacagggtcacaggcaggttcacaagcg
ggctccatcagtaaagccctacactcctgcagccccagtcaaaatggtttttgccccagt
tacaatgaatgtgtccaacgaacgcctctataggcgaatgttcttcggcccaggcaatta
tgtacttattcaaaatttaaggagtacggcgtcgccttaggtgttgcatatcgtgcaggg
gagattgcaaatgcaagcaagctatatactggactcacgaatactatcccactggacaga
ccactctgctttgaaaagtgagagaccctagaaatggtttcgcccgggccttcaaatggt
gaactaccgtagacattagacatctttctgtaatccacgccgtacccattttctaatcgg
aggtaatgtggacaggtcttcctcgctagcagaagactgatactcttccttttctactcc
aacactgatattcgcaagaacttgagataggggaggcatggagatgtcgtgcttagtgct
ggatatgtgatagattttgccggctgtccggcctatccgtgatgcttccaagcttcttct
cagctcttctacttcatgatcctatcgactagggttaatacggtgtagtccacatgtgct
tcacctacagaaccgctggtaggatcgaccgattcccctgggtttgccgtacttgtgaac
gggtctgtagcctccagaacgtcagttccgtcctggaaacgacatgtcttttcgtgtgtg
acttcctggtcacgtatattgagatcttcgttgcttaattcctc
>test_c127
atataatgtggaggccttaattggggatggaacggcacggtgcctcctcccccgaaggaa
caggcaccaaaacgaaggacgagcgtggatgaaacgccgccaactccggaatccaagaaa
acgtgtctggacgtcggcgtggtattgcgtatgagtggccggggggtattatcagaacaa
acagtgtgtgtgagagcgtgtgtgagggacgcaaaagctgtggtggcgctgtcagggagg
gatgaaggctttactgtccaacgagcagagtctgtgtgcttgatacttttctttttcggg
acgatcgatgcccacgttcagtggtccaagtcttgtcaactttccccgtccaagtgtgat
agtctacctggcgcgagaaagacgattattcctcttgagatgtgagtttcaggatgtggg
atcgcagtaccacgacgacggccctggattcaactggtccaggcgaaccttggctggttc
gctaatgcacgagtaaagggtcaagctgaggtttcacagcgaaggggaaaaaaatacgac
gtcctttttgggaggtatgaaggtcgaggaagggcctgctatggatcacgcggccgtggc
gagtatagctcgagttggaggtcgtgcgacaaacgcgaataccgcaagctgattgaagct
atttcaatccaaacagagatcagagctcaaaggccaatgacatgctcgtgctggctggcg
acgattgaagtcgttgaaccaagcttgcaaagctgacacagcgcacagaccgcagtattg
taaagtcgaacaatgcaagtcaagagtcagaagggggtttgtttgaccggcggagtacac
agcaagactcggcgcgggggtttcgttcgaccaaagagggtaccctttctcatccgcgtc
gtattttcacgtatgcaaggacgaggctggcggctgaatcctgcaagtacaagagcacgg
gtgtcgaccagatctggggtgttgatgggagaataaccgaaagctggggttctcagcgat
gtctgaagagcgagagccgggctgcagcgtataatgaccttgacatggatacatcgaaac
gaaggagataatatgggacgtcagcgaagagtatatcggcgtctatggtcgtcgtggtgg
tcgttgatattggcgatgtcagaaagtcgtggagagaaaggagagccaagaagtttcttc
ccagtggggaaaaaacgtcgaatatggtagcaaccggcagttgatgacttttgcctgtga
taacaactatcaccaaggcaaggcagatgaggactgcttgctataatggggtctccttag
aatcggttcgactctcgagcctataagagcgtaggcccagtaagcgtcaattcggcttga
tacctctctgccctttactttttctttccctctcttcagtctccgagggcgcactgcttt
tcgggctggcttcttctttggtctttgtggaggaatccccaccaatgtccccagtgctag
tcgtctctagttagcgacttacggctaaaaggccgatgggctctcctcacgcgactttat
cttccctcgtctctgaacgaaaggaagccagtactcatatccgttgtggttgcagggcgg
aggactcgacttctgcgccaagatggaacggccggcttcgctagaagagaaaagaaatga
acattagtcctttctttttcccagtcttttttttaggctgctcgcgaggtaggggttttc
ctggtaaagtgtgttgctctgcagacgtccccgttcaggagtttgtatatcgaccagcta
gcaaggtcttctcggattttccctcgccgtaagtccacagcactgcacctgtcttcggtt
atggacaaattcaagtctggagatgcagatgtctgcccctgaagtggcaaacatccccgt
taaaatatttaactctatatgactgcggtgaaggagtggttgcatcattcttttgaaatg
ggtccagctggccaccacgaatattgtacctatgctccgtaggcgcgatccataaggcga
cccagacagggacacgtatttgctagacattctagggtttttgttagcatcggctatcta
attgcctgggctcgacagctttcgatggccgaaaatgctaactgcactgtcgcgcgaatt
ggcaacatgtctgatcacagtagttcgtattgatgcatctgttggtttttgactggcttc
gtccacagggtgcaagtcgcggttcaaccatgcggttcgatcgacacagcaatcttccat
attttctcccccgtgcaggctgctgaacctagaacccaacccagctagcgtatgccacgc
accaacggggactgctccagagttagcatcgagaatctcaggcaagagggtgaaaaaaca
gagaagatgcctggttcaccctgttacatcacggaagtaaatcggcgacctgcctttccc
gcacgacgctttgacgaaccgagcgcacaggtccctatgcagagccgatccgtggtagag
atcaaactgagaggtcacaacccgctggcaaaggtactgtggctgtcgtcaaaggaggtt
ttgctactcttacgctgcagcggacgagaggaccggctatgcgtccacagtcgcacacac
cttgctccccatgtaacatgaactcgttcccatgggtcttgtgccgtcccaggatacgga
ctcctggagcgcttttgttccacagatcgaggcttgtttgtgtttcttgtggaggtttaa
agaatcggaaaaatgttgaaggtgttgaagatgaagttggagttcgtggcctgacgttgg
aattacccaaagcggcaactcagtacttcactggcataatctgccaatattaataccaaa
atgccgctatctaaactacaaacacatcactacctaagcctgtttcgacggcggcctctc
agttcatactaactaactgtttatttagttatgtttcacgccgtttctatgacacaatcc
cgctaaataagatgttgagtaagtagtgcctattggctgtgtactttggggatattgaca
ctaacttatctgctatgaattgaaacccgcgtcttcacgaaattcccctgcgtctctagc
cgtagctatccagtcctcgttgctgtgtattccaggatccgaggattgaaattgcgcatg
catgtgtcggttgatatccccggccaaagctagaagtcgaaaggcctgctcggtccgccc
ggggtacagtagatgcatttaaaatgcatggtgaaatcccagtttgctggagagaccttg
ctactgcttcatcccgcgatcgttttggagagaggctgccaaagcccctcacctgcaggg
actagtgaaagcaaactcagttatatatcatctagcactatgaacgagggggttccaatt
ccccattatcgtcatcactgctgttctacaggtaccccttgctgaaaattgtcaaagcct
attcgctctgacaactaaaagtgaaaggagggtagcattagagggtagctgagatcggta
gagagaccactccaacaagttactgctttccctttatcgagcaattgttgttctaccctt
ggcaatgcctatattagaagttggtaaggttctactaaaagatcaaaaaaaatatccaca
gagagctcttgtgtatctatcgggcgtgctaggctaccgcttcataggtatcctggttcc
gaatgtctgcattgcgtcatgctttgaaataagatgaaagctgagattcagcacatcctt
cggaattatctgcggctgacattggatactaggtaaaggatctagatgttttgaggctgt
agtcccgcatcgctcactctggctggctggaaagcccatctaggcaaatggttttggtga
cagggcgtgagatttcctgaatcctcaaacttgagattttatcactgattggtggaggaa
tcctcgagccttttattcggaggctgatagatgtagttatatcaaggctgatacactaat
tccatcgataaggatgtgcattgtccggagatttggttgccggttttagattcactgctg
aggtcaggattggcccaattcagggtgcactatgtcagccgactaggccccgtacaacct
cgcttcacactttgggccttttaactcacacccatggatcagaatcgccgtttcaaaata
aaatagccaacgatggccatcacataggtaaaatgtaagtttcatccgttatggcttctg
agggtttcacaaattttgacaatttttgagaaaatcccgccttttgattctacaccaccc
catttgcaccatttgcgccatttagtccaattaacgggatttttcggtaccagcaggcaa
catactactttccagcaataaagtttaccgtttgggtaccgtacacttcgaccagttaac
tgtacgtgttagggttcctaattac
>test_c128
aatactaattagaaggaataataatagaattcattcatctgagtagatcagcttcgtcag
gttcgttgtcgtctctggtctggcgttgatgtctggttccagatgcggctcaatcgctaa
cgatgaaatttgccaagacccaaagcacagaagatgactaagctttcattttattttatc
tttgtcatggtagtaaatcgcatgaacgatgatgtggatgccattataaaaaccacgacc
acgatggatagaaacatagatgaaaagtctgccagacttgggcacataaatgctagtgaa
cggaggggagcaaagtatcggcatgcgaatgtttatgatgctgttgcaggttagcaatcc
aaaccaacaaaaacacttactttcaatccagttaacagcttgtggaaaggtcgcatcgca
acagataaatcttctaataagtcttcgactctagctaatgactatcacggtataacctca
tcacgaatattcccagctgtcgctcccgaagaagtcctatttcggaagcaaaacgacccc
cgtaaggtatatggaaaatgattactatttttgccaacgaagatatacccgaagaccagc
ccttgccagactctgaccttctcaaggctatccatgymtatyactwcggatctgtatgca
aataagacggtggatcgtggccagtcagcatggcgtagcatggatgaaactgctttgatt
gcgctgggtttcttgctggaggagactgctgtagaggctcttggagaaacaggagatttg
gccttggtggagggtgcagtacccagtgatcctgagtgggaggcggaagcaccggttgtc
agatcccgtgaaacgtcggtttccgcattcagtacgcggtctcgaatcgatggatatagt
agcgggggtcttgatgatgttgctacaactttgtcacgtcagcgaaagagcaaaaaacga
ccggcggttaagtagcctgtcggccatgcgaccggcgtcagagaaaccggttacttgacc
gtcacacatcataccaacatgctctgataaatgacaccaggcttgggtgtgtttgccatt
gattaggcttacagatggtgtctcattggtgtttaccgaaggcaaactttctctgagcct
cctccataacttatggcaagaaattcctgaatgtcacaggtatctccattctgtgtaagt
tgggttacaggcccttaacacccatagaaaagtcctcgaagtgtcgatcccctgtgcttc
gtattggcccagaagggcttggataacctatggatatatatccacatagctacttctatt
gagtgaggaaaatacatcaagctgaggagggtcgcattctgcgttagagtcaataccccg
ttagataccaaaccctttgagctttctcgcacgacgatcctgtaaggtgaatcacaaaac
aacatgatagtttacctctgctttatgttgaaaaattatctatggtgccagataccaccg
gcgagaagaaaaataacaccattacaggccgttttgcaaggaaaatagaggaaagctgga
tattgttgtcccaatgtggaatagtgtccgagaaagagccaagttaaaatgaacgtcaag
tctcctgctttcaacctcgaatgcatcatctcttctatgtcaacactcagtgaatcgcaa
accttcatctttctcagtgttaattaggttctcgacgcttctatcaacttatttacttgt
tcgaaatggttagtatcgcctgttaagcctttcttcactttatcgtacgatttacagggg
tagtttaacagtcatatactaaccagttaataccactaggcaccaaaggctggagtatca
gccgcagaaaagcaacgccgtatcctggcctatcttcaagcatcacgaacatgccacacc
ctcaaggacttggaaaaaatactcccaccagttgcatcaatcaacggtatgcaggtcaag
gagcatatccaagcattgagtgacgaaggccagctccacgtcgaaaagattggcagtggg
aattggtactgggcatggggcggtgaagagaagaaagctcgcgagaaaacaatagacgct
ttggataaggaggtagagaaattgctgaagtcaattggggacctggaaagcaaggttatg
gcgctcaaggaagaacagcgcctagaggacgcaaggagtcataatgggactcgggaagat
aatgagagggaaagaatagcgttgatgaagaagaaggaccagcttgaaactgaaatcgcg
tgtttggagagcaacatcaagcaacggtctgaaggggatggcccagggtcaattgcgcaa
aaggagacagatattgcaagatggaagcaagaagcacagatgtggacggataacatctat
atcctagaggaatacctgaaaaggctaacgaatggcgatagggaggttttggacgcagtg
aggagagaatgctatggccttgcgtatgttgagggtgaagtcttagcagatctcgatatt
taatgccgatctgctatcgaatcgattaattgctcttgtcgatacattcctctcctccca
gtaaccatatatttgactctattcaagcttacttccttctagtgcctagttatctatata
cctctactataatatatgcgtgcaatgagcaattgactaagactgagggcttatttttta
ttctttttgagtgcaaaatacaaactatgtgtacaaggccaggctgagcaagctctctct
atgtggccaatagttataccggacaaaccaatggccggcagtctctagttgcattttata
gccgcccgcatttcctccttcatcctagttattgtcccgcttccgccatacactaagccg
gtataaagcatggcaacatcagcgccggcattgattgccgcaagtgcctgcgcaccgttc
gtaatgccaccggaagcaaatatgacttttcgaggcgggctagccacaatgtcggtggcg
ggtatactctcttcgtccacagctgggcctgcagggatggcacgctggtcaagttcggca
cggtatttggcaaccagtgctactgtactttctattaggtggggcccagaaaacccacct
gtttgaagaagggtgttttgctctgcgttggacatgttgtagcccttgggtaaagcctcg
ggtcgacggtttgtagtatttccaacaataacaccatcgacaccagctttggtcacagca
tcacagataccattgatctgttcttccgagttctcatccgggctgactttgaccattaca
aatggcttagtctgtcggtcagtccgctttgcagcatgaacgacgcccgtcagtatcttt
gtgagaggctcaacacgttgtagatcccgtagtccaggggtatttgggctagagacgtta
acaaccagtatatcagcgtattttgccaaacgatcgacgcagtagacataatccctcttg
atggcctcaatatcgccatctggagtggttttattcttggctacctgcacagcgagaagc
ttgccctctgtcaaacttcctgggggcacaccagcctctccatctaggactcgttgttca
gcagcgtcacctaaaccaaaacccgcggagtaggcaaaatcgcgaactctctgtcggaga
agtagggccatgttatccgctccctttgagttgagtccatatcgattgattagcgcattt
tgtgacggtatacggaacactctcggtctcgggtttcctgcctgtggaagaggcgtggtc
cctccaacctcgacgatcgcaggcccaagctcgaatagttgggatggaatttccgcgtcc
ttatcaagaccgccagaataccaattggattgcacagcgtatatccaaagacctatatca
atgtattattagcatcagtaggaaggtgtggttcggtagccggataaggtcttgcggttc
ctctactcggtctaaccttggtcaccaatttgccatctccgtcaggattcccctctcacg
cggatgcaggccatatcggtacagtgatttaagcatgtccactccaaaatggtgagcgtc
ttcggcgtctggatatatccatcgcagcataggtggtactagccattggtgtaccccagc
tcgtgtgtctgtgatgtagatatatccgcagcccaacccaagcaccatgagtgtagtcca
aacgatacctctggatttccgtctgggccgtggtggggcatttatcaccgtgttcgccgt
agattcactcgcagcagtagatgcatttctggagctcgaatgtaggagatgagttcgggg
cagggagcagctccgtattatgtgggatcgtgagaaggagcaggttgctgtaggagtcgg
taaaccggtcctatttggttacttgtagtcctaaggtcggtagtcttgtt
>test_c129
gccaaggcgaggggggagacgcgagtcatctctctggacaaggcaaacgtgctggcgacg
agcagactgtggcgtaacgtggttaccgaggtcttcaagaacgagttccccgagatgaag
gtcgagcaccagcttatcgacagcgcggccatgattttgctcaagaccccgacgaagctg
aaataggacgttgttatcgcgccaaacttggcaggtgacatcattagcgacgaggcgagt
gccatcactggaagtattggtctcctgcccagcgcgagtctttgcggtattcccagctcc
gcggtgtctggcatctacgagccaattcacgggagcgcaccggacatttcaggacaaggc
attgtcaaccctatcggcaccatcctttccgtcgcgatgatgttccgttactcgctggga
cttcccaaggagggtaagatcatcgaggacgcggtcagcgccgccattgacgccggattg
aggaccaaggacatgggcggtaacacgagcactgtcgaggcaggagatgccatcgttgct
gagctgaccaagcttctgaagaagtaggacgtcatttacgcagggccaacacgcgtcttg
acgagctgggtggtctccccaaatagcaaaaatgatgagatgaggacatgtcttgaatgt
cgaatattgaagttcaccatg
>test_c130
taggttaacctcgaaggtctgaggatcaaaaatgacaacgtcaaaaggcaggaagagatc
aagaagaagaaccggcggatacacggaaaaggggagattttatcaccatggccactggac
agagactacttcgacacgcgcttacgacagcgtgccgacttcccggtgtttctatctcaa
gacggggtagtttcaatcgacgtttatttcactcccactactacagacatcaccgcgatt
atcaaacattttaccacgtcctccagctctattgtcttcattacagagtaggaacagcta
ctcaacgacgactcgagatccccacccactcaccgataacaagacatccgcaactacaga
agaagaggcacaggcagctcaagctcgacgagaccaggaacccgcatatctcatctactt
tacgtgcaaaccatgctctcacaggtcagcacatcgtatctcaaaacacggatatcacaa
gggaactatcctgatcacatgtccaagctgtagcaaccgacatgttatcagtgatcacct
gaaaatcttctcagatgcccctgtcacactggaagatttgcttgcgcagaaaggcttgaa
gatcaccaaagggacaatggagggggatatggaatggtgggctaaagatgaggaaaatgc
tgaagctagcccggagactatatcatctgagcaggctcagctaaagggtggggagggcca
ggatggaaaagcttagactggatcatgactgcccaaaatatttgaagttttgcttcaggc
atttcatatcatttggatatctatgaatggcgcacggggtgggtataattgtttagagtg
gccgcggctggatattggttatgggtcaaatcagttgctaaatgatctccgtttttgcac
cgtgtattatatagattgtataatatttcaatttctccagatctatcatatgcagaaatg
ctaatgatgtattcaagattcttccaaacgccatttacccccgaccaataactcttttta
tatcccaaacacctgactctattgaaacagtattcgtccgaacataatatgctcagagtt
catgtcgacggtttctgttttccaacactctttcttttctcttttctctctttcgatcat
gtttgcgcctcttgtcacggccaaccttctctggtgcagtgacggcctctatccttcgct
tgactctgcgtccttccctcctctcctttacccgctcccgcgcctcacttatgtgtgcca
caaagtccgtagttcctagtttcttctgtagtatatctaatacctcctgactactcgaca
ccaaagacttgtaagtattctggaaaatctcatctgaggatcgtggtgccggaattgaag
tgtcggtcaaatgtataagaggaagcaggatagtttgtagatatggcaccaccgttgagg
catcaatatgagtgcaaagcgcggcaatcattttcatagaagccgttttagcgttgaggg
actctgctcgcgtggtaagggcttcttttcgtaggattcgagcggcttgttcaaatatat
attgaatggctgtcttgctcttcctggcaggcttagaattggatacaggatcctcttctt
cgtattcacttccttcaacctcttcagcctccttttgaggaagtaccagattattctgcg
caaagcagcggccaaggaatattagatttcgaacaatctgaattgcaagatcctctgata
tgtttggtgtcttcaaacaaaacatgcttgaacgggttatttgaagcatcaacgtatcgt
ctagtaccaagcctgaagagccaaccagaggaatggatgaatatccaatcgatgaattag
ctttggctacgtctgccagccagacaccaacaaggttcgccgcacacgatcgtacccagg
cttgaggataacacagactttggaggacttgagaccagacctttacacaggacgggttta
atgtgacactcgggaataacttcgacagtttcacgaagagctgaagagaatagtataaaa
tctcccactcatttgcttccctattatccaaagaaaggctcatgataccagggagaagct
cggtgacgaacctggcgtatctgtctttgttattagcgtcagactcgaagaatattcgaa
tggcctgcagtcctgtggtcgtaagagctatattatcagactgttcgagccaggactcta
gcggcgacagtatcgccttcagatgctcagcatcagcacgagtaaaaatagttccaagaa
gagagccagccatctctcggcaagtaggtgcctcatcattggccataaccatcacgagtg
gaatgaaaaaagtgtccaccatctcctgagctaactccccatttgtctttgctaggatga
gatggatggcttccatcacagactctcgaccttccctatgggtataatccaagtttttgc
gagatatgccatctgctttgtccatctattctttgcttgcgggtactcaaccaggaattg
cacgtacgtaccccttgccagatcccgagcattccgcgtatggttcgttatcatcatggc
agagatcttatcaacgacttcatagatctccggtaccatgaacttacgtgacatcacggc
tctgatgaaattgaacacgattccttggtgatcgggctcatcgatgtctgcagacacgcg
tttcaaaaggtatgcaagatatgaatccttgatagtggtacatttccgctcccgcaaaac
agtagaaacaagcttaagagccgcctgagatgcatcggtgtgcgaactttgcgattccct
catcagcttgacacattcaacgatatatacatccgcattcttgtcaagctcaggcaaggg
aagtttgatgatggtagataagagtcgaattgcagagagtttgacttcttcgtatccttg
aactatcgagtcaccgataattgggacaaagccagctacgttatccgcagtcaacaggga
gttgtatttgttgaggactgagcgaagggtatccaagctaaagcgggcaagcttgtaaag
gtaggacgtagtacttccaccacttttctttcgaatagatgcaacttggacgaggaatcg
acttcttattttccattcgtcgttgtctagaactggttcaggtaccttgtatgattcttt
gatcacttcataacagaacatcagaaagtcacggctttctacctctggatttctcaataa
gccaatgccgatgcgtcgtaatagctcgtctatcttgcccacaaggttggttgtaagttt
ctcctgcaaaagctgttggattggccgaataaggtcgtagatgtgccgaatgctagcatt
cttggccaacagctcagcagaatcataacttttactgcttttaacttccttcatcttact
gacgtattcttcggcatcttttctgctggccaacggtaccaaatatatcgtccataatga
tttcacccaaagtactcaggtcttgatctaacgcaccaacctcaaattcatccgcagtta
caacgaggatagaatgaaccgtgaaggaaagcacatgaagttggtatcctctgcttaaag
ctcccttcaactccgtaaggatataaccaaaatatgacggccccagaataatagcaatat
ctgcaagagtttttcttgctgtatctctggtgtcctgcgcacgactgcgcaagatattag
acacatccataagaagagaaggaagcatcaatgccatatcttcttcaggtagcagtttca
gtagtttgacggctgc
>test_c131
atagcawwkactymgwcgaagtcaatgctatccccgaagttgcagcggaatggaaccgag
gccttgaaatgatgaacctggccctcgatcttggagacaaagcaaagacggatctaccac
ctcctgcttcctcgtcatcatctcatcaaaagccatcacaccacaaactccgcgacaaga
atgcaaatggaaaacctgcgaaatcgcaaaaggtacacattgaggagccttccttcaaag
atatcgttgaggaatggtgtggcgacgagggtctcctcatggttcccctccgcgaagccc
atttgcagagtggtcttcctctgttcaggatcacggccagtgctaatgggaagggcggtg
ttcttgtatatctgaagggagacgtagtctgggctcaaaacaagaagatcaaggatacat
gggaaccgactggattagatgcagggcttgtcgcccgtgcagaaggaaattgagtcatcc
ctaccattgaaactaataattagagttacctagtctgtatacaaatataatatatatacc
tatggtacattcatcttccagattctttgagatctctcgacatttccataagatcaagtc
catttgatagtcttgattatgtaatcatatattttagtttaaggggcaaaaggaagcaat
caaaaggacgaacaaacaacaagatggatgataaggaagcaagaagccctgcatctttca
gctatgcagcctatgtatactcccttagggctattttgcataagttttgatattcagcat
gtcattttataggcgcctatttcgcatcgtctccgcgactctcttttccttcctttccat
tattctcctagccttgacaatcctttcccctgcagatattatctatcagtcccgtcgaaa
caacagtctaggcaacatctttgccgtgagtatagtgtatttacttactctatcattttc
cttcgtgatatatgctggccgcttgttcacaaaccgtggcgtttttgcggcaatcccaaa
gccatggatccccgtcgagaaagcagacgtaccagcgactgtcagaaggcttgttgttga
aggcttcctccggagctctgtcattgcccaacaggcccggccaagggatattaaccagga
cgatacctctcatcttgaccaatcccttctaattccaagagatcaagatcctccttgggg
ctcgatttcacatgcgggctggacggcaccgcattgtcaagatcttccaaaccaggagtt
tgaagtagtcatcaaagaacttccccatttgatagaggccaaagctgtatctctagctcc
tatggaccccaggccagcgtcgcgactgaatcatcaagcttccaataactttcaggataa
tgagagaggtcaggaggtggtcccagataaacgtgtcgtcgagatattgcagaggccatc
aaatatgtgccttcgtgactacttgaaccacctcaaccgccttaacctgattgacccacc
gcacctaatccgagattttcttcggctgtacgagtgttcgcggttctcagcgcggccgct
agaggaaagcgaatttcgtcaaatgataggactctttgctgaaattttacggagcatgaa
agaaattgatccgtccattatttcggaaatacagtcaacggactcgtctgatcgcggggr
atcagttgttggccaaggttcttcttacggaaatagacccgttttttcaagttccgaccc
atcttttgtatcagttgatgagaatagggggcttcgaccatctcgctcgtggtattcttc
gatttactcggcttctgataagagcagcttccgtcttgaaacaaatgatacacgcagtgt
gcgggcacggcgaaccccatccaccagatctttacagctagtacgctcaaatgcttccgt
taactccggagaaagtgtcgttcaccgcacagtttctcatgtatgaatatggtggataac
ggccaattgtacaccactcaccccaagtggtgttgtatgtctatcatgggtctcgatgac
tcataatgtacaaccagagactcggctgtcacccttgtctatattattagaaatactcta
taatggtgccagaaatcttaccaaaggttcatcagtgcccaatttaagcagctctaagag
aaggagtgagccgagctactcttatgcgaggttcccgggacggacacttcgatgcggagt
gctcgggct
>test_c132
ttaactaactacggttagttagaactactactagtacctaccctagctgagaaacgacgg
caccatcggcgtgtcttcgatgaacagtccagaacatcgtcgacctggctactaggaact
acaccggcggagtctcgaaccgccacgtcaattggctcggccgtgtcttctggcgcgctt
ggttcgacgtcgaccgtgtcaacctcgaggctgctcgcagggactacctcgagtaccgct
ttggaaccgtcatctctgccagtgaacgcaactacctactcggcggtattccttactata
tcttcatcggatgccagaaggacctcactctcaacgacaacgacgccatcgcccgtctcg
acgccaccctgaccgagtccccttacctctcgccaacccaccaccgctcagagctctcca
aggccgtccagcgcaccattccagaagtccgatccaaggcatacgagtctgccattgtta
acctgtcatccaacttgcccttgccatctttcttctaccagcatcaccactggcgtatct
gctacaacgaactcctcaccaagcatacccagttcaacaaggagtacatctacgccttca
cctgggaagatccccgtgttgaccaccgcctgctcaacatcacctccgacgacgttatcc
tggccatcaccagtgccggagacaatatcctagactacctctgcggacccaacacccccc
gccgtatccacgccgttgacctcaaccccaaccagaaccaccttctcgagctcaaggtcg
cttccttcaccgctctctctcacgacgacttctggaagatcttcggcgagggcaaacacg
ctggattccgtgacttgctcatctctcacctctctccacatctttcctcccaggcattcc
agttctggctcgaccatgcctccgtcttcacctcctctagccacggcctctacgagactg
gcggatccagacacgccctgaagctggtccgatacctcttctccatcttcggtctcaccg
aagaagtcaagaagatgtgtgctgctaaaaccatagaggaacagcgtgctctctggccac
gcatcagacaagtcctcctttccaagccactcaactgggccattgttggaaccgaatggt
tcgcatggaaggctgccggtgtacctgccaaccagcgaaacatgatcataacagactaca
tggagcgtgagaagctcgaaggcggcctcaaggctgccaaggagaagggtcttggtggac
aggctgtttgggaatacgtcgtcaacaccctcgacccagtcgtcagagagaccctgctta
gcgacgacaactacttctacctgctctgcttgtccggacagttctcaaagaagagtctgc
caacttatcttactaagaaggctcacaccaagctctctgccccaggcgcctttgacggcc
tacgcattcacacagacgagatccaagaagtcatctcccgcattacccccggcacactaa
ccatagcagtcgtaagtccgcctcgggataccctacccttctacttctcctctaacatct
tctaggtaatggactccatggactggtttgacccatcctcccaggccgcagcaacacaag
caacggccttcaaccacgctctcaagacaggcggtcgcatcctcctacgctccgccagta
tcgaaccatggtacatcgctgtctttgagaaatgtggcttcaccacaaagagagtcggtg
ctcgattccccggcgcctgcattgatcggtatgtctctactttcgtattactcctcactc
ttcatcctaattattgtcttcgctaacgttaccagtgtaaacatgtacgcctctacatgg
atatgtaccaagacaactgaacttgctcgggagccatcaaaacaaatcaccggccgctcc
gacgcaaagtcaacagccaccaagcttgagcgcagcgtcagctcaactagttcgagcagc
gtatgcgaggatctggaaatctaaatctcggccgtcacggtcagtatataaaagacatgc
agaaaagaaaagggggagcagaagcaaaaatacgtaaggaagttgaacagaaagagaatc
t
>test_c133
aagctgattttcagtaattgccgaacatataatagtgaattctcgatattcgttaaatgt
gcaaagcagctggagaggtacatgcggaagatcgtcaaggaaattccggagtggcagaag
tttcttgaagaatagcgtcttcccttgttcgaaactaggcctactaccagataagcgagg
gcgttacacagtaggattctgcgctgggaaacttggcttggacctttgaatcatttcgat
aatgactaacttgtacgaggatagagcttcgaggacggccaagtgtattattattgcatg
tcctacgctaattagccggactgaacgaagaaaaagttcataacatatatgcatgagccg
ttattgtccctaatgatccacaagtaaaaacaatttccatgggacattagagcttgctgt
atgacagtaaatgacaacatatacatgcgttgcaagctgaacactcatgttcaactttac
ggggcgtggaagcttcaagcttccctgatgctgaaatggcctcctgggcatgggtcacaa
atattctacaggacgaaaggtagttaagaggtaagtaaggtatggcagtggcggaaatgc
aagggtggtcaggtgttcatgtcataaactcatgagtctggtgggtcggcatcaaggcgt
ttagaagaagtgggttcgagatcggggttctttacgttgatggtagtgccatgactttgg
cttggtttttcagtctgagatattgaaacaggtgtgtggggttgagagttgctgttgaga
ggagacgtaggttgaggatgtccaaggctttgatcggttggggaattaatacgttccgat
tgcgacgatgaagtggagattgcttcagcgtgaggcagctttacggggctattgatttct
tcatgagcgttacttgagaagcgcttgatggatgttagtacgatgtatccattaacgtgc
agtaggaaaaattcacctctagagcggaatcggctaatttcagccctttctgtctagcga
gttcccttgcagccagccggcttttctctatcgccgtttcttcctctagtcgagcttcct
cttcctctctctttaagtcatctaacgaggctccttccactgtcggttcaatcacgatac
tggtatctagttccgaggttgagtgcgatgatttcgacatggtacggcgccgtttcaaat
ctttgtctctttttcttcgtttgccttttcctttacttgtgcgtgatgctcgagatgaag
ctgtctcttttgtcgaggtagtgacagagtgtggaattgaaaagatagactcatcaccgc
cgcccaggctgggtctgtggcgactgagagtcattatattgatctcatcatccagaggaa
cggcatcctcctcttcgtcgctgtgaataaggtcgccgcgggaactgagtgaattgctgg
tttcatgagacgactgagtgccacggcgcttcctcggagatgcttctgctttgtagttat
gaccgccgtccttgttgttgtccccagaatgatcactttcatcgctggcttccagtaatg
gtgcttgttctggaacatcacgcttcaggccaccaggattgtcctgtaaattggcagcag
atggacgataccgaatgcccctggcgcctatcctccacggaaaccgttcgaggaaaccaa
gtatagatgagctcgggataactgttgggtcctggcgctcgtcactgggtaagatggatc
ccctcctcctggcaccgtaactcattcgcctgttcatgcgcggctggtcattagacgggc
gcgcagagctgctgccagccaacagtctgtccagctcatcattccgccagcctagcaggc
catcttcgcgtgcatcctcatcgtagtcccaatcatcgtagaatccaaaggtaaactccg
cgcgaccattggagcgttctcgccgccgtcgacgcagctggtcatcccggctggggaaac
agggagcagtacaagaagtaaagcactcctgtacactcaagaagcacggctctatgtagt
ggtgggcaaaggcatatatcccttcctgtgcggactcattggcggattcgaggttctgcg
agatctggttgatagtctggcgaatacgggggtctcctgggcgcatgatgagcgaatata
agtagcaggtagcgcaaaaatagctttattaggcgtcccttcgacctttgaaaagcgccg
tctgcccagcgttggttgttgatgtggttggtataacagtatatacggtagggcggccca
agcggagagtcgcctatgctgggggcatctctaggtgttatcgtatagtttcaaaacgct
gatatcaaacattccagggcagtcagtcgggtagatagcttcgcatgcggatactcattg
cacaaacagcggctgagggcgtcgtgaaccggatagtctgaag
>test_c134
ttttctatctagtggcattcaaccgcgttgtccggtcgacccttaaactatcagatggca
cagtcctgcctgctggtacacatttcaacatagcctctgacgctatcatgaacgatcccg
ccaaactccccggtggcggcgacccggaagtgttcgatgggttccgctacgagcggctcc
gtagcgatcccgcccatcccgaaaatgctaatcggttccagctggccatgacagacagca
ataacctacatttcggacacgggaagtatgcatgcccggggcggtttttcgccagcaatg
aaatcaagatgatcatcactgagctgctgttgcgttacgactttaagtatccggagggac
aggagaggccgcgcagtttgggtgcggatgagaatttgtatcctgatccggatgctaggg
tgttgatacggagacgagaagaaatgtaggtggaaactaactattgaaatgttctaaaaa
aacatccaacaattgataatctgccttcttggccatgcagctcgcaccccttttaaacgc
ccgtcccgacatgtatcaaatatagaatcatacagtatatagataaccatttggcatggt
gt
>test_c135
gtactacgaaacgacgaccgttacaagaacaaagaaacccaagaaagactagaaagacta
gaaactagacaaaaaagaaccaagagtttagaaaaccaatatatgatgcggctttccaat
gctgcgggttataaacagcagctgacctctacaccatggtactcctcaaatacggaaata
tccacacagaacgccgggctacctaataagaacgtttggggagacgaagaccccagaaga
caagagagggaaaaaataaggatagctacgaacgatccgctggcggcgatgaagaaaggt
gtgaagcagctaaaggaggtggagaaggagagaacaaagtgggctgaggaaagggagaga
gagctcaaggctctgaaaagagaagagaaggataaggagaaacgacgaagacgaaggcac
cagggtaatgttgattcagatgatagccttgatggtttcaggctagatgctggggctgaa
aggaggaaaagaaggcaccatagaagccgttctcgagatcgagatcgagatcgaggtagc
ggaagggacaggtcacggcatgacgaggcacaccggaaaaggcgcaatgatagacatgaa
tccaaaaccgggccgaaacctgagaaagtgtctgttgcttggagtcaagctccaggaaaa
agatacagtgctcaattcgcaggcacttgagacaacaagctcgttattttatacccccat
tgatacccataaactcctgatagtttaatccgcttttctctatacccattacccatagat
cagaggtgatgtccatcaagtaacccgcccaatgctctaatcgctctctatcctcatatg
aactatgtcaaagaccacttctggcttccagacttgccatccgagttccacccaatggtg
atatctaacaagcgtgacttctcatccttcttctggtactcgatagagccactaattacc
tgtcccttcttcattgcagcagtagggtttttcttctggttaatgaggaagagaccctga
tgccaatgcgtttgtttcccatcggggccagttgtgaaggctactatatctcgtttcttc
attatttctggcaaggcctcttcgggagtcaatttgctatcagccgaaggcatgaatatt
atatcgaaccatacggcccagccgtctagagagtcaatatcccgggagagcgtgacagaa
aattccttggtgaatacaagctccttggccgtgattgtatgaagcggcatgtaaaagaag
agctctgatttagcagcgatgatatcgggctggagactacgcacaatagcttcatcatgt
acgccttcgagcatgcttgtcatgttaaagccataaaattgatttccagaaggtaatgtg
ctcctggacgatgtctgcggaggcaacttggcgctaattgtcgtaattaggtkyatgcga
agggacc
>test_c136
actttctgggtactttaatagtttaggtcgaaaaaatacgacgacaaaagaagaacacaa
gatacaaagatgctatcatgactggggataccaagcttgtgkyamctgtcwwagttmccg
gtccttctagccgacaatgatagacgacgctgacggccgttctttgccgaagccaccttc
ataaggcttacaacctctgatggtcccagtgatggatccaaccacatcccaaagcgaggt
ccagggcgacgacaagcctacggatggagctgatactattcctaagggcgatgagtaccg
ggcgtcacggcctggtaaggtccggctgaaatctaaacattcatccggccggagatccca
cgataagaaacgatcccgcaataaagacgaccatgatgagagcaggagacacagacacca
tcaccgtcgacaccgtcgtcgccgtcatcgcaaagattctgaaccggaaccagaaccaga
ggagtatcgctcacctcccgtttcacctaacacagcctttcgtgagtcattgttcgacgc
actcgctgatgacgaaggggcggattattggcaggcagtgtacggccagccgatacacac
atatgccagaccagatgagaggggagagctggaaaagatgactgatgatgaatatgctgc
ctatgttagggcacgtatgtgggagaagactacaccaggggttactagaagaaagagaac
ggcggagaaagattcgtgaaactgaaagggaacaggccaaagcatacggaaggcatacca
gcagagcagaaactgagcgtgaagcgtttgataggatggtggaagaaagcctgaaacgcg
ggaaggagaggaagtcgagaaaagaacaggcaaatacctggcttgatatctggaaacggt
atcttgactgctgggagaatttgaatatgcgtgcacaagaaggtcaaacttcttccagtc
ctgctgatgctcttcgtaatgtgcttgtttggcctgttgaatctggcaagcggaaggacg
tgaatatagattctgtgagacagtttctgaacaacgctccggttccaaatggtagttctg
ggcccgagaacctcagctctagaacttcaaagcactccaatatgttggctgtcttgaaac
tagagcgtgtgagatggcatcctgacaaaatacggcatagatacggagtcctgggagttg
atgataatataatcaaagctgccaccgaagtattccagattttagatcggatatgggtgg
aagaacaagcaagacgatgacatggtactctactacgacactttagacatgattcaagtc
taatggagaggtaaattcaccttttgaccactatatcagcatcatcgtacgtccattcca
actttatcaggcatgcataaaaagtaattgggaaaagataagaacagtagaaggaaagaa
accgcttgtacgaagcctaaatgataacaatgaatgcttgccttgaacaagaaagatttt
atgaagcctaagaacacataggcggagtataggtgtgtatccaagaggagggagatggaa
ggaggtttaggtaactgggtgcagtaggtgattatgtcgactgtatgataataaaggcga
tatccaaattagaaccgcctgctcacagcggcgcggtaagcagtccatccaacgtatcct
tcaataacaaccacgaagaataatatgaccttgaagaagaaccatagccagctgccgccg
ctagttgctgcatggtatgaatgctccctctgggcgtttctctggttagcagactgggcc
atctgaccgggaccggtgctgtcacttccttgtttagtgtaaagggagtatacatcgact
tcgaggatatcatgggtatcacttagttcgccggtttcggcactaaatccaagataggag
gcggcagggagattaagcggggattcaggccgggattgaatcttgaagcatgaggtccag
gccatgtctgacttgtactgtaggtccagagcgaggtacttatcctggaagtaagtaaga
cggagcttcgttgggtaggaggagccgcggattccacgagcctggaatgaacagacaatt
ggttagagtaatatggctctgaacaataggaataagtcattaccgtaccgagcacgatgc
aagttcattggcttggccatctctggcctggtcgtatggagtattgccatcaccgagcat
ggccatgaccagcggaaaagtcattccttgccgaccattcttataggtatcgatgaatat
gcctaggcccttaaatctgtccgcagatccaaacactgggccctggttcgcgcggccttc
tgtaagccagagggccatgccgtcaccgtggagagttccctcgccattgatggcaaagtc
aacctcgatctgtacagccatatgtattaggatgcaggtccgatattcaagaggctagga
actaccgacctgccagttggttgccgtgagaggtacgcgagagaaaatccaaccactttg
ggatggtcggtcggcggttaatcgaatgtatctgcgtatatcagtattctgctcctcgtc
ctttagttggggtcccttgcgcgaggcaaacgtaccgatccgcacggataacggtgtctc
ctccaaaatcaaaccaccgatttgacatatcggaatctagatagggctgttccgtcaaca
gacatgagtgcgatctccagtcagcaaaacaccgttctatctcaggggagctaggatctg
attatgcgccatccgggtcgattgcacgtaccgaggccaaactaaatgatctcatctaca
gggaataccgattagcgcataacctccaatgccaccaaatgcgccagaaaaactacatac
cggcactctcttggtgctagggtggttctcgaaatcattctcgtttgcctgggtgcttgc
attggccacaccaagcaccgatagtaatataaatggtaacaatttccacgccatgcttac
ggcgggtcaagtgagggctatgagaaaatggagagagagaaataataggccggataggaa
acgaattagagagtgaagagagaagatccaaagggagtgtcgtgtgtcaccgggacatct
gcttgctcaagtagctgagcttttggggattctttcgcgcctacagggctagagggaggc
tgcagcaggcaatggaagtaaaaataagtccctgtagtctaggtctagacgatgccgcag
tagcagaccacaaaggacatgacacccggcgtctgttcaattgatgcttgggttgctgga
cgtgttggtttcggtgtatagataactgtgtccacttctaggccaacgggagcagctggc
ggatcaacactttatccgggctcttcaggcgatgcgggcaagaaggccgttaagcaaaaa
cattaacacagccaaagaccagtaaacagcgcgttattcttcgtcttgtcgtaatttccc
tagttgttcctaactattctttcttagtt
>test_c137
gttttagaataataagttagaacgtaccaatagaaggaataacttagacttacccaagaa
ccattcccgcgtctgctttccccacacagccagatcctgatatggtcaaatggcatgaaa
ccgtcagtaatcgtctttgaattagagtctgctgccactactccgcatacacggccgcct
ggtaatgcgcatcctccgtcgtgcacacgggggactcgccagtcaaggaacgaggaagac
ggtgattatttcaaccagagtcactactattcacccactggtagaaagggggccactgca
tcgagacaaggctctagagaacctcatagccgtatcccacaccctttacggtatactgag
gcagccgactatactggcgacgctggacccaagacagccggcttcgagcgtcccccatca
gcttctcgatccaagacatcctaccattatcgtggccattccagcccaccgagtgcgtat
agacggtcatgggcacatcctgaatcatcagatggtgacaacgaaggggttgctatcgct
gaagatattcactcacatcatcatcacagccggatgggcgaaccacgacaccatcaccac
caccaccaccaccaccatggacaccctgcccatgaagaaatattcccttctcgctcctcc
cacgtacgacatcattctcacgaatctatgcatcgccatcgacagccttcacacaagccc
atgcacgagtcacaaaagaggagaatagatgaggaggagcctgagatctactactcatac
cctccgcccagacacattcccgaaatcaaaccgacaacctacgacgacagtgcagcaaat
gcattcccttcaccaaagcatcatagccaccattttcaccctaggtatgttgacctattc
gatgacgatggcgttcccaacttcagtcactccactcccggctctcagcgcggctcaaag
tccagcaatccagcggagaacccacacacatctcctccgatatcccctaccacgacaact
gatcagtacagcgagccaatgcacccagatcatcgatcacgcttgcaccgtcaccaatcc
cttcgtgagccaagacagaggaaaacaagggggagacggggcactgagattcgtcctcgc
tctcactctcgcgggtccccatctcgtcgccagcatcattattaccaagattacagacat
gcagatgaccagatacattcgtctcgaagtacacgagagcgagagcgggaacgaggacgg
gaacgagatatagaacgctcccggtcccgtccacgacgaggcgaggatgagatgtggagt
gagagcgatagcagcatcgacatttcggacgacgaatacgctgttcccaccacggccgca
caagcacaaggacaaggacagccgccgccatcatcatacactgctcctccggcacccatg
cctcctaccgccggcccgataccgatcattaattccagcggaggccagcgggagaccagc
agacgagcgaaatatgctgcaaagttggagtctactattaaaagcgggctgaggaacagt
tctggcagtagcaaggagaagagaaggaagaataggaatagtggtgaaggacagtacggt
agttatccagggggtaggccacgttcgcggtctacgcatcggagacgaagttaactgtat
gccattgttgctgtggctatgatatatgatgacggccgacccagttttactactttttat
ttcattttattttatttttttctaattctatttctttgtatttttggtctaggaaggaca
tcacctctcttgtttggcgtgggagcctacggggcatttatagggaggatgctggtaaaa
tgttgaatgcagtatctaaccctggcatattctatgcacttgttttttgttgcgtgtaat
actatctaaagggactatgaaataaaaagccatggcctaaggggtatgatggattgcatt
ttccgtcaatcaataggaacaattgagtataggagacagtaaataatagttgtccatttt
cgatgaccacttttgcttcgattcacacacgtataaccgctcatcttattatttggtttc
tgcatttttttctctcttagtatatgtaaagggaaggaatgtcagtaaataagcattttg
ttatttgttgattaggagacgctcaggagggaaaaaaaaaagaagtaaaagaggaagaca
acgccgacgacagcaggttttttctttagtatgaaataggaaactttgcacgcagacaga
gaaaaaggattaaaacgggatactgtagagcaaggcaatggcaatagcatgtcaatgttc
caatgacatgatgatagccatgagaggggtggtgagaatggcagtggaatatgcgaagaa
aagagtccagcgtctaatgctcgaggatgcgaagactgccctggacgacgacgttctcaa
ggatggagcctggggggatgtcaatggtgctgccctcggtggccacaatgatgacggttc
ccttgagggtgacaccacggccgaggttgacagcaccggagatggtgaggtggtcgagct
cgaggatacgggggatgctggggatgtggttcatgaagtcggagaccttcttgaagtctg
ttccgagcttgatcaagggggcgtcaccgaagcggttggggtcgatgacgagctggccgt
gtttgagggtgtagaggtcagacttgacgagcatgaggtccgagcaggtcttgacgggca
agaagcggcgacggggcacgttgacgccgtgagcgttcttgaagtggcggatggcagcac
cgacggcagtctcgagctggatgatggagatgtctgcctcgcccttcttgtcggcaggga
tggtcttgccattggggatgatctccatctggaggccgccctcttcgacaacacgcttga
cggcgcggaggttcatccagatgttgttggtgttgaagtacttgaacttcttgatggact
tgaactcgttgacgtgctccttgggcacctgggcgatttcaagcagacgggccttaccct
cgtagtcgatgatggtaccacccttgacgtcagccttggtcttgttggtgagctccatga
tgtactcggcgtcgttcttgaccatgtgctcgaggatgcgcatgtcgacgacagcaccca
agttgtcagcgttggagaggaagatgatctcgacaccgcggtcgagcagcttgtcgaggg
tgcccgagttcatgagggactcgaagacgtctccgtggcctggggggtaccagtcactga
tggcggagtcgtagctcttgggggccgggagaagggagtccctgaggatacgggggtatc
tggactggttgaaggtgatgatgtcgatgttgtggccctcgtactttttgatgatggact
gggtgtcgtcgtcggtgttgaaggagttcatgagcaccaggggcacgctgacgttgtagg
tgcggttgaggtactcgatctgtctgacggagagatcgaggaaggacatgccctcgcgga
cctcgatgacggactttggtcccacgcatcccatagaggtaccgaggccaccattgagct
tgacgactgcgagcttcttgagatactcgaccgaggcggactcgcccaggtcgtcgtact
cgaccacctggttgggctgtggaggagcaatgcggtcccaggagaggacgttgcccttgg
ccttgtcgttcaggtatctgcggaagagcgagaagaagttgtccatctcggcctcgaatc
gcttcttttcggcgggatccttgacggtgtcactaagggcgttgagggcgttgcgcatct
gcgcggccgccacgtttgtcgaggcgctctcgaaggccatgttggactgagacttgaaat
ggtgtctgctctggctctcatcgcgtccctctgccccgggagcctggagatgggttgcaa
atgccctgccactagccatgtcgagggaggccggataaacaaacgacgggcgttttagtg
ttaagctcggagcttcgagtagctgctgcggcaaggagtcgaattgagcgagatcaggca
ccggcaggcaatctggtgatggcga
>test_c138
gcgaggtcaatcaggctgagggttgatacacggactccaccggagcaattgcagcccgct
tctcatgtccagccacaggagctcgctctctgcttwcyasgaacgaatctggacgacagc
atgacttcgagaacttcgtgagttgaactgcgtactggacgttctcctagaatggtctcc
tctggcgataacacgtagcaactgggttgggctttggactatctcctctttgagtggtgt
agcgtaaactcctcgcttgctatcctcgcgaagcttgatctcttcttgttgctgcccttg
ggctccatttccatttccttgccctgacgcggacatggataatagatcgtggatcttctc
gttgtatatttccagataactaactcggagcaagaattcgcgatggggtgtttctctaat
atatgagaagatatctgtgattgcaagtgggatgacacctggagatgtagcggttccctg
catggagaacgtctttccagtgccagtcattccataagcaaaaaccgtgccatgataacc
ttccatgacacggcggacaagtcgtttcgcagatgcatcgtacaccttagcattattatc
atgtgtggtaaaaacattatctatcgaatagttaattcatctagtcacgtttgttttggg
aaggtcgagtgtaaagacagataattaccgtaaaaataatacgccgccttctttcctcta
tacgacaccaaactaccttctaccgtt
>test_c139
gctatggtgtattgtcatttgtacgcagtgaatccgttcttgtatcctttgtacagcgtc
ccttaccacctttttacccctccctctcccttctctcttctgcttctatctcggtaagat
actaagtacccggcatatctcgaggaacacctggcagcgactgggcaaaggcactcatat
caagcaaaaacttcgcacccggttaaccgatacacctgcaactgtaacacacagcaatgg
ctccccaggaagaacttgatggcccagattccatatccgagggcgatttggaagtaagtg
agccttccctctccagattatgttgccatattctaatattcacttacgaagttctatcga
gatgcactcgaattcccccatgaactcgatgattctattcaacggcctttgtcctcgcgt
tccgtcgttaggaccccaagctctaaatacagagataaaactatcatcaagacgctcgat
gatgtaacaccacaaccccaggtcctagaagaaggagtgaatgaagccagcgacgatgtc
aataagacaaacataagcgaacccagcgagctgcctagagaggaagatttggccgacgag
caatcaatcagctcccagatttgtgtctccccttcgtggtctagagctgctgacaagaaa
agaaggaaaaagaccaaaaacgacaagaacaggatcaacgagacttggaacgaaaattgg
agcacgaatcgaagaaacagcatagcggaacttctcggagagaacctaggaagctgacca
agcggcctccaccagccacttcttagcagggcctccagcgccaatagtcgtatgcagcgc
ccatcaactgcatcttcwtttaggwmrctmwgrwcaaacagatcctctagagccagctca
gttcagggatctgatactgatggccagaagcggctttctttttttggactctttcaaaaa
ggtgcaaaaaggcggaggagcttggcgtccgcggatgtggtcgaagaaattcaaagccag
aaacgctgtgccacagagaagtcacgtatctgattctgaagcgcagctggaaagtgcccc
tagacattctttacacactgtcaagaaacatggggacctccgttctatagccaggtcaca
ctccaatgaggatggtgatgaccagattacaagtccagttgttcaagccgagaagccagg
ccactaccctgagggtttccgtgaatgccacgatggcaaggctgacgcttgtgaacgaat
attacagggaaggccgtcccaacccgggaatggccagtcagcccagaaaggtcagggcca
gagctctccaccattcagaggggttgttatcgggcccagtagtagtaagaaacggtcggc
ccgtgcccctatcgcaaataacatcgaatcaccaggtccaatctccccgtcaaggatacc
gtttgcttcctcgttcaaaagccccgtggccgagacccttagagacgatatcggcagcgc
ttctatggaccaatcattttttgtaaaaattccaaaaaacccaactcacgattttgacag
gtctagagaaaatgctggccaaacgcctaagaaggaagagcaggtgtcgcttcaaccgcg
gtctcccaatatatctaagaaaatcaaccgcaattttgattttcgtgcctctccaagagc
tgatgccaagaagcctagggagttgtttgaggttgtagaccttcctcgtgataatgaccc
agtaatggagtcgaataaccaacctggtatccatgataaacctacaactgaggcacaaga
ttcctcctgcacttccgatacagccgttattgtcgatggcatgcccgtagctagttcaga
ttccaataattacgataataaaacgaagacgaccgttaatttcagccgaacagcgcggct
gcggccatctccgttatcagggcctcccctcttcagcccagaacccaagggttcagcagc
gtgcaacggcaatactgatccaatttgtgctggaattgcacttcagccaatggtcacttc
gccaactggacaagggcgccaacttgccgccgaatcaattccagctggaacccgtcacct
ttctcttgaccgttttctgagacctagtagggcgaagaaggcagccataaatgagataga
tacccctcctgctaagcaagcagtgcttgattttaatgcaggaactacaaatgacacgaa
aattccaggtaaaggtcattcagacgatcagacttctacaaatgtggcatctaagtctga
tggcaagtccaaatcaaaagtcattgacagcgcacaagaaggctccctctcgcttgggaa
tggcgagcagaaattaactgctaatgatggaaatacggcaaggccacgccgtaattcgat
tgatatcatccataagttacgtccgtcactgggcaagaccgaggcgaagacttaaaaaaa
gagaccgaatttcgactggggtcggttcgatctccacctcagttgagaaaccgccgtcta
gtcacgccagtggtccagttgctccaaactttcctcttccttctcctgaaaacacaagtc
cgggccatccctcttcccctaccagtatatcagctcttaggagtatgaaggaagaaggaa
attagtctactttacttaagtccggt
>test_c140
tacttacttaaacccaataccgaatttagtagggaggttatgcaaatgtaccgattccct
tgcaataaagttgcttctggtttcaaatctcataccactggctgcaatgacgtcgccagt
aacgtgcaataaagttttcctttcccagtgactatgtccgtttcaacgaaaactccttca
tgataccattcaccgggtctatagggtcgggggctgcggtgtctagttccggcttgaaga
ctctgtaccattcctgttccacggaggcctgttgcaaagtcatatttgcgcttaaatgat
gacacggtacaggaatgggtgtatgagtggactggggtaaaataactattttcagcacac
agtcgaggaaaatcgcttgaaactgtccgtgtcctagccacgtcgcgtgtttcatcaact
tcagcgaagatatcgatatgctgtcttgccagctcagcggtgcttgttttcaagagataa
gtagcagacaactgtaccggtatctggaggggaaggtgctgcctccctactcttacagtt
aatgcacatggctgctgcctggtgcctattcggcgctgagcatcatataactacctacct
acataaggtaaccatatgattggcagacctcttgcagtgcatccgacccttatcgagcac
agcgaatgcatctcctaatgcctaaaagccacaatatctggctaagtgaatattttagtg
taagcaaattaattctcgaagcttgggtaacttgaactcgccatttagcaggtagttagt
agttagctactcacctgaagcccacaacacagcagcaaaagggccgcctgttgacgtcat
aactagttagcttagactcgtggttcccaccagacaagtaggtaaacacaaccaacatac
taggttacaaacatcaagtgactggttatttaagttgtacaggtgaaggcatcagatatc
taggtaccggcttctcgcacctctggtcggggaatgccctcaacgacatcccatccccgc
atgttaactaagccgtcctttaatgtaactaacataccagattcgccagcgctttcgcta
ggtattggctggttgaatcaagaaataacaagcaccaaaggggcgttaagtacctcggat
agtctttgccgactgccaccgtatataaatggccactaaccttgcccgtctgtccatggt
gatgtctattttgcccactacatcatttgtgggaatatcgagtcgaaacgcaagaaaagt
agcaaccatggcagcaagatcaaatattcagtccactaagaagatgaactcgggatatga
gatcccagtcgtcggatttggcgtaagtggccaacttccgtctcgcactgtgtggttact
aacaacattgaataggtgtaccaaacgtaaggttgctattcggtttgattctcattagtt
acgatactgacaataacgagacccccggatatcaccgaaaaatgtgttctcaaggctcta
gagacgggctacaggcacgtatgttacgaaaagaatcacattttcttgtgaaccaatgcg
tcgctgcgatgctgacccttattgttccgcgatagattgattcagcaaaaagcctatcac
aacgaagctgagtgcggcgaagctatccgaaaatcgggacttaagcgctcagaggtattc
tttacgactaaagtcccatggagatcgctcggttatgaacctactagagaagctattgaa
tccagcctaaaggaggccaaatgtggactactttgatctgtaagcagtaatattctcaat
aacattcttgtcgtatagaaatatgacttacacggaatctagggttcttcttcatgcacc
gtatggtggtaaagagaagcgtgaaggttcttggaaggctttggtagaggctcaaaagga
agggaaaatccgctccattggagtttccaattatggagtccaccatctggatgagctgga
ggagtacaacaaagccattgggggtaaaattgatgtgggccagtatgagttgcatccgtg
gctcactcgttctaatattgttgaatggcttcagaagcgcaacattgtcatcgaagcgta
cagtccgctcgtacaggcaaagaagatggatgatccaaaactccaggaaattgcaaagaa
acataacaaaagtcctgctcaggttctagttagatggagtttacaaaaagtaaggatcca
ttacttaccattctcgtgggttcatagaaactgaaattgagttgatatagggttttgttc
ctactagaccgaagtacagacaacggagaagcgcattctggaaaattccgatatcttcga
ctttgagctatctcaggatgacatgaaagctctccataccgacgaataccatcatgtctg
ctgggacccaaccacccacaaggatggtgacaatatcctatagatacttttcatcggggg
attgatcactctaggctgagaagcttgatcggtcctgcccaatacctgctgcttaaatga
tgtacatatcgggacctttctatatacccatatccatggagctgcagaggcttaccactc
tatatcaaagtaatagttatatggcttattcattgttcccccttcactatccaaagggct
tcccacctttgatatattataggagatactataaggagccatacttccaagaggacaagg
ctgccagtgtcctaggtagaaaaagaagtcatccgacaatgtcatactccttacagggaa
aagcacactaaaggggcctgttgaccaagaaagtacgctaacccctattggtatccaaag
ctgtcctgtcctcgcacaaatatataaaagccccctctcctcctttattttgaaaacaaa
cattccataacaagactacattggtgaacttcaactttagctacttggctcttctagagt
acaagatttattcagagttactagccttggtctgcttctcctacttcttatttgtctatt
gtccttctagcgtgagtaatcagttaaggtcggcgtcttgatactgat
>test_c141
acttgggtagcaatggatgctcgattcgcggcaacagttgcctctctctctcgtcgacac
gatcatctcatattgacatgtcgtcgtctccgcggctgagcgccgatgcatactctgctc
gcttcgatgcaggtgatgagcgaatgcggtgtctcggatgtagctgaggatatcatatga
tccgaggcaacaatgtgaatgatgaaccaacacctcgcttggctgtgtcatctcgcacac
ctgcccaaggagctgtcattccggaatgcgctcaaggacttgatgggtgacgttgcgagc
cgacataatgcccatttgtggtaccagtgatgtgccaaacgcggctggtattctggaacc
tccaacgatatttgcttcgcccaaatcatgcgcgccggcaaagtatcgcaaccacagctt
ccatcgcatgcagtgttctttttttttgttgt
>test_c142
gcccaactcacggtcgcaaatccatctgaattatttacttcagtaccttccaggcccttc
ttccccagggggttcctgtgggacgagggcttccacctgttgccaatattggaatgggat
cttgacctgacgcttcagattgtcaagagttggctgagtctcatggatgaagatggatgg
attgccagagaacaaatcctaggacctgaggctagaagcaaagttccaagggaatttcca
aacccaataccctcactatgccaacccgcctacattgtttcttgttctcagagaattcat
gaacaaagcttccctaggaaaatcttctggccccgatagtcctaacaactccgcttattc
tgacaataaagagcttggcataacattccttcgttcaatatatcccctactccgtcgcca
ttatttctggtttaggaagacccaatggggcgatctcaaatcttatgaaagagactcttt
ctctacgaaggaaggatatcgatggcgaggacgttcggtcgagcacatcctcacgtctgg
cctggatgactaccctagaccccagccgcctcaccctggtgagcttcacgttgatctcat
aagctggatgggcatgatgacccaatctttgcgagacattgccggagcattaggtgagac
agctgatgtcgaggaattcaccaaatatgaaactgctattcttagaaatattgatgatct
ccattggaataaggacgcaaagacatattgtgattccacaattgatgattacgaagacag
tgttcatgtatgccataaggggtatatctcaattttccctttcataacgggtcttctgga
tgccaaacacccgagattgggagatatcttaaatctcatccaggattcagacgaactatg
gagtgactacggcatccgaagtctgagcaaaaaggacgaattcttcggaactggcgagaa
ctactggaggggccctatttggatcaatatgaattatctggtcctcagtaatcttctgag
agtcgcgcaggttrctaggtccccaccaggaacaagcatctgagatgtatacaaagctac
gcaagaatatagtcgagaatgtttacaaagagtggaagaacactggctttgcttgggagc
agtacaaccccgatacaggcaaaggccagcgaacacagcacttcaccggttggaccagcc
ttgtggtaaaaatgatgactatgcccgatttaaatgcccaatccagcgctaaagacgaat
tgtaaatttatagatattagagacaagtacggagtatctgtttataaaaaaatgaagcgt
gatcaaccctagaggctatgccaataagtaataatagattataacccaaaacgccaaaac
ctgtcattatatttgagctgtattatcgtcttctgtcgttacgttcatatcttttatcgt
ctctatgatatcgggagtcacggggtgatctgctccgtctgcgatgggttcgacgatctc
gtgattcccgatctctgctgcgtgaacgtgaagctgagcgttgccgcctaggggcctctc
gggaccgagaacgtgaacgatatctttttctttcatgtcgatccgagcgatggtcttctc
tccgacttctatagtgccttgcacgatctcgatcgtctcttctgtcgtgttcctttcttc
tttccgagtggcggtcactgcggggccggttgtcagcattggtctttgtagtttgactgt
agttgctaagaaacatctcctattggctccagcttttcgatcccttctccagctggcgtc
ttgccagtgaagccaccaaacccgactcccttgacgcggtcaacatcttcatgatcatcc
gctccttctaagactgctcgctcgacctcctttccccccagtggttctaggttggcgttc
gagcttttcgacggcactgatattggtagaccaagtgctcgggctatagcttcttgctct
gcctctttaaccttccggatttcctcctctcgagccttctttgctgcgtcagagtcttct
cctttggtataccacgagaggtcacggccttgttgccaccgaccaacgggggccatcaag
gaatggccaaggtagttttcccggcggctcgagtccttaacgtctgaccatttgaactcc
gtttgaccgcccctatgaagccatgtaccgatcagtcacttgaagccaacggactggcta
ctctcaagctgtgcaacttacctgctcccttccttccgaatcgtggacacaagatccatg
ctggctacctagagcgacaatctcggtgtttacctacgttttccccttttttcgttgtct
ttcttggttgtccttccgttgttgttttgttcc
>test_c143
aaaaaataactacgacccgacccccgaacaaaagaaaatacccagcaatgagctcttctg
gtcgcgcgtccgtgttccacgaggcatgaaaggacgacggtttacccttctcgcgggcct
ggcgtccctgattgttctgctcttcatcttctatgcgccaaattcggacgagaggcctat
cataccagctccaaaccccggcatttctccagcaacagcaccgcaacagccgccgccggt
cgagtcctttggcgacgagaatattaattacaataaccccgccggctccacgggcgatga
tctggcccagcatccgatcgagaggctgatccagacctccagagagcagttcaggaccac
ccattcacgacagtcaaagaccctgcagcaggctgctaccgagtaccggcgtcgatatgg
ccttcatccgccgccgcactttgacgtctggctcaaattcgcccagagcagaggcgttca
gatgattgatgaatatgatacgatataccacaccctacttcccttttggggtaggtcaag
ccaaagaccatccgggaacgagcaagggaagctataggctttgagaatgctctcatcgga
ctgatgataagagatgggaatgttacgctggttgacggcggtggagaaggcgagcagtgg
aagagggatgcgatcaaggggatgatggcgactttcgtcaagtatctacctgacatggac
ctggccttcaacatacacgacgaaccgagggtcgtcatggcacattctgacctatcacga
ctagtcgctgacgggaagcgaatgacggcttcgaacggacagcagcaggggctccagaat
cggtggtctgcacggccggaggggttgaataagggtgatagaatcgacgaagtcagacgc
acgagattcaacaggtttgctcatcagccgacgtggacgaattcacggatgtcctgccct
ccagacagccctgctagacagctggaagatgagcccgtggataacatgtcacagtactcg
acatctcccctcgggttcatctccaataccactgccttctcagacatttgcctgacccct
tctctacggcagacttttggcttcttcgaacgaccaaatgcccttgatatagttcatgac
cttctttcctatcttttcacaaagcaaagtttcctcgtttcaggacatcctctacccaag
cccctggtactggaacgggaacgtcgcctatgacgcaaatcaagatatggactggtctgt
caaggaagaccagatgtactggcgtggctcgaccacaggcggcttctcacgagcaggtgg
atggcgcagacagcaccgtcagctatttgtacgcaacatcaacagcctgagccccacgaa
tatcctcgagaagagcctggagactggtcgctgggccgtgaagcagattcaacggaacgc
cctgaggtctctattcaatgtgagctttagccacgttggccaatgtgatccagaggactg
cgaggcgcagaaggaatacttcaccatcgtcaagccagcgaaacagcaagatgcatggaa
gttcaagtaccttgtcgatattgacggaaatgccttcagtgggcggtactacgccttcct
tctaagcaagagcttagtatacaagcttgctctcttccgagaatggcatgacgagtggct
tcggccatgggttcatttcatccccctcagcttcaggggaaccgaacactacgaatctgt
acgctactttgcaaaggaagagccaggcaaagacgaagcattagctattgcacaggacag
tcagaaatgggcacgaaaagttttacgcaatgaggatcttgaggtgtggttttcaggctt
ttattagagtgagctcccccttgctacctccccgttatcaccataaagttaccacggcta
acgcgagtcataggtacggcagagtcatcgatgataatcgtgaacgattgggcttttcaa
cagggtagaagaaaaaagaaaaatataatatacgctatgggatggatttgttatcttatt
atttataatggtcgtttttgtctcgttgtctggtttcccttccmcgttttactttccgtg
accactagaaggcaactttatatatgtatttccccttttcgttcttgcttactttccttt
tctacattatttattttatcttctcctttggaccaaacaacagccttgtatcattagctt
ttggtgactatatacccggtttactatttgactaggcttgatgacgttttgcttgcttct
ctgctgccagccgttccagcctacacgtatgcgatgaagccatccgcgtaaccaaccaca
ttctacattacatagatgaatagctttcatcatgcattccaagtaggtctgtctacttct
caacttcgttggcatttcaacgtccgtaccccgtccactaccaggtacctacaacttcct
ttggtggaaaatgaaaactccgaaactcaacttctatgacatcatctctcgctctctggc
cctctcaaactgctcgtctgctctccatcttcttctctcccatccttgtcctgcctgcag
caacaacgtaatccagcctcgctgatctctatcaaagagccctgctacagggatgaatat
cacagtcacgacaacctgctcgctgccgtgctattggtctactagcctaccccttgccac
atctccgcaggccttaacaaaagctgcttagaaacaaatggacctgataaggccatgcgg
aacttcccataaccgaagctcctgacataaccatttacataacagcatttcccgcccgct
acaaccacgtagctgtttattttttggttatattttttattccccgtcctggttcggagt
aacaagacagattacttttgatgttttggtagataccagaggcaaatgctatcagcatgg
agcatccagtcttgaagatggcggtggccatcttttctttcgtatatggaatattcacgt
cggtgagatacggagtcactgcagtcctcagtggtgtgccgtttcgacaaaccactgaaa
aggagcggttggagtttcaactcggttcgtatgagtgaacgtccctttttcccggaaccc
tccttgttaccgcacaataaacagagggagaaaaaaaaaatagggggatgattgatcctt
cggatgtggctattttcgtcgatagctaacactgattttctctggacacagcatcagata
gattctggaatctctcaaagaattggaagaatttctcacattggtttatgactttgcgga
atgggttcaaagtccactatcttgcaaacgcctcgcctgatgaaaccgtcgcctcaaaca
ctgggaaccagccgctggtcatattcctgcatggatttccggatagctgggccatatggc
ggcacctcctctcgtcgagctcaattggagagaagagcgtgatgcttgcaccggacttac
ctggatacgggggcacggattcgttggacgtatatggtcctacagaaatcctggagacgt
tgacagagttcatagccaccgtgagagaccaatacaacgtctgcgatggcgatggccgaa
ccaagaggagagttattatagtagctcatgactggggagctatactcgctttccgcctag
ctgcagaagcccccagctggcagataggttcatcatctccaatggagtcctggtatgctc
aactattcctattttccttttttt
>test_c144
aaaaaagtaaagaaaagtaagaattacaataagttagacccaacgtactattcgagttgc
cgtattataccaaccccgataakytyttactattaaggtacaattgtgtggttgtgttgt
gtttgtgcgtgtgcgcttgtatatatgaagatcatgatcaaccgaagaaagacgatgcca
gtgacggtgtaccccatttccgagattcaagagaaagggtgatgatggttgatatggaca
cagaaggaaaagaaagaaaggaaaagtagcatacattgcaggcctcatcccacatgaaac
ccagtttcacgacggatgccgaaaggctggtataagaacagtttgcaaaggggggggaaa
aggagataaaggggagagtaaagatagatgggatggttagatatctaactgatggttaag
acggttgaattaagggcggagacgagtaactcagccttgacaaatgaaagcaacttggtc
cagaggtatgcgttctattgagcttcgatgcaaacgcctgaaaagataaagatgagagaa
aaagaaaggagatttatagttactcgtcttcatgctgtccgatctgacgatattgactgt
gatcacctctgttcctcttgtctttaccgcggttaataagactggaaatccatgtcccaa
taccgccttccttcgactgggtcagctgttgttcaccctcagcagctttaccgacctcac
tagccatggaaccaggcctgggagtaggtgggttgagatgcaagttaggaatagatggtc
caccagattcattgcctcgccgaatgtcgaatgatgatggtgatccaacgcctcccatga
gagaaccgcgctcagcttggctggcgggagtaggagcggcggactgagcatcgtcgaaga
taagttccatgtcctcaagacgaacaccgctagtttcagggtaaagaaagtatactaaga
cgagttagttataagccggtccatcgtacagcccgtaaagaaggataacttaccgacaac
aaaactgcaggcacagaaaaaggcatgcatgaggtagagtctccagtgtatggcctcctg
tagcacaggagtgagctctccgacaagccagttgaatgcccagttcgttgctgtactcaa
acttgcaccctttgcacggatgctgagcggaaggatctctggagggtagagccatgggat
gggaccccacgagaagccaaaggcagcattgtatatcatgacagatatgacagtcagggc
cggagtgtaggatatattgatatggatgaagtaggccatggcagagagggatatgatcat
caatatagcacccgataagagaattggccggcgaccccatctatcaacgagataccatgg
cgggatcgtggagagtaggtaggtaatgccattgattccggtcatcaagatggcgtcccg
gccaacccagccggcggattcaaacacaaggggagcatagtacgagatgacgttgatacc
attgagctgggcgaaggcctgagcagacatcgcaataaagacacgccggtagtaacgctt
gaacatgtctgtgtatgtccgctcgccttcctgtcgtgtgacgagaacattggtcttgat
ctcacggtattcctgtctagctttgtcgttgtgaaggtcgcccttaccgtacaggttggc
aatgacgaccataccctcttcatcatgatcatggtccaaaagccaccgaggagattcaca
gatgatcaagcttccaaacccgaggagtgcacccataacacactggaggaataatggtag
gcgccaagaaaagtcgctctggatgtagctgcaaaagtagtcaacccagacactggcggc
gtacccacaaatattccccgtaaactcaatacacgcgagttggccccgattgtgaggtgg
agagatctcagattgataaacaggaacgatcgtggagagggcaccaacacctagaccagc
tacgatacggcctacaagcatcataggaattcccgtagcaaatgtctggaaggcaccacc
gacaaagaagaccatggaaccgtagagaatagttcgtcgacgaccgattatgtcaccgat
tttccccacgaggagtgaggatatgaatgctcctacttcgagaatggctaccatggtgcc
gatctctgcacgagttggctggttgaaatagtctttaaaatattgacccgtaataatgcc
ggacataacgccttgatcatatccaaataaaaagacgcctaacgacacgaaaatgctagt
aaaatacaataacggcttcccaacgaggccgtgggttttggccctgccatcccggggcga
catgatggaagccagaagcctctcagctctagaaatggttctagcgcccggctcagggat
tcggatggcctcctttaggtctccgttgtcgacgaacggggtatgctcctccccagcttc
gtcttcctcgtagcgaacccgttttggctgagctgcggatgatggatccggtcggcctga
cttcccaaatacctgaaggtcgagggaccctcgcagctgaagatgtaagggatcctcctc
gtcggcaagctggtctgcgatgtcaccggaatccgaccagacggaaaagttggactctga
cggggtgggagacggggtccgccggctgcctggtttgtcacgatcggcgtcgaagagaga
tgaggactgttcagacgatggccgggatgtctgtatcgactgcagaggtatggaagcgga
ggaggtcgagggtttgagtgatggaggaatcgtggcggtttaagaccagggcttgcccga
ggcagccctacgactccggctaaaaggtaaaagacagaattacggagtaaagggcgttat
gtaacacggcggagacgacagagcggaggtcagatcaggtcagggggggcsggctctgca
gttcgatgtgggcatggagatgggaacccgttggtggttgatggcaacgggggttggagg
tgcatccgatgactgaaaggaaagcagagaagagcgaggcgagcgtgatcgcttttggcc
caggtgttccactctgggcttgccaggctggggctgaaacactgtggttggctacaaggg
acacgctggatgctggccaactggcgggttgactcgagtgcttggttcgcttggatgccc
tgggagtgacttttgcggtgatgctggcgctgcgtctgctggttgtctcgtccgtttttt
gcgattttgwctttcgttttccgwcttctggggatgggaggatgacgaggtcatgtgctg
cttagtcatcccgctgactccacacggcgggaagggaccgtgagtggcacgtgatgtatt
attgcatttcctctctgggcgtcgacagagaacgaaatggacaacacggacaacattgag
agaagaagagtgggagaaaagacgaaatgaggatgtgaagacagggagaggcgggaggaa
gagcatgggaaaaggaatgagggcgaaggattagaccaccagaccttgcctgcctgaccg
atcgggtaagaagtcaccttacacgccatgggcccaaaagacgaaatgacggctcagtga
cctcgcggcttgaagatcgttgccgtcgaccaccgagcgccagaatagcgttcacgttct
gcatgatgaaaatagtcgccaaagctcacaactggcgagcctatggttaccgtcgccagg
tggctgcaaaccatcgggcttatcccgtagttgatcacaatcgagtaacg
>test_c145
tacaataaaagtacgtaatttagaccaatagaactaagtctacatccacgatatccttaa
gcatagcttgatcaattttgttcgggatattgcggagcatgatctagatgagctcaaagt
tagacaaggcattgggaaggaaaagagtataatactaactgtagtgcggacatcgaggcc
aagacgaatgcgttcaatgtcaacatggttctggttcatgttgttatgagtactgttgcg
gtttacgtccagagccatgacgagaacggaagttgtggcactcatcagatctgcggttcc
aagttgcaactgcaggatcaccaatggggatggtagaacggccggttgggctgagctcca
tgtaagggttaggggaggcaaagcttcgacgacgggccatgggaatagcgcggtcgttca
tgataattggagaagtgcgaggagcaggctcttcaactgggtgatgggcatgtgcatgat
aagtgacatcaggtttgaagtacttgacatcgatgacgcactcctgtgggatgatatatg
agcaagagaaaaacctaggtcaagtagggaaagaagacttacaggaagagaagagccatt
gaggccagaaacgacgttgtcggcagcgcgagtatcactgaattcaacatggaaattgac
gatgttgttgtgatcagtgggaatgctgtggaaggctttgacttcaccgtaggtggagag
caaggccttgaaagagtgagagatgatacggccatctgtctcctcaggaccactattgta
atagacagttgcgaagatttgtccttcatagtcggaggtggttggggcaagcgaaggctc
aaacttttgggcgaactcctttgcagtcaaggcatggaaacgccaattggcgaagaagga
ctttgctttgacggcggccatctttgcttcgtagatgtccgtgaaaccaacgtagattct
gccatgagaagcaagctcagagaggacgggtcccttgactgtgttgaattcacggtgctg
agaatgtgttagtagggaaacaaagaaagaaaacgaagatgaggcaaaacgaggagaaaa
gatgcaaaaatttcttacattgaagattgcagcaatatcatggtaaggcatgtccactgg
gacaccttcgatgacaaatgcacgatttctgttctcagcatcaaaatggccttgttggta
gtacatggcatagggaccgggaatgtatttggagctggaagaagaaggaggagagactct
ggcaccgccaattggaccaaaatcaacagagccacgaggagtgaaggcactgacaaggcc
aggagtatcaggaacagaagtcttagttagatcagcaagattggcaggattctggtcctg
gatgaaggtaggagaagacatggggccagacaatgcgtttctgtcgaaactgccaggagt
gaaactgcatgcagtgggagaaagctgaatacgaccggaagagaagccaggaggaggaac
agtaataaatggattttgtgcttccctggacactgagtcagaaaaatctgagtagaaaac
gaagaaattgaagaaaccgaggagaatgaagaagatgaagcagagaaaggagaaattgat
atataaagtgacttactgctgaaagatggagcgtctcagagaggtacgaaggggcaagtc
agaagaagcgggagcaaactgctgggaacgagaatgctctggagaaaacgcagtgagtct
cgtctctggcgagccattgcgagaattagcctgctcggaggaccgaggactgcttgcgag
tctcgacatttcgtcttgacaactgtcaccagtcaggatatgatatatacgagggtatct
tggtctgaaggcctacctggctgtcaattgggctggaccacagagttgaagatagggaga
aacggaagaaaggtgagaaacggcggatagaggatagttgtgagtagaaaatagctgaat
cggacggagtagagatagcaacagaggaactggcagaggaattgcgctggacagagcgac
tgaacagctgctggaggcgaagatgaagatgaggacgaggatgaagagaagaagaaaagg
acgagaaggaggaaaagaaaagagggcggaagaaggacgacgacgaggtttaagtagact
cgacggcgggaggaggctgggaggcggagagcaaaggcggaggcggacgtcaaacccctc
ttttttctgccagttgccagcaagdvggggaagagaaggaagaggaggaggaggagggaa
tagccagggaacgtacaggctgacagtcaggccatctggtcgaagcagacggcagggaca
gagagacggacaggggatggaagagagagacacgccgaccgagggccagacgagacgagg
acgaggctgatgcgtcgaagaacgaagacgaggaagaggaagaagcgaagaagaagcgaa
gaagaagaagaagatgatgatgatgaagatgaagatgaagatgaagatgaagatgaggct
gtggtgtgtggatcggcggcgggaagaaagacggaaacccagccgggaaaaggctagcag
agccacaagccaacagagccgcaaggcagcagacggtgatagcagagggaaagacgagag
agagaggaagaagagcaagaagagcaagaagagagagagaacgtaccagcagacttcagg
aggaagacgtcaggcagcagcataaagagaagagcaggagaagacgacgaagagaaggag
aaaagaagaaaagaacagccgcatccgccgggttataactcaagggagtccagggcggtt
ggaaaggagccaacggggagggccagggaagcgccagggaggacggagacggcagactca
gaggackcagcatgccttggsstgggacggcgatgctgctgctgctgccgatgatgatga
gactcagcatgaagaaacggacgagctggagggcatccctgacgtgaacggccttgagtc
ttcttca
>test_c146
gcagggttacctgcgcaggatagwtrtyctgwctgtctmtyrtrwtctaaggtctggtgc
tcgcagggcgtgcgcgactcctacgatggatcctacacctggttcgaaatcagagtcctt
cgagacgacccggaacaagtctacgaaaaccacgaagacgagaggctcatgctgcagcca
aacgtatgtgcccagcgacggacacggactcactacaatcagatccggccacgagatgca
aggctggctgcctggatggccgccgtcgggccagggcaccgtattgccgttttcccacgg
gcactctacccaggctgggtaaactacgtcgaatgcatagagttgaagctgtggtatgcc
cagtggcatgtctagttacgcatgcgtcttagggctggaaatacggaagtcactgtgact
taatattgtttggctgtagttctctctattgtttggatacattctaggcccactgcgttc
ttgactgatggtatgatagaggtaagaatgggggagttaactaacatttagagaagagat
attgctcaatgatgttacaccaagggatagcttcgactctccccacgaatgaatcaatac
cttaggctaataatgtaaagtcctagttattatttatwgtaaa
>test_c147
cgcacctgaaatacgacaaatcgggcgctgtccctatcattctcgttccgcagccgagtg
acgaccctaacgatcccctggtgagaaaacaccatattcaccaccagcacaggttgaacg
agagaatagaatactgacgagctgcagaattggccgctatggaaacgagacctcattctg
gtcattctctccatcacgtcggtgatatgcgctaccacttcctccatcatggccgcaaac
acggttacaatcgcactcaattacaccattgatttcacccaggcagctctcttgaccgga
taccatctctgcggagtcggggtcgccggtatcataatagtaccgaccgctagagtatgg
gggaagcgacatcttttcttactcggaaatctcatcatcgtcatctcctgcatctgggct
ggcctcagcaagcgcaaccataccagcctgatctgggcaagaatattccagggagtcggt
ctcgctccgttcgaagctctcgtcaatgccgtcgttggcgacctcttcttcgtcctatgt
acgtttctattcgattccaaacttccttcctttcttcatttttattctatcttcctaacg
cgcgaaaataactaggagcgcggaaaacgcatggccctctccaacgttgcgcttttcgga
ggcgcatttctcaccccgtcatagctgggaaaatgacccataccttgggctgggaatgga
ctttctacttcattgcgatcttttctggcgtctgtctgccattcgtctacttctttgttc
ccgaaactgcgtataagcgtgctcaacacctcaataccgacttttcaggggacgtcgatc
ggcgcaccgccagagctgccgctcgagaaactattgagaaagaagcagatgccgactccg
ctgctggacccagctcagctgcagtggctgccaacagtgataccgcacaacgagatgtac
cacggaaggttacattcgtcgaatcactggctctcttcaatggccgcaagacagatgaga
gcttttggaagcttctcctacggccattccctctcttcttgcaccccagtattgcatggg
taagcttgctttcaaggcgtcatcattggctggactagtcttcattggtcgtagtccttc
gctgcaatcttcctcgggccaccactctggttcacagaggaacagaccggttatctctac
acaggcgccttcataggatccgtcgtcggcctttcctgtcaggcctctctcggactggtc
tgccaacctactcatccgcgccaacagggc
>test_c148
agagagagagagagaggagggngggggggaagggtggcagaagaaacaatgagagccaag
tatcaatcgattcttttgtcacttccttgctccgtttcgaatttccctccttgctcctgt
ccctcgccgaccgtttgttcgtccatccgtgtccgttcattcctccccctaaagaaaata
gttcaaacaagctttaaaaaatggttcaaccaggcactcagagaacaagagatttggaat
agaatagacatgaaagggtacctttttggaggggtgaagaggttgtttcaggtagcagga
acggtaaagcataaggaggattgatggtagtggggaggagcaagcttaaagcagacgata
aagaattccacttcagcctggtcgcctaacgcctgagatcgccgaggagacaggctgaga
acggatgaaagaagagaaagagaagtgaagggaattcgaggcaaggaggaagattaagac
aaacacaacggctcgagtatgctttccaaatgcacaacgccacccacaagcaatacatcc
caagaaaaaagcaaagcaagataacgccaaacaacaaagtgctggatgaggatgagaata
agggtagaagacggcttatgtatgtatacacatgcagaattagtgcagtgataggtacaa
tacgtagtggcagccttgcagggcgaggataaatgggagtgactattgacagacgttttc
gtaaaggggaggtggatcaagcaggagagtgtttctcatctagcccggaatcgtgaaatg
actatgacgacgcgaccttcgacttgggtttcgggtcttgttcgcgggcagcattgttct
tggccttcatgatggcgtggtactgttttgcccattgtcgagtcattatggaggctaagc
atagttagtacgataagtcatgacagagagatggactggtggtggtgtacctttgaggaa
tctcttgctggcatatttcttgaagaatgcttcatggacaggtggtcggcagaggtaatc
aataagcaactcatacacaggcatgatctcttctttggtataaccagaataataagcaat
agttgcatcctaaggtagaggttagataaacacaagtgaaaggaaggagaaatagaatga
catacccatgggccacgttcatatatgacacgagcaaggaagatggaagcagcagcaata
tgtgattgacggtacttcatgaacctgtggtcaaccaagctgatctccataaggtacttg
gcaagcgttctcgttcggacatcatagttgtcaggctttgatattctgcgcaggaagttc
attgggttaggatagctgaggtcatagttgagaactgcgaggatgtgtctctcagcatcg
agaatctccttatccgagaaagtatcatcggcaacgtggctgaagttggcaacgtgtggt
gagagaacctcttcgtatttggaagcaatgaacatagcggtgacgccaacgagctggagt
cggttaagagtgacaacttcggcagagaggaacctgtcaatgatgttgactgtgaggaag
agggtctctgggaggagacggaagcgggtgtggacttcgatgagccagtcaaccaggata
ccacgcatcttccactctagctcgtcttggtggtccatgtagtcagggttgggcatggtg
ataggctcgagctccttgagatactcaaaaatatcaacaacgtactctgtggccatcatg
gggtcgtaaaggtcttcagcatccaagtctatcacgacgtcaacgtctcgctcttccttg
acttcatcctggacggactcctgggaatcgacaacatccactctggcttcagtctcaact
tcaaccttgacctcaaccttttccttttcttctgcctcgtcctccgatttttcttctgtt
ttcaagacatccttcccgctgtcatgcttcttgcgcggtggttcttcactgacaacactg
tcagctctagcaggcttgtggctgtgacgttttgtttggagaccgcccatgacgccggag
ccgctgccaggacgcttaggttctgtggtggtttctctcttgttcgagtccttgactccc
aaggcagttcttgtggtgtttgtgcgggtaaccttctgtacgccccctgtctgagttgag
gtcttggaagtgagtgttgcgcgagaggcagatggtttcttgagctgcttgctatcaccg
ttatcctgctttgacacgttgctcacatccccgagagcagctctcttccgttgcagggcc
gtagaggatgtgttgaccgtgtttctcgcgcctaaggccttcttgaccgcgccggtttgc
gattcaggcacagatagcgcggcagatttggcccgggtgagccgtgtggatgctgcggtt
gcattctcatcgttttcattagtagcagtacgctgtcgtaggcttcgtgtctgtggaaga
tgttagtgagctgagttcgacgacagaagtcaggtggaagaaaggggtaggtgactgacc
ggtggcatggtgaatgtatgctaacatgcaacactggcaatattactgagcaaaacaaaa
taagatctggtaccgagtctccaaatataggtatctgcttaggaacagggagtttggcct
gcttgcggacgtgttcgggggtaagtagaaaccctatcgactgtagatgacttgctgctt
gactattcactgtaactctgtctgagaaggtgactatgtctggcttctgggcgtatgttt
atatgagttcagaccccacgagaatcgaccgcgtcagagaaatataaccctggagacgac
ggtaagctggtgatacgccgagtaagagatgagaagaaggtaaaagctgcagccggagcg
tggtgatattcggcgtaggagatgctgtgctgtcgttgcgggcg
>test_c149
atgcacctttatctggtggtgtttggtatgggaacatcgttgagattgcaaggattcccg
ggtagcgcgagaagagatatgaacccaagagggcacacacctgccttcgagagctcaata
ttaaatgcattccgtccgcgtccaaggcagccgaggtatattacaacttgtgggggacga
ctccttggatcttggatcatcggaattgggctctgatgacctgttaggcagctttgatcc
ggaggacgtatctacaccacttccagcaaagaggagaaagtcactaaaccaggccgatat
gactcccacagttaccaagaagacgccaaaattaccagagttgtttgttgaagtccctgt
acggcacgatcttgcctcagacaacagaatttcggatgagccgcctgctcttgtgcaagc
tttgggtgaccaacaagttgatgaagcgccagaagagccagaggtcatcgacaatcctca
agagcaggaacccgcccttgatgaagctctgtccgagatacatgtagctgcagatgtgga
tgacaatggcgacggtaggtcatctgttagatcggtggactctctaccccccatgaattt
cgccatagagacaacaccacaacgcaggcggcagacaataactatggcaccgccagaaag
tagtgtgggatccattacacctcctgcttcgactccagagagtactgcaaaccagaaacc
aagccctcagttttcaaaacctacccatttgtctacgacctcattgcaagatgccttact
gccacgacggcatcgacgaggtaaaggcctagctagtaagaggaacaagagtttttcgtg
ctggaggtaaggactatgtgctctcagctccaggttcagaggatgagctcaactataccg
gagggcaacaagaggacacatccgcaggccggcagaggaacacaaagcgatcacagcaag
accaagcccgattcaagctacgagaaaaagctcagaatacctcgcagctcaggagaggac
gcagtaaagctgctacggtatcgtctcaaccaaggaagagttcaacgccaaagaagacct
actcccgcctcagtacgacgggcggcgatgcagactgggataaggagaatcagctcgatg
aggagactgagatatcgccagagcgagagataatagctcccgttatgagcgaggagttgc
tgcttcagaagaagaagtttgctgagattgatgaatggtccatcgactttgaagaggtcc
ttgacgacgacggcgaggtgtactagaaaaccagcgccccataactaaccacagcggttc
tcaacatcgctcatgcatcctcttgactgtcatcaacctcacctcttcaccgtctcacgc
ccttcgtcccgtccaactcttcatttcgccctctctatgataaccaacaaacatccgctg
ttatgtaatcgaacccgccgttagccatccctagccccgcgttttctcccagcatcaata
cgaccgaaatgaagacagacggggaagacgaggcaaaacaataacacatcaacaatttaa
cccgttgccgtcttctacccatcttgtctacgcatcgtccaaccttttcttgccctatat
cagccgaactcggccatcatggatatccacgtcgacaaatacccggctaagagtcacgcc
aggcgcgtcgccgagaagctcaaggccgcggggcacggctctaccggcatcatcttcgtc
gaaggccaaaaggagcatattatcgatgatagcgacgagccgtttcacttccgtcaacgc
cgaaacttcctctatctgtccggctgtcttgaggccgagtgctccgttgcatacaacatc
gagaaagatgagcttacattgttcattccaccagtcgacccagcctcggttatgtggtcc
ggcctccctcttgagcccgccgaagccttgaagcagttcgatgttgatgccgtgctcctc
acaactgagataaacaactatctcgcgaagtgtgggggcgagaaggtcttcaccattgca
gacagagtttgcccggaggtctccttctcatccttcaagcacaacgacaccgatgccctg
aagcttgccatcgagtcctgccgtatagtgaaagacgagtatgaaattggtcttctccga
cgtgctaatgaggtctccagccaagctcatattgaagtgatgaaagccgcaaccaagtca
aagaacgagagagagctctatgctactctcaactatgtctgcatgtctaatggctgctcc
gaccagtcttaccatccaattcttgcatgtggccccaatgctgccactctccactacacc
aagaacaacggtgacctaactaacccggctaccgggattaaggaccagctcgtacttatc
gacgctggatgccagtacaaggcgtactgtgcagatatcactcgtgcattccccttgtcc
ggcaaattcaccacggagggccgccagatctatgatattgccttggagatgcagaaagtc
gcgtttggcatgatcaaacctaatgttttgttcgacgacatgcatgctgcggtccaccgg
gttgcgatcaaggggctgctcaagattggcattctcactggctctgaggatgagattttc
gataagggaatcagcactgcctttttcccacatggtctaggccaccatctcggcatggac
actcacgatgttggaggaaaccctaacccggctgacccgaatcgcatgtttaaatacttg
cgtctgcgaggcactgttccagagggatccgtcattacaattgagcccggtgtctacttc
tgccgttacatcattgagccattccttactaaccccgagaccagcaagtacatcaactcc
gaagttctagacaagtactgggctgttggaggtgtacgtatcgaggacaacgtcgtcgtc
cgcgccaatggctttgagaacctgaccacggtgccaaaggagcccgaggaggtcgaacgc
attgtccaggagggtgctaaataattatgtttttattcagtacaccgagtggtcggacac
acgcaggagcatgtacatatttatgatctacccagttgatttgctaccaaaaaagaaccg
accacagccctatttattgatattacatagtaggaataaaggccactttgcccaccgcga
ataataacaataagaaaagcaactactcgtacaaccagcctagaaagctctagacctctt
tctcgctgggcccttgaatgccgggctactggtgttatcacgctccctggccctcttctc
cttcatgtccaacacccgattaagcaaatcgaaactgaactggggatgctcaagacacaa
tgccttgaactgctcttcagcatcatgacgcagcacatcactcatcttagcccagaagcg
agcaaccggtcctctgatagcagtgtcttccggcgtggtatggctgtacacgtatctcgc
atactcgatctcacccgtagcactactctcgatgctaccaatcttgttctgagcaagcag
tttgagtttttcgtttccgagcttttcggccagactgtagatacgagcgtgtttaaggag
ctgctcgccgcttgcatcgaccttgggaatcgctgggtcttgttcaaggtcttttcccgt
acgggtaggtagtacgggggtaagttatttcttccttgttatttattttgttaaattttg
gttaggttaacttatttgttctttacttt
>test_c150
gaaaactattccttcccgcggattttcaagggtcgtcgggggcacgccggacgccgcaaa
ggtgcggggctctgccggccgttgaaccctagctccggacaaaccgatttcagggtgaca
gaccgtcaagaagaaaagataactcttcccaggacccccgccgacgtctccgcgttcagt
tacgttgccgtggagaatccacatccaggtgccggaatcttaaccggcttccctttcggc
tgacggcgcaccggggcgcacatgcaatcggaactaccctatgccttaggatcgactaac
ccatgtccaactgctgttcacatggaacctttccccacttcagtcctcaaagttctcatt
tgagtatttgctactaccaccaagatctgcactagaggccgttcgacccggggtcgcccc
cagggcttcgtcacggacctccacgcctgcctactcgccggggcgtcatttcaaccccgg
cggcgaggtatgggtagcacgcttgagcgccatccattttcagggctagttcattcggcc
cgtgagttgttacacactccttagcgggttccgacttccatcggccaccgtcgggctgtc
taga
>test_c151
gacattctctttttcctttcttcttttgggctgaggccgactatacccaagatctgcwct
gtttcttgttacccgaaacttacccggagagtatgcctaggggcaacaagtgtctgattt
gcttgactggcagaacccccagtgctctttgcatctggaccttaaatatcactggctggt
ctctctctctctcccagcctgaatctggagtacactccaccgtatccggctctaatgctt
taccttgttggtgcctggtgatgcatgacaaggcccgaccaaacaatatgcacatctgtc
cctgagattcctcggctattttgacacttgtcccactctgaggatatccagcaccagata
ttctggcgcctaggtatcctatcaccaagctcttgaattatctcgattacaaaacgtccc
tgacatgggatttggaccttgttcttgggtctccatgttgaacactgaactggcagattg
cacagtggtgtaattcccgcttacctccgtgtgtacatgggtagtgctgtacgttatacc
aatacctcaacgaaagaataaactgggacagactggggcgtgctgtagaaatgaaaatgc
caaatactcgatgctaccctagggcgtagcggtgtggaggtactccgtaatggcccatca
aaggtcattatgttacacgatgattaacaggaacctctagtggcttgtaagcccgctgga
atcctcgtcatttgacactcaatccaattattcggttcgtactcggcattatcaacatgg
tctctccgagcactggataccctttttctaacctgatttgctctttgaaatatgcatgct
aaccttttttttttkcgcctcgaatgtccttgtgagccaggcgcgtatcagctatggctt
gctctagctaggatgaatcgcaggacgtggaagtctagcatcccatgttgcaggtccata
tgcaattataacttagtcatgcaaatcatagactatgaatggaggtaaacagatttacat
aatccttttagcgaacgtttacctactgaaagcattgcttatatcttttatgctgatgtc
tgctatgacacgttttgaatccttatttcatgcgatatccattactccacacaaaccacc
gggttgtgcacatgttatcggtaggtcgaggaaacctgggaagtgcacgtcaagtgcaga
ttgtgctcaattaagcccatcttggtgtcacccgagcatacgttcgatgctatcttgcct
gcatcaacaactgctcacgagctaaccggagccaagtgacgtaggggcagcaaggcttaa
gctacggtaattgaaacccgctatgcctgaaccaatctaacttatacgcttattctcctt
gcctttaaccgattgtcaccctagagaagcgttaccgttgtacggcaattgagagcttat
cctgtgattctcagttgccgcacctgcacaaagctatgtatggtaggttacccggaccaa
gtgctcgagggcccgtcaggggaatcaatagccgcaccatttgttagcctgcggttttct
acttaaatacctatccggcctttgttggagagagtctgtagaaggtgatatttactcctg
ccacctccatacccttggcaatcttgtgcaagaagcctagtttatctcttggattttaga
tatcctatgtaaatacgcataccttatctttacttttgcggtctgaattcgcagctacgt
ccagcctcgagagactgctgtcactattctgatgcctgccatcgcgattcccaggcgagt
taccaattccgataccatgacacaaccaaataatgacgactaccgcacaaccatttattt
agacccacaacacatcttctgcaataatggcagaacgtttcttacctgcagatcttgtgc
aggaaatccacccaggtaaggacgcttcaacctctttaatcattaatgctaccttcactt
gcggcacccgcattctctataatttgactcaggggctaatgagtttgcttagagaacaca
actgcgaggactgcagaggtaacggcttcaatacgtacatatgtggccactgtcagaatg
catctatatccgatggagcgagaataggactgttcactactggtccgttggctacaggat
ctccaaacctcaagtcctcacgatcttcctctcctgaaagctccgtcagctcccttgatc
gcctccctcagtcgaggaacctcgatccgcctcagcatggccaccggagatgagccagaa
gtactccgtagaagagtaaacaaaagataacggcttctggtcacaatagcgtcgacgact
agcctacgccgtgcaggttttggcggttggttggctcttttcctgaattttctggtttct
acaggatgagaaaatggctggtagttacagcaagagacctgttttaggcggccggtcatt
ttctcctgctcatggttgacaataattcccatatgatgctaccgcataccagacactcat
ccgccatctactggcgttggtggctgccatcaggctacttgttcctcttgctgtttctcg
agatccgaccttcaagcgcaatcagccctcgtggcgtaatggttaacgtttcagacttct
aagccacgtgatccctcaaggatggcgtcctctgatatctgactatcccggttcgagtcc
gggcgggggt
>test_c152
ttttacaacgggggtagaacaaggaacggaacaaacggtaggtttaagtttttaattttt
tttagggaaagagaaggatatggatggaaaagaaaacatgagaaattaatctgaccacga
tgacctgcatgtgcccggcctacatatcatagttcgaacccgacgccatgagtaggctgc
aggctgaacctgacatctaggatatgcaaccaacttgccccggcggaagccatgacagca
cgaagacgctgtaggtaaacttatttcttttcccacacactttccagtcgtctcccacac
accctgcgggatccgcctggttccttagcgcaacgcatggataaaagcaatgttcagtca
tgcggcagaagtgcaaagaatggatctcgaactgcataccagcctaaggagtgttgtctt
ctccccggtcaggagaagtgttctagaatgctcattgggaggtttccctatctaacgaag
tcgatcgtttggataaagcctcgcagatagggggttgtaaaggaagaagaaaaatggaaa
ccctgatggtaaaacatagtcctcgggtgtcaaaatagtcttttcgttgcaatgtaattt
tttttccattataaagcctttgagtatcctaaacgctgtcgttatttagagatgctttcc
ctcccatcataaagcactgaatattgctatttcacaaaaatttagcttcatcaagggcca
attatttgcacgaaacaacatcaacgacatttgcgcacagaattatcttcatcgccgcac
tcatcccacaaagtttctccacgatataaagaaatccccctaaaagctattgcgatcgac
ctcaccgcctctgaaatttaacccgaggtgaaacaatttcagaaggacaaaaagaaaagc
aggcatataccggtcggaaatttcctctctgcatcgtgcctcgttacccggaacctagtg
tgcaacgcagtggcggaaaccgtttagctggacaggtctaggaccgactttgctgacggg
gtattaaatctcccagagcgtcttggggattctcaaatggcttcctaaacggcaactcag
acatattggtataccttcgaacggccagcgccatgttggtttgagcaaatgcgctttggt
ctctaactgcccaccttacccggtagatatgccatgccaattgaatggaggtcagagcga
gactttttatatctcaaagagtgacacttcatccaagtcaaacgaaaatcaaacagagca
acaaccgatgaattcccattgcccacttcagcgcgaagaagtcttggggtatatggacca
ggccaaaactgggagcctcacccccagagacattggcatatgggtgaatagctggagagt
caatcactcctataccttgagcccctcaagcgcaattattagtgcgcataacattaaagg
tcaacccacttcagttcccaacacatcatggtcacaatgcgggacacctccaatgacaat
gccgatagagcaaccgcctcaaacctctccttgtgaaaattggcaagccacttccacatt
aaacagtaccactggctccggtgatgataaaaaataccctcctctcgagtggcagatgga
atccagtgccgatatcctgtcccttaccacttccacagtaagagaggttgggaggacgtg
tgtgaattcagagcatttggtatcagggtatcttatgtcaccagccaccgcagaatgtcc
agaaaggactgaagcggaattttatccctattatgcccaaaacacgtcatacccaagtat
cccttacgttggaccccagcctcatccgtggacaaatattccttatccgaccataactag
catcccgacccagtacccaagctcgccatgggatgcaaacattgatagctatagtaatga
ctatggcttttattgcggtccaagttcacctttctcgtcggcaatatcaagcacggcaac
tccagacctccccttgacaacaaaaaactccaaaactctggtcacaagcgagaatgatat
gtacctcgatggtgctgacctagagagtacaagtgagggatattccagagcaagctccaa
cacagatacagacgcagacgggcagtatacatccaccggcggtgaggatgaacaggctaa
gagcagggcgtgtcgctcatattctcaaagaaacgacgagagggatgcattccttataga
gtgcaagcttgcaggaatgtcatataaggagattaaggcgaaagggaaattcactgtcgc
agaatcgacccttgagccgtttccgaagcctgacaaaaagaaggagcttcgagtgagaaa
gcctggctggcaggacagtgatgtgagtacatgctctaaaatctagcaatcccatcaaga
gaagtaacaaggctaat
>test_c153
atctttatcgaccaaacaccaccgacatctgccataggagcaaagagaagtttctgtttt
tcgcctaatcgttttcttccgttctttcccgctgcttttgccattgcctggtccatagca
ggcgtgggacatgggtcaggcagagcttcaatggaagaaacgctaagatccccgactccc
gggacatgtacccttgcaccgatagccgggaagttagtacctcgcaggtatccgtagaga
gcaacagtcctatcacactttggattttcttccttgagagtgggaggcgttatgtccaag
aacctgtccgctaaacagtacggatgtgagtttctccatataagtggtcgcgggttcttc
atgaccgacaaaaatcgcgaaagattatggatctctcgatctggatagcgcccatttatg
accccggaaaggtagaagagctttgcgccctggtataactcgctccagaacctgtgtttt
agcctcttctttgccgtgcgaagcgtgctttgtttcttgaatagatcgagatgcgtaagg
ataccaaaaacatttccaggcattccacttgcagataaagcattgagaaattccatggtt
tccatctcaaatccatagtttccgtctatcattagcaacacaatatcggcgatctttgcg
acgtctatcatactcgctagagaatcggagggacattctaaaaaaggtaagccttcgyyt
tttcgtacgtaacgacggtcagagggccggcgatcgaggtaagggaatgttttgagtatc
gtttgatcaacgacttaatgagagtagttttcccaacctatatatcaaaaggttcgttag
ctgcgccattctgcacccattctctttgtaacgtttccaattgacgtactcccggcggac
caacgactgtgacaataatcggcggagggtcctcaggcaggcgatccacgagtggaacat
gcaaccttttttctttaatctatccaaccggcattttagcaaattgcagactctgggtgg
tatccccgcgcaaactcgaaaccatgtacgcacatcatgggacctagccgcctgcctctg
cagtttccccgggttattaacagcaaatgccttggggttagggcctgtaagatgtcacaa
tcatcctaattagcagtcatgatcacttgtgcatctttacggaatgaaatttcggaagct
caacataccgccatggtctttcttcttccccttctccttggacttccgatgaggtctgtt
ggactgctcctccatg
>test_c154
atttttcccagcatcaaccagcaacgtttaataaacaatamcatmattwctcgaacacaa
gataccactgtctaccaacaaatccaccaatcctcttccaaccatcaagatgcagttcaa
gactctctccatcctcctcctctctgcttccgcagttgtcgctgccccacaggaggagaa
gcgcgatatcattgatcaagccacctctggcattggcggcattggctctgacatcggcga
catcgctaccgacattggcaacatcggcaagagtcttactgctctcttcccatctgccac
cgccatcccagcctccgtctggagcagcttgacagacgcttcccacatcaagtccttcgg
ctcttccctccacagcgccatctcagaccaccacgctcccgcatggttctccaacctacc
tgcctctgcccagagcgcagtcagcagcgccgc
>test_c155
aagttgaaatcgaacgtgcataaaattaaatacacgtgtatgaaacgcttaatctttaaa
ttgttaacatttamtmattaacgtacggacaatttactttaatgactaatccaacattat
ctaataaaatgatacaataagcatgtgacagcactttaagctatatagccagaactttaa
aacgaaagtttgctgcacggagagaaaaacgatgattcaaaagttatgttgatcatgccc
atttacccaagactcccatcaaaaccataccactgatgagagccagtagaccggtcatca
ttcggccaatactagcatctttgagatctccatgaagccagtcgtgagtccacatatcaa
cgatagcagcccacgcaaggataccagcagagaatgcgtcgagggtccctatggcaacga
tagtacttttatcattgccattgaatgagtgaaggacgcctagaccaatggccataccca
gaggtgtgatcacggcaaagatagaggacatgacaagtttggtagatatgttcgtgttag
ctagatcagcgattcgggagcccagagccaaaccctcgaacatctgatgaaagataatca
caatgaatagaggagtgtatcctgaatcacctgagactactagtgtgacaccaaggacta
aaggctgtcagttcgttgcctattttatttctttataggaattattttattatattaggg
ggatgtggtttgactcactgactgagtggaaaacgatgcctgcttccatgagaaaaacgc
taatcttatcgtccgggaaactgctatggctatgactgtgacccaggttttgcaattgct
gaatctaacccagtttttgctcctgatactgggccagtgtggctagaagtcgcggaaggt
tccatgtcgtctccctgaggatgcttcttaccgcgtgaaaaggctatcctatttccgaaa
tattcgatcaagaaggttatgaataggccagccatgaagatggatgtcgcggtggcttca
tattgaagagtgccaaggcatttgttgccaaacatgagctccgcgtgcgtcaggagctag
atgcagttagatgtagttcctagctttgttgaaagggtataccgacatggataaaagcag
ttgcaatcatgatacctgtgccaagctgtttgattattgtgaacacaaagatattcatgg
tcgatgcgaaaaatcgctgcatcaaaaccggaccgaacacagcgatttgc
>test_c156
taatactactacgaataatacaaaacckwtttttttagdaggaaaataataaagacttct
gggtttttgataactagttgtcatggtatgattggtctgtcgtttgaaggtcacatgcat
gtgcatgggttatgttagatgacttgctggtcgacgagattcagcgtgccaaagcatccc
ttgccagctggtccgcttcccgattgtgttctctgcggacgttccagaagtacaccttga
catggaattcggcaagctcacgaacgcgccaggagagttccttgaacaggtaatggttgg
taacctgctggccgtccgcgttgatgtagccgtttgcttcccacctgtcaacccactggg
tcagcccgttgaccatgtatgcagagtccgttttgattataacttcggtcagtgattctc
catcgacaccgtaatcattgatctccctggcggcatcgagtccataaatgcctgccgcca
attccgccttttggttggttgcccatgatgaatcgagctgcatagaagcgttgtagtcta
gtatttatttgtccctaac
>test_c157
caaagaaygatatagacaaggaagaaaaacagggtaaagacaagaaaaaagggagccagc
caacgaagaatgtgaagagtgaagaggagggatgaagtgacggcaagctgagaaatacgt
taagtcatatatctaatcggtcgtataatagcgagtccggttcaatagggcaggtagaag
cagcaagacaaaagagcccatatcacgtatccctgtgcatatgagttcatcaccagccaa
taccagtacctttttccgcatgtgaaggggagaggagaagggttggggaatggaaagggt
tggtgtcattgttgtaaggagaccatatataacggcattgaccgggttatcggtgccaga
aagaaataagaagaagggaggagaaaaaggaaattatacgttagaaacgaagaaatgatc
ataattcattagaccgagcaaaacctccggggagaaggaaagaaaccacaaaccaacaaa
ccaacccattggcagaaactaaaccaaagaatcatcatcgtcgtctgtctgttaatctgt
ctgtctgcctggctgtctggttataggcatagataagtaggccaaggaatcaagggatcg
ggggaagcaggtgtgaacacgacgaccaccaaaaagcaaaacgcggagatgggaaatgga
agggcagggaagaaagagggaaaaaagaaagagagaaaagccacccagctggagccagaa
gtgagtcggtttgcgttaagtcagtcagatagccagctccattcccgctccttttttatt
gttccgacccttccttttttgttcatttcttttggtattctttttttcttttccatcggc
ttacctgccaatcggactggtgcccatcatcacctttgcattggtgacgatgatggtagg
aggaagggaggaaaagggcgtgagatgagaaaaaagatgcatgattagaagccttcttca
ccagctttgcatagcttgatatcccggacccattcggatttgagaacctgagaagctgtg
atacggcgcccagggttggggtcaagaatggagtagataacgtttctacagcgtgcctat
attttcatcattttgttagcagggaagaggaaagttgagacagggaggaggaatgggggt
agggtgatgtaatgtgaagtgccaagacagcgaatcgtgcgacgttacttacacgatgca
gagtctcgataggggcgtagccatcttcgtccctgcgcccctcamggtaatcgatcgtag
aattcgtcttcttccttctgggcctggcgccacagatgtcttccggtgcgcatagccatg
tagatgacaccagtagcccacagatctacagctctggggtcgaactccttatccacgtat
tcttcgggggcaatatatggtgcagacccacataaaccagcggtcatgtgcgcttctttc
tcccaggccatgcggaaacattccccgttgccgaaatcggtgatcttgagcgcaccgtgc
gtagtgagcaggaggttttcgggtttcagatctcgatgagcaacacccatttcgtgcatg
tattcgacgccacgcatgagttgcttgaagtagcagtcagcctcgccgacctcgagtttg
ccggcagcaagaatgagagtgtagaggtctcctccagcgcagtattccatgacctcgcag
tagtcacccttggcgtcctgcatgagatcgagggtatggatgatgtttggatggcggagc
gaggaagagatgcagaactccgaggtgagacgcttctggtatttcttgactgtttcttgg
ggccggcggcggaattccttgacggcatagacatgttctgtcttggagtccttgggatcg
atcttgtgggagatgcggacaattccaaaggcaccccgcccaacgatttcatgacacttg
ccgtatttgtcaacaagagaggccgtgctgtttggtccgcccttcttatcggctgccatc
ttctccttctcgttcttgagctggtcaacccaggtggagactagagagagctgctgctgg
tcatcggcctgacctggtgggtgagcgtgagcagcagcagcatcttccttcttctttccg
gctccgatcatatctcgtagcatgtccgacagcttctcctgacgcctggccgacttgaga
gtgtgcttgtgcgtgccatctgggagtaactcgaaccgctttattggctgaacggcgtcc
ttgcctttttctgctcttctgtctgcaggtttcccgtccggtttcttttctgcagccttc
tggtcggattttcggtccgttgggcctgtagccggggaagacgaaggaggcatcatcatg
gtcgaggcaatggtcgagtcaccattctgtcttggcgacgggtctagagactgtctactg
ggggagaccgaggcagaaggcgctgacgagcgggtctgagagaacatgcgactgagccgg
ttggtcatctttgctttcggcggcttttgcggaacgatcgaggaggcagctgagagaagc
gaggcagtcgtggcggtagaagaagcggtgtt
>test_c158
acttaccaatagactagaagaaagaaagtaggaacttgtttcccagcacgcggttcatgg
tttagcagctgcgttgccaaatgcgacctgccttcctcatgagctgatcgagcaatggac
tcaaaggatattccttgctttccttgaagtctctgtacaactatctggcaaattgtgtca
tcgtcttcagtggatgatctgactttctgaattgcccagtgaacgaagatcttgtccgca
ggaaggtgtagatattccgagacacgaatagccagaagatattcacggcggtttatcagg
cgttcgatgagcttttcgggagtaagccgcatgtactgctcgtacgaaattggtaggcca
atcttataatcacggacagcattcaagatccggagtttctcacacatgtcgacgaattcg
tcgctgttgtaaagttctagaatggatttcccaaaggaagctgccttgagtaactgcttt
tgccaataagtattaaactcatacccggcagcgcgtacgcatgtatccacagcctcgaca
aggttagcacggattctctggatattttcatccgcggcgggtgatttcttctcaagctgc
tcaacagagtcaagtaaaaccgaagctggcgcacttgacccaagccggaagacttcctca
gtggcatctgattcgtgttagtatacttagatcaactagagtaaccttgaaacccacccg
gtacctttatgcagaaactcgcacacatcatttgttaaaattctgattccatcaatatca
ggaattatgtggatttgtaccatcataaaagtgcctttaatatatcctcttgttagaatt
ggtcgtaaaataggtacgaatagggagtaatacttcaccgaagcacca
>test_c159
gctcctgtgctctgttgtcggatttgcgtgccgtctatctatatagtatcagttcttcaa
ggccgccgagcttgttgattatggcgggataacacctgccaggtgggcggcagccgcgga
agcgcgggtttttgtttctccgattccagctttaaacgcgccgcgagcgcgcgtcaaaaa
gtaagctgaagctatcaaggagcagttgatagaagccaattgttcctcccaggccgagcg
atactagagaatagctctctaggatcgatatattgtcacttactcttagaatatccagat
attgtgaatacacgccaacatgtctgactacgaggatgatatggacgttgatgccccgcc
tgcccgggacacggccgcgtttactgcagaccctacagatgtgaaggggaagagaatagt
tgctgatttaccaatcgaagcgggagataatcttccctggtaagtattcttccatgacta
ggagtttctcgatagttatgatgtaatgctgatctagaaaatagggttgagaaataccgc
ccagatacactcgacgatgtctctggacaccaagatatcattgccacgataaacagattt
gtcgactcaaatgtgagaacaaaccagcatacccagcatgtgaagtccctactaaaatat
catgcgtagagacttccccatctactactctatggccctccaggaaccggaaagacttcc
acaatcctcgcgctggcgsggcggatatatggatcaaaaaaacatgcggcagatggtcct
ggaacttaacgcaagtgacgatagaggaatcgacgtagtgagagagcagatcaagacctt
tgccagtaggtatctgtatacaatggcagaagcaagacagaatcactaacagtcatcatt
gtaggtacgaaacaaatattctcaacggcgccctcgtccggctctgggctgggggcattc
aagttaattattcttgacgaggccgatgcgatgacctccgcggctcagatggcactgcgt
cgaattatggaaaagtacaccgccaacacccgattttgtattattgcaaactacacacac
aagctttcgcccgcactcctgtctcgatgcacacggtttcgatttagtccgttgaaggaa
aaggatatcagaaggctagttgataccgtgatagaaaaggaggaagtgcagatacagcca
gatgccattgacagcctagttaagttgagcaagggagatatgcgacgagccttgaacgtt
cttcaagcctgccacgcaagcagtaagtatcatttgggtactctattacttcgttggatg
ggcatagattgctaacgagcccaacataggcatgcctctaccatcgaaaaagggcgatgc
taatgaacagcagcgagaaagagagacgataaccgaagagacgatatatacatgtatcgc
tgcaccacacccagctgatatcaaaattatcctcgaaaccttactatcaacatcagacgw
gasktmgygttkccggatagattgacgtagcccggcaagaaagtaaccaattataacacc
tccgttcgccttgagcatattaaggacatcatccggtgcgtttcttgtatgtttgcagac
agtaaaggcattggaatgagagaatataaccggtgcgcgggaggtcttcagtgcatctcg
ctgtgtgtctgcacttgtatgcgagatatcgaccatcatgccgatgcggttcatctcatg
cactaggtctctgccggcatctgacagaccaccgtggagaggctttgcaggatgctcgct
atcagcgtacttgttgtggcagaagtgagtgagtgtagcatatcggactccgagattgta
gtatgctcgcaggatactggcactgtttccgatctgatgaagtccctcgatgcccatcag
actggagatcttgcctggttgccgtgcaaagttcatcttcacgtctgctgctgtcagggc
gccgacgagggtgtctgggtatcgttgaatgagcctctgcaccaggtcgatctgctgaaa
cgtatcatgtacgctctttaaatagactgaatcatcatacttgtctgattcttccgggca
atcgacatagacactccagaactgaccccccacacggccctttcgtagcctggggaagtc
aacatgcatgggcaaacggtcctccacagtgaaattcttctggtagatgtcattcccata
catcccgcgaatgaactccgggaagtcattatgcgtatctatcaatggagactctcgcat
cagcttgtctacatcgatgcttccatttccctggttagcacggccataaaagatgcaggc
atagagtgcgccggtcaagcagaggagctgggcaagccgcagagccatggtgcgccagcc
aggacgtcttggggcttctggatgttcaacatcgagctctccatagaggagactcgcttt
cttctcggacatctcgtcttgcagaggttggatcaagggagatccagatgccggagtcat
cgttcaactcgttgtgtggaagtttggtctttgcagccaaagcagtcacgacatccccag
cttccgacccgcaaatctcaataataatgaatattgatcaacaaggctttgagaaaaaga
aacatcaatgtcaagcaagcatctttcgactttttcccgggggaagggtcctcggctgta
agaaacarscccctgctggagggcgcgtctggttacgagctggcggccatccagacatct
ccaagcaagagtgaagagtctgctgcgtgctgaacaagccgggagacgtagcaattaatt
atggcctgcctctgtatatcatcaaggggatcaattcatgtctgatactccagctgttct
ccggtcgaagagtcccagccattatcggggcccaactatgaccgacagggaggccgggaa
g
>test_c160
aaggcatgcaacacccgctgagcgacatgagtacgtcgctattgccatggagtgcgagaa
taaatggggcaatacaaagtatcttctaaatatattcttgcccggcaaggacaaggtcgc
tcaagctgtcaagtctgcacggacatatacacactgctgcaccctcctggggttcaacga
cctgctccctgctgcaaacaagattgatgccatactcggcatttcggacaggaccgaggc
tggcctaaagcgcagtgcagagctccttggcccagccctccttgcttcagctacttctac
tgctaccactactactccagaggttgacattccgctggattcgaatgtattaagaggtga
taccctcagcaaccaaatcaccgcataaacattccatcggcgggcgcttttctcttttct
gcatcttcactctacacagccggcgtttagggacggagcatcaaccacggtaaacttact
tttccaacatttagaactacaacaatgataatgtactttttgaaattcccatacttctac
aacgttcagaacataattaaaaaataggtatatacatttcttaagct
>test_c161
gcgagacaatgctaaaatcagagtattcccgtctggtctacacaaagccatagtacaaaa
ctaatgaacaacccttcccaagtggaacgcgtgttggccctctgtggagagtatgaaggg
ctcggtaacaagcttcgcgaaattgacggtcaacccgtcctggatactttccaattacat
gatattgtccagcgcaacgcctttggacctggccaacagaccgaaaatgaagatgtcacc
aacgctagtaccggcctctggtctcgggcatcatacataaaccattcctgtgtcgcaaat
actaagaaagactttatcggtgacctgattatcctgcgtgctactcgtcgaattctagct
ggtgaggaactcactcattgctacgatgataacagtgattatagcaccagggtagcaact
attgagcgaacatggggctttaaatgccaatgcaagctctgtgttgccgaggaggctgat
ggtgaggaattacgccaaaagcgtgcaaaccttgaaaaggaggtcggcaattttatgaag
aaagaaaacgcacagcagccaaagaaaattgccatcatcagggccaagcgtctgcgtcag
aatattttggacacgtatgatcagaataagtacaaggacctaccacgcagagctctcttt
ggcatcgagcaatggttgcaggcagctcgtgccttgtagttcttatgggaaagaaaatgt
atgtcatataccgggtactgtgccgccgaacaaatatacttaccagagccaaaattatcc
atgtatctagatattatcaagaataaaaagtgttctttagtagttaaaaaaaaaaa
>test_c162
cttacgtcatcacaccctccccggtcatttttgttcctgcatgccgattccgcggctcag
gtttagccttatttaagtaggcccagggcccgcttgacgcctcgcggacaggcggagggt
gggctgatatctacatattcgctaactggtacgacagagtatggagcatgagagtagtgc
ttaaagtatggcgagtgacggctgggaccgatcaacgagatgaaacgctgttaatctcat
cggtttatcagatcctcgtgtagcggcggtgaggctagcctgatatggcaatgatgatgc
aactcctcttagctgactctccagcccctcgtcctggctgcgtctcgcggctctgacttc
atacagacctccaacctcagtcatcgtcatcgtcatcttctcgcaagaacactaattgag
acggcagagatagacatagagccatggtcgccgaacacctcaccgtacgcaacctgaccc
ggacgccggtcgtcctcaagctggtggagcgtttcaaccccccgatgggcctaagacgct
tgccagcaccttcaccaccatggtaaacaacatcacaggcaccccagctgagatcgctgc
catccaggaaggggccctagccctttgctcatcaagatgttgatattcgagtagaacctt
tcacggaagcaagcagtgatgtcaggtccttcgataaatcggacaaggaacgcacacgtc
tcaccttcgaggttgaaggggaccgataccagatacaggtcccagtgcctaccaaggaga
ccattgtcatgaagtgcctctctccgaatccacgcttccaattcacgggtatcttcaacc
cggagcacgcccatcttgccttattttcttccgccaatctcaactgctggatgcgtgagc
tgaaggatgataccttgacctctgctctctccataccaggcactcacaactcccccactt
gccacgttgctcctccatccgtacgctgtcaggctgttagtcctcgcgaacagcttgata
acggtgtccgtttcttcgatattcgtgctcaccctcagtggccgaatgatccagccaagg
acgggctcatactcgcccatagcgtctttcccatctccctcactggcccaaaagacattt
agggatatgcttggtcaaatcgaggaattccttgaccgtaacccgtccgaaactctgata
atgtccctcaagcgtgagggtcccggagagcatcacgaccaccagctggccaatatcctc
aaaacgcattataccaacgcaaacccatcacgttggtacactgacaccaaagtccccacc
ctgggccaggtgagaggtaaaatagtgcttgtccgtcgctttgatatcccggaccatctc
aagaaggaacatgatggccgtggctggggtattgatgccacagactgggctgataatacg
gatcacgccgtctgttccagcgggacactatgtatccaggatttttacgaggtcctcgag
acagaaaacattgaaaagaagattgggtttgttcacgcccagctcggtcgatcctctgag
tgctgctatcccctgggccacccacaagccggatggtgaccactgtccatactttgtcaa
cttcctgagtgccagcaacttctggaaagttcagacttggcctgagaagattgcggccaa
gctcaatcctgctactgtcgattatatctgccgcagtcacaagtcggacaaaggcgactg
gtcaaccggtatcattgtcagtgactgggtaggcaaagaaggagactgggacctagtcag
gtgcatcgtcggtatgaacgccaagttggaaaaatagaccagcgactctgatagctagct
aatgcttgtacgatttctttctgttcttcctttgtttctgtttcctttggtggctggaat
aggtggctggctggaacggacggacggaacggtaccggtgatagatggtatgataatgag
gagggattaaccgggggtaggaagtaaataggtattcaaacatctgttacatatactgtc
acatatattatacaagtctagccacggaaacacaagcttccacgtatcatcactacttct
gctcggcctgctcttccttcttgccaccattctgctcctcttccagaacacttctcctgc
tctcaagcgtgagatatagattgtttcctgcactctccaatgtcctagccaatccagaac
tgacaccttgcagcataccaaccaactgagcccgtaatccaccaagtccaccttcaatac
tacccacccacttcgtctcatcagcatcaaacacttttccttccaccctggcccccaaca
acatcaacttctgcaacccagcctgcgtagtcagatcgtacagtcccgggttcgccttgc
gtggaggttggagggaacaagccggtcttccccgtgggagccaaaatagagaacgcagca
cgtagatgatccggagacacagacgggaacgaaagcgtagctatcggt
>test_c163
aagaagaagagctagaacaagtaatgaaggaacacggtgcatactagccacactgaccct
cggcaccatatcaccctgcatataaaaacggcagaaatgatagccaaaggaacagttcgg
ccggtccatatttactcaaaagacgacaagggagaggagtacgagtcattcgcaattttc
gacgagagaccagaaaaggtgacggatggcgagcctggagagcaaattgagtgatcgagg
tcatggatacatggacattcaatgagaggtgtctggttatctttgcaacatctactgcat
tcgttacaagtagacgaattcgctggcttccagccttcatctatgtagcttagttacttg
aaatcaggagcccttgtttcctttgccctatgctctttaaaccaaagttggtcaaggagc
tggagcactgaagcacggcctgggtggtcaacatttgcctgggtaacgctggaatgttga
aggtggtgtagaactttgaactcttgggagctatcgttcatattgataatcttcacggcc
acattggagcaggtcctatttgtcatttagttccggctctgtcattcccgttacgaagac
ggagccaactatacaggttatctctcgccagccagacagttgcgaatccaccccatccaa
gcttatgcagaacacggtatctaccgcccttgaactcattccccaatatcactggaaagt
atcgtcccgtgtgataaccgtttggatcctcgacatcggtggtacattcatacaaccgac
ttgtagcagttgacatcctgacacaaggaacgagcctttgcagtatcaaatatggcagac
agagactataagggcgcgataatgaatagtatgctctggaacgcatactgagttacagaa
agagatgttgagatattcgtgagcattttgttatctttcaagatgttgagcagccacaaa
atcattaactagtgtcagatagataattaattatatgttggagccggcccgcgtaggttg
gccagcgtctcggataactatacgatgcgccgctgccgctcaggtcgtttaggcacttat
ctgcttctctcaatttgacagacagctacatgggacgtggttgtccattttccaatacgc
tgattggctaactagttatttaactaacgagttctgccaattagtatacgatgcacacag
ctaagatgtcgagtctcgcatttcgggggtcacacaattctccactgggagcgtctgtac
cagtcggtgggatgtccattgaacttaagatggctgggtatatgatgtcaggcttcgagc
tagtgctggasataccattacaatttactggacggcggtgtttttgcaaaatcaacccct
agaacggcccggctgctgtgtctttcttgg
>test_c164
ccagagtataaagcatggttctgaggaccagagtaaagcaagctgcatattgatgtgata
ttgtatcaggcaaacggagcgaagtacctcccgctaggttgccacccagggaagtgcaga
caagactgcatatattccttcgtttgctgcaataccggccaaaagtgaaatctaatttca
aatagcgggattatggttttgatttgaggacgtatatgtgaaacacataagcttacttga
tattcgattccattttgtaccctccttcactctcaattctttccctcgcttttatccccg
taaccgagttgcggtttcttctcctcaccgccgccaaattctgcatcagaaacccaaaat
gaacccagtaatgccagttccaagacttattcagctagccaccacgatcaaggactcagt
cctcaagattcaggagatcctcgataccctcggggtactttcaccatcgtttgatgagaa
tgccccccctcttcccgtacaaatcggtgaagctcaggacattgtcctcggtgcaacagc
agagcttcatgatttgctcacagaacattgctgttcataaaatcagagtgacaggtctgc
atgtctgcaggcgatctctcacttttggtattgcggaactcataccgcctaatgggcagg
cttacgtttaaagaaatttctgataggacgccattgacggagcagatggtgagtcgaatt
attcgccatgctactatgatgcgaatattttgtgagcccgagcctggtattgtaaagcac
acgaaggcttccagaattttagtccgatccggatgcgaggaactggactcgagctggcat
cgaggagttgagtcctgcaggtgcgaaggtaggcaaggaaccagaaagagcatattgagt
gaagtactgacactgtatttgtagtttgcgaaag
>test_c165
cattctcccgattcgctcttgtactggcgaaagaaggagaagacaggcttttgaaaagca
cggcagaatgacatgggatatcagaggtttgtaatctggtaatggccaactggcagcttt
tgccttcaaatgttcaataggaaaagatagcaggggagtagaccattggaggagaagggc
aaaaccaacagttaagactccgcatctcgcggctgtgattggacggggattttttacagc
ctgaaatgcctgtctgcatcaaccgccggtgcatggcagggaagtgaatcagccctggcg
agcacagggccggtcttgactctcggcgcgaggaggattgcccttgtctgaccctactcg
aagtcgatttttcctcagcgttttgcaaaaaaggaggaggatgcattagtaaagcaggct
aattagttttatttattaatagtgctaattagtcgtattaatccagcttggcatgcattc
agtagcagattaagttactatttttatcgaacttatgggacttatctaatcaaaccttct
ttctgcgcggctgcttttggcttagcggctgtttattattagcaaagttaatttaggtta
acttacccacatttgatggccagagtaaacaaacagcaaaggaaagtgcgaacaggaggc
tatgttgaccggttaaccaggtgagctttccattctgttgtgaaaccgtacggctggcag
tagccatactccatgtttttgkcgcagcaatcctaccgtgaatttcaaggatatatacat
agattggggccgcacctggagtgcttgctgactctgattttagagtataatatggataag
tgatggggagagggagagtagggactccgaaacatacataaacgatacgatggtacgttg
gggtggaaagtatgcactagggtggagcacagctcatgcatgactagaatttcctggccg
atatgtatgtactgtgtttggccttggcctgtccttcgtcctctataaacatgaaacgac
ctcgatcctggaatctcgaggcatatggtgtagtaagcgacgctggagaatgatcaatcg
aaggggaaaacttaactcaacgggaactaaatatcactatagctcaagaccattcatcag
tttcattgtcaagttcaccagatcgagcagacaacttcaacttgcatgctctgtcacctt
agtaaatatttacagttatacttcacctcgctcttcggcttctatgatattctatgtaga
gcaacaataactatagagtatgtcagttaggagatagcgcaggcatagggtggttggcat
gcagcggccccgcaacgcccctgctgagacaagcgtggagcatagaatcgagttccgcat
acctagttagctctgacagctgtatgcgtatgatgaaggatttgcaggctctagaaagcc
caagcgtgatggctggccgtggccagttctcgcaaacggtagctgaatacatgcattaat
taacacgaaactttcagtaggaggagtagagtgatgcatttgcggttggcaggtgtaaag
ctagataatactaatataggttctgaaaaggcggttctccttcacggatatagcagccga
tcataagctgaagccactatttcaaatttgatggttggtttgttcgtgcgtgttggggcg
gacaggccgattagttggtagggaactatcggcgacaagaggtgagagggagggaaaaag
aaaagaagaaaagaagaaaagtggatgctgtggcctacctaaggcctctcctggggagaa
agatcaaccgctgcttgattgatgggcggctagtgacacaaaacttggttatatgagaat
ggatgaaacacggcgacctggcggttgggtacttggaagttggggaagattttgtacatg
agagcgagtgtgaaattggctgcagatttcggcggcaaacctggggtttcttctggctgt
ccgcttgctcgggatcctgcaggtgccttagtcggctgcatgttgttattcttagtttca
gagtcccgaataatccaactaagtttttagatgagcggcctaattagccgtcattttctt
ttattttgttttgtctccttgggttatttttgtttcctgatttagtaatacaaggctggt
tctcattggtagacgggacgtgggcggatgttatgaagaagggcggcgtaccgaccaccc
ggaatgctgggttaaatgttggttgatcaggttgtgatgggcacgattgagcaggtacct
ggatgtgaaacttgccagcgagatgtctttgtctgcatgacgccgggcgtttagacccga
tacagagactgcaagctcttcatcttgccctctatgctccatggcgatgccgcgaagacg
tagcggtgtcggatgctgaacataacaacctcgcgagaatttggaaaytwacccgaccct
tacccatcacgtgataaatgaatgagtaagcagccggcttttgccttacactcttcaacg
tcaaacgttttggcgacaacgacgacgacgttgacagcggtgatatcatctaccatggca
gttctggttcttagaataggacaatggtgcacttagccgccgaccctcatggctatcact
cgagagcactaagaggtgtccttactctggactttatgctccaccctcgaaggccgctct
acggccagggaacagcgcatcggggcgctgccctgcataactgcccgccagtgaagggcc
taggataacagtcccagccgccagcgcctgtgatgagtgtttcaagatcgatttagttct
gtacgtacacgctcacacagctgcgacaagcctaggttaaagtaagggttggtaaggggt
agtaagtagtaggtcgtaaaaggttctagtcgtcgtagttattgtcta
>test_c166
aagaacgaataagaacgtacaagaaatagaggtcgttcaaaattcaccttcgttttcctt
ttgttggtaatactaagtaatacaactacgtttacmagcatacgcacctgcgcggaacac
cgggattgccataagagcagatccagcctgtgagtttacaacaacatctacaactatttc
aagagtccaaggggctaacttttgaccctaaacagcctcctcaggtgactcgagccagac
agataagccgagccagacaggcgagaataacagtgaggccacggggtcagacagccagag
caacagccagagcagcagtgacgaaaacagcagcaacaaagataaacccaccccaaccga
taagaatggaagctccaagacgagtgacaagggaacaaagacgaccaaaaagcccaagac
tacggttgacccccgtctcccaccaggtggcattgtgatggtaactcctggtccttttga
ctcatcgacctacgttaaaatcggagcaaatgctacatttgcgtggaattacacctctct
cgaaattaaaccaagtgccgttgacgttgttgcatactgctcgaagaacgaccattatta
caccattgcttccaaccagtcggttcaggaaaccggaagcgccgtttgggataccaaccc
ctacaaaactgcctctgtgcgcctcttagtcgaacattatactctgattgtacacgattc
taagcgcggccccactgatgctgccccggctggtgaactgggtgtctccaggcctttcat
ctttggagtttacgtaacctactattgtacwatcctaacctcaagagtatgcttggctct
tgttaaccccaacctttctacctatactaacacccttattctccttatagaacggactat
gggcagtgctgctatctcgaccaccgatcgccaagctgtctggttcatgatgggaatggt
tggaatcaccattgcgtctatt
>test_c167
gaaattgttcagtctcacgcatgccctcacttgacagcgtcagagaccagatattacggc
tgacatcccaggagagacatgaaggtggtcaattcggattctatgctaatcgaaatagcg
gcacttatttactgaatccagctggtgatctcaaatctacggaggatcttttcaaggagc
cactttccgcattgaaaggttggtccggccgagtaaagacggcaccaacggaagaagaat
ttgagtcatcgtgcgaactaaagacatcctgttatactttggacatggcagtggagctca
gtatatccgaggtcgaactattcgaaggctggataagtgcgctgtgaccttccttatggg
gtgcagcagcggtgcgatgactgaggctggtgaatttgaatcatatgggaccccgtggaa
ctatatgcatgctgggacaccagctctggtagcaactctctgggatgtcactgataagga
tattgacaggttcactgcctctgtgtttgaacaatggggacttttaccagccccggccac
gactgcgaaagggtccgttgcatcagcttcaggtatcaaatacacaggccaagtcggcct
agacacggccatagctggctcccgggatacttgtattctcaaatacttgaatggagcagc
accggttgtatatggagttcctgtctttttgaaataagcgacgggtttctgttgtctgtc
ttttctttcttttc
>test_c168
tttaactgcaccgtgttccncaattcagtcaagggaatatcctcaacgtgatcaggtaag
agcccaaattccggtgctgagatcaccgactatttcattctctagtgtagagcgtcctcc
tgctagtaatttaagcgattttgaaacatctatatctggtgctggctttttaagagcctt
ggaaacaatagcgatcagaatctctcgtgcttcaataggccgatcgtctatatcgcttgc
gaaatttatgcaagatgcagataatataccttcatcaacggctaatttgttagtagcggg
cggtgctgtagtattgaaatcccttgctttcaattctgttacttgctaccttayctttak
kctyttaccattggtgtagaagtattcggaacagattcgtagtagattttttgtgtatcc
ctttcagaattaagaagttgccgtgttgggcagatgatgcagtcctgagtctcatatgaa
ccctttatggttcgttggaacattcctataagggtgtttgtaggtccaacttctataata
ttgttgcacgctttatctgtaagaatgacatcctgggtttcaatccaccgcactggggat
gcaaattgatatctaatcttaaattaaaatacttgaaccagaactaggtgacagtatgag
tgaggaattactcacgccataagctcaattagcagtgtatgagccagtttccgctggtcg
ttggcatggcctgccatggtaatcactctcgcgtttttctcaatcggtagaccacccagg
atcttcttatggtgacaaaatcttcacttgtttctgttagaagcaatatacatattgtat
tcatagctgtagacttaacaacagctacttatctagagccccatatctaactctcctatc
atgaccgtcgtggtaccgttgtattcggacttgcaaactgataggtggaataggtgtgct
gggtcaaacaacaggggtatcagctcttgccggttgtactccgtgaccactatatactgg
tgctatggatatcggacaatcagacaacggggctttcagaaagggaagaaaaagagaaag
aaaagaaaagaaaagaaaagtcatcaaactgtggcttgaacatttgagtatgaacaagga
tggcagctccaggacctcgtatagaagatggtcactctcgagccaggcagcacaattcac
tctcttgcgccttacccttgtgggcgatttttcaaggcgtctctgccagctgtggctaag
caactcgacgcaacaagctctggtgatggtatatatgtcctgatatcacggccagacaca
gcggaataaaaccaatttgaatcccagcccacaggctgttcattttctcatctatcttgc
agacatggagaaatcaggatccagtttgtccttaccagttgctggaatacaacggcggcc
ggctcctcctcgtgctcaagcgactccgcaggatgctcccccagactatacggagccatc
gactgctctctctcaggaaccatcaagtccacgagctcccgttctgtccaattcctatct
tcctccagtaaactttgcccactatcatatccctgggtcaagcttatcgaaagatggact
caccatcactgtggcaccttcagagctcagctccaatccagaggctttgacaagatttat
agtccaacaagctgcattgccgcctaagccagaggtgcgcatagtcggggtaagggatat
taccggcgttcgcaagcttgatttcgatatccggataaatatgttgagccaaatagtccg
cccccctggcccgtcttcatcatggaactacgtgaagattgttggcaatcgccctggcgg
ttctccaggaggaactgttggagacattgctacttttgctgatcggttttgcagagaccc
ggctactaacaaaacgtaagtaggatcacattgcttcgaaaattaacaggtacttctatt
ttgtatamtgcctctgtgtgctaattgtcttctagcttcatcctaacccgggaagtgatc
aattggaacactcagatcttagagggccgactacggacactgatagcctcactgaactac
caaggccgtgtcatgattacttttccttccacacattccagtgtcgttgttccaggtcca
aaaacaaaaattcattctatacccagattgtatctctatttaagaatccaaagcggtatg
atatggtgcggtctatatggccatacgcaaacatggcaggctcggaaacgtctgatgatc
cacgaagggtgtgtgctgtccaatcagaaaacaagtggtgggatgagtggaagatggtta
ttgcacatgctataattgatggaagacaaggctgggtatcattagacgacttgattgagc
ttgccatgagtccagtgaaagagctgaaggctagggagcagggagaaaaaatcggaatgg
aatgaccagggtattgtgttttgaagcatccgctggctgctagggattttgcgttttgaa
atcgaaggaggttacgttagcgggcgttgtagattttaatagaccacttaatcggtactg
tgtactattaaatattacggcattatgcgatggcttatacaaaagctgacttactgctat
caaatcctactaactagccaaaattatcatgttagagtgtaatttcgaacgctaagtacc
acactcggggctagattcaactcagattctacacccatggctcatccaaggccaccaaac
ccgtcgaatgtttcaataaatttcactgcagcccggagaaaaaacccttcctcatcactc
caggtcttagccgcctccttgagcgttcttagaggcttgatataatgaggtgaaatcgcc
atctcgtgggttagagccagtttatcgacccaggcccagtctttcccatcaatgttgtag
cattctatatctttagcatctattttcggtcgcagctgggcaatataaatggccactgcc
aataaaaaccactgacgcagtagagggccatggaatttttttggaaccagtggtatgatg
acacgcagcgcatgggtcgtagtcagaagatggtcaaaagaaaaaatcatgctgatttcc
gttgtgacgggtcgccatcaatgttgttgcaagccgctgtatggcatgtaactcttctgt
taagtttgcatcttgagggacccatgccatccaatgctcaagtatcaactcctggtgtgt
tttcaaaaagtacctcaacattattagctcctgggcctactaaaaataccgtcaaaacgt
ttatctccacggattttatttagaacttcgtaagtt
>test_c169
acaattacctacgtaatactagacaaaaacaactaaaaacttagaaatccttcataaaag
tcttctgcattctattgaaaacggggcgcgattcgtcgggggagacgtaagctggccgaa
cttgatatcgagtcggcgatgctgagatacatataccaatgctggtgctgtacgtatatt
ttttttdggaaagggtcaactcggttctcaatttcctaaagatgcagcaaattgaatgca
agccatgcaaccaaggggctatcagggtacaagaaaagcgaatgaaaacaacagcattga
agtaagatatggtggtgatggtacaagccaggtcagttttggtcactgatggctgactga
tataacgactgaagtcgacaacaaagaggataccacggcaaaacaatttctttttatatc
ctttcccttttcctttccctctgcatgaaacgaatgacgcctgaagattgatcttccttc
cgtttatcttcctttgtcctctctgccctccgtcccattcaagttgatcagctgtacagt
tcgagcattagcagccgaactcctggtgaaagaagcacacggagaagagaacgattaaag
cacgtagacaagtgcagcggtatcatgccataccagaatgcacgaaagaagccaaagcca
agtttgaactggtggttgtgtttgtccgcaggaacgcatgcacattgcaccccgttggca
acacgcccttgaaaaacaacctcaatattgatttggatgaaaggagcccgtaatgcagac
gagcaggatttagaaaacaaaaacaccatttgattggtttaagagagaagaggaaaagac
acattcacagccagggctcccaggaaaatggcaaagagaagatgaaagtaagagagaaag
gaggaaaagttaatataggcatcgcgtaagagtaacagagaaaggaataatagatgaaga
aactgaaataaaaaaaagacagaaacagcaacaatcccatttcccmattccccaatcgca
aaaagagataagtgaaaggtttcaggtcaagtcagcgcagaatagagtacggagtagagt
taggtatgcaagtgtgcgagagtcagggaggagggaaaaaacagagtgaaataatagcaa
aaaaaaggtccaccagttcccatagttatttcttttccatttaagtcgtttttcattctt
ttcgtttctcttcgtttttttcattggtttttatcttttgtggtcgaaaatctcctcaaa
cgtttccctgggtagttttatggcatagcatggcataaacatgactttgatgcttagtgg
ccatagtttccaccccaaccaccgccgcggccattgttgccgtagtagttgctgccaaat
ccagcaccgtagttgttgtatgcggtggcctggtgagtggtaccagcttggtgggcacca
agacctcctagaccgccatactgctggttgaggtgagggtaaccgccaaaagcttgctgg
ttggcttgctgggcagcggggacagggggcagaccagactgtccggtggtggcgggctgg
tgcggtgcattgttagctgcagagccaggacggttgacctgtgagacggatggggatggg
ccaccagtcttcgaggaatcgtaagctttggaactgcctgtctcgtcagcgctggttgcc
tgctgagaagggatagtctggttctggccaaagccggactgggttcgaccaaagacatcg
ggaatgccgctgaatgcattggccccggtggactgttgctgttgaccatcggcaggctga
gcggagccagctcgcccgtatgtagcggtgtcacgctggggagcagccgactggttaaag
gcagcggtgttggctggggaagactcatagccgaatccgtgttgctgaggctgttggctg
tacattccacctttgccat
>test_c170
aggtagaaccagatgatgcgtgggtgcggtaaaagcattcatctgtggggcttttttgtt
tacaccagcattgataaattccgggattccagagggcaataaaggtattgacttggagtc
tgacttggttgatgctgagccctgaggttggaatatggctttatgggcctttgatgcttc
ctctgcttccttagggccatgtacaagctccacaaattcttgcgcaagagtgtgttgagc
aacccgacgggagggggccttgttatgctcctcgattatttcggggatgcgggaggttgg
gagaaacgtaaacatatttagtagccgctccatgtcttgatcaggttgacgcatgaagta
ctatttctgtcagcccgtagccttgtaaacacactcgagaaagtatatatatacacacct
ggtaaaggtcataagttgacgtcatatccttgtcgagccatatcgaattaccagcagatt
tgccaatcttttcccccgtcgatgtagtgagctaatggtacttgttaagttc
>test_c171
gttttacttaagaagtagaaacgtaagggacactaagaatggaacgtacaactaagtagg
gaccaatttttaggtaaagcagaactggcgatgcgggatgaaccgaacgcgaggttaagg
tgccggaatgcacgctcatcagacaccacaaaaggtgttagttcatctagacagcccgac
ggtggccatggaagtcggaacccgctaaggagtgtgtaacaactcacgggccgaatgaac
tagccctgaaaatggatggcgctcaagcgtgctacccatacctcgccgccggggttgaaa
tgacgccccggcgagtaggcaggcgtggaggtccgtgacgaagccctgggggcgaccccg
ggtcgaacggcctctagtgcagatcttggtggtagtagcaaatactcaaatgagaacttt
gaggactgaagtggggaaaggttccatgtgaacagcagttggacatgggttagtcgatcc
taaggcatagggtagttccgattgcatgtgcgccccggtgcgccgtcagccgaaagggaa
gccggttaagattccggcacctggatgtggattctccacggcaacgtaactgaacgcgga
gacgtcggcgggggtcctgggaagagttatcttttcttcttgacggtctgtcaccctgaa
atcggtttgtccggagctagggttcaacggccggcagagccccgcacctttgcggcgtcc
ggtcgttgtcccccgtacgtaccctttgtaaaattccgtcgggtaaaggtaattaagttt
tctacgtcctaggttcgtttac
>test_c172
taataatactaataggttatgtgtctagtcatggcggtggccggcttcttaacctttggg
tcaaaaacgaagggtaacattcttaataacttccctccagacaacgtgattgtgaatatt
gcaagactgtgagttgtcctggatcggtaggggaggtcgagagggacggaggtatcttgg
gggtcgagrctagactgagacgacggcgtaccagaggtggacgaaggctcctcgacaatt
aaatagtcgtcatcttcgtgagacccatgggaaagaagggagcggccttcctcctcgctg
tattttgatgcttcagctgtgcgaacatctagtttgtctcctctgttcatagctacatgt
gggaatcattctccttgggcgtgagaaaagagcgacatcacgatatcaaaaccgctccag
gctcgaagaagaggatcgggaagccccctgcaggaggcgcatggctgcttagttagcagt
agcacgactcctgcgatgatgattggataatagtgccaggagaaaacaggcactactctt
ctaagccaataagaaatgttatataccctcttgtccaactggcaacgggagcaatactag
ccaatggttaatatattctgaccaatagagattggagaaagtgttctaattacgtaagtt
atctggggacttccatggagaacagccgcctcgactccgctacagacctcaaatctcacg
acttaattacttcaagtctcacaacttcttttacttatctcctgatttctatataattgc
attggtgcccgaaacctcgaggcggcatgtgttgcagtcacccatatacccatcctagat
aactatacacctcgcttcatgagctcttctcccctcatggctgatatccttactgcaatg
tagcctcttagttgggaaagacccagaaaataggtcatacccaagtcactaacaatggct
gtttgttcatcagctgccagctgaagtgatatctcatcaacttcactttgttttcattca
cttcctcatatggcgtgctttcacttcaagtcactgacgtcatgtcctatcaaaaaa
>test_c173
gaaaaagttagataagaagaactcgctggcggtgggcggtgagctcgactcccaaggcgc
tgctcggtgttgcggtgcggctgcggatgtgatgcggcagagacaacacagccaccgcag
tggtagcctcatccagcctagcaacgcgaacagcattaataacacgcactcacaaactaa
aatcaagaccgggattcgcgggcggtggagaaccaactcgctatctccgccaacatggag
aggccagctttctccttcgctgcttcaccttgtaacacagctgcatccttcgccagattc
tggacgtctcgttggcccgggaaaccagctgcatcccccttcagccaaccagcttctcgc
tgccccgtgggcgggacgcactttgagacagcgcctaggcgtcatcgagcaacccttgtc
agggggtcggacagttgtaaactccgatctcctcctccgtctccatccatttcctgtttg
cggctcaaaaaagccaccgacatgggggctcggcctttcacgaaggttctctctccagca
aaagcaattcttccccgtctggtgagtcacacctgaatactcggtactcgaaccgaaatg
ggaacagataggcaagggcagtcaggacgggtgcattcttgacgtcgcttctcataaaat
agcccctagatggaggagtatttcactcaagaaccataggctgcatgaaggtattacctt
ccgtctccatgcatcataattatcacgtcggatactccgtaacgccttgggaattcggtg
cctatggcttgaactcgcgcatacagctagagaaatcagtactaataaagaagccctcta
cttattatattcagcagagataacaggtcatattggacaaagtaggtttgggatcattcc
actgcctggggcgtcctgcttcgactcagacatgaccttaactttgcttcctaagactgg
ggtagagcaaaacccttctagctcgaactggtcctcaaatctccaaatatgaaagctact
ccggaatatctgtgcacagaaaatgccgaagcaggaacacgttgggatgaaataagtaat
atactcattg
>test_c174
atatagacagagatggttatgtggagcggaaagatttcctacgtatattcagagcatatt
ataccctgagcagagacttaactcgagatatgatgtccggaatagaggatgattttatgg
agagcggctctcgagacgtggtactgggaagtcagcccatcagtgctgcatttcccggaa
ccatacctggatcagatcgatccagagctggtgaaggcaaacgtacgaatttgcagggtg
acctagaggtcatcgataatgaggctgtagtaagagaagatggtgatgaaacgggtgata
gggacattgttctaggtgatgcagctctcagagatacacttggacccaaccgccatcgcc
agcgagatccatcaaggtcagatagtacaactcagggaccatactatgggcctaggccaa
gcgactcgtccactgatcatggggatggcttcgatcttatctgtgctggcccctatcctt
gcgagaactttctgaactggcccccggccgagcatgttcaacgtgaagatattatcaatg
ctcttggggcatacgtacccctagaggatgtaacggactttgttgatagggctaggatcg
gaacctgtcttatcgagagactaaatgctgcagaagcggaacatcagtcgaatatcaggc
gagaaggcattgaagagagatggcggcgacgggcattttaccttgaggaggaagaaggca
caagtggacgaccaatgtacgaaggaaatgaggatgactatgaagcagcggcctcggatg
gagaatgtaatgaggactcagattggcataaccctaccccaaggtctaggtcttcatcta
aagttcgcttccaagatgatgtaacagacaacgaatatgaaactcgctcaaaccaatcta
catcatcacgcagcatccaactgggtgaacgatggggtggttatgaaattccagaagtgg
aaagggatgcaggcaaagagattctttatcaagtcactcagcagggcttgaacgagcttt
tggatctcatctttaagccaaaggaagatctcctcatggaagcttaccgtacccgtacag
aacggaagcgatgggctaaggaaattgaaagattccaggagagagggtatcgagttaagg
atattaagaattgtgatcgcaggaatccaaatggggatgacaccaatgtathcaagaaat
acggactaggacaaacaaggtaccctaaaaagacctattacaagagagcggtttttcagt
cgacccagagttccttgaggaagtcgagcgcgaggaagaagatggcattgatcaggctta
ttcatctcagcaagagggcagcgtgatatctgaccatttgagtgatcatgaagttgatta
tatgcccattgcacctgaaagcaataatttccaaggtgacaccgaatcaccatcgtcttc
cgagaacaatatacctctgcctccagaccctaccctcccacaaaatcgacccaatgagga
agacctagtggcattagaacatatgccccatggatcacatcactcaccccggccacacct
ctgcctgacgccgcaccctata
>test_c175
tcttgagaagagmccgtaccaacggtttacaaggacgaccaactaagacaaccgacgacc
gtaccgacaacgaccgaccctacccaccaacccttctgctcagcaacgactatccgacct
cttccagcctccagcaaaggctctcggagcagcaaatgatatagtacgaaatactgccga
ccaggggctaaagagcataagcagcacccttgataacagctttgcgttcctgttcgggag
gctgaaggaagtccagatatcccagggcgataacgcacgacctggtacgcccattgtgcc
caagacactcgacgatgcacggaaactggtacaagtgaagtccgggactgttcctcccga
cgaggccgtgagtgaagacgggtcgaacataggtgatcgtacacctactccgacaccatc
catttcttccagacagccacttgacgacaggctggctgagctggtcggtgggcgaagacg
acccggaaccactaaacgagactcaagcaccaataggtctgatacgaatgcatcagatga
cactgctgcatcgtctaccgccacaccacctactatctcgtctagtaccggtagcacgaa
ccaagggttcggttcagttaggggtttggaacctcgctgaaccccctcagccatttcccg
agtatgatacgtggtttggctcgggcccctgatcctgcagcagcgtcatctagcaccaga
gccaaatcgccaggtccttcgcccaggaccaaaggagcccctggaatccagaaattcttg
gatatgggagatgcctcggagttgaaggtaggagacattcccgaacttctagaagattac
aaacgacttgcagcgatgttgaaagcgcaacagaataattaatctattactttactattt
catctatttcccatagccc
>test_c176
taaccctcgttcggcmcccagatgcaaggtttcaatcacatcgctttgctagcgtgtgat
gagggcgcaggaaaccccggttcgagcatcatcattggtgggagccgggtgcagtcatca
catcaataagactgtatgtcaaggatttgcaacttccgctgcatgagccaaccaaagagc
gaaggacaggcccaggaagaatgggcgcttacatcaaagggatctcgcgacctcaagtcg
gcctccgctcatcttcttcctttcaacctcatcgtctcgcttcagctgtcgcatcgcaga
ctcaagaagtctctcacacctcataacgtcgagagaactagtcttcaaaaccttctccca
ttgtcgataccaccgggctagcctcctcttttgggctaacggattctctgctttccgcca
cttgccagggccatccaaagagatgcagctttgagaaagaacaagctatttaaaggctgt
cgcgcattatattctgtcgttgacagcactttctcctgtgactaataatcgtctgcaaaa
attgcacgctctgcctgggaatcaccacaacaatgggtggaattgggtgtttcttgcctc
gaaaatactggtcccccttagcgttcaaaatacttgtggcctgcgaacttcctctgtcca
tcgggattttaacgcttactggtattgcggctcctgacctgtatcgaacaaagctctggc
aagatggagcagataacggcttcaacagctctccggacgaaaaagtatatgctcttgcca
actacagaccgtacaccatccccaggccatggaacccctttactaccaatttcaacctcg
tcatcactgtgctcagtttattcttcttgctcacgaaaacgcccatgtttgtgatgcacg
tattctacccgccgctttcgatactagttcacggtatttgtgtcttgctctattcaatag
ctgccgccttccaagctgcaagcgacacgaccgaccccaaacatccgcaaaacggacccc
catggtacattacgaagaactgcaatgtggcatcgcttcatacaaacgtcaattactgta
aacaagctaaagcgtactattttgtccgttctattgtatttgttctattgtattatttct
tatttttcttacctttgttcc
>test_c177
aactagggaaacgaaagacaaggaatacaaaataacgaacgaccttaccttacccgtagt
taagactagaatgccgccttcatgtctccagagggccttgaatctggctattttttgggc
tccattgacaggggtattgaagaaattcctggccagggcaagttttgctggaaggaagat
tcgccttcatactatcaagcaaaggatatattaatgagaccacttgtggcttcatttggc
cccctgtcgagactcattgctcatgcggttgagagcaccggcaaccgtggccaggtcata
caagtgctagactcactattcgagctatccaggacattgatggttcagtggcgtcaaaac
aaattgtcagaaatcgatcaatccgaggagtccgaattcctagatacggcctcattacag
acaactatccctacactttggaagttactaaatatacccctcttttctttatcataattc
tccgggctatactcggaagggtgctcaatgatcctattcttgcctctgataggagtaagt
atacgctccagctcattagctggcaaactactaggtagcttacattttattttttactga
aaaaa
>test_c178
actgggtagaaaacgctctgtgcagagcggcaaagcaatccgcgagagctttcagcgacg
tatcttagggcgtcgattgcaaatgaagtcgatgcataatcccgatgaagtctgggttgt
aagctgatcgaatgcaggttcatgcgggatacatcgtaagggctcagctagccagcgaag
tccctacgagaggatcttatgccgttcaccaggtcctttaccatatgtccactaagtgca
cagtgatagggtcttaacctaaatatatgacttttatgatggaaggtacgagagaagtct
tttaagagtcaaggtactttggagcctgatgaggattatacacgcatctttgatgctacg
aaactttcttttgatagagcaacgccgcagaaggactcttagaagtggattcatttctat
tcatccagaccgtcgttacatatcgtactcgatccagctgcccaatcaacaacgacaccg
tatgctaagtcgtgccttgcacgaggctgtcatcg
>test_c179
ttaaccttaagacttagaagaatttacaacaagaggaaagatggggaaggtgttacagaa
gaagaagaaccgatcttcgaacccgagggtgaagacataagagacaagaaaggaccaaga
atggaaataagaagataaacgtctttggcaacgctattatcaagaataactggtaaggac
ttggagaactctggcagctataggggctggaagaatagacgctgacgtttgtttgcaggg
acaagagattaacacttacccaaaactatcgccgacttggcctgacgcctcgcttgaatg
cccctgcgggaggagtagagaaaaagatatccaaggatgaaagcgatatcacacggtctg
gtccaagcgagcccttccatgtaccgctcacacagaaacgaagcaagaaactccagccag
gggaagtccgtgttgaacgtgatccggaaactggaaagattctgcgagtcatcagcgggg
ataacgaggaggatgagaccattgaagtcgccggacggaaacgaagaagggataaccccc
ttaatgatcctttagaggatttaccagtggacactgatatggccctcagtgatctcagcg
gcacctcgtcatttgatgtggtgactgagctagagaaacaagctgctgctcaggaagaac
tattaaaaaacagaaaacccagacaccagagcaagagagaggaagagtggcttgagagat
tgatacaaaaatatggcgatgatactgcccagatggcaaaggatagaaaacttaacccta
tgcaacaaaccgaggcagacattgcaaggaggctgaagaagatgagagctagaaatgaaa
atgaataggttcgagcgacaactgacttgtttttttatatccgatatagaggagacatat
atgggctcactgctgattcttttcaaggacaaggtcgttttccctggttggttatatttt
ctactttctcatgagaccaaaagcgttgggatatagagcagtgggcttgtttgtttcttg
ctatacttcttctgtctcttagccatcttaattataccatataatgaggtctcccaggaa
gaaaaaaaaa
>test_c180
gggattggaaccaatttactagtaaaggtagttacttttagactatagtttgtcgacttt
gctgatgtggaacgaaaggcatccactccctttgacgcgactgatgcccaagtcttctgg
cgaggtctgctagagctaaataggtaaagacctcgtaggtgtctctgggcgtgattgttt
aggcctatcaaccgaaggtcttcgagaaaggtttgaactcgggaggaatagctggtgact
cgggctgatgggagtcatgaaccgggggtaagctggttgcgtattgtcagtggactggat
agaattgtttgagaccgtgctctcattcgtaatggtaggctcgcaagcaggcattccatc
tacctggtcctccatgttgaacgtgtctgctcgagtagatgagaggcgaagagcttctcg
gtaacctcgtcctgtatgggccatacacagatcacaagatgtagagtgaactcatttcgg
tatcagttagagcataaggtggaggacagaacactccacgcaaatgtgaatgtgttgtgg
tttaaaggtgggaaacgacatgcgtgggtgtggcgggaatgaaatgaaccgagttcaagt
acgcaacggaataactcgtcatgtagct
>test_c181
accaagtacgaacggagaccgaacaagacgacgactaacaatagryarkgacatcagcgg
catccccggctcgggcaagacctcgctggcaacagctgtcatccaccggctcaacgccat
gagcccgtctcccgtggctgcctgcatcgccatggacggctaccacctcacacgagccca
gctgtcagccatgcccgacccagtgctcgcctttgcccgccgcggggcagcgttcacctt
cgatcccaccaacctgatagcgctgatcaactcgctccgcaacccgctcaccacgagctc
tccgacgctctacgcgcccagcttcgaccacgccgtcaaggaccccgtcgagaacgacat
ccccatcccgccgtcggcgcgggtactgctgtttgagggcaactacctagcgctcgacaa
gaagccgtggagcgatgcggccgcactgctggacgagctgtggttcgtggaggtggactt
tgaggtggccaggcagaggctggtcaagcgacatgttcgtgccggcattgcaaaggacga
ggaagaggccgacaagagggcgcgagagaacgacctggtcaacgggcgagagattgtaga
caaccgtctacccgtggcggagatcataaccagcagggaggatgcgcggtggaagacccc
ttagctagtcgtagtcggtcgggtagtacaacgcatgtgcctttagcccacttctcmmtc
ttccacgacgtctagacacacactcacacacgcccttggagatgcccctttgctgccgga
gccaaccagcgccagcgccctgcccggcgacgggtaaatgttccatggtccagctccagc
cccggtggcgaga
>test_c182
gtgaggccagagtagtgacacgaatgagtatgggaggtactatgcaacttgttatacgat
cgtctcattcggcactctcacaggcattccgattgcggggagtcttctccagcacactgg
cggacgatactggggagttgttttatggaccactctctgctacgttatctctctagcctg
cttcatctggggccgagcctgctgcgtcggatggaagctgggcgttaagttttagagtgc
ttttattcccgactaacttagaactgccatctagatcggcaggcaggcgtgtttcctgaa
gcttcaaaggggaaaactagttcatatatatatattattgcttgcatgtatattaatggc
gggataaaggctgtgctagttgtatatgtgaaagacatgctgttgcagtgtttgttagtt
cctctcttccgcttcgtgtaggacagcatgagaccctggtagccagccgactagtcagtt
acaccggccaatgtggccacatcgtgtactccgtactacacagcgagtcattcgaggtta
gaacgtacagcgctctcactgcacacagctacagaataatgtcttcgtcctcttcattgt
tcttctccatcctctgctg
>test_c183
tccgtgcctcttcctcagctctatcaaccaagacagtctgatctgcttcatctacccttg
agctatgtttctcctgctttttcgtgtccggccawttgcaatctctaatatgtgattttc
catcccctcgataaggttccactgaacaccagcctcatcgagcttcttacagccttgtga
ctggccaacgaaggttcctggctccttcacgccgaaatataccctgtcgataccgttttt
cccwtctttccytgtttcgatgatacggtccacacaaggcttgttaccggaaagyytttt
tgcacatggctccatggtaacgtatagctctatctgagcctcgctgtcttctctgcctcg
ctgcttttctagaatttctccaagatcctcctcagctacaccataatgggaggcgagctt
tgcaaaacagcactgttctgcgtgagtgtttccgcgtagctccagagtgtaccctgttga
cagtattgtttccttgagctccgcggtatcgctggtgggatattgacgaagaagcaggat
ggcccctacacggaagttggttggtttagggggcgactgggacgctaattctagacactg
ggataggtaatggagatgcgttgatagtggtaccgtcctaggggaagtactatttgttgt
tggttgtacctcgccgtttagtagcaagtctggtgttgatcttcgtttttcgttcgtgcg
cctgcctggacaagtgctgagaaagctatgacgtaactagtgtatgatgactaatgattc
acgtgaatttagagttcaaaaagatggacctaagcaaaaactcaaattgtttaatctgag
gacaacaagcgacctcatataaaaattatattctcctgagtatcaatccaaagggctata
tgtcaatccataagggtatagatttaacaatactgttacgttaccaattgccctttagag
ccttcgcaatgccaaatacccgagaatactgttccaattcgaatagcacaactcccaact
aaaccctggccaccattccgacatcgaagcctggtgcttgtttaaagtaatacccgcgct
gattggttaagatcctgctcttagacccctctacctcaagtgtaaagtcacagttgaaat
gcgtgtgtccaaaggcccaaagacatacattggggctcttccaacactcctcagctgtca
aacccgttgcaaaccccccactaataggaccacctatatgcataggactagtggctctca
catcggcagaaaggggcccataatgggtgaaaatgacaattttctttccaggctccgagg
acatgatggatgtaacttgttcattcagccatgcctgatcaccagcatgagcgatgttgt
gacccggcaccgaccagttgtcaattcgaaagaagtgtttcagtcctatacccagagctg
tctcttgctggacaagaatatgcgagtatagcgtgcaccccaggactgtaatatcagcgg
ttacatcgtatcttgtccgatctaagaaaacgaatgttccgagcccttcatcatttcgct
ggctgaccttctgccaaaagatggtaatctgtttccttgactcttcccagttaaagttat
acttcatgattccccatcaggaagaaaacagtctggaaccaccaaagttgggtttcgatg
gtgaagaaccccttgtcgcggacattgcctatgtcgcctagcagagcgagatagggggct
ttcggtggggcggagaagagattataagccgagggagattccaggtgcaagtcagagagt
atctgaatatccatggcgacggcttgtagagcatcggtgatttaagcgaaggctctggat
gagcgtggtgataacagtaagtagtgaaaaggagcttattggtgtttttataactagcta
acttgatggcgttaactagtgttatagttccacgtttagacaaggaattgttggtccatc
gtgtgaggaacccttgagatcatacaactggaggactcaagctggtgggcccgggagcag
ccgtatgtcatttctctttaatgtcatgcattaacaagtaggactctcctctttttt
>test_c184
ggcgtgcggacattcaggctgtttgaagtcctgcggagtggagataccaatgccattact
aaggctgtcaaagaatatcaggaatcaagcggccaagagggcgctaccctcggcacaagc
attctacacttggccatccagtgtgcagaccctcaagttgttgaatttgtactagcctcc
gtggacgatgcaggaatcaacgctcgtgaccgcgaaggcaatactcctcttcaccttgct
gcgcagttaggcagactacctgtagttcgagagttgttggaacgccctgccattaacgac
gctgcgaccaattttcaagggcagacaccacttgatcttgctcgtaaccccgacatcttc
cagcatcttcaactcgctcggtctttgttcgttgacaccaagaccagagaaatacagtct
ttggtcggccaggaggattatgaaaaactagaacgggtccttgttgagcctcgagtccaa
gggatggttgacatgaatgcccctgagcttgtcacagaccgcaccacctatctgtctggt
ggtacactgctgcatgaagccgtacgaaagaaggacacaaaattgatccaggttcttctc
atgcatggcgctgaccctttccgcagagatagaaagggtaagctcccccaagacattacc
aaggatgaccgaatacgctcgtttgtgaagaagtcacccgcagcggtcatggctcagcgt
ggaatacaagaaaaggctattctggggaacaacttcgcccagggatccggtgaggttttc
atcggaggaaaagacgcgagggagatcaaaggatatttgaagaagtggacaaattataca
actggctataagctacgctggtttgttctagaggacggtgtcctcagctactataaacac
cagggtacgttctcttttgtttttaaaaaaaagwragatcatgtgatgaaacttggatgc
taatagtatatattcagatgatgccggttctgcctgccgtggtgcaatcaacatgcgtat
tgcaaaactgaacatggacgcccaggataagacgaggtttgaaatcctggggaagtcctc
agtcaaatatcacctcaaagcaaaccacgttgtcgaagcaaaacgttggttctgggcgct
taataatgccatccagtgggcgaaggatgaagcaaaaaaagtgacaaacgacggacaaag
gatgttgaggtgcttcgacaggccaggatggaacagatcgagaggcaggaccaggatacc
atgagcacggctgggagtaagctgaatgataaaaccctcgcgcctcctgcagcgtccttt
ggtagcaccactactcccagcggatcgaagttgagcctacaaatttctcgaggtggaaca
gataatggtttcggagacgatgagggctcagtcaccggggtcaacgaccttagtacttca
cagtccaacatggccagagtgattagccatgtgaccactaacacggctgaaggtgatggt
gaagatgactatgctgattacacaagcagtcgtgaaatacgaccagcttcagacaaagat
gcctttagcattacggcacagtctgttcgcctccaactagatattctacgtggtgtttcc
tcggctataaatgccgaaaaggcaaagaatccatcagtgacattgtccgatcctaccatt
gcccagggtttaacgacttatggaagagcagttgatactctaaactcactaattgtcgat
ttactcaaaatcagcagagacagggacgcttactggcaataccgtttggaccgagaggcg
gatgctagaaagatgtgggaagatagcatggctcgagttgcgcgggaacacgaggacctg
cagaacagaatgggtgaaagtgaagataaacgacgccgaacaaagaaggccctaagagaa
gcattagaaaacgtttcagtgccacaaagccgaaggctaagccaaactgttcccccgtca
caggtgtggacctcggatgctgtagcagtggtccaggaaagcaaagcagagaaacagacc
cgaacagactggaagaacggccccgtctcctggattattacgtaagaagacagtgctaga
ggaaatgaatctgtctgatagtgattcggacgatgaagaagagttcttcgacgccataga
tgctggcgacgttgaagttgtcgttccaacgaaagaagaaaaatacagcttgacgaatct
agtgctcgggcgaagaaggaatcagaaattgcaccttcgttcaaaggatatgaggatgaa
atcagaaaacggcttaaaatggaggctgatgatcgcccgaaagtttctctatgggtaaga
cccgtgttcctgctgcctgaaatagtttgtgagccttaatctaacacttgcgcctatagg
gtatcctgaaatctatgattggaaaggacatgactaagatgactcttcccgtgtcattca
acgagccaacatcccttctccagcgcgttgccgaggacatggaatacactgatcttatcg
atactgctgccgaccgcccagattccctggagagaatggtttatgtggctgcatttgctg
ccagtgaatatgcctcgactatcgggcgggttgcaaagccattcaatcctctcttgggtg
aaacttatgaatatgcccgacctgacaagggatatcgcttcttcgttgagcaggttagcc
atcatccacctatcggtgcggcctacgccgagtcacctagatgggattactatggtgaat
ctgctgtgaaatccaagttctacggtaaatcattcgacatcaatcctctgggaacgtggt
ttttgcgactccggcccgcctccggggtgaagagttatatacctggaaaaaagtcacctc
ttctgtcattggtataattacaggaaatcccactgttgacaattatggtcccatggtcat
aaagaactggactacgggagaagtgtgcaatcttgatttcaaacctagaggctggacg
>test_c185
cttaaccgggagtgtgcatggctgcgcccgcagttgggatctgatgattcatattttgtc
ggagacgaagccttctcatgcgggtgcatacggaatactccatgtgtaggcggtacggag
tataggtctctgatagcctcggaatgtttccatcaatttcacagcaacttcatacccatg
ctaccgcccmctccggccaggtcgagaagcaatgccggtttgaagtctctgtttcctcgc
tgcaggagaaagggcacaagaccaacatctatgacgcgaatgacgccggattccgctagt
ttgctgcgagaattaattgaccgttgagcaggggatgctcctcaccgcagtcgacccgga
caacgggctatggatcctaggaattagaggcagctgacagattgctgcctcataatttcc
atgagtccttcttggtaaaagtttctaccttgtctaggtaactgccctttatcgcccgag
ttgtccaatttcaatgtcagataagccttgtcgcggcggccagggatgataactgggcat
gtggtcatccaacctgccccttaagcatcatacggtcacatcgaacatctgcattctata
ctctgccgcctcgtcaatccttctccttatcgtcgttgtatattgtatgttgccgtcatt
gccgtcgttgccgtcgttatcgtcgttgtcgttagttggttatggctcgttcgttctttt
tatgcagatcaaagcatggatggatgcttacctaagtgacgtctccggtccgttttatcc
gacggggtgaggctgctgactaagctatatctatggatccaacttatcgacggcgagagg
aattgacggctcgacatttctcgttgcagaccggctgcgacagcggagagataatcattg
ttcccgaccacccgtcgccatggcgtttgttctcaatcggtagtactagcagctctagtc
gctgaatccctgagctccgtgcccggaatcgttgcattgaacccactttcagccctccaa
gacgccccgaaggaacgctccttaaccatgtcttcaacaacgcccgtctcccacctcccc
cagtccgagattgacgccataatccgtacgaagagaaaagtgcgcgaaccgaaggcatgc
tacccgtgtcacactcgaaaggtgaaatgcgatcgcaacttgccctgcgacgggtgtgta
aaacgagaccatgcagatctatgctcctatgaacgcccctccaaaaagcgccatgtgaat
acccctcctccccatgactccgaggacatgtcgaaaaatcttgagggctctggaaatgtc
tcggttggagacgttgaaatgcatagtatggcggctgagcaggagagagtatcgatatca
cgggctgagtgggagagcgtttgtcaaaattgaaagatatggagcgtgccatgtcttcac
ttcgaatggaaatggaaaaggttgacagtactgcattggtgtcaccggagcctcttagtg
aacaggcccgcctccctcgtgacgagcccttatcggatcggtgaaggaattcatmmaaaa
atagtgtacggaggcggggactgttcatctgggatctagatcagttcttgcttatttgct
tggaggatctcccaaggaggccactcaagcattactggagggcggcatacttccgaagtt
aggtctggacaatgagactgctacatatccatttatcgacctctggtcctctgattcaac
cacatacgacatcaggtctgtttgtgctgctatcccagatgataaacagtgccgcaggta
agcaatgatcatgtttaatacttgggaaaatcccgtttttaacaaggtaacctagactgt
tcaagtactaccgtgacattgcggcattaatctatcctgtactttctgatcttgattgct
ttgaggagaacttagagctatgtcttcggaacagggctgcttttgggattagcgaacatg
acggtgatgaattgagtaagccctttggtatgcccacagcgtttgtgggcttgctattcg
ctgtgctagccgcaggctgccagtcgtctgatatgccaggaaaggaacgtgaattgactt
cccaggtatatggtacgtatgatattgtgttcactagctacataagttgggttactaaat
tccctcctagtttgctgtgcttatcaatttttacgagcaacgaacttcgtatcccgacca
actttggacgcaatacagactctcttaatcattgggaatgttctttcgtataatatgaat
cctggggtatcatatatacttttaggtatgtgtattttgtcgtttggttactttaatctg
taaagcttttaactgacttctccaggaatgagccatcgaatgggcatggttctcggtctc
caagttgagtcgcataaattctcacccgctcagcagtatgccagacgggttgtatggtaa
gttwctgcgtggcaagatagtcacttctcgctatcatacgacagaccatctgcaatggcg
tttagccacccagatattccctatcatccagactcgcagcctggaaagagatctttcttt
gaaactatctgccaacttatagccttaaccttaaatatagttaaaaagtcgcatgctctc
>test_c186
cattggcgacgctaggtgaactggaggtggcctcgcaagataccacattcggcagaatag
acttgcccctggacagtctcgatgccggcaacggatccgagaagtggtggcaaatcctcg
acgagaacgaccagccagtcggcgaaatgctgatgcgcgttcagctcgatgaaaccgttg
tcctcatgtctcaagaatatcaagtcatgtctgagcttctccattcgttccctaacggtc
tcacagttcacctggccgagcttgcgccccaggagctccgccagctctccgagatattcc
tcgacatctttcaagtgtctggtcaggcaagtgaatgggtaactgcgctcgtcgaagatg
aaatcgacggccttcaccgcgagacttccgccagccgcctccgctataccagccgcatcc
actcaaacgactcatacgagtccggtcaggaacgagaagtcctcgtgcgagacctaggcc
gctctgcaaccgtcgaagcaaacctattgttccgcgggaactccctacttacaaaatcgc
tggacatgcacatgcgtcgtctgggcaaagagtatctcgaggaaacaatcggctcaagca
tacgagacatcgacgaaagtgatcccgactgcgaaatcgacccaaaccgcgtcagcagac
aggaagacctcgagcggaattggcgcaatctgatcattctcacaagtaatatgtggcagt
cgtatctagtagttacggtagtaa
>test_c187
cagaaaccgaaactgaaatgtaatcgggctacaccttgcgaaaactgcgtgaagagagat
gatattgcttcctgctcatacgcgcaatcaaccaacagacggaggcaccagaatactcag
tctgtagtgtcatcaccagatgatatgcagaatcgcatagacagattggagaacctggtt
ttgtccctgatgaccaatggcgcacagtcggctggacctactgcagcgattgctaccgtg
tccggggatggtagtataggttcacagggcccgcagagcgcaagcaccaatacggttgac
atcgacttgaaagatgaagaaagtgacacggaacaggttacaaaatcgtttggaatcatg
aaagtggataaccagagccaaaaatcatattatgtctctgaagcacattggtcaacaatc
ctgaatgatgtatgggcatttcttcctttatatgccatgaaccggatggctaatgccttt
actatctagatttcggaagttaagcatttctgggctacccataagaagcaatacgaggag
cagatgcagaaagtgcaagcaaccaagcagacacaggatttgaagggctctgctctaata
tttggcgccatgtcgttacccactgaagcagagattatggcgtcttttccttcgagatac
actgcagatatgcttctccgccgtttctttgctaccctcgacccttctatcagtaagttc
agttgtctgataatgtataaaatcaaggtaactaacaatatatatagcgcttgttcacgg
cccaacattctggaaaaaggtatgcacgtacccgtataatattttgttttcctgtcgcta
accttgatgtgaagtacgaagctcactggcacgaccctctaaaacaagtatggtctggat
agcaatggttttcgcaatgcttcggctagcgatgctatcataccatagagaacgagaccg
aaccccagaatttcgaggaagtcattagata
>test_c188
cgcgccaggagaaaggcagctccagagtctcatatctactcgagttgtttcgagagattt
tttcccaggatatttatctgtggaaagaatggatcctatttctgttgtcgtcaaacatca
gggtaaacgctacgaagtagagcttgacccgagctcaaatggcgagactttcaaattcca
gctatactctttaaccggcgttgaacccgaacgacagaaaatattagtcaaaggaggcca
gctcaaagatgacaccctcctatcttcgctcaatgccaaagcgggccagacattcatgat
gatgggtaccccagccaacggagagtccaacctagcattaaggaaaccgaaggaagcaat
taaattcttggaggacatgactgaagctgaggttgcaaaggccgacggcgctacaccggc
tggcctttcaaatttgggaaatacatgttacctgaactccacactgcagaccctgcgcct
catccccgaacttcaggaagagctgcagaaatacaaaagtaccggacaaaatagctcgag
cccgtttaattcaggctggcctgatctcacggcctcccttcgagatctgtacaaactgat
gtcacaaactcagcgggggtttcctccaataaggttcttagattccctccgtactgtctt
cccgcaatttgcacaacaaagcagggatgggaatggctatgcacagcaagatgcagagga
agcttggtcccagattatttcacaacttcgccaacatctcatgataaaggatgcctccga
tggaaaagactcgaaagccgtttcctttgttgacaagtatatgtcagggacaatcaactc
tgttttagagtgcgatgagcaggctgccaaagaaggcggagagatggcagtagaaagctc
tgacgttttcttcaagctaaattgccatatcgacaaagaaattaaccatcttcacgatgg
aatcatggctagtctagaagagaaaattgagaagcactcacctaccctggaccgagatgc
tatctacaccaaaaaactcgaatctcgcgtctccccaaatatctcaccgtccactttgtt
cgtttcttctggaaacgggaatcgcaaaaaaaggcaaaaattatgcgaaaagtcacattc
ccgcaagaaatcgacgtagtcgacttttgcactgacgagttgaagaagcagcttattcca
gtcagggataaagtccgcgagatccgaaaggacgaacaggacatggaacgtgcacgaaaa
cgccaaaagattgctcataaacgtgaacaagaagagaaagaagaagatcgtgcatctgaa
ccccttcaaaagaagaaaatggccgagtcagcaaccgataaaagcagggacaagcccgaa
gataaggatgctgcgccagaagtgttcaaatcagatgctgaatacgaagccgaaaaggca
gccacccttttacaggctaagcaagagctcttttctcttatcaatgaagaccttgctaag
gatgaaagtacaaataagtgtggactttacgaactacggggtgttatcacccatcaggga
gctagcgctgacagtggccactacactgcctatgtaaagaagcagggcaaggtcgtggat
ggcaagagacgtgaagaagatggaaattggtggtggttcaacgatgaaaaggtttccgag
gtacctgcagagaatattgaaacactatccggaggtggtgaatcacactctgccctgatc
cttctttacaaggccatcgacttgcccactgctgatattcttaatgagtgaggaattttt
gctccgaggaaccttttaggtagtaggccctggaatttatactctatttttattgctttc
tactagccaaagaccaaggtctcatttagattgtccgtgtaaagctggcataagatcgtt
tagcaataaggaatatctctcatgaccttacaatggagttgtctatagtcccagacatgg
ttacaatattcctggccgttgctctgttgatacctgcttgtccagctttctagaccatgg
ggcgttgtatggactattagttagacgcgctagggtcaaaacttaacgagttaactagcg
cgattaaattaactagttacttttaattggttggatagctggtaggctagcgctgcaagc
gacacccttcaacttcaagacctggacgcttccagcagctatgttaaagagagtcctgga
cgaggttgtctggcgctattactcttcaatgtgtcacaggctaatacaccatggactaca
atccggagtccaggcatactcgcgtcgcctaaaccctattttgccgctcagacaaatctc
taaataccaatctcgccgcctaacaacggtcactgttcctcctcccggcccgaataaatc
acctcgccgactccgtattttactttccatactcctatttggctacctaggtaggagata
tatgtcaagtgaaataaatctatttactggtccaattatagaacccgctagcccagaaga
tatagagataacaacatccttgaattcccgttttgaccagctcgagattgtgaagagatt
acgagaagatcccgattatacggaatgggaaccatatgggaactttactgaagaagaaaa
gaaggcgaggctcactagtgggtgtcttcgggggtccgagagggttgtcatgccagcatg
tgttctacaattctaaagagaacattctcaaatctgtcttataccttggcaacgggcttg
atggatggcctactgttgtgcatggtggtacaatcgctacaattcttgacgaaaatatgg
gccgtttagccatcgagaatctacccgagcgcacaggggttactgccaatctcaacatat
cctataaagcccgcctcggacgagaccaatacataattatcgaggcgaaatatgatcgcc
ttctgagttctgaaaggaaggcagttgttgaagccgtcattaaggatcataaagggaagg
tctattcggaggccaaagcattatttgtgtaccctaaaacactgaagttgaggacactgg
gagagaaattttagagtaagccggttctccgctctcatttcaaattagtatacgtcccaa
tgtcagcggacatatattccagtaatgcacaaagagtgtcacaactcccaatcatgaaat
ctaaactcaacatctgaaagtgattaacagaattattaagtattagatgtcgccttctaa
atctgcagcagacgtcagaacgattgtacctaaggagtggaatctttaacagccaactaa
gtacggcgtcggccgtcctttctatttccgtgattctattcaaggttatatgtctaccgc
cagctgtttgctacataaatttgcttaggcaggtaccatttttcactacccagagggtcg
accatatctacacgggcggtcatatcgaggcgactacgaaatgtaactaatatagggtat
catggacataaaatgaacaactgatacattattagtagcaagtaattataagtacatagt
aggtggatatacagtataaatagaagacctgaacatcaaagtggcgtaataaagttgaat
tcgaacgatttcacacagtatccatcctttccagtgagctcttgccgatccagccggcaa
cccgactaatcgaacccgaattagcagctggctttcgagtattacctcccgagagttgct
catcgaggctagctcggctgtgaatcccttgtaagtagtacccctagtt
>test_c189
cccaggtatacgtmaggttagtagtagattttgtttcttgtgacgtattgacaccattct
ccgttctactgttcgatcgaaggatcgaggaggtgggagacgatgttggtctccctaacc
gttgggaaggtcgatgccggcgttgcagtccttctcacggaagataatcgactgatcgaa
ttcccgtccgtccttctgccgagaaacatcacatctggaagtatagtcgatatcactgtg
tccccaaacgaagcggccgaggctgcggatcaagctgcatccaaagctctacaggacaag
atccttaatacctatggaattaatacaccctctccccctgttttacgactgaagaatgca
acacagacctccttggttttggaatgggacccgatacagctagctaccgcctcgcttaaa
tccttatctttatatcgcaatggctcgaaagcagggtcgattccacgacctctcgatatg
ctcagcacaaaaatcagcggccttgcgattgatacagaatatactttccaactcatcctt
cgtacctccgctggcatgtttagttctgaaaaactagtttgtcgaacccacaaaatgaca
gatttatccggaattacggttactgctggaattcttcctgacaatttaagagagtcactg
gcaaatgcagtggatagaattggagggaagcttatcgatacggttcgtattgatacgaca
cacttcgtctgtacggagggtaggggccctgcctgggaaaaggctgttgagatgaatata
cctgttgttcgaccagaatgggtagaagggtgtgaacgtgaaggcactatagtgagcgtg
cgaggttattatctgaatgccgatccgaaattacggcagattggtcctggagtcggcgca
cagcagaataagaaaaactcgattttgagcttaccaacacatggacgacaaaacagtacg
gctacttcacgatcgtcgcctgagaataaccaagttcctccagttacaccattccctggc
ggaccaaggagtgaagttcctaatggcttgagacctgaaggaggctcaccacctctacca
ccgccaaagaatagataacgaggcctcaaaagatctccctagccccccagtacctaagaa
tgaaaatgagggggagaacagtggaaacgataaggaaacgggagagaatagtcacaccac
agctgacaatgatgcagcaacaaatgatgaggatgatagaataccaactaatgggcagct
agatgagaaggctccagcatcccagtctaattcagatgatgcgaaagacgatactgaaca
tcagtcaccggacccggaagcagaagtcattaaagaatcgggaggtggaaaagccactaa
aggagccaattcagaagaagcagagatggaagaagtgacactatgaggaaattttttgtt
cccggctttgcgtgatgattcagagcattgcttatcccccatttcaaccctctgcagcaa
agggcgtctatcagaatggcatgttatacaggtagcattcttattttgctttcctattca
atcttgcaagctaccaaatttttaatttaagccagccttccggggtgtactgtgtacatt
gctgctttcagccattacttacgactttagtaatcgtgttaagaatgtttgatctttaca
ccccctatttgaccacagatctcttctaattttaaatttwrastarytyatgttyrctaa
ttasytyaygtaacttgagatatgaaacttttgagaagttacttaaataaaccaactttc
atattttaa
>test_c190
aacattgtacaatggcctttaaatgataatttgaatggtatcaaaagggcagataaacta
aaggaggcctttgagtatcatcccgtctattaaacagaataatgaatgggcagagaaaca
aactggatgccaaaaattaaggggtaggtgcaaatcgaaggataccgccatgcgatcaac
cggccaggtatagatagtaagaatcattcaataaacgcatcaacacacgtgaaagcacga
taacacacgggacaggaaaaacatgagctatagcatgtactagtaatcaaaacaccacgg
ccagcaaccccaagaccagtaaaggcaaaaaataaatagtcataattggcatagaaacgc
cagaatcggttattccggatggtcacctgagcaatgcgaaagatgcaaataggagataga
aaatggggtcaggaagaatacagagagaagaaggtaagtgggcaacatataatggagtgg
gggcgagaaccatttcagcacccgcaatcaataagattgcaaggggaagtttggacccaa
gaaatgaacgaaggagaaaggtaatagggaaaggtgttggtgtggcttttcagatcacat
catagacctgtcgttccagaggaaattcccgatttattgcaaacatacactgtcaattaa
cttcagggtagtctcaccggagcttcacgcacttcctttcaagggctgactccctattgg
ctcagaggcaacgccattggtatcattagcactcccattgatgccaacatggccgttcga
tccatccgttggttttgttttcacgaccccggcccctttgctgttaggagtggtagtcag
ggccgaatcttcagtcgctccctcggacccaaacgtgctagttggagcaccggtgctctt
cttaatctttttcttgctgggttcgagaaccatgcctttggcggtgatagaagtggaagg
gggtgccgggcgtttctgaggactggatccgatacccaaggaaggctgtggtggaatctt
tccagatgcgggaacacgaggccgtcctgccatcggtcgttgtttgggtggtagctcata
gtcttcaaccaagggctcatctttgttagcgtggagtttagccaagaagaaattccgcgc
aagaccaatttgtgatgggatggactccagagtgattttaggatattgcggtggggtagg
aaataagtcagatgcggattgagcagagctgttgagttcagaattagcagtttgtcaaaa
aatataagtgataaaggaatgacttactttgcattctgagcctgatgagcattgaacatc
ctgttctgaaggagatgtagaggaacgctaaggcttgcaagaccaaactccttatccaag
ccaagctccttaaatccaaagaaatcctcatcgatgtcatcagcaaagtcacccccaacg
aattgttcgcttccgtcgttgaaagctccagacccatcaccactcgtgtcagcgaatgca
gggcgcaacaattccgtaagatggttctttaatctttcgtggataacagcaagtttagcg
ccatggcggtctatatcgtcctttacataggtctctaatgtgtccacgtctgtgccaacg
gcctgcagtgtatgcagaatcatctcctcggaggtatatggcagcttccattctgatgtt
ccagtctgatctgacgagttgtccgacgcagggactttgggggcttccatgtaggattta
agggtttgtccaatcttggtgaagaagtctgatgcaacgtccgtaatagcatccaaagcg
gagggttggtactcctcaaaaccagtgtgatagagaatcttgccaatagatcgctgaagt
gcagctctgcagacccaagggttgattaccggcccctcgccattcatgacatgaggcgcg
atatcttgttcaacgagccgttcaggttggtacttttgaaattggttttggtacatctag
gtgaccaggttaggtttgtcataattctgagtatagagttaaatggagtgtaagtctcac
ctgagattgttgttgcatttgcttaacaatactgatttttgagcaagcttttctagtctc
ttgcatttgcctcacgttcgcatccaattttttcgaaaatttgctcacaggagcagtaaa
taagccactaggaaggactcgaaggaactcttccgagtgctctacgacattccctcagca
tcttcggtccagtggaggttc
>test_c191
tatctcatatcggatgagcaaaacgcatgtctggaataagtagtcatcgccgatggtagt
caataatacctccgttaagtcttcagcaataagacaaccgggggaaaataggtctacagg
tagcgtcaatcccggtaagccaactcggaacacaaggagatataaacctggagcagcaga
gtctatgccatgcgagaaattgatcaacggacacgctaaaaagggtaacccaatccatat
acatacaaagataaagggggggaargatacattcgaagtagatatggcctgaaggaaatc
cggatagtgagatagagatagctagcagaatacacactgggttgtgtttccaaagacata
atggaacaatacatgtcaatactctgcaccgccaacactggagatggatggtgaatcgag
gtatacacggtgaactcttggtatcaaggttaaatcgaagttcagtacggcaatcgaaat
ctattattggttcagtgtcttgcgtaaatctccgagcttctgctgcagcgcctcatggct
ttgcgatagctctgcccatttcatctttgtctcgaccaaatccttctccatctctgccat
ttgctcctccatggaccggttctcattctgtacctcaatatttcgctgcattatacggtc
catttcggtccggagtttctcttcaagctctgcgggttgtttgtctatcacggctttgag
ttctactacctcaactttcatactctcattcatatctttgagttcttcgttctcgacttt
gacccgaacaagcttagatgctatctgaacgtgttccttgtctgatttttctgcatgctc
ttccaaagagcggattcggctggcttgagtagcgatggtatgtttatagttctctagctc
atccgcaagctctttctccgcacgggtcttctgttcccactcttctgtgtaagtctttat
catttcaggtgtcaggggaatggcacacgcatcctccaccatgatatctgcacggtagat
ttccttgtcatttgcccctgagctgccgaagaacccagattctagaatcgagctaggagt
tggctgctgatcgatgtatacgtcaaaaagtctttccttgacaaagttggtcaaggtggt
catatcattcatagcaagaagtgtttctacatttcgttgcatgatggcgacagcaaatcg
taagatggtgctttcgaggccctcttcgaatatcagatcgtatattcgaagaacgagttg
gagcgggaaacgataagcaaagagggtgagaaaccactgcgtcgcgtagagccctgggga
aacgcctcgtcgatgcaggtggcaagcaagtgcaggctgtaggtcttctaacagacgctc
aaaattggtagaggtggagatggaggcccggcatgtcctgaatgaacatgtttcgcatcc
catacttgttcataagctttaccataagggtgaatgcctcaccgtcatccatctgcacaa
ggtttatgttagttaga
>test_c192
ggcggcggtccgtacgttcagccaggctggctcgataacactgggaggaaatgtctcggt
tgcagctggacccgtgggcaggaacgccgaagctgctggtgcggcgagcatgaagggagt
ggcgggcgtattctcatattccaagaccaagggcctgtttgcgggcgtgagtctggaagg
aagcgtgctgattgagcggaaggacgcgaatgcgagaatgtacaactcgaacatatcggc
cagccagttgctcagcggtgctgtacccccgccgcctggtgcagagccgctaatggcagt
tctcaggtcgagggcattctcgggacggtacggtactacatacgcagagaggatkkacaa
cgacgtccctgtctaatgacgacagacatgttccgggcaatggggatatgagggccagaa
accgggctgcttcgaccagcgactaccagtacagtgaccggaccgacaagcgtcacaata
catggcaggacaacgtccatgaccgacagtctaccgggctgaatcgagcgaacactgtag
cggggcgtgccaacccgaacgagacgtttgatagcttcggccagagccagcggggagtag
caggggcgtttgatggccgccccgcccgtccgacggccccgaaacctgtctttggacaga
aaccacagttgggcaaggatcaggccttagctctcttcacctttgatgccgaccaggaag
gggatctagggtttaagaagggggagattatcaccatcgtgaagcggacagagaagcagg
acgactggtggacgggcaggattggaagcagagtcggtattttcccgagcaactatgttg
aagccggaaagtaaccatcactcaccactgccgccgttctgcttcatccttcttctccca
ttctcttgtttgacagcaatagaccgtcatctctcccacgagctgccttttccatccctg
ccgcgatgaatgtatggctcccccgtctttcttgctttttcatttctttgcaggcgttgt
tcttctctccgtctagtccgagttgccctccatgtacctacctgtctatcatatacataa
atacacacaac
>test_c193
ttttttttttagwaataaacgtagaacagcttgattttgtgcttaaatctcactcataat
aaaacaagtttggtacactgagtaccgacgccgtagtcgtccgaataaaggctattgtac
atgaaaaattgcctatcagaaactcaacttttttcgttttgttttgcgtggctgaatttc
gtcaaaagaaaagcatataaaggcgccgatacaacaccagaagtcgataatcgaagggtg
tgaaagaggttttttcgcataagaggaaatgaaatatggctgtgagaagagtcgggagat
tgtccgtggaaagtaaacaccgaataacaccatgctaagccaaaaattaatgggggaaat
aatacagtagaagggtccacgagaggcggaaagaggaggtccaaagagaggcatccaggt
atcgatgtggcagatgctagagagcgccatgaagcaatcactcctcatcatagtgccctt
ccttttgggtgccgtttagccagacttgcttccatgggtcccccgtgagctgggatgccc
tctcgatcctgtctctattgtcccttcc
>test_c194
gtaagggaataatagaagacggtacgaatagtaccttacgaatacttagtactacgaaca
acttagaatctgtgaaggcagaggaccagagctcttcgtagcgagtaaacctagaacagc
gcgttgctccgagacaatatgggaacgccgcaagcatcgacaggactgtgattcaatcca
gttcaaagaaatagcgaccctagcaagtaccaatatcgagctgcgccggacaaaattccg
cgcaatcaaatgctggagatgaccccactgccgccgaaccagtgatacgaagatttttcc
atcgaataggagaattcgcttttgaatgtccacattatttcgattctctagctctggtat
aagcttcaagagcccactcaaccgcactattttatgtaaacagttgaccgggtcatcggg
atattaccaggactaccttgctgtcgccagcgcaccagtcagtgtccagtatccgagact
caatgaacgccacagcaaatccaggcgcgaaacagaaatgacttccctgaatgagctgtg
ccacgggcgcgtaccaaattaccgttcctcttcccattgaaaatccgagtctggatcgca
tcgggagttacactggtgtggagggtcatctggtatctttgacacggctagtccgcggaa
tgtgcgtctttacgggctctggatcttgagtctagggtctcgtttcatgctgctgcccgt
tgatcttgaacttagaccgcggccgttcatggctatcaagcaggacgtcggacgctacgg
cgagtacgcagcccattgccgtcgcccagccaggtagaggccaacacctctgggtatcat
tgtctcgtccgctcgcagcagctgttggtgctctgctggtagttatcatcgttgcccgct
gaagctgtgaggtcgagatagagccggcgcttagtcacccgcccgtctttgtcttcgtct
tctccgcgacctcaacatcgccattcaacagccgcagcagctgcgtcttaacaactccag
caaccgacctccgacgggaagtataatggccctgctctagttcgtcttccgtgactaagc
ctgcatctgccggcttttcgcgtcggctgcgcgcttggcgaccaggattttcttgcttct
gccgcgaactcattacatcataacgcggatggatggagcagggccggggagccctggtaa
cacatcctgcacaccctgtttgccagaatacgctcgcagcattctttaaaaggcgccgtc
tcgccgtccgtgctgggtatgttcgtcgtgcttctcttccttgccacttttctcttaaac
ctatgttctgacctcccgttaccggcgcagatagctagttaggaatcaacctaaaacccc
tgaactctccttgggaacgcctctctcccatcgctattggctcacccagcaaatgagttg
cgggtgaatgagccgccgataacgctatctacgggctctctgtctggctcccttttatct
tatcagcgcattccgccattttgagtcagaaagtcaatccgccatgagcaaaggggggga
tatcatcatggcgggcgccgtcgaggattcctgtcctccttctgttctcccatcacagtc
aacatcgtcgtcgactagcaggagacaacagagcaacatgagcctttctcagacctactt
tcttgcccaggtggcccgccacaagctgatgaacgctgctcgacagcctgatagaaacct
cagggtcctcaccgcacatgcaaacatgttagatggcctcatggcagacctggctgaggc
agagaacgagcaagaagactggttcaatcaggctgtcagctatgctaatgccggaaatgc
tgtaacgaacttcaacaacgacaacattcatgatacactcgggaatcctacctccgattt
cgactttgacagtgaagatgatgacgacgtttatgacgaatttgacgacgatgacgatta
cgacgagtgcgggtcagactgcagctgcagctctggatctggatcagacagcggagagga
catcgttttcatgttagatgcccacaaccgtgctatccagagaaagcgctctatttcaac
actatacaacgaactaaattctacccgctccgatgcagaacaagaagaagagacagattt
taattactataatagagacaatatccagcagccacctgaacttcttcatgatccggacga
agaatcagacgacgacagccagccttcgtctccaagacggaatagctttgacttctttgc
tgcatcttcccccactatagaggaaaccctgacgagctcagaagtagaaaagggggccga
aatcgctcagagtgacgataatgatgaagatgtaccacttctcggatactgtttttctcg
ctcttcggtgttgcatggttaggtgctatgcttcttattcttgctactttgtcctactcc
tcgctggttgggggctggcggttttggttgggaacatttatgcgttatgatattattgat
attatgtgatacgatgccatcttctgaaatgtcactatataggctatgattagatctata
gatggacaaaattataccctgactaattactattatggcatgctctgcccgactctctag
ctgagtatagctgaaggaaattttatagcaatctatctttttttaaaatacatccatgtt
tcccgcagaatcagtgaactccgtttactccatttgttccatttgtaccatttgtgtaag
tgccgttggtgccgttgactcccacgtccatgttcaacttggccaacgcctccatcgtgc
gattacatttggccagtggaagagatacttcaatctcctggtctcgcaggtcctttagat
actcgctcaccaacgggtttattccgctctcattcgccctcgcaacccattcatccaagg
ttacagtctcaaatgtagcgccaccagcttccctgcccaaatactcccccagctgctgta
taggcacaacaatctcacctccctcatggatgaattccagcttgtatctacctgtacaag
aaggtgacgaagcaggtcccaatttctagcacactttcaatgatatccgaggcaacgtat
ttgacattgatcagatccagatatcccgtccagtttatgaagtgaggcacaatcttcatc
ttgcgggaatatgtcaacaggttgttaactacgtctatctgagacgtagcagtgccgaga
atgttagtgggccggtgaatgtaaattggtagaccaaacttctcgttcacattttccagg
tatacctcgctcgcccatttcgatgcagtgtatccgtccgatccgtcagtgggcggtggg
tatgcagagacagagacctggtcgaagaagtcggcgccactgagatggcctactcccgca
gtcgaaacgaagtgataggggatgaatctcttcatggcccacctagcgagctccttggta
gacgctacattggggccgtagagtgtttgatacccctgaacgaaggacaccagggcgcca
cagtgaataattgctccacagcgggcaaggatcatttcttcgtcttcttttgatagacca
agtcgaggcagggagagatcgcctgtgtatgtcacaaccttctcggagttgaggttacct
tttcttgcgactcctgttccctttgctcggatggctacacagtgaatcttcgagatctca
gcacttgcctcgagctgtctgaggatttcattgcctaaaaggccggtacagccggtgaga
acaacttcgatcctgtcgctgctggatt
>test_c195
gagatttactcctctgatttcctaacgccactacccaccgttgtcgatggtgttatccaa
tcctctccaattgatgttcgacgtggactctacaagaacatcgtgctgtctggtggctct
actctatacaaggattttggtcgccgactgcaacgtgatattaggcatttggtagatgct
agaatccgtgcttcagaagcacgtagtggaggagcaaggagcggtggtttggaggttcaa
gttattactcataagagacaacgtcacggcccatggtttggtggaagtttgctaggacaa
actcccgaattccgcagctactgccacactaaggccgaatacgacgaaattggtccctcc
atagtaagacgattcgcgctgcttggaggtcctggaagtgcttaaggaaccggttcacct
caagaaattaacacaatgcccctgactataatgttctcgctatgtcgcaatgaatttatg
catgcggtggtgagtatacttctctagatcttcaatgtatccgtttacgagacacattcc
tttcctcttgtaaataaatattctaaacaggggaaatccaaaacatggcggagttctata
aaattcctagtcaaagctttgcggtagtatacagacctagaacatggtagggtatcacta
gaattttcctatagtacaaatgcatgtctatcaacacttgatgcccacattgcagcctca
tatgatacatgatcatacaaagccttactcatccttagtttctatagccttggttaaaac
agccacgctctcaacatggcttgtttgcgggaagaaatcaaatccacggatactctcaat
atcatatcggactccattctttccttcaactagaacaccaacatcccgagcttgagtatg
aacattgcaactaacgtataatactctcgtcgggccatatgcaagtaactggttcaagaa
attggtatcgcatccctttcgtggaggatcgatgacaagtaatgtctggtaagccggata
tggaacatctttgaataacgctgcagcatctgcagctgcaaaacccgtgttgggaacgtt
gctcagtttggcgttttcgcgtgcgcattttatactggatgcggcgacatcaattcccag
agatgagcgaaaggtacccgataggacgatggtgaataacccagagccacaatatgcgtc
tagtaagtattttagtttggggtttgggatttggctgccgcggccgactctgctggagtg
gcatctggtttaggttcaggatgcaaggcgttatctcgaacatagcccgtaaacgatggt
agaatggaattgttgttctggaaaaatgttccggcaatattgtggaattgataatcctcc
acatattcaacagatataccattttgatccgtgatgtatgtcttctcctcaacatactct
ggaaatgtcgtccgtatcactttatcagtcgaaggcagagcttcattctccttattcctc
tccacccttttcgtactttccctaaccaacagtgtaccaccgtaagggtattgctgtaag
ttttctgcgaccctctttctctcatttttcaaaccgctcctaacaatgtctgttccaaga
ggacagtcctcaatatccataaccttacggcgtcccttcatcatgaatccaatagggggg
atctccggagcatcactgccatgctcttgcctccggttgcgagcaggctgggtgaaatgc
ggagttaacttggttctgtatccatattgcatgggggagcccatcgtatctccaatagca
ggtataagcaccggcaatagcccagagaagttagcatatgccttttctattatccgcttc
ttatgttgcaattggtcctggtacggtatcatctgtaactggcatccggagcatttgacc
gaaatattggcattttataagggagtcatcacgctgttcggacggctttaaaacctccac
cagatctgtcaagctatatgacttaggtttgatcgtcttgtatattctgacccgggctgt
ctctccgggaagcgcaaatggtacgacgtaaacatggtcaccgtttggcgataacgcaag
accttctccggttgatgacaactccgaaacagttacttctgtttctgggaatggggaatc
ctttttcccttcgtgaacaacagatacgcttgtttcagcatctgtatgcttttcaccatt
ttcttctgatttccgcctgttgttctctaggaggttcttcacgtccaattctactacttc
atccgtctaccccctttcggtccttcgtactttcttaccttta
>test_c196
aaagaatagaagaattagaaaagacaagacagaagakwtwwtttagtttagtttagacgt
aagtgtaatagtcatttaggtctgatagcggttactttaatacacgctgtgctatattta
ttcgtacatgtgtctcaacgtacgcagccagcgtagagccagccacaaacagcctgatgg
atatttcatcaaacaggacgtgtgccattctcatgatcgtttctcaggcgccaagaacca
ggaatggctcgtgatacccggagattgttaagttggtgcaattgttgtcggttgcctccg
agaattaacatatcagcataagccaatgggagtttaaaggaacggaaagacaacatgaac
gagctgaccatgggcgcggtaaaatgtatggtcttgttattgcaccttctgacttcatgg
ttcgtggaagatttggcctgcttgagttcactagccaggctaccaaattgatagtcctga
gagataataactaccaggattgatactggtataccaactggtagttgacggtgaaagccc
cattgtgatgtagaacaagttgagggctagtgatgctgcgaaatggcagcctgtaaaatt
gtagatagattcggtctctggcgttcaatacgcggggttaacagggtaggatgaaggagt
acggacaatctttattgtccatagttcacttaacgagtcgtcgttttttccgttccatgt
cttccttcatgatcctttctatctcagtcattttcttaggcggttccgaagcaggcttaa
ttccggacggttgttttcgcttcataccaaagacgttgggcttcttaacaggcttatcaa
cggactttgatgaaggatcctgctgttcattgttcttcccttggcctgtcgatgttgttg
gcttgggcgagttgctggacgatttcaattaaggctaaagtctgtccacttctccttggc
gagttctgcgggtttctcgggttcagtagaaacggccgtgttctgccgggctcttttcga
cctgctgtagtatttccttctcctctgatgcctgctgttcctctaggcggtttgctcgct
gcactaggtctcgtcgacgaatagcttcggggctgttgtcaatccactgcacgaatatcc
catcctccttctcttctactcgacatattccttcccttgcaaggtatttggaaaattccg
tcaggctcgaccatttagtgctgttaaggtgtacatgcgtcttgtccgaaatgtactcct
gatagaaacggttcaggtggatcggcttttcgccatgtgacgttcgaagtaactgtagga
agtcatgttgaaactctttgctgtaaccttcgatgaacttttggattctccgcgactatc
tgcatcgcccggacgtgactctcactgagcgtatgttgtttgaagccgttctcatcgcgc
gtctgtttctggcacacctcgcaccaccaccgcagccgctgaagtcctttaagcttcttc
tgcggccgcccaccatgcttgcctccttccggcgccatttcggccttctatcccaagtgt
cgactgtaccgctccgggagctccaactgtatcagaaatggcctgacactgacggacaat
ctgtactgctattgcacatttggatttggggctatagtaaagaatactatgttatcg
>test_c197
aaaggactgaagaaccgcttgacgaggaagaaacaaaagcggatggtcaactaggcacga
ccgaggagacaatacctgacgagccccaacccgcggaagaggctgtttctacagaagaag
caagccctgaagaggcggcactcgaagaaacaaagcctcaggacgccgcaccggaagtcg
aagagaagttcgaagaagcagcgcctgaacctgggacacagattgaagaagacaacttcg
aggaagcaataccagaacaggaggcaaagctggaagaaagtgtggtttcagatgctgttc
cgcttccagaagaggttcagcaggaaggagacaaacaacccgaacaagcaactgagtcag
tgaaagaagatgaaagaggttgggacgaacaagagcaagaagaacaagaaactgtcatag
aggctcctattgctcaaaaagctccttcaccgtctccagctccctctcaagcccagtcgt
ctccctcgaaaaacccatctaaacctccttcgatcatccaaagtcttcctccgctgccga
gatccattacttctacaccatcaaacttgagcttgagccaggccttcccatccccaaagc
tctcctcctcagggagtcaaggcaagcccggaaggaaaaagcacgagcacggttgcaggg
gatgaattccaagaagctgaagaaatagttcctccagtcgcaaccaatacctcacataaa
ggtcgatctgcttcacctcgatctcagtacgatgtaactgacagtgactaccaaactgct
tacgggtctgccaaaacacccaccactagggctgtatcaaacggagcatattcaccatcc
gacgtccctttaccttcaccttctgtatcagaagccaggacaaaatctgcttctcccccg
ggaccttcttacgaatatacccaccaaccgcagcctatacctgcagccgcaccacacttc
gcctatccctatccatacgcccatctttatcagcaaaaccccaactacccgagcagtcca
gtcatggaacagacaccggcaaatgtggttactcctcagtactcacctgttatgcaccct
tccccacagccaaactatgcaacttctttcagccagcagcaaggaaggagggctagtcga
tcatcgagaagccaatacgactattattttggaaatacatcccaataccgctctgctagg
gagtccatgtctcaacctactgagaatggaaagccacacttgaacggtgaacgtgacctt
gccgacacggttaatcttctacatcgcatacaaaatgttatccctgaccttaacaaactt
gttgtcagctatcgtgaggcacagagtcaattgtccgccagagaggccgaaaacaagcaa
atcgaggcccagcatgaacaggctctcctgcacaaggagtactatatcgaagccttgcag
aaccagatgagaaaggttgccaacgaacatgcagaggagtgctccaagctgaagggtaaa
ataggagcccttggagttgaactcagcgatctgcaagagagaaatagaaacaccgaggac
acattagttgagactcaaaaaggcaagggacgagctgcttcgtgctcgcgatgaactgga
aagcgaggttgatcatattcagaaagagatcgaagcagcccgcgaagcacacgaacgtga
cgtagtgagactcagaatggaggctgagaagtcagaagagaaagcgcttgctgagcagaa
ggaaggctagaagacctattccaggaaatcaagaatgaagatgacaggattgctgctgag
catctcaaggctcgtgaggatgagcttctgggccagctggcagcgaagcaggaggaactg
gatgccaacgaggtggcactcaagtcgaatgtggaagagctcaagatcacccaggaagaa
ctggatgagaagaaagctgagcttgcggagaaattctcggagctcgaggccctcaaagaa
gggttggcgaatacgaagaacgaccttgaagccaaacagctggagtgcgagtctagacaa
aacgagcttgaacttactcgaaaggatctcgaggagaccaagcgtcatcatgaggaggag
ctctccgccttgagagacgcgttggacatccaaaccaacaatgtcagggaaatcaaagag
cgcttggccaacatggtcctcgaacaccgcaaccaagaagagacctggcagaaggcccgc
gaaggttacgaggcccagctttagcgagtaaggtcttgtaagtaacttgwaactcagcaa
cgaagagaagg
>test_c198
gaagraagaagaagaagaagaagaagaaaagaaaacgcagaagacgctcgtttgaccccg
agaagacaagcaggagtcgcagatacaagtgcctgagaagcagtggccgcatcacagaga
cgctgagagcctcctctgcctgttcagagctcgtctctcgctgcttgtcctcttgccacc
agtcctgctcgccgaaaaacgcatccaccacggacctgcagctcgctcgctcgcaagaag
catcgcccgggaacgagacaccttggtttgcgcgccctcaggtagccttctctagctcct
cgccagcctcgcgttcgtttcggctgggcatataaagaaaaccgacatctcccgaacaga
ggaagacggattgaagaacccagtcctcctctattcacgtcgccctgccatgcacttgtc
aacctcgccagtaaccggcatagtctcgattctgtgagacagcttgcctggttaccttgc
tttctgcgcttgcttgcttgctcacttgttcacttgcatacatacatacacacttacata
cgcctgatagctgccaacaatcagtcacctttgcttttacttcttgtctttygctcttgg
gccgtcatcaggcttcccgcattccacccacgctcgctctgactatcccccycttacgtt
gcggtctcgtgaatatggatggagatctgagcctttctcagtccctcggcgggctacgca
tcgccaatccggacaatgcctctacaaatacctcagagggcccctcgagctcctccctga
aattgtcttccatgggccaagatgctcctggagctctagcttcccctgaacagtcccagc
atggcaatcgattagtagagactggtccaagccccgcgcagcaagcatcagcctcgaatg
caaatctccacgattactcgagaaactcgccgtcgcagctcccgtccaacgtacaactca
acatgtctcatcatcccagccgtcaatcggtctgtcttccgcccaaccaccaaccctctc
cgcgtggtgaaccctaccgccttcgaacggattcatccgtgtctgctacagaatacccgt
ccaggatcgactctcgtggtggttctgcagctctccaggccggcgtccttcctcgagacg
aaggacacaccgatagatcctatgcaccaacaaaggtcttccgtggcggtgctcccttac
cgcctagacagagttcccgcagagctccgagcacatctatacctgctgtctcagcctctt
atggcaacgaaaatgctccccttcatagctcggaggaatggcaggagcgtggagctgcag
tgggcgtgcagcaggagatcgatgcaaatggaaagccagttgcgagatatgtgaaaaagg
gagtcagagattttgtgttcggccgcaccctcggtgagggctcttacagtcaggttgttg
ccgccacggaccgccagaccctcaaggaatatgccatcaagatccttgataaacgacaca
taataaaggagaagaaggtcaaatacgtaaacatcgagaaggatacactgaatcgcctga
ccgatcaccctggagttgtccggctatactacacctttcaggatgagcgatcgttatact
tcgtgctcgatcttgcagggagtggcgaactccttggcgttcttaaacggatgggcacct
ttgatgaagaatgcacaaggttctatggagctcagattttggataccattggatacatgc
accggcgtggagttatccacagagatcttaagccagaaaatgttcttttggacaaccaga
tgcacgtaaagattaccgactttgggacagcgaagatcctcagcatgccttcccccaaag
aaggagggaacgataacggaattccttcaatggatacgccggaggatgagagggcgaggt
ctttcgtcgggacagcagagtatgtcagcccagaacttctaactaacaagagtgcatgca
aggccagtgacctatgggcgtttggctgcatcatattccagcttcttgcaggtagaccgc
ccttcaaggctgccaatgagtacctcacctttcaaaagaattgtcgccctagaatacgag
tttccaaagggattcccacctgccgctcaggacctggtagaaagattgctcgttcatgac
ccaaacacccgactacagatcgagcatatcaaaaaccacgagttctttaatggaattacc
tggggccgcgagctttggaagcaaaagccgcctagactaaagtcatactcaccaccgacg
gagcccatcaagcttaacggtccggatgacgacgacagttttcctcccaatatcaacatg
aaaccttctgcgggattgccgccgtcgtctacaacctcgcagaataggtcttatcctccc
gtgattactgagcttcctccgccttcgcagcttgatattgaatggtcccctgtcctgacc
cgaactaacgagcgtatattaaagctgggaaacttaacggtatccacctcctcggcaccc
cgttctcaaaataaaagcggtaatggagatagcgatacgccgaaaaagttatcccgtttc
tttggcgggtctgccaccaagaagcggcaacgattggtcctagtcacctccgcaggcagg
gtaatcatcgttccggcgggtggcgatgataaacggccaaaaatggacatcatgcttcta
aatccagacacccaatatcgcagcataactgattccaaaggtcattcatcatgggcaata
gatacggttagtagccagaaaccaacaaaagcagcaaccatttgtaagaaagcctttact
gactttgctttctttggctcttcccagcgcgagaagcatcatgtctttgaagagactaaa
ccgagcagtgacgcggctgcctcaaaactcgccacgcaagaatggctggaagtactggac
cgtgcaaaggagttggcctccgtctactccacccccaattcttacacgggtgacgacggg
ttccgagatttgtcttctggcgtatcgagccacgctaacaccctaaaccatgctgatgat
tcccctacgggccaatatccacagtcaagcgggagaaatgctttatccaagccatcgcca
gagggtgactccaaatcaaagaaacgattcagcaggagacactctaggaacggcctctcc
gccgtcttctgatctcacttctcactctcttttgctttcctgcatgcatgcattatttcc
tatgttttatttgtcgatactttccagcttccaccttcgacaccaatcgcaccacaccac
cggcaattaccacctacctacccacgtccttcatcctccattccataaacccctccatca
tttccctacgctctcattctttcttctcccctctgctctatgcgagttccaattcatgtg
gccaattattttgtgctttaaaataaccttttccgtctcctttttccttgatcacataca
ataattgccacccaggctacgattaatgactttttgataccattttactgttaccaagcg
ttctggctgcgactcatccgtccactagaggtagcgtttcaatggtttcctagctattgg
tacgtttttcttttgtactaaataataactctcctcttctttttccccttcccccccccc
cctactttactattaatcactttcttcgccccaacttctcacttttcaattgtctcatcc
tactatgcgtttctattactatataatacttatt
>test_c199
gtttaacaaagggaaacggaagaatttacaaatagccacttgtgtcagggtcttgtggta
agatgctaactcgagggaggtgggggcggcgcgagcttgttcctatgaatgaatccttga
gatgtgatttagtaaaattctttgctgtgttgctgtgatttctgttccaaaaaggcaatt
gagagggaagctttggtgatatgcatgagctccaagatgtgtcttgattatgatcaaaca
tatatgttggaagctgagggataaaggggtatatatgtgtattttggtgtatttgttcaa
gtgctggatgggataaagccgatgtatgtatattcttccccaatagtgctgagatgctga
gttgggatgaatgtcctaccatgggcgtctgagatctggacattggtgtctgcgctcttg
aaatccgtcctcgatctccgtctccatagatcatctcaagaaagtggtctgcagcataaa
tctgggcttctgacggatctgacgctgcgacggaatcgaggagaggattctctgcttcat
cgtccggaacttgtatggttttttcgagagacctaaagataatatcaagagacatctgtg
ttatacctcgttgcgtcttggatcctaggatcgtgtggctctatataggcatgccatcaa
tatcataatcactagttcaggaacctgttgcagcctaccttcccaccttcct
>test_c200
tttttacttttttagttttacccgttttatttacttaaccggtactaacttacctagtag
acaaaacatatcatcgtatttgtcaatgaacgcgaatcagccgaagaggttgctggcttc
ctggcttcaaaaggaattgacgctgttgccctgacccgtgacacttcggagaaacgacaa
gctgagatcctcaatgaatttactcaggcaaagccacagctctctgaagaagacaagaaa
ttgcttatgaagagcaagcaacttgactcaggctcaatacccttcctgcgaaatgacgag
cccaaaaagcccaactcaacaaagtcactggacaacactaaagtccttgtcattactgac
ttgggatccagaggaatcgatactgtagctgttcgaaacgtcatcttgtacgatgttcct
cactcgactatcgacttcattcatcgtctgggtcgtttgggtcgcatgggcagaagagga
cgaggtattgttcttgtcaacaagaaagaccgaaaggacgtcgtcaagggtgtccgtgaa
gcaatgtttaggggacaagcactgatctaacactcatctccccatttccaccatctctct
ttccatacatgcatttgtctccttatataccgttctgtattatataccatctacattgca
ttgaattcccggcgccggttaaaattgcatgatagtgggtaactgattggaagcaatatg
aatgcaggttggaaatagttatagaaatacaataaaattatgacctacc
>test_c201
cactagttacgtcaaccaaagccaagaatacccatagtaaataaacaaaggatattatat
tcctacttctccacacgtttttgctcatcatctaaaaagaatcaacctcttttggctcac
ccatatcttaaagcttccatgttccatcattgacatagacccgcgataactacagccatg
tccacgacgccatacgatgaagacgtatttggccccctcgactttccagcagacgagcaa
atcacaatcgatgacattaaaccgccaccactatcaactctgaagcaccgtcctgatcca
tcatccctaggccttctcgaccggctacctctcgagattttatatcaagtcttgcatcta
ttagatctttggtctctatcttgtctttcgcgtacttctcgacaaggcagagttatagag
tcactactaccaccataccgtgatcttataaaatatataccagataccctgatggtcctt
agaaaatctaatctacttcgctattattcggcagatagactatacgctgtcttgcggtct
aaagcttgcgtctcgtgtggagagtttggtacctttttattcctcccaaccggagagcga
tgctgccatatatgtgtggccgagaaccaatccttctgggtagtctctctttcaatagct
cagggagtctacggactcacgatgcgtgatcttaacaagcttcctgtgatgaaaggtatt
cccggtacctacaaacaccaggaggtcaaagaataccgacggccgatgctcgtccctgtc
aaaggcgcggcacgacttgccgagaataatggcacgatgcctgacttacatcctgtattt
gttatggtgtggcggggtctatcacgacccagataatgagctggatgaacacggccagaa
ggaatccattgaaggtaggccggttacgttggaagagtggcccagcgacatttatgggat
tccgagcgaacaaggccccatgataaacaggtccgtatggaacgagtctagtcggccggc
caatggcttctcgcaatggctgccctcgccgcccttgctacctgaggaggaggacggctt
tgacctggatggagagcccacaccggattgggagggcgaaatacggaatgaattctgcgg
catggcatcaatacgatttccatatttactgccagacgatacccttgagcttggcctaat
gtgtaagcgatgcaaggcgtcgaaaccatatctcatgttaaagagtgagcttccagcaca
cgctatggagtgttaccattggagacaaagcctttccacccgggattgacgacttgtgat
ttggtttatctttgtacggagcaagcgtatattacgacgaagcattatctttctgtttcc
cttcacttgaatctcatatgtatgagccagatataacatactgataaacagacaatctaa
atccactaattacagcttgatactctccaagtttaataaacatctactgacggtgtttcc
tcgaccgtttccaattatcaacaccacggtgatgccatacacgagccacggccatgcaga
cattactcttcaactttctctttctagcgctggagacgaatcggtattgaatgcccttcc
cacggataaagacaggctgaaggtattgttcctcgtgattgggtgtccgaaatctcagag
tcggctgaaaatactactttgtgtggatgttcgcccgaatcgctctaaacaacgccaatt
ctgatagggaagaaaactgcatgagaatctctctcgggccgctggcaaatagctcggatg
ccagtgctattgagtcccatgagttgaaaccctgcaggaatgcctttgtatgtcctggta
acggcattcaacagtatcgccactgccatgagtagcgcgagggtgagagtaaagatgctc
ccgcagagagaatatcctcaggataatccaacccgcggagacgcacaccatctggaccag
gtccagatgtgctagactgaacaaggacgatgctctgagatataagccagtgtaagagga
ttgacatgcacgtcagcggaatcgaataagaggaaatatgatgacctctgcagacctaca
ggcgaagacacccatagcggcttctcgccatcttcacgtaaaaacctcacccactcctca
gcgactggctggcgagtgaggatgtcgttgtagaggaggcaaagaaaactgtacgaaaac
ccgggggaaattgtactaacgtaagtattgtttggtattaaaagtccctaactagtcttc
cttcttagtagkaagcccatggcccatcaaggggaggccttgccgcccagccgcttctga
cacgctggagaccgaagtacaagatgcctacagcacctcctcgtactttctacgagtcg
>test_c202
ggacttttactctacgtttttccctcttcgcctgacgcggtctgggttgtctcatggagg
tacttgaccccgtccagtgacagggcctgccatgccctcgtaatcccttggcctctccgt
cccatctgataagaaaaagaaaaagaaaaacgcccaaagagagtcttcgtccgcattggt
cccgctatgtcacctatccgttcccaaagaaaagggttcctcaccccgagaatgtgcctg
gaaaccctgttagagagaccgccaacatgtattcgtccaaatttctccacccgaatgcga
ggagacattctcagctctttattttcgtaggctttttcctagtgggatatgactgtatac
atgtcatcgactcagtgccaaatcatctcacctccgaagccctgatggactacgtggact
cggttgaaatatatcctccacctactttcttcccatcacttcgttgtacctacaatcctt
cggggaacccggaccatttgtgattgatgagaatagtgtagcacctgtataagcctcgct
ctctccatctttctaaatggctgtggaagagaagaattcccctacgggggcagccatgac
aaatactggcatcctaggcccgtcatcacagcagagtcagccagaggtatggttgtccca
atcacccatagtctatat
>test_c203
actactacttaccttacttaacaagccaagcctgtcgtctacctggtcaacctgtcagag
aaggactacgtccgcaagaagaacaagcatctccccaagatcgccgagtgggtcaaggag
catgctgagggtgaccctatcattcctctctccatctgctacgaggagcgtctcagccgc
ttcgagacggaggctgaggccctcgaggagcagaagaacgttggtgccgactctgcactc
cccaagattatcctgcagatgcgcaaggcgcttcagctcggcagcttcttcaccactggt
cctgatgaggtccgtcaatggacgatccgcaacggcaccaaggcgccgcaagcggctggt
gtcattcacggagacttcgagaaaacctttatccaggctatcgtgtacaacttcaacgcg
attaaggagcttggtgacgagtctgaggtcaaggccaagggtaaggtcatgaccaagggc
aaggactacaccgtagaggacggcgacatcatgctgatcaaggctggtgcggccaagggt
tagactcagcagtggcccggtagatgccattgcttgatgattttagatgatgcaaaagtt
gtctatg
>test_c204
ttcaatgccattgtaagtgtggtccacctcctggcgctgcctgttgctcatgcgccttgt
agtcacaggcattgacaaagatagaatgtcaatcaatatgataaacgctatatgttctcg
atcaatcaaagcattccctagctctgcccgtatataatatagtacactcctaatatatat
tattattggagccggcatttgaccagcgtctcggataaccataggatgagctgcttccgc
cacctgccgccacctccttcatcattccgcttaggcaccattcagccgatcggttcccat
tcctgtatagataaatagccgtagtatagcagtctgtctagctagccatcatcatttatc
attcctacacctatttatctacctttcctgtgcaagtgaaggttctaccgccgctgctcc
aacgtggccattgatgccgctcccattggtatatatgcgtattgttgttggttcggtggt
gttatactccctaatagcatctgcggcagattcgttaatacgagtagtagggggtggtcc
actatggtggtactatatgcggctggcgtttctcaagccgatcgagctgcagcttaaact
tgcgttctaggatgtctgaaaaccggttgagagggctttcattgtcactaggtacggcca
agtcatcgtgtagcggtgatgttcttatgcgcattgtagcctctagggcagtctgctcga
gctgctgctgtactggaatcgggtgtgcttccacatccacggctgctccgacggttgttc
ggaatgctcctgtgatgatttgggctgcgcgcctctgaatccttttgatggcgcttatca
tgctgctgccacgaatcgagtgaccagtgccagggatatgccatgcagaacacccatata
gcatctggggtataatcattgctctatacaccctccggagatttactgccccgttcccca
cgttgatgacactaggtgataggatatggcgatgaaatggttactccagggctcttggat
tgctaggatatcgtattccaggattctagggtcttggaataaataggcgaggacgacatc
ccttgatttctgaacgttgtactgtaagattcgtggttcccagtgtcttatcataggtac
aggcctgcatcggggctatctgttggatatcggctcctgattgcttgattccttggtata
cggcgcggagagcagctacgggttctgtgcaaacggggcgtccattcgggggtggagcgc
cccatcttgttttctcgagacgcaccctcaggcttctttcaatgtattctaacctaactc
ttaaacttagatgcttgcgcagcgccgaggccaccgggaagtctttgccacaatacatgc
atatcttcatacaatgggcgattgttagtttggcgtgtcgtgtaggccagttgtcgtata
tttcctggtgttctaggcatctgcatgccttgtagatatttcctcgggccatctgggtgt
ttgttgccatggatgtgggagcggacactacggttccagagtcgtttggccagcccacgg
tgacgttcgctaagttggccagccattcatctgcgtcaggtatgtcgaattccccgtgca
tatcttctagggcgtatataggctactgggctggagttgcttcggctggcgcaggctcag
tggtctccacgtcggtgacattctccgtcaccataactgtctcctgggattgcgctgttg
ctagtatttctgggccgcttgtaggctgctgtggtgtgccttctctttgtgatagggtta
gggttagggttagggttagggttagggttagggttaggggttagggttagggttagggtt
agggttagggttagggttagggttagggttagggttagggtttagggttagggttagggt
tagggttagggttagggttagggttagggttagggttagggttaggtcgt
>test_c205
gaaaaatatgcagtaccaggaggaagtgaacgaactgaaggcaataatagaagacctcga
aagtttgaaggaactaaatagatgagcttgagatcaatcacattgaatctgagaaacagc
tccaagaagagatcgattttcgggagggtatataccatgaacaaaaaccgaaagatctca
caacaagatgctgtcattgaagatcttgaatataccctttcgaagttccgtgagctggtc
tcgaccctgcagaatgacctagaagacatgcgagcctcgcagcaaatcacagagactgag
gctacagatctaactgtacgttcaagagcaatgatggatctgaacatgaagctccaagct
tcagctgcaaaagcccaggtcaagtctattgacttagagctaggtcggatggaagcagag
gagtctgccagccacttgtctattgtcaagctttacctgcctgactattacgagagtgaa
cggaatccaattcttgcactcctccgttttaagcgtgtaggatttaaagcctcagtaatg
ggtaacaccgtaagggaacgtctggccgacccgtcaattcgcttccctgagctaagtatt
ggtattttcttggtcctttacgttaggttactttcgtttagttttaaacttttta
>test_c206
ctacgggctatatttcaatggtcggagaagcaattcgtcaactcttcccggaccccgaag
cgaatgattattccataaggaaccttctcatcaaatcacctcttctgttgaagcgggaac
gagaagcagaaataatcactgcccttaaaccwgttaaagtcactgatctggttgactctg
aatggtattcatttacaattatgtcgcatgatgaagagcggactaggaacgaaaacactg
accagggagaggtgagggctggcccggaaaaccctcctaaagaatatgaaattcggacgc
atagccgacccatcgacaccgctttgtgctacaaaatggtagagagggctgggtttaact
acggaccccatttcaggcgcttccaggatataactgtccatccgacacaaaacagagctt
ctgcaaacgttcttgagtttaaggagaagattgttagccggtatgcccttcatccagcca
ctatggaccatgctctccaattgttcccaatagccgtggccaagggcctccctcgtcttt
tacatatcctagttcccgcatccctgggaaagatttatgtgcgaggaagctcatctcaac
tcagcgttgaaacagcgtacacttataaacaaaagggagcttgggttggacaagccacaa
tgatagaacacgacaaacttgttcttttcttttcgaa
>test_c207
agaatcggactgcttgatgctggctgctggatcaactactgttacccgcctgccatggct
gctgtcgtgtaagccagctatccaactcgactgttggatgccttgcctggaggccggtta
gatgtaggtcattggtaaacggtgcttttttctttttctttgtggttagaggttagatca
aagagaggtagaaccaagcaggcataactgttaaatttctctgctgtcatgccagacatg
ctggtgaggaggagcatgatatacagggctatcagccgagctgcctaccaaccgatatag
gccggagtagtaataacggcctgcctgtagagatccgtacaccaggctgtgacctcatcg
cacttctgcgagcaaggcaagacggcttcaccgtcatcttcgggggactctttgggcagg
ctgaagtgaacagcggctgcagaaatgacatcagagcagactggggccctatgtgtacgg
actgacggctgtacatcggagcgtaagcgtctccttgacatatctggctcccatctggct
tctccagcaaggattgacgttgtcttccttcttccatcgtcctctgtccttttcttctcg
cggcctgggtcagaaatgagcttgctaaggcttcggaccgagcccgctcaaccggtcaac
cggtcaacatagggtgctctggctgcgtaatggtccagtctgacaccctctctcgagcag
taaagaggccccccccatggcgacgagcgacggccgtatcgcctgccagcacagtcaatg
gcccttctttcgtctctcgaacagcttgaagactgccccgtaagtcgttgagaaatccgt
ccctgcagcagctccttaaccagtttatcgtgccgaagccgaggttcccgctccgccgcc
ggctcgactgcctcccttccgccctccggctggtctctgtgacatcgctctgtcctcgct
cactgctgctgttaaagaaagggccttaatattaatatctcgtcaaagctgatagagagc
agccgtcctgtggctgagctgactaacttaaaggccgccgtctctcttatcttgctgttc
tctctccaccg
>test_c208
ctagtccaaccaacatccggttgctaaatataaccctctgaagcgaacacaccggcaaca
accacgctatacctgagagttgacagcaggctgacgatatttgattcttgttctagcgct
accacgaagagatttccgggccccattctgatggcgaaagccaggcgccccggagtcgtc
gcggagagtcgtcaagctctgtagatacacccggtgctctcagcaccagcaccagcacca
gcaccagcagcaacaacggcgttaaccgctccgtccccgcctgccaccgcttccgccgtt
tcctcgcgcaagatatccaggcgacgggtttgatttccgcaggcccgtcatgtcgaccgg
cgtgccaacccgatcacagacgcttcggccttccctgcaagaagatgttatcgatttaac
ccaggactcggacacaatattacagcctgccctaacgccggggcgcaagaagtagaacct
gtgctgaatagagcaacacgcggtcctcggttcggacgaaatatcatggttgatgtagtg
gatttggaagacgacagtgcgtctgagcaccagccgcaagagcaccagcagcaccagcga
catcgacaacgacaccagccacggcaaccatcgagcccggaggtacaattccttggatcg
ttagtgaggtcaggcgcawcacagaacaacagaccggagcggtagcaatactccgcagtc
gctgtttgcaagacgctctaatatatcgaccaatgttcagagggttacagcggccacctc
taaaccgggacgaagcattacgccgtgaactgtccgtacgcacaagaggcatgtgggccg
gtcgaccaccaagccctgtatttccagttttagaatggttctctaacagcatagacctga
cttcggaactcgatccctttgccatccagctggattatagcacaacgggatttgttggcg
gcggcagtgctcctagaacagaaccttcgtatgagccacccccgccgcctcctgatggat
tcacaaggacagtcacagaggataaggaagctgtctgtccaaattgtgagcgtgagctcg
ggactggggatgagctcgggaaacagatatgggtttccagggcctgcggacatgtgagtg
gcctatgctcttatagagacctcctacttaccaacatatactaatattatgttttacagg
tttactgtggtacatgtgmccaaaatagagctgcctcgtctcgagcaaagaagcctgacc
cacccccggactacaaaaaccaaaccgtttgcgaaatgcgttgtcgctgactgcggaaaa
tccgtcagccagcccaaggcaatgttacaaatttatctttagtcaccttcggtcattacg
agtcccgaccatttctctactttttcctctttgttgattcgcctttttcgaggtgacggc
gtttagtagaatgtgcataggggggtacggccttttcatttcaatacccaacatctcatg
gttcaggtgcattcatcttcagtctttttcttaagcggtatatacatacatttctttcga
tatttcctcctacggggattttctttagtctgctactgctctgatcggcatgtaatttta
ttgcaatattaccaggaaaaagtaactggttgggatggaggacctgtatctaagaatata
tccctagtaatcatatacaactcccgagtatgatgcaat
>test_c209
gacggataaccagtcagatattctcgaggcgcaagcggaaatgatgcgaggagaaacacc
acrgaagcaagagtccagaggtcaagcataaatctcatgtcaggaagcccggcgttgaga
gggaaaaagcgtggtcagcctgattcaagggaccaaatgtcaccagtccggaaaaagagc
gcccaacaccaacctgacttccggtctagcttgacatcacccacaaaattaacgcctggc
cacgacatggtaccagttgagcaggaggatgagcctttgaagctaattgataacgaaaga
gaaataatactagagcttgaggaggatctacgttgggagaagctaatgcgaagacgggca
gaggatatgattgacttcttgaagctggaatgtcaatttaaaaggtgctcttgcaggatt
gcggaacgacaaggggttaaatatgtgcacgacttgggttgggaaaagataagtcctgct
gagaatcaacagaaaaaggcagttgcaaatatacccagtccatcgcctgccaggaagccg
tcgccgcagttacagatagctcaacgatctcccactccagaggatgataacgttgactgt
cctgaacctgacccagcaagcgatggttcccccgttgaacctgatgttgtcttctgtcca
gataccgggactttcaaaacagttccgtccccagtacgcaaagcagagacaatgcgacgt
gaacagccaaataatcgtcctccagtaaatcatgcagatccacctccgaatctaaggcga
tcgcttcgtgacgaacccattccggctccaaacctgggagaaccaaagaagagaaatcaa
gagccaccatcagttgcggcattagagacctctcataatcaacctccatcttcacgatcg
cgtatccaagagcagcctgctgatacaaaccctcggaaacgctacgtgacgcctctcccc
ttggaacaacgccagcgtcaaaacaataccacagctgaggttgaaacaattacaaccaca
aagacggtcccgctcaattccgaaaaaccgtcaaccgatttatctgcaaaacttcccggt
actcccattagtcgtgaagaggccctggctcagattcgagcacgacgtggccgtacacaa
agcgcccttaaacggtctgccagcgcaaacgatgcgagccatcgtccccgtgtcgtcagt
ggagcctcaacgcccagcaatggagtaagaagcctatcaagagctgaaggtacggtcaac
cgtgccaaacctggccgccgtgggctttctgctgccggccatggatactagagtttagta
tccaaaggcgttagtagcctttggagtccaatttctttatatctcgagggttttatccga
atttttatcccctgtccatgctcccgcattgcagcaagtgcattatattagaaccccttt
taatggtttagttttttatgtctttccacctcactcatagcgttgcattcataattcatt
ttaccccttttacgatgcatatgccatgacctaacttgttccaactattttcgagcccgt
tcttcttatctagcgttctatctcgccggacaaaattggagttataggagtatataggcc
ttgatagattagtttttcttaaatctatcctatagtcaatatgttatttcatatctctgc
gataacttcaccattttggtcaacattaaggctacatgaaaggagtatataacaagggat
atgctctgaaagtaatagttgatatgcatcataagtaaatataccaaactatacaagact
ttccacctagttatatgattcttacaccacagcattggatatgagatccctcaacctgcg
ccttccgcccccaccatacattcactagctctacaacgaagactttatcggcatgactcc
aggcatcaaggcccatgttagttatatccgaggaagtgattgtgataacgccttcttctt
cgtctggcgtacgcaagagcggctgatcatcatgttcgcctacaagcgtagaagagttct
gctcatcatcctcatgctcttcgccctcattgtcgcggtagcggcgaagtgaggacgttt
cgctctggttgctgaggtcgggagactcgtccaagtcttcttcagtctggcgagtgatga
tgtcgaataagatagtgaatatgtgggtggtcaatcgtctgaagtaagttattaaagcta
tttcctgagacgtattattggcatctggaatgaccattgaccctcgacggcgaagcgaat
tcgggtttgaatggtcgtctacaacctccgtgtcgtcactggatatctggagaagttctg
catcttgttctgcctcttcatcggatggtcctgcgccttttcaccagcagatgcccacca
tatgaaagatgtatatgct
>test_c210
accaaagccacgtctagtacggatgctgcaaagagacgtatcggggcgccgggttcacct
gctgttaccagacgggctgccggagctcctacgctggatgaaggggcagagaatgacaag
atggctgaattggaatcccaacttgccgccagtgaggcgaagcttactgaagctcaagac
aagatctcagaacttgaaaaatccggtgaagacagctccaaacacgaggagttggcggag
tcttacttccaggagatcaagaccttgcagggtaaactgaaggaagcggaagccaagtac
caggaggcagttgagcgatctgtgaaagaattggaagaagctaagcgtaaggctgctgat
ttgggggagtctaagagcaccgaagcacttaacctgcaacgcgaggagcacgaggccgcc
gttcaaagtctagaggccgaacttgctaccaaacataaagctatctctgagttaactagt
aaggttgacgccctgaataaggatctagatgaggcaaccaaaaatgttgagcaactgaag
gaggccgagagggaagccaccgaggctcttcagctgaaagtaaacactctggaagaacag
ttgaactctagtaagaaagaattagagtctgctcaagaatcgtctacccaaagcgctgct
gccctagaagaaaaggtttccagtcttgagaagcagctggagaaagctcgatcagaggcc
gaaaaagggtccgctgattcaaccaaagcatcacttgagaaagaggaagaaatcaagaaa
ctgaattcagaaattcagtccctacaagatgacattaccaagtctcaagaggccaaagct
gatgaactcgagaaacagaaagctcaattgacagctgagcatggccgtgctctggctgag
atggtagcaggtcatgacgctgctcttgcaaaactggctgctgagcataacacagagaga
agtgaggcggagacagaaataaaagcggcaaagtcagcttcggagcaggagatcaagagc
ttgacagagaaacacgaagcggctattgcggagatcaacaagatggtaggaaaaactaac
tgctagaaaatactagcctcagcagcaaagtcgaaagttctcaatcatctttcgatactg
agattcaaagcctcaaggctcaactttctaaagctgaagaagcccttgccaatgagaagg
ttaatgccgagaaacggagtgctgatgagagggcagcatccgctgagattgattccctca
aaaccaccatccagggtcttgaagcggagcttgcacagcagaagtctgttattgagactt
tgacggcgggtgttgaggctgaaaaggctcaagttgcagttttgcagaaagctcttgaag
catttgaagccgatagcaagaacaaagacgaacacaatgtcaacatgaacaagaagctca
gcaccgagatcgagaacttgaataagtcactagaagaaaagactcaagaaattaattctg
ccaaagagcagcactctgaggctctcgaggccatgaaaacgtcccatgctgctgacattg
ccaaacatgaatcggagacagttgcattacaagaaaagctcaagacattacaagaggaac
aagagaccctccggacagcaaaggaagaggctgaagccgcgcataaagctaagattgagg
cactccaaactgaccatgctcaacagatcgaagagcattccgccaaatttgcagctttat
ctgaatcacataaagcaaacgagtcttcgactaaagagctcgaggattcccacgcaaagc
taaaggaagagtttgagaaaactttggcaaagaccaaggaagatttagaatctacccact
caaagggagttgaggagcttctggctgctcacgaagagaaacttaacaacctaagatctg
aatatgaagccagttctgcggagaaactttctgccgcagagaagaatcactcagagattg
ttgctaagcttcaagcggaccttgaaaaggctaaggaggctgctgctgacactacttccc
ttgattctttgaaggcagaaatggaggagttgaaagctagccacgcttcacaggtggaaa
cccttgcgaaggaaaaagcagagctggaggcacgtattgatgctgcaggaaactctgcca
aagatgcggaagcagctcgagaggagttgattgctaagcatgctgaagaactcaaggcag
ctcaaaccgacgccacgaagaatagtgatgctcatgctgctgcgttgaaagaaatcaacc
agcttaaagatgcagcttctgaggcgcaggccaattcccaagaggtagagtaaaaaatta
cttccctaacttkwgwgcgatatggccgctttaaagtgagaagaatatggagatggtaga
gaagattcaggaactacgaagcgt
>test_c211
gcagcaacagcagcaacatcatccaatgagcgttaccagtattcttgactctgggccrcm
ataactcggttatgtcagaagagaaacgaaatgaactgctagatctaatgcagacgaggt
tcaatgaatccggcagtggctcactgaagagccgcaaggagacgttcatggagggcaata
tggatgcagacaaccatatactcagtctgcgcatgatgcagacatatatcagctcttact
ggtatcattgccatgcacaactgcctatcctgcacaaacacacctttacaccagataaaa
cacctaatctcctactcttcgctgtaatggcccttggagctgttactttggataacaacc
gtggtcagcaatttactgatacggcgtcagagctggcaaacttcatctgcgttcatctgc
gatgggaattattcatggatcccgatttcaggccaccggcaaaactctgggtctttcaaa
cactgctacttcttgagacatatgagaagatgtactctacacgagagctacatgaacgag
cacacatccaccatgacaccacactaacactgatgcgccgtggtagctccctaataggcc
ggacagccttcaactcgcctccgtctccgtcggacaaccgacagcgcccaggagtcccct
catcctccggcagctctgagccagtccactttgacgaatcatggctgcgctggataaagt
cggaggggacccgaagagttgcatttgctgcgtttgtcttggattcgacccatgccacta
tgttcggacactcggtgaagatggccgcccacgaaatgaggctgccgctgccctgtgacg
agagtctctggtctgctccttgtcctgcagaagcggccaaggtacagctacgtctcaatt
ccagcgggttcaaaccaacaatgttccttgaaggactgaagaagacattgacgggccaga
cggtgcgaactaatgcctttggtcgcacaatcattatggctgggcttctgagtgtaagct
ggcacatgaaccagcgagatctacaagttaattccttgggtgtctctcaagtacccggct
tcagagacaagtggagatcctccatgctccgagcatttgacaactggaagcgagattttg
atgaatctctagccaacgaccccagcccatctaccggcagctattcatcgtccggtgggt
accagcaacggcagcagaacctgtttgaagaagacgtcttttccgagacgagaaacgtcc
tccaccatcttgctcatatggcttctcatgtcgacgtagtggactgccagatatttgctg
gagccgcccggctgctcggacgagccatcacacctagagacttcagctgtgcaaaagaga
aaatggtcgaacgatgggccaacaaggactcagctagagacgctactttctttgcattga
aattcttgtcacaggtcctgctgcggaataaccattcaaggccagaccatcaagtgaccg
gatcgagcatgaacgtacaagattactgcgcgagagaggactttatcatgagccggccgt
gggtactctacctttgctgccttggtcgtctggtcatatggctttgcactggacggtccc
atccgcccatcaccgcctgaactgaccacgcccgagcagcaacgacatgacatgtacgtc
ttcctcgaacgagtgggcggtgtccatcaccctaacgaccttgagaagatccgagatcga
aatcggtgtatgggacttctcatggtttttgcgggcagactttctcaacaccagatggga
gctgctccacgaagcagccaacctcctaggaagctgtatcgaaaagctcaagggctcttc
tatcaccatcgccccaagctcataaacaacaatctatctatatatctacctacctacatc
tacattatatctacggacgcctggtctggtctgatatttgcaaccgcaaaagtcatcacc
tttcacctacatccgcttcacaccgccgccacttcat
>test_c212
caattcaacgacctacaacccmacaatagaacaataacaagacaatacaaaccgggtaga
ctacctacttgcattggctattgttttgactatcgtcatctctatagtccttacccaagc
ctggcagatacgccagggaggcctatttttccacttcatcaaaatttatctggtcatcgc
gatttcaatatttatcctgcttgctcttccgggactacgtctacgtatccatcactacat
attagctattctcctcatgcctgggactgctatacctactcgaccctctattatatacca
gggccttctcctcggcctcttcgttcatggtgttggaagatggggttttgcatccataat
tgaaacccccgatgcactaggggagattccgggcgttggtacttggtggggtgcgtacct
cccmaacatcaccaactcatccgctacagtctctcttgcttcgccatacgaaagtcacta
tttccccggcaatggcaatattacattcaagctatgggatcggaagctaatgaaagagct
aaatgttgacggtgttagtgttcttattaatgatgtcgaacgctggcgtggatatgtgga
tgaaaccaaaaaaggaatattcacatggcagcgtcgcggtcgtcagggcctaagtactag
ggatctcaacaccctgtctacactcgcacagtctccgtcgagaaattaccatgacaatga
tgataatgacgacgacgataatgacgatgaaatatatttcccaccccaggacttattctt
ccggtttgcgtttttgcgtggctcgaccgcggggctatacggtggtgttggtgtttggtt
aaagaatgggacttgggtgcccccaccctcaccaagaacatgagcatagaggatgttatt
caactatctcgagatgattatatttggcgtttctgggccgctgaatcgcttgctagaccc
cttcttggaccattagatttttgtttgatattgattttgtttatttggggttatgggtag
ctagattagaacttgaagttggtaaatggtacatcttgaaccagagagaattgctatagt
tagctgctccttcctgtttcaactggaatgggcatgaatacaagtcctttaacttatgtt
ttgttagctcaccttagaaagtcagaataaagtgatgattaataagccaaacttaaacct
tattctgacgtccatggacggatcgaggaagggcgttacattcccccgctgtcagcatat
ctgcaatgtcagcactttgagaactgctaacacctcccatagtgatgtactatgacaatg
cataaggtttacttggcatctcgatccctcgatccgctatacccgtgttcactcgtgaca
aaaatgagcatccagggatgttttctcaggacagtcttctcaaccttgagatacccttat
atcctgcctcaatagcatcaaatgcagctcagtcctatattttcattatactgaaacatt
gggkgccaatgatccaagatgggccaaccgtttacctaccacgaggttcaaactgactcc
gatattgaggattcatttcggatgaaaaggagatcgaatcgaagttcagatcgtcgatgt
tgggcagcactcttcgtgttcttactcggaataacaactctcaatgctatagcagtctgg
aagctatgggatcttagcaaaaccacagcttctcacacacatatggcatcacacactcac
tctccttccacccttcattcatccgtaccgtcatccacggaacccgaaccgataacaaat
tgtggcaagtcgcggacagaagccatctctcgcggttgtgtccttgatatcatggctggg
gcgtggctgccaaaaatatgttacgatgaagagcttgcgctagatgttctttcaaactcg
acagacctagcgaagattggaggagctgggcctctcccttggtgggaagaccataatcat
accattcctatcgctgccgattcgctgaaagatcttgattcactggttgcaaatacctgg
gagccataccactctgcgcactgcttgtacaattggcgcatattaaccaaagcaacgaag
cgcgtgaggtggggagaaaaaggagtatatatccatacgcaggctattaatttcaaccat
gttaatcactgtaacgaagcccttattacccaaccaccagggctagggagaaagacgcag
gttgaatttgggcttgggamatagtagttcgcttggataaggattgaactctcaatgttt
gacttcgttgtttccactcctaacaattccgtgatgtaaagtatctccctgcttaattca
gagtttacagaacgcaaatacaaaattatgacttctaatcccatgggatacgcagtgtat
gataaattcccgggggtggaaaggtcgttaagcaatagattccgaggtaatctctagtcg
atacgatcttggcttccttatatagattctcgataactcgaaaataaaggtattgataga
ctggcagttataagtactagacagccaaaaagacttatacagttaggggagattgatgtg
gacttataattctttaatttagcggctatattgtctaaccttatgtcaacactgatgtga
aatttcttgatatgccatgttagccctcgcaggcctaacatacaagaccaaaattaccct
atactgcagtctacgcattctgcacgtcatttccgtaatcttcatcgtcc
>test_c213
atcgccgtgcctgggctacgtctcggcgatagctcaacattcagctccggcccaggaaca
tacgtccgcgactcctctatctgcgcctccatacccggcccagtaatcctcaaaaaccga
cgataagggaacagatccaaagcgcaagccccgcaagatcctcacagtatcccgctctcc
gcaaacagatacccccaactccacacaaaaccaacagcaaaccaagtcccctctaaaatt
caacactctaccagccgtcgactccattgtcctcgcccgcgtaactcgcgtccagaagcg
ccaggcaacagtctcaatactcatggtcgtagatgaccaaaacaacgacctcatcgacac
caacatgcgcacaatcctctcttcggctcccatcatcaccaccgcaggcacagatagtac
gagcacaagcaacactgcagacgatctccggttccaagcaattatccgcaaagaagatgt
tcgtgcggtcgaaaaggaccgcgttgtaatggaggatatgtttagggtgggagatattgt
gcgcgcatacgtgatttcagtgggtgatcagagctcatattattgttcgactgcacggaa
tgagcttggagtcgttatggcgaggagcgagggaggtaatatgatgttccccgttagttg
gaaggagatgagagatcctattacggggatcggtgaggcgaggaaggttgcgaaaccgtt
ttgagcaggcaatggaagttattgataagatggtttaatgactgatagggatgagccagg
taggcatttgatatgaaccagtcgataaaatgtatatgatgcccgggatgtggagcggta
gcctactacattacctgaaatgacaggttgaagatacccactattcccgcaagctcctgt
gaaggagatcgagagggcaagccaaggccatgctgggctacggtaataaccttagcactt
cgtggaggtacccattaaccaaacgggagcaaactacgggcctaatcaaatatttacgat
aacaagtggctcaggaccaatgatataatcatcgtggatctattcaacgctttactttta
atgctcgtgtacatgcaatatcctttttcctcttccccctatcttttcaacgtcttctgc
ttctcagcatctttaaccaacttcttcccagccactaccaatccctttctactcctaaca
ctatccatatacctcttggccacattctccttatccgccaactcacctaaatcttcaagc
tcctcttccgtagcaggaacccagaacggatcctggtcaagcatttcaaatccagtaaat
atcagctgtggagacgcagcgccagacgtccgctttcggatctcatctgagaatccaaag
gattcagctactggtagaagggataaaattgtgaagaaggacgttccttctttcatggtt
tctgataggattcgtccacgtcttctggtcaccacggcgtatacgcggcccaacacctca
gctaagagaaagttagttaacctgttgccaccacttacgaagttttgggcagaaatcact
tactcgtagcttggatctcgcagctgtacattgcgagcataattcgagggctccaatcaa
ggaagccctgccatacggcgtcwcgtactagccttatcacttctcctgtcaagcgagtgt
gttcttcatctccaatctcctcgagtgtaacatcttcgataaacactgccacaccctgca
caggttctcgacagagtgggccttgagatgtagcgagttgaaacgcatatgatatcttat
ccgagaacaatgcagaatctcgaaccgacttgttatttgaaccgtctgaaaacctggatc
atgttagtccaattgcagtaatattgagggtgaagggggttcacatacaatctttcgtag
cgtccagtaggggtagtatcaaaaagaatgttagcccctattttcttagggccaaattcc
agtatctttgccagtgcatttccccaaacctctttatcttcctttactgcgctgaagcaa
gtttctaattctttcttgaagtcttcagcagagagtgtggtgcgactagaagtggctccc
tcctctctgtcttcatgtggactatctgtctcaggggtatcatcatccgattccttcgta
gcgtccgttgataagtgtcttcgacgtccatatatccgtttaatagtctctgcttgtttg
agaagaaactctgagatagatctaggaagtggccgtactcgaatttggaatttgagttgc
ttagatccggatgtagcaataactgttcctcgcggtaggtctgggttcttaggagggttc
atttcagcagcgctgataatggtttcccggtacggcactatggattctccagcttgtatt
tcgcatttggcgaatctctcacgaaggtcctttaaacaccgttcgagatgtaattctcct
gcagtgagaataacgtgctctccactgggtagaacctcatactgtgcacatgggtcactc
cgttcaagcatctttagtccattaatcatcttattcaaatctgcggggttcacaggctcc
aaagcaactcggacaataggcggatggcttaaagatactccagcaagattcaccgctcca
tctatttggctgcaaagggtgccagttttcataatgtgtccttcaagtccagcaataccc
aaagaccactcctgcactgacactttccaagttctctagagctcgtcccatgagtaggta
aagtcccttgactgtaactttggtcggttctgggctagcccgtggattcataggtgagaa
tttcggtggtagtacatatattgaatctcccactgagagagtaccagaatatagtcgtgc
aaagccaataagatgctccggactccaccttctcttctactttggcctcgtctaggtgtg
agcctgccaaaagcatttgtgagaccagacacatctccatcattcgcctcactccgaagt
ttggcaaattcttctctc
>test_c214
ggaggtttcattggcaggaggcgactggtcaggttcattttcgtgatgggcactctgtga
tcgattccatccccgagctcctttctcatgggaaccaggctgtgtgatgttattagctaa
gtttccaaccgcatgaactcgaaaggatataacacacgcttggggtccaactgctattca
caggggaaggaatagagcctggacagctgtaaggtggataaccccscggcattgataacc
aatacgcctggttaaaactagccatttcacgcgctgacgcgtaaattattctatttggag
taccgaaccattgtaggtggctatgattgatcataggatattcagtcatttgataataag
gcagtgggttacaagcagggtcgtagtagctagggtaccaaacaagaccagctgtgatat
ttggttcagaaccactatagatatctccttgggcagtgtttggcgtgctgtcactaggta
gtttatcctgctataataagtatagttagcttctatatcaaggcaaggataacaggaagc
ttacctttagcttattaaacttcttctgctttcgctctataaacccttctgcatttctct
gctttctgcttaactttgatttacccgtcatagcgacagaggactgtgtagcaaagcagg
aatgataggaaagccacctttaaaggggggatgaggtggtatatgtgtgaaatgaaaaga
gagtgtgtaggtaaaattgtagatatggtgcctgaagctggataggtctaacagttcacc
tgtggctcacgtggcataagtcctgtggtatgtcctatgtcattccactagtatagtagg
aaatgccgtagtggaccatgcaaacaggaagactctggaaagactttcttctttgtacca
gcacaaagattatgtcataggtgttatagagaatccgtagtttatgaattagccaaaata
gtacttcagcgagacaaaaagagcccgattcctaggtggttttgtccggttggatggcag
atggcgaggataccagaagcgctcatgaaaatttcgctacctctcccggttgacatggta
aacagagctttaagagcaacctgtcatctaagaataaaaccattatagatagtaggcagc
aatactaagccaacagcctcgtatcacgccagctgacctgctcgctgctcctctt
>test_c215
ggaccccaaagggaagactcttttaggtggtgatttttgcggaggtgcccatgatggagg
ctgcccagactttgtagaagtcagccagtcacgtgaatcgtcctgggcatattttaagcg
gacagacgagagccccttgggaagggaggaaagatggaggaagcgaaatagacagaggag
agcatgaggcggcaggatggaggatattgcttaggatgtactactgccttgatggcgtag
gggtccgtctacaagtgatgtattcaaagtctacaaagcctttcacgtacatttgctggg
cgggaagcctggtgcttgatatggccatggtatggccccagaaatggtgttattccggcg
gtcttgaaacatccctgatttaagccctttccctcttatcccagctgctaaaacgagtct
tttctagttgcaacacagccgttgctagcatcgacaatcttttttgagccgcgaacttga
tgtgcccagatgatatcacgtgtatcatttagtcatactatgtccttacataatcaattt
tgtcttgctaaaactgtagcggcagcaaaagacgacaggctgtaaagaccctacctacaa
acgagcagctcatgccgggttgcgacattccgaataagattgacaaggctgtcttccctt
taaatgactgataccgggctttgctcctggaccgagaagaagaatagaccctttggaact
ggcagctaactatcccaggcagctgagcagtctagagccaaagaatagcaatcaactcct
tactcctacacaatggcgatgctccgaataagatatccgtttgctggtaggtttgagatt
ctaccttggctgctgcattttcttctcagttttgtgataattgcggtcatagttgtctga
cctgttttacctataggagcgtttgctgrcaatacttacctactatccgcctacgtgggc
cttctacctcacagcaccccgaaagaaggagaagctccggccccatcacccctacaaatc
aacgataaggtgcttcacgtaataacgttttttctcctctctctcacattctactggatc
ctagacactactcgccgaagaacgcttcatctaacgcttatcatctgcacactggtactc
ggaataggttccgagatagtgcaagctctcgtccctaatggccgttcctttgatcccttt
gatatcctggcgaatgttgtcggaagtcttggtgccatagggctatgtacctggtaccac
aagaggatgcttgaacggaggaggaaggcacggtttggtgcgctggtggggaatacagag
gaggatgtcgaacttggcttggccaatggcacttcagagcaagaaacgggcgttacgaac
gctcaatccctcgaagaggaagttgataactgggacgagaatgctgaagataactgggat
gctgcagatgacgttgaagattctggagccgttgctgcgtctggtgatgattccactggg
gatctcggtgggaaaaactcgactaacggggcaggaaagccggcagagagtgatcacaag
aattgatcctcccgctaacccactttccttgccttactcgaaagctaaccaacctcctct
catgctatggctatgttatatgactttctgttgatatttatggacttgttcggatgggac
taggattttctctctctctctctc
>test_c216
acaagacgacgttaggaataaccctaatactagacctacaatacaaagaagtaggactag
ttaagacgttaggaaggctagacagacaggataccaatgatatcgtccggcccaatgcgc
tgtaaaagagagggcgagctagattgctctgactcttggtcccgaggcgctgatggttca
tgggtcccagataacggcttgctggtgaatatagccgggagaagtcgcaatatcagatcc
tagcatggcaaattaatatattttttacaagcactgaatagactagagtgagtaacttac
ccccagttccctccgggttcttcggtcatccccaaatgtggtgttttccatcttgcctcc
aagcactacagcaaactctagcaaacgaggtaagatttggcgatgtggaaatgggtttgt
gagaacatctttcaaaaaggtgatacaatcaccccagatgtcatccaaaaagtcatcatc
caacgacttggcatacatgacaaggaaagctgcgaggtcggtctctgacaattcagaaga
catggacgatttacggctgggttctagtgcagctgggctagtccggctatatatagcatt
aaagatggcaggaatcgtgaccttgggttttgatccgtccagggtatggagtaggctaaa
tattgctctacttttggcaggttcatccaaagctattgacgtacgccagagtttgatcaa
tgtttcaagacactcgagggcctcagctgcaaacaaatgttcgagtatccttctagccct
gtttctcattctcaatgaggtatactgaaaagacgccacggagtcaagatcacgaggctg
tttacttcggccaccaggaccccatgcccagattgaatagcatagctgcacagcatcctg
gaaacatagaaggactgtgagcctcgtgttgttgctacttgtgggctgggcttgggctcc
ttcagatgcaaacatgctgccaaaaaamccctgcggctgatctggtgatttcacagcagc
cgtgttcacctcttcaacttgaaggcggtcatgagcagttgcaacgcaagtctctaggcc
actcaataaagctatcgtggtatgttcaggcgaacaactaggggatccttccgataattt
ttgaaacataacttgaagttcgttgaatgaagaacttatttccttgcagaagcactccgc
gagcgttaggagtaccttgaaaatggacttatagtataatggtagacattccgcaaggaa
attaacccatttgtcaatgatgggtcgggatatctttgagctgatgccttttagtaggca
atccaagagctttgcaggcggttggggtaatgtttggctctcttggctcttgtcagacct
ctccgcactaaacgacattcgggatatatcaaaagatccctttctctgatgtctgttaga
cgcagcagttgaaagccctatatgatgcgcgtatctcatcttaagaaccggagtcagagc
atcgattatggaagactggtgctctactttcccctcatctaaggctagggatagatgatc
aaggaggtaggaatcgatatctaaagagagcaacttttctgctcctgtactggacagtag
tagacgcagaagggacaaggcttcttttcttatctggttttgttgttcgtgaaggcactc
tggtacacgatggacaccatgaagtgcatggaagcatatctgtgaaatctcggtttggat
ggtgacctctcccttgttttctaacttaatctttagtaatgctgaaactgtacaacgcga
gtagggagcacttaccctctacatcgaatggtacggatttagttcgtgatggctgcgtgg
cagtatttgataatatcaacgaccatccagctgggcttagcacggataacacgtttcgca
ctagctgaagcatataaatgcactggttggcatggctgagtatcattgtttccctgaatt
cgcttgtttcctctgtcgatgtctcctgaaggagatggaagtcgcggaacttcaacaaaa
tgacacgaaataatctgccgtcgccttgttagtttctggtgaccgaggtttgcgctatgg
attttgacttactcatatgtagatggtaaatcgcgaagccaatctctgactgccaaagat
gtatcttctgaaccagatgacagaagacccagaacattaaacagtggctgactcaagag
>test_c217
cgtctggaattgctgctggtgttgtgattcgctatacaggccgctacaaggcgatcacac
tctatgaatacttacaatacgacctttwgccggcggagtcctcattatcacccctcagat
cgccgccatgtctgccggaaaccaccagcagatcgccgccatccttgcaatcttatctat
gttctcggccattggcggagctatcggtcttaccgttgccggtgccatctggcagtccgt
cttcccagccaaactcctcgaatacctccccgtcgaggaacaggccaatcttcttgaaat
cttcggcaagctggaagtccaactcagctaccctatcggctccccgggtagaatcgccat
ccaacgcgcttatggaagtgcgcaaaccagtatgctcacagccggtactactatatgggc
gatcggatttgctgccgccgctatttggagaaacgtcgatgtaaagcagataaaacaggt
caagggacaggttatttagaagaaagggaaaaacgaataaaaaataaaataaaagactgg
gcgtttttggataatcgatggctcggcatagcacagtatagcatggcatagcgtatacat
atataatgagtgtgaaatgttgattattttcgtctcttgattcaacgtgttctaatagcc
tccagagcttatcaccatgcaatatacatcgcagtcctacatttacagacaagttctata
gtagctttcttgtcttatatttccaaccttcgtgtagtttttagtataaccacaaaaatc
cactattttattctctatatatacatcgtgca
>test_c218
tccaagagagtgccactgagaatcctgccgatgaatcgctacctgacaagattagaggct
tatcatcaactggtctaggagacgcccttaccgacccttcaatacctgaactacaagatc
agtcgatatcgtcaagaccagatgccgagggtaggctagtggacttgggtgtcaccggag
gattgataggtacaacatattctgaacccatcaaggagcaggaaatccaggttagcaaga
atgaacccaaaattccagaatccggaccgattgatttcacaatttcggagaagatttatg
aacatccgcctccagagcagtcccaagccgaaatctctgatgccatgcaagagacaccga
ccgagctacccaaaccggaagaacccggccttgcccttgcatctacggaacaatcaacag
ctgatgacaatgattccgcagctaccccttttgatcgtcataccactgatgatgtcccgg
tcagcactatccctcaacttgcaactgtgtctgatgaaaccccagcccgagatacaagca
aggtgtccaagaaggagaaaaaagaagaaaaagaaaaagggtgtgatgttggagggagaa
cctgctgttgcccctgagttaccagagatcaaaatgcaaactttacctgagggccctagc
gctccagagcctctcattgccaacatggaggaagagccacagcgaacactttcaaaaaag
gatcagaaagctgcaaaaaagaaggctcgcggggctgtagccgatgttgtcaagtcgggt
ttcaaggaggatgtagaagcatttacttctaccccaaatgtccctaacatcacagctgac
attactgaaaccaccgatttcaacaaggttgatgatgctccaatgacagcagaacctgct
gaagccggtatcgagcaaactcatggattggaaacacaacccatctctacggccatgaca
[truncated: 26,143,112 more chars]
