# Supplementary material for: Evaluating de Bruijn Graph Assemblers on 454 Transcriptomic Data
Source: PLoS One. 2012 Dec 7;7(12):e51188. doi: 10.1371/journal.pone.0051188 (PMC3517413; doi:10.1371/journal.pone.0051188)
Supplement: Figure S5 — Trichophyton_rubrum.mRNA.454.oases0.2.k25.contigs.fasta Contigs assembled by Oases (v0.2.0.8) based on the 454 reads of Trichophyton rubrum transcriptome. (FASTA) [file pone.0051188.s005.fasta]

>Locus_1_Transcript_1/45_Confidence_1.000_Length_190
TTCTTCCTATTGTAGTTCCCCCTTTAGGTACTACCTTGTCGTTTATTGGTTTTAACTAGT
ATTGTTGTCCGTCCCCTAGTCCTAAACTTCCCCTACCTTGTACTAATTGTTCTTTCTAAC
CCGGTATTCGGTCCCGTCGTAGGGGTCCTTTAACGTCCTAGTAAGTTTGGCCGGCAAAGG
CCAGTTCCGC
>Locus_1_Transcript_2/45_Confidence_1.000_Length_295
CTCTACTTGTGCGCTATCGGTCTCTGGCCGGTATTTAGCTTTAGAAGACGTACACCTCCC
ATTTAGAGCAGCATTCCCAAACTACTCGACTCGTCGAAGGAGCTTTACAGAGGCTCGGTG
GCACGACCGTACGGGGCTCTCACCCTCTATGGCGTCCCGTTCCAGGGAACTCGGAAGTCA
CCTCGCCAAAAGCATCCTCTACAAATTACAACTCGGACCTTGCGGCCAGATTTCAAATTT
GAGCTGTTGCCGCTTCACTCGCCGTTACTGAGGCAATCCCTGTTGGTTTCTTTCC
>Locus_1_Transcript_3/45_Confidence_1.000_Length_255
CTGATCCGAGGTCAACCTGAAAAATTGGGGGGTTTCGAGGCGTGGCCGTGCCGCTCTCCG
GTGCGAGGTGTGCTACTACGCAGGGGAGGCTGCGGCGCGACCGCCACTGAATTTAGGGGG
CGGGTGCCGCCGGGGCGGCCTCCGGTCCCCAACGCCGGGCCCGTTCCCCGCGAGGGGTGG
GCCCGAGGGTTGAAATGACGCTCGGACAGGCATGCCCGCCGGAGTGCCGGCGGGCGCAAT
GTGCGTTCAAAGATT
>Locus_1_Transcript_4/45_Confidence_1.000_Length_118
CTATTAATCATTACGGCGGTCCTATAAACCAACAAAATAGAACCGCGCGTCCTATTTTAT
TATTCCATGCTAATGTATTCGAGCATAGGCCTGCCTGGAGCACTCTAATTTTTTCAAA
>Locus_1_Transcript_5/45_Confidence_1.000_Length_137
CTGGAGCACTCTAATTTTTTCAAAGTAAATGTCCTGTTTCCCCGCCACGCCCAGTGAAGG
GTATGGGGTTCCACAGAGGGAAAGGCCCGGCCGGACCAGTGCACGCGGTGAGGCGGACCG
GCCAGCCAGGCCCAAGG
>Locus_1_Transcript_6/45_Confidence_1.000_Length_100
GCTGCTGGCACCAGACTTGCCCTCTCCTTGCTACTCGAAGAATCATTTGTATTCAACTCA
TTGAAATAACTCATCCAACCCATGTACTCTGCGTTGATAC
>Locus_1_Transcript_7/45_Confidence_1.000_Length_124
CGGCACAAGGCCATGCGATTCGAGGAGTTATCATGAATCACCAGTGAGCCCCGAAGGGCA
TTGGTTTTTAATCTAATAAATACATCCCTTCCGAAGTCGGGATTTTTAGCATGTATTAGC
TCTA
>Locus_1_Transcript_8/45_Confidence_1.000_Length_124
TAGAGCTAATACATGCTAAAAATCCCGACTTCGGAAGGGATGTATTTATTAGATTAAAAA
CCAATGCCCTTCGGGGCTCACTGGTGATTCATGATAACTCCTCGAATCGCATGGCCTTGT
GCCG
>Locus_1_Transcript_9/45_Confidence_1.000_Length_137
CCTTGGGCCTGGCTGGCCGGTCCGCCTCACCGCGTGCACTGGTCCGGCCGGGCCTTTCCC
TCTGTGGAACCCCATACCCTTCACTGGGCGTGGCGGGGAAACAGGACATTTACTTTGAAA
AAATTAGAGTGCTCCAG
>Locus_1_Transcript_10/45_Confidence_1.000_Length_118
TTTGAAAAAATTAGAGTGCTCCAGGCAGGCCTATGCTCGAATACATTAGCATGGAATAAT
AAAATAGGACGCGCGGTTCTATTTTGTTGGTTTATAGGACCGCCGTAATGATTAATAG
>Locus_1_Transcript_11/45_Confidence_1.000_Length_198
GTTGTAACGTTGGGTCTACTTAGTAATTGGTAACGTTCTACTTAGTTGGGTCCTATTTTT
GGTTAAGTCTAGTAACTTGGTCGTATTGTCGGGTATTGTAACCGTACGTCGTAGGTTAAG
GTTGTCCGGTAATTGCTACGTCTTCTATTCTAGTACTACCTACTAAAAGGTTGTTTAGTT
TCTATTCTTAGTACTAGT
>Locus_1_Transcript_12/45_Confidence_1.000_Length_202
TTAGTTTCTATTCTTAGTACTAGTCCCGTACGGTTGGTCCTATTGGTAAGTTCGGTAACC
CGTCTTAAGGTAGTTGTTGTTAACTAACTTCTACGGGTCCGTAATTGTAACTTAGTCCCT
TGTAAAATTGTATTGGTCGTCTTCTAAGTCGTTGTCTTACCCTATTACCTTCGTCCGTCC
GGGGTTTGTAAATTGTACGTCC
>Locus_1_Transcript_13/45_Confidence_1.000_Length_142
TGAAAATGGATGGCGCTCAAGCGTCTCACCCATACCTCGCCCTCAGGGTTGAAATGATGC
CCTGAGGAGTAGGCGGACGTAGAGGTCAGTGACGAAGCCTAGGGCGTGAGCCCGGGTAGA
ACGGCCTCTAGTGCAGATCTTG
>Locus_1_Transcript_14/45_Confidence_1.000_Length_195
CAAAATAGATCCGTAACTTCGGGATAAGGATTGGCTCTAAGGGTTGGGTGCGTTGGGCCT
CGGGCAGACGCCGCGGGGGCAGGCTGCCACTAGCCGGGCAACCGGCCGGCGGCGGCCAGC
AACTGCGGTCGAAGCCCTTGGCAGGCTCCGGCCGTCCGGCGCACGATTAACAACCAACTT
AGAACTGGTACGGAC
>Locus_1_Transcript_15/45_Confidence_1.000_Length_190
GCGGAACTGGCCTTTGCCGGCCAAACTTACTAGGACGTTAAAGGACCCCTACGACGGGAC
CGAATACCGGGTTAGAAGACATTATTAGTACAAGGTAGGGGAAGTTTAGGACTAGGGGAC
GGACAACAATACTAGTTAAAACCAATAAACGACAAGGTAGTACCTAAAGGGGGAACTACA
ATAGGAAGAA
>Locus_1_Transcript_16/45_Confidence_1.000_Length_102
GGTGCCATTATACAGAATTTTTTAAAAGTGCTCCTAATGACTCCGGGATCGAGCCAGGCA
TGCTCTACGGACGATTTCGAGTCGATTGGTGTGCACCTCGCC
>Locus_1_Transcript_17/45_Confidence_1.000_Length_655
CGTCGAAGCGCACAGCGGCGCCCCAAGGGCATCAGGGCACGGAGCTCTGTCTTTTGGAGG
TCCCGCCGGTCCCGTCTTCAACGTGCACACAGAGGGTAGGGCGGAAAGGAGTGTTTCCTG
GCCACGTTGTGGTTTCCTGCTGAAGATGGGTCAGGAACGCAATGCTCATCACACCCAACA
ACCCACCAACTCTGGACCGTCCAGACCAGCCTCGCACCACAGCCCTGGGATCAGACCAGA
GGGTAGCCTACGGTGCCTCCCTGCGTCTCTCTCTTCGTCGAACCTATCCACGCACCCGGG
CGATGCATGGGGCCTACGCCGCAGCGTAACCCGTCTAGCGGTCAGCTGCAGGGTAGGTGA
GATCAATCAAACCGTGCCTACCCTCCATCGCACGAACCGACGAAGGGCCGCCGCAGGGTA
CGTCGAATTAATCAAAGCTACCCTACCCTGTATTGAATACTTGCAGGGTAGTTGAGATAA
ATCAAAGTTACCCTACCCTGCATAGACTTTTTGCAGGGTAATCAAAATTAATCAAACCTA
ACCTACCCTATACAGATCCCGCGACGTTTCTGGGAAAGGACCTACCCTGCACTACTTCGA
CCGTGCGTGCGACAATGGCGGGCGGTAGTTACCTGGTTGATTCTGCCAGTAGTCA
>Locus_1_Transcript_18/45_Confidence_1.000_Length_102
GGCGAGGTGCACACCAATCGACTCGAAATCGTCCGTAGAGCATGCCTGGCTCGATCCCGG
AGTCATTAGGAGCACTTTTAAAAAATTCTGTATAATGGCACC
>Locus_1_Transcript_19/45_Confidence_1.000_Length_586
CTGAACGCCTCTAAGTCAGAATCCATGCCAGAACGCGGTGATACCACCCGCACGTATAGT
TGGACAAGAATAGGCTTCGGCTTAGCGTCTCAGCAGGCGATTCCTCCCAGGCAACAGAAT
GCTGTCTGGGTAATTCGCGTATTGTAATTTAGACACGAGCGGGGTTAAATCCTTTGCAGA
CGACTTAGCTGTGCGAAACGGTCCTGTAAGCGGTAGAGTGGCCTTGTTGCCACGATCCGC
TGAGGGTAAGCCGTTCTTCGCCCCGATTTCCCATCACGAACGCCCGAAGAGGGTGACGCG
GAGGGAGATGTCGATACTTCGGCGCCGGCGGTGGCCTGCAGGGTAGGTCGGTACGACATG
GGCTGGGCCGGCGGGAGGTCAGGGAGAGACTCGGGAGGTCCTGGGCTGGTTGTGGTGCAG
GGTAGGCATTTTCCGGGCGCCTGATAACAGGCCGGCTGGGGGACGAGATGGACGAACGAA
GCAACGAAGTGCCGTGCAGGGTAGGTCGGCCTGGCACGGGAGGACGGGCGAGGCGCGTGA
ATTTTGCGGGAAATGGAATCCCGCCGACGAGGCCCGTACAGCCAAA
>Locus_1_Transcript_20/45_Confidence_1.000_Length_154
GCCGACGAGGCCCGTACAGCCAAAACGGCTCCAGAACAGGGTCGCAGGACCTGTGAGAAG
GGTGCCCCCAGGGGTGCCCCCGAGGTCCCCGGGGGAGGAGTCCAGGGAAAGGTGCAGGGT
AGGTAAATCCCGGTGAGTAGTTAAGAGGCGCTGT
>Locus_1_Transcript_21/45_Confidence_1.000_Length_206
TCTTGAAACACGGACCAAGGAGTCGTCTTCGTATGCGAGTGTTCGGGTGTCAAACCCCTA
CGCGTAATGAAAGTGAACGTAGGTGAGAGCTTCGGCGCATCACCGACCGATCCTGATGTT
CTCGGATGGATTTGAGTAAGAGCATACGGGGCCGGACCCGAAAGAAGGTGAACTATGCCT
GTATAGGGTGAAGCCAGAGGAAACTC
>Locus_1_Transcript_22/45_Confidence_1.000_Length_295
GGAAAGAAACCAACAGGGATTGCCTCAGTAACGGCGAGTGAAGCGGCAACAGCTCAAATT
TGAAATCTGGCCGCAAGGTCCGAGTTGTAATTTGTAGAGGATGCTTTTGGCGAGGTGACT
TCCGAGTTCCCTGGAACGGGACGCCATAGAGGGTGAGAGCCCCGTACGGTCGTGCCACCG
AGCCTCTGTAAAGCTCCTTCGACGAGTCGAGTAGTTTGGGAATGCTGCTCTAAATGGGAG
GTGTACGTCTTCTAAAGCTAAATACCGGCCAGAGACCGATAGCGCACAAGTAGAG
>Locus_1_Transcript_23/45_Confidence_1.000_Length_255
AATCTTTGAACGCACATTGCGCCCGCCGGCACTCCGGCGGGCATGCCTGTCCGAGCGTCA
TTTCAACCCTCGGGCCCACCCCTCGCGGGGAACGGGCCCGGCGTTGGGGACCGGAGGCCG
CCCCGGCGGCACCCGCCCCCTAAATTCAGTGGCGGTCGCGCCGCAGCCTCCCCTGCGTAG
TAGCACACCTCGCACCGGAGAGCGGCACGGCCACGCCTCGAAACCCCCCAATTTTTCAGG
TTGACCTCGGATCAG
>Locus_1_Transcript_24/45_Confidence_1.000_Length_242
AGGAAGTAAAAGTCGTAACAAGGTCTCCGTTGGTGAACCAGCGGAGGGATCATTACCAGA
GTGCCTTTTGGCTCTCCAACCCACTGTGAACATACCTACGTTTCCCTCGGCGGGCTCAGC
GCGTTGCGGTTCTGCCGCCTCGCGTCCGCCGGGGGCACCCAAACTCGAATTTATATCGTG
TATCTCTGAGGGGCGAAAGCCCGTAAAACAAATGAATCAAAACTTTCAACAACGGATCTC
TT
>Locus_1_Transcript_25/45_Confidence_1.000_Length_1181
GGAGTTTGTGCTCGAGGGCGAGAAGGCGGTGCAGCTTGGTCTGACGCTGGAGGCTACGTG
GGATGGGTATATCTGGTTCAAGAGGGTGGATGCGGCAGACGTATAGACGGAGAATGGGAA
TTAGAAAAAAGGGGAATTGACTTTGATATTATGCACTACTCTTATAGTATCTTAACCATT
TGCAAGAAAAAGCAACGCCGTAGAATTAATAGAATTCAAATAGGGTCAGAGAAAAGTATT
GGCATAAGTCTTGGGATCGTGCAGAGAAGTCTCGAAAAGAGTTGATAAAAATGAAAAAAC
GCGCTGAGGCTAGGGGTGTGAAGGGAAGGGACAGCTAGAATGCCATTCCTGCCAGCCAGC
CTGCCTAGCGATGAGATGCTATGTACGCTGAGTGTGTGCCAGGGAAAAATAAAAATACCT
AAGAAGATAGATATAAAGTAGAAGGAAAAGGAGACAAAAGGGACAGGATGGACGGATAGG
AATTAAGTGAACGTAGACGTATCGAAGCGAATGTGTCGAGTAGTTTGCATGGGGTTGATT
TTGGTTGAATTTTGGTGACAAAAAAGTGAAATCGAACGGGGTTCAAAGCCAGCTTTGTTT
TTTGTAAGCGAAGATAAGGAGAAAAAAAAAGCGGGTTGAGTGAGAGTGAGTGTTGCTGGT
GGCCAGGTTGATCTGATGCAAGGAAAATATTTCATCGCGGTGCGTCGCTTCGCTGGGGTA
TAATAATCGAGATAGATGTAAGAAATATGGAAAGAGAAACAACACAAAAGAACCAAGGCA
AGAGATAGCCGGATATTCCCCCCTCCCAAAAGAAAAATGTTTGCCCCAAAACCGAGTCCA
GAGCCGGACGAACCGAAACCAAGTCATAGGAACCACCAGTAAGTAGAACCATCTCGTTAA
AAGTGAAAAGAAAACAACTCCTGCCCTTAGCAAGTTAGAGAAACTCGTCAATGTTCCGCA
TTATTATTGGCTCTGTAGACTGTTGCGGCGATCGTGGATCATACAACACTGTCGGTCGGT
TGATAGGAGACGTTGGTTGGTTGACCTCGAGAGATTTGCGAACCGAATCCACACCCGCTA
GACCCAGACAGCTGCCTACGGGAGGCTGAGCGGTAGCGCCAGGGGAGAAAATACCCGGCG
AGAAAGGAGATGCGATGACGAATTGATCTGTGGTTTTGGGG
>Locus_1_Transcript_26/45_Confidence_1.000_Length_1181
CCCCAAAACCACAGATCAATTCGTCATCGCATCTCCTTTCTCGCCGGGTATTTTCTCCCC
TGGCGCTACCGCTCAGCCTCCCGTAGGCAGCTGTCTGGGTCTAGCGGGTGTGGATTCGGT
TCGCAAATCTCTCGAGGTCAACCAACCAACGTCTCCTATCAACCGACCGACAGTGTTGTA
TGATCCACGATCGCCGCAACAGTCTACAGAGCCAATAATAATGCGGAACATTGACGAGTT
TCTCTAACTTGCTAAGGGCAGGAGTTGTTTTCTTTTCACTTTTAACGAGATGGTTCTACT
TACTGGTGGTTCCTATGACTTGGTTTCGGTTCGTCCGGCTCTGGACTCGGTTTTGGGGCA
AACATTTTTCTTTTGGGAGGGGGGAATATCCGGCTATCTCTTGCCTTGGTTCTTTTGTGT
TGTTTCTCTTTCCATATTTCTTACATCTATCTCGATTATTATACCCCAGCGAAGCGACGC
ACCGCGATGAAATATTTTCCTTGCATCAGATCAACCTGGCCACCAGCAACACTCACTCTC
ACTCAACCCGCTTTTTTTTTCTCCTTATCTTCGCTTACAAAAAACAAAGCTGGCTTTGAA
CCCCGTTCGATTTCACTTTTTTGTCACCAAAATTCAACCAAAATCAACCCCATGCAAACT
ACTCGACACATTCGCTTCGATACGTCTACGTTCACTTAATTCCTATCCGTCCATCCTGTC
CCTTTTGTCTCCTTTTCCTTCTACTTTATATCTATCTTCTTAGGTATTTTTATTTTTCCC
TGGCACACACTCAGCGTACATAGCATCTCATCGCTAGGCAGGCTGGCTGGCAGGAATGGC
ATTCTAGCTGTCCCTTCCCTTCACACCCCTAGCCTCAGCGCGTTTTTTCATTTTTATCAA
CTCTTTTCGAGACTTCTCTGCACGATCCCAAGACTTATGCCAATACTTTTCTCTGACCCT
ATTTGAATTCTATTAATTCTACGGCGTTGCTTTTTCTTGCAAATGGTTAAGATACTATAA
GAGTAGTGCATAATATCAAAGTCAATTCCCCTTTTTTCTAATTCCCATTCTCCGTCTATA
CGTCTGCCGCATCCACCCTCTTGAACCAGATATACCCATCCCACGTAGCCTCCAGCGTCA
GACCAAGCTGCACCGCCTTCTCGCCCTCGAGCACAAACTCC
>Locus_1_Transcript_27/45_Confidence_1.000_Length_481
ATCGAAGACGATCAGATACCGTCGGGGGAATGAGGAAGCACCCTGAGCGAACAAAAAAAG
ATCTTTGAAGCTTACTACAATCTCCCGAGACAGGCTGGTGCGCTTTGTGATTAGTACCCT
CTGTTCTCACAAATTTTTTGTATTTTAAAAGCATCAAATTTAAATCTTGCAACAATTGAT
CAACTCCTATTAAACGTTTTCCAACAGCTCTTACCTCCTAGTGGTTTCCCCTGCGGAAAG
GTAGAGATTAAAAGTCTTACCTGGAACTAAATTGAGCTTAACCAACGATATCTGATCCTC
TAAATTACGACCGAAGAAAATAGGCGTAATCTCAATAATCCTTTCTCCTGAACAAAAGTA
AGATCTTCTTACTCTAAGTGGCCTTATCTAAACTACTTACACGGAGTGGTCTAGTGGCGG
CAACAAAGCCCGAAAAGAAATCTAAGAAAGACAAGAAGAAAGTTGACCCTGTGCGGGGGG
T
>Locus_1_Transcript_28/45_Confidence_1.000_Length_100
GTATCAACGCAGAGTACATGGGTTGGATGAGTTATTTCAATGAGTTGAATACAAATGATT
CTTCGAGTAGCAAGGAGAGGGCAAGTCTGGTGCCAGCAGC
>Locus_1_Transcript_29/45_Confidence_1.000_Length_655
TGACTACTGGCAGAATCAACCAGGTAACTACCGCCCGCCATTGTCGCACGCACGGTCGAA
GTAGTGCAGGGTAGGTCCTTTCCCAGAAACGTCGCGGGATCTGTATAGGGTAGGTTAGGT
TTGATTAATTTTGATTACCCTGCAAAAAGTCTATGCAGGGTAGGGTAACTTTGATTTATC
TCAACTACCCTGCAAGTATTCAATACAGGGTAGGGTAGCTTTGATTAATTCGACGTACCC
TGCGGCGGCCCTTCGTCGGTTCGTGCGATGGAGGGTAGGCACGGTTTGATTGATCTCACC
TACCCTGCAGCTGACCGCTAGACGGGTTACGCTGCGGCGTAGGCCCCATGCATCGCCCGG
GTGCGTGGATAGGTTCGACGAAGAGAGAGACGCAGGGAGGCACCGTAGGCTACCCTCTGG
TCTGATCCCAGGGCTGTGGTGCGAGGCTGGTCTGGACGGTCCAGAGTTGGTGGGTTGTTG
GGTGTGATGAGCATTGCGTTCCTGACCCATCTTCAGCAGGAAACCACAACGTGGCCAGGA
AACACTCCTTTCCGCCCTACCCTCTGTGTGCACGTTGAAGACGGGACCGGCGGGACCTCC
AAAAGACAGAGCTCCGTGCCCTGATGCCCTTGGGGCGCCGCTGTGCGCTTCGACG
>Locus_1_Transcript_30/45_Confidence_1.000_Length_481
ACCCCCCGCACAGGGTCAACTTTCTTCTTGTCTTTCTTAGATTTCTTTTCGGGCTTTGTT
GCCGCCACTAGACCACTCCGTGTAAGTAGTTTAGATAAGGCCACTTAGAGTAAGAAGATC
TTACTTTTGTTCAGGAGAAAGGATTATTGAGATTACGCCTATTTTCTTCGGTCGTAATTT
AGAGGATCAGATATCGTTGGTTAAGCTCAATTTAGTTCCAGGTAAGACTTTTAATCTCTA
CCTTTCCGCAGGGGAAACCACTAGGAGGTAAGAGCTGTTGGAAAACGTTTAATAGGAGTT
GATCAATTGTTGCAAGATTTAAATTTGATGCTTTTAAAATACAAAAAATTTGTGAGAACA
GAGGGTACTAATCACAAAGCGCACCAGCCTGTCTCGGGAGATTGTAGTAAGCTTCAAAGA
TCTTTTTTTGTTCGCTCAGGGTGCTTCCTCATTCCCCCGACGGTATCTGATCGTCTTCGA
T
>Locus_1_Transcript_31/45_Confidence_1.000_Length_242
AAGAGATCCGTTGTTGAAAGTTTTGATTCATTTGTTTTACGGGCTTTCGCCCCTCAGAGA
TACACGATATAAATTCGAGTTTGGGTGCCCCCGGCGGACGCGAGGCGGCAGAACCGCAAC
GCGCTGAGCCCGCCGAGGGAAACGTAGGTATGTTCACAGTGGGTTGGAGAGCCAAAAGGC
ACTCTGGTAATGATCCCTCCGCTGGTTCACCAACGGAGACCTTGTTACGACTTTTACTTC
CT
>Locus_1_Transcript_32/45_Confidence_1.000_Length_198
ACTAGTACTAAGAATAGAAACTAAACAACCTTTTAGTAGGTAGTACTAGAATAGAAGACG
TAGACAATTACCGGACAACCTTAACCTACGACGTTACGGTTACATACCCGACAATCGACC
AAGTTACTAGACTTAACCAAAAATAGGACCCAACTAAGTAGAACGTTACCAATTACTAAG
TAGACCCAACGTTACAAC
>Locus_1_Transcript_33/45_Confidence_1.000_Length_202
GGACGTACAATTTACAAACCCCGGACGGACGAAGGTAATAGGGTAAGACAACGACTTAGA
AGACGACCAATACCAATTTTACAAGGGACTAGTTACAATTACGGACCCGTAGAAGTTAGT
TAACAACAACTACCTTAAGACGGGTTACCGAACTTACCAATAGGACCAACCGTACGGGAC
TAGTACTAAGAATAGAAACTAA
>Locus_1_Transcript_34/45_Confidence_1.000_Length_142
CAAGATCTGCACTAGAGGCCGTTCTACCCGGGCTCACGCCCTAGGCTTCGTCACTGACCT
CTACGTCCGCCTACTCCTCAGGGCATCATTTCAACCCTGAGGGCGAGGTATGGGTGAGAC
GCTTGAGCGCCATCCATTTTCA
>Locus_1_Transcript_35/45_Confidence_1.000_Length_195
GTCCGTACCAGTTCTAAGTTGGTTGTTAATCGTGCGCCGGACGGCCGGAGCCTGCCAAGG
GCTTCGACCGCAGTTGCTGGCCGCCGCCGGCCGGTTGCCCGGCTAGTGGCAGCCTGCCCC
CGCGGCGTCTGCCCGAGGCCCAACGCACCCAACCCTTAGAGCCAATCCTTATCCCGAAGT
TACGGATCTATTTTG
>Locus_1_Transcript_36/45_Confidence_0.177_Length_5330
ACAGCGCCTCTTAACTACTCACCGGGATTTACCTACCCTGCACCTTTCCCTGGACTCCTC
CCCCGGGGACCTCGGGGGCACCCCTGGGGGCACCCTTCTCACAGGTCCTGCGACCCTGTT
CTGGAGCCGTTTTGGCTGTACGGGCCTCGTCGGCGGGATTCCATTTCCCGCAAAATTCAC
GCGCCTCGCCCGTCCTCCCGTGCCAGGCCGACCTACCCTGCACGGCACTTCGTTGCTTCG
TTCGTCCATCTCGTCCCCCAGCCGGCCTGTTATCAGGCGCCCGGAAAATGCCTACCCTGC
ACCACAACCAGCCCAGGACCTCCCGAGTCTCTCCCTGACCTCCCGCCGGCCCAGCCCATG
TCGTACCGACCTACCCTGCAGGCCACCGCCGGCGCCGAAGTATCGACATCTCCCTCCGCG
TCACCCTCTTCGGGCGTTCGTGATGGGAAATCGGGGCGAAGAACGGCTTACCCTCAGCGG
ATCGTGGCAACAAGGCCACTCTACCGCTTACAGGACCGTTTCGCACAGCTAAGTCGTCTG
CAAAGGATTTAACCCCGCTCGTGTCTAAATTACAATACGCGAATTACCCAGACAGCATTC
TGTTGCCTGGGAGGAATCGCCTGCTGAGACGCTAAGCCGAAGCCTATTCTTGTCCAACTA
TACGTGCGGGTGGTATCACCGCGTTCTGGCATGGATTCTGACTTAGAGGCGTTCAGCCAT
TATCCGGCAGATGGTAGCGTCCGGCAATGCCTTGTCAGACAGCCGCAGAAACCAATTATC
TGAATCAACGGTTCCTCTCGTACTAAATGAATTACCGTTGATTCAGATAATTGGTTTAGC
GGATGGTAGCGTCGCGGCACTGCCCGGTCGGACAGCCGCAAAAACCAATTATCCGAATCA
GCGGTTCCTCTCGTACTAAGCTGAATTACCATTGCGGCGAGTTCATCAGTAGGGTAAAAC
TAACCTGTCTCACGACGGTCAAACCCAGCTCACGTTCCCTATTNNNNNNNNNNNNNNNNN
NNNNNNNNNNNNNNNNNNNNNNNNNNNNNNNNNNNNNNNNNNNNNNNNNNNNNNNNNNNN
NNNNNNNNNNNNNNNNNNNNNNNNNNNNNNNNNNNNNNNNNNNNNNNNNNNNNNNNNNNN
NNNNNNNNNNNNNNNNNNNNNNNNNNNNNNNNNNNNNNNNNNNNNNNNNNNNNNNNNNNN
NNNNNNNNGAAAATCAAAATCAATCGACTTTTTACCCTTTTGTTCACTGGTAGTATTTCT
TGTTCTTCCATTGTAGTTCCCCCTTAGGACACCTGCGTTATGGTTTAACAGATGTGCCGC
CCCAGCCAAACTCCCCACCTGACAATGTCTTCAACCCGGGTCAGCCCGCGAGGGGCCTTA
ACGCCAGAAGTTGGCCGGCAAAGGCCAGTTCCGCTTCATTGAATAAGTAAAAAAACAATA
AAGGTAGTGGTNNNNNNNNNNNNNNNNNNNNNNNNNNNNNNNNNNNNNNNNNNNNNNNNN
NNNNNNNNNNNNNNNNNNNNNNNNNNNNNNNNNNNNNNNNNNNNNNNNNNNNNNNNNNNN
NNNNNNNNNNNNNNNNNNNNNNNNNNNNNNNNNNNNNNNNNNNNNNNNNNNNNNNNNNNN
NNNNNNNNNNNNNNNNNNNNNNNNNNNNNNNNNNNNNNNNNNNNNNNNNNNNNNNNNNNN
NNNNNNNNNNNNNNNNNNNNNNNNNNNNNNNNNNNNNNCACTTTGAATTCAGAAGAGCAC
TGCAGAAATCTACTATTGTCGTTCTAACTACCACTTTCTGGCCATCGCAATGCTATGTTT
TAATTAGACAGTCAGATTCCCCTTGTCCGTACCAGTTCTAAGTCGGTCGTTAAGCGCGCG
CCGGACGGCCAGAGGCCTGCCGGAGGCGTCCGCGCCCCGATGCTGGGCGGCGCCGGCCGG
TCTCCCGGCTAGTGCCGCCTTGCCTCGGGGGCCTCCGCCCGGGGCCCAACGCGCCCGACC
CTTAGAGCCAATCCTTTTCCCGAAGTTACGGATCTATTTTGCCGACTTCCCTTATCTACA
TTGTTCTATCAACTAGAGGCTTTTCACCTTGGAGACCTGCTGCGGTTATGAGTACGACCT
GGCGTGAAAACTATTCCTTCCCGCGGATTTTCAAGGGTCGTCGGGGGACGCCGGACGCCG
CAGGTGCGGGCTCTGCCGGCCGTTGAACCCTAGCTCCGGACAAACCGATTTCAGGGTGAC
AGACCGTCAAGAAGAAAAGATAACTCTTCCCAGGACCCCCGCCGACGTCTCCGCGTTCAG
TTACGTTGCCGGGTAGAATCCACATCCAGGTCCGGAATCTTAACCGGCTTCCCTTTCGGC
TGACGGCGCACCGGGGCGCACATGCAATCGGAACTACCCTATGCCTTAGATCGACTAACC
CATGTCCAACTGCTGTTCACATGGAACCTTTCCCCACTTCGGCCCTTCAAGTTCTCATTG
AAGTATTTGCTATACTTACCTACCTAAGTATTCTGCACTAGAGGCCGTTCGACCCGGGGT
TCGTCCCCCTAGGGTCTTTCGTTCTACGGTACCTCTTCGTCAGGACCTCCACGCCTGCCT
ACTCGCCGGGGCGTCATTTTAACCCCGGCGGCGTAGGTTATGGGTAGACGTCTTTGTAGT
CGTCCTATTCTCCTATTTTCAGGGTCTTAGTACATTCGGCAGGTGAGTTGTTACACAGTC
CTTAGCGGATTCCGACTTCCATGGCCACCGTCCTGCTGTCAAGATGTACTAACACCTTTT
GTGGTGTCTGATTCTATTTCGGCCCGTGAGTTGTTACACACTCCTTAGTCGGGTTTCCGT
ACTTCCATTGGTCCTACCGTCGGGTCTTGTTCTAGTATTGTAACTAACTACCTTTTGTGG
TGTCTTGTTGAGCGTGCATTCCGTCTACCTTTAACCTTTCGTCGTTCGGTTTCTATTCCC
GCATCGCCAGTTCTGCTTACCAAAAATTGGTCCCTACTAGTGACGTTCCTATTTCTTAGT
GCCCACGTTCTACTTCTAGAAACAAGGCTTCTTTACATATTTAAAGTTTGAGAATAGGTT
AAGGATGTTTCATCCCCAAGGCCTCTAATCATTCGCTTTACCTCATAAAACTGGAATCTC
GTCACTGCTATCCTGAGGGAAACTTCGCAGGAACCAGCTACTAGATGGTTCGATTAGTCT
TTGCCCCTATGCCCAAATTTGACGATCGATTTGTACGCAGAACCGCTGTCGTAGTCCTTC
CTACCAGAGTTTCCCTTCTGGCTTCACCCTATTGCCCATATTTGACGATCGNNNNNNNNN
NNNNNNNNNNNNNNNNNNNNNNNNGAGTTTCCTCTGGCTTCACCCTATACAGGCATAGTT
CACCTTCTTTCGGGTCCGGCCCCGTATGCTCTTACTCAAATCCATCCGAGAACATCAGGA
TCGGTCGGTGATGCGCCGAAGCTCTCACCTACGTTCACTTTCATTACGCGTAGGGGTTTG
ACACCCGAACACTCGCATACGAAGACGACTCCTTGGTCCGTGTTTCAAGACGGGCCGCTT
ACGGCCATTACGCCAGCATCCGAGCCGGAGCGCGTTCCTCAGTCTCGACGGGCCGCATTG
CACCCCCGGCTATAAGACGTCCCTAGAGACGACACATTCCGGGGGCCTTTGACCGGCCGT
CGAAGCTGATGCTGGCCCGGGGAGCGGGCAGTGCACGGGCGACGAGCGCCCGCTGAACCC
GCCCCCCGAGTCTGGCCGCAAGCGCTTCCCTTTCAACAATTTCACGTGCTGTTTAACTCC
CTTTTCAAGGTGCTTTTAACCTTTCGATCACTCTACTTGTGCGCTCATTGATGACCATTA
CGCCAGCATCCGTGCCGAAGCGCGAACCTCAGTCCACCCCAGGGCATTACACGACGGGCT
ATAACACTCCCCGTAGGGAGCCACATTCCCGCCGCCTTTGTCCCCCGGGGCAAACTGATG
CTGGCCTGAGCTGGCAGAGTGCACCGGCGAGAACGCCGGATGTTCAACCAAGCCCAAGTC
TGGTCATGAATGCTTCCCTTTCAACAATTTCACGTACTTTTTAACCCTCTTTTCAAAGTG
CTTTTCATCTTTCGATCACTCTACTTGTGCGCTATCGGTCTCCGGCCGGTATTTAGCTTT
AGATGAAATTTACCACCCGCTTAGAGCTGCATTCCCAAACAACTCGACTCGTCGAAGGAG
CTTCACACGGGCGCGGGCCGCCCGCCCAAGACGGGATTCTCACCCTCTCTGACGTCCTGT
TCCAAGGAACTTAGACGGGGGCCGCGCCCGAAGCATCCTCTGCAAATTACAACTCGGACC
CCCGGGGGAGGCCAGATTTCAAATTTGAGCTCTTGCCGCTTCACTCGCCGTTACTGGGGC
AATCCCTGTTGGTTTCTTTTCTCCGCTTATTTATTGATATGCTTAAGTTCAGCGGGTATT
CCCTACCTGATCCGAGGTCAACCTGAAAAGATATATATATATATAAAGATTGGGGCCAGG
GCGGCCGGTCCTGAGGGCGCTGAATTGGCTGCCCATTCGCCTAGGAAGCCGGAATCGCGG
CCTGGCCACTGCTTTTGGGCGCGTCCCGCCCCCGAAGGGAGGGGCCGGACGGTCGTCCAT
CACACAAGCCGGGCTTGAGGGGTTGAAATGACGCTCGAACAGGCATGCCCCCCGGAATGC
CAGAGGGCGCAATGTGCGTTCAAAGATTCGTATTGATTCACGGAATTCTGCAATTCACAT
TACTTATCGCATTTCGCTGCGTTCTTCATCGATGCCGGAACCAAGAGATCCGTTGTTGAA
AGTTTTNNNNNNNNNNNNNNNNNNNNNNNNNNNNNNNNNNNNNNNNNNNNNNTTTTTCTT
GGTGTCTGTCCTCCGGCGGGCGCGGTCCGGCTCGAGGCTCCCAGAAGGGGCCCGCCGGAC
GGCTCTCCCTGGCAGGGGGAGCGCGGCCCGCCGAGGCAACCGGGTGAGGTAGATGAGGCA
GATGAAGAAGATGAGGAAGATGAAGATGACTTCACTGATCTTGAGAATGAGATGATTGAT
GAGTTATGTGCTGATGGAGGCGTGAGGAGTGACCAGACCATGGCCCTGTCAGCTTATACA
GGCGAGTACTGGCATGAAGGGTACAAGGGAATCAAAGTCACGCAGAAACAGGGCCGGTTG
TTCGTTGATGCGAGAGATCGATCGGTGAGATTCTCGCCCTCGAGCACAAACTCCGCTTTC
ACAGGAGCCCGGACATCCTGCTCGCTCATCTCGACCATGTAAGCGATATACTTCCTCTGG
TCACAGATGTGCATGAATTCCAACGTGAATCTCACCGATCGATCTCTCGC
>Locus_1_Transcript_37/45_Confidence_0.341_Length_9198
GCGAGAGATCGATCGGTGAGATTCACGTTGGAATTCATGCACATCTGTGACCAGAGGAAG
TATATCGCTTACATGGTCGAGATGAGCGAGCAGGATGTCCGGGCTCCTGTGAAAGCGGAG
TTTGTGCTCGAGGGCGAGAATCTCACCGATCGATCTCTCGCATCAACGAACAACCGGCCC
TGTTTCTGCGTGACTTTGATTCCCTTGTACCCTTCATGCCAGTACTCGCCTGTATAAGCT
GACAGGGCCATGGTCTGGTCACTCCTCACGCCTCCATCAGCACATAACTCATCAATCATC
TCATTCTCAAGATCAGTGAAGTCATCTTCATCTTCCTCATCTTCTTCATCTGCCTCATCT
ACCTCACCCGGTTGCCTCGGCGGGCCGCGCTCCCCCTGCCAGGGAGAGCCGTCCGGCGGG
CCCCTTCTGGGAGCCTCGAGCCGGACCGCGCCCGCCGGAGGACAGACACCAAGAAAAANN
NNNNNNNNNNNNNNNNNNNNNNNNNNNNNNNNNNNNNNNNNNNNAAAACTTTCAACAACG
GATCTCTTGGTTCCGGCATCGATGAAGAACGCAGCGAAATGCGATAAGTAATGTGAATTG
CAGAATTCCGTGAATCATCGAATCTTTGAACGCACATTGTGCGCCCTCTGGCATTCCGGG
GGGCATGCCTGTTCGAGCGTCATTTCAACCCCTCAAGCCCGGCTTGTGTGATGGACGACC
GTCCGGCCCCTCCCTTCGGGGGCGGGACGCGCCCGAAAGCAGTGGCCAGGCCGCGATTCC
GGCTTCCTAGGCGAATGGGCAGCCAATTCAGCGCCCTCAGGACCGGCCGCCCTGGCCCCA
ATCTTTATATATATATATATCTTTTCAGGTTGACCTCGGATCAGGTAGGGATACCCGCTG
AACTTAAGCATAATCAATAAGACGGGGAAAAGAAACCAACAACAGGGATTGCCCCAGTAA
CGGCGAGTGAAGCGGCAAGAGCTCAAATTTGAAATCTGGCCTCCCCCGGGGGTCCGAGTT
GTAATTTGCAGAGGATGCTTCGGGCGCGGCCCCCGTCTAAGTTCCTTGGAACAGGACGTC
AGAGAGGGTGAGAATCCCGTCTTGGGCGGGCGGCCCGCGCCCGTGTGAAGCTCCTTCGAC
GAGTCGAGTTGTTTGGGAATGCAGCTCTAAGCGGGTGGTAAATTTCATCTAAAGCTAAAT
ACCGGCCGGAGACCGATAGCGCACAAGTAGAGTGATCGAAAGATGAAAAGCACTTTGAAA
AGAGGGTTAAAAAGTACGTGAAATTGTTGAAAGGGAAGCATTCATGACCAGACTTGGGCT
TGGTTGAACATCCGGCGTTCTCGCCGGTGCACTCTGCCAGCTCAGGCCAGCATCAGTTTG
CCCCGGGGGACAAAGGCGGCGGGAATGTGGCTCCCTACGGGGAGTGTTATAGCCCGTCGT
GTAATGCCCTGGGGTGGACTGAGGTTCGCGCTTCGGCACGGATGCTGGCGTAATGGTCAT
CAATGACCCGTCTTGAAACACGGACCAAGGGTTAAAAGCACCTTGAAAAGGGAGTTAAAC
AGCACGTGAAATTGTTGAAAGGGAAGCGCTTGCGGCCAGACTCGGGGGGCGGGGTTCAGC
GGGCGTCGTCGCCCGTGCACTGCCCGCTCCCCGGGCCAGCATCAGCTTCGACGGCCGGTC
AAAGGCCCCCGGAATGTGTCGTCTCTAGGGACGTCTTATAGCCGGGGGTGCAATGCGGCC
CGTCGAGACTGAGGAACGCGCTCCGGCTCGGATGCTGGCGTAATGGCCGTAAGCGGCCCG
TCTTGAAACACGGACCAAGGAGTCTAACATCCACGCGAGTGTTCGGGTGTCAAACCCGTA
CCCGTGCGCGCAGTGAGCGAACGGAGGTGGGAGAGCCCCCCCCCAGGGCGCACCCATCGA
CCGATCCTGGGGCGCACCATCGACCGATCCTGAAGTCTTCGGATGGATTTGAGTAGGAGC
GTGGCCGTTGGGCGAAGATGGTGAACTATGCCCCTGAATAGGGTGAAGCCAGAGGAAACT
CTGGTGGAGGCTCGCGCAGCGGTTCTGATCTGACGTGCAAATCGATCGTCAAAATTGGCG
GCAGTAGGGGCCTAATCGAACCATCTAGTAGGCTGGTTCCTGCCGAAGTTTCCCTCAGGA
TAGCAGGACGAGATTCCAGTTTTATGAGGTAAAGCGAATGATTAGAGGCCTTGGGGATGA
AACATCCTTAACCTATTCTCAAACTTTAAATATGTAAGAAGCCCTTGTTCTTGAGTGATG
CGTGGGACTAGAATGATGGAACGTCACTAGTGGTGGGCCATTTTTGGTAAGCAGACAGAA
CTGGCGTGCGGGATGAACCGAACGCGAGGTTATTAAGGTGCCGGAATGGAATCGCACGCT
CATCAGACACACAAAAGGTGTTAGTATAATCTAGAACAGCCCGACGGTGGTGGCCATGGA
GGAAGTCGGAACCAACCCGCTAAGGGTGTGTGTGTAACAACTCACGGCCGAATGAACTAG
CCCTGAAAATGAAAATAGGATGACATCTTGACAGCAGGACGGTGGCCATGGAAGTCGGAA
TCCGCTAAGGACTGTGTAACAACTCACCTGCCGAATGTACTAGCCCTGAAAATGGATGGC
GCGCGCTCACGTGGCTACCCCCAGCTACCCATACCTCGCCGCCGGTTGAAATATGACGCC
CCGGCGAGTAGGCAGGCGTGGAGGTCCGTGACGAAGCCCTGGGGGCGACCCGGGTCGAAA
GGGGGACGAACCCCGGGTCGAACGGCCTCTAGTGCAGATCTTGGTGGTAGTAGCAAAATA
CTAATACTCAAATGAGAACTTTAAGGGCCGAAGTGGGGAAAGGTTCCATGTGAACAGCGG
TTGGACGTGGGTCAGTCGATCCTAAGCTATAGGGAAGCTCCGTTTCAAAGGCGCACTTGT
GCGCCGTATAGCGAAAGGGAAGCCGGTTAATATTCCGGCACCTGGATGTGGGTTTTGCGC
GGCAACGCAACTGAACGTGGAGACGACGGCGGGAGCCCCGAGCAGAGTTATCTTTTCTTC
TTAACGGTCCAACACCCTGAAATCGGTTTGTCCGGAAGCTAGGGTTCAACGGCCGGCAGA
GCCCCGCACCTTTGCGGCGTCCGGTGCCCCCGAACCCTTGAAAATCCGCGGGAAGGAATA
GTTTTCACGCCAGGTCGTACTCATAACCGCAGCAGGTCTCCAAGGTGAAAAGCCTCTAGT
TGATAGAACAATGTAGATAAGGGAAGTCGGCAAAATAGATCCGTAACTTCGGGAAAAGGA
TTGGCTCTAAGGGTCGGGCGCGTTGGGCCCCGGGCGGAGGCCCCCGAGGCAAGGCGGCAC
TAGCCGGGAGACCGGCCGGCGCCGCCCAGCATCGGGGCGCGGACGCCTCCGGCAGGCCTC
TGGCCGTCCGGCGCGCGCTTAACGACCGACTTAGAACTGGTACGGACAAGGGGAATCTGA
CTGTCTAATTAAAACATAGCATTGCGATGGCCAGAAAGTGGTGTTGACGCAATGTGATTT
CTGTCTGCCCAGTGCTCTTCTGAATTCAAAGTGAAGAAATTTCAACCAAGCGCGGGTAAA
CGGCGGGAGTAACTATGACTCTCTTAAGGTAGCCAAATGCCTCGTCATCTAATTAGTGAC
GCGCATGAATGGATTAACGAGATTCCCACTGTCCCTATCTACTATCTAGCGAAACCACAG
CCAAGGGAACGGGCTTGGCGGAATCAGCGGGGAAAGAGAAGCCCTGTTGAGCTTGACTCT
AGTTTGACATTGTGAAAAGACATATCGGGTGTAGAATAGGTGGGAGCTTCGGCGCCGGTG
AAATACCACTACCTTTATTGTTTTTTTACTTATTCAATGAAGCGGAACTGGCCTTTGCCG
GCCAACTTCTGGCGTTAAGGCCCCTCGCGGGCCGATCCGGGTTGAAGACATTGTCAGGTG
GGGAGTTTGGCTGGGGCGGCACATCTGTTAAACCATAACGCAGGTGTCCTAAGGGGGACT
CATGGAGAACAGAAACAGAAATCTCCAGTGGGAACAAGGGGGTAAAAGTCGATTGATTTT
GATTTTCAGTGTGTGATGAATACAAAGACCATAGAAAGTTGGCTATCGATCCTTTAGTCC
CTCGAAATTTGAGCTAGAGGTGCCAGAAAAGTTACCACAGGGATACTGGCTTGTGGCAGC
CAAGCTTCATAGCGACGTTGCTTTTTTGATCCTTCGATGTCGGCTTCTTCCTATCATACC
GAAGCAGAATGAATTCGGTAAGCGTTGGATTGTCACCCACTAATAGGGAACGTGAGCTGG
GTTTAGACCGTCGTGAGACAGGTTAGTTTACCCTACTGATGAACTCGCCGCAATGGTAAT
TCAGCTTAGTACGAGAGGAACCGCTGATTCGGATAATTGGTTTTTGCGGCTGTCCGACCG
GGCAGTGCCGCGACGCTACCATCCGCTGGATAATGGCTGAACGCCTCTAAGAATTCAATT
TAGTACGAGAGGAACCGTATTTCAGATAATTGGTTTCTGCGGCTGTCTGACAAGGCATTG
CCGCGACGCTACCATCTGCCGGATTATGCTGAACGCCTCTAAGTCAGAATCCGTTGCCGG
AAAGCGGCGCGACACCTGCCCCGCACGTTGTAGCTGGATACAGATAGGCCTCGGCCCCGA
ACCACAGCGGGCCGGCACCGGCGCCTCGGCGCCAGCCGGCGGATTGCAATGTCACCACGC
GCGGGGATAGATCCTCTGCAGACGACCGAAGTGAGCAAGCGGGTCGTGTAAGCGGTCAAG
TAGCCTTGTTGTTACGAGTCGCTGAGCGTCAGCCCGATCCTTGCCTGGATTTGTTGTAAC
ACCCTCCCACCAAGCGGCATCCGGCCAGGAATCCGGGCCATTAGAGGGGGGGGGGGAAAT
GCTCGATCGCCGCGAGAGGGGTGCTGCGGGCGGGCTTTGATCGAGTGTTGCTTCCTTGCT
TTCTTCGCTATTTTTTGTTTTTTTCTCCCTTTTCTTCATCCTTCGGCGGGGGAGGGGGGG
GGGGGGGGCGGCGGCGGCCGAGGCCGCCGCGCAAAATTTTTGAATTTGACTGTCGGACCG
CTCCGGGGGGGCGTCGGACAGGCCCGACATCGCTGTTGCTTAGCTGTCGGAACCGTATTA
AGCTAGCGCTGCAGGCCGACATAACTATAAAGTTAATACTATGAAGTTATAGTATATGTA
TTTGCAAAATATAGAAGATCTACACAGATACTATCTTATGATTGATATAAGATATCATCG
CACCGACATCATACCTATCAAGGCGTATTCTACAGACGATTAGGAGTCGATTGGTGTGCA
CCTCGCGTCGCCGCACCCCGGGAAGGCCTCCAAAGAACAGTGGCACCCCCGTCCGGATGG
AACCAGTGGCACCGGTGCCATGGCACCTGGTGCCGCGGACCGGGTGCCATTATACAGAAT
TTTTTANNNNNNNNNNNNNNNNNNNNNNNNNNNNNNNNNNNNNNNNNNNNNNNNNNNNNN
NNNNNNNNGGTGTGCACCTCGCCGTCGCCGCATCTCTGCAAGGCCTCCTAATCGAAGTGG
CACCCAATGGAACCAATGGCACCCGGTGCCATTTTTTAATTTTGGCACTTTCACGACATA
TTTTCCTTCAAGTTCTATAGATATATATTGTTTCTACTGTCATCAGGTGCGTCTTCACGG
CGAACGGGCCCTCTTCAGCAAAAAATTAAAAAGTGTCTCCGACTGGCTCTAGCTCTCCCA
TATCATTCCCTCAGGCCTCCAATACCCCCCCTAGAGGTGTCGGACCGATACCACCCCTCC
CCGCCGACCTATTTCGTCTTCGAGTTTTGAAATCAAAAAAAATTTTGACTAAGTCCGCGT
TTTTGTTCTGTTCGAGCCTCTGGAAACTGTCAATTTTGCGGGTGTCAAGCCCACTTTCGA
CTGGACCCATACAAAATTTGTGCAAGCCCAGTGTCAACTGGGCCGAGACCACGTGATACA
TGCGAAATCGCTTGAACAGACCTCGGTGAGTATATGTAGGGTGAGGTGATTCCGAAAAAC
AAAAAGTGAGCGAAGGGGTTCTTCTTTATGTTTAGCGATTTACCTTCATTCTAGCGATCG
TTCTGGGGGTATCTGTGGGCACTAGGGCGGCAGGTTGGGCGTGGTTAGCTGTGATCTTTT
AACTAAGATCTAGCGGCTTTTAACTAAGATCTAGCGGTCCGCGCCCTGCTGGTTTAGCCC
GGTGGGCGCTGGTTGGGCGTGGCTGGCTGAGATCTTTTAACTAAGATCTAACTAAGATCC
AGCTTCTTGTCCGTCTGTAGTCCCTGTGTTTGGGTTCCTTGTTTGCTAGGATCGGTCCCC
GATGTCAAGACCTTCAGCCCTAGGTTGGGCCTTCGATGTGCGGGACGATTCTGCGGCCCT
CAGCGGCCTCCACGGTTCGACTGAGGGTTGCCCGAATGCCCGGCGTTCATCCACGCTAGG
TTTCGATGGGGCTTGTCGATTTTTGGCCGCTCGTCATCGTTGACATTCCCAATTTCCGGG
GGGGAGGTCGACCTCGATATCCGTCGGCGCTTTAACTGCGCCTGCGTGCTCGGGCGTCGA
TTCCCTCCTTCCGCTCCCCCAATGCCGCAGGGGCCGGGCACGACGTGTCTTTGGCCGCCA
AAGCCTGCGCGCGGAGGATGGAGGGAAAACTACAGTGGAGGGCAATCGAATGCCCGGCTC
TTTCGGGCGGTACGCCGTCTCGTTGAGGTTCGGGCGGGCCCGTACGCCTCGCGCGTCTGG
GCCCCGACTTTACTTGATCACTTCCAGGGCGTGGTCAGCTGTGCTGCCCGCCCGACGCCG
GAACCGCGGGCACCCAGTCGGGGGCCTCGGGCGGCGGCGGCAGGTGAGATATCTGGTTGA
TTCTGCCAGTAGTCATATGCTTGTCTCAAAGATTAAGCCATGATGCATCATGTCTAATAT
AAGAAGCTTGACTACTGGCAGAATCAACCAGGAATATTATTGTACGGTGAAACTGCGACG
AATGGCTCATAAATCAGTTATCGTTTATTTGATTAAATCAGTTATCGTTTATTTGATAGT
ACCCCTTACTACTTGGATAACCGTGGTAATTCTAGAGCTAATACATGCTAAAAACCCGAC
TTCGGAAGGGGTGTATTTATTTTAGATAAAAAACCAATGCCCTCCGGGGCTCTCTGGTGA
TTATAATAACTTCTCGAATCGCATGTGCCTTGCGCCGGCGATGGTTCATTCAAATTTCTG
CCTATCAACTTTCGATGGTAGGATAGTGGCCTACCATGGTGGCAACGGGTAACGGGGAAT
TAGGGTTCGATTCCGGAGAGGGAGCCTGAGAAACGGCTACTACATCCACCAAGGAACGGC
TACCACATCCAAGGGGCAGCAGGCGCGCAAATTACCCAATCCCGATACGGGGAGGTAGTG
ACAATATAAATACTGATAATACAGGGCTCTTTAGTTAGGGTCTTGTAATTGGAATAGTAC
AATTATTTAAAAACCCTAACGGAACAATATTGGAGGGCAAGTCTGGTGCCAGCTAGTCCG
TCGGTTAAGCCGCGGTAATTCCAGCTCCAAAATAGCGTATATTAAAGTTGTTGCAGTTAA
AAAGCTCGTAGTTGAAAACCTTGGGCCTGGCTGGCCCGGTCCGTCTCACGCTACAACGGC
GTGCACTGGTCCGGCTGGGCCTTTTTCTCTTGGGGAACCCCATGGCCTTCACTGGCCGTG
GGCGGAACCAGGGCTTTTACTGTGTGAAAAAATTAGAGTGTTCAAAGCAGGCCTTTGCTC
GGATACATTAGAGCATGGAATAATAGAATAGGACGTGTGGTTCTATTTTGTTGGTTTCTA
GGACCGCGTAATGATTAATAGGGATAGTCGGGGGCGTCAGTATTCGGCTGTCAGAGGTGA
AAAATTCTTGGATTATTTGAAGACTAACTACTGCGAAAGCATTCGCCAAGGATGTTTTCA
TTAATCAGTGAACGAAAGTTAGGGGATCGAAGACGATCAGATACCGTCGTAGTCTTAACC
ATAAACTATGCCGACTAGGGATCGGACGGGGTTTCTTTTATTGTACCCGTTTCGGTCTAC
CTTTACGAGAAATCAAAGTTTTTGGGTTCTGGGGGAGTATGGTGTCGCAAGGCGAAACTT
AAAGAAATTGACGGAAGAGGGCACCACCAGGCGTGGAGCCTGCGGCTTAATTTACTCAAC
AAACACGGGGAAACTCACCAGGTCCAGACAAAATAAGGATTGATGACAGATTGAGAGNNN
NNNNNNNNNNNNNNNNNNNNNNNNNNNNNNNNNNNNNNNNNNNNNNNNNNNNNNNNNNNN
NNNNNNNNNNNNNNNNNNNGACCTTAACCTGCTAAATAGCCCGCATTGCTCCGGCAGTGC
GCTGGCTTCTTAGAGGGACTTTCGGCTCAAGCCGAAGGAAGTTTGAGGCAATAACAGGTC
CTCTTTCTTGATCTTTAGAATACTTTTGGATGGTGGTGTGGCCGTTCTTAGTTGGTGGAG
TGATTGATTTGTCTGCTTAATGCGATAACGAACGAGACCTTAACCACCTGCTAAATAGCC
CGGTCGGCGTCCGCCGGCCGCTGGCTTCTTAGAGGGACTATCGACTCAAGTCGAGGAAGT
TTGAGGCAATAACAGGTCTGTGATGCCCTTGATGTTCTGGGCCGCACGCGCGCACACTGA
AGGGCCAGCGAGTCCATCACCTTGGCCGAGAGGCCCGGTAATCTTGTTAAACCCCTGTCG
TGCTGGGGATAGAGCATTGCAATTATTGCTCTTCAACGAGGAATGCCTAGTAGGCACAAG
TCTCAGCTTGTGCCGATTACGGTCCCTGCCCTTTGTACACCCTAGTAAGCGCAAGTCATC
AGCTTGCGTTGATTACGTCCCTGCCCTTTGTACACACCGCCCGTCGCTACTACCGATTGA
ATGGCTCAGTGAGGCCTTCGGACTGGCCCAGGGAGGTTGGAAACGACCGCCCAGGGCCGG
AAAGTTGGTCAAACTCGGTCATTTAGAGGAAGTAAAAGTCGTAACAAGGTTTCCGTAGGT
GAACCTGCGGAAGGATCATTTTAACGCGCAGGCCGGAGGCTGGCCCCCCACGATAGGGAC
CGACGTTCCATCAGGGGTGAGCAGACGTGCGCCGGCCGTACGCCCCCATTCTTGTCTACC
TCACCCGGTTGCCTCGGC
>Locus_1_Transcript_38/45_Confidence_0.183_Length_5291
ACAGCGCCTCTTAACTACTCACCGGGATTTACCTACCCTGCACCTTTCCCTGGACTCCTC
CCCCGGGGACCTCGGGGGCACCCCTGGGGGCACCCTTCTCACAGGTCCTGCGACCCTGTT
CTGGAGCCGTTTTGGCTGTACGGGCCTCGTCGGCGGGATTCCATTTCCCGCAAAATTCAC
GCGCCTCGCCCGTCCTCCCGTGCCAGGCCGACCTACCCTGCACGGCACTTCGTTGCTTCG
TTCGTCCATCTCGTCCCCCAGCCGGCCTGTTATCAGGCGCCCGGAAAATGCCTACCCTGC
ACCACAACCAGCCCAGGACCTCCCGAGTCTCTCCCTGACCTCCCGCCGGCCCAGCCCATG
TCGTACCGACCTACCCTGCAGGCCACCGCCGGCGCCGAAGTATCGACATCTCCCTCCGCG
TCACCCTCTTCGGGCGTTCGTGATGGGAAATCGGGGCGAAGAACGGCTTACCCTCAGCGG
ATCGTGGCAACAAGGCCACTCTACCGCTTACAGGACCGTTTCGCACAGCTAAGTCGTCTG
CAAAGGATTTAACCCCGCTCGTGTCTAAATTACAATACGCGAATTACCCAGACAGCATTC
TGTTGCCTGGGAGGAATCGCCTGCTGAGACGCTAAGCCGAAGCCTATTCTTGTCCAACTA
TACGTGCGGGTGGTATCACCGCGTTCTGGCATGGATTCTGACTTAGAGGCGTTCAGCCAT
TATCCGGCAGATGGTAGCGTCCGGCAATGCCTTGTCAGACAGCCGCAGAAACCAATTATC
TGAATCAACGGTTCCTCTCGTACTAAATGAATTACCGTTGATTCAGATAATTGGTTTAGC
GGATGGTAGCGTCGCGGCACTGCCCGGTCGGACAGCCGCAAAAACCAATTATCCGAATCA
GCGGTTCCTCTCGTACTAAGCTGAATTACCATTGCGGCGAGTTCATCAGTAGGGTAAAAC
TAACCTGTCTCACGACGGTCAAACCCAGCTCACGTTCCCTATTNNNNNNNNNNNNNNNNN
NNNNNNNNNNNNNNNNNNNNNNNNNNNNNNNNNNNNNNNNNNNNNNNNNNNNNNNNNNNN
NNNNNNNNNNNNNNNNNNNNNNNNNNNNNNNNNNNNNNNNNNNNNNNNNNNNNNNNNNNN
NNNNNNNNNNNNNNNNNNNNNNNNNNNNNNNNNNNNNNNNNNNNNNNNNNNNNNNNNNNN
NNNNNNNNGAAAATCAAAATCAATCGACTTTTTACCCTTTTGTTCACTGGTAGTATTTCT
TGTTCTTCCATTGTAGTTCCCCCTTAGGACACCTGCGTTATGGTTTAACAGATGTGCCGC
CCCAGCCAAACTCCCCACCTGACAATGTCTTCAACCCGGGTCAGCCCGCGAGGGGCCTTA
ACGCCAGAAGTTGGCCGGCAAAGGCCAGTTCCGCTTCATTGAATAAGTAAAAAAACAATA
AAGGTAGTGGTNNNNNNNNNNNNNNNNNNNNNNNNNNNNNNNNNNNNNNNNNNNNNNNNN
NNNNNNNNNNNNNNNNNNNNNNNNNNNNNNNNNNNNNNNNNNNNNNNNNNNNNNNNNNNN
NNNNNNNNNNNNNNNNNNNNNNNNNNNNNNNNNNNNNNNNNNNNNNNNNNNNNNNNNNNN
NNNNNNNNNNNNNNNNNNNNNNNNNNNNNNNNNNNNNNNNNNNNNNNNNNNNNNNNNNNN
NNNNNNNNNNNNNNNNNNNNNNNNNNNNNNNNNNNNNNCACTTTGAATTCAGAAGAGCAC
TGCAGAAATCTACTATTGTCGTTCTAACTACCACTTTCTGGCCATCGCAATGCTATGTTT
TAATTAGACAGTCAGATTCCCCTTGTCCGTACCAGTTCTAAGTCGGTCGTTAAGCGCGCG
CCGGACGGCCAGAGGCCTGCCGGAGGCGTCCGCGCCCCGATGCTGGGCGGCGCCGGCCGG
TCTCCCGGCTAGTGCCGCCTTGCCTCGGGGGCCTCCGCCCGGGGCCCAACGCGCCCGACC
CTTAGAGCCAATCCTTTTCCCGAAGTTACGGATCTATTTTGCCGACTTCCCTTATCTACA
TTGTTCTATCAACTAGAGGCTTTTCACCTTGGAGACCTGCTGCGGTTATGAGTACGACCT
GGCGTGAAAACTATTCCTTCCCGCGGATTTTCAAGGGTCGTCGGGGGACGCCGGACGCCG
CAGGTGCGGGCTCTGCCGGCCGTTGAACCCTAGCTCCGGACAAACCGATTTCAGGGTGGT
TGGACCGTTAAGAAGAAAAGATAACTCTGCTCGGGGCTCCCGCCGTCGTCTCCACGTTCA
GTTGCGTTGCCGCGCAAAACCCACATCCAGGTGCCGGAATATTAACCGGCTTCCCTTTCG
CTATACGGCGCACAAGTGCGCCTTTGAAACGGAGCTTCCCTATAGCTTAGGATCGACTGA
CCCACGTCCAACCGCTGTTCACATGGAACCTTTCCCCACTTCGGCCCTTCAAGTTCTCAT
TGAAGTATTTGCTATACTTACCTACCTAAGTATTCTGCACTAGAGGCCGTTCGACCCGGG
GTTCGTCCCCCTAGGGTCTTTCGTTCTACGGTACCTCTTCGTCAGGACCTCCACGCCTGC
CTACTCGCCGGGGCGTCATTTTAACCCCGGCGGCGTAGGTTATGGGTAGACGTCTTTGTA
GTCGTCCTATTCTCCTATTTTCAGGGTCTTAGTACATTCGGCAGGTGAGTTGTTACACAG
TCCTTAGCGGATTCCGACTTCCATGGCCACCGTCCTGCTGTCAAGATGTACTAACACCTT
TTGTGGTGTCTGATTCTATTTCGGCCCGTGAGTTGTTACACACTCCTTAGTCGGGTTTCC
GTACTTCCATTGGTCCTACCGTCGGGTCTTGTTCTAGTATTGTAACTAACTACCTTTTGT
GGTGTCTTGTTGAGCGTGCATTCCGTCTACCTTTAACCTTTCGTCGTTCGGTTTCTATTC
CCGCATCGCCAGTTCTGCTTACCAAAAATTGGTCCCTACTAGTGACGTTCCTATTTCTTA
GTGCCCACGTTCTACTTCTAGAAACAAGGCTTCTTTACATATTTAAAGTTTGAGAATAGG
TTAAGGATGTTTCATCCCCAAGGCCTCTAATCATTCGCTTTACCTCATAAAACTGGAATC
TCGTCACTGCTATCCTGAGGGAAACTTCGCAGGAACCAGCTACTAGATGGTTCGATTAGT
CTTTGCCCCTATGCCCAAATTTGACGATCGATTTGTACGCAGAACCGCTGTCGTAGTCCT
TCCTACCAGAGTTTCCCTTCTGGCTTCACCCTATTCAGGCATAGTTCACCATCTTTCGGG
TCCACGGCCACGCTCCTACTCAAATCCATCCGAAGACTTCAGGATCGGTCGATGGTGCGC
CCTCGGGGGGGGGCGTCCCGACCTCCGGGGGGGCGCGTCCCACCTCCGTTCGCTTTCTAC
TTGCGCGCACGGGTTTGACTACCCGTAACTACTTCGCGTGGATGTTAGACTCCTTGGTCC
GTGTTTCAAGACGGGCCGCTTACGGCCATTACGCCAGCATCCGAGCCGGAGCGCGTTCCT
CAGTCTCGACGGGCCGCATTGCACCCCCGGCTATAAGACGTCCCTAGAGACGACACATTC
CGGGGGCCTTTGACCGGCCGTCGAAGCTGATGCTGGCCCGGGGAGCGGGCAGTGCACGGG
CGACGAGCGCCCGCTGAACCCGCCCCCCGAGTCTGGCCGCAAGCGCTTCCCTTTCAACAA
TTTCACGTGCTGTTTAACTCCCTTTTCAAGGTGCTTTTAACCTTTCGATCACTCTACTTG
TGCGCTCATTGATGACCATTACGCCAGCATCCGTGCCGAAGCGCGAACCTCAGTCCACCC
CAGGGCATTACACGACGGGCTATAACACTCCCCGTAGGGAGCCACATTCCCGCCGCCTTT
GTCCCCCGGGGCAAACTGATGCTGGCCTGAGCTGGCAGAGTGCACCGGCGAGAACGCCGG
ATGTTCAACCAAGCCCAAGTCTGGTCATGAATGCTTCCCTTTCAACAATTTCACGTACTT
TTTAACCCTCTTTTCAAAGTGCTTTTCATCTTTCGATCACTCTACTTGTGCGCTATCGGT
CTCCGGCCGGTATTTAGCTTTAGATGAAATTTACCACCCGCTTAGAGCTGCATTCCCAAA
CAACTCGACTCGTCGAAGGAGCTTCACACGGGCGCGGGCCGCCCGCCCAAGACGGGATTC
TCACCCTCTCTGACGTCCTGTTCCAAGGAACTTAGACGGGGGCCGCGCCCGAAGCATCCT
CTGCAAATTACAACTCGGACCCCCGGGGGAGGCCAGATTTCAAATTTGAGCTCTTGCCGC
TTCACTCGCCGTTACTGGGGCAATCCCTGTTGGTTTCTTTTCTCCGCTTATTTATTGATA
TGCTTAAGTTCAGCGGGTATTCCCTACCTGATCCGAGGTCAACCTGAAAAGATATATATA
TATATAAAGATTGGGGCCAGGGCGGCCGGTCCTGAGGGCGCTGAATTGGCTGCCCATTCG
CCTAGGAAGCCGGAATCGCGGCCTGGCCACTGCTTTTGGGCGCGTCCCGCCCCCGAAGGG
AGGGGCCGGACGGTCGTCCATCACACAAGCCGGGCTTGAGGGGTTGAAATGACGCTCGAA
CAGGCATGCCCCCCGGAATGCCAGAGGGCGCAATGTGCGTTCAAAGATTCGTATTGATTC
ACGGAATTCTGCAATTCACATTACTTATCGCATTTCGCTGCGTTCTTCATCGATGCCGGA
ACCAAGAGATCCGTTGTTGAAAGTTTTNNNNNNNNNNNNNNNNNNNNNNNNNNNNNNNNN
NNNNNNNNNNNNNTTTTTCTTGGTGTCTGTCCTCCGGCGGGCGCGGTCCGGCTCGAGGCT
CCCAGAAGGGGCCCGCCGGACGGCTCTCCCTGGCAGGGGGAGCGCGGCCCGCCGAGGCAA
CCGGGTGAGGTAGATGAGGCAGATGAAGAAGATGAGGAAGATGAAGATGACTTCACTGAT
CTTGAGAATGAGATGATTGATGAGTTATGTGCTGATGGAGGCGTGAGGAGTGACCAGACC
ATGGCCCTGTCAGCTTATACAGGCGAGTACTGGCATGAAGGGTACAAGGGAATCAAAGTC
ACGCAGAAACAGGGCCGGTTGTTCGTTGATGCGAGAGATCGATCGGTGAGATTCTCGCCC
TCGAGCACAAACTCCGCTTTCACAGGAGCCCGGACATCCTGCTCGCTCATCTCGACCATG
TAAGCGATATACTTCCTCTGGTCACAGATGTGCATGAATTCCAACGTGAATCTCACCGAT
CGATCTCTCGC
>Locus_1_Transcript_39/45_Confidence_0.295_Length_10856
GCGAGAGATCGATCGGTGAGATTCACGTTGGAATTCATGCACATCTGTGACCAGAGGAAG
TATATCGCTTACATGGTCGAGATGAGCGAGCAGGATGTCCGGGCTCCTGTGAAAGCGGAG
TTTGTGCTCGAGGGCGAGAATCTCACCGATCGATCTCTCGCATCAACGAACAACCGGCCC
TGTTTCTGCGTGACTTTGATTCCCTTGTACCCTTCATGCCAGTACTCGCCTGTATAAGCT
GACAGGGCCATGGTCTGGTCACTCCTCACGCCTCCATCAGCACATAACTCATCAATCATC
TCATTCTCAAGATCAGTGAAGTCATCTTCATCTTCCTCATCTTCTTCATCTGCCTCATCT
ACCTCACCCGGTTGCCTCGGCGGGCCGCGCTCCCCCTGCCAGGGAGAGCCGTCCGGCGGG
CCCCTTCTGGGAGCCTCGAGCCGGACCGCGCCCGCCGGAGGACAGACACCAAGAAAAANN
NNNNNNNNNNNNNNNNNNNNNNNNNNNNNNNNNNNNNNNNNNNNAAAACTTTCAACAACG
GATCTCTTGGTTCCGGCATCGATGAAGAACGCAGCGAAATGCGATAAGTAATGTGAATTG
CAGAATTCCGTGAATCATCGAATCTTTGAACGCACATTGTGCGCCCTCTGGCATTCCGGG
GGGCATGCCTGTTCGAGCGTCATTTCAACCCCTCAAGCCCGGCTTGTGTGATGGACGACC
GTCCGGCCCCTCCCTTCGGGGGCGGGACGCGCCCGAAAGCAGTGGCCAGGCCGCGATTCC
GGCTTCCTAGGCGAATGGGCAGCCAATTCAGCGCCCTCAGGACCGGCCGCCCTGGCCCCA
ATCTTTATATATATATATATCTTTTCAGGTTGACCTCGGATCAGGTAGGGATACCCGCTG
AACTTAAGCATAATCAATAAGACGGGGAAAAGAAACCAACAACAGGGATTGCCCCAGTAA
CGGCGAGTGAAGCGGCAAGAGCTCAAATTTGAAATCTGGCCTCCCCCGGGGGTCCGAGTT
GTAATTTGCAGAGGATGCTTCGGGCGCGGCCCCCGTCTAAGTTCCTTGGAACAGGACGTC
AGAGAGGGTGAGAATCCCGTCTTGGGCGGGCGGCCCGCGCCCGTGTGAAGCTCCTTCGAC
GAGTCGAGTTGTTTGGGAATGCAGCTCTAAGCGGGTGGTAAATTTCATCTAAAGCTAAAT
ACCGGCCGGAGACCGATAGCGCACAAGTAGAGTGATCGAAAGATGAAAAGCACTTTGAAA
AGAGGGTTAAAAAGTACGTGAAATTGTTGAAAGGGAAGCATTCATGACCAGACTTGGGCT
TGGTTGAACATCCGGCGTTCTCGCCGGTGCACTCTGCCAGCTCAGGCCAGCATCAGTTTG
CCCCGGGGGACAAAGGCGGCGGGAATGTGGCTCCCTACGGGGAGTGTTATAGCCCGTCGT
GTAATGCCCTGGGGTGGACTGAGGTTCGCGCTTCGGCACGGATGCTGGCGTAATGGTCAT
CAATGACCCGTCTTGAAACACGGACCAAGGGTTAAAAGCACCTTGAAAAGGGAGTTAAAC
AGCACGTGAAATTGTTGAAAGGGAAGCGCTTGCGGCCAGACTCGGGGGGCGGGGTTCAGC
GGGCGTCGTCGCCCGTGCACTGCCCGCTCCCCGGGCCAGCATCAGCTTCGACGGCCGGTC
AAAGGCCCCCGGAATGTGTCGTCTCTAGGGACGTCTTATAGCCGGGGGTGCAATGCGGCC
CGTCGAGACTGAGGAACGCGCTCCGGCTCGGATGCTGGCGTAATGGCCGTAAGCGGCCCG
TCTTGAAACACGGACCAAGGAGTCTAACATCCACGCGAGTGTTCGGGTGTCAAACCCGTA
CCCGTGCGCGCAGTGAGCGAACGGAGGTGGGAGAGCCCCCCCCCAGGGCGCACCCATCGA
CCGATCCTGGGGCGCACCATCGACCGATCCTGAAGTCTTCGGATGGATTTGAGTAGGAGC
GTGGCCGTTGGGCGAAGATGGTGAACTATGCCCCTGAATAGGGTGAAGCCAGAGGAAACT
CTGGTGGAGGCTCGCGCAGCGGTTCTGATCTGACGTGCAAATCGATCGTCAAAATTGGCG
GCAGTAGGGGCCTAATCGAACCATCTAGTAGGCTGGTTCCTGCCGAAGTTTCCCTCAGGA
TAGCAGGACGAGATTCCAGTTTTATGAGGTAAAGCGAATGATTAGAGGCCTTGGGGATGA
AACATCCTTAACCTATTCTCAAACTTTAAATATGTAAGAAGCCCTTGTTCTTGAGTGATG
CGTGGGACTAGAATGATGGAACGTCACTAGTGGTGGGCCATTTTTGGTAAGCAGACAGAA
CTGGCGTGCGGGATGAACCGAACGCGAGGTTATTAAGGTGCCGGAATGGAATCGCACGCT
CATCAGACACACAAAAGGTGTTAGTATAATCTAGAACAGCCCGACGGTGGTGGCCATGGA
GGAAGTCGGAACCAACCCGCTAAGGGTGTGTGTGTAACAACTCACGGCCGAATGAACTAG
CCCTGAAAATGAAAATAGGATGACATCTTGACAGCAGGACGGTGGCCATGGAAGTCGGAA
TCCGCTAAGGACTGTGTAACAACTCACCTGCCGAATGTACTAGCCCTGAAAATGGATGGC
GCGCGCTCACGTGGCTACCCCCAGCTACCCATACCTCGCCGCCGGTTGAAATATGACGCC
CCGGCGAGTAGGCAGGCGTGGAGGTCCGTGACGAAGCCCTGGGGGCGACCCGGGTCGAAA
GGGGGACGAACCCCGGGTCGAACGGCCTCTAGTGCAGATCTTGGTGGTAGTAGCAAAATA
CTAATACTCAAATGAGAACTTTAAGGGCCGAAGTGGGGAAAGGTTCCATGTGAACAGCAG
TTGGACATGGGTTAGTCGATCCTAAGGCATAGGGTAGTTCCGATGCATGTGCGCCCCGGT
GCGCCGTCAGCCGAAAAGGAAGCCGGTTAAGATTCCGGCACCTGGATGTGGATTCTCCAC
GGAACGTAACTGAACGCCGGAGCGTCGGCGGGGGTCCTGGGAAGAGTTATCTTTTCTTCT
TGACGGTCTGTCACCCTGAAATCGGTTTGTCCGGAGCTAGGGTTCAACGGCCGGCAGAGC
CCCGCACCTTTGCGGCGTCCGGTGCCCCCGAACCCTTGAAAATCCGCGGGAAGGAATAGT
TTTCACGCCAGGTCGTACTCATAACCGCAGCAGGTCTCCAAGGTGAAAAGCCTCTAGTTG
ATAGAACAATGTAGATAAGGGAAGTCGGCAAAATAGATCCGTAACTTCGGGAAAAGGATT
GGCTCTAAGGGTCGGGCGCGTTGGGCCCCGGGCGGAGGCCCCCGAGGCAAGGCGGCACTA
GCCGGGAGACCGGCCGGCGCCGCCCAGCATCGGGGCGCGGACGCCTCCGGCAGGCCTCTG
GCCGTCCGGCGCGCGCTTAACGACCGACTTAGAACTGGTACGGACAAGGGGAATCTGACT
GTCTAATTAAAACATAGCATTGCGATGGCCAGAAAGTGGTGTTGACGCAATGTGATTTCT
GTCTGCCCAGTGCTCTTCTGAATTCAAAGTGAAGAAATTTCAACCAAGCGCGGGTAAACG
GCGGGAGTAACTATGACTCTCTTAAGGTAGCCAAATGCCTCGTCATCTAATTAGTGACGC
GCATGAATGGATTAACGAGATTCCCACTGTCCCTATCTACTATCTAGCGAAACCACAGCC
AAGGGAACGGGCTTGGCGGAATCAGCGGGGAAAGAGAAGCCCTGTTGAGCTTGACTCTAG
TTTGACATTGTGAAAAGACATATCGGGTGTAGAATAGGTGGGAGCTTCGGCGCCGGTGAA
ATACCACTACCTTTATTGTTTTTTTACTTATTCAATGAAGCGGAACTGGCCTTTGCCGGC
CAACTTCTGGCGTTAAGGCCCCTCGCGGGCCGATCCGGGTTGAAGACATTGTCAGGTGGG
GAGTTTGGCTGGGGCGGCACATCTGTTAAACCATAACGCAGGTGTCCTAAGGGGGACTCA
TGGAGAACAGAAACAGAAATCTCCAGTGGGAACAAGGGGGTAAAAGTCGATTGATTTTGA
TTTTCAGTGTGTGATGAATACAAAGACCATAGAAAGTTGGCTATCGATCCTTTAGTCCCT
CGAAATTTGAGCTAGAGGTGCCAGAAAAGTTACCACAGGGATACTGGCTTGTGGCAGCCA
AGCTTCATAGCGACGTTGCTTTTTTGATCCTTCGATGTCGGCTTCTTCCTATCATACCGA
AGCAGAATGAATTCGGTAAGCGTTGGATTGTCACCCACTAATAGGGAACGTGAGCTGGGT
TTAGACCGTCGTGAGACAGGTTAGTTTACCCTACTGATGAACTCGCCGCAATGGTAATTC
AGCTTAGTACGAGAGGAACCGCTGATTCGGATAATTGGTTTTTGCGGCTGTCCGACCGGG
CAGTGCCGCGACGCTACCATCCGCTGGATAATGGCTGAACGCCTCTAAGAATTCAATTTA
GTACGAGAGGAACCGTATTTCAGATAATTGGTTTCTGCGGCTGTCTGACAAGGCATTGCC
GCGACGCTACCATCTGCCGGATTATGCTGAACGCCTCTAAGTCAGAATCCGTTGCCGGAA
AGCGGCGCGACACCTGCCCCGCACGTTGTAGCTGGATACAGATAGGCCTCGGCCCCGAAC
CACAGCGGGCCGGCACCGGCGCCTCGGCGCCAGCCGGCGGATTGCAATGTCACCACGCGC
GGGGATAGATCCTCTGCAGACGACCGAAGTGAGCAAGCGGGTCGTGTAAGCGGTCAAGTA
GCCTTGTTGTTACGAGTCGCTGAGCGTCAGCCCGATCCTTGCCTGGATTTGTTGTAACAC
CCTCCCACCAAGCGGCATCCGGCCAGGAATCCGGGCCATTAGAGGGGGGGGGGGAAATGC
TCGATCGCCGCGAGAGGGGTGCTGCGGGCGGGCTTTGATCGAGTGTTGCTTCCTTGCTTT
CTTCGCTATTTTTTGTTTTTTTCTCCCTTTTCTTCATCCTTCGGCGGGGGAGGGGGGGGG
GGGGGGCGGCGGCGGCCGAGGCCGCCGCGCAAAATTTTTGAATTTGACTGTCGGACCGCT
CCGGGGGGGCGTCGGACAGGCCCGACATCGCTGTTGCTTAGCTGTCGGAACCGTATTAAG
CTAGCGCTGCAGGCCGACATAACTATAAAGTTAATACTATGAAGTTATAGTATATGTATT
TGCAAAATATAGAAGATCTACACAGATACTATCTTATGATTGATATAAGATATCATCGCA
CCGACATCATACCTATCAAGGCGTATTCTACAGACGATTAGGAGTCGATTGGTGTGCACC
TCGCGTCGCCGCACCCCGGGAAGGCCTCCAAAGAACAGTGGCACCCCCGTCCGGATGGAA
CCAGTGGCACCGGTGCCATGGCACCTGGTGCCGCGGACCGGGTGCCATTATACAGAATTT
TTTANNNNNNNNNNNNNNNNNNNNNNNNNNNNNNNNNNNNNNNNNNNNNNNNNNNNNNNN
NNNNNNGGTGTGCACCTCGCCGTCGCCGCATCTCTGCAAGGCCTCCTAATCGAAGTGGCA
CCCAATGGAACCAATGGCACCCGGTGCCATTTTTTAATTTTGGCACTTTCACGACATATT
TTCCTTCAAGTTCTATAGATATATATTGTTTCTACTGTCATCAGGTGCGTCTTCACGGCG
AACGGGCCCTCTTCAGCAAAAAATTAAAAAGTGTCTCCGACTGGCTCTAGCTCTCCCATA
TCATTCCCTCAGGCCTCCAATACCCCCCCTAGAGGTGTCGGACCGATACCACCCCTCCCC
GCCGACCTATTTCGTCTTCGAGTTTTGAAATCAAAAAAAATTTTGACTAAGTCCGCGTTT
TTGTTCTGTTCGAGCCTCTGGAAACTGTCAATTTTGCGGGTGTCAAGCCCACTTTCGACT
GGACCCATACAAAATTTGTGCAAGCCCAGTGTCAACTGGGCCGAGACCACGTGATACATG
CGAAATCGCTTGAACAGACCTCGGTGAGTATATGTAGGGTGAGGTGATTCCGAAAAACAA
AAAGTGAGCGAAGGGGTTCTTCTTTATGTTTAGCGATTTACCTTCATTCTAGCGATCGTT
CTGGGGGTATCTGTGGGCACTAGGGCGGCAGGTTGGGCGTGGTTAGCTGTGATCTTTTAA
CTAAGATCTAGCGGCTTTTAACTAAGATCTAGCGGTCCGCGCCCTGCTGGTTTAGCCCGG
TGGGCGCTGGTTGGGCGTGGCTGGCTGAGATCTTTTAACTAAGATCTAACTAAGATCCAG
CTTCTTGTCCGTCTGTAGTCCCTGTGTTTGGGTTCCTTGTTTGCTAGGATCGGTCCCCGA
TGTCAAGACCTTCAGCCCTAGGTTGGGCCTTCGATGTGCGGGACGATTCTGCGGCCCTCA
GCGGCCTCCACGGTTCGACTGAGGGTTGCCCGAATGCCCGGCGTTCATCCACGCTAGGTT
TCGATGGGGCTTGTCGATTTTTGGCCGCTCGTCATCGTTGACATTCCCAATTTCCGGGGG
GGAGGTCGACCTCGATATCCGTCGGCGCTTTAACTGCGCCTGCGTGCTCGGGCGTCGATT
CCCTCCTTCCGCTCCCCCAATGCCGCAGGGGCCGGGCACGACGTGTCTTTGGCCGCCAAA
GCCTGCGCGCGGAGGATGGAGGGAAAACTACAGTGGAGGGCAATCGAATGCCCGGCTCTT
TCGGGCGGTACGCCGTCTCGTTGAGGTTCGGGCGGGCCCGTACGCCTCGCGCGTCTGGGC
CCCGACTTTACTTGATCACTTCCAGGGCGTGGTCAGCTGTGCTGCCCGCCCGACGCCGGA
ACCGCGGGCACCCAGTCGGGGGCCTCGGGCGGCGGCGGCAGGTGAGATATCTGGTTGATT
CTGCCAGTAGTCATATGCTTGTCTCAAAGATTAAGCCATGATGCATCATGTCTAATATAA
GAAGCTTGACTACTGGCAGAATCAACCAGGAATATTATTGTACGGTGAAACTGCGACGAA
TGGCTCATAAATCAGTTATCGTTTATTTGATTAAATCAGTTATCGTTTATTTGATAGTAC
CCCTTACTACTTGGATAACCGTGGTAATTCTAGAGCTAATACATGCTAAAAACCCGACTT
CGGAAGGGGTGTATTTATTTTAGATAAAAAACCAATGCCCTCCGGGGCTCTCTGGTGATT
ATAATAACTTCTCGAATCGCATGTGCCTTGCGCCGGCGATGGTTCATTCAAATTTCTGCC
TATCAACTTTCGATGGTAGGATAGTGGCCTACCATGGTGGCAACGGGTAACGGGGAATTA
GGGTTCGATTCCGGAGAGGGAGCCTGAGAAACGGCTACTACATCCACCAAGGAGGTGACC
TGCCATCATGATCTCCAGAGCTGCCGTGGCTCCGCCAGCCCACGCCATTCCCTATGTCTC
GTCTCGCGCCCTGACCTCCGCGGCCGCCGCATCTCTCCCTCGCTTGACATCTGCACAGCC
AGCCGGTAAACAGTCACCCGCACCACAAAACCAGCAGCAGTCACAGCAATTAGCACAGCA
GCAGCCACAAGCACAGCGACGAGGCTTTGCTACCGTTCAAGATGGTGCTGCTGCGCATCC
ACCACGGGTATATGGTGGATTGAAGGACCAGGACAGAATATTTCAAAACTTGTACGGACG
ACATCCTCCGGACCTAAAACATGCCATGAAATGTGGAGATTGGTACAAGACGAAGGAAAT
TATTCTAAAGGGTCACGACTGGATCATTTCTGAGATCAAAACATCCGGACTTAGAGGCCG
AGGTGGTGCTGGATTCCCATCTGGTTTGAAGTGGTCTTTCATGAACTTCAAAGATTGGGA
CAAGGATACCAAGCCCAGATACCTCGTCGTGAACGCTGATGAGGGTGAGCCCGGTACCTG
CAAGGATCGCGAAATTATGCGCAAGGACCCCCACAAGCTCATTGAAGGATGTCTTGTATC
CGGGCGTGCCATGAACGCAACTGCAGCATACATCTATATCCGAGGTGAATTCTACGAGGA
GGCCACTGTTTTACAAAAGGCGATCAACGAAGCCTACGCTGCGGGCCTCATCGGAAAGAA
CGCCTGCGGTTCCGGATATGACTTCGACGTCTACATTCACCGTGGAATGGGCGCTTATAT
CTGTGGTGAAGAAACTGCTCTGATTGAGTCAATTGAAGGCAAGGCTGGAAAGCCCCGTCT
AAAGCCCCCGTTCCCTGCTGCTGTCGGTCTCTTCGGCTGTCCCAGCACTGTCACCAATGT
CGAAACTGTTGCTGTTGCTCCCACAATTTGCCGTCGTGGTGGTAAATGGTTTGCTGGCTT
TGGCCGTGAGAGAAACCAAGGAACCAAGCTGTTCTGTATCTCTGGCCATGTCAACAACCC
CTGCACCGTTGAGGAAGAGATGTCTATCCCTCTTCGCGAACTGATCGACCGTCACTGTGG
CGGAGTTCGGGGTGGTTGGGACAATCTTCTTGCCGTTATTCCCGGCGGTTCCTCTACTCC
CGTGCTTCCCAAGCACATCTGTGACGACCAGATGATGGACTTTGATGCTCTTAAGGATTC
TCAATCCGGTCTCGGTACTGCTGCCGTTATAGTCATGGACAAGTCCACCGATATCGTTCG
CGCAATCTCCCGACTCTCTGCTTTCTACCGCCACGAAAGTTGTGGACAATGTACCCCTTG
CCGCGAAGGAAGCAAATGGACTCTGCAAATGATGGAGCGATTCGAACGAGGCCAGGCCCG
TGAACGTGAAATCGATATGCTTCAGGAACTAACCAAACAAGTTGAAGGCCACACCATTTG
CGCTTTGGGTGAGGCTTTTGCTTGGCCTATCCAGGGCTTGATCCGCCACTTCAGACCAGA
ACTTGAAGCCAGAATACGTCAGAATGCGCAGGCAAATGGAGGGAAGGAGGTCTTTGCCGG
TGGTTGGGCTCCCAACACCCGTCAAGAGGGCAAGTTGATTGCTCCTGGACAATAGATGGG
AAATGGACCCTCAGCTCGAACTGGTTTTGGGGTAAAGGGTAAATCTGTCTTTTTAGCAAA
TGTATTAATCATTACAAGAGGACCACGCATTTTCACTCTTGCTCTCCTAGAGCCCTGTAT
ATTGCGGATGGTGGCAACGCTTGATTTCCATTGTGTCATCTGTTCTTGTCATCCATCCTG
ATTCGCATGTTCAAAATATTTGTGGTTTGCTCTCTTTTTTGCGTTTCATATGTTTTTTGT
ATGGACTTATAAGGCAATATTCACCTTTTTACACTTTAGAAAACTTCCTGCCTATACACT
GTATTCAATAACTGAAAGCCTAGAGAAGTACTTGTTTGGGAATTCATTCTTTGATTCAAT
ACTAGCTAGCTGATCTATCTAAGAAAATTCGTAGGTTTTTGTGGCTATGGTCAAATCAGA
GTGTCGAGTCGGGGATAGACAGGGGGGATTTTAGTAAAACAGTGTAAGGGGCATAATGAG
ATGGTGATCAGTGATAATAAAACAGGAAATGGAAAGGGTTAAGGAATTAGAAACAAGTAG
CATAAAACGCCCACAAGGATCGAAAGAACAAATGGAATGCCGAAGTAGGCCATCATGATA
ATCTGAAAACTTCAGAGGGAAATTGGCCGACATATGGAAACGATTACTCGCTCAAGTGCT
TCCGCCGGCCATGATCGCGTTATAGTAACGTCGGCTAACTTCCGCAGTGTGCGTGAGTCG
AGCGTCCCGAGTCAACGGGAGATTGAGAATTGTGGAAGACTCGATGTTGTTTCCAACATC
TTTTGTAGCCCATCTCGCAACCAAACGGCTCATTTCCCTAAAAGCAATGCGCTCATACAA
GCTAGAAGTAGCTGAATTTTCAACTTTTCCACCAAGGTGTGCCAGTGCCTTGAGCAATCG
TTTTAGCGAAGCTGGGTCTCTCCATCCTCCCTTTGCATTCACTAGCTGGAGGAAATCCTG
GTAAACGGCACCACCATCCGCCCAGTCTCTAACTCTGCGTTCTGGGCTTTCCCCAAATCC
ACTAATCAGAGAGGCAAGAGTATCATAGTCTCTTTCAATAACTGCTTTAGGAGCAACAAT
GCGGTAGAAGGTTCCGTGGGCCTCGTTCCAGTGTTTGGCATGGATGAGACACTCTACTTC
GCTAGCAATATCGCCAACAGCTCGGGAGTGCAGCGCCTTGGAAATCCAAAGCCAAGCTGG
TGGGACCTGAAGTTCCACAGTGAGATATGTCCATAGAGAACTTGGAGTTCCATTCTCAGC
TGTTGGAGAAGGAATCAATGAGGCAAAACGACATAAGATCTCTTTTACACTCCGCTCCCG
GTCTGAAGGGCGGGAAAGATGTAAGAGGACAAATAAAGCAGGTGCATATTGTTCAGCAGT
AGTGAGCTCCCAAGACAGGTCCCAAGCAAGTTGGTCTGCTCGAGATTGGTCCACTGCAAA
AACGTCGTGATGTCCTACCACCTTAGATAGATGGTGGAGAAGTTGGAACGATAGACGATT
GTGCAACATGTGGCCGGAAACTGCAATTGGAGTAATAGCAGCTGGCATCTGAATTGGAGC
GATTTCTGGGTGAGTACCATTGTTGACAGCGAGAGTATAAGTTTTCAGCAAGATCCAGAA
GGGAGACTCGCGACCAACAGGGTCATCACCTGGCTTTTGGTTGGAGTCTTTAGTGGTCAC
AGTGAGTGGTTGTTGAGGTTCGCCTTCATGGTGTACGTCATGATGGAATAAGGTCACAGC
ATCCTCAATTGGATCATCATCTGAGATTCCATACCACAGACGGAGGCCAAATGCCTGGAA
CCAATCAAGTTCAAAACGGTCGGACATATTGAAAGTTGAGATTCGCTCTTCTGGGG
>Locus_1_Transcript_40/45_Confidence_0.259_Length_10581
CCCCAGAAGAGCGAATCTCAACTTTCAATATGTCCGACCGTTTTGAACTTGATTGGTTCC
AGGCATTTGGCCTCCGTCTGTGGTATGGAATCTCAGATGATGATCCAATTGAGGATGCTG
TGACCTTATTCCATCATGACGTACACCATGAAGGCGAACCTCAACAACCACTCACTGTGA
CCACTAAAGACTCCAACCAAAAGCCAGGTGATGACCCTGTTGGTCGCGAGTCTCCCTTCT
GGATCTTGCTGAAAACTTATACTCTCGCTGTCAACAATGGTACTCACCCAGAAATCGCTC
CAATTCAGATGCCAGCTGCTATTACTCCAATTGCAGTTTCCGGCCACATGTTGCACAATC
GTCTATCGTTCCAACTTCTCCACCATCTATCTAAGGTGGTAGGACATCACGACGTTTTTG
CAGTGGACCAATCTCGAGCAGACCAACTTGCTTGGGACCTGTCTTGGGAGCTCACTACTG
CTGAACAATATGCACCTGCTTTATTTGTCCTCTTACATCTTTCCCGCCCTTCAGACCGGG
AGCGGAGTGTAAAAGAGATCTTATGTCGTTTTGCCTCATTGATTCCTTCTCCAACAGCTG
AGAATGGAACTCCAAGTTCTCTATGGACATATCTCACTGTGGAACTTCAGGTCCCACCAG
CTTGGCTTTGGATTTCCAAGGCGCTGCACTCCCGAGCTGTTGGCGATATTGCTAGCGAAG
TAGAGTGTCTCATCCATGCCAAACACTGGAACGAGGCCCACGGAACCTTCTACCGCATTG
TTGCTCCTAAAGCAGTTATTGAAAGAGACTATGATACTCTTGCCTCTCTGATTAGTGGAT
TTGGGGAAAGCCCAGAACGCAGAGTTAGAGACTGGGCGGATGGTGGTGCCGTTTACCAGG
ATTTCCTCCAGCTAGTGAATGCAAAGGGAGGATGGAGAGACCCAGCTTCGCTAAAACGAT
TGCTCAAGGCACTGGCACACCTTGGTGGAAAAGTTGAAAATTCAGCTACTTCTAGCTTGT
ATGAGCGCATTGCTTTTAGGGAAATGAGCCGTTTGGTTGCGAGATGGGCTACAAAAGATG
TTGGAAACAACATCGAGTCTTCCACAATTCTCAATCTCCCGTTGACTCGGGACGCTCGAC
TCACGCACACTGCGGAAGTTAGCCGACGTTACTATAACGCGATCATGGCCGGCGGAAGCA
CTTGAGCGAGTAATCGTTTCCATATGTCGGCCAATTTCCCTCTGAAGTTTTCAGATTATC
ATGATGGCCTACTTCGGCATTCCATTTGTTCTTTCGATCCTTGTGGGCGTTTTATGCTAC
TTGTTTCTAATTCCTTAACCCTTTCCATTTCCTGTTTTATTATCACTGATCACCATCTCA
TTATGCCCCTTACACTGTTTTACTAAAATCCCCCCTGTCTATCCCCGACTCGACACTCTG
ATTTGACCATAGCCACAAAAACCTACGAATTTTCTTAGATAGATCAGCTAGCTAGTATTG
AATCAAAGAATGAATTCCCAAACAAGTACTTCTCTAGGCTTTCAGTTATTGAATACAGTG
TATAGGCAGGAAGTTTTCTAAAGTGTAAAAAGGTGAATATTGCCTTATAAGTCCATACAA
AAAACATATGAAACGCAAAAAAGAGAGCAAACCACAAATATTTTGAACATGCGAATCAGG
ATGGATGACAAGAACAGATGACACAATGGAAATCAAGCGTTGCCACCATCCGCAATATAC
AGGGCTCTAGGAGAGCAAGAGTGAAAATGCGTGGTCCTCTTGTAATGATTAATACATTTG
CTAAAAAGACAGATTTACCCTTTACCCCAAAACCAGTTCGAGCTGAGGGTCCATTTCCCA
TCTATTGTCCAGGAGCAATCAACTTGCCCTCTTGACGGGTGTTGGGAGCCCAACCACCGG
CAAAGACCTCCTTCCCTCCATTTGCCTGCGCATTCTGACGTATTCTGGCTTCAAGTTCTG
GTCTGAAGTGGCGGATCAAGCCCTGGATAGGCCAAGCAAAAGCCTCACCCAAAGCGCAAA
TGGTGTGGCCTTCAACTTGTTTGGTTAGTTCCTGAAGCATATCGATTTCACGTTCACGGG
CCTGGCCTCGTTCGAATCGCTCCATCATTTGCAGAGTCCATTTGCTTCCTTCGCGGCAAG
GGGTACATTGTCCACAACTTTCGTGGCGGTAGAAAGCAGAGAGTCGGGAGATTGCGCGAA
CGATATCGGTGGACTTGTCCATGACTATAACGGCAGCAGTACCGAGACCGGATTGAGAAT
CCTTAAGAGCATCAAAGTCCATCATCTGGTCGTCACAGATGTGCTTGGGAAGCACGGGAG
TAGAGGAACCGCCGGGAATAACGGCAAGAAGATTGTCCCAACCACCCCGAACTCCGCCAC
AGTGACGGTCGATCAGTTCGCGAAGAGGGATAGACATCTCTTCCTCAACGGTGCAGGGGT
TGTTGACATGGCCAGAGATACAGAACAGCTTGGTTCCTTGGTTTCTCTCACGGCCAAAGC
CAGCAAACCATTTACCACCACGACGGCAAATTGTGGGAGCAACAGCAACAGTTTCGACAT
TGGTGACAGTGCTGGGACAGCCGAAGAGACCGACAGCAGCAGGGAACGGGGGCTTTAGAC
GGGGCTTTCCAGCCTTGCCTTCAATTGACTCAATCAGAGCAGTTTCTTCACCACAGATAT
AAGCGCCCATTCCACGGTGAATGTAGACGTCGAAGTCATATCCGGAACCGCAGGCGTTCT
TTCCGATGAGGCCCGCAGCGTAGGCTTCGTTGATCGCCTTTTGTAAAACAGTGGCCTCCT
CGTAGAATTCACCTCGGATATAGATGTATGCTGCAGTTGCGTTCATGGCACGCCCGGATA
CAAGACATCCTTCAATGAGCTTGTGGGGGTCCTTGCGCATAATTTCGCGATCCTTGCAGG
TACCGGGCTCACCCTCATCAGCGTTCACGACGAGGTATCTGGGCTTGGTATCCTTGTCCC
AATCTTTGAAGTTCATGAAAGACCACTTCAAACCAGATGGGAATCCAGCACCACCTCGGC
CTCTAAGTCCGGATGTTTTGATCTCAGAAATGATCCAGTCGTGACCCTTTAGAATAATTT
CCTTCGTCTTGTACCAATCTCCACATTTCATGGCATGTTTTAGGTCCGGAGGATGTCGTC
CGTACAAGTTTTGAAATATTCTGTCCTGGTCCTTCAATCCACCATATACCCGTGGTGGAT
GCGCAGCAGCACCATCTTGAACGGTAGCAAAGCCTCGTCGCTGTGCTTGTGGCTGCTGCT
GTGCTAATTGCTGTGACTGCTGCTGGTTTTGTGGTGCGGGTGACTGTTTACCGGCTGGCT
GTGCAGATGTCAAGCGAGGGAGAGATGCGGCGGCCGCGGAGGTCAGGGCGCGAGACGAGA
CATAGGGAATGGCGTGGGCTGGCGGAGCCACGGCAGCTCTGGAGATCATGATGGCAGGTC
ACCCTTCGTTGCTCGACTCCAATTAAGCATGTATTGCTCTAGAATTACCACGGTTATCCA
AGTAGTAAGGCACTATCAAATAAACGTATTAACTGATTTAATAGAGCCATTCGCAGTTTC
ACCGTAGAGCCNNNNNNNNNNNNNNNNNNNNNNNNNNNNNNNNNNNNNNNNNNNNNNNNN
NNNNNNNNNNNNNNNNNNNNNNNNNNNNNNNNNNNNNNNNNNNNNNNNNNNNNNNNNNNN
NNNNNNNNNNNNNNNNNNNNNNNNNNNNNNNNNNNNNNNNNNNNNNNNNNNNNNNNNNNN
NNNNNNNNNNNNNNNNNNNNNNNNNNNNNNNNNNNNNNNNNNNNNNNNNNNNNNNNNNNN
NNNNNNNNNNNNNNNNNNNNNNNNNNNNNNNNNNNNNNNNNNNNNNNNNNNNNNNNNNNN
NNNNNNNNNNNNNNNNNNNNNNNNNNNNNNNNNNNNNNNNNNNNNNNNNNNNNNNNNNNN
NNNNNNNNNNNNNNNNNNNNNNNNNNNNNNNNNNNNNNNNNNNNNNNNNNNNNNNNNNNN
NNNNNNNNNNNNNNNNNNNNCCCCCCGGAAATTGGGAATGTCAACGATGACGAGCGGCCA
AAAATCGACAAGCCCCATCGAAACCTAGCGTGGATGAACGCCGGGCATTCGGGCAACCCT
CAGTCGAACCGTGAGGCCGCTGGAGGGCCGCAGAATCGTCCCGCACATCGAAGGCCCAAC
CTAGGGCTGAAGGTCTTGACATCGGGGACCGATCCTAGCAAACAAGGAACCCAAACACAG
GGACTACAGACGGACAAGAAGCTGGATCTTAGTTAAAAGATCTCAGCCAGATCTCAGCCA
GCCACGCCCAACCAGCGCCCACCGGGCTAAACCAGCAGGGCGCGGACCGCTAGATCTTAG
TTAAAAGATCCTAGATCTTAGTTAAAAGATCACAGCTAACCACGCCCAACCTGCCGCCCT
AGTGCCCACAGATACCCCCAGAACGATCGCTAGAATGAAGGTAAATCGCTAAACATAAAG
AAGAACCCCTTCGCTCACTTTTTGTTTTTCGGAATCACCTCACCCTACATATACTCACCG
AGGTCTGTTCAAGCGATTTCGCATGTATCACGTGGTCTCGGCCCAGTTGACACTGGGCTT
GCACAAATTTTGTATGGGTCCAGTCGAAAGTGGGCTTGACACCCGCAAAATTGACAGTTT
CCAGAGGCTCGAACAGAACAAAAACGCGGACTTAGTCAAAATTTTTTTGTATTTCTAAAC
TACGAGACGAAATAGGTCGGCGGGGAGGGGTGGTATCGGTCCGACACCTCTAGGGGGGGT
ATTGGAGGCCTGAGGGAATGATATGGGAGAGCTAGAGCCAGATCGGAGACACTTTTTAAT
TTTTTCTGAAGAGGGCCCGTTCGCCGTGAAGACGCACCTGATGACAGTAGAAACAATATA
TATCTATAGAACTTGAAGGAAAATATGTCGTGAAAGTGCCAAAATTAAAAAATGGCACCG
GGTGCCATTGGTTCCATTGGGTGCCACTTCGATTAGGAGGCCTTGCAGAGATGCGGCGAC
GGCGAGGTGCACACCNNNNNNNNNNNNNNNNNNNNNNNNNNNNNNNNNNNNNNNNNNNNN
NNNNNNNNNNNNNNNNNTAAAAAATTCTGTATAATGGCACCCGGTCCGCGGCACCAGGTG
CCATGGCACCGGTGCCACTGGTTCCATCCGGACAGGGGGGTGCCACTGTTCTTGAGGCCT
TCCCGGGGTGCGGCGACGGCGAGGTGCACACCAATCGACTCTAATCGTCTGTAGAATACG
CCTTGATAGGTATGATGTCGGTGCGATGATATCTTATATCAATCATAAGATAGTATCTGT
GTAGATCTTCTATATTTTGCAAATACATATACTATAACTTCATAGTATTAACTTTATAGT
TATGTCGGCCTGCAGCGCTAGCTTAATACGGTTCCGACAGCTAAGCAACAGCGATGTCGG
GCCTGTCCGACGCCCCCCCGGAGCGGTCCGACAGTCAAATTCAAAAATTTTGCGCGGCGG
CCTCGGCCGCCGCCGCCCCCCCCCCCCCCCTCCCCCGCCGAAGGATGAAGAAAAGGGAGA
AAAAAACAAAAAATAGCGAAGAAAGCAAGGAAGCAACACTCGATCAAAGCCCGCCCGCAG
CACCCCTCTCGCGGCGATCGAGCATTTCCCCCCCCCCCTCTAATGGCCCGGATTCCTGGC
CGGATGCCGCTTGGTGGGAGGGTGTTACAACAAATCCAGGCAAGGATCGGGCTGACGCTC
AGCGACTCGTAACAACAAGGCTACTTGACCGCTTACACGACCCGCTTGCTCACTTCGGTC
GTCTGCAGAGGATCTATCCCCGCGCGTGGTGACATTGCAATCCGCCGGCTGGCGCCGAGG
CGCCGGTGCCGGCCCGCTGTGGTTCGGGGCCGAGGCCTATCTGTATCCAGCTACAACGTG
CGGGGCAGGTGTCGCCGCTTTCCGGCACGGATTTCTTGACTTAGAGGCGTTTCAGCCATT
ATCCGGCAGATGGTAGCGTCCGGCAATGCCTTGTCAGACAGCCGCAGAAACCAATTATCT
GAATCAACGGTTCCTCTCGTACTAAATGAATTACCGTTGATTCAGATAATTGGTTTAGCG
GATGGTAGCGTCGCGGCACTGCCCGGTCGGACAGCCGCAAAAACCAATTATCCGAATCAG
CGGTTCCTCTCGTACTAAGCTGAATTACCATTGCGGCGAGTTCATCAGTAGGGTAAAACT
AACCTGTCTCACGACGGTCAAACCCAGCTCACGTTCCCTATTAGTGGGTGAACAATCCAA
CGCTTACCGAATTCGCTTCGGTATTGTATTAGGTAAGAGCCGACATCGAAGGATCAAAAA
GCGCAACGTCGCTATGAACGCTTGGCTGCCACAAGCCAGTTACCCTGTGGTAACTTTTCT
GGACCTCTAGCCTCAAATTTCGAGGGACTAAAGATCGATAGGCCACACTTTCATGGTTTG
TATTCTACTACTTGTAAAATCAAAAATACAAGGGGACTTTTACCCTTTTGTTCACTGGTA
GTATTTCTTGTTCTTCCATTGTAGTTCCCCCTTAGGACACCTGCGTTATGGTTTAACAGA
TGTGCCGCCCCAGCCAAACTCCCCACCTGACAATGTCTTCAACCCGGGTCAGCCCGCGAG
GGGCCTTAACGCCAGAAGTTGGCCGGCAAAGGCCAGTTCCGCTTCATTGAATAAGTAAAA
AAACAATAAAGGTAGTGGTATTTCACCGGCGCCGAAGCTCCCACCTATTCTACACCCGAT
ATGTCTTTTCACAATGTCAAACTAGAGTCAAGCTCAACAGGGTCTTCTTTCCCCGCTGAT
TCCGCCTAAGCCCGTTCCCTTGGCTGTGGTTTCGCTAGATAGTAGATAGGGACAGTGGGA
ATCTCGTTAATCCATTCATGCGCGTCACTAATTAGATGACGAGGCATTTGGCTACCTTAA
GAGAGTCATAGTTACTCCCGCCGTTTACCCGCGCTTGGTTGAATTTCTTCACTTTGACAT
TCTAGAGCACTGGGCAGAAATCTACTATTGTCGTTCTAACTACCACTTTCTGGCCATCGC
AATGCTATGTTTTAATTAGACAGTCAGATTCCCCTTGTCCGTACCAGTTCTAAGTCGGTC
GTTAAGCGCGCGCCGGACGGCCAGAGGCCTGCCGGAGGCGTCCGCGCCCCGATGCTGGGC
GGCGCCGGCCGGTCTCCCGGCTAGTGCCGCCTTGCCTCGGGGGCCTCCGCCCGGGGCCCA
ACGCGCCCGACCCTTAGAGCCAATCCTTTTCCCGAAGTTACGGATCTATTTTGCCGACTT
CCCTTATCTACATTGTTCTATCAACTAGAGGCTTTTCACCTTGGAGACCTGCTGCGGTTA
TGAGTACGACCTGGCGTGAAAACTATTCCTTCCCGCGGATTTTCAAGGGTCGTCGGGGGA
CGCCGGACGCCGCAGGTGCGGGCTCTGCCGGCCGTTGAACCCTAGCTCCGGACAAACCGA
TTTCAGGGTGACAGACCGTCAAGAAGAAAAGATAACTCTTCCCAGGACCCCCGCCGACGT
CTCCGCGTTCAGTTACGTTGCCGGGTAGAATCCACATCCAGGTCCGGAATCTTAACCGGC
TTCCCTTTCGGCTGACGGCGCACCGGGGCGCACATGCAATCGGAACTACCCTATGCCTTA
GATCGACTAACCCATGTCCAACTGCTGTTCACATGGAACCTTTCCCCACTTCGGCCCTTC
AAGTTCTCATTGAAGTATTTGCTATACTTACCTACCTAAGTATTCTGCACTAGAGGCCGT
TCGACCCGGGGTTCGTCCCCCTAGGGTCTTTCGTTCTACGGTACCTCTTCGTCAGGACCT
CCACGCCTGCCTACTCGCCGGGGCGTCATTTTAACCCCGGCGGCGTAGGTTATGGGTAGA
CGTCTTTGTAGTCGTCCTATTCTCCTATTTTCAGGGTCTTAGTACATTCGGCAGGTGAGT
TGTTACACAGTCCTTAGCGGATTCCGACTTCCATGGCCACCGTCCTGCTGTCAAGATGTA
CTAACACCTTTTGTGGTGTCTGATTCTATTTCGGCCCGTGAGTTGTTACACACTCCTTAG
TCGGGTTTCCGTACTTCCATTGGTCCTACCGTCGGGTCTTGTTCTAGTATTGTAACTAAC
TACCTTTTGTGGTGTCTTGTTGAGCGTGCATTCCGTCTACCTTTAACCTTTCGTCGTTCG
GTTTCTATTCCCGCATCGCCAGTTCTGCTTACCAAAAATTGGTCCCTACTAGTGACGTTC
CTATTTCTTAGTGCCCACGTTCTACTTCTAGAAACAAGGCTTCTTTACATATTTAAAGTT
TGAGAATAGGTTAAGGATGTTTCATCCCCAAGGCCTCTAATCATTCGCTTTACCTCATAA
AACTGGAATCTCGTCACTGCTATCCTGAGGGAAACTTCGCAGGAACCAGCTACTAGATGG
TTCGATTAGTCTTTGCCCCTATGCCCAAATTTGACGATCGATTTGTACGCAGAACCGCTG
TCGTAGTCCTTCCTACCAGAGTTTCCCTTCTGGCTTCACCCTATTCAGGCATAGTTCACC
ATCTTTCGGGTCCACGGCCACGCTCCTACTCAAATCCATCCGAAGACTTCAGGATCGGTC
GATGGTGCGCCCTCGGGGGGGGGCGTCCCGACCTCCGGGGGGGCGCGTCCCACCTCCGTT
CGCTTTCTACTTGCGCGCACGGGTTTGACTACCCGTAACTACTTCGCGTGGATGTTAGAC
TCCTTGGTCCGTGTTTCAAGACGGGCCGCTTACGGCCATTACGCCAGCATCCGAGCCGGA
GCGCGTTCCTCAGTCTCGACGGGCCGCATTGCACCCCCGGCTATAAGACGTCCCTAGAGA
CGACACATTCCGGGGGCCTTTGACCGGCCGTCGAAGCTGATGCTGGCCCGGGGAGCGGGC
AGTGCACGGGCGACGAGCGCCCGCTGAACCCGCCCCCCGAGTCTGGCCGCAAGCGCTTCC
CTTTCAACAATTTCACGTGCTGTTTAACTCCCTTTTCAAGGTGCTTTTAACCTTTCGATC
ACTCTACTTGTGCGCTCATTGATGACCATTACGCCAGCATCCGTGCCGAAGCGCGAACCT
CAGTCCACCCCAGGGCATTACACGACGGGCTATAACACTCCCCGTAGGGAGCCACATTCC
CGCCGCCTTTGTCCCCCGGGGCAAACTGATGCTGGCCTGAGCTGGCAGAGTGCACCGGCG
AGAACGCCGGATGTTCAACCAAGCCCAAGTCTGGTCATGAATGCTTCCCTTTCAACAATT
TCACGTACTTTTTAACCCTCTTTTCAAAGTGCTTTTCATCTTTCGATCACTCTACTTGTG
CGCTATCGGTCTCCGGCCGGTATTTAGCTTTAGATGAAATTTACCACCCGCTTAGAGCTG
CATTCCCAAACAACTCGACTCGTCGAAGGAGCTTCACACGGGCGCGGGCCGCCCGCCCAA
GACGGGATTCTCACCCTCTCTGACGTCCTGTTCCAAGGAACTTAGACGGGGGCCGCGCCC
GAAGCATCCTCTGCAAATTACAACTCGGACCCCCGGGGGAGGCCAGATTTCAAATTTGAG
CTCTTGCCGCTTCACTCGCCGTTACTGGGGCAATCCCTGTTGGTTTCTTTTCTCCGCTTA
TTTATTGATATGCTTAAGTTCAGCGGGTATTCCCTACCTGATCCGAGGTCAACCTGAAAA
GATATATATATATATAAAGATTGGGGCCAGGGCGGCCGGTCCTGAGGGCGCTGAATTGGC
TGCCCATTCGCCTAGGAAGCCGGAATCGCGGCCTGGCCACTGCTTTTGGGCGCGTCCCGC
CCCCGAAGGGAGGGGCCGGACGGTCGTCCATCACACAAGCCGGGCTTGAGGGGTTGAAAT
GACGCTCGAACAGGCATGCCCCCCGGAATGCCAGAGGGCGCAATGTGCGTTCAAAGATTC
GTATTGATTCACGGAATTCTGCAATTCACATTACTTATCGCATTTCGCTGCGTTCTTCAT
CGATGCCGGAACCAAGAGATCCGTTGTTGAAAGTTTTNNNNNNNNNNNNNNNNNNNNNNN
NNNNNNNNNNNNNNNNNNNNNNNTTTTTCTTGGTGTCTGTCCTCCGGCGGGCGCGGTCCG
GCTCGAGGCTCCCAGAAGGGGCCCGCCGGACGGCTCTCCCTGGCAGGGGGAGCGCGGCCC
GCCGAGGCAACCGGGTGAGGTAGATGAGGCAGATGAAGAAGATGAGGAAGATGAAGATGA
CTTCACTGATCTTGAGAATGAGATGATTGATGAGTTATGTGCTGATGGAGGCGTGAGGAG
TGACCAGACCATGGCCCTGTCAGCTTATACAGGCGAGTACTGGCATGAAGGGTACAAGGG
AATCAAAGTCACGCAGAAACAGGGCCGGTTGTTCGTTGATGCGAGAGATCGATCGGTGAG
ATTCTCGCCCTCGAGCACAAACTCCGCTTTCACAGGAGCCCGGACATCCTGCTCGCTCAT
CTCGACCATGTAAGCGATATACTTCCTCTGGTCACAGATGTGCATGAATTCCAACGTGAA
TCTCACCGATCGATCTCTCGC
>Locus_1_Transcript_41/45_Confidence_0.196_Length_5695
ACAGCGCCTCTTAACTACTCACCGGGATTTACCTACCCTGCACCTTTCCCTGGACTCCTC
CCCCGGGGACCTCGGGGGCACCCCTGGGGGCACCCTTCTCACAGGTCCTGCGACCCTGTT
CTGGAGCCGTTTTGGCTGTACGGGCCTCGTCGGCGGGATTCCATTTCCCGCAAAATTCAC
GCGCCTCGCCCGTCCTCCCGTGCCAGGCCGACCTACCCTGCACGGCACTTCGTTGCTTCG
TTCGTCCATCTCGTCCCCCAGCCGGCCTGTTATCAGGCGCCCGGAAAATGCCTACCCTGC
ACCACAACCAGCCCAGGACCTCCCGAGTCTCTCCCTGACCTCCCGCCGGCCCAGCCCATG
TCGTACCGACCTACCCTGCAGGCCACCGCCGGCGCCGAAGTATCGACATCTCCCTCCGCG
TCACCCTCTTCGGGCGTTCGTGATGGGAAATCGGGGCGAAGAACGGCTTACCCTCAGCGG
ATCGTGGCAACAAGGCCACTCTACCGCTTACAGGACCGTTTCGCACAGCTAAGTCGTCTG
CAAAGGATTTAACCCCGCTCGTGTCTAAATTACAATACGCGAATTACCCAGACAGCATTC
TGTTGCCTGGGAGGAATCGCCTGCTGAGACGCTAAGCCGAAGCCTATTCTTGTCCAACTA
TACGTGCGGGTGGTATCACCGCGTTCTGGCATGGATTCTGACTTAGAGGCGTTCAGCCAT
TATCCGGCAGATGGTAGCGTCCGGCAATGCCTTGTCAGACAGCCGCAGAAACCAATTATC
TGAATCAACGGTTCCTCTCGTACTAAATGAATTACCGTTGATTCAGATAATTGGTTTAGC
GGATGGTAGCGTCGCGGCACTGCCCGGTCGGACAGCCGCAAAAACCAATTATCCGAATCA
GCGGTTCCTCTCGTACTAAGCTGAATTACCATTGCGGCGAGTTCATCAGTAGGGTAAAAC
TAACCTGTCTCACGACGGTCAAACCCAGCTCACGTTCCCTATTCTAAGTCTTGTACCGGG
CTCGCTCCCGGGCATTTTGCTCCGGGGCTCCGAGTACGCCCCCCGGCCGATCTGGGCTGC
AGGCCCTTCGCGGCCGGGCCCGGTTTCCCGGGGGTTTGGCACGTCCCTTAAGCGGCCTGG
AGCCGTGGCCTCCAGCGCCGCCCACACCTTTCCGCGCTCTACGTGGGCTCGCGGGGGATC
GCTCCCCTCGCAGCTCCACTCGGGATCAGCCTAGGCGGTTGCTGCGTCCGCGCCCTTAGC
CTTCCCCGATCCAGGTTGTGTCGCCGTGCGGCCCCTGCAGGTGGTCCTGACCGCAATCGA
CTAGCCAGCCTAACCCGCCCGCCCGGCGGGCCCGACTATTCCCACCAAGAGGGATGGAGA
GAACCTTCTCCGGTTCAGTGGGTGAACAATCCAACGCTTACCGAATTCGCTTCGGTATTG
TATTAGGTAAGAGCCGACATCGAAGGATCAAAAAGCGCAACGTCGCTATGAACGCTTGGC
TGCCACAAGCCAGTTACCCTGTGGTAACTTTTCTGGACCTCTAGCCTCAAATTTCGAGGG
ACTAAAGATCGATAGGCCACACTTTCATGGTTTGTATTCTACTACTTGTAAAATCAAAAA
TACAAGGGGACTTTTACCCTTTTGTTCACTGGTAGTATTTCTTGTTCTTCCATTGTAGTT
CCCCCTTAGGACACCTGCGTTATGGTTTAACAGATGTGCCGCCCCAGCCAAACTCCCCAC
CTGACAATGTCTTCAACCCGGGTCAGCCCGCGAGGGGCCTTAACGCCAGAAGTTGGCCGG
CAAAGGCCAGTTCCGCTTCATTGAATAAGTAAAAAAACAATAAAGGTAGTGGTATTTCAC
CGGCGCCGAAGCTCCCACCTATTCTACACCCGATATGTCTTTTCACAATGTCAAACTAGA
GTCAAGCTCAACAGGGTCTTCTTTCCCCGCTGATTCCGCCTAAGCCCGTTCCCTTGGCTG
TGGTTTCGCTAGATAGTAGATAGGGACAGTGGGAATCTCGTTAATCCATTCATGCGCGTC
ACTAATTAGATGACGAGGCATTTGGCTACCTTAAGAGAGTCATAGTTACTCCCGCCGTTT
ACCCGCGCTTGGTTGAATTTCTTCACTTTGACATTCTAGAGCACTGGGCAGAAATCTACT
ATTGTCGTTCTAACTACCACTTTCTGGCCATCGCAATGCTATGTTTTAATTAGACAGTCA
GATTCCCCTTGTCCGTACCAGTTCTAAGTCGGTCGTTAAGCGCGCGCCGGACGGCCAGAG
GCCTGCCGGAGGCGTCCGCGCCCCGATGCTGGGCGGCGCCGGCCGGTCTCCCGGCTAGTG
CCGCCTTGCCTCGGGGGCCTCCGCCCGGGGCCCAACGCGCCCGACCCTTAGAGCCAATCC
TTTTCCCGAAGTTACGGATCTATTTTGCCGACTTCCCTTATCTACATTGTTCTATCAACT
AGAGGCTTTTCACCTTGGAGACCTGCTGCGGTTATGAGTACGACCTGGCGTGAAAACTAT
TCCTTCCCGCGGATTTTCAAGGGTCGTCGGGGGACGCCGGACGCCGCAGGTGCGGGCTCT
GCCGGCCGTTGAACCCTAGCTCCGGACAAACCGATTTCAGGGTGACAGACCGTCAAGAAG
AAAAGATAACTCTTCCCAGGACCCCCGCCGACGTCTCCGCGTTCAGTTACGTTGCCGGGT
AGAATCCACATCCAGGTCCGGAATCTTAACCGGCTTCCCTTTCGGCTGACGGCGCACCGG
GGCGCACATGCAATCGGAACTACCCTATGCCTTAGATCGACTAACCCATGTCCAACTGCT
GTTCACATGGAACCTTTCCCCACTTCGGCCCTTCAAGTTCTCATTGAAGTATTTGCTATA
CTTACCTACCTAAGTATTCTGCACTAGAGGCCGTTCGACCCGGGGTTCGTCCCCCTAGGG
TCTTTCGTTCTACGGTACCTCTTCGTCAGGACCTCCACGCCTGCCTACTCGCCGGGGCGT
CATTTTAACCCCGGCGGCGTAGGTTATGGGTAGACGTCTTTGTAGTCGTCCTATTCTCCT
ATTTTCAGGGTCTTAGTACATTCGGCAGGTGAGTTGTTACACAGTCCTTAGCGGATTCCG
ACTTCCATGGCCACCGTCCTGCTGTCAAGATGTACTAACACCTTTTGTGGTGTCTGATTC
TATTTCGGCCCGTGAGTTGTTACACACTCCTTAGTCGGGTTTCCGTACTTCCATTGGTCC
TACCGTCGGGTCTTGTTCTAGTATTGTAACTAACTACCTTTTGTGGTGTCTTGTTGAGCG
TGCATTCCGTCTACCTTTAACCTTTCGTCGTTCGGTTTCTATTCCCGCATCGCCAGTTCT
GCTTACCAAAAATTGGTCCCTACTAGTGACGTTCCTATTTCTTAGTGCCCACGTTCTACT
TCTAGAAACAAGGCTTCTTTACATATTTAAAGTTTGAGAATAGGTTAAGGATGTTTCATC
CCCAAGGCCTCTAATCATTCGCTTTACCTCATAAAACTGGAATCTCGTCACTGCTATCCT
GAGGGAAACTTCGCAGGAACCAGCTACTAGATGGTTCGATTAGTCTTTGCCCCTATGCCC
AAATTTGACGATCGATTTGTACGCAGAACCGCTGTCGTAGTCCTTCCTACCAGAGTTTCC
CTTCTGGCTTCACCCTATTCAGGCATAGTTCACCATCTTTCGGGTCCACGGCCACGCTCC
TACTCAAATCCATCCGAAGACTTCAGGATCGGTCGATGGTGCGCCCTCGGGGGGGGGCGT
CCCGACCTCCGGGGGGGCGCGTCCCACCTCCGTTCGCTTTCTACTTGCGCGCACGGGTTT
GACTACCCGTAACTACTTCGCGTGGATGTTAGACTCCTTGGTCCGTGTTTCAAGACGGGC
CGCTTACGGCCATTACGCCAGCATCCGAGCCGGAGCGCGTTCCTCAGTCTCGACGGGCCG
CATTGCACCCCCGGCTATAAGACGTCCCTAGAGACGACACATTCCGGGGGCCTTTGACCG
GCCGTCGAAGCTGATGCTGGCCCGGGGAGCGGGCAGTGCACGGGCGACGAGCGCCCGCTG
AACCCGCCCCCCGAGTCTGGCCGCAAGCGCTTCCCTTTCAACAATTTCACGTGCTGTTTA
ACTCCCTTTTCAAGGTGCTTTTAACCTTTCGATCACTCTACTTGTGCGCTCATTGATGAC
CATTACGCCAGCATCCGTGCCGAAGCGCGAACCTCAGTCCACCCCAGGGCATTACACGAC
GGGCTATAACACTCCCCGTAGGGAGCCACATTCCCGCCGCCTTTGTCCCCCGGGGCAAAC
TGATGCTGGCCTGAGCTGGCAGAGTGCACCGGCGAGAACGCCGGATGTTCAACCAAGCCC
AAGTCTGGTCATGAATGCTTCCCTTTCAACAATTTCACGTACTTTTTAACCCTCTTTTCA
AAGTGCTTTTCATCTTTCGATCACTCTACTTGTGCGCTATCGGTCTCCGGCCGGTATTTA
GCTTTAGATGAAATTTACCACCCGCTTAGAGCTGCATTCCCAAACAACTCGACTCGTCGA
AGGAGCTTCACACGGGCGCGGGCCGCCCGCCCAAGACGGGATTCTCACCCTCTCTGACGT
CCTGTTCCAAGGAACTTAGACGGGGGCCGCGCCCGAAGCATCCTCTGCAAATTACAACTC
GGACCCCCGGGGGAGGCCAGATTTCAAATTTGAGCTCTTGCCGCTTCACTCGCCGTTACT
GGGGCAATCCCTGTTGGTTTCTTTTCTCCGCTTATTTATTGATATGCTTAAGTTCAGCGG
GTATTCCCTACCTGATCCGAGGTCAACCTGAAAAGATATATATATATATAAAGATTGGGG
CCAGGGCGGCCGGTCCTGAGGGCGCTGAATTGGCTGCCCATTCGCCTAGGAAGCCGGAAT
CGCGGCCTGGCCACTGCTTTTGGGCGCGTCCCGCCCCCGAAGGGAGGGGCCGGACGGTCG
TCCATCACACAAGCCGGGCTTGAGGGGTTGAAATGACGCTCGAACAGGCATGCCCCCCGG
AATGCCAGAGGGCGCAATGTGCGTTCAAAGATTCGTATTGATTCACGGAATTCTGCAATT
CACATTACTTATCGCATTTCGCTGCGTTCTTCATCGATGCCGGAACCAAGAGATCCGTTG
TTGAAAGTTTTNNNNNNNNNNNNNNNNNNNNNNNNNNNNNNNNNNNNNNNNNNNNNNTTT
TTCTTGGTGTCTGTCCTCCGGCGGGCGCGGTCCGGCTCGAGGCTCCCAGAAGGGGCCCGC
CGGACGGCTCTCCCTGGCAGGGGGAGCGCGGCCCGCCGAGGCAACCGGGTGAGGTAGATG
AGGCAGATGAAGAAGATGAGGAAGATGAAGATGACTTCACTGATCTTGAGAATGAGATGA
TTGATGAGTTATGTGCTGATGGAGGCGTGAGGAGTGACCAGACCATGGCCCTGTCAGCTT
ATACAGGCGAGTACTGGCATGAAGGGTACAAGGGAATCAAAGTCACGCAGAAACAGGGCC
GGTTGTTCGTTGATGCGAGAGATCGATCGGTGAGATTCTCGCCCTCGAGCACAAACTCCG
CTTTCACAGGAGCCCGGACATCCTGCTCGCTCATCTCGACCATGTAAGCGATATACTTCC
TCTGGTCACAGATGTGCATGAATTCCAACGTGAATCTCACCGATCGATCTCTCGC
>Locus_1_Transcript_42/45_Confidence_0.190_Length_4994
GCGAGAGATCGATCGGTGAGATTCACGTTGGAATTCATGCACATCTGTGACCAGAGGAAG
TATATCGCTTACATGGTCGAGATGAGCGAGCAGGATGTCCGGGCTCCTGTGAAAGCGGAG
TTTGTGCTCGAGGGCGAGAATCTCACCGATCGATCTCTCGCATCAACGAACAACCGGCCC
TGTTTCTGCGTGACTTTGATTCCCTTGTACCCTTCATGCCAGTACTCGCCTGTATAAGCT
GACAGGGCCATGGTCTGGTCACTCCTCACGCCTCCATCAGCACATAACTCATCAATCATC
TCATTCTCAAGATCAGTGAAGTCATCTTCATCTTCCTCATCTTCTTCATCTGCCTCATCT
ACCTCACCCGGTTGCCTCGGCGGGCCGCGCTCCCCCTGCCAGGGAGAGCCGTCCGGCGGG
CCCCTTCTGGGAGCCTCGAGCCGGACCGCGCCCGCCGGAGGACAGACACCAAGAAAAANN
NNNNNNNNNNNNNNNNNNNNNNNNNNNNNNNNNNNNNNNNNNNNAAAACTTTCAACAACG
GATCTCTTGGTTCCGGCATCGATGAAGAACGCAGCGAAATGCGATAAGTAATGTGAATTG
CAGAATTCCGTGAATCATCGAATCTTTGAACGCACATTGTGCGCCCTCTGGCATTCCGGG
GGGCATGCCTGTTCGAGCGTCATTTCAACCCCTCAAGCCCGGCTTGTGTGATGGACGACC
GTCCGGCCCCTCCCTTCGGGGGCGGGACGCGCCCGAAAGCAGTGGCCAGGCCGCGATTCC
GGCTTCCTAGGCGAATGGGCAGCCAATTCAGCGCCCTCAGGACCGGCCGCCCTGGCCCCA
ATCTTTATATATATATATATCTTTTCAGGTTGACCTCGGATCAGGTAGGGATACCCGCTG
AACTTAAGCATAATCAATAAGACGGGGAAAAGAAACCAACAACAGGGATTGCCCCAGTAA
CGGCGAGTGAAGCGGCAAGAGCTCAAATTTGAAATCTGGCCTCCCCCGGGGGTCCGAGTT
GTAATTTGCAGAGGATGCTTCGGGCGCGGCCCCCGTCTAAGTTCCTTGGAACAGGACGTC
AGAGAGGGTGAGAATCCCGTCTTGGGCGGGCGGCCCGCGCCCGTGTGAAGCTCCTTCGAC
GAGTCGAGTTGTTTGGGAATGCAGCTCTAAGCGGGTGGTAAATTTCATCTAAAGCTAAAT
ACCGGCCGGAGACCGATAGCGCACAAGTAGAGTGATCGAAAGATGAAAAGCACTTTGAAA
AGAGGGTTAAAAAGTACGTGAAATTGTTGAAAGGGAAGCATTCATGACCAGACTTGGGCT
TGGTTGAACATCCGGCGTTCTCGCCGGTGCACTCTGCCAGCTCAGGCCAGCATCAGTTTG
CCCCGGGGGACAAAGGCGGCGGGAATGTGGCTCCCTACGGGGAGTGTTATAGCCCGTCGT
GTAATGCCCTGGGGTGGACTGAGGTTCGCGCTTCGGCACGGATGCTGGCGTAATGGTCAT
CAATGACCCGTCTTGAAACACGGACCAAGGGTTAAAAGCACCTTGAAAAGGGAGTTAAAC
AGCACGTGAAATTGTTGAAAGGGAAGCGCTTGCGGCCAGACTCGGGGGGCGGGGTTCAGC
GGGCGTCGTCGCCCGTGCACTGCCCGCTCCCCGGGCCAGCATCAGCTTCGACGGCCGGTC
AAAGGCCCCCGGAATGTGTCGTCTCTAGGGACGTCTTATAGCCGGGGGTGCAATGCGGCC
CGTCGAGACTGAGGAACGCGCTCCGGCTCGGATGCTGGCGTAATGGCCGTAAGCGGCCCG
TCTTGAAACACGGACCAAGGAGTCTAACATCCACGCGAGTGTTCGGGTGTCAAACCCGTA
CCCGTGCGCGCAGTGAGCGAACGGAGGTGGGAGAGCCCCCCCCCAGGGCGCACCCATCGA
CCGATCCTGGGGCGCACCATCGACCGATCCTGAAGTCTTCGGATGGATTTGAGTAGGAGC
GTGGCCGTTGGGCGAAGATGGTGAACTATGCCCCTGAATAGGGTGAAGCCAGAGGAAACT
CTGGTGGAGGCTCGCGCAGCGGTTCTGATCTGACGTGCAAATCGATCGTCAAAATTGGCG
GCAGTAGGGGCCTAATCGAACCATCTAGTAGGCTGGTTCCTGCCGAAGTTTCCCTCAGGA
TAGCAGGACGAGATTCCAGTTTTATGAGGTAAAGCGAATGATTAGAGGCCTTGGGGATGA
AACATCCTTAACCTATTCTCAAACTTTAAATATGTAAGAAGCCCTTGTTCTTGAGTGATG
CGTGGGACTAGAATGATGGAACGTCACTAGTGGTGGGCCATTTTTGGTAAGCAGACAGAA
CTGGCGTGCGGGATGAACCGAACGCGAGGTTATTAAGGTGCCGGAATGGAATCGCACGCT
CATCAGACACACAAAAGGTGTTAGTATAATCTAGAACAGCCCGACGGTGGTGGCCATGGA
GGAAGTCGGAACCAACCCGCTAAGGGTGTGTGTGTAACAACTCACGGCCGAATGAACTAG
CCCTGAAAATGAAAATAGGATGACATCTTGACAGCAGGACGGTGGCCATGGAAGTCGGAA
TCCGCTAAGGACTGTGTAACAACTCACCTGCCGAATGTACTAGCCCTGAAAATGGATGGC
GCGCGCTCACGTGGCTACCCCCAGCTACCCATACCTCGCCGCCGGTTGAAATATGACGCC
CCGGCGAGTAGGCAGGCGTGGAGGTCCGTGACGAAGCCCTGGGGGCGACCCGGGTCGAAA
GGGGGACGAACCCCGGGTCGAACGGCCTCTAGTGCAGATCTTGGTGGTAGTAGCAAAATA
CTAATACTCAAATGAGAACTTTAAGGGCCGAAGTGGGGAAAGGTTCCATGTGAACAGCAG
TTGGACATGGGTTAGTCGATCCTAAGGCATAGGGTAGTTCCGATGCATGTGCGCCCCGGT
GCGCCGTCAGCCGAAAAGGAAGCCGGTTAAGATTCCGGCACCTGGATGTGGATTCTCCAC
GGAACGTAACTGAACGCCGGAGCGTCGGCGGGGGTCCTGGGAAGAGTTATCTTTTCTTCT
TGACGGTCTGTCACCCTGAAATCGGTTTGTCCGGAGCTAGGGTTCAACGGCCGGCAGAGC
CCCGCACCTTTGCGGCGTCCGGTGCCCCCGAACCCTTGAAAATCCGCGGGAAGGAATAGT
TTTCACGCCAGGTCGTACTCATAACCGCAGCAGGTCTCCAAGGTGAAAAGCCTCTAGTTG
ATAGAACAATGTAGATAAGGGAAGTCGGCAAAATAGATCCGTAACTTCGGGAAAAGGATT
GGCTCTAAGGGTCGGGCGCGTTGGGCCCCGGGCGGAGGCCCCCGAGGCAAGGCGGCACTA
GCCGGGAGACCGGCCGGCGCCGCCCAGCATCGGGGCGCGGACGCCTCCGGCAGGCCTCTG
GCCGTCCGGCGCGCGCTTAACGACCGACTTAGAACTGGTACGGACAAGGGGAATCTGACT
GTCTAATTAAAACATAGCATTGCGATGGCCAGAAAGTGGTGTTGACGCAATGTGATTTCT
GTCTGCCCAGTGCTCTTCTGAATTCAAAGTGAAGAAATTTCAACCAAGCGCGGGTAAACG
GCGGGAGTAACTATGACTCTCTTAAGGTAGCCAAATGCCTCGTCATCTAATTAGTGACGC
GCATGAATGGATTAACGAGATTCCCACTGTCCCTATCTACTATCTAGCGAAACCACAGCC
AAGGGAACGGGCTTGGCGGAATCAGCGGGGAAAGAGAAGCCCTGTTGAGCTTGACTCTAG
TTTGACATTGTGAAAAGACATATCGGGTGTAGAATAGGTGGGAGCTTCGGCGCCGGTGAA
ATACCACTACCTTTATTGTTTTTTTACTTATTCAATGAAGCGGAACTGGCCTTTGCCGGC
CAACTTCTGGCGTTAAGGCCCCTCGCGGGCCGATCCGGGTTGAAGACATTGTCAGGTGGG
GAGTTTGGCTGGGGCGGCACATCTGTTAAACCATAACGCAGGTGTCCTAAGGGGGACTCA
TGGAGAACAGAAACAGAAATCTCCAGTGGGAACAAGGGGGTAAAAGTCGATTGATTTTGA
TTTTCAGTGTGTGATGAATACAAAGACCATAGAAAGTTGGCTATCGATCCTTTAGTCCCT
CGAAATTTGAGCTAGAGGTGCCAGAAAAGTTACCACAGGGATACTGGCTTGTGGCAGCCA
AGCTTCATAGCGACGTTGCTTTTTTGATCCTTCGATGTCGGCTTCTTCCTATCATACCGA
AGCAGAATGAATTCGGTAAGCGTTGGATTGTCACCCACTGAACCGGAGAAGGTTCTCTCC
ATCCCTCTTGGTGGGAATAGTCGGGCCCGCCGGGCGGGCGGGTTAGGCTGGCTAGTCGAT
TGCGGCAGGACCACCTGCAGGGGCCGGCACGGCGACACAACCTGGATCGGGGAAGGCTAA
GGGCGCGGACGCAGCAACCGCCTAGGCTGATCCCGAGTGGAGCTGCGAGGGGAGCGATCC
CCCGCGAGCCCACGTAGAGCGCGGAAAGGTGTGGGCGGCGCTGGAGGCCACGGCTCCAGG
CCGCTTAAGGGACGTGCCAAACCCCCGGGAAACCGGGCCCGGCCGCGAAGGGCCTGCAGC
CCAGATCGGCCGGGGGGCGTACTCGGAGCCCCGGGAGCAAATGCCCGGGAGCGAGCCCGG
TACAGACTTGAATAGGGAACGTGAGAGCTGGGTTTAGACCGTCGTGAGACAGGTTAGTTT
ACCCTACTGATGAACTCGCCGCAATGGTAATTCAGCTTAGTACGAGAGGAACCGCTGATT
CGGATAATTGGTTTTTGCGGCTGTCCGACCGGGCAGTGCCGCGACGCTACCATCCGCTGG
ATAATGGCTGAACGCCTCTAAGAATTCAATTTAGTACGAGAGGAACCGTATTTCAGATAA
TTGGTTTCTGCGGCTGTCTGACAAGGCATTGCCGCGACGCTACCATCTGCCGGATTATGC
TGAACGCCTCTAAG
>Locus_1_Transcript_43/45_Confidence_0.306_Length_9148
GCCGAGGCAACCGGGTGAGGTAGACAAGAATGGGGGCGTACGGCCGGCGCACGTCTGCTC
ACCCCTGATGGAACGTCGGTCCCTATCGTGGGGGGCCAGCCTCCGGCCTGCGCGTTAATG
ATCCTTCCGCTAGGTTCTACCTACGGAAACCTTGTTACGACTTTTACTTCCTCTAAATGA
CCGAGTTTGACCAACTTTCCGGCCCTGGGCGGTCGTTTCCAACCTCCCTGGGCCAGTCCG
AAGGCCTCACTGAGCCATTCAATCGGTAGTAGCGACGGGCGGTGTGTACAAAGGGCAGGG
ACGTAATCAACGCAAGCTGATGACTTGCGCTTACTAGGGATTCCTCGTTGAAGAGCAATA
ATTGGCACAAGCTGATGACCTTGTGCCTACTAGGCATTCCCGTTGAAGAGCAATAATTGC
AATGCTCTATCCCCAGCACGACAGGGTTTAACTAAGATTACCCGGGCCTCTCGGCCAAGG
TGATGACTCGCTGGCCCTGTCAGTGTAGCGCGCGTGCCGGCCGAACATTAAGGGCATCAC
AGACCTGTTATTCCTCAAACTTCCATCGACTTGAGTCGATAGTCCCTTAAGAAGCCAGCG
GCCGGCGGACGCCGACCGGGCTATTTAGCAGGTTAAGGTCTCGTTCGTTTATTCGTCAAT
TAAGCAGACAAATCACTCCACCTAACTTAAGTAACGGCCAATGCACCACCATCCAAAAGA
TCAAGAAAAGAAGACTACTTCTAATTCTGTCAATCCTTATTTTTCGGCTTGAGCCGAAAG
TCCCTCTAAGAAGCCAGCGCACTGCCGGAGCAATGCGGGCTATTTAGCAGGTTAAGGTCN
NNNNNNNNNNNNNNNNNNNNNNNNNNNNNNNNNNNNNNNNNNNNNNNNNNNNNNNNNNNN
NNNNNNNNNNNNNNNNNNNNNCTCTCAATCTGTCATCAATCCTTATGTTCTTGGTACCTG
GTGAGTTTCCCCGTGTTGAGTCTAAATTAAGTCCGTCTAGGCTCCACCCTGGTGGTGCCC
TTCCGTCAATTTCTTTTAAGTTTTCAGCCTTGCGACCATACTCCCCCTGAACCCAAAAAA
CTTTGTATTCTCGTAAGGTGCCGAACGGGTCATAACAATAAAAGAAACCCCGTCCGATCC
CTAGTCGGCATAGTTTATGGTTAAGACTACGACGGTATCTGATCGTCTTCGATCCCCTAA
CTTTCGTTCACTGATTAATGAAAACATCCTTGGCGAATGCTTTCGCAGTAGTTAGTCTTC
AAATGATCCAAGAATTTTACCTCTGACAGCCGAATTACTTGACGCCCCCGACTATCCCTA
TTAATCATTACGGTCGGCCTAGAAACCAACAAAATGAACCACACGTCCTATTCTATTATT
CCATGCTAATGTATCCGAGCAAAGGTCCTTGCTTTGAACACTCTAATTTTTTCACAGTAA
AAGCCCTGGTTCCGCCCCCACGGCCAGTGAAGGCCATGGGGTTCCCCAAGAGGAAAGGCC
CAGCCGGACCAGTGCTACGCCGTTGTAGTACGGTACCGGTCCTAGTCCTAGGCCCAAGGT
TCTAACTACGAGCTTTTTAACTTGTCAACAACTTTAATATACGCTATTGGAGCTGGAATT
ACCGCGGTCTTGCTGGCACCAGACTTGCCCTCCAANNNNNNNNNNNNNNNNNNNNNNNNN
NNNNNNNNNNNNNNNNNNNNNNNNNNNNNNNNNNNNNNNNNNNNNNNNNNNNNNNNNNNN
NNNNNNNNNNNNNNNNNNNNNNNNNNNNNNNNNNNNNNNNNNNNNNNNNNNNNNNNNNNN
NNNNNNNNNNNNNNNNNNNNNNNNNNNNNNNNNNNNNNNNNNNNNNNNNNNNNNNNNNNN
NNNNNNNNNNNNNNNNNNNNNNNNNNNNNNNNNNNNNNNNNNNNNNNNNNNNNNNNNNNN
NNNNNNNNNNNNNNNNNNNNNNNNNNNNNNNNNNNNNNNNNNNNNNNNNNNNNNNNNNNN
NNNNNNNNNNNNNNNNNNNNNNNNNNNNNNNNNNNNNNNNNNNNNNNNNNNNNNNNNNNN
NNNNNNNNNNNNNNNNNNNNNNNNAGGGGTACTATCAAATAAACGATAACTGATTTAATA
GAGCCATTCGCAGTTTCACCGTAGAGCCATTCGCAGTTTCACCGTTACTAATTTTGCTTT
ACTTAGTACTATTGTCATTAGGATTGCTTATACTTAGACATGCATGGTCTTAATCTTTAG
AAGAACTAAGTCATATGACTACTGGCAGAATCAACCAGATATCTCACCTGCCGCCGCCCC
CGAGGCCCCCGACTGGGTGCCCCGCGGTTCCGGCGTCGGGCGGGCAGCACAGCTGACCAC
GCCCTGGAAGTGATCAAGTAAAGTCGGGGCCCAGACGCGCGAGGCGTACGGGCCCGCCCG
AACCTCAACGAGACGGCGTACCGCCCGAAAGAGCCGGGCATTCGATTGCCTCCACTGTAG
TTTTCCCTCCTATCCTCCGCGCGCAGGCTTTGGCGGCCAAAGACACGTCGTGCCCGGCCC
CTGCGGCATTGGGGGAGCGGAAGGAGGGAATCGACGCCCGAGCACGCAGGCGCAGTTAAA
GCGCCGACGGATATCGAGGTCGACCTCCCCCCCGGAAATTGGGAATGTCAACGATGACGA
GCGGCCAAAAATCGACAAGCCCCATCGAAACCTAGCGTGGATGAACGCCGGGCATTCGGG
CAACCCTCAGTCGAACCGTGAGGCCGCTGGAGGGCCGCAGAATCGTCCCGCACATCGAAG
GCCCAACCTAGGGCTGAAGGTCTTGACATCGGGGACCGATCCTAGCAAACAAGGAACCCA
AACACAGGGACTACAGACGGACAAGAAGCTGGATCTTAGTTAAAAGATCTCAGCCAGATC
TCAGCCAGCCACGCCCAACCAGCGCCCACCGGGCTAAACCAGCAGGGCGCGGACCGCTAG
ATCTTAGTTAAAAGATCCTAGATCTTAGTTAAAAGATCACAGCTAACCACGCCCAACCTG
CCGCCCTAGTGCCCACAGATACCCCCAGAACGATCGCTAGAATGAAGGTAAATCGCTAAA
CATAAAGAAGAACCCCTTCGCTCACTTTTTGTTTTTCGGAATCACCTCACCCTACATATA
CTCACCGAGGTCTGTTCAAGCGATTTCGCATGTATCACGTGGTCTCGGCCCAGTTGACAC
TGGGCTTGCACAAATTTTGTATGGGTCCAGTCGAAAGTGGGCTTGACACCCGCAAAATTG
ACAGTTTCCAGAGGCTCGAACAGAACAAAAACGCGGACTTAGTCAAAATTTTTTTGTATT
TCTAAACTACGAGACGAAATAGGTCGGCGGGGAGGGGTGGTATCGGTCCGACACCTCTAG
GGGGGGTATTGGAGGCCTGAGGGAATGATATGGGAGAGCTAGAGCCAGATCGGAGACACT
TTTTAATTTTTTCTGAAGAGGGCCCGTTCGCCGTGAAGACGCACCTGATGACAGTAGAAA
CAATATATATCTATAGAACTTGAAGGAAAATATGTCGTGAAAGTGCCAAAATTAAAAAAT
GGCACCGGGTGCCATTGGTTCCATTGGGTGCCACTTCGATTAGGAGGCCTTGCAGAGATG
CGGCGACGGCGAGGTGCACACCNNNNNNNNNNNNNNNNNNNNNNNNNNNNNNNNNNNNNN
NNNNNNNNNNNNNNNNNNNNNNNNTAAAAAATTCTGTATAATGGCACCCGGTCCGCGGCA
CCAGGTGCCATGGCACCGGTGCCACTGGTTCCATCCGGACAGGGGGGTGCCACTGTTCTT
GAGGCCTTCCCGGGGTGCGGCGACGGCGAGGTGCACACCAATCGACTCTAATCGTCTGTA
GAATACGCCTTGATAGGTATGATGTCGGTGCGATGATATCTTATATCAATCATAAGATAG
TATCTGTGTAGATCTTCTATATTTTGCAAATACATATACTATAACTTCATAGTATTAACT
TTATAGTTATGTCGGCCTGCAGCGCTAGCTTAATACGGTTCCGACAGCTAAGCAACAGCG
ATGTCGGGCCTGTCCGACGCCCCCCCGGAGCGGTCCGACAGTCAAATTCAAAAATTTTGC
GCGGCGGCCTCGGCCGCCGCCGCCCCCCCCCCCCCCCTCCCCCGCCGAAGGATGAAGAAA
AGGGAGAAAAAAACAAAAAATAGCGAAGAAAGCAAGGAAGCAACACTCGATCAAAGCCCG
CCCGCAGCACCCCTCTCGCGGCGATCGAGCATTTCCCCCCCCCCCTCTAATGGCCCGGAT
TCCTGGCCGGATGCCGCTTGGTGGGAGGGTGTTACAACAAATCCAGGCAAGGATCGGGCT
GACGCTCAGCGACTCGTAACAACAAGGCTACTTGACCGCTTACACGACCCGCTTGCTCAC
TTCGGTCGTCTGCAGAGGATCTATCCCCGCGCGTGGTGACATTGCAATCCGCCGGCTGGC
GCCGAGGCGCCGGTGCCGGCCCGCTGTGGTTCGGGGCCGAGGCCTATCTGTATCCAGCTA
CAACGTGCGGGGCAGGTGTCGCCGCTTTCCGGCACGGATTTCTTGACTTAGAGGCGTTTC
AGCCATTATCCGGCAGATGGTAGCGTCCGGCAATGCCTTGTCAGACAGCCGCAGAAACCA
ATTATCTGAATCAACGGTTCCTCTCGTACTAAATGAATTACCGTTGATTCAGATAATTGG
TTTAGCGGATGGTAGCGTCGCGGCACTGCCCGGTCGGACAGCCGCAAAAACCAATTATCC
GAATCAGCGGTTCCTCTCGTACTAAGCTGAATTACCATTGCGGCGAGTTCATCAGTAGGG
TAAAACTAACCTGTCTCACGACGGTCAAACCCAGCTCACGTTCCCTATTAGTGGGTGAAC
AATCCAACGCTTACCGAATTCGCTTCGGTATTGTATTAGGTAAGAGCCGACATCGAAGGA
TCAAAAAGCGCAACGTCGCTATGAACGCTTGGCTGCCACAAGCCAGTTACCCTGTGGTAA
CTTTTCTGGACCTCTAGCCTCAAATTTCGAGGGACTAAAGATCGATAGGCCACACTTTCA
TGGTTTGTATTCTACTACTTGTAAAATCAAAAATACAAGGGGACTTTTACCCTTTTGTTC
ACTGGTAGTATTTCTTGTTCTTCCATTGTAGTTCCCCCTTAGGACACCTGCGTTATGGTT
TAACAGATGTGCCGCCCCAGCCAAACTCCCCACCTGACAATGTCTTCAACCCGGGTCAGC
CCGCGAGGGGCCTTAACGCCAGAAGTTGGCCGGCAAAGGCCAGTTCCGCTTCATTGAATA
AGTAAAAAAACAATAAAGGTAGTGGTATTTCACCGGCGCCGAAGCTCCCACCTATTCTAC
ACCCGATATGTCTTTTCACAATGTCAAACTAGAGTCAAGCTCAACAGGGTCTTCTTTCCC
CGCTGATTCCGCCTAAGCCCGTTCCCTTGGCTGTGGTTTCGCTAGATAGTAGATAGGGAC
AGTGGGAATCTCGTTAATCCATTCATGCGCGTCACTAATTAGATGACGAGGCATTTGGCT
ACCTTAAGAGAGTCATAGTTACTCCCGCCGTTTACCCGCGCTTGGTTGAATTTCTTCACT
TTGACATTCTAGAGCACTGGGCAGAAATCTACTATTGTCGTTCTAACTACCACTTTCTGG
CCATCGCAATGCTATGTTTTAATTAGACAGTCAGATTCCCCTTGTCCGTACCAGTTCTAA
GTCGGTCGTTAAGCGCGCGCCGGACGGCCAGAGGCCTGCCGGAGGCGTCCGCGCCCCGAT
GCTGGGCGGCGCCGGCCGGTCTCCCGGCTAGTGCCGCCTTGCCTCGGGGGCCTCCGCCCG
GGGCCCAACGCGCCCGACCCTTAGAGCCAATCCTTTTCCCGAAGTTACGGATCTATTTTG
CCGACTTCCCTTATCTACATTGTTCTATCAACTAGAGGCTTTTCACCTTGGAGACCTGCT
GCGGTTATGAGTACGACCTGGCGTGAAAACTATTCCTTCCCGCGGATTTTCAAGGGTCGT
CGGGGGACGCCGGACGCCGCAGGTGCGGGCTCTGCCGGCCGTTGAACCCTAGCTCCGGAC
AAACCGATTTCAGGGTGACAGACCGTCAAGAAGAAAAGATAACTCTTCCCAGGACCCCCG
CCGACGTCTCCGCGTTCAGTTACGTTGCCGGGTAGAATCCACATCCAGGTCCGGAATCTT
AACCGGCTTCCCTTTCGGCTGACGGCGCACCGGGGCGCACATGCAATCGGAACTACCCTA
TGCCTTAGATCGACTAACCCATGTCCAACTGCTGTTCACATGGAACCTTTCCCCACTTCG
GCCCTTCAAGTTCTCATTGAAGTATTTGCTATACTTACCTACCTAAGTATTCTGCACTAG
AGGCCGTTCGACCCGGGGTTCGTCCCCCTAGGGTCTTTCGTTCTACGGTACCTCTTCGTC
AGGACCTCCACGCCTGCCTACTCGCCGGGGCGTCATTTTAACCCCGGCGGCGTAGGTTAT
GGGTAGACGTCTTTGTAGTCGTCCTATTCTCCTATTTTCAGGGTCTTAGTACATTCGGCA
GGTGAGTTGTTACACAGTCCTTAGCGGATTCCGACTTCCATGGCCACCGTCCTGCTGTCA
AGATGTACTAACACCTTTTGTGGTGTCTGATTCTATTTCGGCCCGTGAGTTGTTACACAC
TCCTTAGTCGGGTTTCCGTACTTCCATTGGTCCTACCGTCGGGTCTTGTTCTAGTATTGT
AACTAACTACCTTTTGTGGTGTCTTGTTGAGCGTGCATTCCGTCTACCTTTAACCTTTCG
TCGTTCGGTTTCTATTCCCGCATCGCCAGTTCTGCTTACCAAAAATTGGTCCCTACTAGT
GACGTTCCTATTTCTTAGTGCCCACGTTCTACTTCTAGAAACAAGGCTTCTTTACATATT
TAAAGTTTGAGAATAGGTTAAGGATGTTTCATCCCCAAGGCCTCTAATCATTCGCTTTAC
CTCATAAAACTGGAATCTCGTCACTGCTATCCTGAGGGAAACTTCGCAGGAACCAGCTAC
TAGATGGTTCGATTAGTCTTTGCCCCTATGCCCAAATTTGACGATCGATTTGTACGCAGA
ACCGCTGTCGTAGTCCTTCCTACCAGAGTTTCCCTTCTGGCTTCACCCTATTCAGGCATA
GTTCACCATCTTTCGGGTCCACGGCCACGCTCCTACTCAAATCCATCCGAAGACTTCAGG
ATCGGTCGATGGTGCGCCCTCGGGGGGGGGCGTCCCGACCTCCGGGGGGGCGCGTCCCAC
CTCCGTTCGCTTTCTACTTGCGCGCACGGGTTTGACTACCCGTAACTACTTCGCGTGGAT
GTTAGACTCCTTGGTCCGTGTTTCAAGACGGGCCGCTTACGGCCATTACGCCAGCATCCG
AGCCGGAGCGCGTTCCTCAGTCTCGACGGGCCGCATTGCACCCCCGGCTATAAGACGTCC
CTAGAGACGACACATTCCGGGGGCCTTTGACCGGCCGTCGAAGCTGATGCTGGCCCGGGG
AGCGGGCAGTGCACGGGCGACGAGCGCCCGCTGAACCCGCCCCCCGAGTCTGGCCGCAAG
CGCTTCCCTTTCAACAATTTCACGTGCTGTTTAACTCCCTTTTCAAGGTGCTTTTAACCT
TTCGATCACTCTACTTGTGCGCTCATTGATGACCATTACGCCAGCATCCGTGCCGAAGCG
CGAACCTCAGTCCACCCCAGGGCATTACACGACGGGCTATAACACTCCCCGTAGGGAGCC
ACATTCCCGCCGCCTTTGTCCCCCGGGGCAAACTGATGCTGGCCTGAGCTGGCAGAGTGC
ACCGGCGAGAACGCCGGATGTTCAACCAAGCCCAAGTCTGGTCATGAATGCTTCCCTTTC
AACAATTTCACGTACTTTTTAACCCTCTTTTCAAAGTGCTTTTCATCTTTCGATCACTCT
ACTTGTGCGCTATCGGTCTCCGGCCGGTATTTAGCTTTAGATGAAATTTACCACCCGCTT
AGAGCTGCATTCCCAAACAACTCGACTCGTCGAAGGAGCTTCACACGGGCGCGGGCCGCC
CGCCCAAGACGGGATTCTCACCCTCTCTGACGTCCTGTTCCAAGGAACTTAGACGGGGGC
CGCGCCCGAAGCATCCTCTGCAAATTACAACTCGGACCCCCGGGGGAGGCCAGATTTCAA
ATTTGAGCTCTTGCCGCTTCACTCGCCGTTACTGGGGCAATCCCTGTTGGTTTCTTTTCT
CCGCTTATTTATTGATATGCTTAAGTTCAGCGGGTATTCCCTACCTGATCCGAGGTCAAC
CTGAAAAGATATATATATATATAAAGATTGGGGCCAGGGCGGCCGGTCCTGAGGGCGCTG
AATTGGCTGCCCATTCGCCTAGGAAGCCGGAATCGCGGCCTGGCCACTGCTTTTGGGCGC
GTCCCGCCCCCGAAGGGAGGGGCCGGACGGTCGTCCATCACACAAGCCGGGCTTGAGGGG
TTGAAATGACGCTCGAACAGGCATGCCCCCCGGAATGCCAGAGGGCGCAATGTGCGTTCA
AAGATTCGTATTGATTCACGGAATTCTGCAATTCACATTACTTATCGCATTTCGCTGCGT
TCTTCATCGATGCCGGAACCAAGAGATCCGTTGTTGAAAGTTTTNNNNNNNNNNNNNNNN
NNNNNNNNNNNNNNNNNNNNNNNNNNNNNNTTTTTCTTGGTGTCTGTCCTCCGGCGGGCG
CGGTCCGGCTCGAGGCTCCCAGAAGGGGCCCGCCGGACGGCTCTCCCTGGCAGGGGGAGC
GCGGCCCGCCGAGGCAACCGGGTGAGGTAGATGAGGCAGATGAAGAAGATGAGGAAGATG
AAGATGACTTCACTGATCTTGAGAATGAGATGATTGATGAGTTATGTGCTGATGGAGGCG
TGAGGAGTGACCAGACCATGGCCCTGTCAGCTTATACAGGCGAGTACTGGCATGAAGGGT
ACAAGGGAATCAAAGTCACGCAGAAACAGGGCCGGTTGTTCGTTGATGCGAGAGATCGAT
CGGTGAGATTCTCGCCCTCGAGCACAAACTCCGCTTTCACAGGAGCCCGGACATCCTGCT
CGCTCATCTCGACCATGTAAGCGATATACTTCCTCTGGTCACAGATGTGCATGAATTCCA
ACGTGAATCTCACCGATCGATCTCTCGC
>Locus_1_Transcript_44/45_Confidence_0.330_Length_8986
GCCGAGGCAACCGGGTGAGGTAGACAAGAATGGGGGCGTACGGCCGGCGCACGTCTGCTC
ACCCCTGATGGAACGTCGGTCCCTATCGTGGGGGGCCAGCCTCCGGCCTGCGCGTTAATG
ATCCTTCCGCTAGGTTCTACCTACGGAAACCTTGTTACGACTTTTACTTCCTCTAAATGA
CCGAGTTTGACCAACTTTCCGGCCCTGGGCGGTCGTTTCCAACCTCCCTGGGCCAGTCCG
AAGGCCTCACTGAGCCATTCAATCGGTAGTAGCGACGGGCGGTGTGTACAAAGGGCAGGG
ACGTAATCAACGCAAGCTGATGACTTGCGCTTACTAGGGATTCCTCGTTGAAGAGCAATA
ATTGGCACAAGCTGATGACCTTGTGCCTACTAGGCATTCCCGTTGAAGAGCAATAATTGC
AATGCTCTATCCCCAGCACGACAGGGTTTAACTAAGATTACCCGGGCCTCTCGGCCAAGG
TGATGACTCGCTGGCCCTGTCAGTGTAGCGCGCGTGCCGGCCGAACATTAAGGGCATCAC
AGACCTGTTATTCCTCAAACTTCCATCGACTTGAGTCGATAGTCCCTTAAGAAGCCAGCG
GCCGGCGGACGCCGACCGGGCTATTTAGCAGGTTAAGGTCTCGTTCGTTTATTCGTCAAT
TAAGCAGACAAATCACTCCACCTAACTTAAGTAACGGCCAATGCACCACCATCCAAAAGA
TCAAGAAAAGAAGACTACTTCTAATTCTGTCAATCCTTATTTGTCTGGACCTGGTGAGTT
TCCCCGTGTTGAGTCTAAATTAAGTCCGTCTAGGCTCCACCCTGGTGGTGCCCTTCCGTC
AATTTCTTTTAAGTTTTCAGCCTTGCGACCATACTCCCCCTGAACCCAAAAAACTTTGNN
NNNNNNNNNNNNNNNNNNNNNNNNNNNNNNNNNNNNNNNNNNNNNNNNNNNNNNNNNNNN
NNNNNNNNNNNNNNNNNNNNNNNNNNNNNNNNNNNNNNNNNNNNNNNNNNNNNNNNNNNN
NNNNNNNNNNNNNNNNNNNNNNNNNNNNNNNNNNNNNNNNNNNNNNNNNNNNNNNNNNNN
NNNNNNNNNNNNNNNNNNNNNNNNNNNNNNNNNNNNNNNNNNNNNNNNNNNNNNNNNNNN
NNNNNNNNNNNNNNNNNNNNNNNNNNNNNNNNNNNNNNNNNNNNNNNNNNNNNNNNNNNN
NNNNNNNNNNNNNNNNNNNNNNNNNNNNNNNNNNNNNNNNNNNNNNNNNNNNNNNNNNNN
NNNNNNNNNNNNNNNNNNNNNNNNNNNNNNNNNNNNNNNNNNNNNNNNNNNNNNNNNNNN
NNNNNCGGACCGGGCCAGCCAGGCCCAAGTTCTAACTACGAGCTTTTTAACTTGTCAACA
ACTTTAATATACGCTATTGGAGCTGGAATTACCGCGGTCTTGCTGGCACCAGACTTGCCC
TCCAAGACTTGCCCTCCAATTGTTCCTCGTTAAAGGGGTTTAAATTGTACTTCTTCCTAA
TTACTAAGACCCTAAAAGCCCTGTTATTCTAGTTATTTATTGTTCTACTTACCTCCCCGT
ATCGGGGATTTGGGTAATTTGCGCGCCTGCTGCCTTCCTTGGATGTAGTAGCCGTTTCCA
GGCTCCCTCTCCGGAATTTCTAGGCTCCTTCTCCGGAATCGAACCCTTATTCCCCGTTAC
CCGTTGCCACCATGGTAGGCCACTATCCTACCATCGAAAGTTGATAGGGCAGAAATTTGA
ATGAACCATCTCGGCGCAAGGCCATGCGATTCGAGAAGTTATTATTGAATCACCAGAGAG
CCCCGGAGGGATTGGTTTTTTATCTTATAATAACACCCTTTCCGAAGTCGACGAGGTTTT
AGCATGTATTGCTCTAGAATTACCACGGTTATCCAAGTAGTAAGGCACTATCAAATAAAC
GTATTAACTGATTTAATAGAGCCATTCGCAGTTTCACCGTAGAGCCATTCGCAGTTTCAC
CGTTACTAATTTTGCTTTACTTAGTACTATTGTCATTAGGATTGCTTATACTTAGACATG
CATGGTCTTAATCTTTAGAAGAACTAAGTCATATGACTACTGGCAGAATCAACCAGATAT
CTCACCTGCCGCCGCCCCCGAGGCCCCCGACTGGGTGCCCCGCGGTTCCGGCGTCGGGCG
GGCAGCACAGCTGACCACGCCCTGGAAGTGATCAAGTAAAGTCGGGGCCCAGACGCGCGA
GGCGTACGGGCCCGCCCGAACCTCAACGAGACGGCGTACCGCCCGAAAGAGCCGGGCATT
CGATTGCCTCCACTGTAGTTTTCCCTCCTATCCTCCGCGCGCAGGCTTTGGCGGCCAAAG
ACACGTCGTGCCCGGCCCCTGCGGCATTGGGGGAGCGGAAGGAGGGAATCGACGCCCGAG
CACGCAGGCGCAGTTAAAGCGCCGACGGATATCGAGGTCGACCTCCCCCCCGGAAATTGG
GAATGTCAACGATGACGAGCGGCCAAAAATCGACAAGCCCCATCGAAACCTAGCGTGGAT
GAACGCCGGGCATTCGGGCAACCCTCAGTCGAACCGTGAGGCCGCTGGAGGGCCGCAGAA
TCGTCCCGCACATCGAAGGCCCAACCTAGGGCTGAAGGTCTTGACATCGGGGACCGATCC
TAGCAAACAAGGAACCCAAACACAGGGACTACAGACGGACAAGAAGCTGGATCTTAGTTA
AAAGATCTCAGCCAGATCTCAGCCAGCCACGCCCAACCAGCGCCCACCGGGCTAAACCAG
CAGGGCGCGGACCGCTAGATCTTAGTTAAAAGATCCTAGATCTTAGTTAAAAGATCACAG
CTAACCACGCCCAACCTGCCGCCCTAGTGCCCACAGATACCCCCAGAACGATCGCTAGAA
TGAAGGTAAATCGCTAAACATAAAGAAGAACCCCTTCGCTCACTTTTTGTTTTTCGGAAT
CACCTCACCCTACATATACTCACCGAGGTCTGTTCAAGCGATTTCGCATGTATCACGTGG
TCTCGGCCCAGTTGACACTGGGCTTGCACAAATTTTGTATGGGTCCAGTCGAAAGTGGGC
TTGACACCCGCAAAATTGACAGTTTCCAGAGGCTCGAACAGAACAAAAACGCGGACTTAG
TCAAAATTTTTTTGTATTTCTAAACTACGAGACGAAATAGGTCGGCGGGGAGGGGTGGTA
TCGGTCCGACACCTCTAGGGGGGGTATTGGAGGCCTGAGGGAATGATATGGGAGAGCTAG
AGCCAGATCGGAGACACTTTTTAATTTTTTCTGAAGAGGGCCCGTTCGCCGTGAAGACGC
ACCTGATGACAGTAGAAACAATATATATCTATAGAACTTGAAGGAAAATATGTCGTGAAA
GTGCCAAAATTAAAAAATGGCACCGGGTGCCATTGGTTCCATTGGGTGCCACTTCGATTA
GGAGGCCTTGCAGAGATGCGGCGACGGCGAGGTGCACACCNNNNNNNNNNNNNNNNNNNN
NNNNNNNNNNNNNNNNNNNNNNNNNNNNNNNNNNNNNNNNNNTAAAAAATTCTGTATAAT
GGCACCCGGTCCGCGGCACCAGGTGCCATGGCACCGGTGCCACTGGTTCCATCCGGACAG
GGGGGTGCCACTGTTCTTGAGGCCTTCCCGGGGTGCGGCGACGGCGAGGTGCACACCAAT
CGACTCTAATCGTCTGTAGAATACGCCTTGATAGGTATGATGTCGGTGCGATGATATCTT
ATATCAATCATAAGATAGTATCTGTGTAGATCTTCTATATTTTGCAAATACATATACTAT
AACTTCATAGTATTAACTTTATAGTTATGTCGGCCTGCAGCGCTAGCTTAATACGGTTCC
GACAGCTAAGCAACAGCGATGTCGGGCCTGTCCGACGCCCCCCCGGAGCGGTCCGACAGT
CAAATTCAAAAATTTTGCGCGGCGGCCTCGGCCGCCGCCGCCCCCCCCCCCCCCCTCCCC
CGCCGAAGGATGAAGAAAAGGGAGAAAAAAACAAAAAATAGCGAAGAAAGCAAGGAAGCA
ACACTCGATCAAAGCCCGCCCGCAGCACCCCTCTCGCGGCGATCGAGCATTTCCCCCCCC
CCCTCTAATGGCCCGGATTCCTGGCCGGATGCCGCTTGGTGGGAGGGTGTTACAACAAAT
CCAGGCAAGGATCGGGCTGACGCTCAGCGACTCGTAACAACAAGGCTACTTGACCGCTTA
CACGACCCGCTTGCTCACTTCGGTCGTCTGCAGAGGATCTATCCCCGCGCGTGGTGACAT
TGCAATCCGCCGGCTGGCGCCGAGGCGCCGGTGCCGGCCCGCTGTGGTTCGGGGCCGAGG
CCTATCTGTATCCAGCTACAACGTGCGGGGCAGGTGTCGCCGCTTTCCGGCACGGATTTC
TTGACTTAGAGGCGTTTCAGCCATTATCCGGCAGATGGTAGCGTCCGGCAATGCCTTGTC
AGACAGCCGCAGAAACCAATTATCTGAATCAACGGTTCCTCTCGTACTAAATGAATTACC
GTTGATTCAGATAATTGGTTTAGCGGATGGTAGCGTCGCGGCACTGCCCGGTCGGACAGC
CGCAAAAACCAATTATCCGAATCAGCGGTTCCTCTCGTACTAAGCTGAATTACCATTGCG
GCGAGTTCATCAGTAGGGTAAAACTAACCTGTCTCACGACGGTCAAACCCAGCTCACGTT
CCCTATTAGTGGGTGAACAATCCAACGCTTACCGAATTCGCTTCGGTATTGTATTAGGTA
AGAGCCGACATCGAAGGATCAAAAAGCGCAACGTCGCTATGAACGCTTGGCTGCCACAAG
CCAGTTACCCTGTGGTAACTTTTCTGGACCTCTAGCCTCAAATTTCGAGGGACTAAAGAT
CGATAGGCCACACTTTCATGGTTTGTATTCTACTACTTGTAAAATCAAAAATACAAGGGG
ACTTTTACCCTTTTGTTCACTGGTAGTATTTCTTGTTCTTCCATTGTAGTTCCCCCTTAG
GACACCTGCGTTATGGTTTAACAGATGTGCCGCCCCAGCCAAACTCCCCACCTGACAATG
TCTTCAACCCGGGTCAGCCCGCGAGGGGCCTTAACGCCAGAAGTTGGCCGGCAAAGGCCA
GTTCCGCTTCATTGAATAAGTAAAAAAACAATAAAGGTAGTGGTATTTCACCGGCGCCGA
AGCTCCCACCTATTCTACACCCGATATGTCTTTTCACAATGTCAAACTAGAGTCAAGCTC
AACAGGGTCTTCTTTCCCCGCTGATTCCGCCTAAGCCCGTTCCCTTGGCTGTGGTTTCGC
TAGATAGTAGATAGGGACAGTGGGAATCTCGTTAATCCATTCATGCGCGTCACTAATTAG
ATGACGAGGCATTTGGCTACCTTAAGAGAGTCATAGTTACTCCCGCCGTTTACCCGCGCT
TGGTTGAATTTCTTCACTTTGACATTCTAGAGCACTGGGCAGAAATCTACTATTGTCGTT
CTAACTACCACTTTCTGGCCATCGCAATGCTATGTTTTAATTAGACAGTCAGATTCCCCT
TGTCCGTACCAGTTCTAAGTCGGTCGTTAAGCGCGCGCCGGACGGCCAGAGGCCTGCCGG
AGGCGTCCGCGCCCCGATGCTGGGCGGCGCCGGCCGGTCTCCCGGCTAGTGCCGCCTTGC
CTCGGGGGCCTCCGCCCGGGGCCCAACGCGCCCGACCCTTAGAGCCAATCCTTTTCCCGA
AGTTACGGATCTATTTTGCCGACTTCCCTTATCTACATTGTTCTATCAACTAGAGGCTTT
TCACCTTGGAGACCTGCTGCGGTTATGAGTACGACCTGGCGTGAAAACTATTCCTTCCCG
CGGATTTTCAAGGGTCGTCGGGGGACGCCGGACGCCGCAGGTGCGGGCTCTGCCGGCCGT
TGAACCCTAGCTCCGGACAAACCGATTTCAGGGTGACAGACCGTCAAGAAGAAAAGATAA
CTCTTCCCAGGACCCCCGCCGACGTCTCCGCGTTCAGTTACGTTGCCGGGTAGAATCCAC
ATCCAGGTCCGGAATCTTAACCGGCTTCCCTTTCGGCTGACGGCGCACCGGGGCGCACAT
GCAATCGGAACTACCCTATGCCTTAGATCGACTAACCCATGTCCAACTGCTGTTCACATG
GAACCTTTCCCCACTTCGGCCCTTCAAGTTCTCATTGAAGTATTTGCTATACTTACCTAC
CTAAGTATTCTGCACTAGAGGCCGTTCGACCCGGGGTTCGTCCCCCTAGGGTCTTTCGTT
CTACGGTACCTCTTCGTCAGGACCTCCACGCCTGCCTACTCGCCGGGGCGTCATTTTAAC
CCCGGCGGCGTAGGTTATGGGTAGACGTCTTTGTAGTCGTCCTATTCTCCTATTTTCAGG
GTCTTAGTACATTCGGCAGGTGAGTTGTTACACAGTCCTTAGCGGATTCCGACTTCCATG
GCCACCGTCCTGCTGTCAAGATGTACTAACACCTTTTGTGGTGTCTGATTCTATTTCGGC
CCGTGAGTTGTTACACACTCCTTAGTCGGGTTTCCGTACTTCCATTGGTCCTACCGTCGG
GTCTTGTTCTAGTATTGTAACTAACTACCTTTTGTGGTGTCTTGTTGAGCGTGCATTCCG
TCTACCTTTAACCTTTCGTCGTTCGGTTTCTATTCCCGCATCGCCAGTTCTGCTTACCAA
AAATTGGTCCCTACTAGTGACGTTCCTATTTCTTAGTGCCCACGTTCTACTTCTAGAAAC
AAGGCTTCTTTACATATTTAAAGTTTGAGAATAGGTTAAGGATGTTTCATCCCCAAGGCC
TCTAATCATTCGCTTTACCTCATAAAACTGGAATCTCGTCACTGCTATCCTGAGGGAAAC
TTCGCAGGAACCAGCTACTAGATGGTTCGATTAGTCTTTGCCCCTATGCCCAAATTTGAC
GATCGATTTGTACGCAGAACCGCTGTCGTAGTCCTTCCTACCAGAGTTTCCCTTCTGGCT
TCACCCTATTCAGGCATAGTTCACCATCTTTCGGGTCCACGGCCACGCTCCTACTCAAAT
CCATCCGAAGACTTCAGGATCGGTCGATGGTGCGCCCTCGGGGGGGGGCGTCCCGACCTC
CGGGGGGGCGCGTCCCACCTCCGTTCGCTTTCTACTTGCGCGCACGGGTTTGACTACCCG
TAACTACTTCGCGTGGATGTTAGACTCCTTGGTCCGTGTTTCAAGACGGGCCGCTTACGG
CCATTACGCCAGCATCCGAGCCGGAGCGCGTTCCTCAGTCTCGACGGGCCGCATTGCACC
CCCGGCTATAAGACGTCCCTAGAGACGACACATTCCGGGGGCCTTTGACCGGCCGTCGAA
GCTGATGCTGGCCCGGGGAGCGGGCAGTGCACGGGCGACGAGCGCCCGCTGAACCCGCCC
CCCGAGTCTGGCCGCAAGCGCTTCCCTTTCAACAATTTCACGTGCTGTTTAACTCCCTTT
TCAAGGTGCTTTTAACCTTTCGATCACTCTACTTGTGCGCTCATTGATGACCATTACGCC
AGCATCCGTGCCGAAGCGCGAACCTCAGTCCACCCCAGGGCATTACACGACGGGCTATAA
CACTCCCCGTAGGGAGCCACATTCCCGCCGCCTTTGTCCCCCGGGGCAAACTGATGCTGG
CCTGAGCTGGCAGAGTGCACCGGCGAGAACGCCGGATGTTCAACCAAGCCCAAGTCTGGT
CATGAATGCTTCCCTTTCAACAATTTCACGTACTTTTTAACCCTCTTTTCAAAGTGCTTT
TCATCTTTCGATCACTCTACTTGTGCGCTATCGGTCTCCGGCCGGTATTTAGCTTTAGAT
GAAATTTACCACCCGCTTAGAGCTGCATTCCCAAACAACTCGACTCGTCGAAGGAGCTTC
ACACGGGCGCGGGCCGCCCGCCCAAGACGGGATTCTCACCCTCTCTGACGTCCTGTTCCA
AGGAACTTAGACGGGGGCCGCGCCCGAAGCATCCTCTGCAAATTACAACTCGGACCCCCG
GGGGAGGCCAGATTTCAAATTTGAGCTCTTGCCGCTTCACTCGCCGTTACTGGGGCAATC
CCTGTTGGTTTCTTTTCTCCGCTTATTTATTGATATGCTTAAGTTCAGCGGGTATTCCCT
ACCTGATCCGAGGTCAACCTGAAAAGATATATATATATATAAAGATTGGGGCCAGGGCGG
CCGGTCCTGAGGGCGCTGAATTGGCTGCCCATTCGCCTAGGAAGCCGGAATCGCGGCCTG
GCCACTGCTTTTGGGCGCGTCCCGCCCCCGAAGGGAGGGGCCGGACGGTCGTCCATCACA
CAAGCCGGGCTTGAGGGGTTGAAATGACGCTCGAACAGGCATGCCCCCCGGAATGCCAGA
GGGCGCAATGTGCGTTCAAAGATTCGTATTGATTCACGGAATTCTGCAATTCACATTACT
TATCGCATTTCGCTGCGTTCTTCATCGATGCCGGAACCAAGAGATCCGTTGTTGAAAGTT
TTNNNNNNNNNNNNNNNNNNNNNNNNNNNNNNNNNNNNNNNNNNNNNNTTTTTCTTGGTG
TCTGTCCTCCGGCGGGCGCGGTCCGGCTCGAGGCTCCCAGAAGGGGCCCGCCGGACGGCT
CTCCCTGGCAGGGGGAGCGCGGCCCGCCGAGGCAACCGGGTGAGGTAGATGAGGCAGATG
AAGAAGATGAGGAAGATGAAGATGACTTCACTGATCTTGAGAATGAGATGATTGATGAGT
TATGTGCTGATGGAGGCGTGAGGAGTGACCAGACCATGGCCCTGTCAGCTTATACAGGCG
AGTACTGGCATGAAGGGTACAAGGGAATCAAAGTCACGCAGAAACAGGGCCGGTTGTTCG
TTGATGCGAGAGATCGATCGGTGAGATTCTCGCCCTCGAGCACAAACTCCGCTTTCACAG
GAGCCCGGACATCCTGCTCGCTCATCTCGACCATGTAAGCGATATACTTCCTCTGGTCAC
AGATGTGCATGAATTCCAACGTGAATCTCACCGATCGATCTCTCGC
>Locus_1_Transcript_45/45_Confidence_0.345_Length_9196
GCGAGAGATCGATCGGTGAGATTCACGTTGGAATTCATGCACATCTGTGACCAGAGGAAG
TATATCGCTTACATGGTCGAGATGAGCGAGCAGGATGTCCGGGCTCCTGTGAAAGCGGAG
TTTGTGCTCGAGGGCGAGAATCTCACCGATCGATCTCTCGCATCAACGAACAACCGGCCC
TGTTTCTGCGTGACTTTGATTCCCTTGTACCCTTCATGCCAGTACTCGCCTGTATAAGCT
GACAGGGCCATGGTCTGGTCACTCCTCACGCCTCCATCAGCACATAACTCATCAATCATC
TCATTCTCAAGATCAGTGAAGTCATCTTCATCTTCCTCATCTTCTTCATCTGCCTCATCT
ACCTCACCCGGTTGCCTCGGCGGGCCGCGCTCCCCCTGCCAGGGAGAGCCGTCCGGCGGG
CCCCTTCTGGGAGCCTCGAGCCGGACCGCGCCCGCCGGAGGACAGACACCAAGAAAAANN
NNNNNNNNNNNNNNNNNNNNNNNNNNNNNNNNNNNNNNNNNNNNAAAACTTTCAACAACG
GATCTCTTGGTTCCGGCATCGATGAAGAACGCAGCGAAATGCGATAAGTAATGTGAATTG
CAGAATTCCGTGAATCATCGAATCTTTGAACGCACATTGTGCGCCCTCTGGCATTCCGGG
GGGCATGCCTGTTCGAGCGTCATTTCAACCCCTCAAGCCCGGCTTGTGTGATGGACGACC
GTCCGGCCCCTCCCTTCGGGGGCGGGACGCGCCCGAAAGCAGTGGCCAGGCCGCGATTCC
GGCTTCCTAGGCGAATGGGCAGCCAATTCAGCGCCCTCAGGACCGGCCGCCCTGGCCCCA
ATCTTTATATATATATATATCTTTTCAGGTTGACCTCGGATCAGGTAGGGATACCCGCTG
AACTTAAGCATAATCAATAAGACGGGGAAAAGAAACCAACAACAGGGATTGCCCCAGTAA
CGGCGAGTGAAGCGGCAAGAGCTCAAATTTGAAATCTGGCCTCCCCCGGGGGTCCGAGTT
GTAATTTGCAGAGGATGCTTCGGGCGCGGCCCCCGTCTAAGTTCCTTGGAACAGGACGTC
AGAGAGGGTGAGAATCCCGTCTTGGGCGGGCGGCCCGCGCCCGTGTGAAGCTCCTTCGAC
GAGTCGAGTTGTTTGGGAATGCAGCTCTAAGCGGGTGGTAAATTTCATCTAAAGCTAAAT
ACCGGCCGGAGACCGATAGCGCACAAGTAGAGTGATCGAAAGATGAAAAGCACTTTGAAA
AGAGGGTTAAAAAGTACGTGAAATTGTTGAAAGGGAAGCATTCATGACCAGACTTGGGCT
TGGTTGAACATCCGGCGTTCTCGCCGGTGCACTCTGCCAGCTCAGGCCAGCATCAGTTTG
CCCCGGGGGACAAAGGCGGCGGGAATGTGGCTCCCTACGGGGAGTGTTATAGCCCGTCGT
GTAATGCCCTGGGGTGGACTGAGGTTCGCGCTTCGGCACGGATGCTGGCGTAATGGTCAT
CAATGACCCGTCTTGAAACACGGACCAAGGGTTAAAAGCACCTTGAAAAGGGAGTTAAAC
AGCACGTGAAATTGTTGAAAGGGAAGCGCTTGCGGCCAGACTCGGGGGGCGGGGTTCAGC
GGGCGTCGTCGCCCGTGCACTGCCCGCTCCCCGGGCCAGCATCAGCTTCGACGGCCGGTC
AAAGGCCCCCGGAATGTGTCGTCTCTAGGGACGTCTTATAGCCGGGGGTGCAATGCGGCC
CGTCGAGACTGAGGAACGCGCTCCGGCTCGGATGCTGGCGTAATGGCCGTAAGCGGCCCG
TCTTGAAACACGGACCAAGGAGTCTAACATCCACGCGAGTGTTCGGGTGTCAAACCCGTA
CCCGTGCGCGCAGTGAGCGAACGGAGGTGGGAGAGCCCCCCCCCAGGGCGCACCCATCGA
CCGATCCTGGGGCGCACCATCGACCGATCCTGAAGTCTTCGGATGGATTTGAGTAGGAGC
GTGGCCGTTGGGCGAAGATGGTGAACTATGCCCCTGAATAGGGTGAAGCCAGAGGAAACT
CTGGTGGAGGCTCGCGCAGCGGTTCTGATCTGACGTGCAAATCGATCGTCAAAATTGGCG
GCAGTAGGGGCCTAATCGAACCATCTAGTAGGCTGGTTCCTGCCGAAGTTTCCCTCAGGA
TAGCAGGACGAGATTCCAGTTTTATGAGGTAAAGCGAATGATTAGAGGCCTTGGGGATGA
AACATCCTTAACCTATTCTCAAACTTTAAATATGTAAGAAGCCCTTGTTCTTGAGTGATG
CGTGGGACTAGAATGATGGAACGTCACTAGTGGTGGGCCATTTTTGGTAAGCAGACAGAA
CTGGCGTGCGGGATGAACCGAACGCGAGGTTATTAAGGTGCCGGAATGGAATCGCACGCT
CATCAGACACACAAAAGGTGTTAGTATAATCTAGAACAGCCCGACGGTGGTGGCCATGGA
GGAAGTCGGAACCAACCCGCTAAGGGTGTGTGTGTAACAACTCACGGCCGAATGAACTAG
CCCTGAAAATGAAAATAGGATGACATCTTGACAGCAGGACGGTGGCCATGGAAGTCGGAA
TCCGCTAAGGACTGTGTAACAACTCACCTGCCGAATGTACTAGCCCTGAAAATGGATGGC
GCGCGCTCACGTGGCTACCCCCAGCTACCCATACCTCGCCGCCGGTTGAAATATGACGCC
CCGGCGAGTAGGCAGGCGTGGAGGTCCGTGACGAAGCCCTGGGGGCGACCCGGGTCGAAA
GGGGGACGAACCCCGGGTCGAACGGCCTCTAGTGCAGATCTTGGTGGTAGTAGCAAAATA
CTAATACTCAAATGAGAACTTTAAGGGCCGAAGTGGGGAAAGGTTCCATGTGAACAGCAG
TTGGACATGGGTTAGTCGATCCTAAGGCATAGGGTAGTTCCGATGCATGTGCGCCCCGGT
GCGCCGTCAGCCGAAAAGGAAGCCGGTTAAGATTCCGGCACCTGGATGTGGATTCTCCAC
GGAACGTAACTGAACGCCGGAGCGTCGGCGGGGGTCCTGGGAAGAGTTATCTTTTCTTCT
TGACGGTCTGTCACCCTGAAATCGGTTTGTCCGGAGCTAGGGTTCAACGGCCGGCAGAGC
CCCGCACCTTTGCGGCGTCCGGTGCCCCCGAACCCTTGAAAATCCGCGGGAAGGAATAGT
TTTCACGCCAGGTCGTACTCATAACCGCAGCAGGTCTCCAAGGTGAAAAGCCTCTAGTTG
ATAGAACAATGTAGATAAGGGAAGTCGGCAAAATAGATCCGTAACTTCGGGAAAAGGATT
GGCTCTAAGGGTCGGGCGCGTTGGGCCCCGGGCGGAGGCCCCCGAGGCAAGGCGGCACTA
GCCGGGAGACCGGCCGGCGCCGCCCAGCATCGGGGCGCGGACGCCTCCGGCAGGCCTCTG
GCCGTCCGGCGCGCGCTTAACGACCGACTTAGAACTGGTACGGACAAGGGGAATCTGACT
GTCTAATTAAAACATAGCATTGCGATGGCCAGAAAGTGGTGTTGACGCAATGTGATTTCT
GTCTGCCCAGTGCTCTTCTGAATTCAAAGTGAAGAAATTTCAACCAAGCGCGGGTAAACG
GCGGGAGTAACTATGACTCTCTTAAGGTAGCCAAATGCCTCGTCATCTAATTAGTGACGC
GCATGAATGGATTAACGAGATTCCCACTGTCCCTATCTACTATCTAGCGAAACCACAGCC
AAGGGAACGGGCTTGGCGGAATCAGCGGGGAAAGAGAAGCCCTGTTGAGCTTGACTCTAG
TTTGACATTGTGAAAAGACATATCGGGTGTAGAATAGGTGGGAGCTTCGGCGCCGGTGAA
ATACCACTACCTTTATTGTTTTTTTACTTATTCAATGAAGCGGAACTGGCCTTTGCCGGC
CAACTTCTGGCGTTAAGGCCCCTCGCGGGCCGATCCGGGTTGAAGACATTGTCAGGTGGG
GAGTTTGGCTGGGGCGGCACATCTGTTAAACCATAACGCAGGTGTCCTAAGGGGGACTCA
TGGAGAACAGAAACAGAAATCTCCAGTGGGAACAAGGGGGTAAAAGTCGATTGATTTTGA
TTTTCAGTGTGTGATGAATACAAAGACCATAGAAAGTTGGCTATCGATCCTTTAGTCCCT
CGAAATTTGAGCTAGAGGTGCCAGAAAAGTTACCACAGGGATACTGGCTTGTGGCAGCCA
AGCTTCATAGCGACGTTGCTTTTTTGATCCTTCGATGTCGGCTTCTTCCTATCATACCGA
AGCAGAATGAATTCGGTAAGCGTTGGATTGTCACCCACTAATAGGGAACGTGAGCTGGGT
TTAGACCGTCGTGAGACAGGTTAGTTTACCCTACTGATGAACTCGCCGCAATGGTAATTC
AGCTTAGTACGAGAGGAACCGCTGATTCGGATAATTGGTTTTTGCGGCTGTCCGACCGGG
CAGTGCCGCGACGCTACCATCCGCTGGATAATGGCTGAACGCCTCTAAGAATTCAATTTA
GTACGAGAGGAACCGTATTTCAGATAATTGGTTTCTGCGGCTGTCTGACAAGGCATTGCC
GCGACGCTACCATCTGCCGGATTATGCTGAACGCCTCTAAGTCAGAATCCGTTGCCGGAA
AGCGGCGCGACACCTGCCCCGCACGTTGTAGCTGGATACAGATAGGCCTCGGCCCCGAAC
CACAGCGGGCCGGCACCGGCGCCTCGGCGCCAGCCGGCGGATTGCAATGTCACCACGCGC
GGGGATAGATCCTCTGCAGACGACCGAAGTGAGCAAGCGGGTCGTGTAAGCGGTCAAGTA
GCCTTGTTGTTACGAGTCGCTGAGCGTCAGCCCGATCCTTGCCTGGATTTGTTGTAACAC
CCTCCCACCAAGCGGCATCCGGCCAGGAATCCGGGCCATTAGAGGGGGGGGGGGAAATGC
TCGATCGCCGCGAGAGGGGTGCTGCGGGCGGGCTTTGATCGAGTGTTGCTTCCTTGCTTT
CTTCGCTATTTTTTGTTTTTTTCTCCCTTTTCTTCATCCTTCGGCGGGGGAGGGGGGGGG
GGGGGGCGGCGGCGGCCGAGGCCGCCGCGCAAAATTTTTGAATTTGACTGTCGGACCGCT
CCGGGGGGGCGTCGGACAGGCCCGACATCGCTGTTGCTTAGCTGTCGGAACCGTATTAAG
CTAGCGCTGCAGGCCGACATAACTATAAAGTTAATACTATGAAGTTATAGTATATGTATT
TGCAAAATATAGAAGATCTACACAGATACTATCTTATGATTGATATAAGATATCATCGCA
CCGACATCATACCTATCAAGGCGTATTCTACAGACGATTAGGAGTCGATTGGTGTGCACC
TCGCGTCGCCGCACCCCGGGAAGGCCTCCAAAGAACAGTGGCACCCCCGTCCGGATGGAA
CCAGTGGCACCGGTGCCATGGCACCTGGTGCCGCGGACCGGGTGCCATTATACAGAATTT
TTTANNNNNNNNNNNNNNNNNNNNNNNNNNNNNNNNNNNNNNNNNNNNNNNNNNNNNNNN
NNNNNNGGTGTGCACCTCGCCGTCGCCGCATCTCTGCAAGGCCTCCTAATCGAAGTGGCA
CCCAATGGAACCAATGGCACCCGGTGCCATTTTTTAATTTTGGCACTTTCACGACATATT
TTCCTTCAAGTTCTATAGATATATATTGTTTCTACTGTCATCAGGTGCGTCTTCACGGCG
AACGGGCCCTCTTCAGCAAAAAATTAAAAAGTGTCTCCGACTGGCTCTAGCTCTCCCATA
TCATTCCCTCAGGCCTCCAATACCCCCCCTAGAGGTGTCGGACCGATACCACCCCTCCCC
GCCGACCTATTTCGTCTTCGAGTTTTGAAATCAAAAAAAATTTTGACTAAGTCCGCGTTT
TTGTTCTGTTCGAGCCTCTGGAAACTGTCAATTTTGCGGGTGTCAAGCCCACTTTCGACT
GGACCCATACAAAATTTGTGCAAGCCCAGTGTCAACTGGGCCGAGACCACGTGATACATG
CGAAATCGCTTGAACAGACCTCGGTGAGTATATGTAGGGTGAGGTGATTCCGAAAAACAA
AAAGTGAGCGAAGGGGTTCTTCTTTATGTTTAGCGATTTACCTTCATTCTAGCGATCGTT
CTGGGGGTATCTGTGGGCACTAGGGCGGCAGGTTGGGCGTGGTTAGCTGTGATCTTTTAA
CTAAGATCTAGCGGCTTTTAACTAAGATCTAGCGGTCCGCGCCCTGCTGGTTTAGCCCGG
TGGGCGCTGGTTGGGCGTGGCTGGCTGAGATCTTTTAACTAAGATCTAACTAAGATCCAG
CTTCTTGTCCGTCTGTAGTCCCTGTGTTTGGGTTCCTTGTTTGCTAGGATCGGTCCCCGA
TGTCAAGACCTTCAGCCCTAGGTTGGGCCTTCGATGTGCGGGACGATTCTGCGGCCCTCA
GCGGCCTCCACGGTTCGACTGAGGGTTGCCCGAATGCCCGGCGTTCATCCACGCTAGGTT
TCGATGGGGCTTGTCGATTTTTGGCCGCTCGTCATCGTTGACATTCCCAATTTCCGGGGG
GGAGGTCGACCTCGATATCCGTCGGCGCTTTAACTGCGCCTGCGTGCTCGGGCGTCGATT
CCCTCCTTCCGCTCCCCCAATGCCGCAGGGGCCGGGCACGACGTGTCTTTGGCCGCCAAA
GCCTGCGCGCGGAGGATGGAGGGAAAACTACAGTGGAGGGCAATCGAATGCCCGGCTCTT
TCGGGCGGTACGCCGTCTCGTTGAGGTTCGGGCGGGCCCGTACGCCTCGCGCGTCTGGGC
CCCGACTTTACTTGATCACTTCCAGGGCGTGGTCAGCTGTGCTGCCCGCCCGACGCCGGA
ACCGCGGGCACCCAGTCGGGGGCCTCGGGCGGCGGCGGCAGGTGAGATATCTGGTTGATT
CTGCCAGTAGTCATATGCTTGTCTCAAAGATTAAGCCATGATGCATCATGTCTAATATAA
GAAGCTTGACTACTGGCAGAATCAACCAGGAATATTATTGTACGGTGAAACTGCGACGAA
TGGCTCATAAATCAGTTATCGTTTATTTGATTAAATCAGTTATCGTTTATTTGATAGTAC
CCCTTACTACTTGGATAACCGTGGTAATTCTAGAGCTAATACATGCTAAAAACCCGACTT
CGGAAGGGGTGTATTTATTTTAGATAAAAAACCAATGCCCTCCGGGGCTCTCTGGTGATT
ATAATAACTTCTCGAATCGCATGTGCCTTGCGCCGGCGATGGTTCATTCAAATTTCTGCC
TATCAACTTTCGATGGTAGGATAGTGGCCTACCATGGTGGCAACGGGTAACGGGGAATTA
GGGTTCGATTCCGGAGAGGGAGCCTGAGAAACGGCTACTACATCCACCAAGGAACGGCTA
CCACATCCAAGGGGCAGCAGGCGCGCAAATTACCCAATCCCGATACGGGGAGGTAGTGAC
AATATAAATACTGATAATACAGGGCTCTTTAGTTAGGGTCTTGTAATTGGAATAGTACAA
TTATTTAAAAACCCTAACGGAACAATATTGGAGGGCAAGTCTGGTGCCAGCTAGTCCGTC
GGTTAAGCCGCGGTAATTCCAGCTCCAAAATAGCGTATATTAAAGTTGTTGCAGTTAAAA
AGCTCGTAGTTGAAAACCTTGGGCCTGGCTGGCCCGGTCCGTCTCACGCTACAACGGCGT
GCACTGGTCCGGCTGGGCCTTTTTCTCTTGGGGAACCCCATGGCCTTCACTGGCCGTGGG
CGGAACCAGGGCTTTTACTGTGTGAAAAAATTAGAGTGTTCAAAGCAGGCCTTTGCTCGG
ATACATTAGAGCATGGAATAATAGAATAGGACGTGTGGTTCTATTTTGTTGGTTTCTAGG
ACCGCGTAATGATTAATAGGGATAGTCGGGGGCGTCAGTATTCGGCTGTCAGAGGTGAAA
AATTCTTGGATTATTTGAAGACTAACTACTGCGAAAGCATTCGCCAAGGATGTTTTCATT
AATCAGTGAACGAAAGTTAGGGGATCGAAGACGATCAGATACCGTCGTAGTCTTAACCAT
AAACTATGCCGACTAGGGATCGGACGGGGTTTCTTTTATTGTACCCGTTTCGGTCTACCT
TTACGAGAAATCAAAGTTTTTGGGTTCTGGGGGAGTATGGTGTCGCAAGGCGAAACTTAA
AGAAATTGACGGAAGAGGGCACCACCAGGCGTGGAGCCTGCGGCTTAATTTACTCAACAA
ACACGGGGAAACTCACCAGGTCCAGACAAAATAAGGATTGATGACAGATTGAGAGNNNNN
NNNNNNNNNNNNNNNNNNNNNNNNNNNNNNNNNNNNNNNNNNNNNNNNNNNNNNNNNNNN
NNNNNNNNNNNNNNNNNGACCTTAACCTGCTAAATAGCCCGCATTGCTCCGGCAGTGCGC
TGGCTTCTTAGAGGGACTTTCGGCTCAAGCCGAAGGAAGTTTGAGGCAATAACAGGTCCT
CTTTCTTGATCTTTAGAATACTTTTGGATGGTGGTGTGGCCGTTCTTAGTTGGTGGAGTG
ATTGATTTGTCTGCTTAATGCGATAACGAACGAGACCTTAACCACCTGCTAAATAGCCCG
GTCGGCGTCCGCCGGCCGCTGGCTTCTTAGAGGGACTATCGACTCAAGTCGAGGAAGTTT
GAGGCAATAACAGGTCTGTGATGCCCTTGATGTTCTGGGCCGCACGCGCGCACACTGAAG
GGCCAGCGAGTCCATCACCTTGGCCGAGAGGCCCGGTAATCTTGTTAAACCCCTGTCGTG
CTGGGGATAGAGCATTGCAATTATTGCTCTTCAACGAGGAATGCCTAGTAGGCACAAGTC
TCAGCTTGTGCCGATTACGGTCCCTGCCCTTTGTACACCCTAGTAAGCGCAAGTCATCAG
CTTGCGTTGATTACGTCCCTGCCCTTTGTACACACCGCCCGTCGCTACTACCGATTGAAT
GGCTCAGTGAGGCCTTCGGACTGGCCCAGGGAGGTTGGAAACGACCGCCCAGGGCCGGAA
AGTTGGTCAAACTCGGTCATTTAGAGGAAGTAAAAGTCGTAACAAGGTTTCCGTAGGTGA
ACCTGCGGAAGGATCATTTTAACGCGCAGGCCGGAGGCTGGCCCCCCACGATAGGGACCG
ACGTTCCATCAGGGGTGAGCAGACGTGCGCCGGCCGTACGCCCCCATTCTTGTCTACCTC
ACCCGGTTGCCTCGGC
>Locus_2_Transcript_1/3_Confidence_0.400_Length_719
CGATGGTGAACATGATCAACCTGGTAAGCCGGCAGCTGCTCTCGACATCCGCCATGTAAC
AACAGTCACTCAAACTCGTGTTTTGTATAGGGTATCGTGACACTCTTTGAGAACCCGTCC
CAGCTTGCAGACCTCAAGAAGGACCTGTCCCTTGTACCGCAATTCGTTGAAGAGCTCTGC
CACTTCCACACAGCATCTGCCATGGCCACGCGCCGTGTTGCAAAGGTCGATATCGAACTC
GGCGGCAAGACTATCAAAGCCGGCGAAGGGATCATCGCCGCTACACAGTCCGGAAACCGT
GACGCCGACGTGTTCCCCGACCCAGATACCTTCAACATGCACCGCAAGCGTGGCGCAGAG
TCGGCGTTTGGCTTTGGATACGGCGAGCATCGCTGCGTTGCCGAGTGGCTGGCTCGCGCT
GAGCTTGAAATCGTCTTCACCACATTGTTTCGGCGTCTCCCAGACCTCAGGCTTGCCGTC
CCACTGGATGAGGTGAAATATTCAGACCCATCAAAGGATGTTGGAATCACCGAACTCCCT
ATTACTTGGTAGGCAAATACCCGTAATGGCTGTTGCTGTTACTGTCATAATTGTAGTTAT
AGAAGAACAAGTAGTTAGTTATATTAAAAGGATGAGCTCCACTCACTTATTTTATAGTCA
TTGATAGATTCATGTACATGAAAATATGCTATCCATGGAAAAAAAAAAAAAAAAAAAAA
>Locus_2_Transcript_2/3_Confidence_0.800_Length_1618
TGTATGGATGTTGAGTGTCCTCTCTGGTTATCTACCAGAGACGAAGAAAATACCAGTTGC
TGACTATCTCATTCATTCCACTGATTTAGTTACCGGTCAAGATGTTCATCTCCAGGCCTG
TTATTACGAGCATTGGCTCCAGGGTCTCAGTTCAACTCACCACGACGGGCCTCAGAGCCA
TGGCCACCGCTGTTCCAAAGTTCCCCTTCTCGCGCCCTCGCGGAGCCGAGCCTCCAGCAG
AATACGCCAGACTGCGCGCAACCGACCCGGTATCCAAGGTCGAGCTCTGGGATGGCAGCC
AGGCATGGCTCGTGGTGAAGCACAAGGATATATGCAGTGTCCTAACAGACCAGCGGCTTT
CCAAGCAGCGCAATCGTCCCGGGTTTCCCGAGCTCGACGCGGGTGGAAAGGAGGCAGCGA
AGAGAAAGCCAACGTTTGTCGACATGGATCCGCCGGAGCATATGCAGCAGAGGAGCATGG
TCGAGCCCCTATTCACCCGCGAGCATATTGATGGAATGCGTCCGCATATCCAACAGACGG
TCAATACCCTGATTGACGAGATGATCATAGGGGGCGGGAAGCCTGCAGTGGACATTGTGG
AGAAGCTCGCATTGCCAACTGCGTCATATATCATCTATGGCATCCTCGGTGTCCCGTTCA
AGGACCTGGAATATCTCACTCAACAGGCTGCTATCCGCAGCAACGGCAGCGCAACTGCGG
CTGCTGCATCCGCAGCTAACCAGCAACTCCTTGAATATATCGGTGGCCTCGTCGACCAGA
GAATCGCCGAGCCACGGAACGATCTCATCAGCAAACTCGTTGTAGAGCAGCTCAAGCCAG
GACATCTGCAGAGAGACGATGTTATTCAGATGGCGTTCCTGATGCTTGTTGCCGGCAATG
CCACGATGGTGAACATGATCAACCTGGGTATCGTGACACTCTTTGAGAACCCGTCCCAGC
TTGCAGACCTCAAGAAGGACCTGTCCCTTGTACCGCAATTCGTTGAAGAGCTCTGCCACT
TCCACACAGCATCTGCCATGGCCACGCGCCGTGTTGCAAAGGTCGATATCGAACTCGGCG
GCAAGACTATCAAAGCCGGCGAAGGGATCATCGCCGCTACACAGTCCGGAAACCGTGACG
CCGACGTGTTCCCCGACCCAGATACCTTCAACATGCACCGCAAGCGTGGCGCAGAGTCGG
CGTTTGGCTTTGGATACGGCGAGCATCGCTGCGTTGCCGAGTGGCTGGCTCGCGCTGAGC
TTGAAATCGTCTTCAGTAAGTGCCAGCTAATGATTCATCAGTTGACTAAATGCCCCTGAT
CTAAATAATCCGTTGTAGCCACATTGTTTCGGCGTCTCCCAGACCTCAGGCTTGCCGTCC
CACTGGATGAGGTGAAATATTCAGACCCATCAAAGGATGTTGGAATCACCGAACTCCCTA
TTACTTGGTAGGCAAATACCCGTAATGGCTGTTGCTGTTACTGTCATAATTGTAGTTATA
GAAGAACAAGTAGTTAGTTATATTAAAAGGATGAGCTCCACTCACTTATTTTATAGTCAT
TGATAGATTCATGTACATGAAAATATGCTATCCATGGAAAAAAAAAAAAAAAAAAAAA
>Locus_2_Transcript_3/3_Confidence_0.800_Length_1555
TGTATGGATGTTGAGTGTCCTCTCTGGTTATCTACCAGAGACGAAGAAAATACCAGTTGC
TGACTATCTCATTCATTCCACTGATTTAGTTACCGGTCAAGATGTTCATCTCCAGGCCTG
TTATTACGAGCATTGGCTCCAGGGTCTCAGTTCAACTCACCACGACGGGCCTCAGAGCCA
TGGCCACCGCTGTTCCAAAGTTCCCCTTCTCGCGCCCTCGCGGAGCCGAGCCTCCAGCAG
AATACGCCAGACTGCGCGCAACCGACCCGGTATCCAAGGTCGAGCTCTGGGATGGCAGCC
AGGCATGGCTCGTGGTGAAGCACAAGGATATATGCAGTGTCCTAACAGACCAGCGGCTTT
CCAAGCAGCGCAATCGTCCCGGGTTTCCCGAGCTCGACGCGGGTGGAAAGGAGGCAGCGA
AGAGAAAGCCAACGTTTGTCGACATGGATCCGCCGGAGCATATGCAGCAGAGGAGCATGG
TCGAGCCCCTATTCACCCGCGAGCATATTGATGGAATGCGTCCGCATATCCAACAGACGG
TCAATACCCTGATTGACGAGATGATCATAGGGGGCGGGAAGCCTGCAGTGGACATTGTGG
AGAAGCTCGCATTGCCAACTGCGTCATATATCATCTATGGCATCCTCGGTGTCCCGTTCA
AGGACCTGGAATATCTCACTCAACAGGCTGCTATCCGCAGCAACGGCAGCGCAACTGCGG
CTGCTGCATCCGCAGCTAACCAGCAACTCCTTGAATATATCGGTGGCCTCGTCGACCAGA
GAATCGCCGAGCCACGGAACGATCTCATCAGCAAACTCGTTGTAGAGCAGCTCAAGCCAG
GACATCTGCAGAGAGACGATGTTATTCAGATGGCGTTCCTGATGCTTGTTGCCGGCAATG
CCACGATGGTGAACATGATCAACCTGGGTATCGTGACACTCTTTGAGAACCCGTCCCAGC
TTGCAGACCTCAAGAAGGACCTGTCCCTTGTACCGCAATTCGTTGAAGAGCTCTGCCACT
TCCACACAGCATCTGCCATGGCCACGCGCCGTGTTGCAAAGGTCGATATCGAACTCGGCG
GCAAGACTATCAAAGCCGGCGAAGGGATCATCGCCGCTACACAGTCCGGAAACCGTGACG
CCGACGTGTTCCCCGACCCAGATACCTTCAACATGCACCGCAAGCGTGGCGCAGAGTCGG
CGTTTGGCTTTGGATACGGCGAGCATCGCTGCGTTGCCGAGTGGCTGGCTCGCGCTGAGC
TTGAAATCGTCTTCACCACATTGTTTCGGCGTCTCCCAGACCTCAGGCTTGCCGTCCCAC
TGGATGAGGTGAAATATTCAGACCCATCAAAGGATGTTGGAATCACCGAACTCCCTATTA
CTTGGTAGGCAAATACCCGTAATGGCTGTTGCTGTTACTGTCATAATTGTAGTTATAGAA
GAACAAGTAGTTAGTTATATTAAAAGGATGAGCTCCACTCACTTATTTTATAGTCATTGA
TAGATTCATGTACATGAAAATATGCTATCCATGGAAAAAAAAAAAAAAAAAAAAA
>Locus_3_Transcript_1/1_Confidence_1.000_Length_1237
GAGGAAGAAGAACAGGAAGGGGAAGATGAAGGTACGGATGAAGGCCATTCGAGGTTAAGC
TGGGCCAGCCTACCTCCAGGGTATATCCCCCATCTCACACCCTCAGGGCCGCGGCGAGAA
ACCGAAGCTGAACGATTGTTCATTGAACGGTGGGGAGGGAATGATGACAGTATAGATATT
GGGTCCAGCGACATGCTACCGGCGAATCCGTTGAGTATATCTCGACGGCGAAGCCGGAGA
CATGCGGACGAGGACTCTGACCTAGAAGAGATGTGAATGATAGGTGGCGTACCATTAGAT
TAGAACAGCTTATCAATACCCAGATATATTTTACAAGAAACATGCTAAACGGATGAGGTA
TTACAAATCAGTGAATTTCATGTTAAGAATAACACTTCGCTAAGCAGCAGAAGTAGAGAA
GAGAAGAAGAAGGGGAAGAGAAAGAAGAGAGGGAATATGCGCCCCTGGACATATACAGAG
AAATGGAAGGGTGAGAAAAGGGTACACGTCAGGCATTATCGTATGTAGCGTCAGCATCCT
ATGGCCACCAGAAGAACAGAAGAAACAAGCTGAAATCCCATAACTCCTCTTAACGAGTTA
AACCCAAAGTGAAAAGTTATATTCCAGAAGAGCAAGTGCAGAAGAAGTATCCAACATCAA
GCAAAAGAAAGGCGTGGGAGCGTGGCGTGGCGTGGCAATTGCAGGCGCAGTGGGAAAGAC
TATGACAGCCAAACGTAGGCAAAGAGGAAGAAGACGAAGACGAAGAAGCCTAGCCAGACT
TTCCAGCCTACGCCAGTCCGCTCCGCCATTCTGAGCATTCGGTTCATGGTGCCTCGTAGC
TTGACGCGGGAGGAATCGAAGGCATCGTTCATTTTCTCTGCGAGGGAGGTCGAGTCTCGT
ATCTCGTCGCCGATGGCTACTGTGATATCTTTCAACATCTTCACTTTGGCTGTGATGCCT
GCTATTTCCGAGTCGTTCTGCGACTCTAGAGAAGATAGTACCGCATCTGAGTATTGACCT
TTTGAATTCGGTGTAGCGGCCCTGTAGGCGGACCCATCACCTCCGCCGACACCTATATGG
CCATTCAAATACCCCTGCGTGTATCCACCAGGCCGCGAAGGGGATCGACTGCTGGCTTGT
GCATGAGCAGGCGACCTGCTGACGCCGCCGTTATATGAGTCGAAGAGCGAGGAGGAAGAC
CGGGGATCTCGCTGGTGGAGAGTTGAGTGGGTGAATC
>Locus_4_Transcript_1/3_Confidence_0.778_Length_1924
GATAGATTTACTTGAATCTCTTTTGAATTACACTATCCCCGAATGCGAGCTTTAGTATAT
ATGTGTTTTTATATTAAGGTGTAACCGTAAAACGCATAATCTAGTAATGTAGATTATTAT
TTTGGTGCATGTCCCAGGACACAAGGGACATAATTCAATGTAGGGTTGGATATATATGAT
TGAACCGAAGAGCAGACGTATAGGAAATACTATACAAGCAAATTAACAACCCGCACATAA
ACTGCAAAATGTAGATCGATAAACACTGATATGAAAAAAAAGAAAAAAATCGAGGCTTCG
TTTCATCACTTCTGTTTGGGGGGTGTGACGCCTGCACTGAGCACACCAGGCAACTCCTCT
TCTCCAATGCTGAACAGCATTCCGACACCATAGGCAACTCCCAAAACAAGAACCACACTC
AATCCGCCAATGAGCCAGAACTGCATGCTGACATCTCTCTTGGAGCAGTCAGGGCCGCCC
CACTGGAGAGTCTTTGTCTTCCCATCTTTGTTGGTGGAAACAACAGTGCGGTGGCACTTG
CATGCATAGCAGTCATTTTCGTTACTGGAGGAGGTGGAATTCTTTGAAGACGTGCGTTTC
AGGTAGCATGATCCATGACCCGAGCAGTTATTAGTTCGCTCAGTGCAGGTTTCATTTTTG
GTGTAGCATACGGGCAGATGGAACGCGGGAGTAGGTTTGGCGGTGGCAGATGGTCTTGCC
ATGGATGTGGAGGTGGCATCAGCACGCACAGCTTTCTTAGCAGCGGATAAGCCTTGGTGC
AGCTTCAGCTTGGGTTTGTCGGCAGGGAGGCGTGTCTGGCTGCGGTTCTTGTAGGTGTCG
TATGGGACTGTGATGACGGTGGATTCCACATTGAGGTCAGAGCTAAGAGCAGCAAGGGAC
TTGAAAAGGGAAGTAAATTCCCCATCCTGGAGAAGAGGAGATTTCTAGTAAAAGTAACTT
GTAAGAATGTGATATGCAATGTATCTCGGGCTTGGGTTTGGACTTACGGAAGCTCTAAGA
CGGATAACAAAGGAAGTATGTTTATATGTAGAAGAGCCCGCAATGACTTGCTCAATAAGT
TTCTGAATCGTGGCCGATTTTGACGTACAATCCGGCATCTCGGAGAAAAGTTGGGTGTCT
TGGGGGCAGGCACCGGAGTTTTGGCTTCTCAGAACTACAAACCCAGTACACGAGGCCTCT
TCTTCACCATATAGGCAGGTATTTGGATCATGGCAACTCTGTGACTTTTCTGAAACGAAT
GAAGATAATATCGAATCATCTAGATAGAATGCTGGCGGGCTTGAAATGGAGAAAGCGTGC
GGTGTTTTTGTCTCCAGCGATTTGACTAAATATCATCAAGTTAGCAACCAGATCCATCGA
CGTCTTCAAGCCCCATACACAGCCATGCACTTACTGTCTTCTGAGCCTACGCCTTCAAGG
ATCAACAACAGCTTGTGTGGCTGCTCTTTGTTGATGTCGGTAAAAGGCAAGGCCTGCTGA
CCTCCGAAGAGATTCAATTCCCGGATAGTCTCCTCATCCACTTCGCCAACGGTAGAGGAC
GATTCAGGCCATCCCAATCGCCGTTCCAGCAGCAGTTTCGCAATATCTGGGCTCCGTTGT
CGACTATCTCCAGCTCTCGGCTTCCAAGAATCCACGCCCGCGCTGTCCTCAAGCATATGA
ACGAGATAATCCTGGGCGAAGGATGTAGCTGTAAACGTGGACAGCACCACCGCTAGATTG
CAGAAGACACTTTTCATCGTGATGGCGCTCGTAGTCGTAGCTCTATGGATGCAGTCAGGT
CAACTAAACACAGGAGCTTGCCTGGTATCGATCGTATTGATGGCGGCAGCTGGCCACTCT
CCCAGCTACCCAACGCAGCCAAAGTCGTCAGCACTAGACAGAGCAGAGGCTATCTCATCT
GCTG
>Locus_4_Transcript_2/3_Confidence_0.222_Length_968
GATAGATTTACTTGAATCTCTTTTGAATTACACTATCCCCGAATGCGAGCTTTAGTATAT
ATGTGTTTTTATATTAAGGTGTAACCGTAAAACGCATAATCTAGTAATGTAGATTATTAT
TTTGGTGCATGTCCCAGGACACAAGGGACATAATTCAATGTAGGGTTGGATATATATGAT
TGAACCGAAGAGCAGACGTATAGGAAATACTATACAAGCAAATTAACAACCCGCACATAA
ACTGCAAAATGTAGATCGATAAACACTGATATGAAAAAAAAGAAAAAAATCGAGGCTTCG
TTTCATCACTTCTGTTTGGGGGGTGTGACGCCTGCACTGAGCACACCAGGCAACTCCTCT
TCTCCAATGCTGAACAGCATTCCGACACCATAGGCAACTCCCAAAACAAGAACCACACTC
AATCCGCCAATGAGCCAGAACTGCATGCTGACATCTCTCTTGGAGCAGTCAGGGCCGCCC
CACTGGAGAGTCTTTGTCTTCCCATCTTTGTTGGTGGAAACAACAGTGCGGTGGCACTTG
CATGCATAGCAGTCATTTTCGTTACTGGAGGAGGTGGAATTCTTTGAAGACGTGCGTTTC
AGGTAGCATGATCCATGACCCGAGCAGTTATTAGTTCGCTCAGTGCAGGTTTCATTTTTG
GTGTAGCATACGGGCAGATGGAACGCGGGAGTAGGTTTGGCGGTGGCAGATGGTCTTGCC
ATGGATGTGGAGGTGGCATCAGCACGCACAGCTTTCTTAGCAGCGGATAAGCCTTGGTGC
AGCTTCAGCTTGGGTTTGTCGGCAGGGAGGCGTGTCTGGCTGCGGTTCTTGTAGGTGTCG
TATGGGACTGTGATGACGGTGGATTCCACATTGAGGTCAGAGCTAAGAGCAGCAAGGGAC
TTGAAAAGGGAAGTAAATTCCCCATCCTGGAGAAGAGGAGATTTGGAAGCTCTAAGACGG
ATAACAAA
>Locus_4_Transcript_3/3_Confidence_0.778_Length_1988
GATAGATTTACTTGAATCTCTTTTGAATTACACTATCCCCGAATGCGAGCTTTAGTATAT
ATGTGTTTTTATATTAAGGTGTAACCGTAAAACGCATAATCTAGTAATGTAGATTATTAT
TTTGGTGCATGTCCCAGGACACAAGGGACATAATTCAATGTAGGGTTGGATATATATGAT
TGAACCGAAGAGCAGACGTATAGGAAATACTATACAAGCAAATTAACAACCCGCACATAA
ACTGCAAAATGTAGATCGATAAACACTGATATGAAAAAAAAGAAAAAAATCGAGGCTTCG
TTTCATCACTTCTGTTTGGGGGGTGTGACGCCTGCACTGAGCACACCAGGCAACTCCTCT
TCTCCAATGCTGAACAGCATTCCGACACCATAGGCAACTCCCAAAACAAGAACCACACTC
AATCCGCCAATGAGCCAGAACTGCATGCTGACATCTCTCTTGGAGCAGTCAGGGCCGCCC
CACTGGAGAGTCTTTGTCTTCCCATCTTTGTTGGTGGAAACAACAGTGCGGTGGCACTTG
CATGCATAGCAGTCATTTTCGTTACTGGAGGAGGTGGAATTCTTTGAAGACGTGCGTTTC
AGGTAGCATGATCCATGACCCGAGCAGTTATTAGTTCGCTCAGTGCAGGTTTCATTTTTG
GTGTAGCATACGGGCAGATGGAACGCGGGAGTAGGTTTGGCGGTGGCAGATGGTCTTGCC
ATGGATGTGGAGGTGGCATCAGCACGCACAGCTTTCTTAGCAGCGGATAAGCCTTGGTGC
AGCTTCAGCTTGGGTTTGTCGGCAGGGAGGCGTGTCTGGCTGCGGTTCTTGTAGGTGTCG
TATGGGACTGTGATGACGGTGGATTCCACATTGAGGTCAGAGCTAAGAGCAGCAAGGGAC
TTGAAAAGGGAAGTAAATTCCCCATCCTGGAGAAGAGGAGATTTCTAGTAAAAGTAACTT
GTAAGAATGTGATATGCAATGTATCTCGGGCTTGGGTTTGGACTTACGGAAGCTCTAAGA
CGGATAACAAAGGAAGTATGTTTATATGTAGAAGAGCCCGCAATGACTTGCTCAATAAGT
TTCTGAATCGTGGCCGATTTTGACGTACAATCCGGCATCTCGGAGAAAAGTTGGGTGTCT
TGGGGGCAGGCACCGGAGTTCTGGGAATGGTTAGTCCATCAAAGATGGAATAGAAACAAG
CAGCTTATCTGGTTTGAAACTCACTTGGCTTCTCAGAACTACAAACCCAGTACACGAGGC
CTCTTCTTCACCATATAGGCAGGTATTTGGATCATGGCAACTCTGTGACTTTTCTGAAAC
GAATGAAGATAATATCGAATCATCTAGATAGAATGCTGGCGGGCTTGAAATGGAGAAAGC
GTGCGGTGTTTTTGTCTCCAGCGATTTGACTAAATATCATCAAGTTAGCAACCAGATCCA
TCGACGTCTTCAAGCCCCATACACAGCCATGCACTTACTGTCTTCTGAGCCTACGCCTTC
AAGGATCAACAACAGCTTGTGTGGCTGCTCTTTGTTGATGTCGGTAAAAGGCAAGGCCTG
CTGACCTCCGAAGAGATTCAATTCCCGGATAGTCTCCTCATCCACTTCGCCAACGGTAGA
GGACGATTCAGGCCATCCCAATCGCCGTTCCAGCAGCAGTTTCGCAATATCTGGGCTCCG
TTGTCGACTATCTCCAGCTCTCGGCTTCCAAGAATCCACGCCCGCGCTGTCCTCAAGCAT
ATGAACGAGATAATCCTGGGCGAAGGATGTAGCTGTAAACGTGGACAGCACCACCGCTAG
ATTGCAGAAGACACTTTTCATCGTGATGGCGCTCGTAGTCGTAGCTCTATGGATGCAGTC
AGGTCAACTAAACACAGGAGCTTGCCTGGTATCGATCGTATTGATGGCGGCAGCTGGCCA
CTCTCCCAGCTACCCAACGCAGCCAAAGTCGTCAGCACTAGACAGAGCAGAGGCTATCTC
ATCTGCTG
>Locus_5_Transcript_1/18_Confidence_1.000_Length_109
TAATGTGGCCCTTCTCGTCCTTACTGTAGGGTCGTCAGCTCTGGCCATCGAGGCATTGAA
CGGGTGGTTGCAGAGAAGGACATACCCCATGATGACGGTGTTTTTTGTG
>Locus_5_Transcript_2/18_Confidence_1.000_Length_290
GATACCACGCTCACGCTCGGCCTTCAGCTTGTCGAGGACCCATGCGTACTTGAAGGAACC
CTTGCCGAGCTCGGCGGCTTCCTTCTCGAACTTCTCGATGGTACGCTTGTCGATACCACC
GCACTGGTAGATCAGGTGACCGGTGGTGGTCGACTTGCCGGAGTCGACGTGGCCGATGAC
GACCACGTTGATGTGAGTCTTCTCCTCCTTACCCATGTTGGCGGTTTTGGATGAAGTTTG
TGTGGTATGTAAAGTCTTGACGGGAGTTTTTGTGACAGATGGTTCAGTTT
>Locus_5_Transcript_3/18_Confidence_1.000_Length_314
TGGCCTCGAGGAGGGTCTTGCCGGTCTGCTTGTTGCCCTTGACCTCACGCTCCCAACCCT
TGTACCAGGGGCAGTTGGTGGAGGCAGCAAGCATGTTGTCGCCGTGGAAACCAGAGATGG
GGACGAAAGCGACGGTCTTGGGGTTGTAGCCGACCTTCTTGATGAAGTTGGAGGTCTCCT
TGATGATCTCCTGGTAACGGGCCTCAGACCACTTGGTGGTGTCCATCTTGTTGATGGCGA
CGATGAGCTGACGCACACCGAGGGTGTAGGCGAGCAGAGCGTGCTCACGAGTCTGGCCAT
CCTTGGAGATACCA
>Locus_5_Transcript_4/18_Confidence_1.000_Length_196
GGGGTGGTTGAGGACGATGACCTGAGCATCGAAAGAAGCGGCACCGAGGGCGGGGTCGTT
CTTGGAGTCAGAGGCAACGTTACCACGGCGGATATCCTTGACGGAAACGTTCTTCACGTT
GAAGCCGACGTTGTCACCAGGGAGACCCTCAGTGAGCTGCTCGTGGTGCATCTCGACGGA
CTTGACTTCAGTGGTG
>Locus_5_Transcript_5/18_Confidence_1.000_Length_314
TGGTATCTCCAAGGATGGCCAGACTCGTGAGCACGCTCTGCTCGCCTACACCCTCGGTGT
GCGTCAGCTCATCGTCGCCATCAACAAGATGGACACCACCAAGTGGTCTGAGGCCCGTTA
CCAGGAGATCATCAAGGAGACCTCCAACTTCATCAAGAAGGTCGGCTACAACCCCAAGAC
CGTCGCTTTCGTCCCCATCTCTGGTTTCCACGGCGACAACATGCTTGCTGCCTCCACCAA
CTGCCCCTGGTACAAGGGTTGGGAGCGTGAGGTCAAGGGCAACAAGCAGACCGGCAAGAC
CCTCCTCGAGGCCA
>Locus_5_Transcript_6/18_Confidence_1.000_Length_196
CGGCAAGACCCTCCTCGAGGCCATTGACGGTATTGAGCCCCCCAAGCGTCCCTCCGACAA
GCCCCTCCGTCTTCCTCTCCAGGATGTCTACAAGATCGGTGGTATTGGAACTGTTCCCGT
CGGCCGTATCGAGACTGGTGTCCTCAAGCCCGGTATGGTCGTTACCTTCGCTCCCGCCAA
CGTCACCACTGAAGTC
>Locus_5_Transcript_7/18_Confidence_1.000_Length_196
CACCACTGAAGTCAAGTCCGTCGAGATGCACCACGAGCAGCTCACTGAGGGTCTCCCTGG
TGACAACGTCGGCTTCAACGTGAAGAACGTTTCCGTCAAGGATATCCGCCGTGGTAACGT
TGCCTCTGACTCCAAGAACGACCCCGCCCTCGGTGCCGCTTCTTTCGATGCTCAGGTCAT
CGTCCTCAACCACCCC
>Locus_5_Transcript_8/18_Confidence_1.000_Length_109
CACAAAAAACACCGTCATCATGGGGTATGTCCTTCTCTGCAACCACCCGTTCAATGCCTC
GATGGCCAGAGCTGACGACCCTACAGTAAGGACGAGAAGGGCCACATTA
>Locus_5_Transcript_9/18_Confidence_0.324_Length_4383
AAACTGAACCATCTGTCACAAAAACTCCCGTCAAGACTTTACATACCACACAAACTTCAT
CCAAAACCGCCAACATGGGTAAGGAGGAGAAGACTCACATCAACGTGGTCGTCATCGGCC
ACGTCGACTCCGGCAAGTCGACCACCACCGGTCACCTGATCTACCAGTGCGGTGGTATCG
ACAAGCGTACCATCGAGAAGTTCGAGAAGGAAGCCGCCGAGCTCGGCAAGGGTTCCTTCA
AGTACGCATGGGTCCTCGACAAGCTGAAGGCCGAGCGTGAGCGTGGTATCACCATCGATA
TCGCCCTCTGGAAGTTCGAGACCCCCAAGTACAATGTCACCGTCATTGACGCCCCCGGTC
ACCGTGACTTCATCAAGAACATGATCACTGGTACCTCCCAGGCTGACTGCGCTATTCTCA
TCATTGCTGCCGGTACTGGTGAGTTCGAGGCTGGTATCTCCAAGGATGGCCAGACCCGTG
AGCACGCTCTGCTCGCCTTCACCCTCGGTGTCAAGCAGCTCATCGTTGCCATCAACAAGA
TGGACACCACCGGCTGGTCCGAGGATCGTTTCAAGGAAATTATCAAGGAAGTCACCAACT
TCATCAAGAAGGTTGGCTACGACCCCAAGGGTGTTCCATTCGTTCCAATCTCTGGTTTCA
ACGGTGACAACATGATTGAGGCCTCCACCAACTGCCCATGGTACAAGGGATGGAACAAGG
AGACCAAGGCCGGTGGTGCCAAGTCCGGCAAGACCCTCCTCGAGGCCATCGATGCCATCG
ACATGCCAACCCGTCCTACCGACAAGCCCCTCCGTCTCCCACTCCAGGATGTCTACAAGA
TCTCTGGTATCGGAACTGTGCCAGTCGGTCGTGTTGAGACCGGTATCATCAAGCCCGGTA
TGGTCGTCACCTTCGCCCCCGCCAACGTCACCACTGAAGTCAAGTCCGTCGAAATGCACC
ACCAGCAGCTTCAGCAGGGTGTCCCCGGTGACAACGTCGGCTTCAATGTCAAGAACGTTT
CCGTCAAGGAAGTCCGCCGTGGTAACGTTGCCGGTGACTCCAAGAACGACCCACCATCCG
GCTGTGCCTCCTTCAACGCCCAGGTCATCGTCCTCAACCACCCCGGCCAGATCGGCGGTG
CTGGTTACGCTCCACGACTACCAAGTACCTACGACTGCCACACTGCTCACATTGCTTGCA
GCAAGTTCGCTGAGCTCCTCGAGAAGATTGACCGCCGCCGTACCGGTAAATCCGTCGAAG
CCAACCCCAAGTTCGTCAAGTCTGGCGATGCCGCTATCGCCAAGATGGTTCCCTCCAAGC
CCATGTGCGTTGAGGCTTTCACTGACTACCCCCCACTTGGTCGTTTCGCCGTCCGTGACA
TGAGACAGACCGTTGCCGTCGGTGTCATCAAGGCTGTTGAGAAGGCCGCCGGTGGTGCTG
GCAAGGTCACCAAGTCTGCTGCCAAGGCTGGCAAGAAGTAAATCATCTCACCTACTTCTT
GATGTAACGACAAATATGATGGTGATGAACAAAAAAAGGGTTTTTGATGTTTGAAAGTAA
AAGAGATGCTGGTTTTTTACTCTTATTTCTCCCCAGGTGTTTTTTTGCGGGCACATTTGA
GAACTCACGAAAATACCACTCTCCCCCTCTCCACATCACATTAGTATTACAAAACCGGCT
TTTAATTGACATGAACTTCAAATCAAAATTCCATCTCCATCTTCATCTTTTTTCTCGTCA
TGTATGGAGGAGTATTTGGTAGTAAACTCGTAACGTGACGGTTTAAGGTTCTCGTCATGT
GCAAACATGACAAACATGGCCGACAGTAGTAACCAATCGACTTGTTAGCCAACTTCGATA
TCTCACCACTGCAACTGGGCCGACGGTCCCCAAGTCCACCTAACCCACTATTCATTAGCC
CGGTAGCTATCCCAAAGCAATTGATCACTGCAGCCATGAATTCTCTTCCACCGTCCCTCC
ATACACCCCTCCGTCGATATCTCACACAATGCGCTCGACGAAACCTCACACGCCAACAGC
CTCGATGGCTATCAACATCCCACACACTCCGAGCAACTACCACAAAGACAGGCACAAGGG
AAGAAGTGCGATATTCCACCAAGGCTGCCCGTGATCAAAATGCACAACATAGGAGGTCAA
TGGCCATATCTGCCGCAGGCCTGATCGCGTGCGCCATTGCCATGTACGGCACTGTGACGT
ATTACTTCCCAGACGGACTACAACCAGAGACCAACGCAGACAGTAACGATGGGCAAAAGA
GCCAGACAGCAGCATCCAAGGCGAAGAGTGATGGGAAAATCAAGCTCGAGGGACCACCGG
GTGGCATGGCATTCAATGAGTCTGCTACCGTGATCATCAATGGCATCGAACAGGTTCCAA
CAGGAAACTCCACGATACCTAACTTCCCCAAGACGATACGCCTACCCAGAACCGTTGACG
GAAGTAATCCTGATCTGAAAGTCGGCGACGAATTGGCTGTTACAGATAATGTGAATGACA
AATCGGCAGATGAGTACCAGCTCCTCGGCCTGGGTCTACGTACGGTCTCCTTCCTCAGCA
TTCAAGTCTACGTTGTTGGCTTGTACATCGCTACTGCAGACATTCCAGAGCTCCAGGCAC
GACTCATTCGACAAGGTGCTAATCCCGTCGTACCCGGCGTTGCTCCTACCGATGACGGAC
TGGCGGCTACATCCCTTGTACCACGCGAGCGTGAGGAGTTACAGGCTTCTCTACTCGAAG
CCGAGAAGGGCGAGCAGATAATGGATCATATCCTGAGACAAGGGGGTATCCGCACCGTCT
TCCGGATCGTGCCCACACGAAACACAGACTTTCTGCATCTGCGTGATGGGTGGGTGAGAG
CTATCACTGCCCGGGCTCAGAAGGCAAATGCCCGGGCGAAACAGCTTGCTGCTGCCGACA
AGTCAGCTTCTGATACCTCTGCGGCAGTTGAGTTTGGCGATGACTCGTTCGGCACAGCAC
TGTCCGAGTTTAAGACACTGCTTGGTGGAGGAGTGAGGAAGAATGTGCCTAAGGGTCAGA
CTTTGCTTCTCCTTCGTGATAAGCTTGGAGGGATGGGGATAGTGTATCAGCCTGGGGATA
CGAAGCCGATGACATGGCTTGGTAGGGTTGGGGATGAGCGTATCGGGCGACTGGTGTGGT
TGAATTACCTTGCCGGTAAGACCGTGGCTAGTGAGGGCGCAAGAAAGAATATCGTTGATG
GCATGATGGGTATCGTTGGCCGGCCGATCGGTACAGTTGAGATGAAGGTCGTCTGAACTG
GCCCTCTTTTTTTCCCCACTCAGAGCTGCGGTCAAGTGTACGTTATGGATGGGACTGTTT
CTATTCACTTAGAAAGAATGGTGATATATATGTACTATAGCAACTAGATGTATTCAACGT
TCGAGACACTCCTAAATAAATACATGAACTAGTCTACCCGCATTCTCACCCCCGTACGTA
GAATCAAAAAGTCTCTCTATCCTCTACAGACAAGAACGTTGCTGGAGACACATCTATAAC
CGCTGGTATAGCCATGGCAGGTTGCAAGCCATCTAGAGAGCACCGGCTTCCTTCAATAAA
GCACTCAATTGGCCGGCCTTAGCAGCGAGGTCGGAGTTGCCGCCGATGTGCTGATGGTTG
ATGAAGATGTTGGGAACGGTGCGCTGGTTGGTGATTTCCTGTAGAGCATCCTGGATGGCA
GGGCCGTCATCAACTTTGTCGAGTTCCATGACGAAGAACTTGGCTCCCTTGGAATTGAGC
AGAGCCTTAGTCTCGTTGCAGTAAGGGCAGTAGGACTTGGAGAAGACAACCACGGCATTC
TCACTGATGATGTTCTCGGCTTTGGTTTTTGCGGCAGACATGGCGGCTGGCGAGGTGGCT
ACAGAGCCAAAAAGACGGCGGAATATGGAAGCTATGGTGGGCAACTTTTTGATAGAAGAG
AGAAAGAAGAAGAAGAAGAAGACGGCCTGGTCGAGGGGTTGCGAGAAGATAGTTATACGC
AGTGAAAGATGTCAGGATTCAACCCGGTAAAAAGGCTGTTTGATGCTTCGGCGGCGGGGA
AGAAAGCAAGCCCGGCAATTTCTGGCTCACTAGTTAACTAGTTAGCGGAACATCTCGATA
CGAAGGCCGCAGATCACGGCAGATGAAAAATGAGCTACAAGGGCCTGACTGCAGGGTCCA
GACGGGCATAACTGGATGGATGAGATGGCTGGAGGTGTCCTGATGCCGGCTATTCGGGGT
GAGTCGGGTTGGGCATGCCATTCCGCATGATTTTGATTACACCCAGGAGGGAGATACATC
ATGCAGTCATACAACACATAAGGCATCACAGTATACTCTACGAAAACGGTATGCTGGTTA
TTC
>Locus_5_Transcript_10/18_Confidence_0.324_Length_4520
GAATAACCAGCATACCGTTTTCGTAGAGTATACTGTGATGCCTTATGTGTTGTATGACTG
CATGATGTATCTCCCTCCTGGGTGTAATCAAAATCATGCGGAATGGCATGCCCAACCCGA
CTCACCCCGAATAGCCGGCATCAGGACACCTCCAGCCATCTCATCCATCCAGTTATGCCC
GTCTGGACCCTGCAGTCAGGCCCTTGTAGCTCATTTTTCATCTGCCGTGATCTGCGGCCT
TCGTATCGAGATGTTCCGCTAACTAGTTAACTAGTGAGCCAGAAATTGCCGGGCTTGCTT
TCTTCCCCGCCGCCGAAGCATCAAACAGCCTTTTTACCGGGTTGAATCCTGACATCTTTC
ACTGCGTATAACTATCTTCTCGCAACCCCTCGACCAGGCCGTCTTCTTCTTCTTCTTCTT
TCTCTCTTCTATCAAAAAGTTGCCCACCATAGCTTCCATATTCCGCCGTCTTTTTGGCTC
TGTAGCCACCTCGCCAGCCGCCATGTCTGCCGCAAAAACCAAAGCCGAGAACATCATCAG
TGAGAATGCCGTGGTTGTCTTCTCCAAGTCCTACTGCCCTTACTGCAACGAGACTAAGGC
TCTGCTCAATTCCAAGGGAGCCAAGTTCTTCGTCATGGAACTCGACAAAGTTGATGACGG
CCCTGCCATCCAGGATGCTCTACAGGAAATCACCAACCAGCGCACCGTTCCCAACATCTT
CATCAACCATCAGCACATCGGCGGCAACTCCGACCTCGCTGCTAAGGCCGGCCAATTGAG
TGCTTTATTGAAGGAAGCCGGTGCTCTCTAGATGGCTTGCAACCTGCCATGGCTATACCA
GCGGTTATAGATGTGTCTCCAGCAACGTTCTTGTCTGTAGAGGATAGAGAGACTTTTTGA
TTCTACGTACGGGGGTGAGAATGCGGGTAGACTAGTTCATGTATTTATTTAGGAGTGTCT
CGAACGTTGAATACATCTAGTTGCTATAGTACATATATATCACCATTCTTTCTAAGTGAA
TAGAAACAGTCCCATCCATAACGTACACTTGACCGCAGCTCTGAGTGGGGAAAAAAAGAG
GGCCAGTTCAGACGACCTTCATCTCAACTGTACCGATCGGCCGGCCAACGATACCCATCA
TGCCATCAACGATATTCTTTCTTGCGCCCTCACTAGCCACGGTCTTACCGGCAAGGTAAT
TCAACCACACCAGTCGCCCGATACGCTCATCCCCAACCCTACCAAGCCATGTCATCGGCT
TCGTATCCCCAGGCTGATACACTATCCCCATCCCTCCAAGCTTATCACGAAGGAGAAGCA
AAGTCTGACCCTTAGGCACATTCTTCCTCACTCCTCCACCAAGCAGTGTCTTAAACTCGG
ACAGTGCTGTGCCGAACGAGTCATCGCCAAACTCAACTGCCGCAGAGGTATCAGAAGCTG
ACTTGTCGGCAGCAGCAAGCTGTTTCGCCCGGGCATTTGCCTTCTGAGCCCGGGCAGTGA
TAGCTCTCACCCACCCATCACGCAGATGCAGAAAGTCTGTGTTTCGTGTGGGCACGATCC
GGAAGACGGTGCGGATACCCCCTTGTCTCAGGATATGATCCATTATCTGCTCGCCCTTCT
CGGCTTCGAGTAGAGAAGCCTGTAACTCCTCACGCTCGCGTGGTACAAGGGATGTAGCCG
CCAGTCCGTCATCGGTAGGAGCAACGCCGGGTACGACGGGATTAGCACCTTGTCGAATGA
GTCGTGCCTGGAGCTCTGGAATGTCTGCAGTAGCGATGTACAAGCCAACAACGTAGACTT
GAATGCTGAGGAAGGAGACCGTACGTAGACCCAGGCCGAGGAGCTGGTACTCATCTGCCG
ATTTGTCATTCACATTATCTGTAACAGCCAATTCGTCGCCGACTTTCAGATCAGGATTAC
TTCCGTCAACGGTTCTGGGTAGGCGTATCGTCTTGGGGAAGTTAGGTATCGTGGAGTTTC
CTGTTGGAACCTGTTCGATGCCATTGATGATCACGGTAGCAGACTCATTGAATGCCATGC
CACCCGGTGGTCCCTCGAGCTTGATTTTCCCATCACTCTTCGCCTTGGATGCTGCTGTCT
GGCTCTTTTGCCCATCGTTACTGTCTGCGTTGGTCTCTGGTTGTAGTCCGTCTGGGAAGT
AATACGTCACAGTGCCGTACATGGCAATGGCGCACGCGATCAGGCCTGCGGCAGATATGG
CCATTGACCTCCTATGTTGTGCATTTTGATCACGGGCAGCCTTGGTGGAATATCGCACTT
CTTCCCTTGTGCCTGTCTTTGTGGTAGTTGCTCGGAGTGTGTGGGATGTTGATAGCCATC
GAGGCTGTTGGCGTGTGAGGTTTCGTCGAGCGCATTGTGTGAGATATCGACGGAGGGGTG
TATGGAGGGACGGTGGAAGAGAATTCATGGCTGCAGTGATCAATTGCTTTGGGATAGCTA
CCGGGCTAATGAATAGTGGGTTAGGTGGACTTGGGGACCGTCGGCCCAGTTGCAGTGGTG
AGATATCGAAGTTGGCTAACAAGTCGATTGGTTACTACTGTCGGCCATGTTTGTCATGTT
TGCACATGACGAGAACCTTAAACCGTCACGTTACGAGTTTACTACCAAATACTCCTCCAT
ACATGACGAGAAAAAAGATGAAGATGGAGATGGAATTTTGATTTGAAAGTTCATGTCAAT
TAAAAGCCGTTTTGTATCTAATGTGATGTGGAGAGGGGGGGAGAGTGGTATTTTCGTGAG
TTCTCAAATGCCCGCAAGAAAAAAACACCTGGGGGAGAAATAGGTAAAAAACCAGCATCT
CTTTTTACTTCAAACATCAAAAACCCTTTTTTTGTTCATCACCATCATATTTGTCGTTAC
ATCAAGAAGTAGGTGAGATGATTTACTTCTTGCCAGCCTTGGCAGCAGACTTGGTGACCT
TGCCAGCACCACCGGCGGCCTTCTCAACAGCCTTGATGACACCGACGGCAACGGTCTGTC
TCATGTCACGGACGGCGAAACGACCAAGTGGGGGGTAGTCAGTGAAAGCCTCAACGCACA
TGGGCTTGGAGGGAACCATCTTGACGATGGCAGAGTCACCAGACTTGATGAACTTGGGGG
CGTCCTCAACAGACTTGCCGGTACGGCGGTCGATCTTCTCCTTGATCTCGGCGAACTTGC
AAGCAATGTGGGCGGTGTGGCAGTCAAGGACCGGGGCGTAACCAGCACCGACCTGACCGG
GGTGGTTGAGGACGATGACCTGGGCGTTGAAGGAGGCACAGCCGGATGGTGGGTCGTTCT
TGGAGTCACCGGCAACGTTACCACGGCGGACTTCCTTGACGGAAACGTTCTTGACATTGA
AGCCGACGTTGTCACCGGGGACACCCTGCTGAAGCTGCTGGTGGTGCATTTCGACGGACT
TGACTTCAGTGGTGACGTTGGCGGGGGCGAAGGTGACGACCATACCGGGCTTGATGATAC
CGGTCTCAACACGACCGACTGGCACAGTTCCGATACCAGAGATCTTGTAGACATCCTGGA
GTGGGAGACGGAGGGGCTTGTCGGTAGGACGGGTTGGCATGTCGATGGCATCGATGGCCT
CGAGGAGGGTCTTGCCGGACTTGGCACCACCGGCCTTGGTCTCCTTGTTCCATCCCTTGT
ACCATGGGCAGTTGGTGGAGGCCTCAATCATGTTGTCACCGTTGAAACCAGAGATTGGAA
CGAATGGAACACCCTTGGGGTCGTAGCCAACCTTCTTGATGAAGTTGGTGACTTCCTTGA
TAATTTCCTTGAAACGATCCTCGGACCAGCCGGTGGTGTCCATCTTGTTGATGGCAACGA
TGAGCTGCTTGACACCGAGGGTGAAGGCGAGCAGAGCGTGCTCACGGGTCTGGCCATCCT
TGGAGATACCAGCCTCGAACTCACCAGTACCGGCAGCAATGATGAGAATAGCGCAGTCAG
CCTGGGAGGTACCAGTGATCATGTTCTTGATGAAGTCACGGTGACCGGGGGCGTCAATGA
CGGTGACATTGTACTTGGGGGTCTCGAACTTCCAGAGGGCGATATCGATGGTGATACCAC
GCTCACGCTCGGCCTTGAGCTTGTCAAGAACCCAAGCGTACTTGAAGGACTTCTTGCCCA
ACTCTTCGGCTTCCTTCTCGAACTTCTCAATGGTACGCTGGTCGATACCACCGCACTTGT
AGATCAAGTGACCAGTAGTGGTGGATTTGCCGGAATCGACGTGGCCGATAACGACCAAGT
TAATGTGGCCCTTCTCGTCCTTACCCATGATGACGGTGTTTTTTGTGTGTGGTTTGAAGT
CTTGTAGCTCTTTGGTAAGTATTACTTAGTAAGAATTCAGCAGAACGCTCAGATACTACG
GCCGAAATTGCGTAGAGGTGCTGCAGAAGCGAGTTAGCTATCGTGGTAGGACGACGACGA
TGACGGTGATGGAGAGGAGAGGGAGCGTTGGAGGGCGAGGGAAGACGTACTGAAGCAGAC
GAAGGAGAGAAAGGAAAAAA
>Locus_5_Transcript_11/18_Confidence_0.324_Length_4520
TTTTTTCCTTTCTCTCCTTCGTCTGCTTCAGTACGTCTTCCCTCGCCCTCCAACGCTCCC
TCTCCTCTCCATCACCGTCATCGTCGTCGTCCTACCACGATAGCTAACTCGCTTCTGCAG
CACCTCTACGCAATTTCGGCCGTAGTATCTGAGCGTTCTGCTGAATTCTTCTAGTATCTT
CCAAAGAGCTAAGCTACAAGACTTCAAACCACACACAAAAAACACCGTCATCATGGGTAA
GGACGAGAAGGGCCACATTAACTTGGTCGTTATCGGCCACGTCGATTCCGGCAAATCCAC
CACTACTGGTCACTTGATCTACAAGTGCGGTGGTATCGACCAGCGTACCATTGAGAAGTT
CGAGAAGGAAGCCGAAGAGTTGGGCAAGAAGTCCTTCAAGTACGCTTGGGTTCTTGACAA
GCTCAAGGCCGAGCGTGAGCGTGGTATCACCATCGATATCGCCCTCTGGAAGTTCGAGAC
CCCCAAGTACAATGTCACCGTCATTGACGCCCCCGGTCACCGTGACTTCATCAAGAACAT
GATCACTGGTACCTCCCAGGCTGACTGCGCTATTCTCATCATTGCTGCCGGTACTGGTGA
GTTCGAGGCTGGTATCTCCAAGGATGGCCAGACCCGTGAGCACGCTCTGCTCGCCTTCAC
CCTCGGTGTCAAGCAGCTCATCGTTGCCATCAACAAGATGGACACCACCGGCTGGTCCGA
GGATCGTTTCAAGGAAATTATCAAGGAAGTCACCAACTTCATCAAGAAGGTTGGCTACGA
CCCCAAGGGTGTTCCATTCGTTCCAATCTCTGGTTTCAACGGTGACAACATGATTGAGGC
CTCCACCAACTGCCCATGGTACAAGGGATGGAACAAGGAGACCAAGGCCGGTGGTGCCAA
GTCCGGCAAGACCCTCCTCGAGGCCATCGATGCCATCGACATGCCAACCCGTCCTACCGA
CAAGCCCCTCCGTCTCCCACTCCAGGATGTCTACAAGATCTCTGGTATCGGAACTGTGCC
AGTCGGTCGTGTTGAGACCGGTATCATCAAGCCCGGTATGGTCGTCACCTTCGCCCCCGC
CAACGTCACCACTGAAGTCAAGTCCGTCGAAATGCACCACCAGCAGCTTCAGCAGGGTGT
CCCCGGTGACAACGTCGGCTTCAATGTCAAGAACGTTTCCGTCAAGGAAGTCCGCCGTGG
TAACGTTGCCGGTGACTCCAAGAACGACCCACCATCCGGCTGTGCCTCCTTCAACGCCCA
GGTCATCGTCCTCAACCACCCCGGTCAGGTCGGTGCTGGTTACGCCCCGGTCCTTGACTG
CCACACCGCCCACATTGCTTGCAAGTTCGCCGAGATCAAGGAGAAGATCGACCGCCGTAC
CGGCAAGTCTGTTGAGGACGCCCCCAAGTTCATCAAGTCTGGTGACTCTGCCATCGTCAA
GATGGTTCCCTCCAAGCCCATGTGCGTTGAGGCTTTCACTGACTACCCCCCACTTGGTCG
TTTCGCCGTCCGTGACATGAGACAGACCGTTGCCGTCGGTGTCATCAAGGCTGTTGAGAA
GGCCGCCGGTGGTGCTGGCAAGGTCACCAAGTCTGCTGCCAAGGCTGGCAAGAAGTAAAT
CATCTCACCTACTTCTTGATGTAACGACAAATATGATGGTGATGAACAAAAAAAGGGTTT
TTGATGTTTGAAAGTAAAAGAGATGCTGGTTTTTTACTCTTATTTCTCCCCAGGTGTTTT
TTTGCGGGCACATTTGAGAACTCACGAAAATACCACTCTCCCCCTCTCCACATCACATTA
GTATTACAAAACCGGCTTTTAATTGACATGAACTTCAAATCAAAATTCCATCTCCATCTT
CATCTTTTTTCTCGTCATGTATGGAGGAGTATTTGGTAGTAAACTCGTAACGTGACGGTT
TAAGGTTCTCGTCATGTGCAAACATGACAAACATGGCCGACAGTAGTAACCAATCGACTT
GTTAGCCAACTTCGATATCTCACCACTGCAACTGGGCCGACGGTCCCCAAGTCCACCTAA
CCCACTATTCATTAGCCCGGTAGCTATCCCAAAGCAATTGATCACTGCAGCCATGAATTC
TCTTCCACCGTCCCTCCATACACCCCTCCGTCGATATCTCACACAATGCGCTCGACGAAA
CCTCACACGCCAACAGCCTCGATGGCTATCAACATCCCACACACTCCGAGCAACTACCAC
AAAGACAGGCACAAGGGAAGAAGTGCGATATTCCACCAAGGCTGCCCGTGATCAAAATGC
ACAACATAGGAGGTCAATGGCCATATCTGCCGCAGGCCTGATCGCGTGCGCCATTGCCAT
GTACGGCACTGTGACGTATTACTTCCCAGACGGACTACAACCAGAGACCAACGCAGACAG
TAACGATGGGCAAAAGAGCCAGACAGCAGCATCCAAGGCGAAGAGTGATGGGAAAATCAA
GCTCGAGGGACCACCGGGTGGCATGGCATTCAATGAGTCTGCTACCGTGATCATCAATGG
CATCGAACAGGTTCCAACAGGAAACTCCACGATACCTAACTTCCCCAAGACGATACGCCT
ACCCAGAACCGTTGACGGAAGTAATCCTGATCTGAAAGTCGGCGACGAATTGGCTGTTAC
AGATAATGTGAATGACAAATCGGCAGATGAGTACCAGCTCCTCGGCCTGGGTCTACGTAC
GGTCTCCTTCCTCAGCATTCAAGTCTACGTTGTTGGCTTGTACATCGCTACTGCAGACAT
TCCAGAGCTCCAGGCACGACTCATTCGACAAGGTGCTAATCCCGTCGTACCCGGCGTTGC
TCCTACCGATGACGGACTGGCGGCTACATCCCTTGTACCACGCGAGCGTGAGGAGTTACA
GGCTTCTCTACTCGAAGCCGAGAAGGGCGAGCAGATAATGGATCATATCCTGAGACAAGG
GGGTATCCGCACCGTCTTCCGGATCGTGCCCACACGAAACACAGACTTTCTGCATCTGCG
TGATGGGTGGGTGAGAGCTATCACTGCCCGGGCTCAGAAGGCAAATGCCCGGGCGAAACA
GCTTGCTGCTGCCGACAAGTCAGCTTCTGATACCTCTGCGGCAGTTGAGTTTGGCGATGA
CTCGTTCGGCACAGCACTGTCCGAGTTTAAGACACTGCTTGGTGGAGGAGTGAGGAAGAA
TGTGCCTAAGGGTCAGACTTTGCTTCTCCTTCGTGATAAGCTTGGAGGGATGGGGATAGT
GTATCAGCCTGGGGATACGAAGCCGATGACATGGCTTGGTAGGGTTGGGGATGAGCGTAT
CGGGCGACTGGTGTGGTTGAATTACCTTGCCGGTAAGACCGTGGCTAGTGAGGGCGCAAG
AAAGAATATCGTTGATGGCATGATGGGTATCGTTGGCCGGCCGATCGGTACAGTTGAGAT
GAAGGTCGTCTGAACTGGCCCTCTTTTTTTCCCCACTCAGAGCTGCGGTCAAGTGTACGT
TATGGATGGGACTGTTTCTATTCACTTAGAAAGAATGGTGATATATATGTACTATAGCAA
CTAGATGTATTCAACGTTCGAGACACTCCTAAATAAATACATGAACTAGTCTACCCGCAT
TCTCACCCCCGTACGTAGAATCAAAAAGTCTCTCTATCCTCTACAGACAAGAACGTTGCT
GGAGACACATCTATAACCGCTGGTATAGCCATGGCAGGTTGCAAGCCATCTAGAGAGCAC
CGGCTTCCTTCAATAAAGCACTCAATTGGCCGGCCTTAGCAGCGAGGTCGGAGTTGCCGC
CGATGTGCTGATGGTTGATGAAGATGTTGGGAACGGTGCGCTGGTTGGTGATTTCCTGTA
GAGCATCCTGGATGGCAGGGCCGTCATCAACTTTGTCGAGTTCCATGACGAAGAACTTGG
CTCCCTTGGAATTGAGCAGAGCCTTAGTCTCGTTGCAGTAAGGGCAGTAGGACTTGGAGA
AGACAACCACGGCATTCTCACTGATGATGTTCTCGGCTTTGGTTTTTGCGGCAGACATGG
CGGCTGGCGAGGTGGCTACAGAGCCAAAAAGACGGCGGAATATGGAAGCTATGGTGGGCA
ACTTTTTGATAGAAGAGAGAAAGAAGAAGAAGAAGAAGACGGCCTGGTCGAGGGGTTGCG
AGAAGATAGTTATACGCAGTGAAAGATGTCAGGATTCAACCCGGTAAAAAGGCTGTTTGA
TGCTTCGGCGGCGGGGAAGAAAGCAAGCCCGGCAATTTCTGGCTCACTAGTTAACTAGTT
AGCGGAACATCTCGATACGAAGGCCGCAGATCACGGCAGATGAAAAATGAGCTACAAGGG
CCTGACTGCAGGGTCCAGACGGGCATAACTGGATGGATGAGATGGCTGGAGGTGTCCTGA
TGCCGGCTATTCGGGGTGAGTCGGGTTGGGCATGCCATTCCGCATGATTTTGATTACACC
CAGGAGGGAGATACATCATGCAGTCATACAACACATAAGGCATCACAGTATACTCTACGA
AAACGGTATGCTGGTTATTC
>Locus_5_Transcript_12/18_Confidence_0.230_Length_1827
TTTGTTTCAAGACTCTCTATTTTTCTTCTGTTGCACAAATGAAAAGTTTTCGTGGAATCC
CTTTCCCCAGCCTTTCATTATGTGCCTCAAGACAAAGTCGAGTGCTCAATCATCAAGCGA
GTCAGATCATACCGTCGTAGAATTGAGTACATGAACGCCTTGGCGCGGGCCGGAAGGGTT
TGGCGATGGCGAAATCGCTTATTTCTTGCCAGCCTTGGCAGCGGACTTGGTGACCTTACC
GGCACCAGCAGCGGCCTTCTCGACGGACTTGATGACACCGACAGCGACGGTCTGACGCAT
GTCACGGACGGCGAAACGGCCCAGAGGAGGGTAGTCGGTGAAAGCCTCAACACACATGGG
CTTGGAGGGAACCATCTTGGCGATAGCGGCATCGCCAGACTTGACGAACTTGGGGTTGGC
TTCGACGGATTTACCGGTACGGCGGTCAATCTTCTCGAGGTAGTCTTCAGCGAACTTGCA
AGCAATGTGAGCAGTTGTTGGTCAGTCGTAGGTACTTGGTAGTCGTTAACCTAGTCTACC
GTATTCTTGGCCGGGGTTGGTTTGTAGGACGATGACCNNNNNNNNNNNNNNNNNNNNNNN
NNNNNNNNNNNNNNNNNNNNNNNNNNNNNNNNNNNNNNNNNNNNNNNNNNNNNNNNNNNN
NNNNNNNNNNNNNNNNNNNNNNNNNNNNNNNNNNNNNNNNNNNNNNNNNNNNNNNNNTCG
ACGGACTTGACTTCAGTGGTGACGTTGGCGGGGGCGAAGGTGACGACCATACCGGGCTTG
ATGATACCGGTCTCAACACGACCGACTGGCACAGTTCCGATACCAGAGATCTTGTAGACA
TCCTGGAGTGGGAGACGGAGGGGCTTGTCGGTAGGACGGGTTGGCATGTCGATGGCATCG
ATGGCCTCGAGGAGGGTCTTGCCGGACTTGGCACCACCGGCCTTGGTCTCCTTGTTCCAT
CCCTTGTACCATGGGCAGTTGGTGGAGGCCTCAATCATGTTGTCACCGTTGAAACCAGAG
ATTGGAACGAATGGAACACCCTTGGGGTCGTAGCCAACCTTCTTGATGAAGTTGGTGACT
TCCTTGATAATTTCCTTGAAACGATCCTCGGACCAGCCGGTGGTGTCCATCTTGTTGATG
GCAACGATGAGCTGCTTGACACCGAGGGTGAAGGCGAGCAGAGCGTGCTCACGGGTCTGG
CCATCCTTGGAGATACCAGCCTCGAACTCACCAGTACCGGCAGCAATGATGAGAATAGCG
CAGTCAGCCTGGGAGGTACCAGTGATCATGTTCTTGATGAAGTCACGGTGACCGGGGGCG
TCAATGACGGTGACATTGTACTTGGGGGTCTCGAACTTCCAGAGGGCGATATCGATGGTG
ATACCACGCTCACGCTCGGCCTTGAGCTTGTCAAGAACCCAAGCGTACTTGAAGGACTTC
TTGCCCAACTCTTCGGCTTCCTTCTCGAACTTCTCAATGGTACGCTGGTCGATACCACCG
CACTTGTAGATCAAGTGACCAGTAGTGGTGGATTTGCCGGAATCGACGTGGCCGATAACG
ACCAAGTTAATGTGGCCCTTCTCGTCCTTACCCATGATGACGGTGTTTTTTGTGTGTGGT
TTGAAGTCTTGTAGCTCTTTGGTAAGTATTACTTAGTAAGAATTCAGCAGAACGCTCAGA
TACTACGGCCGAAATTGCGTAGAGGTGCTGCAGAAGCGAGTTAGCTATCGTGGTAGGACG
ACGACGATGACGGTGATGGAGAGGAGAGGGAGCGTTGGAGGGCGAGGGAAGACGTACTGA
AGCAGACGAAGGAGAGAAAGGAAAAAA
>Locus_5_Transcript_13/18_Confidence_0.257_Length_1837
TTTTTTCCTTTCTCTCCTTCGTCTGCTTCAGTACGTCTTCCCTCGCCCTCCAACGCTCCC
TCTCCTCTCCATCACCGTCATCGTCGTCGTCCTACCACGATAGCTAACTCGCTTCTGCAG
CACCTCTACGCAATTTCGGCCGTAGTATCTGAGCGTTCTGCTGAATTCTTCTAGTATCTT
CCAAAGAGCTAAGCTACAAGACTTCAAACCACACACAAAAAACACCGTCATCATGGGTAA
GGACGAGAAGGGCCACATTAACTTGGTCGTTATCGGCCACGTCGATTCCGGCAAATCCAC
CACTACTGGTCACTTGATCTACAAGTGCGGTGGTATCGACCAGCGTACCATTGAGAAGTT
CGAGAAGGAAGCCGAAGAGTTGGGCAAGAAGTCCTTCAAGTACGCTTGGGTTCTTGACAA
GCTCAAGGCCGAGCGTGAGCGTGGTATCACCATCGATATCGCCCTCTGGAAGTTCGAGAC
CCCCAAGTACAATGTCACCGTCATTGACGCCCCCGGTCACCGTGACTTCATCAAGAACAT
GATCACTGGTACCTCCCAGGCTGACTGCGCTATTCTCATCATTGCTGCCGGTACTGGTGA
GTTCGAGGCTGGTATCTCCAAGGATGGCCAGACCCGTGAGCACGCTCTGCTCGCCTTCAC
CCTCGGTGTCAAGCAGCTCATCGTTGCCATCAACAAGATGGACACCACCGGCTGGTCCGA
GGATCGTTTCAAGGAAATTATCAAGGAAGTCACCAACTTCATCAAGAAGGTTGGCTACGA
CCCCAAGGGTGTTCCATTCGTTCCAATCTCTGGTTTCAACGGTGACAACATGATTGAGGC
CTCCACCAACTGCCCATGGTACAAGGGATGGAACAAGGAGACCAAGGCCGGTGGTGCCAA
GTCCGGCAAGACCCTCCTCGAGGCCATCGATGCCATCGACATGCCAACCCGTCCTACCGA
CAAGCCCCTCCGTCTCCCACTCCAGGATGTCTACAAGATCTCTGGTATCGGAACTGTGCC
AGTCGGTCGTGTTGAGACCGGTATCATCAAGCCCGGTATGGTCGTCACCTTCGCCCCCGC
CAACGTCACCACTGAAGTCAAGTCCGTCGAAATGCACCACCAGCAGCTTCAGCAGGGTGT
CCCCGGTGACAACGTCGGCTTCAATGTCAAGAACGTTTCCGTCAAGGAAGTCCGCCGTGG
TAACGTTGCCGGTGACTCCAAGAACGACCCACCATCCGGCTGTGCCTCCTTCAACGCCCA
GGTCATCGTCCTCAACCACCCCGGCCAGATCGGCGGTGCTGGTTACGCTCCACGACTACC
AAGTACCTACGACTGCCACACTGCTCACATTGCTTGCAGCAAGTTCGCTGAGCTCCTCGA
GAAGATTGACCGCCGCCGTACCGGTAAATCCGTCGAAGCCAACCCCAAGTTCGTCAAGTC
TGGCGATGCCGCTATCGCCAAGATGGTTCCCTCCAAGCCCATGTGTGTTGAGGCTTTCAC
CGACTACCCTCCTCTGGGCCGTTTCGCCGTCCGTGACATGCGTCAGACCGTCGCTGTCGG
TGTCATCAAGTCCGTCGAGAAGGCCGCTGCTGGTGCCGGTAAGGTCACCAAGTCCGCTGC
CAAGGCTGGCAAGAAATAAGCGATTTCGCCATCGCCAAACCCTTCCGGCCCGCGCCAAGG
CGTTCATGTACTCAATTCTACGACGGTATGATCTGACTCGCTTGATGATTGAGCACTCGA
CTTTGTCTTGAGGCACATAATGAAAGGCTGGGGAAAGGGATTCCACGAAAACTTTTCATT
TGTGCAACAGAAGAAAAATAGAGAGTCTTGAAACAAA
>Locus_5_Transcript_14/18_Confidence_0.351_Length_4541
GAATAACCAGCATACCGTTTTCGTAGAGTATACTGTGATGCCTTATGTGTTGTATGACTG
CATGATGTATCTCCCTCCTGGGTGTAATCAAAATCATGCGGAATGGCATGCCCAACCCGA
CTCACCCCGAATAGCCGGCATCAGGACACCTCCAGCCATCTCATCCATCCAGTTATGCCC
GTCTGGACCCTGCAGTCAGGCCCTTGTAGCTCATTTTTCATCTGCCGTGATCTGCGGCCT
TCGTATCGAGATGTTCCGCTAACTAGTTAACTAGTGAGCCAGAAATTGCCGGGCTTGCTT
TCTTCCCCGCCGCCGAAGCATCAAACAGCCTTTTTACCGGGTTGAATCCTGACATCTTTC
ACTGCGTATAACTATCTTCTCGCAACCCCTCGACCAGGCCGTCTTCTTCTTCTTCTTCTT
TCTCTCTTCTATCAAAAAGTTGCCCACCATAGCTTCCATATTCCGCCGTCTTTTTGGCTC
TGTAGCCACCTCGCCAGCCGCCATGTCTGCCGCAAAAACCAAAGCCGAGAACATCATCAG
TGAGAATGCCGTGGTTGTCTTCTCCAAGTCCTACTGCCCTTACTGCAACGAGACTAAGGC
TCTGCTCAATTCCAAGGGAGCCAAGTTCTTCGTCATGGAACTCGACAAAGTTGATGACGG
CCCTGCCATCCAGGATGCTCTACAGGAAATCACCAACCAGCGCACCGTTCCCAACATCTT
CATCAACCATCAGCACATCGGCGGCAACTCCGACCTCGCTGCTAAGGCCGGCCAATTGAG
TGCTTTATTGAAGGAAGCCGGTGCTCTCTAGATGGCTTGCAACCTGCCATGGCTATACCA
GCGGTTATAGATGTGTCTCCAGCAACGTTCTTGTCTGTAGAGGATAGAGAGACTTTTTGA
TTCTACGTACGGGGGTGAGAATGCGGGTAGACTAGTTCATGTATTTATTTAGGAGTGTCT
CGAACGTTGAATACATCTAGTTGCTATAGTACATATATATCACCATTCTTTCTAAGTGAA
TAGAAACAGTCCCATCCATAACGTACACTTGACCGCAGCTCTGAGTGGGGAAAAAAAGAG
GGCCAGTTCAGACGACCTTCATCTCAACTGTACCGATCGGCCGGCCAACGATACCCATCA
TGCCATCAACGATATTCTTTCTTGCGCCCTCACTAGCCACGGTCTTACCGGCAAGGTAAT
TCAACCACACCAGTCGCCCGATACGCTCATCCCCAACCCTACCAAGCCATGTCATCGGCT
TCGTATCCCCAGGCTGATACACTATCCCCATCCCTCCAAGCTTATCACGAAGGAGAAGCA
AAGTCTGACCCTTAGGCACATTCTTCCTCACTCCTCCACCAAGCAGTGTCTTAAACTCGG
ACAGTGCTGTGCCGAACGAGTCATCGCCAAACTCAACTGCCGCAGAGGTATCAGAAGCTG
ACTTGTCGGCAGCAGCAAGCTGTTTCGCCCGGGCATTTGCCTTCTGAGCCCGGGCAGTGA
TAGCTCTCACCCACCCATCACGCAGATGCAGAAAGTCTGTGTTTCGTGTGGGCACGATCC
GGAAGACGGTGCGGATACCCCCTTGTCTCAGGATATGATCCATTATCTGCTCGCCCTTCT
CGGCTTCGAGTAGAGAAGCCTGTAACTCCTCACGCTCGCGTGGTACAAGGGATGTAGCCG
CCAGTCCGTCATCGGTAGGAGCAACGCCGGGTACGACGGGATTAGCACCTTGTCGAATGA
GTCGTGCCTGGAGCTCTGGAATGTCTGCAGTAGCGATGTACAAGCCAACAACGTAGACTT
GAATGCTGAGGAAGGAGACCGTACGTAGACCCAGGCCGAGGAGCTGGTACTCATCTGCCG
ATTTGTCATTCACATTATCTGTAACAGCCAATTCGTCGCCGACTTTCAGATCAGGATTAC
TTCCGTCAACGGTTCTGGGTAGGCGTATCGTCTTGGGGAAGTTAGGTATCGTGGAGTTTC
CTGTTGGAACCTGTTCGATGCCATTGATGATCACGGTAGCAGACTCATTGAATGCCATGC
CACCCGGTGGTCCCTCGAGCTTGATTTTCCCATCACTCTTCGCCTTGGATGCTGCTGTCT
GGCTCTTTTGCCCATCGTTACTGTCTGCGTTGGTCTCTGGTTGTAGTCCGTCTGGGAAGT
AATACGTCACAGTGCCGTACATGGCAATGGCGCACGCGATCAGGCCTGCGGCAGATATGG
CCATTGACCTCCTATGTTGTGCATTTTGATCACGGGCAGCCTTGGTGGAATATCGCACTT
CTTCCCTTGTGCCTGTCTTTGTGGTAGTTGCTCGGAGTGTGTGGGATGTTGATAGCCATC
GAGGCTGTTGGCGTGTGAGGTTTCGTCGAGCGCATTGTGTGAGATATCGACGGAGGGGTG
TATGGAGGGACGGTGGAAGAGAATTCATGGCTGCAGTGATCAATTGCTTTGGGATAGCTA
CCGGGCTAATGAATAGTGGGTTAGGTGGACTTGGGGACCGTCGGCCCAGTTGCAGTGGTG
AGATATCGAAGTTGGCTAACAAGTCGATTGGTTACTACTGTCGGCCATGTTTGTCATGTT
TGCACATGACGAGAACCTTAAACCGTCACGTTACGAGTTTACTACCAAATACTCCTCCAT
ACATGACGAGAAAAAAGATGAAGATGGAGATGGAATTTTGATTTGAAAGTTCATGTCAAT
TAAAAGCCGTTTTGTATCTAATGTGATGTGGAGAGGGGGGGAGAGTGGTATTTTCGTGAG
TTCTCAAATGCCCGCAAGAAAAAAACACCTGGGGGAGAAATAGGTAAAAAACCAGCATCT
CTTTTTACTTCAAACATCAAAAACCCTTTTTTTGTTCATCACCATCATATTTGTCGTTAC
ATCAAGAAGTAGGTGAGATGATTTACTTCTTGCCAGCCTTGGCAGCAGACTTGGTGACCT
TGCCAGCACCACCGGCGGCCTTCTCAACAGCCTTGATGACACCGACGGCAACGGTCTGTC
TCATGTCACGGACGGCGAAACGACCAAGTGGGGGGTAGTCAGTGAAAGCCTCAACGCACA
TGGGCTTGGAGGGAACCATCTTGGCGATAGCGGCATCGCCAGACTTGACGAACTTGGGGT
TGGCTTCGACGGATTTACCGGTACGGCGGTCAATCTTCTCGAGGTAGTCTTCAGCGAACT
TGCAAGCAATGTGAGCAGTTGTTGGTCAGTCGTAGGTACTTGGTAGTCGTTAACCTAGTC
TACCGTATTCTTGGCCGGGGTTGGTTTGTAGGACGATGACCTGGGCGTTGAAGGAGGCAC
AGCCGGATGGTGGGTCGTTCTTGGAGTCACCGGCAACGTTACCACGGCGGACTTCCTTGA
CGGAAACGTTCTTGACATTGAAGCCGACGTTGTCACCGGGGACACCCTGCTGAAGCTGCT
GGTGGTGCATTTCGACGGACTTGACTTCAGTGGTGACGTTGGCGGGGGCGAAGGTGACGA
CCATACCGGGCTTGATGATACCGGTCTCAACACGACCGACTGGCACAGTTCCGATACCAG
AGATCTTGTAGACATCCTGGAGTGGGAGACGGAGGGGCTTGTCGGTAGGACGGGTTGGCA
TGTCGATGGCATCGATGGCCTCGAGGAGGGTCTTGCCGGACTTGGCACCACCGGCCTTGG
TCTCCTTGTTCCATCCCTTGTACCATGGGCAGTTGGTGGAGGCCTCAATCATGTTGTCAC
CGTTGAAACCAGAGATTGGAACGAATGGAACACCCTTGGGGTCGTAGCCAACCTTCTTGA
TGAAGTTGGTGACTTCCTTGATAATTTCCTTGAAACGATCCTCGGACCAGCCGGTGGTGT
CCATCTTGTTGATGGCAACGATGAGCTGCTTGACACCGAGGGTGAAGGCGAGCAGAGCGT
GCTCACGGGTCTGGCCATCCTTGGAGATACCAGCCTCGAACTCACCAGTACCGGCAGCAA
TGATGAGAATAGCGCAGTCAGCCTGGGAGGTACCAGTGATCATGTTCTTGATGAAGTCAC
GGTGACCGGGGGCGTCAATGACGGTGACATTGTACTTGGGGGTCTCGAACTTCCAGAGGG
CGATATCGATGGTGATACCACGCTCACGCTCGGCCTTGAGCTTGTCAAGAACCCAAGCGT
ACTTGAAGGACTTCTTGCCCAACTCTTCGGCTTCCTTCTCGAACTTCTCAATGGTACGCT
GGTCGATACCACCGCACTTGTAGATCAAGTGACCAGTAGTGGTGGATTTGCCGGAATCGA
CGTGGCCGATAACGACCAAGTTAATGTGGCCCTTCTCGTCCTTACCCATGATGACGGTGT
TTTTTGTGTGTGGTTTGAAGTCTTGTAGCTCTTTGGTAAGTATTACTTAGTAAGAATTCA
GCAGAACGCTCAGATACTACGGCCGAAATTGCGTAGAGGTGCTGCAGAAGCGAGTTAGCT
ATCGTGGTAGGACGACGACGATGACGGTGATGGAGAGGAGAGGGAGCGTTGGAGGGCGAG
GGAAGACGTACTGAAGCAGACGAAGGAGAGAAAGGAAAAAA
>Locus_5_Transcript_15/18_Confidence_0.324_Length_4541
GAATAACCAGCATACCGTTTTCGTAGAGTATACTGTGATGCCTTATGTGTTGTATGACTG
CATGATGTATCTCCCTCCTGGGTGTAATCAAAATCATGCGGAATGGCATGCCCAACCCGA
CTCACCCCGAATAGCCGGCATCAGGACACCTCCAGCCATCTCATCCATCCAGTTATGCCC
GTCTGGACCCTGCAGTCAGGCCCTTGTAGCTCATTTTTCATCTGCCGTGATCTGCGGCCT
TCGTATCGAGATGTTCCGCTAACTAGTTAACTAGTGAGCCAGAAATTGCCGGGCTTGCTT
TCTTCCCCGCCGCCGAAGCATCAAACAGCCTTTTTACCGGGTTGAATCCTGACATCTTTC
ACTGCGTATAACTATCTTCTCGCAACCCCTCGACCAGGCCGTCTTCTTCTTCTTCTTCTT
TCTCTCTTCTATCAAAAAGTTGCCCACCATAGCTTCCATATTCCGCCGTCTTTTTGGCTC
TGTAGCCACCTCGCCAGCCGCCATGTCTGCCGCAAAAACCAAAGCCGAGAACATCATCAG
TGAGAATGCCGTGGTTGTCTTCTCCAAGTCCTACTGCCCTTACTGCAACGAGACTAAGGC
TCTGCTCAATTCCAAGGGAGCCAAGTTCTTCGTCATGGAACTCGACAAAGTTGATGACGG
CCCTGCCATCCAGGATGCTCTACAGGAAATCACCAACCAGCGCACCGTTCCCAACATCTT
CATCAACCATCAGCACATCGGCGGCAACTCCGACCTCGCTGCTAAGGCCGGCCAATTGAG
TGCTTTATTGAAGGAAGCCGGTGCTCTCTAGATGGCTTGCAACCTGCCATGGCTATACCA
GCGGTTATAGATGTGTCTCCAGCAACGTTCTTGTCTGTAGAGGATAGAGAGACTTTTTGA
TTCTACGTACGGGGGTGAGAATGCGGGTAGACTAGTTCATGTATTTATTTAGGAGTGTCT
CGAACGTTGAATACATCTAGTTGCTATAGTACATATATATCACCATTCTTTCTAAGTGAA
TAGAAACAGTCCCATCCATAACGTACACTTGACCGCAGCTCTGAGTGGGGAAAAAAAGAG
GGCCAGTTCAGACGACCTTCATCTCAACTGTACCGATCGGCCGGCCAACGATACCCATCA
TGCCATCAACGATATTCTTTCTTGCGCCCTCACTAGCCACGGTCTTACCGGCAAGGTAAT
TCAACCACACCAGTCGCCCGATACGCTCATCCCCAACCCTACCAAGCCATGTCATCGGCT
TCGTATCCCCAGGCTGATACACTATCCCCATCCCTCCAAGCTTATCACGAAGGAGAAGCA
AAGTCTGACCCTTAGGCACATTCTTCCTCACTCCTCCACCAAGCAGTGTCTTAAACTCGG
ACAGTGCTGTGCCGAACGAGTCATCGCCAAACTCAACTGCCGCAGAGGTATCAGAAGCTG
ACTTGTCGGCAGCAGCAAGCTGTTTCGCCCGGGCATTTGCCTTCTGAGCCCGGGCAGTGA
TAGCTCTCACCCACCCATCACGCAGATGCAGAAAGTCTGTGTTTCGTGTGGGCACGATCC
GGAAGACGGTGCGGATACCCCCTTGTCTCAGGATATGATCCATTATCTGCTCGCCCTTCT
CGGCTTCGAGTAGAGAAGCCTGTAACTCCTCACGCTCGCGTGGTACAAGGGATGTAGCCG
CCAGTCCGTCATCGGTAGGAGCAACGCCGGGTACGACGGGATTAGCACCTTGTCGAATGA
GTCGTGCCTGGAGCTCTGGAATGTCTGCAGTAGCGATGTACAAGCCAACAACGTAGACTT
GAATGCTGAGGAAGGAGACCGTACGTAGACCCAGGCCGAGGAGCTGGTACTCATCTGCCG
ATTTGTCATTCACATTATCTGTAACAGCCAATTCGTCGCCGACTTTCAGATCAGGATTAC
TTCCGTCAACGGTTCTGGGTAGGCGTATCGTCTTGGGGAAGTTAGGTATCGTGGAGTTTC
CTGTTGGAACCTGTTCGATGCCATTGATGATCACGGTAGCAGACTCATTGAATGCCATGC
CACCCGGTGGTCCCTCGAGCTTGATTTTCCCATCACTCTTCGCCTTGGATGCTGCTGTCT
GGCTCTTTTGCCCATCGTTACTGTCTGCGTTGGTCTCTGGTTGTAGTCCGTCTGGGAAGT
AATACGTCACAGTGCCGTACATGGCAATGGCGCACGCGATCAGGCCTGCGGCAGATATGG
CCATTGACCTCCTATGTTGTGCATTTTGATCACGGGCAGCCTTGGTGGAATATCGCACTT
CTTCCCTTGTGCCTGTCTTTGTGGTAGTTGCTCGGAGTGTGTGGGATGTTGATAGCCATC
GAGGCTGTTGGCGTGTGAGGTTTCGTCGAGCGCATTGTGTGAGATATCGACGGAGGGGTG
TATGGAGGGACGGTGGAAGAGAATTCATGGCTGCAGTGATCAATTGCTTTGGGATAGCTA
CCGGGCTAATGAATAGTGGGTTAGGTGGACTTGGGGACCGTCGGCCCAGTTGCAGTGGTG
AGATATCGAAGTTGGCTAACAAGTCGATTGGTTACTACTGTCGGCCATGTTTGTCATGTT
TGCACATGACGAGAACCTTAAACCGTCACGTTACGAGTTTACTACCAAATACTCCTCCAT
ACATGACGAGAAAAAAGATGAAGATGGAGATGGAATTTTGATTTGAAAGTTCATGTCAAT
TAAAAGCCGTTTTGTATCTAATGTGATGTGGAGAGGGGGGGAGAGTGGTATTTTCGTGAG
TTCTCAAATGCCCGCAAGAAAAAAACACCTGGGGGAGAAATAGGTAAAAAACCAGCATCT
CTTTTTACTTCAAACATCAAAAACCCTTTTTTTGTTCATCACCATCATATTTGTCGTTAC
ATCAAGAAGTAGGTGAGATGATTTACTTCTTGCCAGCCTTGGCAGCAGACTTGGTGACCT
TGCCAGCACCACCGGCGGCCTTCTCAACAGCCTTGATGACACCGACGGCAACGGTCTGTC
TCATGTCACGGACGGCGAAACGACCAAGTGGGGGGTAGTCAGTGAAAGCCTCAACGCACA
TGGGCTTGGAGGGAACCATCTTGGCGATAGCGGCATCGCCAGACTTGACGAACTTGGGGT
TGGCTTCGACGGATTTACCGGTACGGCGGTCAATCTTCTCGAGGTAGTCTTCAGCGAACT
TGCAAGCAATGTGAGCAGTTGTTGGTCAGTCGTAGGTACTTGGTAGTCGTTAACCTAGTC
TACCGTATTCTTGGCCGGGGTTGGTTTGTAGGACGATGACCTGGGCGTTGAAGGAGGCAC
AGCCGGATGGTGGGTCGTTCTTGGAGTCACCGGCAACGTTACCACGGCGGACTTCCTTGA
CGGAAACGTTCTTGACATTGAAGCCGACGTTGTCACCGGGGACACCCTGCTGAAGCTGCT
GGTGGTGCATTTCGACGGACTTGACTTCAGTGGTGACGTTGGCGGGAGCGAAGGTAACGA
CCATACCGGGCTTGAGGACACCAGTCTCGATACGGCCGACGGGAACAGTTCCAATACCAC
CGATCTTGTAGACATCCTGGAGAGGAAGACGGAGGGGCTTGTCGGAGGGACGCTTGGGGG
GCTCAATACCGTCAATGGCCTCGAGGAGGGTCTTGCCGGACTTGGCACCACCGGCCTTGG
TCTCCTTGTTCCATCCCTTGTACCATGGGCAGTTGGTGGAGGCCTCAATCATGTTGTCAC
CGTTGAAACCAGAGATTGGAACGAATGGAACACCCTTGGGGTCGTAGCCAACCTTCTTGA
TGAAGTTGGTGACTTCCTTGATAATTTCCTTGAAACGATCCTCGGACCAGCCGGTGGTGT
CCATCTTGTTGATGGCAACGATGAGCTGCTTGACACCGAGGGTGAAGGCGAGCAGAGCGT
GCTCACGGGTCTGGCCATCCTTGGAGATACCAGCCTCGAACTCACCAGTACCGGCAGCAA
TGATGAGAATAGCGCAGTCAGCCTGGGAGGTACCAGTGATCATGTTCTTGATGAAGTCAC
GGTGACCGGGGGCGTCAATGACGGTGACATTGTACTTGGGGGTCTCGAACTTCCAGAGGG
CGATATCGATGGTGATACCACGCTCACGCTCGGCCTTGAGCTTGTCAAGAACCCAAGCGT
ACTTGAAGGACTTCTTGCCCAACTCTTCGGCTTCCTTCTCGAACTTCTCAATGGTACGCT
GGTCGATACCACCGCACTTGTAGATCAAGTGACCAGTAGTGGTGGATTTGCCGGAATCGA
CGTGGCCGATAACGACCAAGTTAATGTGGCCCTTCTCGTCCTTACCCATGATGACGGTGT
TTTTTGTGTGTGGTTTGAAGTCTTGTAGCTCTTTGGTAAGTATTACTTAGTAAGAATTCA
GCAGAACGCTCAGATACTACGGCCGAAATTGCGTAGAGGTGCTGCAGAAGCGAGTTAGCT
ATCGTGGTAGGACGACGACGATGACGGTGATGGAGAGGAGAGGGAGCGTTGGAGGGCGAG
GGAAGACGTACTGAAGCAGACGAAGGAGAGAAAGGAAAAAA
>Locus_5_Transcript_16/18_Confidence_0.297_Length_4541
GAATAACCAGCATACCGTTTTCGTAGAGTATACTGTGATGCCTTATGTGTTGTATGACTG
CATGATGTATCTCCCTCCTGGGTGTAATCAAAATCATGCGGAATGGCATGCCCAACCCGA
CTCACCCCGAATAGCCGGCATCAGGACACCTCCAGCCATCTCATCCATCCAGTTATGCCC
GTCTGGACCCTGCAGTCAGGCCCTTGTAGCTCATTTTTCATCTGCCGTGATCTGCGGCCT
TCGTATCGAGATGTTCCGCTAACTAGTTAACTAGTGAGCCAGAAATTGCCGGGCTTGCTT
TCTTCCCCGCCGCCGAAGCATCAAACAGCCTTTTTACCGGGTTGAATCCTGACATCTTTC
ACTGCGTATAACTATCTTCTCGCAACCCCTCGACCAGGCCGTCTTCTTCTTCTTCTTCTT
TCTCTCTTCTATCAAAAAGTTGCCCACCATAGCTTCCATATTCCGCCGTCTTTTTGGCTC
TGTAGCCACCTCGCCAGCCGCCATGTCTGCCGCAAAAACCAAAGCCGAGAACATCATCAG
TGAGAATGCCGTGGTTGTCTTCTCCAAGTCCTACTGCCCTTACTGCAACGAGACTAAGGC
TCTGCTCAATTCCAAGGGAGCCAAGTTCTTCGTCATGGAACTCGACAAAGTTGATGACGG
CCCTGCCATCCAGGATGCTCTACAGGAAATCACCAACCAGCGCACCGTTCCCAACATCTT
CATCAACCATCAGCACATCGGCGGCAACTCCGACCTCGCTGCTAAGGCCGGCCAATTGAG
TGCTTTATTGAAGGAAGCCGGTGCTCTCTAGATGGCTTGCAACCTGCCATGGCTATACCA
GCGGTTATAGATGTGTCTCCAGCAACGTTCTTGTCTGTAGAGGATAGAGAGACTTTTTGA
TTCTACGTACGGGGGTGAGAATGCGGGTAGACTAGTTCATGTATTTATTTAGGAGTGTCT
CGAACGTTGAATACATCTAGTTGCTATAGTACATATATATCACCATTCTTTCTAAGTGAA
TAGAAACAGTCCCATCCATAACGTACACTTGACCGCAGCTCTGAGTGGGGAAAAAAAGAG
GGCCAGTTCAGACGACCTTCATCTCAACTGTACCGATCGGCCGGCCAACGATACCCATCA
TGCCATCAACGATATTCTTTCTTGCGCCCTCACTAGCCACGGTCTTACCGGCAAGGTAAT
TCAACCACACCAGTCGCCCGATACGCTCATCCCCAACCCTACCAAGCCATGTCATCGGCT
TCGTATCCCCAGGCTGATACACTATCCCCATCCCTCCAAGCTTATCACGAAGGAGAAGCA
AAGTCTGACCCTTAGGCACATTCTTCCTCACTCCTCCACCAAGCAGTGTCTTAAACTCGG
ACAGTGCTGTGCCGAACGAGTCATCGCCAAACTCAACTGCCGCAGAGGTATCAGAAGCTG
ACTTGTCGGCAGCAGCAAGCTGTTTCGCCCGGGCATTTGCCTTCTGAGCCCGGGCAGTGA
TAGCTCTCACCCACCCATCACGCAGATGCAGAAAGTCTGTGTTTCGTGTGGGCACGATCC
GGAAGACGGTGCGGATACCCCCTTGTCTCAGGATATGATCCATTATCTGCTCGCCCTTCT
CGGCTTCGAGTAGAGAAGCCTGTAACTCCTCACGCTCGCGTGGTACAAGGGATGTAGCCG
CCAGTCCGTCATCGGTAGGAGCAACGCCGGGTACGACGGGATTAGCACCTTGTCGAATGA
GTCGTGCCTGGAGCTCTGGAATGTCTGCAGTAGCGATGTACAAGCCAACAACGTAGACTT
GAATGCTGAGGAAGGAGACCGTACGTAGACCCAGGCCGAGGAGCTGGTACTCATCTGCCG
ATTTGTCATTCACATTATCTGTAACAGCCAATTCGTCGCCGACTTTCAGATCAGGATTAC
TTCCGTCAACGGTTCTGGGTAGGCGTATCGTCTTGGGGAAGTTAGGTATCGTGGAGTTTC
CTGTTGGAACCTGTTCGATGCCATTGATGATCACGGTAGCAGACTCATTGAATGCCATGC
CACCCGGTGGTCCCTCGAGCTTGATTTTCCCATCACTCTTCGCCTTGGATGCTGCTGTCT
GGCTCTTTTGCCCATCGTTACTGTCTGCGTTGGTCTCTGGTTGTAGTCCGTCTGGGAAGT
AATACGTCACAGTGCCGTACATGGCAATGGCGCACGCGATCAGGCCTGCGGCAGATATGG
CCATTGACCTCCTATGTTGTGCATTTTGATCACGGGCAGCCTTGGTGGAATATCGCACTT
CTTCCCTTGTGCCTGTCTTTGTGGTAGTTGCTCGGAGTGTGTGGGATGTTGATAGCCATC
GAGGCTGTTGGCGTGTGAGGTTTCGTCGAGCGCATTGTGTGAGATATCGACGGAGGGGTG
TATGGAGGGACGGTGGAAGAGAATTCATGGCTGCAGTGATCAATTGCTTTGGGATAGCTA
CCGGGCTAATGAATAGTGGGTTAGGTGGACTTGGGGACCGTCGGCCCAGTTGCAGTGGTG
AGATATCGAAGTTGGCTAACAAGTCGATTGGTTACTACTGTCGGCCATGTTTGTCATGTT
TGCACATGACGAGAACCTTAAACCGTCACGTTACGAGTTTACTACCAAATACTCCTCCAT
ACATGACGAGAAAAAAGATGAAGATGGAGATGGAATTTTGATTTGAAAGTTCATGTCAAT
TAAAAGCCGTTTTGTATCTAATGTGATGTGGAGAGGGGGGGAGAGTGGTATTTTCGTGAG
TTCTCAAATGCCCGCAAGAAAAAAACACCTGGGGGAGAAATAGGTAAAAAACCAGCATCT
CTTTTTACTTCAAACATCAAAAACCCTTTTTTTGTTCATCACCATCATATTTGTCGTTAC
ATCAAGAAGTAGGTGAGATGATTTACTTCTTGCCAGCCTTGGCAGCAGACTTGGTGACCT
TGCCAGCACCACCGGCGGCCTTCTCAACAGCCTTGATGACACCGACGGCAACGGTCTGTC
TCATGTCACGGACGGCGAAACGACCAAGTGGGGGGTAGTCAGTGAAAGCCTCAACGCACA
TGGGCTTGGAGGGAACCATCTTGGCGATAGCGGCATCGCCAGACTTGACGAACTTGGGGT
TGGCTTCGACGGATTTACCGGTACGGCGGTCAATCTTCTCGAGGTAGTCTTCAGCGAACT
TGCAAGCAATGTGAGCAGTTGTTGGTCAGTCGTAGGTACTTGGTAGTCGTTAACCTAGTC
TACCGTATTCTTGGCCGGGGTTGGTTTGTAGGACGATGACCTGNNNNNNNNNNNNNNNNN
NNNNNNNNNNNNNNNNNNNNNNNNNNNNNNNNNNNNNNNNNNNNNNNNNNNNNNNNNNNN
NNNNNNNNNNNNNNNNNNNNNNNNNNNNNNNNNNNNNNNNNNNNNNNNNNNNNNNNNNNN
NNNNNNNNNNNNNNNNNNNNNNGACTTCAGTGGTGACGTTGGCGGGAGCGAAGGTAACGA
CCATACCGGGCTTGAGGACACCAGTCTCGATACGGCCGACGGGAACAGTTCCAATACCAC
CGATCTTGTAGACATCCTGGAGAGGAAGACGGAGGGGCTTGTCGGAGGGACGCTTGGGGG
GCTCAATACCGTCAATGGCCTCGAGGAGGGTCTTGCCGGACTTGGCACCACCGGCCTTGG
TCTCCTTGTTCCATCCCTTGTACCATGGGCAGTTGGTGGAGGCCTCAATCATGTTGTCAC
CGTTGAAACCAGAGATTGGAACGAATGGAACACCCTTGGGGTCGTAGCCAACCTTCTTGA
TGAAGTTGGTGACTTCCTTGATAATTTCCTTGAAACGATCCTCGGACCAGCCGGTGGTGT
CCATCTTGTTGATGGCAACGATGAGCTGCTTGACACCGAGGGTGAAGGCGAGCAGAGCGT
GCTCACGGGTCTGGCCATCCTTGGAGATACCAGCCTCGAACTCACCAGTACCGGCAGCAA
TGATGAGAATAGCGCAGTCAGCCTGGGAGGTACCAGTGATCATGTTCTTGATGAAGTCAC
GGTGACCGGGGGCGTCAATGACGGTGACATTGTACTTGGGGGTCTCGAACTTCCAGAGGG
CGATATCGATGGTGATACCACGCTCACGCTCGGCCTTGAGCTTGTCAAGAACCCAAGCGT
ACTTGAAGGACTTCTTGCCCAACTCTTCGGCTTCCTTCTCGAACTTCTCAATGGTACGCT
GGTCGATACCACCGCACTTGTAGATCAAGTGACCAGTAGTGGTGGATTTGCCGGAATCGA
CGTGGCCGATAACGACCAAGTTAATGTGGCCCTTCTCGTCCTTACCCATGATGACGGTGT
TTTTTGTGTGTGGTTTGAAGTCTTGTAGCTCTTTGGTAAGTATTACTTAGTAAGAATTCA
GCAGAACGCTCAGATACTACGGCCGAAATTGCGTAGAGGTGCTGCAGAAGCGAGTTAGCT
ATCGTGGTAGGACGACGACGATGACGGTGATGGAGAGGAGAGGGAGCGTTGGAGGGCGAG
GGAAGACGTACTGAAGCAGACGAAGGAGAGAAAGGAAAAAA
>Locus_5_Transcript_17/18_Confidence_0.257_Length_4519
GAATAACCAGCATACCGTTTTCGTAGAGTATACTGTGATGCCTTATGTGTTGTATGACTG
CATGATGTATCTCCCTCCTGGGTGTAATCAAAATCATGCGGAATGGCATGCCCAACCCGA
CTCACCCCGAATAGCCGGCATCAGGACACCTCCAGCCATCTCATCCATCCAGTTATGCCC
GTCTGGACCCTGCAGTCAGGCCCTTGTAGCTCATTTTTCATCTGCCGTGATCTGCGGCCT
TCGTATCGAGATGTTCCGCTAACTAGTTAACTAGTGAGCCAGAAATTGCCGGGCTTGCTT
TCTTCCCCGCCGCCGAAGCATCAAACAGCCTTTTTACCGGGTTGAATCCTGACATCTTTC
ACTGCGTATAACTATCTTCTCGCAACCCCTCGACCAGGCCGTCTTCTTCTTCTTCTTCTT
TCTCTCTTCTATCAAAAAGTTGCCCACCATAGCTTCCATATTCCGCCGTCTTTTTGGCTC
TGTAGCCACCTCGCCAGCCGCCATGTCTGCCGCAAAAACCAAAGCCGAGAACATCATCAG
TGAGAATGCCGTGGTTGTCTTCTCCAAGTCCTACTGCCCTTACTGCAACGAGACTAAGGC
TCTGCTCAATTCCAAGGGAGCCAAGTTCTTCGTCATGGAACTCGACAAAGTTGATGACGG
CCCTGCCATCCAGGATGCTCTACAGGAAATCACCAACCAGCGCACCGTTCCCAACATCTT
CATCAACCATCAGCACATCGGCGGCAACTCCGACCTCGCTGCTAAGGCCGGCCAATTGAG
TGCTTTATTGAAGGAAGCCGGTGCTCTCTAGATGGCTTGCAACCTGCCATGGCTATACCA
GCGGTTATAGATGTGTCTCCAGCAACGTTCTTGTCTGTAGAGGATAGAGAGACTTTTTGA
TTCTACGTACGGGGGTGAGAATGCGGGTAGACTAGTTCATGTATTTATTTAGGAGTGTCT
CGAACGTTGAATACATCTAGTTGCTATAGTACATATATATCACCATTCTTTCTAAGTGAA
TAGAAACAGTCCCATCCATAACGTACACTTGACCGCAGCTCTGAGTGGGGAAAAAAAGAG
GGCCAGTTCAGACGACCTTCATCTCAACTGTACCGATCGGCCGGCCAACGATACCCATCA
TGCCATCAACGATATTCTTTCTTGCGCCCTCACTAGCCACGGTCTTACCGGCAAGGTAAT
TCAACCACACCAGTCGCCCGATACGCTCATCCCCAACCCTACCAAGCCATGTCATCGGCT
TCGTATCCCCAGGCTGATACACTATCCCCATCCCTCCAAGCTTATCACGAAGGAGAAGCA
AAGTCTGACCCTTAGGCACATTCTTCCTCACTCCTCCACCAAGCAGTGTCTTAAACTCGG
ACAGTGCTGTGCCGAACGAGTCATCGCCAAACTCAACTGCCGCAGAGGTATCAGAAGCTG
ACTTGTCGGCAGCAGCAAGCTGTTTCGCCCGGGCATTTGCCTTCTGAGCCCGGGCAGTGA
TAGCTCTCACCCACCCATCACGCAGATGCAGAAAGTCTGTGTTTCGTGTGGGCACGATCC
GGAAGACGGTGCGGATACCCCCTTGTCTCAGGATATGATCCATTATCTGCTCGCCCTTCT
CGGCTTCGAGTAGAGAAGCCTGTAACTCCTCACGCTCGCGTGGTACAAGGGATGTAGCCG
CCAGTCCGTCATCGGTAGGAGCAACGCCGGGTACGACGGGATTAGCACCTTGTCGAATGA
GTCGTGCCTGGAGCTCTGGAATGTCTGCAGTAGCGATGTACAAGCCAACAACGTAGACTT
GAATGCTGAGGAAGGAGACCGTACGTAGACCCAGGCCGAGGAGCTGGTACTCATCTGCCG
ATTTGTCATTCACATTATCTGTAACAGCCAATTCGTCGCCGACTTTCAGATCAGGATTAC
TTCCGTCAACGGTTCTGGGTAGGCGTATCGTCTTGGGGAAGTTAGGTATCGTGGAGTTTC
CTGTTGGAACCTGTTCGATGCCATTGATGATCACGGTAGCAGACTCATTGAATGCCATGC
CACCCGGTGGTCCCTCGAGCTTGATTTTCCCATCACTCTTCGCCTTGGATGCTGCTGTCT
GGCTCTTTTGCCCATCGTTACTGTCTGCGTTGGTCTCTGGTTGTAGTCCGTCTGGGAAGT
AATACGTCACAGTGCCGTACATGGCAATGGCGCACGCGATCAGGCCTGCGGCAGATATGG
CCATTGACCTCCTATGTTGTGCATTTTGATCACGGGCAGCCTTGGTGGAATATCGCACTT
CTTCCCTTGTGCCTGTCTTTGTGGTAGTTGCTCGGAGTGTGTGGGATGTTGATAGCCATC
GAGGCTGTTGGCGTGTGAGGTTTCGTCGAGCGCATTGTGTGAGATATCGACGGAGGGGTG
TATGGAGGGACGGTGGAAGAGAATTCATGGCTGCAGTGATCAATTGCTTTGGGATAGCTA
CCGGGCTAATGAATAGTGGGTTAGGTGGACTTGGGGACCGTCGGCCCAGTTGCAGTGGTG
AGATATCGAAGTTGGCTAACAAGTCGATTGGTTACTACTGTCGGCCATGTTTGTCATGTT
TGCACATGACGAGAACCTTAAACCGTCACGTTACGAGTTTACTACCAAATACTCCTCCAT
ACATGACGAGAAAAAAGATGAAGATGGAGATGGAATTTTGATTTGAAAGTTCATGTCAAT
TAAAAGCCGTTTTGTATCTAATGTGATGTGGAGAGGGGGGGAGAGTGGTATTTTCGTGAG
TTCTCAAATGCCCGCAAGAAAAAAACACCTGGGGGAGAAATAGGTAAAAAACCAGCATCT
CTTTTTACTTCAAACATCAAAAACCCTTTTTTTGTTCATCACCATCATATTTGTCGTTAC
ATCAAGAAGTAGGTGAGATGATTTACTTCTTGCCAGCCTTGGCAGCAGACTTGGTGACCT
TGCCAGCACCACCGGCGGCCTTCTCAACAGCCTTGATGACACCGACGGCAACGGTCTGTC
TCATGTCACGGACGGCGAAACGACCAAGTGGGGGGTAGTCAGTGAAAGCCTCAACGCACA
TGGGCTTGGAGGGAACCATCTTGGCGATAGCGGCATCGCCAGACTTGACGAACTTGGGGT
TGGCTTCGACGGATTTACCGNNNNNNNNNNNNNNNNNNNNNNNNNNNNNNNNNNNNNNNN
NNNNNNNNNNNNNNNNNNNNNNNNNNNNNNNNNNNNNNNNNNNNNNNNNNNNNNNNNNNN
NNNNNNNNNNNNNNNNNNNNNNNNNNNNNNNNNNNNNNNNNNNNNNNNNNNNNNNNNNNN
NNNNNNNNNNNNNNNNNNNNNNNNNNNNNNNNNNNNNNNNNNNNNNNNNNNNNNNNNNNN
NNNNNNNNNNNNNNNNNNNNNNNNNNNNNNNNNNNNNNNNNNNNNNNNNNNNNNNNNNNN
NNNNNNNNNNNNNNNNNNNNNNNNNNNNNNNNNNNNNNNNNNNNNNNNNNNNNNNNNNNN
NNNNNNNNNNNNNNNNNNNNNNNNNNNNNNNNNNNNNNNNNNNNNNNNNNNNNNNNNNNN
NNNNNNNNNNNNNNNNNNGTCGGTAGGACGGGTTGGCATGTCGATGGCATCGATGGCCTC
GAGGAGGGTCTTGCCGGACTTGGCACCACCGGCCTTGGTCTCCTTGTTCCATCCCTTGTA
CCATGGGCAGTTGGTGGAGGCCTCAATCATGTTGTCACCGTTGAAACCAGAGATTGGAAC
GAATGGAACACCCTTGGGGTCGTAGCCAACCTTCTTGATGAAGTTGGTGACTTCCTTGAT
AATTTCCTTGAAACGATCCTCGGACCAGCCGGTGGTGTCCATCTTGTTGATGGCAACGAT
GAGCTGCTTGACACCGAGGGTGAAGGCGAGCAGAGCGTGCTCACGGGTCTGGCCATCCTT
GGAGATACCAGCCTCGAACTCACCAGTACCGGCAGCAATGATGAGAATAGCGCAGTCAGC
CTGGGAGGTACCAGTGATCATGTTCTTGATGAAGTCACGGTGACCGGGGGCGTCAATGAC
GGTGACATTGTACTTGGGGGTCTCGAACTTCCAGAGGGCGATATCGATGGTGATACCACG
CTCACGCTCGGCCTTGAGCTTGTCAAGAACCCAAGCGTACTTGAAGGACTTCTTGCCCAA
CTCTTCGGCTTCCTTCTCGAACTTCTCAATGGTACGCTGGTCGATACCACCGCACTTGTA
GATCAAGTGACCAGTAGTGGTGGATTTGCCGGAATCGACGTGGCCGATAACGACCAAGTT
AATGTGGCCCTTCTCGTCCTTACCCATGATGACGGTGTTTTTTGTGTGTGGTTTGAAGTC
TTGTAGCTCTTTGGTAAGTATTACTTAGTAAGAATTCAGCAGAACGCTCAGATACTACGG
CCGAAATTGCGTAGAGGTGCTGCAGAAGCGAGTTAGCTATCGTGGTAGGACGACGACGAT
GACGGTGATGGAGAGGAGAGGGAGCGTTGGAGGGCGAGGGAAGACGTACTGAAGCAGACG
AAGGAGAGAAAGGAAAAAA
>Locus_5_Transcript_18/18_Confidence_0.351_Length_4541
TTTTTTCCTTTCTCTCCTTCGTCTGCTTCAGTACGTCTTCCCTCGCCCTCCAACGCTCCC
TCTCCTCTCCATCACCGTCATCGTCGTCGTCCTACCACGATAGCTAACTCGCTTCTGCAG
CACCTCTACGCAATTTCGGCCGTAGTATCTGAGCGTTCTGCTGAATTCTTCTAGTATCTT
CCAAAGAGCTAAGCTACAAGACTTCAAACCACACACAAAAAACACCGTCATCATGGGTAA
GGACGAGAAGGGCCACATTAACTTGGTCGTTATCGGCCACGTCGATTCCGGCAAATCCAC
CACTACTGGTCACTTGATCTACAAGTGCGGTGGTATCGACCAGCGTACCATTGAGAAGTT
CGAGAAGGAAGCCGAAGAGTTGGGCAAGAAGTCCTTCAAGTACGCTTGGGTTCTTGACAA
GCTCAAGGCCGAGCGTGAGCGTGGTATCACCATCGATATCGCCCTCTGGAAGTTCGAGAC
CCCCAAGTACAATGTCACCGTCATTGACGCCCCCGGTCACCGTGACTTCATCAAGAACAT
GATCACTGGTACCTCCCAGGCTGACTGCGCTATTCTCATCATTGCTGCCGGTACTGGTGA
GTTCGAGGCTGGTATCTCCAAGGATGGCCAGACCCGTGAGCACGCTCTGCTCGCCTTCAC
CCTCGGTGTCAAGCAGCTCATCGTTGCCATCAACAAGATGGACACCACCGGCTGGTCCGA
GGATCGTTTCAAGGAAATTATCAAGGAAGTCACCAACTTCATCAAGAAGGTTGGCTACGA
CCCCAAGGGTGTTCCATTCGTTCCAATCTCTGGTTTCAACGGTGACAACATGATTGAGGC
CTCCACCAACTGCCCATGGTACAAGGGATGGAACAAGGAGACCAAGGCCGGTGGTGCCAA
GTCCGGCAAGACCCTCCTCGAGGCCATCGATGCCATCGACATGCCAACCCGTCCTACCGA
CAAGCCCCTCCGTCTCCCACTCCAGGATGTCTACAAGATCTCTGGTATCGGAACTGTGCC
AGTCGGTCGTGTTGAGACCGGTATCATCAAGCCCGGTATGGTCGTCACCTTCGCCCCCGC
CAACGTCACCACTGAAGTCAAGTCCGTCGAAATGCACCACCAGCAGCTTCAGCAGGGTGT
CCCCGGTGACAACGTCGGCTTCAATGTCAAGAACGTTTCCGTCAAGGAAGTCCGCCGTGG
TAACGTTGCCGGTGACTCCAAGAACGACCCACCATCCGGCTGTGCCTCCTTCAACGCCCA
GGTCATCGTCCTCAACCACCCCGGCCAGATCGGCGGTGCTGGTTACGCTCCACGACTACC
AAGTACCTACGACTGCCACACTGCTCACATTGCTTGCAGCAAGTTCGCTGAGCTCCTCGA
GAAGATTGACCGCCGCCGTACCGGTAAATCCGTCGAAGCCAACCCCAAGTTCGTCAAGTC
TGGCGATGCCGCTATCGCCAAGATGGTTCCCTCCAAGCCCATGTGCGTTGAGGCTTTCAC
TGACTACCCCCCACTTGGTCGTTTCGCCGTCCGTGACATGAGACAGACCGTTGCCGTCGG
TGTCATCAAGGCTGTTGAGAAGGCCGCCGGTGGTGCTGGCAAGGTCACCAAGTCTGCTGC
CAAGGCTGGCAAGAAGTAAATCATCTCACCTACTTCTTGATGTAACGACAAATATGATGG
TGATGAACAAAAAAAGGGTTTTTGATGTTTGAAAGTAAAAGAGATGCTGGTTTTTTACTC
TTATTTCTCCCCAGGTGTTTTTTTGCGGGCACATTTGAGAACTCACGAAAATACCACTCT
CCCCCTCTCCACATCACATTAGTATTACAAAACCGGCTTTTAATTGACATGAACTTCAAA
TCAAAATTCCATCTCCATCTTCATCTTTTTTCTCGTCATGTATGGAGGAGTATTTGGTAG
TAAACTCGTAACGTGACGGTTTAAGGTTCTCGTCATGTGCAAACATGACAAACATGGCCG
ACAGTAGTAACCAATCGACTTGTTAGCCAACTTCGATATCTCACCACTGCAACTGGGCCG
ACGGTCCCCAAGTCCACCTAACCCACTATTCATTAGCCCGGTAGCTATCCCAAAGCAATT
GATCACTGCAGCCATGAATTCTCTTCCACCGTCCCTCCATACACCCCTCCGTCGATATCT
CACACAATGCGCTCGACGAAACCTCACACGCCAACAGCCTCGATGGCTATCAACATCCCA
CACACTCCGAGCAACTACCACAAAGACAGGCACAAGGGAAGAAGTGCGATATTCCACCAA
GGCTGCCCGTGATCAAAATGCACAACATAGGAGGTCAATGGCCATATCTGCCGCAGGCCT
GATCGCGTGCGCCATTGCCATGTACGGCACTGTGACGTATTACTTCCCAGACGGACTACA
ACCAGAGACCAACGCAGACAGTAACGATGGGCAAAAGAGCCAGACAGCAGCATCCAAGGC
GAAGAGTGATGGGAAAATCAAGCTCGAGGGACCACCGGGTGGCATGGCATTCAATGAGTC
TGCTACCGTGATCATCAATGGCATCGAACAGGTTCCAACAGGAAACTCCACGATACCTAA
CTTCCCCAAGACGATACGCCTACCCAGAACCGTTGACGGAAGTAATCCTGATCTGAAAGT
CGGCGACGAATTGGCTGTTACAGATAATGTGAATGACAAATCGGCAGATGAGTACCAGCT
CCTCGGCCTGGGTCTACGTACGGTCTCCTTCCTCAGCATTCAAGTCTACGTTGTTGGCTT
GTACATCGCTACTGCAGACATTCCAGAGCTCCAGGCACGACTCATTCGACAAGGTGCTAA
TCCCGTCGTACCCGGCGTTGCTCCTACCGATGACGGACTGGCGGCTACATCCCTTGTACC
ACGCGAGCGTGAGGAGTTACAGGCTTCTCTACTCGAAGCCGAGAAGGGCGAGCAGATAAT
GGATCATATCCTGAGACAAGGGGGTATCCGCACCGTCTTCCGGATCGTGCCCACACGAAA
CACAGACTTTCTGCATCTGCGTGATGGGTGGGTGAGAGCTATCACTGCCCGGGCTCAGAA
GGCAAATGCCCGGGCGAAACAGCTTGCTGCTGCCGACAAGTCAGCTTCTGATACCTCTGC
GGCAGTTGAGTTTGGCGATGACTCGTTCGGCACAGCACTGTCCGAGTTTAAGACACTGCT
TGGTGGAGGAGTGAGGAAGAATGTGCCTAAGGGTCAGACTTTGCTTCTCCTTCGTGATAA
GCTTGGAGGGATGGGGATAGTGTATCAGCCTGGGGATACGAAGCCGATGACATGGCTTGG
TAGGGTTGGGGATGAGCGTATCGGGCGACTGGTGTGGTTGAATTACCTTGCCGGTAAGAC
CGTGGCTAGTGAGGGCGCAAGAAAGAATATCGTTGATGGCATGATGGGTATCGTTGGCCG
GCCGATCGGTACAGTTGAGATGAAGGTCGTCTGAACTGGCCCTCTTTTTTTCCCCACTCA
GAGCTGCGGTCAAGTGTACGTTATGGATGGGACTGTTTCTATTCACTTAGAAAGAATGGT
GATATATATGTACTATAGCAACTAGATGTATTCAACGTTCGAGACACTCCTAAATAAATA
CATGAACTAGTCTACCCGCATTCTCACCCCCGTACGTAGAATCAAAAAGTCTCTCTATCC
TCTACAGACAAGAACGTTGCTGGAGACACATCTATAACCGCTGGTATAGCCATGGCAGGT
TGCAAGCCATCTAGAGAGCACCGGCTTCCTTCAATAAAGCACTCAATTGGCCGGCCTTAG
CAGCGAGGTCGGAGTTGCCGCCGATGTGCTGATGGTTGATGAAGATGTTGGGAACGGTGC
GCTGGTTGGTGATTTCCTGTAGAGCATCCTGGATGGCAGGGCCGTCATCAACTTTGTCGA
GTTCCATGACGAAGAACTTGGCTCCCTTGGAATTGAGCAGAGCCTTAGTCTCGTTGCAGT
AAGGGCAGTAGGACTTGGAGAAGACAACCACGGCATTCTCACTGATGATGTTCTCGGCTT
TGGTTTTTGCGGCAGACATGGCGGCTGGCGAGGTGGCTACAGAGCCAAAAAGACGGCGGA
ATATGGAAGCTATGGTGGGCAACTTTTTGATAGAAGAGAGAAAGAAGAAGAAGAAGAAGA
CGGCCTGGTCGAGGGGTTGCGAGAAGATAGTTATACGCAGTGAAAGATGTCAGGATTCAA
CCCGGTAAAAAGGCTGTTTGATGCTTCGGCGGCGGGGAAGAAAGCAAGCCCGGCAATTTC
TGGCTCACTAGTTAACTAGTTAGCGGAACATCTCGATACGAAGGCCGCAGATCACGGCAG
ATGAAAAATGAGCTACAAGGGCCTGACTGCAGGGTCCAGACGGGCATAACTGGATGGATG
AGATGGCTGGAGGTGTCCTGATGCCGGCTATTCGGGGTGAGTCGGGTTGGGCATGCCATT
CCGCATGATTTTGATTACACCCAGGAGGGAGATACATCATGCAGTCATACAACACATAAG
GCATCACAGTATACTCTACGAAAACGGTATGCTGGTTATTC
>Locus_6_Transcript_1/1_Confidence_1.000_Length_253
ATCTTTGACAAAGCGGTTGTTCTATACGAGGGACATCAGATCTACTTTGGAAACGCTGTC
CGAGCAAAAGAATACTTCATCGAGATGGGCTTTGACTGTCCTAGCCGACAGACTACTGCT
GATTTCTTAACTTCGGTCACCAGTCCGTCAGAACGAAGAGTCAGGCCTGGCTACGAGTCT
CGTGTACCCCAGACACCGGCCGAATTTGCTCAGCGATGGAAAGAAAGTGAAGACAGACGA
ATTCTCATGCAGG
>Locus_7_Transcript_1/1_Confidence_1.000_Length_398
AGTATTAATAGCTAACTAGTTATTGACATTAACATCTACTCTAACTAGCTACTCGGTAAT
ATATGGACTTAGAATCACCAGCTGGTATCTAGATCACAGCTTGACCTGACCGGCATTGAG
CTTCTCCCAGTCCTTCTTCTCGAACGGCACATACGTCTTCCCTCTAAGCCAGTAAAGCAG
GTCCTTGCTGTTCTTGCTCTCGAGGACATTGGGGTCAACGCCCTCTGCCCGCAGCAAGGT
CTTCTGCTGCTTGTTGTTGCCCGTCGTCTCCAGCGCGCGGGTGATGCGGAGGAACAGAGG
AGCAGCATACTTCGGCAGGTTCGCGGTGACATGCTCGCCCAGGGAAGATAGGAAAGCCGC
CGACGGCTCCAGCTTTTCGGCATCAGGGTCGACTCCTT
>Locus_8_Transcript_1/1_Confidence_1.000_Length_1711
TTTTTTTTTTACCTTGAAAAGAATTTGACTGAGTCTTGGGAAACGGGGGGAAGGTCGGAA
TACAGCGGACGGGAAGAGAAAACGAGCAAAGCGGGAGAGTCGGGAGTATTTTACCTTATA
CATGGCATGCGGCGTGTCTGTTCTGTTCCCTTCATGCCAGGAAAATGTTTTCTTCTCTTC
TTATTCCTCCTTTTCTACATTTGATTGCTACTTTTTTGTTTGCCCTGCTGGCCCACCTAC
CTACCATATCACTGCCCCCTTGCTATTCCATCGTTACTCCTATCTTTCCTTTTTTCTTGG
CCTGTACCCTTTTCTCTCGCCCATCACCATATATTTTTGTTCAGTCCCCTTTAATACGTT
ACTGTTACTGTGTTGATTCCATCTCTCAAGCTTTGGAGGGTTGCCCCATGAACGGACAAT
GCAAGGGTAGTTTTGGTTGCAGGATGGAGTGTTTTCCTTTGGCCATCAGTTGGAAATGGG
TTGGCTCTTTTTTGGGATGGCATGTGGGTTTTCTTTTATCATTGGAGTGCGGCTTGAAGG
AATTTCCTTTTCGTCTGTTTTATTTTCTTTTCTCCTTTGCCTCTTTTCCTTTTAATTGAA
TTTCGATATCCGGCCTTCTACTATCTATCTCTTCTCTCAAATTGCCTTCTGTTTTACTAG
TTAAGCTTGCTTTTGTAACTTCTCCGTTGTAGTTAAGTCTACATTGTCCGGAAAGTTTCA
TACATACTTCCTTACAACGCCTCCATGCTACGAATGTTCGTGTTACATATATTGTCAGGG
CTAGGATATATTCTCCATTTTGAAATGTCAGTATATAATGTTAGATCATAAGTGATATCA
TTCAACATAAAAAGGAAACTGTGTTAGTGGGTCAATGTAAACAGAAATCGAGATATTTAA
AATTGAATATCCATTACTCTGTATTATCACCCTCAGCTGTACTGGCCACACTTTCTGACC
TGCGAGCTGATGATCGTCTCTTTTCCGTCTCCGTCTCCTCGCCTTCATCTTCCTCCTCAA
TGCGGCTGATATTGCTTGTTGCTACTGAACTGGCCCTGCTCGCCTGTGACATTACAGTCA
CTTCATTTTCATCTTCTTCCTCAATTGGCTCATCCTTGACACGGACCCTTTCTCGTCTTC
CAGGCCGTGCAGACATGGTGCTGGAATCCATATCCGAAGGCTTAATAATACCAGCAAGCA
ACTTGAGGATAGAGTTCTTTGCTTTCACAAGTGCATTTCGGCTTGACGCATCACTAGCGA
CGCCCGCTGAAATGGCTTGATCTAGCAGGTCTTTAACCTGGAGAGGCAGCTCGTCGTCAT
CTTCTTGGAGCTGGGAAGTCATATTGTCAGTCCTGATACTGGACCTCAAACTTTCTCTTT
CATCTGGAGCTCCCTCTGGAACACGAGAACTGGCTCTTGATGAGGGCATTGGAGCGGGGG
TGGGCAAGTGTAGCTTGCTTAGCATCGAAAGCAAGTATTTCCTTTCCTCTCGTGGTGCAG
TAGCGAATCCCCCTACACCCAGAACTCGTTGTAGAATATCCTTGGCGAGAGCTAAGTGAA
GGCTCTCGCTCGGCCGGAGTGTCGAGTTATTCGAAAGGCTCGCTGGGGCCAATGGATCTC
CTCCACCACCTAGGCCGATAATGCGACGATCGTCGGTCCACTCGGTCAACATTCCAACGA
CACCTGACATGAGTACCTTCGTCTCTTTTTC
>Locus_9_Transcript_1/1_Confidence_1.000_Length_1033
CCCTTTTTCATATAGACCATACAGGCCCTGGCATCTGATAGCTGAGATATGGTCGCGAGG
CAGTTGGCATTCTCTGCTAACGATATAGAGGGGATATGGGTATCAACTGATATAATTTAT
TACAAGGCAGCACAGTAGTTTATATCATCGATTACTACCAAGGCAGTAATATTAGACCAA
CTCGCAGCTGGGTTTTGATAAATATTAGTACATTCAGGTTCGTGCTGAACAGTCTGAATT
GGCCCGCCAGACGAGCCAGGATATTATCCAGACTAATTTCAATTCCTTCCATGGACATTG
TTCATAAGACACGAAGGGCTTCCTCCGCATTTTGTTTCAAAAAGGCATGCAGAGCCAGTC
AATCGGTTGGAGACGCGGATGAGCTGCAATGATTCAGCGGGAGTGGGACAAGCCACTCTG
CAGTTTGATCAAAGGAGCTCATTAATTGGGACGCCCTAGCGAACGGGACGCAGTTCCGAG
GGCAAATTGATGGCTGTATCTGCATGGTAAACGGGATGGCTAGGAATCTCTCTCGTGGGA
TGATGGATTGTGTTCAAAGAAAGGGTATATATATCCAGGCAACAAACAATGTGGCTGTGA
AAATGCGGCCGGAACTCGAACAAAGCTCTCATCAGGACCCATGAATGGCTTGAGACTGCA
TCGACGTCTCCTCCAATACGGCTTGGGTGACTGGCCAGTGTGAATTGAGGAGCGGTGGAT
GTGGCTGTGGACGCAGCAGAGGGCAAAAAGGTGACGTCTCCAACATGGCCAAAAAAATAT
ATAGTTATATATCAAGACAACAAACGCCAGGGCAAGATCAAGGCACAGCCGCCACTGGCT
AAGCACAGCAGCGAAAAGCATAAGCTACCCAGCGAAGAACTCAATAGAGGAAGCTTAACT
CGCTTCTTGTCCTCGAGAACGGCCCAGACAGCTCTCCGTCGCATGTCTTCTTGTCTCCAC
CGGCCATCGATCTGGCACGGTACCTTCGTCCCGCTCGTCTACATCGAAACGCCATCGCCA
TCGCCATCGCCAT
>Locus_10_Transcript_1/1_Confidence_1.000_Length_154
TCGCCATCGCCATCGCCATCGCCAATGCCAACTTCAGGGGGGGTCTTCGTACCGAGGGGA
TGAACGCGAGCATGCGTGGCTGGCCCCAATGGTAACGTCTTGCATGGGATACGCGCAGAC
TTGGGCTGATGGATCTGAATCATGGGGTTTGGGG
>Locus_11_Transcript_1/1_Confidence_1.000_Length_205
AAAGAATATAAGTACCAGGCTATCAATAGTGCTAGCGCCAATTGTATTGATTAAATAGGT
GATTGTCTGAATCGCAAGCACGGAAAGAAGTAGTGATGCCATCATCAACGATGGCCCAGC
GCCTGGTTTCTCGAGGTTGTAATTCGCCCGCTATACTTGTGTCGATATAATGAAGCCAGC
GAACAGTCGTGTATGGCTAGTAAAA
>Locus_12_Transcript_1/1_Confidence_1.000_Length_230
TTTCATCCATCACTATGTTCTTCAGCTAACCTCTCTGTACTAGCTATGGCTTCTGTATAT
CAAACTCCCGAACCAAGCGTCGCAAACGGCTCGAGAACAACGGCAAGCGAAGCTCGAAGT
AATTCAACTTAAACGGGAGATGGGCGCTACCAGCTCCCAAGACGAGTTTGCGAAGTGGGC
GAAGCTACGGAGAAGGCACGATAAAGCTATGGAGGAATATGATGTTAAGA
>Locus_13_Transcript_1/1_Confidence_1.000_Length_614
AATGCATCAGCAGAGTAAAAGAGGGAGCTTTGTTCTTCTCGATCCATCAGCGAGCTCATG
CTATCGCACTGGAGGAATTACTCAAGCTAGGAATACTGCGTATCCCGCGGGGTTCAACCA
AGGCCGATCTGATCAAGGCAGAAGTCACAGCTCTCTTCTTTCCGCATGGTCTAGGCCACC
ATCTTGGCTTGGAAGTGCATGACGTCTCACCTGATAGCGGCACCATACCCGTCGAACTTG
CCATAGAACGGGAGAAAGGACTAATGAGTGTCACGGAACATCGACCGCCATGCACGCTCT
CTGCACCACCATTGGCCTCCGGAATGGTCATCACCGTGGAGCCAGGGCTGTACTTTAACC
GACTGGCCATCGACCAGGCACGAGCTGAGCGAGACGAGCCCAACTCGAAAGGCAGGTTTG
TCAATTTTGATGTAGTGGAGCGGTATGTGGATGTTGGAGGCGTGCGTATCGAGGATGATG
TACTTGTTACAAAGGATGGTAACAGGAATCTCACCGATGCACCTAAGGGGAAGGAAATGC
TTGATTTGATCTATGGCAGGTAAGTAAGCTTGGTATAATTTGTGTAGACGTTTAAGTGGT
GGTTAGAGGCTTCA
>Locus_14_Transcript_1/1_Confidence_1.000_Length_608
GGAGGCCCGTTTCCGAGGAGATAGAGTCGTTATCCCACAGGCAGCAGAGCTTCCTCGTCC
AGGACAGGATGCCCTTTTCTGTTCCTATCTTCCCATGCCTCTGTCTCCAGCCAGACCAAC
AATGTGCTGTCCCGTGGAAAGGAGAAAAGCGACGTCGACCTCGAGTTAAGCTATTTTTAC
CTCGGAAAGTCTAAGCTCATCACGTGCCACTTCGATCTCAACGTCATCAACATCCAACTT
TTTCTTACTGCTCTCAAGGCTTCGAATCAAAGACATCGTCAACTAGTTAGCTGCTTCGGA
CTCTTGAAGAAGCTCGTTTCACAGTGACACACATGCAGTTATACAGTCTTTAGAGATGCG
GCACTACTTTTCCTGTGCTTTCATTAAATATCCGCACCTTTGAAGCCCACAATTGGGCCT
TGCGATACTCAAACATGGTTTCCAACGATCTGGCATCAGAAGTGCCGAAATCGAAAGCAC
CGACTACTCACACTAGCTCACAACCTCCCGCCCATCTGCTTGCTATCTACCCTCTAACTC
TTATTCTGGGCTCCATTTACTCTCGAATATCACCGACCGCGAACCCCCCAAGCCCATCAT
CGATATCT
>Locus_15_Transcript_1/2_Confidence_0.429_Length_484
AAGTGCGGTTCCGTTTCCGTCAGAGTATGTCTTTTCTATCTCATCCTTTACACAACGGCA
AAGGACGTTCTCGACTAATTGGATAACCCTCTAGTTGATTCCTGCTCCACGTGGTACTGG
TCTCGTTGCCTCCCCAGCTGTTAAGCGATTCCTCCAGTTGGCCGGTGTCGGTGATATTTA
CACATCCTCCTCCGGCTCCACCAAGACCCTTGAGAACACTCTCAAGGCCACCTTCGTTGC
TGTCGGTAACTCATACGGTTACTTGACTCCTAACCTGTGGAAGGAGACCAAGCTCAACCG
AAGCCCTCTCGAGGAGTTTGGTGATGTTCTACGGGAAGGAAAGAGATACTAAAAAAGAAC
AAATAGGACTTTCTTTCTTTCTCCCTTTGTCTATTTTAGTTAGCGGATAAAATTCCTTCC
CAGCTTGTCAGGAGCTAAATGAAATAATGATTTCCATCCGAACAAAAGAAAAAAAAAAAA
AAAA
>Locus_15_Transcript_2/2_Confidence_0.857_Length_1234
GACGAATACAAAACCTTAGAATACTAGACCGACAAAAGACCGAACGACAACTTTAAGCGC
TTAGCGCCACGACCAAGGGATCTCCTGTTTGGGCGCCGAGGTAGGGCTTAGGGCTTGGCT
TGAGGGTTCGCCGGTCACTCGCTTAGAGGTGGCTTATGTAATGCACCACATCGCGTTTTC
TGGCGAAAGAAGAAAGTTGAACATCGAAAAGCGAGTTGGAGCGACGAAGACGTTCGACAA
GCGCAAACATCGACAACGACCTCAAAGTCCTCCGGTCCTCCCTAATTCTCTCCCATATCC
TACAACACCATCGATTCCGATACCAGCAATTATGGCTGACGCTGCTCGAGGACGCGGTGG
CTTTGGCTCGCGTGGAGGAGACCGTGGCCGTGGCCGTGGTGGACGTCGCGGACGTCGTGG
TGCTAAGAGCGAGGAGAAGGAATGGCAGCCCGTCACCAAGCTCGGTCGTCTCGTTAAGGC
CGGCAAGATCAACAGCATCGAACAGATCTACCTCCACAGTTTGCCCATCAAGGAATACCA
GATCGTTGATTTCTTCCTTCCAAAGCTCAAGGACGAGGTCATGAAGATCAAGCCTGTCCA
GAAGCAGACTCGTGCCGGTCAGCGAACCCGTTTCAAGGCCATTGTTGTCATTGGAGACTC
CGAGGGCCACGTCGGTCTCGGAATCAAGACTTCCAAGGAAGTCGCTACTGCTATCCGTGC
CGCCATCATAATCGCCAAGCTCAGCGTTCTCCCAGTCCGTCGGGGTTACTGGGGTTCAAA
CCTTGGTGAACCTCACTCTCTCCCAACCAAGACCAGCGGAAAGTGCGGTTCCGTTTCCGT
CAGATTGATTCCTGCTCCACGTGGTACTGGTCTCGTTGCCTCCCCAGCTGTTAAGCGATT
CCTCCAGTTGGCCGGTGTCGGTGATATTTACACATCCTCCTCCGGCTCCACCAAGACCCT
TGAGAACACTCTCAAGGCCACCTTCGTTGCTGTCGGTAACTCATACGGTTACTTGACTCC
TAACCTGTGGAAGGAGACCAAGCTCAACCGAAGCCCTCTCGAGGAGTTTGGTGATGTTCT
ACGGGAAGGAAAGAGATACTAAAAAAGAACAAATAGGACTTTCTTTCTTTCTCCCTTTGT
CTATTTTAGTTAGCGGATAAAATTCCTTCCCAGCTTGTCAGGAGCTAAATGAAATAATGA
TTTCCATCCGAACAAAAGAAAAAAAAAAAAAAAA
>Locus_16_Transcript_1/1_Confidence_1.000_Length_850
TTTAACGCCTAACTGGGGCTTCTCCTAGATGGAGGAAGTGGAGGATTCAGGGGTGAGGAA
GCGGGGAGAAGTTTTCAACTTGACGCCGTCGGTATGAAACAGCAACAACACCCTTCGCGA
TAGAGAACAGGCAGTTCAACTAGGAGAAGACAAAGACTCTTGCTTATCCAAAGAGAGGAA
TCGAAAGAAGTTCGATCGAGGGAGAGGTGGAAAAAGGAGCGGCAACGTAGCTCGCTCCAT
GTCTCAAATAGACGCAGCTTAGTCACCACCAGGAACGGACCTCACCAATGACGTCATGTG
ACTCTGGCGCCAATTAATCTATAAAACTAAGCGGCGACTAAGTCGACCTGACAAGCCTAT
ATACACCCTCGAACGTTCGATGCCGTGATATCCTATGCTAAAACAAGGGCATACTGCTTT
CTACTTCTCTTGAATAAGGACTCTATAGACATAAAAGTCGATATCAACATTGTCCGCCAG
GTATGCGCCAAACTTTGGATCCGATCGACCAGGGAACGTGGTTGCGGCAAACCGAGCTTC
CCTCTGAGGACCAAGTTTTTGAACCTGACCATCCCATAAAAACTCAACCCAGCCAGGGGT
ACCAGTATTGATCAGGAAGTCTGCACGGTATTTGGTGTTGAGTTTAGGTGCAGTTTGCCA
TAGAATCTGCCGTGGTGCGTCCCATTTAGGCTGATACTGGAGCTGGAGGTTGCTGCGAGA
AAACTTCAGGGCCAGAGGGACATTGGCGCCGCCATCTTCCACATTATCTGTGAGGTATTC
CTTACTTTATGCCATAAATTAGCTCTAGGTTCAGTGAGGGAAACGTGCAGTTTGCATAAA
CTTACAATTG
>Locus_17_Transcript_1/3_Confidence_0.727_Length_914
TAGTGTTAATGACTATTATTATTATCTGATTATTTAATTAACCGACTCGCTTCGTCGCTA
AAGAATCACTTCACAATATTTTTGGGCCAGCATCATCAAAGCCAGGGACATAAAGAGCGT
AATTGGTCATCAAGCGTCAGGAACGCGGGAGAGAACCAGTGGTTGGTCCATCCATCATCA
TCATCTATGTACTACTTTGTACATTTTTGTTGTTTTCGTGGTTGGGCTGAATCGTTGGTG
ATAGTGTGCATTTATGCCTTGGTGACCTGGACGGAGTTGGAGTTGAAGTTGCCAGAGAAA
GCACCGGAGAGCTCCTGGAGGTGAGTCTTGACGACCTGCTGCTTGGGCTGGTCCCAGACG
GCCTGCCACCAACCGGTAGCGGTGATGGTGTACTTGGTTCCAGCGTGGGAGCTCGGCACG
GGAGAGAGTCTCGAGAGCGACCTTGACTTTGACGGAGCTGGCGGCCTTGATCTCAACGAG
GTCGGAGGCTGGGGGAGGAGTGATGCGGCGGATCTGGATGAAGTCGAGAGGGACAACGGC
TCCCTTGCTGTTCTACGGTACCTTCGAAGACACCGAGCTGGTCGGCATAGGCGTCAAGTG
GAGTGTTCCAGGTCAGGACGGTGGCTGGCTTCTTGGTGTTGGTGTTGCGGACAGTGACTT
CGAGCTCACATGCCTTGCTGGCGCGGCAGACACCGTTGACGGCCTTGACGGAGACACCGA
GGGAAGGACCGGCGATGGGCTGAGCAGCAACCAAGTTGGAGAAGAAGAGGCAGAGGCCAA
GTGCGACAAAGGCAAGCTGGATAGCGCGGGAGAGGACAGACATCTTGACAAGGCTGGAGT
TTTTCTTGCTGGGTGCAGAAGTATAAGGAAGATGTGTCTTGGCTTGGAGATTTGGCTGAG
GCTTGTTGGCTTTA
>Locus_17_Transcript_2/3_Confidence_0.818_Length_1527
TAGTGTTAATGACTATTATTATTATCTGATTATTTAATTAACCGACTCGCTTCGTCGCTA
AAGAATCACTTCACAATATTTTTGGGCCAGCATCATCAAAGCCAGGGACATAAAGAGCGT
AATTGGTCATCAAGCGTCAGGAACGCGGGAGAGAACCAGTGGTTGGTCCATCCATCATCA
TCATCTATGTACTACTTTGTACATTTTTGTTGTTTTCGTGGTTGGGCTGAATCGTTGGTG
ATAGTGTGCATTTATGCCTGCAAGGACGGACAAGTTAGCAAGGGATCTATCATACCGCTG
ATTGCTGCGGACTGCTGGATGAACATACCTTGGTGACCTGGACGGAGTTGGAGTTGAAGT
TGCCAGAGAAAGCACCGGAGAGCTCCTGGAGGTGAGTCTTGACGACCTGCTGCTTGGGCT
GGTCCCAGACGGCCTGCCACCAACCGGTAGCGGTGATGGTGTACTTGGTTCCAGCGTGGG
AGCTCGGCACGGGAGAGAGTCTCGAGAGCGACCTTGACTTTGACGGAGCTGGCGGCCTTG
ATCTCAACGAGGTCGGAGGCTGGGGGAGGAGTGATGCGGCGGATCTGGATGAAGTCGAGA
GGGACAACGGCTCCCTTGCTGTTCTACGGTACCTTCGAAGACACCGAGCTGGTCGGCATA
GGCGTCAAGTGGAGTGTTCCAGGTCAGGACGGTGGCTGGCTTCTTGGTGTTGGTGTTGCG
GACAGTGACTTCGAGCTCACATGCCTTGCTGGCGCGGCAGACACCGTTGACGGCCTTGAC
GGAGACACCGAGGGAAGGACCGGCGATGGGCTGAGCAGCAACCAAGTTGGAGAAGAAGAG
GCAGAGGCCAAGTGCGACAAAGGCAAGCTGGATAGCGCGGGAGAGGACAGACATCTTGAC
AAGGCTGGAGTTTTTCTTGCTGGGTGCAGAAGTATAAGGAAGATGTGTCTTGGCTTGGAG
ATTTTGGCTGAGGCTTGTTTGGTCTTTTAGAGTGCTGGTTGTTTTGTCTGGATGAATATC
GACTCGACAGGCGATTGTGATCCCCTTTATATACCCCAATTGTCGCTCAGTCACTCAGTT
GCTCTGCCAGCGGATGAATCCGTCCTTCTCGACCTTCCGTCACAACCACAATGAACAGGG
GGTATTCTTTCTTGGTGGACCGCAGACGCGGGATTTCTGTCTGCATTCCCATGTCTGCAT
TCTGGACGCTGTCGATCCTATCAGGACTGAAGAGGTGCTCGCTCATGCAATTCAATGGTC
GTCTGTCAGCCACCGCTTGGCCCAATATTCTGCATCGTTAAGGCTTTTCATGTATTGAAT
GCACTAGTTAGACGCTAGGCAAGTCGATATAATAATAGCCAGCTCATCCCTGCTATCATC
CACTTCCCCCCTGGCCTGCATATTTCCGGTCTCACCGTTTCTAAATTAAGTCCGCTGCTC
CATTCCTCCACCAGCACCTGGCCTGTGGAAAAGTTACCATAAAAAGCTCAGCCGCGATAA
ATCACCTGGTGGATTTATTTATTTTTT
>Locus_17_Transcript_3/3_Confidence_0.818_Length_1456
TAGTGTTAATGACTATTATTATTATCTGATTATTTAATTAACCGACTCGCTTCGTCGCTA
AAGAATCACTTCACAATATTTTTGGGCCAGCATCATCAAAGCCAGGGACATAAAGAGCGT
AATTGGTCATCAAGCGTCAGGAACGCGGGAGAGAACCAGTGGTTGGTCCATCCATCATCA
TCATCTATGTACTACTTTGTACATTTTTGTTGTTTTCGTGGTTGGGCTGAATCGTTGGTG
ATAGTGTGCATTTATGCCTTGGTGACCTGGACGGAGTTGGAGTTGAAGTTGCCAGAGAAA
GCACCGGAGAGCTCCTGGAGGTGAGTCTTGACGACCTGCTGCTTGGGCTGGTCCCAGACG
GCCTGCCACCAACCGGTAGCGGTGATGGTGTACTTGGTTCCAGCGTGGGAGCTCGGCACG
GGAGAGAGTCTCGAGAGCGACCTTGACTTTGACGGAGCTGGCGGCCTTGATCTCAACGAG
GTCGGAGGCTGGGGGAGGAGTGATGCGGCGGATCTGGATGAAGTCGAGAGGGACAACGGC
TCCCTTGCTGTTCTACGGTACCTTCGAAGACACCGAGCTGGTCGGCATAGGCGTCAAGTG
GAGTGTTCCAGGTCAGGACGGTGGCTGGCTTCTTGGTGTTGGTGTTGCGGACAGTGACTT
CGAGCTCACATGCCTTGCTGGCGCGGCAGACACCGTTGACGGCCTTGACGGAGACACCGA
GGGAAGGACCGGCGATGGGCTGAGCAGCAACCAAGTTGGAGAAGAAGAGGCAGAGGCCAA
GTGCGACAAAGGCAAGCTGGATAGCGCGGGAGAGGACAGACATCTTGACAAGGCTGGAGT
TTTTCTTGCTGGGTGCAGAAGTATAAGGAAGATGTGTCTTGGCTTGGAGATTTTGGCTGA
GGCTTGTTTGGTCTTTTAGAGTGCTGGTTGTTTTGTCTGGATGAATATCGACTCGACAGG
CGATTGTGATCCCCTTTATATACCCCAATTGTCGCTCAGTCACTCAGTTGCTCTGCCAGC
GGATGAATCCGTCCTTCTCGACCTTCCGTCACAACCACAATGAACAGGGGGTATTCTTTC
TTGGTGGACCGCAGACGCGGGATTTCTGTCTGCATTCCCATGTCTGCATTCTGGACGCTG
TCGATCCTATCAGGACTGAAGAGGTGCTCGCTCATGCAATTCAATGGTCGTCTGTCAGCC
ACCGCTTGGCCCAATATTCTGCATCGTTAAGGCTTTTCATGTATTGAATGCACTAGTTAG
ACGCTAGGCAAGTCGATATAATAATAGCCAGCTCATCCCTGCTATCATCCACTTCCCCCC
TGGCCTGCATATTTCCGGTCTCACCGTTTCTAAATTAAGTCCGCTGCTCCATTCCTCCAC
CAGCACCTGGCCTGTGGAAAAGTTACCATAAAAAGCTCAGCCGCGATAAATCACCTGGTG
GATTTATTTATTTTTT
>Locus_18_Transcript_1/1_Confidence_1.000_Length_1782
CACGAAGAAGAGTAAGAATGAAAAACACTCGGATTCTTCTTTATATAAGTACATTTACTA
GAGGACAAACAAAAGAGAACAAGGTGGAGAGTGACGGGGAAGACGGAGGATAGGGAAGAG
AGCACAGGAAAGAAGGAAAAATGCCACCTATCTAACTCTCCCTTTTTCTTTCTCTTCAAC
TATTTCAACTAGTATAGTAACATCAAAAAAAGTTACGCTGAGTCTATTGTGTGTGTGTAG
GTGTAATTTTTAGGAGTTCAGCGATTGTGGTTGAGAGGTACCTGTTCCATGGGGGGTATA
TTTACACAGTGAGACCGAGGTCAGCAGCATATGGAAGAGAGAAGAGCTCTCCGACAGTAG
CAACGGAGGCCTTGTTGCTTAGGAGGGACTTGGCAGCAGCCTTGACCTGGGCGTCGGTGA
CCTTCTCGATGTCCTGGGCGTTAGCAGCAATGCTGAATGCCTTGCCACCGTGGACGAGAG
CAGAGCCAGTGGCCTCGCTTCCGGCGGTAAGGCTGGATCCGGCATCAAGCACACGGAATC
TGGCAAGGGCGACGGCCTTCTTGACGTCCTCGGCAGCAACGTTGCCGGCAGCGACGTTGT
TCAGGGCATCAACAACAGCCTTGGCGGCCTGAGAGACACGGTCGGCAGCCTGGCCAGAGA
TAGTGATATGGAACAATCCAGCATCACTGTAGGCGGACTGGTCGGTAGAGACGCGGACGC
CAGGGAAACCTTCAGCAGCCTTTGCGAGGACGGAAGATCCAGTAGACCATTTTATGCTGG
ACTCTCCACCCAGGAGAGTGGCGAGAACGGCGAGCTCAGGCTTGTATCCAGAGGTGCCGT
AGGCGCTGGAGCCAGGGAAAGCAACGACAATGGCATTTCCGGCCTGGCTGGAGATTCGTT
GCTCTCCTCCAAAATACTTGGTCTGCTGGGTGGCAGCTGGGGCGAGAGCACCGGAAGCAG
TGGAGGTAGGGAGCTCATTGAAGAACTGGCCAATCCACTTGGATAGCTCAGCAGAGTTGG
AACCGCTGGAGACAACGGCAATGGATGGCTTGGTGTAGACACCCTGTGCAAAGGAGGCAA
CACCTTCAGCAGACACATACTTCTTCAATGGAGTAGCAGCCGGGATGGTGAGTGGGTTTC
CGAGTCCTTGATGGAAAGCAAGGGTATGCGCAACATCAAGAGCCTGAGTCGATGGAGAGG
CAGCAATGTTGTTCTGTGAGGCTTTGATAAGGTCGAAAATAAGCTCGTTGAGTTCGTGGG
TGCAATACTTGGTCTGCGAGACAACTTCTCCCAAAAGTTCAGCATAGTATGGCAGATCAT
TGTTGAGGAAGCGAGCGGAGAGAACAAGGTTCTCTCTTGATCGGTAGCAGGAAAGTTGGC
CTCCAAGAAGCTCGTTCTCACGGGTGATTCGTAGGGCCGAACGCTTGAGAGTAGACTTGA
ATGCAAACTTCTCCAACGCTTCAGAGTAGCCGGGCAATGGCTCGTATCTGGAACCGGCCT
TAGCAACCACGGTAAGAGTGGTAGTTGGTCCAGAGACCTCCCTGCTGGCAAGCTTCACAC
CAGCACTCTCACTAGTCTCAAACTCGAGGCCGGCCTGCGATGCCATGCCTCGTACGGTGG
TCTGTTGATAGCAGCCATTGCGCCAGACGCGCGCGGCGGTCCGGCCAAGGGAAGCTCGCG
GAAGCATCATTGCCTTCTGTATCGACGGTGGGTACAGCCGGGAGAGGGAGAAATGGGCGG
GCTGAAGCCGGGGGGATGGTTGTTCGGGTCTGGCTGTCGTGG
>Locus_19_Transcript_1/3_Confidence_0.600_Length_636
GGGAAAGGGAAAGGGAAGGGAAGGGAAGGGAAGAAAGAAAATGGAGCTAGCGTCGGGTAA
TACTTTACCCGAAACATGGAATGCAGCAAGGTTACCTATGGTTAGTATCTGACCTTGTAG
CGATTTCAAACGTACAAGGGGCACGGTCAGGAGATCAATTGGCTCGATGTGGAAGCGGCT
CGATGACAAGCTGCCCTCCCCTATGGATTGCAGGCTATGCTCGGTGATGACTCATAGGTA
GAGCCGCCAACAGGTCGAATATAAAAGCAGCACTCAATTTGAAGGCGAGATGCTGCAAGC
TCATTTCCAGTTTTCTGGTAGGAACAATCCCCTGCAACCCACTTCCCAGTTTGAAAACAG
AACAAAAAATGTCAGCTAGCTCAGGACTGAAAGGGTTTTGCGATATATGCAGCCATGCGA
ACAATGAACATCGACAATATAAATGCAATGCATGTAACCAGCCAAAAAAATGGAAGATTT
GCCAACAACCTTCCCATGGAGGCTATGTGGTGTGTGTCAAGTGTGAGACCTGTGCGCCAG
GAGGTGGCCCACCAGGCTCCCAGCCTGATGGCCATATGAAATATCTATGTGACGAAGTCG
TATCCTAGGCAGACGGACCAAGCTCGCACACCCGCG
>Locus_19_Transcript_2/3_Confidence_0.700_Length_924
GGGAAAGGGAAAGGGAAGGGAAGGGAAGGGAAGAAAGAAAATGGAGCTAGCGTCGGGTAA
TACTTTACCCGAAACATGGAATGCAGCAAGGTTACCTATGGTTAGTATCTGACCTTGTAG
CGATTTCAAACGTACAAGGGGCACGGTCAGGAGATCAATTGGCTCGATGTGGAAGCGGCT
CGATGACAAGCTGCCCTCCCCTATGGATTGCAGGCTATGCTCGGTGATGACTCATAGGTA
GAGCCGCCAACAGGTCGAATATAAAAGCAGCACTCAATTTGAAGGCGAGATGCTGCAAGC
TCATTTCCAGTTTTCTGGTAGGAACAATCCCCTGCAACCCACTTCCCAGTTTGAAAACAG
AACAAAAGTACGTGTACCTCAGCTTATGTACTTTGGCGCTCACATAAAGGCTAAACTGGA
CCGCCATTAAGAAATGTCAGCTAGCTCAGGACTGAAAGGGTTTTGCGATATATGCAGCCA
TGCGAACAATGAACATCGACAATATAAATGCAATGCATGTAACCAGCCAAAAAAATGGAA
GATTTGCCAACAACCTTCCCATGGAGGCTATGTGGTGTGTGTCAAGTGTGAGACCTGTGC
GCCAGGAGGTGGCCCACCAGGCTCCCAGCCTGATGGCCATATGAAATATCTATGTGACGA
AGTCGTATCCTAGTAAGTAGTATGCTCGCGGCTAATTAGTGATCAGAATAACTGATATAA
AGTGGGGCAGACGGACCAAGCTCGCACACCCGCGAGCAAGACGTAAGCACCTTAAGGACA
ATCTGTGGAGTATAAAGTTGTGGTTCTTGGGAGAAGATACGTATTGATGGAGTTGAAATA
TACAATACGCACAAAGATCGTTAGAAAGTAACTAGAAAATGAAACTCCCCATCTGACAAA
CCCGAAAAAAAAAAAAAAAAAAAA
>Locus_19_Transcript_3/3_Confidence_0.500_Length_866
GGGAAAGGGAAAGGGAAGGGAAGGGAAGGGAAGAAAGAAAATGGAGCTAGCGTCGGGTAA
TACTTTACCCGAAACATGGAATGCAGCAAGGTTACCTATGGTTAGTATCTGACCTTGTAG
CGATTTCAAACGTACAAGGGGCACGGTCAGGAGATCAATTGGCTCGATGTGGAAGCGGCT
CGATGACAAGCTGCCCTCCCCTATGGATTGCAGGCTATGCTCGGTGATGACTCATAGGTA
GAGCCGCCAACAGGTCGAATATAAAAGCAGCACTCAATTTGAAGGCGAGATGCTGCAAGC
TCATTTCCAGTTTTCTGGTAGGAACAATCCCCTGCAACCCACTTCCCAGTTTGAAAACAG
AACAAAAGTACGTGTACCTCAGCTTATGTACTTTGGCGCTCACATAAAGGCTAAACTGGA
CCGCCATTAAGAAATGTCAGCTAGCTCAGGACTGAAAGGGTTTTGCGATATATGCAGCCA
TGCGAACAATGAACATCGACAATATAAATGCAATGCATGTAACCAGCCAAAAAAATGGAA
GATTTGCCAACAACCTTCCCATGGAGGCTATGTGGTGTGTGTCAAGTGTGAGACCTGTGC
GCCAGGAGGTGGCCCACCAGGCTCCCAGCCTGATGGCCATATGAAATATCTATGTGACGA
AGTCGTATCCTAACGGACCAAGCTCGCACACCCGCGAGCAAGACGTAAGCACCTTAAGGA
CAATCTGTGGAGTATAAAGTTGTGGTTCTTGGGAGAAGATACGTATTGATGGAGTTGAAA
TATACAATACGCACAAAGATCGTTAGAAAGTAACTAGAAAATGAAACTCCCCATCTGACA
AACCCGAAAAAAAAAAAAAAAAAAAA
>Locus_20_Transcript_1/4_Confidence_0.667_Length_732
TATAGACAGGAAACAAGTAATAATTGTTTTATCTATATGGTGACATGTTACAACAAGAGT
AGTAGTTATTCAGATACAAAAAAGAAGAGGGGAAGCAGGCCCGTGGAAGGCGAGCCTACT
TGGACTCCTCTGGGTATAGGTCTTCCTGGAGAACAATACCGAGCTCCTCTCTTAGATCCT
TGAGTTCTTCCAGGTACACCTCGTACTGAGATCGGTTCTCAACCTTTGATCGGATGCCCT
CGAAAACACGGACAGCGGTGGGGAAGTCGTTGACTCTTCTGGCAGCCTTGAGGGCAGCAG
TCATGACGGCAACGGATGGAACGAGATCGTAAGCAAAAGCGTTGTTAAGGTTTCTCTGCA
GCTCGAAAACGTCCTGTACACTGTCGAATTCCTTCTCATATCGGGCAGAGAACTGCTCAA
AGGTCTCCTCCTCGTGAGCACCGCTGAATCGCAGTGGGGGTGGTACTGAATGCGCTGGCT
CTGAGGACGGGGGTAGGGACAGCAGCGGATACTCTGGCACGAGCGGCGTATGGAGCGGCC
TTGAAGAAAGAGGTGGCCGGAGAGCGCGTAGCGAGGCGGAAGAGGGTTGTTGAAGCCATT
GCGGACGGACAAAGGGTCATTCGACGCTCGGAAGCGGAGGGAGAGCTGTAGCAGCGTTTA
TTAGAAGGGAGAAGCTTAATTGAGGGCGAGCGAAGGGCAGAAGCTCACGGTGGCAGCGGT
CGAAGAGTGGTT
>Locus_20_Transcript_2/4_Confidence_0.667_Length_649
TATAGACAGGAAACAAGTAATAATTGTTTTATCTATATGGTGACATGTTACAACAAGAGT
AGTAGTTATTCAGATACAAAAAAGAAGAGGGGAAGCAGGCCGTGGAAGGCGAGCCTACTT
GGACTCCTCTGGGTATAGGTCTTCCTGGAGAACAATACCGAGCTCCTCTCTTAGATCCTT
GAGTTCTTCCAGGTACACCTCGTACTGAGATCGGTTCTCAACCTTTGATCGGATGCCCTC
GAAAACACGGACAGCGGTGGGGAAGTCGTTGACTCTTCTGGCAGCCTTGAGGGCAGCAGT
CATGACGGCAACGGATGGAACGAGATCGTAAGCAAAAGCGTTGTTAAGGTTTCTCTGCAG
CTCGAAAACGTCCTGTACACTGTCGAATTCCTTCTCATATCGGGCAGAGAACTGCTCAAA
GGTCTCCTCCTCGTGAGCACCGCTGAATCGCAGTGGGGGTGGTACTGAATGCGCTGGCTC
TGAGGACGGGGGTAGGGACAGCAGCGGATACTCTGGCACGAGCGGCGTATGGAGCGGCCT
TGAAGAAAGAGGTGGCCGGAGAGCGCGTAGCGAGGCGGAAGAGGGTTGTTGGTAAGTCCT
ATTTGTCGGTACGGTACTAAAGGGTTCTATTTCGTACGTCTTCGGTAAG
>Locus_20_Transcript_3/4_Confidence_0.333_Length_454
CACTGTCGAATTCCTTCTCATATCTACCATATTATATTTTCAATCAGCATTTCTGTTTCA
TTGAAGGTGCAATGGCTCTTTCTCGAGGGTTCAATTTTGAGAAATCGACTAGCGCTGACG
AACCGGGCAGAGAACTGCTCAAAGGTCTCCTCCTCGTGAGCACCGCTGAATCGCAGTGGG
GGTGGTACTGAATGCGCTGGCTCTGAGGACGGGGGTAGGGACAGCAGCGGATACTCTGGC
ACGAGCGGCGTATGGAGCGGCCTTGAAGAAAGAGGTGGCCGGAGAGCGCGTAGCGAGGCG
GAAGAGGGTTGTTGAAGCCATTGCGGACGGACAAAGGGTCATTCGACGCTCGGAAGCGGA
GGGAGAGCTGTAGCAGCGTTTATTAGAAGGGAGAAGCTTAATTGAGGGCGAGCGAAGGGC
AGAAGCTCACGGTGGCAGCGGTCGAAGAGTGGTT
>Locus_20_Transcript_4/4_Confidence_0.667_Length_731
TATAGACAGGAAACAAGTAATAATTGTTTTATCTATATGGTGACATGTTACAACAAGAGT
AGTAGTTATTCAGATACAAAAAAGAAGAGGGGAAGCAGGCCGTGGAAGGCGAGCCTACTT
GGACTCCTCTGGGTATAGGTCTTCCTGGAGAACAATACCGAGCTCCTCTCTTAGATCCTT
GAGTTCTTCCAGGTACACCTCGTACTGAGATCGGTTCTCAACCTTTGATCGGATGCCCTC
GAAAACACGGACAGCGGTGGGGAAGTCGTTGACTCTTCTGGCAGCCTTGAGGGCAGCAGT
CATGACGGCAACGGATGGAACGAGATCGTAAGCAAAAGCGTTGTTAAGGTTTCTCTGCAG
CTCGAAAACGTCCTGTACACTGTCGAATTCCTTCTCATATCGGGCAGAGAACTGCTCAAA
GGTCTCCTCCTCGTGAGCACCGCTGAATCGCAGTGGGGGTGGTACTGAATGCGCTGGCTC
TGAGGACGGGGGTAGGGACAGCAGCGGATACTCTGGCACGAGCGGCGTATGGAGCGGCCT
TGAAGAAAGAGGTGGCCGGAGAGCGCGTAGCGAGGCGGAAGAGGGTTGTTGAAGCCATTG
CGGACGGACAAAGGGTCATTCGACGCTCGGAAGCGGAGGGAGAGCTGTAGCAGCGTTTAT
TAGAAGGGAGAAGCTTAATTGAGGGCGAGCGAAGGGCAGAAGCTCACGGTGGCAGCGGTC
GAAGAGTGGTT
>Locus_21_Transcript_1/8_Confidence_0.526_Length_1948
TCCAGGCCGAGGAGCTTGTCGAGTAAGTCTCACTCTGATATACGAACAATAAGCAATATC
CTTTTTCCATCATCAGACTAACAGCAATTGAAAGGTTCGCTTCTGGTGTCAAGGGAATGT
GCATGAACTTGGAAGCTGGACAGGTCGGTGTCGTGCTTTTCGGTTCCGACCGTCTCGTCA
AGGAGGGTGAGACCGTCAAGCGTACCGGAGAGATTGTTGATGTCCCAGTTGGTCCTGAGC
TTTTGGGCCGTGTTGTTGATGCCCTGTAAACCCAATTGATGGAAAGGGCCCCATCAAGTC
TGCTGAGAAGCGCCGTGCCCAGGTCAAGGCCCCTGGTATCTTGCCCCGAAAGTCCGTCAA
CCAGCCCGTCCAGACTGGTATGAAGTGTGTCGACTCCATGGTGCCAATTGGTCGTGGCCA
GCGTGAGTTGATCATTGGTGATCGTCAGACTGGAAAGACTGCCGTCGCTCTTGACACCAT
GCTCAACCAGAAGCGATGGAACTCCTCCAACGACGAGACCAAGAAGCTCTACTGTGTCTA
CGTTGCCGTTGGCCAGAAGCGATCCACCGTCGCTCAGCTCGTCAAGACCCTTGAGGAGAA
CGACGCCATGAAGTACTCCATTGTCGTTGCTGCTACTGCCTCTGAGGCCGCTCCTCTGCA
GTACATTGCTCCTTTCACCGGTTGTGCCATGGGTGAGTGGTTCCGTGACAACGGCCGCCA
CGCTCTCATCATCTACGACGATCTCTCCAAGCAGGCCGTTGCCTACCGTCAGATGTCCCT
TTTGCTTCGTCGTCCCCCAGGTCGTGAGGCTTACCCCGGAGACGTCTTCTACCTCCACTC
TCGTCTTCTCGAGCGTGCTGCCAAGCTGAACGACACCCACAAGGGTGGCTCTCTCACTGC
CCTTCCTGTCATCGAGACCCAGGGTGGTGATGTGTCCGCTTATATCCCAACCAACGTCAT
TTCCATCACTGACGGCCAGATCTTCTTGGAGTCCGAACTTTTCTACAAGGGTATCCGACC
AGCCATTAACGTCGGTCTTTCCGTCTCCCGTGTCGGTTCCGCTGCTCAGCTCAAGGCCAT
GAAGCAAGTCGCTGGTTCCCTCAAGCTCTTCTTGGCCCAGTACCGTGAAGTCGCTGCCTT
CGCCCAGTTCGGTTCTGATCTCGACGCCTCCACCAAGCAGACCCTCAACCGTGGTCTCCG
TCTCACCGAGCTTCTCAAGCAGAAGCAGTACCAACCCATGGCCGTCAACGAGATGGTTCC
ACTCATCTTCGCTGGTGTCAACGGTCTCCTCGACAACATCCCTGTCGAGAAGATCCTCGC
CTGGGAGGCTGACTTCCTCGCCCACCTCCGCTCCAACGAACCCGAGATTCTCGCCAAGAT
CGACAAGGAGGGCCAGATCAGCAAGGACCTCGAGGCCCAGATCCGTGACTGCATTGTCGC
CTTCAACAAGAGCTTCTCTTAGAGTTAACCTGTACAACAAGACAAACAAACCGTCCATGT
GTGCGATATGATGTGTGTGGGCATGCATATGGCATTTGGTCACCCCTCAGATTCCCTTTC
CGTTTTCCCTGACTCTATGTATAGAAAGATAGCTTGTGTAAAATCTCGAGATCAGAAAAC
ACTTATCCCGCTCTAGTCAGAAATTCCATTTGTAATTTTGCCGCTGTTCATTTGGTTTCC
CTGTTATCCTGTATTTCCTTTTGTCTTTCCTGTACATTTTCTCCCAAGCCTGCTTGTACT
ATCAAATGTCAATGATATATACACCGGGATTGATTGATGTCGCTCATGGCTATCGCGGCA
AAGAGGACCATTCTCCCTCTACCGATAAATAAACATACCACCCCCGTCCAATAATATCTA
CTAAATCTATATTTATCTCACAGGGCATATAAGAGTCATCGTCATTTTACTATGCAAGTC
GCTAAGTATAAATTAAAGAGAAAAAAAA
>Locus_21_Transcript_2/8_Confidence_0.632_Length_2340
ACTTCTCTTCCTCTCTCTCTCTCTTTTCTTCCGCTTCTCCTTCTTCTGCCTCAACCGCTT
CAGCCATTGCGCGCCCTCTCGCACGTCTTCCCCATCTCTACTCCTTCGTCTCCCCGTCCA
CAATGTTCAGAAGTGCTCTACGGCAGTCGAGCCGCTCCGTGACGGCCGTCTCTGTCTCTG
GCAGAGTCTCCGCTGTCCGAGCCGGTACTCCCAGCCCCTTGGCCGCTGTGTCCAAGCAAG
TCAGATCCTACGCCGCTGAGGCCAAGCCAGCTCCCACTGAGGTCTCCTCCATCCTCGAGC
AGAGAATTCGTGGTGTCCAGGAGGAGGCTGGTCTCGCCGAGACTGGTCGTGTCCTTTCCG
TCGGCGATGGTATCGCCCGTGTCCATGGTATGCACAACGTCCAGGCCGAGGAGCTTGTCG
AGTTCGCTTCTGGTGTCAAGGGAATGTGCATGAACTTGGAAGCTGGACAGGTCGGTGTCG
TGCTTTTCGGTTCCGACCGTCTCGTCAAGGAGGGTGAGACCGTCAAGCGTACCGGAGAGA
TTGTAAGTTTTGATATTCGCCACTCATCGTCCTACGGCACACTCCATAATACTAATATAT
TTACCAGGTTGATGTCCCAGTTGGTCCTGAGCTTTTGGGCCGTGTTGTTGATGCCCTGTA
AACCCAATTGATGGAAAGGGCCCCATCAAGTCTGCTGAGAAGCGCCGTGCCCAGGTCAAG
GCCCCTGGTATCTTGCCCCGAAAGTCCGTCAACCAGCCCGTCCAGACTGGTATGAAGTGT
GTCGACTCCATGGTGCCAATTGGTCGTGGCCAGCGTGAGTTGATCATTGGTGATCGTCAG
ACTGGAAAGACTGCCGTCGCTCTTGACACCATGCTCAACCAGAAGCGATGGAACTCCTCC
AACGACGAGACCAAGAAGCTCTACTGTGTCTACGTTGCCGTTGGCCAGAAGCGATCCACC
GTCGCTCAGCTCGTCAAGACCCTTGAGGAGAACGACGCCATGAAGTACTCCATTGTCGTT
GCTGCTACTGCCTCTGAGGCCGCTCCTCTGCAGTACATTGCTCCTTTCACCGGTTGTGCC
ATGGGTGAGTGGTTCCGTGACAACGGCCGCCACGCTCTCATCATCTACGACGATCTCTCC
AAGCAGGCCGTTGCCTACCGTCAGATGTCCCTTTTGCTTCGTCGTCCCCCAGGTCGTGAG
GCTTACCCCGGAGACGTCTTCTACCTCCACTCTCGTCTTCTCGAGCGTGCTGCCAAGCTG
AACGACACCCACAAGGGTGGCTCTCTCACTGCCCTTCCTGTCATCGAGACCCAGGGTGGT
GATGTGTCCGCTTATATCCCAACCAACGTCATTTCCATCACTGACGGCCAGATCTTCTTG
GAGTCCGAACTTTTCTACAAGGGTATCCGACCAGCCATTAACGTCGGTCTTTCCGTCTCC
CGTGTCGGTTCCGCTGCTCAGCTCAAGGCCATGAAGCAAGTCGCTGGTTCCCTCAAGCTC
TTCTTGGCCCAGTACCGTGAAGTCGCTGCCTTCGCCCAGTTCGGTTCTGATCTCGACGCC
TCCACCAAGCAGACCCTCAACCGTGGTCTCCGTCTCACCGAGCTTCTCAAGCAGAAGCAG
TACCAACCCATGGCCGTCAACGAGATGGTTCCACTCATCTTCGCTGGTGTCAACGGTCTC
CTCGACAACATCCCTGTCGAGAAGATCCTCGCCTGGGAGGCTGACTTCCTCGCCCACCTC
CGCTCCAACGAACCCGAGATTCTCGCCAAGATCGACAAGGAGGGCCAGATCAGCAAGGAC
CTCGAGGCCCAGATCCGTGACTGCATTGTCGCCTTCAACAAGAGCTTCTCTTAGAGTTAA
CCTGTACAACAAGACAAACAAACCGTCCATGTGTGCGATATGATGTGTGTGGGCATGCAT
ATGGCATTTGGTCACCCCTCAGATTCCCTTTCCGTTTTCCCTGACTCTATGTATAGAAAG
ATAGCTTGTGTAAAATCTCGAGATCAGAAAACACTTATCCCGCTCTAGTCAGAAATTCCA
TTTGTAATTTTGCCGCTGTTCATTTGGTTTCCCTGTTATCCTGTATTTCCTTTTGTCTTT
CCTGTACATTTTCTCCCAAGCCTGCTTGTACTATCAAATGTCAATGATATATACACCGGG
ATTGATTGATGTCGCTCATGGCTATCGCGGCAAAGAGGACCATTCTCCCTCTACCGATAA
ATAAACATACCACCCCCGTCCAATAATATCTACTAAATCTATATTTATCTCACAGGGCAT
ATAAGAGTCATCGTCATTTTACTATGCAAGTCGCTAAGTATAAATTAAAGAGAAAAAAAA
>Locus_21_Transcript_3/8_Confidence_0.421_Length_1055
ACTTCTCTTCCTCTCTCTCTCTCTTTTCTTCCGCTTCTCCTTCTTCTGCCTCAACCGCTT
CAGCCATTGCGCGCCCTCTCGCACGTCTTCCCCATCTCTACTCCTTCGTCTCCCCGTCCA
CAATGTTCAGAAGTGCTCTACGGCAGTCGAGCCGCTCCGTGACGGCCGTCTCTGTCTCTG
GCAGAGTCTCCGCTGTCCGAGCCGGTACTCCCAGCCCCTTGGCCGCTGTGTCCAAGCAAG
TCAGATCCTACGCCGCTGAGGCCAAGCCAGCTCCCACTGAGGTCTCCTCCATCCTCGAGC
AGAGAATTCGTGGTGTCCAGGAGGAGGCTGGTCTCGCCGAGACTGGTCGTGTCCTTTCCG
TCGGCGATGGTATCGCCCGTGTCCATGGTATGCACAACGTCCAGGCCGAGGAGCTTGTCG
AGTTCGCTTCTGGTGTCAAGGGAATGTGCATGAACTTGGAAGCTGGACAGGTCGGTGTCG
TGCTTTTCGGTTCCGACCGTCTCGTCAAGGAGGGTGAGACCGTCAAGCGTACCGGAGAGA
TTGTTGATGTCCCAGTTGGTCCTGAGCTTTTGGGCCGTGTTGTTGATGCCCTGTAAACCC
AATTGATGGAAAGGGCCCCATCAAGTCTGCTGAGAAGCGCCGTGCCCAGGTCAAGGCCCC
TGGTATCTTGCCCCGAAAGTCCGTCAACCAGCCCGTCCAGACTGGTATGAAGTGTGTCGA
CTCCATGGTGCCAATTGGTCGTGGCCAGCGTGAGTTGATCATTGGTGATCGTCAGACTGG
AAAGACTGCCGTCGCTCTTGACACCATGCTCAACCAGAAGCGATGGAACTCCTCCAACGA
CGAGACCAAGAAGCTCTACTGTGTCTACGTTGCCGTTGGCCAGAAGCGATCCACCGTCGC
TCAGCTCGTCAAGACCCTTGAGGAGAACGACGCTCTCAAGTACTCCGTCGTTGTCGCCGC
CACCGCCTCCGAGGCCGCTCCCCTTCAGTACATCGCCCCCTTCACTGGCTCTGCCATTGG
AGAATATTTCAGAGATAACGGAAAACACTCTCTTT
>Locus_21_Transcript_4/8_Confidence_0.263_Length_1225
TTTGATTTTCGACGATCTTTCCAAGCAGGCAGTTGCCTACCGTCAGATGTCGCTCCTTCT
CCGTCGTCCCCCCGGTCGTGAGGCCTACCCCGGTGACGTCTTCTACCTGCACTCTCGTCT
CCTTGAGCGTGCCGCCAAGATGAACAACAAGACCCACGGTGGTGGTTCCATGACTGCTCT
TCCCATTATCGAGACCCAGGGCGGTGATGTGTCTGCTTACATTCCCACCAACGTCATTTC
CATTACCGACGGTCAGATCTTCCTCGAGTCTGAGCTCTTCTACAAGGGTATCCGTCCCGC
CATCAACGTCGGTCTTTCCGTCTCCCGTGTCGGTTCCGCTGCTCAGCTCAAGGCCATGAA
GCAAGTCGCTGGTTCCCTCAAGCTCTTCTTGGCCCAGTACCGTGAAGTCGCTGCCTTCGC
CCAGTTCGGTTCTGATCTCGACGCCTCCACCAAGCAGACCCTCAACCGTGGTCTCCGTCT
CACCGAGCTTCTCAAGCAGAAGCAGTACCAACCCATGGCCGTCAACGAGATGGTTCCACT
CATCTTCGCTGGTGTCAACGGTCTCCTCGACAACATCCCTGTCGAGAAGATCCTCGCCTG
GGAGGCTGACTTCCTCGCCCACCTCCGCTCCAACGAACCCGAGATTCTCGCCAAGATCGA
CAAGGAGGGCCAGATCAGCAAGGACCTCGAGGCCCAGATCCGTGACTGCATTGTCGCCTT
CAACAAGAGCTTCTCTTAGAGTTAACCTGTACAACAAGACAAACAAACCGTCCATGTGTG
CGATATGATGTGTGTGGGCATGCATATGGCATTTGGTCACCCCTCAGATTCCCTTTCCGT
TTTCCCTGACTCTATGTATAGAAAGATAGCTTGTGTAAAATCTCGAGATCAGAAAACACT
TATCCCGCTCTAGTCAGAAATTCCATTTGTAATTTTGCCGCTGTTCATTTGGTTTCCCTG
TTATCCTGTATTTCCTTTTGTCTTTCCTGTACATTTTCTCCCAAGCCTGCTTGTACTATC
AAATGTCAATGATATATACACCGGGATTGATTGATGTCGCTCATGGCTATCGCGGCAAAG
AGGACCATTCTCCCTCTACCGATAAATAAACATACCACCCCCGTCCAATAATATCTACTA
AATCTATATTTATCTCACAGGGCATATAAGAGTCATCGTCATTTTACTATGCAAGTCGCT
AAGTATAAATTAAAGAGAAAAAAAA
>Locus_21_Transcript_5/8_Confidence_0.632_Length_2275
ACTTCTCTTCCTCTCTCTCTCTCTTTTCTTCCGCTTCTCCTTCTTCTGCCTCAACCGCTT
CAGCCATTGCGCGCCCTCTCGCACGTCTTCCCCATCTCTACTCCTTCGTCTCCCCGTCCA
CAATGTTCAGAAGTGCTCTACGGCAGTCGAGCCGCTCCGTGACGGCCGTCTCTGTCTCTG
GCAGAGTCTCCGCTGTCCGAGCCGGTACTCCCAGCCCCTTGGCCGCTGTGTCCAAGCAAG
TCAGATCCTACGCCGCTGAGGCCAAGCCAGCTCCCACTGAGGTCTCCTCCATCCTCGAGC
AGAGAATTCGTGGTGTCCAGGAGGAGGCTGGTCTCGCCGAGACTGGTCGTGTCCTTTCCG
TCGGCGATGGTATCGCCCGTGTCCATGGTATGCACAACGTCCAGGCCGAGGAGCTTGTCG
AGTTCGCTTCTGGTGTCAAGGGAATGTGCATGAACTTGGAAGCTGGACAGGTCGGTGTCG
TGCTTTTCGGTTCCGACCGTCTCGTCAAGGAGGGTGAGACCGTCAAGCGTACCGGAGAGA
TTGTTGATGTCCCAGTTGGTCCTGAGCTTTTGGGCCGTGTTGTTGATGCCCTGTAAACCC
AATTGATGGAAAGGGCCCCATCAAGTCTGCTGAGAAGCGCCGTGCCCAGGTCAAGGCCCC
TGGTATCTTGCCCCGAAAGTCCGTCAACCAGCCCGTCCAGACTGGTATGAAGTGTGTCGA
CTCCATGGTGCCAATTGGTCGTGGCCAGCGTGAGTTGATCATTGGTGATCGTCAGACTGG
AAAGACTGCCGTCGCTCTTGACACCATGCTCAACCAGAAGCGATGGAACTCCTCCAACGA
CGAGACCAAGAAGCTCTACTGTGTCTACGTTGCCGTTGGCCAGAAGCGATCCACCGTCGC
TCAGCTCGTCAAGACCCTTGAGGAGAACGACGCCATGAAGTACTCCATTGTCGTTGCTGC
TACTGCCTCTGAGGCCGCTCCTCTGCAGTACATTGCTCCTTTCACCGGTTGTGCCATGGG
TGAGTGGTTCCGTGACAACGGCCGCCACGCTCTCATCATCTACGACGATCTCTCCAAGCA
GGCCGTTGCCTACCGTCAGATGTCCCTTTTGCTTCGTCGTCCCCCAGGTCGTGAGGCTTA
CCCCGGAGACGTCTTCTACCTCCACTCTCGTCTTCTCGAGCGTGCTGCCAAGCTGAACGA
CACCCACAAGGGTGGCTCTCTCACTGCCCTTCCTGTCATCGAGACCCAGGGTGGTGATGT
GTCCGCTTATATCCCAACCAACGTCATTTCCATCACTGACGGCCAGATCTTCTTGGAGTC
CGAACTTTTCTACAAGGGTATCCGACCAGCCATTAACGTCGGTCTTTCCGTCTCCCGTGT
CGGTTCCGCTGCTCAGCTCAAGGCCATGAAGCAAGTCGCTGGTTCCCTCAAGCTCTTCTT
GGCCCAGTACCGTGAGGTCGCCGCCTTCGCTCAGTTCGGTTCCGATCTCGATGCCGCCAC
CAAGCAGACCCTCAGCCGTGGTGAGCGTCTCACCGAGCTCCTCAAGCAGAAGCAGTACTC
CCCCATGGCCGTCAACGAGATGGTTCCACTCATCTTCGCTGGTGTCAACGGTCTCCTCGA
CAACATCCCTGTCGAGAAGATCCTCGCCTGGGAGGCTGACTTCCTCGCCCACCTCCGCTC
CAACGAACCCGAGATTCTCGCCAAGATCGACAAGGAGGGCCAGATCAGCAAGGACCTCGA
GGCCCAGATCCGTGACTGCATTGTCGCCTTCAACAAGAGCTTCTCTTAGAGTTAACCTGT
ACAACAAGACAAACAAACCGTCCATGTGTGCGATATGATGTGTGTGGGCATGCATATGGC
ATTTGGTCACCCCTCAGATTCCCTTTCCGTTTTCCCTGACTCTATGTATAGAAAGATAGC
TTGTGTAAAATCTCGAGATCAGAAAACACTTATCCCGCTCTAGTCAGAAATTCCATTTGT
AATTTTGCCGCTGTTCATTTGGTTTCCCTGTTATCCTGTATTTCCTTTTGTCTTTCCTGT
ACATTTTCTCCCAAGCCTGCTTGTACTATCAAATGTCAATGATATATACACCGGGATTGA
TTGATGTCGCTCATGGCTATCGCGGCAAAGAGGACCATTCTCCCTCTACCGATAAATAAA
CATACCACCCCCGTCCAATAATATCTACTAAATCTATATTTATCTCACAGGGCATATAAG
AGTCATCGTCATTTTACTATGCAAGTCGCTAAGTATAAATTAAAGAGAAAAAAAA
>Locus_21_Transcript_6/8_Confidence_0.368_Length_2228
ATCTCCCCTCCCTCCCGATTGCACGTCGCTGCAATTGTCCTCCTTTACCTTCAACCCTCA
GTCACATCCTCATAATGTTCCGGAACGCTCTCCGACAGTCGAGCCGCGCCGTCGGCGCCG
TCTCTGCCGCTGGCAGGGTCGCCGCGACTCGAAATGCCGCACCGGCCGCCGTCAACGCCG
CCTCCGTGTCCGCTCGCGCCTACGCCTCCGAGGCCAAGGCTTCCCCGACCGAAGTTTCCT
CAATTCTCGAGCAGCGCATCCGCGGCGTCCAGGAGGAGTCTGGTCTCGCTGAGACTGGCC
GCGTCCTCTCGGTCGGTGATGGTATCGCCCGTGTTCACGGTATGGCCAACGTCCAGGCTG
AGGAGCTTGTCGAGTTCGCCTCCGGCGTCAAGGGCATGTGCATGAACCTCGAGGCCGGCC
AGGTCGGTGTCGTCCTGTTCGGTTCTGATCGTCTCGTCAAGGAGGGCGAGACCGTCAAGC
GTACCGGTGAGATTGTCGAGATTCCTGTCGGCATGGAGCTCCTCGGTCGCGTTGTCGACG
GTCTGGGTAACCCCATCGACGGCAAGGGTCCCCTCAACACCACCAAGAAGACCCGTGCTC
AGCTCAAGGCCCCCGGTATTCTTCCTCGCCAGTCCGTCAACCAGCCCGTGCAGACTGGTC
TCAAGTCTGTCGACGCCATGGTTCCCATTGGCCGTGGTCAGCGTGAGCTTATCATTGGTG
ACCGTCAGACCGGCAAGACTGCCGTCGCTCTCGACGCCATGCTGAACCAGAAGCGCTGGA
ACGATGGTAACGACGAGTCCAAGAAGCTCTACTGTGTCTACGTTGCCGTTGGCCAGAAGC
GATCCACCGTCGCTCAGCTCGTCAAGACCCTTGAGGAGAACGACGCCATGAAGTACTCCA
TTGTCGTTGCTGCTACTGCCTCTGAGGCCGCTCCTCTGCAGTACATTGCTCCTTTCACCG
GTTGTGCCATGGGTGAGTGGTTCCGTGACAACGGCCGCCACGCTCTCATCATCTACGACG
ATCTCTCCAAGCAGGCCGTTGCCTACCGTCAGATGTCCCTTTTGCTTCGTCGTCCCCCAG
GTCGTGAGGCTTACCCCGGAGACGTCTTCTACCTCCACTCTCGTCTTCTCGAGCGTGCTG
CCAAGCTGAACGACACCCACAAGGGTGGCTCTCTCACTGCCCTTCCTGTCATCGAGACCC
AGGGTGGTGATGTGTCCGCTTATATCCCAACCAACGTCATTTCCATCACTGACGGCCAGA
TCTTCTTGGAGTCCGAACTTTTCTACAAGGGTATCCGACCAGCCATTAACGTCGGTCTTT
CCGTCTCCCGTGTCGGTTCCGCTGCTCAGCTCAAGGCCATGAAGCAAGTCGCTGGTTCCC
TCAAGCTCTTCTTGGCCCAGTACCGTGAAGTCGCTGCCTTCGCCCAGTTCGGTTCTGATC
TCGACGCCTCCACCAAGCAGACCCTCAACCGTGGTCTCCGTCTCACCGAGCTTCTCAAGC
AGAAGCAGTACCAACCCATGGCCGTCAACGAGATGGTTCCACTCATCTTCGCTGGTGTCA
ACGGTCTCCTCGACAACATCCCTGTCGAGAAGATCCTCGCCTGGGAGGCTGACTTCCTCG
CCCACCTCCGCTCCAACGAACCCGAGATTCTCGCCAAGATCGACAAGGAGGGCCAGATCA
GCAAGGACCTCGAGGCCCAGATCCGTGACTGCATTGTCGCCTTCAACAAGAGCTTCTCTT
AGAGTTAACCTGTACAACAAGACAAACAAACCGTCCATGTGTGCGATATGATGTGTGTGG
GCATGCATATGGCATTTGGTCACCCCTCAGATTCCCTTTCCGTTTTCCCTGACTCTATGT
ATAGAAAGATAGCTTGTGTAAAATCTCGAGATCAGAAAACACTTATCCCGCTCTAGTCAG
AAATTCCATTTGTAATTTTGCCGCTGTTCATTTGGTTTCCCTGTTATCCTGTATTTCCTT
TTGTCTTTCCTGTACATTTTCTCCCAAGCCTGCTTGTACTATCAAATGTCAATGATATAT
ACACCGGGATTGATTGATGTCGCTCATGGCTATCGCGGCAAAGAGGACCATTCTCCCTCT
ACCGATAAATAAACATACCACCCCCGTCCAATAATATCTACTAAATCTATATTTATCTCA
CAGGGCATATAAGAGTCATCGTCATTTTACTATGCAAGTCGCTAAGTATAAATTAAAGAG
AAAAAAAA
>Locus_21_Transcript_7/8_Confidence_0.632_Length_1970
ACTTCTCTTCCTCTCTCTCTCTCTTTTCTTCCGCTTCTCCTTCTTCTGCCTCAACCGCTT
CAGCCATTGCGCGCCCTCTCGCACGTCTTCCCCATCTCTACTCCTTCGTCTCCCCGTCCA
CAATGTTCAGAAGTGCTCTACGGCAGTCGAGCCGCTCCGTGACGGCCGTCTCTGTCTCTG
GCAGAGTCTCCGCTGTCCGAGCCGGTACTCCCAGCCCCTTGGCCGCTGTGTCCAAGCAAG
TCAGATCCTACGCCGCTGAGGCCAAGCCAGCTCCCACTGAGGTCTCCTCCATCCTCGAGC
AGAGAATTCGTGGTGTCCAGGAGGAGGCTGGTCTCGCCGAGACTGGTCGTGTCCTTTCCG
TCGGCGATGGTATCGCCCGTGTCCATGGTATGCACAACGTCCAGGCCGAGGAGCTTGTCG
AGTTCGCTTCTGGTGTCAAGGGAATGTGCATGAACTTGGAAGCTGGACAGGTCGGTGTCG
TGCTTTTCGGTTCCGACCGTCTCGTCAAGGAGGGTGAGACCGTCAAGCGTACCGGAGAGA
TTGTTGATGTCCCAGTTGGTCCTGAGCTTTTGGGCCGTGTTGTTGATGCCCTGTAAACCC
AATTGATGGAAAGGGCCCCATCAAGTCTGCTGAGAAGCGCCGTGCCCAGGTCAAGGCCCC
TGGTATCTTGCCCCGAAAGTCCGTCAACCAGCCCGTCCAGACTGGTATGAAGTGTGTCGA
CTCCATGGTGCCAATTGGTCGTGGCCAGCGTGAGTTGATCATTGGTGATCGTCAGACTGG
AAAGACTGCCGTCGCTCTTGACACCATGCTCAACCAGAAGCGATGGAACTCCTCCAACGA
CGAGACCAAGAAGCTCTACTGTGTCTACGTTGCCGTTGGCCAGAAGCGATCCACCGTCGC
TCAGCTCGTCAAGACCCTTGAGGAGAACGACGCCATGAAGTACTCCATTGTCGTTGCTGC
TACTGCCTCTGAGGCCGCTCCTCTGCAGTACATTGCTCCTTTCACCGGTTGTGCCATGGG
TGAGTGGTTCCGTGACAACGGCCGCCACGCTCTCATCATCTACGACGATCTCTCCAAGCA
GGCCGTTGCCTACCGTCAGATGTCCCTTTTGCTTCGTCGTCCCCCAGGTCGTGAGGCTTA
CCCCGGAGACGTCTTCTACCTCCACTCTCGTCTTCTCGAGCGTGCTGCCAAGCTGAACGA
CACCCACAAGGGTGGCTCTCTCACTGCCCTTCCTGTCATCGAGACCCAGGGTGGTGATGT
GTCCGCTTATATCCCAACCAACGTCATTTCCATCACTGACGGCCAGATCTTCTTGGAGTC
CGAACTTTTCTACAAGGGTATCCGACCAGCCATTAACGTCGGTCTTTCCGTCTCCCGTGT
CGGTTCCGCTGCTCAGCTCAAGGCCATGAAGCAAGTCGCTGGTTCCCTCAAGCTCTTCTT
GGCCCAGTACCGTGAAGTCGCTGCCTTCGCCCAGTTCGGTTCTGATCTCGACGCCTCCAC
CAAGCAGACCCTCAACCGTGGTCTCCGTCTCACCGAGCTTCTCAAGCAGAAGCAGTACCA
ACCCATGGCCGTCAACGAGATGGTTCCCCTGATCTACGCTGGTGTCAACGGTCACCTTGA
CTCCGTTCCCGTCGACAAGATCCTGACCTGGGAGTCTGACTTCCTTAACCACCTCCGCAC
CAACGAGTCCGACCTCATTGCCACCATTGACAAGGAGGGTGCTCTCAGCAAGGACCTCGA
GGCCCGCCTCAAGGACGTCGTTGTGTCCTTCACCAAGAGCTTCACCTCCTAAGTTAGCCG
TGGCGTAATACCACGACTGGCTTTCGCTGTGGGGGCTCATTGAGGATTGACTTGCGTATA
CCAGATTTCAGAGTTGTTCTCTCTTGAAGCGGAGGGATGGATCGGCAGGTTGCGTTGAAG
CCGATGGAGCGACGAGATACAGGGACATCGCCAGTCGTACTACCACTTGT
>Locus_21_Transcript_8/8_Confidence_0.632_Length_2275
ACTTCTCTTCCTCTCTCTCTCTCTTTTCTTCCGCTTCTCCTTCTTCTGCCTCAACCGCTT
CAGCCATTGCGCGCCCTCTCGCACGTCTTCCCCATCTCTACTCCTTCGTCTCCCCGTCCA
CAATGTTCAGAAGTGCTCTACGGCAGTCGAGCCGCTCCGTGACGGCCGTCTCTGTCTCTG
GCAGAGTCTCCGCTGTCCGAGCCGGTACTCCCAGCCCCTTGGCCGCTGTGTCCAAGCAAG
TCAGATCCTACGCCGCTGAGGCCAAGCCAGCTCCCACTGAGGTCTCCTCCATCCTCGAGC
AGAGAATTCGTGGTGTCCAGGAGGAGGCTGGTCTCGCCGAGACTGGTCGTGTCCTTTCCG
TCGGCGATGGTATCGCCCGTGTCCATGGTATGCACAACGTCCAGGCCGAGGAGCTTGTCG
AGTTCGCTTCTGGTGTCAAGGGAATGTGCATGAACTTGGAAGCTGGACAGGTCGGTGTCG
TGCTTTTCGGTTCCGACCGTCTCGTCAAGGAGGGTGAGACCGTCAAGCGTACCGGAGAGA
TTGTTGATGTCCCAGTTGGTCCTGAGCTTTTGGGCCGTGTTGTTGATGCCCTGTAAACCC
AATTGATGGAAAGGGCCCCATCAAGTCTGCTGAGAAGCGCCGTGCCCAGGTCAAGGCCCC
TGGTATCTTGCCCCGAAAGTCCGTCAACCAGCCCGTCCAGACTGGTATGAAGTGTGTCGA
CTCCATGGTGCCAATTGGTCGTGGCCAGCGTGAGTTGATCATTGGTGATCGTCAGACTGG
AAAGACTGCCGTCGCTCTTGACACCATGCTCAACCAGAAGCGATGGAACTCCTCCAACGA
CGAGACCAAGAAGCTCTACTGTGTCTACGTTGCCGTTGGCCAGAAGCGATCCACCGTCGC
TCAGCTCGTCAAGACCCTTGAGGAGAACGACGCCATGAAGTACTCCATTGTCGTTGCTGC
TACTGCCTCTGAGGCCGCTCCTCTGCAGTACATTGCTCCTTTCACCGGTTGTGCCATGGG
TGAGTGGTTCCGTGACAACGGCCGCCACGCTCTCATCATCTACGACGATCTCTCCAAGCA
GGCCGTTGCCTACCGTCAGATGTCCCTTTTGCTTCGTCGTCCCCCAGGTCGTGAGGCTTA
CCCCGGAGACGTCTTCTACCTCCACTCTCGTCTTCTCGAGCGTGCTGCCAAGCTGAACGA
CACCCACAAGGGTGGCTCTCTCACTGCCCTTCCTGTCATCGAGACCCAGGGTGGTGATGT
GTCCGCTTATATCCCAACCAACGTCATTTCCATCACTGACGGCCAGATCTTCTTGGAGTC
CGAACTTTTCTACAAGGGTATCCGACCAGCCATTAACGTCGGTCTTTCCGTCTCCCGTGT
CGGTTCCGCTGCTCAGCTCAAGGCCATGAAGCAAGTCGCTGGTTCCCTCAAGCTCTTCTT
GGCCCAGTACCGTGAAGTCGCTGCCTTCGCCCAGTTCGGTTCTGATCTCGACGCCTCCAC
CAAGCAGACCCTCAACCGTGGTCTCCGTCTCACCGAGCTTCTCAAGCAGAAGCAGTACCA
ACCCATGGCCGTCAACGAGATGGTTCCACTCATCTTCGCTGGTGTCAACGGTCTCCTCGA
CAACATCCCTGTCGAGAAGATCCTCGCCTGGGAGGCTGACTTCCTCGCCCACCTCCGCTC
CAACGAACCCGAGATTCTCGCCAAGATCGACAAGGAGGGCCAGATCAGCAAGGACCTCGA
GGCCCAGATCCGTGACTGCATTGTCGCCTTCAACAAGAGCTTCTCTTAGAGTTAACCTGT
ACAACAAGACAAACAAACCGTCCATGTGTGCGATATGATGTGTGTGGGCATGCATATGGC
ATTTGGTCACCCCTCAGATTCCCTTTCCGTTTTCCCTGACTCTATGTATAGAAAGATAGC
TTGTGTAAAATCTCGAGATCAGAAAACACTTATCCCGCTCTAGTCAGAAATTCCATTTGT
AATTTTGCCGCTGTTCATTTGGTTTCCCTGTTATCCTGTATTTCCTTTTGTCTTTCCTGT
ACATTTTCTCCCAAGCCTGCTTGTACTATCAAATGTCAATGATATATACACCGGGATTGA
TTGATGTCGCTCATGGCTATCGCGGCAAAGAGGACCATTCTCCCTCTACCGATAAATAAA
CATACCACCCCCGTCCAATAATATCTACTAAATCTATATTTATCTCACAGGGCATATAAG
AGTCATCGTCATTTTACTATGCAAGTCGCTAAGTATAAATTAAAGAGAAAAAAAA
>Locus_22_Transcript_1/1_Confidence_1.000_Length_1149
GCCTGGCTTGATGCAAGACAATATCTCCCTATCGATCGAGTCAGCGCACAAGATGTTTAA
GACTTTCCTCAGGGAACCATGGCGCTCGCGGCATGTGTTGTGCAAGTCTATCAAGGCTCT
AGCCCCAGTACTCCGCCAACTGAAGAAGTCCCAATATATATTCGTCTTCCATCTACCCGT
ACCGTTAGTTCGCTATGTTGGCCATGGAGGCAATTATTCGTTTTTAAGGTCGATCCACGA
GCTAGCTGCAGGGAAAACCGGCGAATTTACAGTGCGAGATGCACAAGAAGCCATGGCAAG
CACTCTGGGGCCTAGCATTGAAGAGCTCAAGACCAAGACGGCGGAGGGAGAGGCATACTC
TGAATCTGTCCGCATTCGCGCTGAACAAGGGAACTTCAAGGACACAACGTCATACTACCG
CCATGGAGCAGTATCAGGCCCTTGGCATAAGTCTCTGGAAACCATCTCTGCCTTACATAG
CATCTGCCCTGATGAACGCCGGAGAACAAGCTGCGGAACAGGCGTGTTCGACCCTGCCCC
TGGGGCTCTAAAGGCAAACGCCACACTGCTATGGGGCATGCTAGACCCTGCGATCGATAG
TCATTTGGCCCTGGATGGAATAGCCGATCGACTTATCCAGGGAAGTCAGGTAATCGTGCT
GCCTCGATCCGGCCATTTCACGCCCATGGAAGTGGAGGGCCGAGGAGCCCTTGAAGAAAC
AGTGCTATGGGCCGTCGAGGGTGAGACAGGCGATGTTGGCCAAGCTGTCTTGTCTGTGTA
CCCTGAAGCGAGATTGGTCGCCCGTCAGTAACTCAATAATTGGTTAAACAGCTACTCCAT
AGCTAGGAAGAACAACTGCTGCGAAACTACACGAATTGTTGCATCTTCTTCCTCCTACCA
TGGGTTATGAGCATCTGTTCTTTTAGTTAGCCTGCAATATGCAGTTAAATGTTCAAAAAT
ATATGAGCGAGGCAGAAGGAAAGGATGGCCGGTGTTGTCGTTGGAGATTGCGATCTGAGC
GTTCTGATTCCGATTCCTGTACTTCCTTGCTTTTTCTCCAGGCGTTAGCATAATACCTGT
ACTCCATTTTGATAGTATATAGTTCTCATCGGAATGCATGTAACTATACCTAACAAAAAA
AAAAAAAAA
>Locus_23_Transcript_1/1_Confidence_1.000_Length_1208
CATCAACAACCGCCTGTTCAGCCTACTCCGTACCATTGACGATATTGATGCCGAAGCGAT
CCTCATTCAATGGTTTCCGACACCAATGAAATAAGAGACGCCACAAAAAATCAGGTAGTT
CAATCGAAGGACCTGATACGTTTCCTTTTAGCTCCGTATCTATTCGAGAACACAAGAGAC
TTGCAAGCTGATTGATGTCAGTTTAACACTAAGCAGCCACTCGACTTCTAGACGAACTTA
GCGCCAACCTTCGATCAGTTTCCCGTCGATCTGTGCGCTTCTGTGTTCTGATTCTGCAAT
TGGAATCCACTGATTTGCCCTTAAAATGCCACGAAAACTGGATAATCGACCTAGACTCGA
TCGTTTACAGGCAATGCTCTCTACATGCCAACTTCCAGAGCCAGACATCAGGCATCAAGC
AATGCGCCCCCTGTGATACCTCATTCTTTCTGTTTCTCCATTTAGTTACAACCTCTAGCG
TCCAGGTTCCGTCACAATATTGTGCTGGGATCAGCTTTACAAACGGCAACTGGAACCTAT
ACAAACTACGTCGGATACTTGCTTTTGAGTAGTGGCATTTCCTCTATAAATTGCGTGCAG
TCGTTCGATTAAACACTTGCGGGCTCTCAAACTTTAATATGTTCTGATTGACCCACACGG
TTCACCGCTGGATAAAAGCTAACGGAGTATGACCTCCGCGAGTCCCAGGGCACTTGGGGA
CAATCGATACAGTATTCGGGTAAACCCGAGCAAAGTCCTTGGGAAATCCAGAATGGAGCT
TTGGAATCATCACTGATTCCCAGAGGCGGAATAGCCGATCCCTCGTCGTGTGTTGCACGA
TAAACTCGCACGTTGGAAATGCGGTGATAAATATGGGACTATGGCACTGATCATTCCCAA
ACAATACTTCCGATTTACTCCCGTCTATGGACTAAATAACTAGGGGTGCGTGAACCACAA
TCACTTCGGATCCATTGGTCCTTGATAAGGACCAGAATACCAAAAACATGTACCTTATAT
GCTGTAAATATGGCACATATTTTAGGGGAAGTCTGCTAGACCCCCTCGGCTCACTGACTC
TGACCTCTTGTCATTGGAATAAGACACGGAATATCTTATTTCAAGCATTGCCTTTCGAAT
CAATGACGGCGTGGGTCAAGATTCTACTTTTCCCTCCTTCAAATGGCTTTGTGGCTCAGC
TATTTAAA
>Locus_24_Transcript_1/1_Confidence_1.000_Length_1014
TTTGCATCAACCGATAAGGCCGGTCGAGCTTTTAATCTTCCGAGAACTGCGAGGCCGGTC
TTTTGGATCTGTTTTGTCCAACAGTGCCAGCTCGCTGTTTATATTATTGTTTTCAGGGGT
AGGTTCGGGCTCCGGATAAAGGGCGGTTCAGGCCCAGCCAAACAGATGGAGCGCGAATAG
GGATTGTTTCCCCAGGAGATCAATGAAAAGACATAGACAAGTTCAGATGAGCCACACTCA
TGATATGTACGGAGTATGTATGAACGACCTGTCGGCGGAGACGATCCCAAGTGAAATCAG
GTCGCATCTGACAGCGAGCTGAAAATTCTTGAAATCTCAAACGTTTCTTTTTCGTCGATC
TCGACTTGTCGCTTTCTTAGTAACTAGCTGGCTCTCGGGATGTCACGTGGAGCCGTTTCT
TGGAAGTTTTCTCTTGGTCTTTTTCATAGATGTCGCGGAGGACGGATGGCCAGTCGACAG
TATTGTTATTTGATAAAAGGGCTTCAAGGAATGGAAGAGGCAGTCAATATACGAACGACA
CCCTTATGGCCGTGTTCTACTTTCAAGCCGGAGATGGGTTCTGGAAGAGCTAACTAGGAC
CAGGAATTGGCAAATATTTGTCCTAACTATGCTCCGAATGTCTATGGAGGTAACTCGAGA
ACCTCTTCTATGTTGGCCCTGCAAGCAGATCTCTGCTGAAGTGTCCCATTGTATAAGTAC
ACCGAAAACACAGGTAGAGGGCTGCTGTCTTTCTCAAGTCTGCGTTTAGTGCTATTCTAT
GCCAGCGTGGGTTTGATATAGCTTTATCACTGGAACTGCTAAACTCATTATTTACGATCT
CCATATTCAATGCTGCTGAGCAGAGATCTCTTAGCATCCGTTTAAGAATGCAGTCAGTAA
TGCTGAAATCAGAGAGTCCATTTTGTTTCGTTTGCTTCTTTATCGGCAGACGTCTTCTAT
GCTGCCTGCTTTTATCAAGTTCCTGTATCTTTTCACTGCTTGGACGGCCCTATC
>Locus_25_Transcript_1/2_Confidence_0.909_Length_2925
CCCCCATGGAGGATCCAGCAGCACTTCCTCCTCCTCCTCCTAAGTTTGGAATTGGCGGTG
GTGGTAGAGGACTAGCTAGTCGACCAATAGGTAAACCAAGTGCACCTGTGCAGGAGCAAC
CGATTGCTCAGATCGCCACCGGCTTATCTGCTATTGAAAGAGCTGAGCTGGAGGAGCTTC
GGGCGGAAAACGCGAGGCTATCTAAAATGACCGAAGAGCTACGAGCAGAGCGGTCAAGAT
TATCATCTGAAGTTCATGAACTTCAAAATCAAAACGCTCAGCTGATAGAAGACCATACCC
GAGATGTGCTAAGCATCAAGGCTAAGGAGACTCAACTAGTTCGAGCACGAGGAGATGCAG
AAACTGCAGAACAAAGTGTTCAAAAGCAACAGCGAGAGATTGAGAGACTGAAACGGGAGC
TTTCGCGGGCTATGAGAGCCGGAGCAACCAGTCCTCCGATGACACTACCTGATATGAGCC
TCAACATGGGTATCAGTGATAGCGGAGGCATCTACCAAGATGATATGCATCGTATTAACG
GGACACCCTCTCGTGCAAGCCTTCATATGGGATCTCGATTCGAAAGCGCACGGCCAAGAA
GCTTTGTTTCATCAAGTCCAAGCGAGGAAAAGGAAAACACTGGCATGGTTTCTCCTGCTT
TAAGCACTGGATTCTCAGGCCGTAGAAAGTTTAGCCCTCCCGCTGGATCCGCATACTCTT
CCGGCAGGGGTAGCCCGGCAAGAACTTCGAGGACCCCTACGGGTGATGCGCCCGCTTCAA
TTGAACCGTCAGAAAACTGGAAAAGAGCTGCGGAAGTGACAAGCCAATTGAAAGCTAGAA
TAGAGCAGATGAAGGTAGGCTTGATTGCATTATATAGTTCTCTTACCTATCCATACAGCA
ACTGACTCAAAATTTCAGGCAAGACAAGGCTTGTCAAGGCCTCCTACTTCGCATTAACAT
TAGTCTATCCGCCAATTTGGCTCCAATATAGACTCTCACTCTTCCCTAAAACGCTCCGTT
CTCCAGCTTATTTTACGAAATACCCATTCAGTTTGATCGTTATTTAATTCCTCGATATAT
TCTCTGCATGGTCTTCTTTTCACCCCTTCTTTTCTTGATTCTCAATGCGTATATGATGAG
GGTATAGGCAAAAACAATGGGGAAACAAACGGGCCATGGGTTGATTGTTATTATTAATAT
TCTTCTCTCTCCCTTTTTCTATCGCTTCCATTCCTCTTACGTTTTTTTATCTACGGCTTC
AACACTTGTAGTTCCTCGAAAGGCAGCATAGGCTAGCCGGCGGCAACTTGATAAGAGGCC
AGGTTTGCATTTTACTCACCCAGGAGATAGAATGTGACGCACCCATGAGGACACTAGGAT
ATAGAGCATTGTACACCATGATTGCATCAGTAGAAAAAGGGTTTATGATTACTACGACTA
GCTTATACGCATGCATACACTTGTCTTCATAAAACCGTTCACCTCATTTCATTAACATGG
GTATATGTAAGATGCAAAATAATAATATAAAAACAGGAGGTAGGTAGGTAGGTGGGTCTC
GGTAACAGAGTCAAGCCATTGGAGGGCGAGAAATGCGTCTCATTTCTAAAACTAGGGAGA
GGCAACAAGAGCTTTCTTGTGTTCCCCGGGAGGATCAAAAATGACTCGCTTCCGCAAGAA
GAAATAAAAAGGAGAACTTTTTGAATGCCATTCCCGTACCTATGAACTCCATGACCTGAC
TCAGCGTGACATGATGAAAGAGCTAAGGGTCGTTAGATAGCTTAAATCTTGATGGCGTTC
TCAATGGCCTTGCGCTTCTTCTCCATGGCAGCCTGGGCCTTAGCACCCATGATACCACCA
CCCCAGTGGCGCTTGGCCTCCTCGTACTTGTCGCTGTATCCCTCCTTGATGGCAGAGACG
AGCTTAGCAAACTCAGCCTTGTCTTCACCACGAACTTCAGTGATGGCCAAGACAGCGGCA
GTCTAGAGAAGTTGTTAGTAGCCGTTGATAAGCAATGGCACATTATCTTCAGCATAGGCT
TACCTTCTTGTGGACAACGGTTCCAAGACGAGCCTTGCCCTTGATGATGGCGTATGGGAC
ACCCATCTTGCGGCAGAGAGCAGGAAGGAAGATGACAAGCTCAATTGGGTCAACATCGTT
GGGGATGAGGACCAAAGAGGCCTTCTTGTTCTCAATCAATCCAACAACGTGGTTAAGACC
GTACTTGACGGCATATGGCTTCTTGCTAACATCCTCCTTCTTCTGACCGGCCTCGATAGC
GGTGGCCTCCTTGTGGAGACGCTCCTTCTTCTCAGCCTTGGACTCAGGGCGGTACTTGTT
CAAGAACTTGAAGGTCTGGGCAGCGGTGTTGCGGTCGAGGGTGTTCTGGAACTGGGCAAT
CGCTGGTGGAACCTTCAAGCGGAGGTTGAGAACCTTGCGCTGGCGTTGAAGGCGGACGTA
GGCGGGCCATTTCACCATACGGCTAAGGTTGCGGGCTGGCTGGATGTCCTGACCGATGCC
AAAGTTGCGTGGGCGCTTCTCGATGAGAGGGTTCTTTGGGGCCTTCTTAGAGCCAGCCTT
TCCCTGTGGGAAGGGGGCGGCAGCAACTTTCTTTCCACTCTTTGGAGGCTATCATTGAGA
AAAGAGGACATTAGCGAAATGCATTCACTAAGCATCGCATCTTCTTTGATCTCTAAAGAG
GATAACGGTCATTGCATTGCTGCAATTCCCGTCACCTCAAGCCAAGTCAACGCCTCCTGG
GCTGGCTCTTGGAGAGTCGCAGCACGGTGTGACGGAATTAGACCTGTCGACAGGACACTC
CCATCTCGAGTTTTGCTCTCAACAGGGTATACGGAGGTCGAGAAGAGGATCTGAGGATTC
ACGTAGGATGCTGTATTCTTACCATGTTGTCAGGTCAAGGAGTAC
>Locus_25_Transcript_2/2_Confidence_0.909_Length_2864
CCCCCATGGAGGATCCAGCAGCACTTCCTCCTCCTCCTCCTAAGTTTGGAATTGGCGGTG
GTGGTAGAGGACTAGCTAGTCGACCAATAGGTAAACCAAGTGCACCTGTGCAGGAGCAAC
CGATTGCTCAGATCGCCACCGGCTTATCTGCTATTGAAAGAGCTGAGCTGGAGGAGCTTC
GGGCGGAAAACGCGAGGCTATCTAAAATGACCGAAGAGCTACGAGCAGAGCGGTCAAGAT
TATCATCTGAAGTTCATGAACTTCAAAATCAAAACGCTCAGCTGATAGAAGACCATACCC
GAGATGTGCTAAGCATCAAGGCTAAGGAGACTCAACTAGTTCGAGCACGAGGAGATGCAG
AAACTGCAGAACAAAGTGTTCAAAAGCAACAGCGAGAGATTGAGAGACTGAAACGGGAGC
TTTCGCGGGCTATGAGAGCCGGAGCAACCAGTCCTCCGATGACACTACCTGATATGAGCC
TCAACATGGGTATCAGTGATAGCGGAGGCATCTACCAAGATGATATGCATCGTATTAACG
GGACACCCTCTCGTGCAAGCCTTCATATGGGATCTCGATTCGAAAGCGCACGGCCAAGAA
GCTTTGTTTCATCAAGTCCAAGCGAGGAAAAGGAAAACACTGGCATGGTTTCTCCTGCTT
TAAGCACTGGATTCTCAGGCCGTAGAAAGTTTAGCCCTCCCGCTGGATCCGCATACTCTT
CCGGCAGGGGTAGCCCGGCAAGAACTTCGAGGACCCCTACGGGTGATGCGCCCGCTTCAA
TTGAACCGTCAGAAAACTGGAAAAGAGCTGCGGAAGTGACAAGCCAATTGAAAGCTAGAA
TAGAGCAGATGAAGGTAGGCTTGATTGCATTATATAGTTCTCTTACCTATCCATACAGCA
ACTGACTCAAAATTTCAGGCAAGACAAGGCTTGTCAAGGCCTCCTACTTCGCATTAACAT
TAGTCTATCCGCCAATTTGGCTCCAATATAGACTCTCACTCTTCCCTAAAACGCTCCGTT
CTCCAGCTTATTTTACGAAATACCCATTCAGTTTGATCGTTATTTAATTCCTCGATATAT
TCTCTGCATGGTCTTCTTTTCACCCCTTCTTTTCTTGATTCTCAATGCGTATATGATGAG
GGTATAGGCAAAAACAATGGGGAAACAAACGGGCCATGGGTTGATTGTTATTATTAATAT
TCTTCTCTCTCCCTTTTTCTATCGCTTCCATTCCTCTTACGTTTTTTTATCTACGGCTTC
AACACTTGTAGTTCCTCGAAAGGCAGCATAGGCTAGCCGGCGGCAACTTGATAAGAGGCC
AGGTTTGCATTTTACTCACCCAGGAGATAGAATGTGACGCACCCATGAGGACACTAGGAT
ATAGAGCATTGTACACCATGATTGCATCAGTAGAAAAAGGGTTTATGATTACTACGACTA
GCTTATACGCATGCATACACTTGTCTTCATAAAACCGTTCACCTCATTTCATTAACATGG
GTATATGTAAGATGCAAAATAATAATATAAAAACAGGAGGTAGGTAGGTAGGTGGGTCTC
GGTAACAGAGTCAAGCCATTGGAGGGCGAGAAATGCGTCTCATTTCTAAAACTAGGGAGA
GGCAACAAGAGCTTTCTTGTGTTCCCCGGGAGGATCAAAAATGACTCGCTTCCGCAAGAA
GAAATAAAAAGGAGAACTTTTTGAATGCCATTCCCGTACCTATGAACTCCATGACCTGAC
TCAGCGTGACATGATGAAAGAGCTAAGGGTCGTTAGATAGCTTAAATCTTGATGGCGTTC
TCAATGGCCTTGCGCTTCTTCTCCATGGCAGCCTGGGCCTTAGCACCCATGATACCACCA
CCCCAGTGGCGCTTGGCCTCCTCGTACTTGTCGCTGTATCCCTCCTTGATGGCAGAGACG
AGCTTAGCAAACTCAGCCTTGTCTTCACCACGAACTTCAGTGATGGCCAAGACAGCGGCA
GTCTTCTTGTGGACAACGGTTCCAAGACGAGCCTTGCCCTTGATGATGGCGTATGGGACA
CCCATCTTGCGGCAGAGAGCAGGAAGGAAGATGACAAGCTCAATTGGGTCAACATCGTTG
GGGATGAGGACCAAAGAGGCCTTCTTGTTCTCAATCAATCCAACAACGTGGTTAAGACCG
TACTTGACGGCATATGGCTTCTTGCTAACATCCTCCTTCTTCTGACCGGCCTCGATAGCG
GTGGCCTCCTTGTGGAGACGCTCCTTCTTCTCAGCCTTGGACTCAGGGCGGTACTTGTTC
AAGAACTTGAAGGTCTGGGCAGCGGTGTTGCGGTCGAGGGTGTTCTGGAACTGGGCAATC
GCTGGTGGAACCTTCAAGCGGAGGTTGAGAACCTTGCGCTGGCGTTGAAGGCGGACGTAG
GCGGGCCATTTCACCATACGGCTAAGGTTGCGGGCTGGCTGGATGTCCTGACCGATGCCA
AAGTTGCGTGGGCGCTTCTCGATGAGAGGGTTCTTTGGGGCCTTCTTAGAGCCAGCCTTT
CCCTGTGGGAAGGGGGCGGCAGCAACTTTCTTTCCACTCTTTGGAGGCTATCATTGAGAA
AAGAGGACATTAGCGAAATGCATTCACTAAGCATCGCATCTTCTTTGATCTCTAAAGAGG
ATAACGGTCATTGCATTGCTGCAATTCCCGTCACCTCAAGCCAAGTCAACGCCTCCTGGG
CTGGCTCTTGGAGAGTCGCAGCACGGTGTGACGGAATTAGACCTGTCGACAGGACACTCC
CATCTCGAGTTTTGCTCTCAACAGGGTATACGGAGGTCGAGAAGAGGATCTGAGGATTCA
CGTAGGATGCTGTATTCTTACCATGTTGTCAGGTCAAGGAGTAC
>Locus_26_Transcript_1/8_Confidence_0.696_Length_4293
TTTTTTTTTTTTTTTTTTTTTTTTTCATATTATAAATATGTGAATTAATGTAAAGACGGG
TAAGAGGCTGGCTATAATAAATACAGTGTCATAGAAAGCACCAAGGAAACAAAAGTACAC
AACATCAAATTGGAATACAGAACAGACGAAAGAAAAAGTTGGAATGCGCCAGACTCATCA
ATTTCCCATAACCATCATAAATAGCGCAGGAGTCGTAAAGTCGCATGCATCATTAAAAGG
GCAAGGCATATTGTTCCTCATTTCTCATTCACGCGATGTTGATCTTCTTGACAGTTGGTG
GAGCTGCCTTGGGCACGTTGACGGAGAGGATGCCATCCTTCAAGCTAGCACTGACTGCAT
CCTGGTCGACTCGGGATGGGAACTTGAAGACGCGATTGAACTCGCCAACGGAGCGTTCGG
TCATCCAGTACTTGAAGGAAAGGAGCATCGGCTTTCTTCACCGAGTTGTTGCTAGCCTTG
GTGACTTTTGTTTGTTCCTAGCGGGAGAGGCTAGGGTCGAGTAAGTCAGTGGCTGGCTCC
TCTATCTTCTAACTAGTGGCTTGGTGGGTAGTTGCGTCTGGAAGACTCTGCCTCGTCTTC
GATAGCTGCAGGAGTTGGAGCCTCTTCGATAGCGTTGTTGTTCATGTTTGGTAGAAGTGT
ACTCGCGCTTGGTTTTGCCGTCGTAACGACGAGTGTTTGAGGATCGGTGAATTCGATCTC
GATATCCTTCTGGCTGACACCGGGAATTTCTCCGTCAAGATGGTACCCGTCCTTGCACTC
CCTCACATCGAACTTTGGAGCAAAGGAGCGAGCGATGTTTGTCTCAGATGCACAAGCGCG
GTGGGCATCATAGTCGTCAAGAAGACGGAAAAGGGGGTGAATTCACCACCAGAGAGACGT
GGGAAGAAGGCCATTTTGTTGTCGTAATAGTTTGATGGAAAGGTGTTGATAATGTTTCTT
GAAGATGGAATCTTGTTGACTTTGTAAAGTGTAGTCTTTGGAGTTCGAATGTTCCTCAGA
GTGGATTGAAGGCTGTTGTTCCTTGTAATTAGTCTATTAGAGAAGTTGAGTTGTTGTGAT
TGTCTGTGATGAGAAATGAAAATCGATTCTCATCGACAAGTTGGTTGTTTATATAGACCG
AAGCCATTGTCCTAGAAGCTACGCGATTCTTGTAGATTGCCTTCACATTAACAATCATCT
CCAAGCTGCTTCGTGATACTCGAGGCTCCTCGATGCTGCCTGAACCTTCGAGTTTCTTCT
CGATTTCGTCAGCTTCTTCGCCAAGGTTCGCCGAGTTTCCAGAAGCTTCGTGCACGTTCC
ATCAAATAAAAGTTTATCGGATAAGCTTGTTTCCGAATAAGATCACGTGATATATAAATA
TTTCGATCAAGGTGATTGGAGATGCGGATGGAATCCAGCAGGCGATATGTAAGTGCCATG
GACCATAGCTTCGATATTCCTTGAAAGGCCGTCTTCCTTGTTGAAAAGGGTATCACCGTG
TAACATTTCGGATGGCTGGCGAAGAATACATCTCCACCTGGCGGTGACCTTTCCTCAGCA
GAAACTCAATGGCGGCAAAATCCTTTTTGCTTATGGCTTGATTTTTCCGGAATTCATCCC
TACTTTTCCGTTAGCTTGCTGAACAATGAGGTTGGGTATTCGATGTCTCATGGGCGCAAA
TCAACGCGGTTGTGGATGAAGTCGTCTGGAGTACCCGTGGTTCTCTCGAATAGTCACGGA
AAGCGCATACCTGGCCAATTGTTTGAAGTTACTCTGGGAATTCTGTTATGCCATGAGTTA
ACCGTTGAATTTTGATGACCGTGGAACAAAATAAACAGCACTTACAATAGGCTTTTTGCG
AATTTCTCTGAAGCACTGGCGGTACAAGCTCAGGACCTCTCGTTGTAGCCCTGAGAATCG
TATTTGCCCCATACTTAAGAACCAACCTTTCCTCTTGCTTCCTTCTGGATCTCCTAGCCA
ATATTGAAATCTGTTTGCACACGTCAATGAACTGCGCCAGGCACCTGCAGATCGGGCCAG
TTGATTTTCAGCTCGGGAGTACAATTTTCCTAACTAGCCCAGAACAGGTGCTGGTGGAGA
TTAGTAATCCAAGCTGTCCGGCAATTCGGCTGAATCGCCATGACATGGAAGGTTGCTGGT
AGCTTTACTCCATGTAACTGAAGGCGAGATATCAATTAGAGACCCAATATAAAGAGGAAA
ATATGCCTGCATTCTCCGTAAGAAAGCCTATCATTTTATAGTGGGATGGTATAGAACTAA
TTCTGTCACATCAGCGCCTTGTTCGTTTCCTGGCCAAAGACGGTTTGGTCTATCATGGAG
ATGCCATTCTTCCTTCCGGTGTTAGTGACCTTGCCAAAGCTACCAAAGCCAGAGTCATCA
AGGGAGAGATCTTCGGCAATCACCAGGTCACAGATCAAGTCCAGGAAGTGAAGAAGCTGC
TCTGTCCACTGGCTCGGAAAGATATCAAGACCATCCGATGCCTGGGCTTGAACTATGCTG
AACATGCAAAAGAATCGAACATGCCTCTACCCAAGTACCCAATCCTTTTCTTCAAGCCTG
TCACAGCAGCTAGTGGGCCGACAGACGACATACCCGTCCCCCCAATGGCTCAGGAATGCG
AAGGGTTGGACTATGAATGTGAGTTGGTGATCGTCATCGGGAAAGAGGCTCGTGATGTAC
CGAAGTCGAAGGCACTTGAGTATGTGCTAGGTTATTCAGTGGGCAACGATGTGTCCCACC
GAGAATGGCAGATAAAACGTGGTGGAAGCCAATGGGGTATAGGCAAGGGTTTTGATGGAT
GGGCTCCCTTTGGTCCTGGAATCGTGACATCAAAGATAATTCCAGACCCGAACACCCTGC
AGATATCAACGAAGGTGAATGGTAAAGCCGTGCAAAATTCGAATACAAAGGATATGATAT
TTGGCGTAGCGGAGACGGTTGCTTTCCTATCTCAGGGAACTACACTATTACCTGGTGATA
TTATATTTACCGGAACCCCCAGGGGGTTGGAATGGGTCGAAAACCTCAGGTTTGGCTAAA
AGATGGGGACAGAGTGGAAGTATCACTTGAAAATGTTGGAACATGCAGCAACAAGGTTGC
CCATGTTAATGGCTCCTCTAAATTATAGTTAAACCATGCAGTTGGAAGTATCAATATGGG
GTGTCATTACGATTTAATTCATGGATATAATTGCAATATCTATCTCAGGGTTGAGAAACA
CTAAGCGGTACCAAATTGAAATCGAAATTAGTTGACTTGGGTGCCATAGCCTCTGATCCT
GTCAGCAAAAGCCCAGCTCTGGTTCTCCAGAGCTTCGTTTTCCTTGAGCTCCACACCGTC
CTTGGTAACAACCGCAATAGAATATCTGTCCGAGCTTCTAGCATCTCTGTAGAAAAGCAC
CCTCATGCACTGCTTCATAGCATCAACTGCCCGCTCCTTGGTGATATTATCTATCCCATC
TTCCTCTGGGAACAATCGACGTAGAATGGGCACAGCCAAGTGGGCTCCGAACCCTGTAGC
AAGGGCTGGTGCGGAGTAAGTTGTTCCTAGCAAGTCTGCGGAGCTGAGGAATGGCTTGCC
CTCATCGTCGAGTCCGGCAACAAGAATATGGTTCCAGAGAGGGTCAAACTTGGATCGTCG
CTGGTAAAGCAGTTTGGACAGATATGTATGGAGATTTTTGGCGTTGAGAGAATGCTCTCC
GTATGTAGAATAGTTTTCTTGTATGTCTAGGGAGTTCAAGACGCGGTCGATATACTGCAT
ATCAGAGACGTCACCACCAAATCCAACCACGGAAGAGTTGTCGAAGGCCCGGAGACGCTT
CAGGTCGGTAAATCTGGCAAGTGAGCCATAGGAGCCTGGCACATTTATATTAGTAAAGTT
AAGTACCGCGACATGCTACATACTGTGGATAGCTCACCCAAGTTGTCCGACGCTATGACG
ACGCCGTCCTTGAACTTGACGGCAATAACGGAGGTTCCTGTCACGATTGGGCGCTGGGTA
TGGGTTATTGGACCGGACGTCTGGAGATATGAGTGATCATAGGCCCCGTACACATCGTCT
CGCGGCCGACCCCAGACTTCTGGAAAGTGGTTCATGATGGATAGTTGGGTCAAGACTTCG
TAACAAAAAGGGAGACAAATGAATACGGAGCCGAGTAACTGCGGAAAGAGTTAAGGATGG
AACCGCTATAGTTGGGTCAAGTCGAGGCTTGTTGCTGGATGTTGTCTGTTGTTGATGCAG
CTTGGAGGTTTTTGGTGAGCTTGCGACTAAGGG
>Locus_26_Transcript_2/8_Confidence_0.522_Length_3039
TTTTTTTTTTTTTTTTTTTTTTTTTCATATTATAAATATGTGAATTAATGTAAAGACGGG
TAAGAGGCTGGCTATAATAAATACAGTGTCATAGAAAGCACCAAGGAAACAAAAGTACAC
AACATCAAATTGGAATACAGAACAGCGAAAGAAAAAGTTGGAATGCGCCAGACTCATCAA
TTTCCCATAACCATCATAAATAGCGCAGGAGTCGTAAAGTCGCATGCATCATTAAAAGGG
CAAGGCATATTGTTCCTCATTTCTCATTCACGCGATGTTGATCTTCTTGACAGTTGGTGG
AGCTGCCTTGGGCACGTTGACGGAGAGGATGCCATCCTTCAAGCTAGCACTGACTGCATC
CTGGTCGACTCGGGATGGGAACTTGAAGACGCGATTGAACTCGCCAACGGAGCGTTCGGT
CATCCAGTACTTGAAGGAAAGGAGCATCGGCTTTCTTCACCGAGTTGTTGCTAGCCTTGG
TGACTTTTGTTTGTTCCTAGCGGGAGAGGCTAGGGTCGAGTAAGTCAGTGGCTGGCTCCT
CTATCTTCTAACTAGTGGCTTGGTGGGTAGTTGCGTCTGGAAGACTCTGCCTCGTCTTCG
ATAGCTGCAGGAGTTGGAGCCTCTTCGATAGCGTTGTTGTTCATGTTTGGTAGAAGTGTA
CTCGCGCTTGGTTTTGCCGTCGTAACGACGAGTGTTTGAGGATCGGTGAATTCGATCTCG
ATATCCTTCTGGCTGACACCGGGAATTTCTCCGTCAAGATGGTACCCGTCCTTGCACTCC
CTCACATCGAACTTTGGAGCAAAGGAGCGAGCGATGTTTGTCTCAGATGCACAAGCGCGG
TGGGCATCATAGTCGTCAAGAAGACGGAAAAGGGGGTGAATTCACCACCAGAGAGACGTG
GGAAGAAGGCCATTTTGTTGTCGTAATAGTTTGATGGAAAGGTGTTGATAATGTTTCTTG
AAGATGGAATCTTGTTGACTTTGTAAAGTGTAGTCTTTGGAGTTCGAATGTTCCTCAGAG
TGGATTGAAGGCTGTTGTTCCTTGTAATTAGTCTATTAGAGAAGTTGAGTTGTTGTGATT
GTCTGTGATGAGAAATGAAAATCGATTCTCATCGACAAGTTGGTTGTTTATATAGACCGA
AGCCATTGTCCTAGAAGCTACGCGATTCTTGTAGATTGCCTTCACATTAACAATCATCTC
CAAGCTGCTTCGTGATACTCGAGGCTCCTCGATGCTGCCTGAACCTTCGAGTTTCTTCTC
GATTTCGTCAGCTTCTTCGCCAAGGTTCGCCGAGTTTCCAGAAGCTTCGTGCACGTTCCA
TCAAATAAAAGTTTATCGGATAAGCTTGTTTCCGAATAAGATCACGTGATATATAAATAT
TTCGATCAAGGTGATTGGAGATGCGGATGGAATCCAGCAGGCGATATGTAAGTGCCATGG
ACCATAGCTTCGATATTCCTTGAAAGGCCGTCTTCCTTGTTGAAAAGGGTATCACCGTGT
AACATTTCGGATGGCTGGCGAAGAATACATCTCCACCTGGCGGTGACCTTTCCTCAGCAG
AAACTCAATGGCGGCAAAATCCTTTTTGCTTATGGCTTGATTTTTCCGGAATTCATCCCT
ACTTTTCCGTTAGCTTGCTGAACAATGAGGTTGGGTATTCGATGTCTCATGGGCGCAAAT
CAACGCGGTTGTGGATGAAGTCGTCTGGAGTACCCGTGGTTCTCTCGAATAGTCACGGAA
AGCGCATACCTGGCCAATTGTTTGAAGTTACTCTGGGAATTCTGTTATGCCATGAGTTAA
CCGTTGAATTTTGATGACCGTGGAACAAAATAAACAGCACTTACAATAGGCTTTTTGCGA
ATTTCTCTGAAGCACTGGCGGTACAAGCTCAGGACCTCTCGTTGTAGCCCTGAGAATCGT
ATTTGCCCCATACTTAAGAACCAACCTTTCCTCTTGCTTCCTTCTGGATCTCCTAGCCAA
TATTGAAATCTGTTTGCACACGTCAATGAACTGCGCCAGGCACCTGCAGATCGGGCCAGT
TGATTTTCAGCTCGGGAGTACAATTTTCCTAACTAGCCCAGAACAGGTGCTGGTGGAGAT
TAGTAATCCAAGCTGTCCGGCAATTCGGCTGAATCGCCATGACATGGAAGGTTGCTGGTA
GCTTTACTCCATGTAACTGAAGGCGAGATATCAATTAGAGACCCAATATAAAGAGGAAAA
TATGCCTGCATTCTCCGTAAGAAAGCCTATCATTTTATAGTGGGATGGTATAGAACTAAT
TCTGTCACATCAGCGCCTTGTTCGTTTCCTGGCCAAAGACGGTTTGGTCTATCATGGAGA
TGCCATTCTTCCTTCCGGTGTTAGTGACCTTGCCAAAGCTACCAAAGCCAGAGTCATCAA
GGGAGAGATCTTCGGCAATCACCAGGTCACAGATCAAGTCCAGGAAGTGAAGAAGCTGCT
CTGTCCACTGGCTCGGAAAGATATCAAGACCATCCGATGCCTGGGCTTGAACTATGCTGA
ACATGCAAAAGAATCGAACATGCCTCTACCCAAGTACCCAATCCTTTTCTTCAAGCCTGT
CACAGCAGCTAGTGGGCCGACAGACGACATACCCGTCCCCCCAATGGCTCAGGAATGCGA
AGGGTTGGACTATGAATGTGAGTTGGTGATCGTCATCGGGAAAGAGGCTCGTGATGTACC
GAAGTCGAAGGCACTTGAGTATGTGCTAGGTTATTCAGTGGGCAACGATGTGTCCCACCG
AGAATGGCAGATAAAACGTGGTGGAAGCCAATGGGGTATAGGCAAGGGTTTTGATGGATG
GGCTCCCTTTGGTCCTGGAATCGTGACATCAAAGATAATTCCAGACCCGAACACCCTGCA
GATATCAACGAAGGTGAATGGTAAAGCCGTGCAAAATTCGAATACAAAGGATATGATATT
TGGCGTAGCGGAGACGGTTGCTTTCCTATCTCAGGGAACTACACTATTACCTGGTGATAT
TATATTTACCGGAACCCCCCAGGGGGTTGGAATGGGTCG
>Locus_26_Transcript_3/8_Confidence_0.565_Length_3897
TTTTTTTTTTTTTTTTTTTTTTTTTCATATTATAAATATGTGAATTAATGTAAAGACGGG
TAAGAGGCTGGCTATAATAAATACAGTGTCATAGAAAGCACCAAGGAAACAAAAGTACAC
AACATCAAATTGGAATACAGAACAGCGAAAGAAAAAGTTGGAATGCGCCAGACTCATCAA
TTTCCCATAACCATCATAAATAGCGCAGGAGTCGTAAAGTCGCATGCATCATTAAAAGGG
CAAGGCATATTGTTCCTCATTTCTCATTCACGCGATGTTGATCTTCTTGACAGTTGGTGG
AGCTGCCTTGGGCACGTTGACGGAGAGGATGCCATCCTTCAAGCTAGCACTGACTGCATC
CTGGTCGACTCGGGATGGGAACTTGAAGACGCGATTGAACTCGCCAACGGAGCGTTCGGT
CATCCAGTACTTGAAGGAAAGGAGCATCGGCTTTCTTCACCGAGTTGTTGCTAGCCTTGG
TGACTTTTGTTTGTTCCTAGCGGGAGAGGCTAGGGTCGAGTAAGTCAGTGGCTGGCTCCT
CTATCTTCTAACTAGTGGCTTGGTGGGTAGTTGCGTCTGGAAGACTCTGCCTCGTCTTCG
ATAGCTGCAGGAGTTGGAGCCTCTTCGATAGCGTTGTTGTTCATGTTTGGTAGAAGTGTA
CTCGCGCTTGGTTTTGCCGTCGTAACGACGAGTGTTTGAGGATCGGTGAATTCGATCTCG
ATATCCTTCTGGCTGACACCGGGAATTTCTCCGTCAAGATGGTACCCGTCCTTGCACTCC
CTCACATCGAACTTTGGAGCAAAGGAGCGAGCGATGTTTGTCTCAGATGCACAAGCGCGG
TGGGCATCATAGTCGTCAAGAAGACGGAAAAGGGGGTGAATTCACCACCAGAGAGACGTG
GGAAGAAGGCCATTTTGTTGTCGTAATAGTTTGATGGAAAGGTGTTGATAATGTTTCTTG
AAGATGGAATCTTGTTGACTTTGTAAAGTGTAGTCTTTGGAGTTCGAATGTTCCTCAGAG
TGGATTGAAGGCTGTTGTTCCTTGTAATTAGTCTATTAGAGAAGTTGAGTTGTTGTGATT
GTCTGTGATGAGAAATGAAAATCGATTCTCATCGACAAGTTGGTTGTTTATATAGACCGA
AGCCATTGTCCTAGAAGCTACGCGATTCTTGTAGATTGCCTTCACATTAACAATCATCTC
CAAGCTGCTTCGTGATACTCGAGGCTCCTCGATGCTGCCTGAACCTTCGAGTTTCTTCTC
GATTTCGTCAGCTTCTTCGCCAAGGTTCGCCGAGTTTCCAGAAGCTTCGTGCACGTTCCA
TCAAATAAAAGTTTATCGGATAAGCTTGTTTCCGAATAAGATCACGTGATATATAAATAT
TTCGATCAAGGTGATTGGAGATGCGGATGGAATCCAGCAGGCGATATGTAAGTGCCATGG
ACCATAGCTTCGATATTCCTTGAAAGGCCGTCTTCCTTGTTGAAAAGGGTATCACCGTGT
AACATTTCGGATGGCTGGCGAAGAATACATCTCCACCTGGCGGTGACCTTTCCTCAGCAG
AAACTCAATGGCGGCAAAATCCTTTTTGCTTATGGCTTGATTTTTCCGGAATTCATCCCT
ACTTTTCCGTTAGCTTGCTGAACAATGAGGTTGGGTATTCGATGTCTCATGGGCGCAAAT
CAACGCGGTTGTGGATGAAGTCGTCTGGAGTACCCGTGGTTCTCTCGAATAGTCACGGAA
AGCGCATACCTGGCCAATTGTTTGAAGTTACTCTGGGAATTCTGTTATGCCATGAGTTAA
CCGTTGAATTTTGATGACCGTGGAACAAAATAAACAGCACTTACAATAGGCTTTTTGCGA
ATTTCTCTGAAGCACTGGCGGTACAAGCTCAGGACCTCTCGTTGTAGCCCTGAGAATCGT
ATTTGCCCCATACTTAAGAACCAACCTTTCCTCTTGCTTCCTTCTGGATCTCCTAGCCAA
TATTGAAATCTGTTTGCACACGTCAATGAACTGCGCCAGGCACCTGCAGATCGGGCCAGT
TGATTTTCAGCTCGGGAGTACAATTTTCCTAACTAGCCCAGAACAGGTGCTGGTGGAGAT
TAGTAATCCAAGCTGTCCGGCAATTCGGCTGAATCGCCATGACATGGAAGGTTGCTGGTA
GCTTTACTCCATGTAACTGAAGGCGAGATATCAATTAGAGACCCAATATAAAGAGGAAAA
TATGCCTGCATTCTCCGTAAGAAAGCCTATCATTTTATAGTGGGATGGTATAGAACTAAT
TCTGTCACATCAGCGCCTTGTTCGTTTCCTGGCCAAAGACGGTTTGGTCTATCATGGAGA
TGCCATTCTTCCTTCCGGTGTTAGTGACCTTGCCAAAGCTACCAAAGCCAGAGTCATCAA
GGGAGAGATCTTCGGCAATCACCAGGTCACAGATCAAGTCCAGGAAGTGAAGAAGCTGCT
CTGTCCACTGGCTCGGAAAGATATCAAGACCATCCGATGCCTGGGCTTGAACTATGCTGA
ACATGCAAAAGAATCGAACATGCCTCTACCCAAGTACCCAATCCTTTTCTTCAAGCCTGT
CACAGCAGCTAGTGGGCCGACAGACGACATACCCGTCCCCCCAATGGCTCAGGAATGCGA
AGGGTTGGACTATGAATGTGAGTTGGTGATCGTCATCGGGAAAGAGGCTCGTGATGTACC
GAAGTCGAAGGCACTTGAGTATGTGCTAGGTTATTCAGTGGGCAACGATGTGTCCCACCG
AGAATGGCAGATAAAACGTGGTGGAAGCCAATGGGGTATAGGCAAGGGTTTTGATGGATG
GGCTCCCTTTGGTCCTGGAATCGTGACATCAAAGATAATTCCAGACCCGAACACCCTGCA
GATATCAACGAAGGTGAATGGTAAAGCCGTGCAAAATTCGAATACAAAGGATATGATATT
TGGCGTAGCGGAGACGGTTGCTTTCCTATCTCAGGGAACTACACTATTACCTGGTGATAT
TATATTTACCGGAACCCCCAGGGGGTTGGAATGGGTCGAAAACCTCAGGTTTGGCTAAAA
GATGGGGACAGAGTGGAAGTATCACTTGAAAATGTTGGAACATGCAGCAACAAGGTTGCC
CATGTTAATGGCTCCTCTAAATTATAGTTAAACCATGCAGTTGGAAGTATCAATATGGGG
TGTCATTACGATTTAATTCATGGATATAATTGCAATATCTATCTCAGGGTTGAGAAACAC
TAAGCGGTACCAAATTGAAATCGAAATTAGTTGACTTGGGTGCCATAGCCTCTGATCCTG
TCAGCAAAAGCCCAGCTCTGGTTCTCCAGAGCTTCGTTTTCCTTGAGCTCCACACCGTCC
TTGGTAACAACCGCAATAGAATATCTGTCCGAGCTTCTAGCATCTCTGTAGAAAAGCACC
CTCATGCACTGCTTCATAGCATCAACTGCCCGCTCCTTGGTGATATTATCTATCCCATCT
TCCTCTGGGAACAATCGACGTAGAATGGGCACAGCCAAGTGGGCTCCGAACCCTGTAGCA
AGGGCTGGTGCGGAGTAAGTTGTTCCTAGCAAGTCTGCGGAGCTGAGGAATGGCTTGCCC
TCATCGTCGAGTCCGGCAACAAGAATATGGTTCCAGAGAGGGTCAAACTTGGATCGTCGC
TGGTAAAGCAGTTTGGACAGATATGTATGGAGATTTTTGGCGTTGAGAGAATGCTCTCCG
TATGTAGAATAGTTTTCTTGTATGTCTAGGGAGTTCAAGACGCGGTCGATATACTGCATA
TCAGAGACGTCACCACCAAATCCAACCACGGAAGAGTTGTCGAAGGCCCGGAGACGCTTC
AGGTCGGTAAATCTGGCAAGTGAGCCATAGGAGCCCAAGTTGTCCGACGCTATGACG
>Locus_26_Transcript_4/8_Confidence_0.391_Length_4222
AGTAGGACTAGGACTACCTACAATACTTACAAACAAGTAGGACTTAGGTAGGGAAGTTGC
GTCTGGAAGACTCTGCCTAAGAAAAAGTTGGAATGCGCCAGACTCATCAATTTCCCATAA
CCATCATAAATAGCGCAGGAGTCGTAAAGTCGCATGCATCATTAAAAGGGCAAGGCATAT
TGTTCCTCATTTCTCATTCACGCGATGTTGATCTTCTTGACAGTTGGTGGAGCTGCCTTG
GGCACGTTGACGGAGAGGATGCCATCCTTCAAGCTAGCACTGACTGCATCCTGGTCGACT
CGGGATGGGAACTTGAAGACGCGATTGAACTCGCCAACGGAGCGTTCGGTCATCCAGTAC
TTGAAGGAAAGGAGCATCGGCTTTCTTCACCGAGTTGTTGCTAGCCTTGGTGACTTTTGT
TTGTTCCTAGCGGGAGAGGCTAGGGTCGAGTAAGTCAGTGGCTGGCTCCTCTATCTTCTA
ACTAGTGGCTTGGTGGGTAGTTGCGTCTGGAAGACTCTGCCTCGTCTTCGATAGCTGCAG
GAGTTGGAGCCTCTTCGATAGCGTTGTTGTTCATGTTTGGTAGAAGTGTACTCGCGCTTG
GTTTTGCCGTCGTAACGACGAGTGTTTGAGGATCGGTGAATTCGATCTCGATATCCTTCT
GGCTGACACCGGGAATTTCTCCGTCAAGATGGTACCCGTCCTTGCACTCCCTCACATCGA
ACTTTGGAGCAAAGGAGCGAGCGATGTTTGTCTCAGATGCACAAGCGCGGTGGGCATCAT
AGTCGTCAAGAAGACGGAAAAGGGGGTGAATTCACCACCAGAGAGACGTGGGAAGAAGGC
CATTTTGTTGTCGTAATAGTTTGATGGAAAGGTGTTGATAATGTTTCTTGAAGATGGAAT
CTTGTTGACTTTGTAAAGTGTAGTCTTTGGAGTTCGAATGTTCCTCAGAGTGGATTGAAG
GCTGTTGTTCCTTGTAATTAGTCTATTAGAGAAGTTGAGTTGTTGTGATTGTCTGTGATG
AGAAATGAAAATCGATTCTCATCGACAAGTTGGTTGTTTATATAGACCGAAGCCATTGTC
CTAGAAGCTACGCGATTCTTGTAGATTGCCTTCACATTAACAATCATCTCCAAGCTGCTT
CGTGATACTCGAGGCTCCTCGATGCTGCCTGAACCTTCGAGTTTCTTCTCGATTTCGTCA
GCTTCTTCGCCAAGGTTCGCCGAGTTTCCAGAAGCTTCGTGCACGTTCCATCAAATAAAA
GTTTATCGGATAAGCTTGTTTCCGAATAAGATCACGTGATATATAAATATTTCGATCAAG
GTGATTGGAGATGCGGATGGAATCCAGCAGGCGATATGTAAGTGCCATGGACCATAGCTT
CGATATTCCTTGAAAGGCCGTCTTCCTTGTTGAAAAGGGTATCACCGTGTAACATTTCGG
ATGGCTGGCGAAGAATACATCTCCACCTGGCGGTGACCTTTCCTCAGCAGAAACTCAATG
GCGGCAAAATCCTTTTTGCTTATGGCTTGATTTTTCCGGAATTCATCCCTACTTTTCCGT
TAGCTTGCTGAACAATGAGGTTGGGTATTCGATGTCTCATGGGCGCAAATCAACGCGGTT
GTGGATGAAGTCGTCTGGAGTACCCGTGGTTCTCTCGAATAGTCACGGAAAGCGCATACC
TGGCCAATTGTTTGAAGTTACTCTGGGAATTCTGTTATGCCATGAGTTAACCGTTGAATT
TTGATGACCGTGGAACAAAATAAACAGCACTTACAATAGGCTTTTTGCGAATTTCTCTGA
AGCACTGGCGGTACAAGCTCAGGACCTCTCGTTGTAGCCCTGAGAATCGTATTTGCCCCA
TACTTAAGAACCAACCTTTCCTCTTGCTTCCTTCTGGATCTCCTAGCCAATATTGAAATC
TGTTTGCACACGTCAATGAACTGCGCCAGGCACCTGCAGATCGGGCCAGTTGATTTTCAG
CTCGGGAGTACAATTTTCCTAACTAGCCCAGAACAGGTGCTGGTGGAGATTAGTAATCCA
AGCTGTCCGGCAATTCGGCTGAATCGCCATGACATGGAAGGTTGCTGGTAGCTTTACTCC
ATGTAACTGAAGGCGAGATATCAATTAGAGACCCAATATAAAGAGGAAAATATGCCTGCA
TTCTCCGTAAGAAAGCCTATCATTTTATAGTGGGATGGTATAGAACTAATTCTGTCACAT
CAGCGCCTTGTTCGTTTCCTGGCCAAAGACGGTTTGGTCTATCATGGAGATGCCATTCTT
CCTTCCGGTGTTAGTGACCTTGCCAAAGCTACCAAAGCCAGAGTCATCAAGGGAGAGATC
TTCGGCAATCACCAGGTCACAGATCAAGTCCAGGAAGTGAAGAAGCTGCTCTGTCCACTG
GCTCGGAAAGATATCAAGACCATCCGATGCCTGGGCTTGAACTATGCTGAACATGCAAAA
GAATCGAACATGCCTCTACCCAAGTACCCAATCCTTTTCTTCAAGCCTGTCACAGCAGCT
AGTGGGCCGACAGACGACATACCCGTCCCCCCAATGGCTCAGGAATGCGAAGGGTTGGAC
TATGAATGTGAGTTGGTGATCGTCATCGGGAAAGAGGCTCGTGATGTACCGAAGTCGAAG
GCACTTGAGTATGTGCTAGGTTATTCAGTGGGCAACGATGTGTCCCACCGAGAATGGCAG
ATAAAACGTGGTGGAAGCCAATGGGGTATAGGCAAGGGTTTTGATGGATGGGCTCCCTTT
GGTCCTGGAATCGTGACATCAAAGATAATTCCAGACCCGAACACCCTGCAGATATCAACG
AAGGTGAATGGTAAAGCCGTGCAAAATTCGAATACAAAGGATATGATATTTGGCGTAGCG
GAGACGGTTGCTTTCCTATCTCAGGGAACTACACTATTACCTGGTGATATTATATTTACC
GGAACCCCCAGGGGGTTGGAATGGGTCGAAAACCTCAGGTTTGGCTAAAAGATGGGGACA
GAGTGGAAGTATCACTTGAAAATGTTGGAACATGCAGCAACAAGGTTGCCCATGTTAATG
GCTCCTCTAAATTATAGTTAAACCATGCAGTTGGAAGTATCAATATGGGGTGTCATTACG
ATTTAATTCATGGATATAATTGCAATATCTATCTCAGGGTTGAGAAACACTAAGCGGTAC
CAAATTGAAATCGAAATTAGTTGACTTGGGTGCCATAGCCTCTGATCCTGTCAGCAAAAG
CCCAGCTCTGGTTCTCCAGAGCTTCGTTTTCCTTGAGCTCCACACCGTCCTTGGTAACAA
CCGCAATAGAATATCTGTCCGAGCTTCTAGCATCTCTGTAGAAAAGCACCCTCATGCACT
GCTTCATAGCATCAACTGCCCGCTCCTTGGTGATATTATCTATCCCATCTTCCTCTGGGA
ACAATCGACGTAGAATGGGCACAGCCAAGTGGGCTCCGAACCCTGTAGCAAGGGCTGGTG
CGGAGTAAGTTGTTCCTAGCAAGTCTGCGGAGCTGAGGAATGGCTTGCCCTCATCGTCGA
GTCCGGCAACAAGAATATGGTTCCAGAGAGGGTCAAACTTGGATCGTCGCTGGTAAAGCA
GTTTGGACAGATATGTATGGAGATTTTTGGCGTTGAGAGAATGCTCTCCGTATGTAGAAT
AGTTTTCTTGTATGTCTAGGGAGTTCAAGACGCGGTCGATATACTGCATATCAGAGACGT
CACCACCAAATCCAACCACGGAAGAGTTGTCGAAGGCCCGGAGACGCTTCAGGTCGGTAA
ATCTGGCAAGTGAGCCATAGGAGCCTGGCACATTTATATTAGTAAAGTTAAGTACCGCGA
CATGCTACATACTGTGGATAGCTCACCCAAGTTGTCCGACGCTATGACGACGCCGTCCTT
GAACTTGACGGCAATAACGGAGGTTCCTGTCACGATTGGGCGCTGGGTATGGGTTATTGG
ACCGGACGTCTGGAGATATGAGTGATCATAGGCCCCGTACACATCGTCTCGCGGCCGACC
CCAGACTTCTGGAAAGTGGTTCATGATGGATAGTTGGGTCAAGACTTCGTAACAAAAAGG
GAGACAAATGAATACGGAGCCGAGTAACTGCGGAAAGAGTTAAGGATGGAACCGCTATAG
TTGGGTCAAGTCGAGGCTTGTTGCTGGATGTTGTCTGTTGTTGATGCAGCTTGGAGGTTT
TTGGTGAGCTTGCGACTAAGGG
>Locus_26_Transcript_5/8_Confidence_0.696_Length_4354
TTTTTTTTTTTTTTTTTTTTTTTTTCATATTATAAATATGTGAATTAATGTAAAGACGGG
TAAGAGGCTGGCTATAATAAATACAGTGTCATAGAAAGCACCAAGGAAACAAAAGTACAC
AACATCAAATTGGAATACAGAACAGCGAAAGAAAAAGTTGGAATGCGCCAGACTCATCAA
TTTCCCATAACCATCATAAATAGCGCAGGAGTCGTAAAGTCGCATGCATCATTAAAAGGG
CAAGGCATATTGTTCCTCATTTCTCATTCACGCGATGTTGATCTTCTTGACAGTTGGTGG
AGCTGCCTTGGGCACGTTGACGGAGAGGATGCCATCCTTCAAGCTAGCACTGACTGCATC
CTGGTCGACTCGGGATGGGAACTTGAAGACGCGATTGAACTCGCCAACGGAGCGTTCGGT
CATCCAGTACTTGAAGGAAAGGAGCATCGGCTTTCTTCACCGAGTTGTTGCTAGCCTTGG
TGACTTTTGTTTGTTCCTAGCGGGAGAGGCTAGGGTCGAGTAAGTCAGTGGCTGGCTCCT
CTATCTTCTAACTAGTGGCTTGGTGGGTAGTTGCGTCTGGAAGACTCTGCCTCGTCTTCG
ATAGCTGCAGGAGTTGGAGCCTCTTCGATAGCGTTGTTGTTCATGTTTGGTAGAAGTGTA
CTCGCGCTTGGTTTTGCCGTCGTAACGACGAGTGTTTGAGGATCGGTGAATTCGATCTCG
ATATCCTTCTGGCTGACACCGGGAATTTCTCCGTCAAGATGGTACCCGTCCTTGCACTCC
CTCACATCGAACTTTGGAGCAAAGGAGCGAGCGATGTTTGTCTCAGATGCACAAGCGCGG
TGGGCATCATAGTCGTCAAGAAGACGGAAAAGGGGGTGAATTCACCACCAGAGAGACGTG
GGAAGAAGGCCATTTTGTTGTCGTAATAGTTTGATGGAAAGGTGTTGATAATGTTTCTTG
AAGATGGAATCTTGTTGACTTTGTAAAGTGTAGTCTTTGGAGTTCGAATGTTCCTCAGAG
TGGATTGAAGGCTGTTGTTCCTTGTAATTAGTCTATTAGAGAAGTTGAGTTGTTGTGATT
GTCTGTGATGAGAAATGAAAATCGATTCTCATCGACAAGTTGGTTGTTTATATAGACCGA
AGCCATTGTCCTAGAAGCTACGCGATTCTTGTAGATTGCCTTCACATTAACAATCATCTC
CAAGCTGCTTCGTGATACTCGAGGCTCCTCGATGCTGCCTGAACCTTCGAGTTTCTTCTC
GATTTCGTCAGCTTCTTCGCCAAGGTTCGCCGAGTTTCCAGAAGCTTCGTGCACGTTCCA
TCAAATAAAAGTTTATCGGATAAGCTTGTTTCCGAATAAGATCACGTGATATATAAATAT
TTCGATCAAGGTGATTGGAGATGCGGATGGAATCCAGCAGGCGATATGTAAGTGCCATGG
ACCATAGCTTCGATATTCCTTGAAAGGCCGTCTTCCTTGTTGAAAAGGGTATCACCGTGT
AACATTTCGGATGGCTGGCGAAGAATACATCTCCACCTGGCGGTGACCTTTCCTCAGCAG
AAACTCAATGGCGGCAAAATCCTTTTTGCTTATGGCTTGATTTTTCCGGAATTCATCCCT
ACTTTTCCGTTAGCTTGCTGAACAATGAGGTTGGGTATTCGATGTCTCATGGGCGCAAAT
CAACGCGGTTGTGGATGAAGTCGTCTGGAGTACCCGTGGTTCTCTCGAATAGTCACGGAA
AGCGCATACCTGGCCAATTGTTTGAAGTTACTCTGGGAATTCTGTTATGCCATGAGTTAA
CCGTTGAATTTTGATGACCGTGGAACAAAATAAACAGCACTTACAATAGGCTTTTTGCGA
ATTTCTCTGAAGCACTGGCGGTACAAGCTCAGGACCTCTCGTTGTAGCCCTGAGAATCGT
ATTTGCCCCATACTTAAGAACCAACCTTTCCTCTTGCTTCCTTCTGGATCTCCTAGCCAA
TATTGAAATCTGTTTGCACACGTCAATGAACTGCGCCAGGCACCTGCAGATCGGGCCAGT
TGATTTTCAGCTCGGGAGTACAATTTTCCTAACTAGCCCAGAACAGGTGCTGGTGGAGAT
TAGTAATCCAAGCTGTCCGGCAATTCGGCTGAATCGCCATGACATGGAAGGTTGCTGGTA
GCTTTACTCCATGTAACTGAAGGCGAGATATCAATTAGAGACCCAATATAAAGAGGAAAA
TATGCCTGCATTCTCCGTAAGAAAGCCTATCATTTTATAGTGGGATGGTATAGAACTAAT
TCTGTCACATCAGCGCCTTGTTCGTTTCCTGGCCAAAGACGGTTTGGTCTATCATGGAGA
TGCCATTCTTCCTTCCGGTGTTAGTGACCTTGCCAAAGCTACCAAAGCCAGAGTCATCAA
GGGAGAGATCTTCGGCAATCACCAGGTCACAGATCAAGTCCAGGAAGTGAAGAAGCTGCT
CTGTCCACTGGCTCGGAAAGATATCAAGACCATCCGATGCCTGGGCTTGAACTATGCTGA
ACATGCAAAAGAATCGAACATGCCTCTACCCAAGTACCCAATCCTTTTCTTCAAGCCTGT
CACAGCAGCTAGTGGGCCGACAGACGACATACCCGTCCCCCCAATGGCTCAGGAATGCGA
AGGGTTGGACTATGAATGTGAGTTGGTGATCGTCATCGGGAAAGAGGCTCGTGATGTACC
GAAGTCGAAGGCACTTGAGTATGTGCTAGGTTATTCAGTGGGCAACGATGTGTCCCACCG
AGAATGGCAGATAAAACGTGGTGGAAGCCAATGGGGTATAGGCAAGGGTTTTGATGGATG
GGCTCCCTTTGGTCCTGGAATCGTGACATCAAAGATAATTCCAGACCCGAACACCCTGCA
GATATCAACGAAGGTGAATGGTAAAGCCGTGCAAAATTCGAATACAAAGGATATGATATT
TGGCGTAGCGGAGACGGTTGCTTTCCTATCTCAGGGAACTACACTATTACCTGGTGATAT
TATATTTACCGGAACCCCCAGGGGGTTGGAATGGGTCGAAAACCTCAGGTTTGGCTAAAA
GATGGGGACAGAGTGGAAGTATCACTTGAAAATGTTGGAACATGCAGCAACAAGGTTGCC
CATGTTAATGGCTCCTCTAAATTATAGTTAAACCATGCAGTTGGAAGTATCAATATGGGG
TGTCATTACGATTTAATTCATGGATATAATTGCAATATCTATCTCAGGGTTGAGAAACAC
TAAGCGGTACCAAATTGAAATCGAAATTAGTTGACTTGGGTGCCATAGCCTCTGATCCTG
TCAGCAAAAGCCCAGCTCTGGTTCTCCAGAGCTTCGTTTTCCTTGAGCTCCACACCGTCC
TTGGTAACAACCGCAATAGAATATCTGTCCGAGCTTCTAGCATCTCTGTAGAAAAGCACC
CTCATGCACTGCTTCATAGCATCAACTGCCCGCTCCTTGGTGATATTATCTATCCCATCT
TCCTCTGGGAACAATCGACGTAGAATGGGCACAGCCAAGTGGGCTCCGAACCCTGTAGCA
AGGGCTGGTGCGGAGTAAGTTGTTCCTAGCAAGTCTGCGGAGCTGAGGAATGGCTTGCCC
TCATCGTCGAGTCCGGCAACAAGAATATGGTTCCAGAGAGGGTCAAACTTGGATCGTCGC
TGGTAAAGCAGTTTGGACAGATATGTATGGAGATTTTTGGCGTTGAGAGAATGCTCTCCG
TATGTAGAATAGTTTTCTTGTATGTCTAGGGAGTTCAAGACGCGGTCGATATACTGCATA
TCAGAGACGTCACCACCAAATCCAACCACGGAAGAGTTGTCGAAGGCCCGGAGACGCTTC
AGGTCGGTAAATCTGGCAAGTGAGCCATAGGAGCCTGGCACATTTATATTAGTAAAGTTA
AGTACCGCGACATGCTACATACTGTGGATAGCTCACCCAAGTTGTCCGACGCTATGACGA
CGCCGTCCTTGAACTTGACGGCAATAACGGAGGTTCCTGTCACGATTGGGCGCTGGGTAT
GGGTTATTGGACCGGACGTCTGGAGATATGAGTGATCATAGGCCCCGTACACATCGTCTC
GCGGCTACAGCAAATCAGTAATTAGCTAAACGAAGCTGATGGCGGGCTGTATGTCTTCGT
GCTCACCCGACCCCAGACTTCTGGAAAGTGGTTCATGATGGATAGTTGGGTCAAGACTTC
GTAACAAAAAGGGAGACAAATGAATACGGAGCCGAGTAACTGCGGAAAGAGTTAAGGATG
GAACCGCTATAGTTGGGTCAAGTCGAGGCTTGTTGCTGGATGTTGTCTGTTGTTGATGCA
GCTTGGAGGTTTTTGGTGAGCTTGCGACTAAGGG
>Locus_26_Transcript_6/8_Confidence_0.522_Length_3100
TTTTTTTTTTTTTTTTTTTTTTTTTCATATTATAAATATGTGAATTAATGTAAAGACGGG
TAAGAGGCTGGCTATAATAAATACAGTGTCATAGAAAGCACCAAGGAAACAAAAGTACAC
AACATCAAATTGGAATACAGAACAGCGAAAGAAAAAGTTGGAATGCGCCAGACTCATCAA
TTTCCCATAACCATCATAAATAGCGCAGGAGTCGTAAAGTCGCATGCATCATTAAAAGGG
CAAGGCATATTGTTCCTCATTTCTCATTCACGCGATGTTGATCTTCTTGACAGTTGGTGG
AGCTGCCTTGGGCACGTTGACGGAGAGGATGCCATCCTTCAAGCTAGCACTGACTGCATC
CTGGTCGACTCGGGATGGGAACTTGAAGACGCGATTGAACTCGCCAACGGAGCGTTCGGT
CATCCAGTACTTGAAGGAAAGGAGCATCGGCTTTCTTCACCGAGTTGTTGCTAGCCTTGG
TGACTTTTGTTTGTTCCTAGCGGGAGAGGCTAGGGTCGAGTAAGTCAGTGGCTGGCTCCT
CTATCTTCTAACTAGTGGCTTGGTGGGTAGTTGCGTCTGGAAGACTCTGCCTCGTCTTCG
ATAGCTGCAGGAGTTGGAGCCTCTTCGATAGCGTTGTTGTTCATGTTTGGTAGAAGTGTA
CTCGCGCTTGGTTTTGCCGTCGTAACGACGAGTGTTTGAGGATCGGTGAATTCGATCTCG
ATATCCTTCTGGCTGACACCGGGAATTTCTCCGTCAAGATGGTACCCGTCCTTGCACTCC
CTCACATCGAACTTTGGAGCAAAGGAGCGAGCGATGTTTGTCTCAGATGCACAAGCGCGG
TGGGCATCATAGTCGTCAAGAAGACGGAAAAGGGGGTGAATTCACCACCAGAGAGACGTG
GGAAGAAGGCCATTTTGTTGTCGTAATAGTTTGATGGAAAGGTGTTGATAATGTTTCTTG
AAGATGGAATCTTGTTGACTTTGTAAAGTGTAGTCTTTGGAGTTCGAATGTTCCTCAGAG
TGGATTGAAGGCTGTTGTTCCTTGTAATTAGTCTATTAGAGAAGTTGAGTTGTTGTGATT
GTCTGTGATGAGAAATGAAAATCGATTCTCATCGACAAGTTGGTTGTTTATATAGACCGA
AGCCATTGTCCTAGAAGCTACGCGATTCTTGTAGATTGCCTTCACATTAACAATCATCTC
CAAGCTGCTTCGTGATACTCGAGGCTCCTCGATGCTGCCTGAACCTTCGAGTTTCTTCTC
GATTTCGTCAGCTTCTTCGCCAAGGTTCGCCGAGTTTCCAGAAGCTTCGTGCACGTTCCA
TCAAATAAAAGTTTATCGGATAAGCTTGTTTCCGAATAAGATCACGTGATATATAAATAT
TTCGATCAAGGTGATTGGAGATGCGGATGGAATCCAGCAGGCGATATGTAAGTGCCATGG
ACCATAGCTTCGATATTCCTTGAAAGGCCGTCTTCCTTGTTGAAAAGGGTATCACCGTGT
AACATTTCGGATGGCTGGCGAAGAATACATCTCCACCTGGCGGTGACCTTTCCTCAGCAG
AAACTCAATGGCGGCAAAATCCTTTTTGCTTATGGCTTGATTTTTCCGGAATTCATCCCT
ACTTTTCCGTTAGCTTGCTGAACAATGAGGTTGGGTATTCGATGTCTCATGGGCGCAAAT
CAACGCGGTTGTGGATGAAGTCGTCTGGAGTACCCGTGGTTCTCTCGAATAGTCACGGAA
AGCGCATACCTGGCCAATTGTTTGAAGTTACTCTGGGAATTCTGTTATGCCATGAGTTAA
CCGTTGAATTTTGATGACCGTGGAACAAAATAAACAGCACTTACAATAGGCTTTTTGCGA
ATTTCTCTGAAGCACTGGCGGTACAAGCTCAGGACCTCTCGTTGTAGCCCTGAGAATCGT
ATTTGCCCCATACTTAAGAACCAACCTTTCCTCTTGCTTCCTTCTGGATCTCCTAGCCAA
TATTGAAATCTGTTTGCACACGTCAATGAACTGCGCCAGGCACCTGCAGATCGGGCCAGT
TGATTTTCAGCTCGGGAGTACAATTTTCCTAACTAGCCCAGAACAGGTGCTGGTGGAGAT
TAGTAATCCAAGCTGTCCGGCAATTCGGCTGAATCGCCATGACATGGAAGGTTGCTGGTA
GCTTTACTCCATGTAACTGAAGGCGAGATATCAATTAGAGACCCAATATAAAGAGGAAAA
TATGCCTGCATTCTCCGTAAGAAAGCCTATCATTTTATAGTGGGATGGTATAGAACTAAT
TCTGTCACATCAGCGCCTTGTTCGTTTCCTGGCCAAAGACGGTTTGGTCTATCATGGAGA
TGCCATTCTTCCTTCCGGTGTTAGTGACCTTGCCAAAGCTACCAAAGCCAGAGTCATCAA
GGGAGAGATCTTCGGCAATCACCAGGTCACAGATCAAGTCCAGGAAGTGAAGAAGCTGCT
CTGTCCACTGGCTCGGAAAGATATCAAGACCATCCGATGCCTGGGCTTGAACTATGCTGA
ACATGCAAAAGAATCGAACATGCCTCTACCCAAGTACCCAATCCTTTTCTTCAAGCCTGT
CACAGCAGCTAGTGGGCCGACAGACGACATACCCGTCCCCCCAATGGCTCAGGAATGCGA
AGGGTTGGACTATGAATGTGAGTTGGTGATCGTCATCGGGAAAGAGGCTCGTGATGTACC
GAAGTCGAAGGCACTTGAGTATGTGCTAGGTTATTCAGTGGGCAACGATGTGTCCCACCG
AGAATGGCAGATAAAACGTGGTGGAAGCCAATGGGGTATAGGCAAGGGTTTTGATGGATG
GGCTCCCTTTGGTCCTGGAATCGTGACATCAAAGATAATTCCAGACCCGAACACCCTGCA
GATATCAACGAAGGTGAATGGTAAAGCCGTGCAAAATTCGAATACAAAGGATATGATATT
TGGCGTAGCGGAGACGGTTGCTTTCCTATCTCAGGGAACTACACTATTACCTGGTGATAT
TATATTTACCGGAACGTAAGTGCTGCAGTACCTTTGTTACTCAAGTCTGGTTTACTAACA
TAAAATCATACTGCAGCCCCCAGGGGGTTGGAATGGGTCG
>Locus_26_Transcript_7/8_Confidence_0.435_Length_2358
TTTTTTTTTTTTTTTTTTTTTTTTTCATATTATAAATATGTGAATTAATGTAAAGACGGG
TAAGAGGCTGGCTATAATAAATACAGTGTCATAGAAAGCACCAAGGAAACAAAAGTACAC
AACATCAAATTGGAATACAGAACAGCGAAAGAAAAAGTTGGAATGCGCCAGACTCATCAA
TTTCCCATAACCATCATAAATAGCGCAGGAGTCGTAAAGTCGCATGCATCATTAAAAGGG
CAAGGCATATTGTTCCTCATTTCTCATTCACGCGATGTTGATCTTCTTGACAGTTGGTGG
AGCTGCCTTGGGCACGTTGACGGAGAGGATGCCATCCTTCAAGCTAGCACTGACTGCATC
CTGGTCGACTCGGGATGGGAACTTGAAGACGCGATTGAACTCGCCAACGGAGCGTTCGGT
CATCCAGTACTTGAAGGAAAGGAGCATCGGCTTTCTTCACCGAGTTGTTGCTAGCCTTGG
TGACTTTTGTTTGTTCCTAGCGGGAGAGGCTAGGGTCGAGTAAGTCAGTGGCTGGCTCCT
CTATCTTCTAACTAGTGGCTTGGTGGGTAGTTGCGTCTGGAAGACTCTGCCTCGTCTTCG
ATAGCTGCAGGAGTTGGAGCCTCTTCGATAGCGTTGTTGTTCATGTTTGGTAGAAGTGTA
CTCGCGCTTGGTTTTGCCGTCGTAACGACGAGTGTTTGAGGATCGGTGAATTCGATCTCG
ATATCCTTCTGGCTGACACCGGGAATTTCTCCGTCAAGATGGTACCCGTCCTTGCACTCC
CTCACATCGAACTTTGGAGCAAAGGAGCGAGCGATGTTTGTCTCAGATGCACAAGCGCGG
TGGGCATCATAGTCGTCAAGAAGACGGAAAAGGGGGTGAATTCACCACCAGAGAGACGTG
GGAAGAAGGCCATTTTGTTGTCGTAATAGTTTGATGGAAAGGTGTTGATAATGTTTCTTG
AAGATGGAATCTTGTTGACTTTGTAAAGTGTAGTCTTTGGAGTTCGAATGTTCCTCAGAG
TGGATTGAAGGCTGTTGTTCCTTGTAATTAGTCTATTAGAGAAGTTGAGTTGTTGTGATT
GTCTGTGATGAGAAATGAAAATCGATTCTCATCGACAAGTTGGTTGTTTATATAGACCGA
AGCCATTGTCCTAGAAGCTACGCGATTCTTGTAGATTGCCTTCACATTAACAATCATCTC
CAAGCTGCTTCGTGATACTCGAGGCTCCTCGATGCTGCCTGAACCTTCGAGTTTCTTCTC
GATTTCGTCAGCTTCTTCGCCAAGGTTCGCCGAGTTTCCAGAAGCTTCGTGCACGTTCCA
TCAAATAAAAGTTTATCGGATAAGCTTGTTTCCGAATAAGATCACGTGATATATAAATAT
TTCGATCAAGGTGATTGGAGATGCGGATGGAATCCAGCAGGCGATATGTAAGTGCCATGG
ACCATAGCTTCGATATTCCTTGAAAGGCCGTCTTCCTTGTTGAAAAGGGTATCACCGTGT
AACATTTCGGATGGCTGGCGAAGAATACATCTCCACCTGGCGGTGACCTTTCCTCAGCAG
AAACTCAATGGCGGCAAAATCCTTTTTGCTTATGGCTTGATTTTTCCGGAATTCATCCCT
ACTTTTCCGTTAGCTTGCTGAACAATGAGGTTGGGTATTCGATGTCTCATGGGCGCAAAT
CAACGCGGTTGTGGATGAAGTCGTCTGGAGTACCCGTGGTTCTCTCGAATAGTCACGGAA
AGCGCATACCTGGCCAATTGTTTGAAGTTACTCTGGGAATTCTGTTATGCCATGAGTTAA
CCGTTGAATTTTGATGACCGTGGAACAAAATAAACAGCACTTACAATAGGCTTTTTGCGA
ATTTCTCTGAAGCACTGGCGGTACAAGCTCAGGACCTCTCGTTGTAGCCCTGAGAATCGT
ATTTGCCCCATACTTAAGAACCAACCTTTCCTCTTGCTTCCTTCTGGATCTCCTAGCCAA
TATTGAAATCTGTTTGCACACGTCAATGAACTGCGCCAGGCACCTGCAGATCGGGCCAGT
TGATTTTCAGCTCGGGAGTACAATTTTCCTAACTAGCCCAGAACAGGTGCTGGTGGAGAT
TAGTAATCCAAGCTGTCCGGCAATTCGGCTGAATCGCCATGACATGGAAGGTTGCTGGTA
GCTTTACTCCATGTAACTGAAGGCGAGATATCAATTAGAGACCCAATATAAAGAGGAAAA
TATGCCTGCATTCTCCAGACAATACGGACTTTACTTACAACCGAAGTTAGTTAGACTAAG
ACCTTAGGTAGAACTTTAGTTAGTACCCTAAGACGGGAAGAAGGACAAGGGCGAAGAAGC
AGTGGCTGGCTCCTCATC
>Locus_26_Transcript_8/8_Confidence_0.696_Length_4292
TTTTTTTTTTTTTTTTTTTTTTTTTCATATTATAAATATGTGAATTAATGTAAAGACGGG
TAAGAGGCTGGCTATAATAAATACAGTGTCATAGAAAGCACCAAGGAAACAAAAGTACAC
AACATCAAATTGGAATACAGAACAGCGAAAGAAAAAGTTGGAATGCGCCAGACTCATCAA
TTTCCCATAACCATCATAAATAGCGCAGGAGTCGTAAAGTCGCATGCATCATTAAAAGGG
CAAGGCATATTGTTCCTCATTTCTCATTCACGCGATGTTGATCTTCTTGACAGTTGGTGG
AGCTGCCTTGGGCACGTTGACGGAGAGGATGCCATCCTTCAAGCTAGCACTGACTGCATC
CTGGTCGACTCGGGATGGGAACTTGAAGACGCGATTGAACTCGCCAACGGAGCGTTCGGT
CATCCAGTACTTGAAGGAAAGGAGCATCGGCTTTCTTCACCGAGTTGTTGCTAGCCTTGG
TGACTTTTGTTTGTTCCTAGCGGGAGAGGCTAGGGTCGAGTAAGTCAGTGGCTGGCTCCT
CTATCTTCTAACTAGTGGCTTGGTGGGTAGTTGCGTCTGGAAGACTCTGCCTCGTCTTCG
ATAGCTGCAGGAGTTGGAGCCTCTTCGATAGCGTTGTTGTTCATGTTTGGTAGAAGTGTA
CTCGCGCTTGGTTTTGCCGTCGTAACGACGAGTGTTTGAGGATCGGTGAATTCGATCTCG
ATATCCTTCTGGCTGACACCGGGAATTTCTCCGTCAAGATGGTACCCGTCCTTGCACTCC
CTCACATCGAACTTTGGAGCAAAGGAGCGAGCGATGTTTGTCTCAGATGCACAAGCGCGG
TGGGCATCATAGTCGTCAAGAAGACGGAAAAGGGGGTGAATTCACCACCAGAGAGACGTG
GGAAGAAGGCCATTTTGTTGTCGTAATAGTTTGATGGAAAGGTGTTGATAATGTTTCTTG
AAGATGGAATCTTGTTGACTTTGTAAAGTGTAGTCTTTGGAGTTCGAATGTTCCTCAGAG
TGGATTGAAGGCTGTTGTTCCTTGTAATTAGTCTATTAGAGAAGTTGAGTTGTTGTGATT
GTCTGTGATGAGAAATGAAAATCGATTCTCATCGACAAGTTGGTTGTTTATATAGACCGA
AGCCATTGTCCTAGAAGCTACGCGATTCTTGTAGATTGCCTTCACATTAACAATCATCTC
CAAGCTGCTTCGTGATACTCGAGGCTCCTCGATGCTGCCTGAACCTTCGAGTTTCTTCTC
GATTTCGTCAGCTTCTTCGCCAAGGTTCGCCGAGTTTCCAGAAGCTTCGTGCACGTTCCA
TCAAATAAAAGTTTATCGGATAAGCTTGTTTCCGAATAAGATCACGTGATATATAAATAT
TTCGATCAAGGTGATTGGAGATGCGGATGGAATCCAGCAGGCGATATGTAAGTGCCATGG
ACCATAGCTTCGATATTCCTTGAAAGGCCGTCTTCCTTGTTGAAAAGGGTATCACCGTGT
AACATTTCGGATGGCTGGCGAAGAATACATCTCCACCTGGCGGTGACCTTTCCTCAGCAG
AAACTCAATGGCGGCAAAATCCTTTTTGCTTATGGCTTGATTTTTCCGGAATTCATCCCT
ACTTTTCCGTTAGCTTGCTGAACAATGAGGTTGGGTATTCGATGTCTCATGGGCGCAAAT
CAACGCGGTTGTGGATGAAGTCGTCTGGAGTACCCGTGGTTCTCTCGAATAGTCACGGAA
AGCGCATACCTGGCCAATTGTTTGAAGTTACTCTGGGAATTCTGTTATGCCATGAGTTAA
CCGTTGAATTTTGATGACCGTGGAACAAAATAAACAGCACTTACAATAGGCTTTTTGCGA
ATTTCTCTGAAGCACTGGCGGTACAAGCTCAGGACCTCTCGTTGTAGCCCTGAGAATCGT
ATTTGCCCCATACTTAAGAACCAACCTTTCCTCTTGCTTCCTTCTGGATCTCCTAGCCAA
TATTGAAATCTGTTTGCACACGTCAATGAACTGCGCCAGGCACCTGCAGATCGGGCCAGT
TGATTTTCAGCTCGGGAGTACAATTTTCCTAACTAGCCCAGAACAGGTGCTGGTGGAGAT
TAGTAATCCAAGCTGTCCGGCAATTCGGCTGAATCGCCATGACATGGAAGGTTGCTGGTA
GCTTTACTCCATGTAACTGAAGGCGAGATATCAATTAGAGACCCAATATAAAGAGGAAAA
TATGCCTGCATTCTCCGTAAGAAAGCCTATCATTTTATAGTGGGATGGTATAGAACTAAT
TCTGTCACATCAGCGCCTTGTTCGTTTCCTGGCCAAAGACGGTTTGGTCTATCATGGAGA
TGCCATTCTTCCTTCCGGTGTTAGTGACCTTGCCAAAGCTACCAAAGCCAGAGTCATCAA
GGGAGAGATCTTCGGCAATCACCAGGTCACAGATCAAGTCCAGGAAGTGAAGAAGCTGCT
CTGTCCACTGGCTCGGAAAGATATCAAGACCATCCGATGCCTGGGCTTGAACTATGCTGA
ACATGCAAAAGAATCGAACATGCCTCTACCCAAGTACCCAATCCTTTTCTTCAAGCCTGT
CACAGCAGCTAGTGGGCCGACAGACGACATACCCGTCCCCCCAATGGCTCAGGAATGCGA
AGGGTTGGACTATGAATGTGAGTTGGTGATCGTCATCGGGAAAGAGGCTCGTGATGTACC
GAAGTCGAAGGCACTTGAGTATGTGCTAGGTTATTCAGTGGGCAACGATGTGTCCCACCG
AGAATGGCAGATAAAACGTGGTGGAAGCCAATGGGGTATAGGCAAGGGTTTTGATGGATG
GGCTCCCTTTGGTCCTGGAATCGTGACATCAAAGATAATTCCAGACCCGAACACCCTGCA
GATATCAACGAAGGTGAATGGTAAAGCCGTGCAAAATTCGAATACAAAGGATATGATATT
TGGCGTAGCGGAGACGGTTGCTTTCCTATCTCAGGGAACTACACTATTACCTGGTGATAT
TATATTTACCGGAACCCCCAGGGGGTTGGAATGGGTCGAAAACCTCAGGTTTGGCTAAAA
GATGGGGACAGAGTGGAAGTATCACTTGAAAATGTTGGAACATGCAGCAACAAGGTTGCC
CATGTTAATGGCTCCTCTAAATTATAGTTAAACCATGCAGTTGGAAGTATCAATATGGGG
TGTCATTACGATTTAATTCATGGATATAATTGCAATATCTATCTCAGGGTTGAGAAACAC
TAAGCGGTACCAAATTGAAATCGAAATTAGTTGACTTGGGTGCCATAGCCTCTGATCCTG
TCAGCAAAAGCCCAGCTCTGGTTCTCCAGAGCTTCGTTTTCCTTGAGCTCCACACCGTCC
TTGGTAACAACCGCAATAGAATATCTGTCCGAGCTTCTAGCATCTCTGTAGAAAAGCACC
CTCATGCACTGCTTCATAGCATCAACTGCCCGCTCCTTGGTGATATTATCTATCCCATCT
TCCTCTGGGAACAATCGACGTAGAATGGGCACAGCCAAGTGGGCTCCGAACCCTGTAGCA
AGGGCTGGTGCGGAGTAAGTTGTTCCTAGCAAGTCTGCGGAGCTGAGGAATGGCTTGCCC
TCATCGTCGAGTCCGGCAACAAGAATATGGTTCCAGAGAGGGTCAAACTTGGATCGTCGC
TGGTAAAGCAGTTTGGACAGATATGTATGGAGATTTTTGGCGTTGAGAGAATGCTCTCCG
TATGTAGAATAGTTTTCTTGTATGTCTAGGGAGTTCAAGACGCGGTCGATATACTGCATA
TCAGAGACGTCACCACCAAATCCAACCACGGAAGAGTTGTCGAAGGCCCGGAGACGCTTC
AGGTCGGTAAATCTGGCAAGTGAGCCATAGGAGCCTGGCACATTTATATTAGTAAAGTTA
AGTACCGCGACATGCTACATACTGTGGATAGCTCACCCAAGTTGTCCGACGCTATGACGA
CGCCGTCCTTGAACTTGACGGCAATAACGGAGGTTCCTGTCACGATTGGGCGCTGGGTAT
GGGTTATTGGACCGGACGTCTGGAGATATGAGTGATCATAGGCCCCGTACACATCGTCTC
GCGGCCGACCCCAGACTTCTGGAAAGTGGTTCATGATGGATAGTTGGGTCAAGACTTCGT
AACAAAAAGGGAGACAAATGAATACGGAGCCGAGTAACTGCGGAAAGAGTTAAGGATGGA
ACCGCTATAGTTGGGTCAAGTCGAGGCTTGTTGCTGGATGTTGTCTGTTGTTGATGCAGC
TTGGAGGTTTTTGGTGAGCTTGCGACTAAGGG
>Locus_27_Transcript_1/1_Confidence_1.000_Length_1490
GGGTATAAGAATGAGGTCCGTTCCTTGTTGTTTGTTTTGGGTGTACCATTCGAGTGTTGC
ATCTAGACTGTTGAGATACTAACTGTGTGGGTTAAGTGCATGGGCTTCTCGCCAATATAT
TGACGGTGTTTACATTCCTGCTGGCCTGCTGATTGCTGGAACTGCAATCATGAAGCTTGA
ATGGGTTATTTACGCCGTGGCGCTGGCCGTGGTTCTCGGAGCTTACAAGATCTTTAGCAA
CAGTAATGGCTCCCTCCCCCACACCCCGTCTCTCGGTGGTAGTTTTCAATCCTCAAGCGA
TAATACTGACAAATTATCACTTGTAGGACAGCGGAAGGTCCTGAAACCCAACGAGTTCCA
GAAATTTGTACTCAAGGAGAAGACAATTGTTTCCCACAACGTTGCCATTTACCGATTTGC
CCTCCCTCGTCCCACAGACATCCTCGGGTTACCAATTGGTCAGCATATCTCTCTTGCAGC
TCTTGTAGAGGGCCAGACTAAGGAGATCGTTCGCTCCTACACCCCTATCTCCTCTGACGA
CAATGCCGGATACTTCGACCTTCTCATCAAGTCATATCCTCAGGGGAACATCTCCAAGCA
CATGACTACCCTGAAAATCGGAGACACGATGAAAGTCCGTGGACCAAAGGGTGCCATGGT
CTATACTCCTAACATGGCCCGACATATTGGAATGATTGCCGGAGGTACCGGTATTACACC
AATGCTTCAGGTTATCAAGGCAATCGTCAAGGGCAGACCAAGCAACGGAGGAAACGACAC
CACGCAGGTTGACCTTATTTTTGCAAACGTAAATGTGGAGGATATTCTTTTGAAGGAAGA
GCTTGATGAACTTGCCAAAACTGACAAGGCTTTCCGTGTTCACTACGTTTTGAACAATCC
TCCGGAAATGTGGCAAGGCGGTGTCGGCTTTGTTACCCCAAGCATGATCAAGGCCCATCT
TCCTGCGCCAGCGGACGATATCAAAATCATGATCTGTGGCCCGCCCCCTATGGTTAGCGC
CATGAAGAAGGCCACAGAGTCTTTGGGTTACAAAAAGGCCAACCTCGTCAGCAAACTCGA
GGACCAAGTTTTCTGCTTCTAAGCATGTCTCCCATTTCCTTGGTATGGGCGGTATGGAAA
CATAGATGGGGCTGCTCTGGGAGGGAAAAATGTATTCAAAGCCACGTCCTTGGTTAGCGA
TGCATAATGGGTACACGAATATATGTTTCGGCATGAGTATGTAACTCTATCTAATTTTAA
TTGATTTGTTCACTCCATGGCTGGATCATTCACTGCTTTGTAACGCCGAACATATTCAAC
GATTACCAAATCCGATGTGATTGATGTCTTTTTGATCTCACTTGTATAATCACCGTAAGC
TATCCTACGAGTATTGTCACCAGTCCTGTTAACATAAACGTCCCACGTCTTCTAATGTAG
TTCTAAGTAACTAATTTCGTTTCTTATTACCGTTCCTTTTGTTCCTTTTA
>Locus_28_Transcript_1/2_Confidence_0.900_Length_2391
TACATATATTTTGTTGGCAGCATGTTGCTTGCTGTTTACTAGTCCCCAGTTCGTCACTGA
TGGTTACTGTTGCCGGGCTGGCGTATAGGTAGACAGCTCTCGCGCAGGGCGTTGGTTTCG
ATTTACTTATCGGCAGCAGCAAAACTGCGCTTAGATGTTGATGGCAGTGCGGAACTTCTC
ACCGGCATAGACGGCGTTGTCGCCGAGCTCCTCCTCGATTCTGAGAATCTGGTTGAGCTT
AGCGAGACGCTCGGAGCGAGCAGGGGCACCGGTCTTGATCTGGCCGGAGCGCAGGCCGAC
GACGATGTCAGCGATGGTGACGTCCTCGGTCTCGCCGGAGCGGTGGGAGACCATGACACC
CCAATCGGCAGCAAAGGAGTCCTTGGCGGCCTGGATGGACTCTGTCAAAGTACCGATCTG
GTTGACCTTGAGCAGGAGGGCGTTGCAAGACTTGAGCTCGATGGCCTTCTTGATGCGGAG
GGGGTTTGTGACAGTCAGGTCATCACCAACAATCTGGAAGTCAGAGGTCTTGAAGAAGTA
GCTCCAGGCCTCCCAGTCGTCCTCGGCGAAGGGATCCTCGATGCTGACAATGGGGTACTT
GGCAGCAAGAGCCTTGTAGAGGTCGGCGAGCTGCTCATAAGTGAGCCACTTGCTCTTGTC
GGACTCAGGGTTCTTGAAGTCAAGGTCGTACTTCTTCTCGTCGGCCTTGTAGAACTCGCT
GGAAGCAACGTCGAGGGCGATCTTGATCTTGCCGGTGTAACCAGCCTGCTCAATGGCCTC
GGTGATGAGGTCAAGAGCCTCCTCTGGGGTTTGAATGTCAGGAGCAACACCACCCTCGTC
ACCAACATTACCAGCAGACTGGCCGTACTTGGTCTTGGCAAGGGACTTAAGCTTGTGGTA
GACCTCAGCACCCTGGCGGAGGGCCTCAGAGAAGGATGGGGCGGCACTACCAAGGTAAGC
ATACTATCTCTAAAAACAGCTAATTTGCTGATGACACATACCTTGGGACGATCATGAACT
CCTGGAAAGCGAGACGGCCACCAGCGTGAGAACCACCGTTTAGAACGTTCTGGAAAGGCA
CTGGAAGGACGTATGGCTTCTTGGTGCCGGCAAGGTCGGAGACGTGAGCGTACAGTGGGA
CACCCTTCTCAGCGGCACCGGCCTTAGCAATGGCCAAACTGACACCGAGGATGGCGTTGG
CACCAAGCTTGGACTTGTTGACAGAGCCATCGAGCTTGTTCAGGAACTCGTCGACCTTGG
ACTGGTCCTTTACATCGATGTTCTCCTTAGTAAGAGCTGGACCAATGATCGAATTGACGT
TCTCGACGGCCTTGGTGACACCCTTTCCAAGCCACTTGGTCTTGTCTCCGTCACGGAGCT
CGCAAGCCTCGTGCTGACCGGTGGAAGCTCCAGATGGGACGATGGCGCGGTGGAGGCCAG
TCTCGGTGACGACGTCGACCTCAACGGTTGGGTTGCCGCGAGAGTCGTAGACGGAACGAG
CGTGGATCTTGGTAATGGCCATGTCTGCGGTATTTGCAGTGGTTCAGTCGGTTGGTCAGT
GGTGATTGTAGGTGAAGATGACGGGCTTGTCCAGTGTCCGGGCGGTTTAGTGGTTTATAT
ATCTTGTCCTGCCGGGATGTCGGGGAGAAGTTGCTGGTGGGGGAAGATGGAGGGGCAGGC
CTAACTAGTAGTAGTAGTTGGCTCTATGGGATGACTTAATATGCTGACCTGCGTCTCCAA
TGCGTGTCTCGGCTGGCTGTCTGGGCCCAATTGAGGTATTAAAGAAACAGCAGGAGTTCC
TTTCTTCTCCTTTCACCTTTTCGCCTTGCTAGACGGCCTTTTTTCTTCTCGAATGATCGC
CTGGAGGGCTCGTACATAGAGGGATGGGCGGGTTTCAGAGGGGTCACGTGGATATACACC
TTACTCTTTTTGGGACAGCGGAGGGGAGCCCGGCTCCTCCCGCTCCTGGCGGCCTTGGTC
CGATATATCCCGAGACCACGTGAAAATCAATCACGTAATGTAGTATTCTCTAATAATGCT
TAGTAATGAATAGAAATTCGTTATATAATCATATCATGTGACAAATTTTGATGAGTCATC
ATCGTCATCCCACAACTGTCCGACCGCAGGCAAAAGGGCGCAACGCCAGCGTTTTATCGC
CTTTCGCAGTCTTCAAGTTATACTAACTTGAGTACGCGAAGCTGACAGCTTCCTGCAAGG
GAGTTAAAAAGACCATGATAAGGCGGAGGCTATCATGCTGCTCTACAATGATGAGGTCGG
GAAGGTGAAGACTGGTAAACTGCAGAAAAATATATGGTTATGGTGGTTTTCAAGCAAAGT
AGAAAAACCATGGAACCGGCTGGCCATAAATATATGTCTCTCCACGCCCTT
>Locus_28_Transcript_2/2_Confidence_0.900_Length_2336
TACATATATTTTGTTGGCAGCATGTTGCTTGCTGTTTACTAGTCCCCAGTTCGTCACTGA
TGGTTACTGTTGCCGGGCTGGCGTATAGGTAGACAGCTCTCGCGCAGGGCGTTGGTTTCG
ATTTACTTATCGGCAGCAGCAAAACTGCGCTTAGATGTTGATGGCAGTGCGGAACTTCTC
ACCGGCATAGACGGCGTTGTCGCCGAGCTCCTCCTCGATTCTGAGAATCTGGTTGAGCTT
AGCGAGACGCTCGGAGCGAGCAGGGGCACCGGTCTTGATCTGGCCGGAGCGCAGGCCGAC
GACGATGTCAGCGATGGTGACGTCCTCGGTCTCGCCGGAGCGGTGGGAGACCATGACACC
CCAATCGGCAGCAAAGGAGTCCTTGGCGGCCTGGATGGACTCTGTCAAAGTACCGATCTG
GTTGACCTTGAGCAGGAGGGCGTTGCAAGACTTGAGCTCGATGGCCTTCTTGATGCGGAG
GGGGTTTGTGACAGTCAGGTCATCACCAACAATCTGGAAGTCAGAGGTCTTGAAGAAGTA
GCTCCAGGCCTCCCAGTCGTCCTCGGCGAAGGGATCCTCGATGCTGACAATGGGGTACTT
GGCAGCAAGAGCCTTGTAGAGGTCGGCGAGCTGCTCATAAGTGAGCCACTTGCTCTTGTC
GGACTCAGGGTTCTTGAAGTCAAGGTCGTACTTCTTCTCGTCGGCCTTGTAGAACTCGCT
GGAAGCAACGTCGAGGGCGATCTTGATCTTGCCGGTGTAACCAGCCTGCTCAATGGCCTC
GGTGATGAGGTCAAGAGCCTCCTCTGGGGTTTGAATGTCAGGAGCAACACCACCCTCGTC
ACCAACATTACCAGCAGACTGGCCGTACTTGGTCTTGGCAAGGGACTTAAGCTTGTGGTA
GACCTCAGCACCCTGGCGGAGGGCCTCAGAGAAGGATGGGGCGGCACTTGGGACGATCAT
GAACTCCTGGAAAGCGAGACGGCCACCAGCGTGAGAACCACCGTTTAGAACGTTCTGGAA
AGGCACTGGAAGGACGTATGGCTTCTTGGTGCCGGCAAGGTCGGAGACGTGAGCGTACAG
TGGGACACCCTTCTCAGCGGCACCGGCCTTAGCAATGGCCAAACTGACACCGAGGATGGC
GTTGGCACCAAGCTTGGACTTGTTGACAGAGCCATCGAGCTTGTTCAGGAACTCGTCGAC
CTTGGACTGGTCCTTTACATCGATGTTCTCCTTAGTAAGAGCTGGACCAATGATCGAATT
GACGTTCTCGACGGCCTTGGTGACACCCTTTCCAAGCCACTTGGTCTTGTCTCCGTCACG
GAGCTCGCAAGCCTCGTGCTGACCGGTGGAAGCTCCAGATGGGACGATGGCGCGGTGGAG
GCCAGTCTCGGTGACGACGTCGACCTCAACGGTTGGGTTGCCGCGAGAGTCGTAGACGGA
ACGAGCGTGGATCTTGGTAATGGCCATGTCTGCGGTATTTGCAGTGGTTCAGTCGGTTGG
TCAGTGGTGATTGTAGGTGAAGATGACGGGCTTGTCCAGTGTCCGGGCGGTTTAGTGGTT
TATATATCTTGTCCTGCCGGGATGTCGGGGAGAAGTTGCTGGTGGGGGAAGATGGAGGGG
CAGGCCTAACTAGTAGTAGTAGTTGGCTCTATGGGATGACTTAATATGCTGACCTGCGTC
TCCAATGCGTGTCTCGGCTGGCTGTCTGGGCCCAATTGAGGTATTAAAGAAACAGCAGGA
GTTCCTTTCTTCTCCTTTCACCTTTTCGCCTTGCTAGACGGCCTTTTTTCTTCTCGAATG
ATCGCCTGGAGGGCTCGTACATAGAGGGATGGGCGGGTTTCAGAGGGGTCACGTGGATAT
ACACCTTACTCTTTTTGGGACAGCGGAGGGGAGCCCGGCTCCTCCCGCTCCTGGCGGCCT
TGGTCCGATATATCCCGAGACCACGTGAAAATCAATCACGTAATGTAGTATTCTCTAATA
ATGCTTAGTAATGAATAGAAATTCGTTATATAATCATATCATGTGACAAATTTTGATGAG
TCATCATCGTCATCCCACAACTGTCCGACCGCAGGCAAAAGGGCGCAACGCCAGCGTTTT
ATCGCCTTTCGCAGTCTTCAAGTTATACTAACTTGAGTACGCGAAGCTGACAGCTTCCTG
CAAGGGAGTTAAAAAGACCATGATAAGGCGGAGGCTATCATGCTGCTCTACAATGATGAG
GTCGGGAAGGTGAAGACTGGTAAACTGCAGAAAAATATATGGTTATGGTGGTTTTCAAGC
AAAGTAGAAAAACCATGGAACCGGCTGGCCATAAATATATGTCTCTCCACGCCCTT
>Locus_29_Transcript_1/1_Confidence_1.000_Length_2111
CATTTCACTGATCCATTATCTAGAGGTAGAATTTTGTGCGCATCAAGTTTTTGTTTATCT
TATTTATGATCATAGCATTTTGATATTGCACGCATCAGGCAGGGCGTAAAAGGCAAGATA
CAAAGGTTGGTCTAACATCATTCAAAGATGTGTAGGTACAATGGCAGGGTCATTATATGC
TCAGTGCCATGATAGAGTTGACGATATCGTTGTCGTTCTCTTTGAGGGCCTTGACAGCCT
TCTTTCTGGAGACGTTCGCTTGGGCCATGACAAGCTCGATATCCTTGGCCTCGAGGCCAG
TGTCGTCAACCTCCTCGCCATCGTCCTCGTCCTCCTCTTCCTTCTTCTCGGTCTCGGCGG
CCTTGCCCTTTCCGAGGTCTATGGCTTCCTGACCAGCAGCTTCACCAGCAGCGGCGTTGG
CGCTCTCGCTAGCGGCAAGCTGTTGAGCAGCGGAAGCCTGAGCCTGGGAGTTGAGGTCTT
CGATCTTAGCCTCACCAAAGATGATCCAGGTGTTGCTGGTGGGGGAGCGGTAGACATCAG
GCTGGTTGATAACGAAGAGGATGTTCTTTGGTCGGCGAAGAGTAACTCGAGTAATTCCGG
GAACATGCTTCAGTCCGAGCTTGCCAATTGCTTTTCTGGCCTTCTTCTCGTTGCGGGAGA
GAACGGTAACGCCGGAGCCACCAGGAATGTTCAGCTCCTCGGCGCCTTCATCACCGGCCT
CAGAGTCGGAGCTTTCCTCGACGGTGGCCTTGACATCCTCCTCAGGGAGCTCTTCTACTC
GTGGGTTGGCCATGGTTGCTGTAATGCCGGAGGGGTGGATTATGTGTGGAAGAACGGGCG
TAAACTCTGGGCGCTGGCGCTGGGATTCAAATGTTGTGCTGGTTCAGTGGTTGTTGTTGG
TAGAGCTGTGAGTCGCTGATGGTGTGTGGTCTCGCCCAATCCCGTTAGCGTAGGTTTTTT
TTTTTTGAGCACACAAATCAGATAAATATCACTACAATATCCTACAACAGCACGCTATTT
TATAGGATAAATATTTACGGCCATTATTAACCATCAACAGAAATTATTCTACGTAGAACG
AAGTTATAGGCTTGTTAGCGCTAGTATCGGTAAGTAATATCATAGATCAGGGCTTCGTCG
GGATACCAATGTGCGGCACTACCCCAGCCTCTTGAATTGGTGGAAACTTAGATAGGGAGG
CATTTTAATCCCGTAAAAGTCTGGATAGGGAGAGGTGTTGAATTGAGCATATGGATTTTT
TTATTACATATGATACCATAGTCAATCACAGTGTCAAAAGGAAGTTCTTTTTTGCTTTGA
TTTCTGAAAGTCGTAAAACCATGGTAGTAGAAGCCTGTTGTGGATCCAGTATTATTCCAT
CTAATCGGGATAAAGTGGTTCGCAGATTAAAAACCTGTCCTCAATTCCTCAGGTTGAAAC
TGATTACAGTTGAACATTCCTTCTTGAACAAGGGGAGGGCAACTCTATACCTTTTTTTGC
CTCAAGCACAAGAAGCCCTCCCTTAATTCAATGCGCCATCCTCCGAATATCATCAACCCT
TAATTCCTCACGAAGCAGCGCGGACTTTAGATAGAGATTTTTGGACAGCGAAGCGAGCCT
GTTTTCTCAGTCTCATGACCTTGAATCGCTCGAAGTCGGTCAGGTTGCGTCGTCGTCTTG
TTGTTCCTTCTTCTTAGCATAGCCAGTCTGAGCCCATTTGGCGTCGATGCCGGACTTCTC
CCAAGCCTTCCTCATAGCTCCAGTTCTGGCACGTCGGGGGAGTTTGTCGAGGCAGAGAGA
TGTGAGGGTGACATGGGCGAGAGGGATGGATTGGCGTGGGACGACCTTCTCTTCATCTCC
GGAAGGACCATCAACCAAGACGCGCTTATGATCTATGATTTCGGAGATAGCAGCAAGCTT
GTCTGCATATGGGCCTCTTCGGATCAGCACGACTCTGCCGACCTCGACAAGTTTCCATGT
CGAGGGCTTAATATCAATCTCTTGAGACATGGCGAAGGAGTCCTGCAAGCAGATCGAACG
GATTAGCCGGGGGACTATGACAGGCGCGCAGAGGGAGGAGATGCTCACTGTCCACCGAGG
GAGTGCTATAG
>Locus_30_Transcript_1/2_Confidence_0.800_Length_4731
CTGAGCCGGGCCAAAAAAAGAAAATTAACATCAACAACCACCGCAGCCTGCGCTCAATCA
ACCAACGCCACACTTTTTTGAATATCAAAGAGATAGGAAAAGAACAGGAAAGTAAAAGGA
AAACCCCATTCCCACCAGACCCTCGGTTGTTGTTCAATTTGCATGCCAGATATCCTCCCT
TCCTACAGAAGTGCAAAAGAGCCAAATGAAGTCAAATATCAAAGCTCAAATGTCAAGTAA
AATGTAAATATAACCCGAGACCAATCGCTTTAGGGGAAAAAAAAAATAACGCCGTCTCAA
GGGTGATAAGTGTGGGAAGACCAGCCCAACAAGCCGTATTAGATTAATAAAGATCCGTTT
GAACATCTTCAGCCGAGGAATGGTTAGAGAGGTACGCATGGAAATAATTCTCGGAAACGA
ACACCCGATAATAAAAAGCAAACGCCGACCGCTGTGTATGGTACAGGGGAATGCATCAAT
CAACAAAAACAATAGGTAAAATAAAATGCGTATCTGTTTTGTGATAAAAAATATAAAAAA
TTTCAGATCGAGTAAGTGGTACTAAAACACTCACTCGATATGTTTTTCGATTTATTTAGA
TATTTTGTATTTTTTTTTCTTTGGGTAGACAAAAGAAAACGTAGATAATGTGGGAAAAAC
AGGTTTGTGTATAGGGGTATATATATGTTTTGTTGAATCACACATGGGTGTCATTTGGTG
TGAGCCTATGCTGGGTGTCCACCATTGACTAAATCCAGCACCTTTCCGGTGACAGCGGAA
GGGTAGCCGCGAGAAAGCATCTCACGCACAACGCCATTGGCGCCTGCATGGTCTTCAGCA
GCAAGGAAAGCTCGAGTCATGGCCTCATATGTGCTGGGTTCTCGCTTGTCAATCCCCACT
CCATCATACACTGCCTTGGCGTTACTGACATTTCCAGTCGTAGCCCAGCCGTGGATGAGG
GTGTTTGCGATATAAGCAGTCATGGCAACCTTGTTGGCAGCCATATCGGCTAGCACGGCA
GGAGTATCAGAGACCTGATGGTTGGCCACCATGGATTCAAACAGAGCTTGATAAAGACAT
GCTTGTGGGCGAAGGTGCGGTTCAGCAAGGGCGGAGTCGAAGGTTTCGCGGGCTCCGGCC
ATGTCATGCAGCACACATCCTCGAGCATGGATAAGAGAGGCGTAATGTACAGCCTCAGGA
AGCTGACCAGAAGCACGGATGGTATCCAAAACCTCGGTGGCAGCAGTCATATTGACAGGG
TCGAGCGAAGCATAGGCATCAATAAGCAGTTTATAAGTGTGCATCGTAGGCTGAATGTCC
TTGGACTTCATACGCTCATAGTAAGCAAGAACCTTAGAGCGGTCACGCTTGGTGTTGAGG
AAGTACTGGATGATGGAGTTGTAAGGTGCGGGACGAGGTTTGTAGTTTGGCATCGACTCC
ATTTCATCGAACATTTCTTCGGCAAAGCGTTCGTCGCTTACACGGCACAGGGCGTTGACA
ATGGTGCCATAGGTAACGCTAGTAGGTCGAACATTATTGGCACGCATCTCAGCGAAGTAG
AGCAAACAGTCGTCAATGCGACGAGCTTTGCCTAGCTTGCCAATGAGAGCATTATAGAGG
AATGAAGTCGGTTCAACACCCTCGGAGGTAGCACGATGAAACACCTTGACGGCTTCAGTG
GCTTCATCAAAAGTCTTGGTTGATTCCTTGAGAGTGGTGATGTAAAGGCCGAAGGTATTG
GCAGATGGAGCAGATCCCATGTTCAACAGTTCCTGGTGGTACTTGGCTGCGAGGCTACGC
TCACCAGCAGTGAGACAAGCGGCAACCATGGAATCAAGGATAGAAGTCCAGCCATACTTG
ACAGCGTTGTATTGCGGAAGAAGCGGGACATCGTGTTTGGCCATACCCAGGATCTCATGT
ACCATGTTCATGTTTCCGCATTTAGCAGCGGCAGTAATTAGTTTAGCATAGGTAATGTAG
CGGGGATGTCTGCCAATTCGGCGCATGTTCTTGAATTTGGTCATGGCATTGTTAAGATGG
TCCTCGATACGGCCGCGCGAGCTCTCGAGCATCTCAGCAATTATTGACGACCCTCTGAAG
TCTGTGGAGTGCGCGTAAGGATCAAACGAATCATCAGGGCGAGCAGGTTTAAGTCCTGGT
GATGGCTGCGGCTGTGGAGCAGCTGGCGATGGGGTATTGTAAGAGGGCGTGGTGAAAACA
GGGGTATTTCCATGGGTATAGTGGTGCCATTTCTGTGCAAGATCCGGGCGAACATCTCCC
AACTTTGCGATTCCCCGTTCAAGAAGTTGCTTGGTGTAGTCGTCGAGGCGGATACCAGCG
TTCATTGCAACATCCAGCATGTGGGCAAAGCGAAGAGGGTGTGCTGCATCAAACAAGGTG
GAGCCATTGACCAGCATACCAGCCTGCGCCTGCATTGCAAGAGTAAGATCTCTAGCCGTC
AAGTGAGAAATTCCCATGGGCCCTAGGCTGGCTACAACATACTCGGCAACAGGGGAGACA
AGGCCACCGTTCTCGACCATACACCACATCAGGGTCATAGCCGAATGAGGTGAGAGTGGT
GCTGCAGCCTGAATGAGAATGCGGCCAAGCAAATCAATGGCCTCGTCAATCTCCTCCCTC
ACACGCTGCCTTTGCTCATTTGCAGCGGCGCTTGAGCTTGCACTTCGAATACGTGTGAAC
ATGCTTCGGGCTTCCATGAGACCCTCCTCAATTTGACCGCTCTTCAACAAGGCAATGGTG
TACATAGCTACAGGCTGAATAAAGCTTGCATTGACACGGGATGACGAAGACAGGACATCC
CAGAATGGCTTGGCCATTTCAAGGCTACCTTGGCGGATGTGGAGAGCAAGCATGGCGATA
GCAGGCTCAACGGAGGTGGCAGCATCCGTGGTCAGGAGACGGTAGGCGCCTGTAGCGGTG
GAAATATCATTGGCATCAGCTGCAGCAATGCAAATGTTCAAAGCTGCGTCTGTCAAGGGC
TGGCCATGCAGCTGGGTCTGGGCAATGTGCAAGGCCGAAGCGAAGTTGCGGGTGTCAAGG
GAATGTTGGACAAACCCATCCTTAATGATTACTTGTTCAACAGCTCGGAGGCGCTCTGCC
TGATTCTCAACGCCATCAAAGGAGGCACGGATCTTGTTAAAGAAGCGATGGGCTCCCTCA
GTGTTTCCGCAGGAGAGATAAGCCTTGATGACGGAAGCGTAGACTTCAGCATCTTGACGT
TCGACAATTCCAAAGACTCCACTGTTATCAGCAATGGCGAGGGTCTTATATTCGTTGTAA
CATTCAACCGCACTCTTGAAGTCGCCCTTCATTGAAAAGGTGTCAACCATTGGTGGGAAC
ATGGCAGCGTGAGGTGCAACCTTGTTGGCCTCCATGTGAGCAAAGATCTCAATCATCTGG
TCAACATTCCCCTGCATCGCACAAGCAGTCAGGAGGGAGCGATAGACGGTAAGTGGGAAG
GCAATTTCGGGATGTCGAGTAGTAGCAACGTTGAACAGTTTAAGGGCAATTGGGAGAGAA
TGATCCTCGGTCAAGAGCTCATGCTCAACTTCGCTAGATTGAAAAATGAATTTGCCAGGC
TCTTCCATGCCACCAAATCGTACTCGAGATTGCTCCAGATCCTTAGCCATGCGAAGGCAG
TCCAAAGAGCGAGTGGACAAGAGCTGAACGATGATTTTGTAGGTGTCTTCATTAGGCATA
ACGCTCCGACGGAGCATATCGGAGTAGACATCAAGAGCCTTGGGGACAGCATTATGCGTC
TCAGGATGAAGGCGGATTGCAGCTTCAAGAAGAACATTGTAAGCAGAGGCGGTGGGTTTG
ATCCCGTCCCTTAAGAGACTCTCGAAAGCAGCTGGGACCTGCGCGTGAGCCCCATCCTTG
GCCAAGTCGACAATAGCGTTGGATCGAGACTCAGCCTGTTTCTTCTCGTAGAGGGAGATA
TCATTGACAGGAGTTCTTGGAGAGACGATAGATTCTTGGACGGAGGAAGCTGGAGTCTGG
TGTGATTGTTCGCCGCTCTGCGCGTCGAAGACTTCACTTCCAGACTCAGCAGCCGAAGTA
CCATACTCAGACTCAGCAAGAGCATGTGCCTCCTGAATCTCTTGGATCTCTCTGGCAACA
GCCTCATCAACTTTTGCGCTCACATTCTTATCCACAGGAGCACTCTCAACATTTCTGGAG
GCTCGCACTTCACTGCGGCTTCGTACCCTTGAGACAGAGGCGGCAAGCTGGTCCACGTCA
GACTCCTCTAAGGACTCTTTCTCTTCCTTGGCCGGCTTCCAGCCAATACGTTTGGTGAAC
TGGAATTGTTTCCAGTCACTGTCATCACCAGTCTGCTGAGCATGCTGCCAGGCAGCATAG
TAAGCGGCTAGACCGGAATCACCGGTGCTACCGCTAGTAGCAGAGTGGCCTGCCTTTGCA
CCACTGGCGCTTGAAGAAGAACCAGAGGCATGTTGGAAAGCACTCTGAAGTTGTGCAGTT
CGAGTGTACTTTACAGTCTGTGGGATCGAAGTGATCTGGTTTAGGGAGGATGCGGAGGGA
GCATATGAAGATTGAGAGGCGGCAACGACAGACTGGGCGTAGCCGTGGACAAAGGTCTTG
GAGAAGGTCTGGCGCGCGAGGTGAGTGAATGGCTTAAAAACCATTTACGTTATTGAGGGC
CTCTTCAATGCGAAGAGGAAATACTACTCTAGCACTGGGATGATTGAGAGG
>Locus_30_Transcript_2/2_Confidence_0.800_Length_6381
CTGAGCCGGGCCAAAAAAAGAAAATTAACATCAACAACCACCGCAGCCTGCGCTCAATCA
ACCAACGCCACACTTTTTTGAATATCAAAGAGATAGGAAAAGAACAGGAAAGTAAAAGGA
AAACCCCATTCCCACCAGACCCTCGGTTGTTGTTCAATTTGCATGCCAGATATCCTCCCT
TCCTACAGAAGTGCAAAAGAGCCAAATGAAGTCAAATATCAAAGCTCAAATGTCAAGTAA
AATGTAAATATAACCCGAGACCAATCGCTTTAGGGGAAAAAAAAAATAACGCCGTCTCAA
GGGTGATAAGTGTGGGAAGACCAGCCCAACAAGCCGTATTAGATTAATAAAGATCCGTTT
GAACATCTTCAGCCGAGGAATGGTTAGAGAGGTACGCATGGAAATAATTCTCGGAAACGA
ACACCCGATAATAAAAAGCAAACGCCGACCGCTGTGTATGGTACAGGGGAATGCATCAAT
CAACAAAAACAATAGGTAAAATAAAATGCGTATCTGTTTTGTGATAAAAAATATAAAAAA
TTTCAGATCGAGTAAGTGGTACTAAAACACTCACTCGATATGTTTTTCGATTTATTTAGA
TATTTTGTATTTTTTTTTCTTTGGGTAGACAAAAGAAAACGTAGATAATGTGGGAAAAAC
AGGTTTGTGTATAGGGGTATATATATGTTTTGTTGAATCACACATGGGTGTCATTTGGTG
TGAGCCTATGCTGGGTGTCCACCATTGACTAAATCCAGCACCTTTCCGGTGACAGCGGAA
GGGTAGCCGCGAGAAAGCATCTCACGCACAACGCCATTGGCGCCTGCATGGTCTTCAGCA
GCAAGGAAAGCTCGAGTCATGGCCTCATATGTGCTGGGTTCTCGCTTGTCAATCCCCACT
CCATCATACACTGCCTTGGCGTTACTGACATTTCCAGTCGTAGCCCAGCCGTGGATGAGG
GTGTTTGCGATATAAGCAGTCATGGCAACCTTGTTGGCAGCCATATCGGCTAGCACGGCA
GGAGTATCAGAGACCTGATGGTTGGCCACCATGGATTCAAACAGAGCTTGATAAAGACAT
GCTTGTGGGCGAAGGTGCGGTTCAGCAAGGGCGGAGTCGAAGGTTTCGCGGGCTCCGGCC
ATGTCATGCAGCACACATCCTCGAGCATGGATAAGAGAGGCGTAATGTACAGCCTCAGGA
AGCTGACCAGAAGCACGGATGGTATCCAAAACCTCGGTGGCAGCAGTCATATTGACAGGG
TCGAGCGAAGCATAGGCATCAATAAGCAGTTTATAAGTGTGCATCGTAGGCTGAATGTCC
TTGGACTTCATACGCTCATAGTAAGCAAGAACCTTAGAGCGGTCACGCTTGGTGTTGAGG
AAGTACTGGATGATGGAGTTGTAAGGTGCGGGACGAGGTTTGTAGTTTGGCATCGACTCC
ATTTCATCGAACATTTCTTCGGCAAAGCGTTCGTCGCTTACACGGCACAGGGCGTTGACA
ATGGTGCCATAGGTAACGCTAGTAGGTCGAACATTATTGGCACGCATCTCAGCGAAGTAG
AGCAAACAGTCGTCAATGCGACGAGCTTTGCCTAGCTTGCCAATGAGAGCATTATAGAGG
AATGAAGTCGGTTCAACACCCTCGGAGGTAGCACGATGAAACACCTTGACGGCTTCAGTG
GCTTCATCAAAAGTCTTGGTTGATTCCTTGAGAGTGGTGATGTAAAGGCCGAAGGTATTG
GCAGATGGAGCAGATCCCATGTTCAACAGTTCCTGGTGGTACTTGGCTGCGAGGCTACGC
TCACCAGCAGTGAGACAAGCGGCAACCATGGAATCAAGGATAGAAGTCCAGCCATACTTG
ACAGCGTTGTATTGCGGAAGAAGCGGGACATCGTGTTTGGCCATACCCAGGATCTCATGT
ACCATGTTCATGTTTCCGCATTTAGCAGCGGCAGTAATTAGTTTAGCATAGGTAATGTAG
CGGGGATGTCTGCCAATTCGGCGCATGTTCTTGAATTTGGTCATGGCATTGTTAAGATGG
TCCTCGATACGGCCGCGCGAGCTCTCGAGCATCTCAGCAATTATTGACGACCCTCTGAAG
TCTGTGGAGTGCGCGTAAGGATCAAACGAATCATCAGGGCGAGCAGGTTTAAGTCCTGGT
GATGGCTGCGGCTGTGGAGCAGCTGGCGATGGGGTATTGTAAGAGGGCGTGGTGAAAACA
GGGGTATTTCCATGGGTATAGTGGTGCCATTTCTGTGCAAGATCCGGGCGAACATCTCCC
AACTTTGCGATTCCCCGTTCAAGAAGTTGCTTGGTGTAGTCGTCGAGGCGGATACCAGCG
TTCATTGCAACATCCAGCATGTGGGCAAAGCGAAGAGGGTGTGCTGCATCAAACAAGGTG
GAGCCATTGACCAGCATACCAGCCTGCGCCTGCATTGCAAGAGTAAGATCTCTAGCCGTC
AAGTGAGAAATTCCCATGGGCCCTAGGCTGGCTACAACATACTCGGCAACAGGGGAGACA
AGGCCACCGTTCTCGACCATACACCACATCAGGGTCATAGCCGAATGAGGTGAGAGTGGT
GCTGCAGCCTGAATGAGAATGCGGCCAAGCAAATCAATGGCCTCGTCAATCTCCTCCCTC
ACACGCTGCCTTTGCTCATTTGCAGCGGCGCTTGAGCTTGCACTTCGAATACGTGTGAAC
ATGCTTCGGGCTTCCATGAGACCCTCCTCAATTTGACCGCTCTTCAACAAGGCAATGGTG
TACATAGCTACAGGCTGAATAAAGCTTGCATTGACACGGGATGACGAAGACAGGACATCC
CAGAATGGCTTGGCCATTTCAAGGCTACCTTGGCGGATGTGGAGAGCAAGCATGGCGATA
GCAGGCTCAACGGAGGTGGCAGCATCCGTGGTCAGGAGACGGTAGGCGCCTGTAGCGGTG
GAAATATCATTGGCATCAGCTGCAGCAATGCAAATGTTCAAAGCTGCGTCTGTCAAGGGC
TGGCCATGCAGCTGGGTCTGGGCAATGTGCAAGGCCGAAGCGAAGTTGCGGGTGTCAAGG
GAATGTTGGACAAACCCATCCTTAATGATTACTTGTTCAACAGCTCGGAGGCGCTCTGCC
TGATTCTCAACGCCATCAAAGGAGGCACGGATCTTGTTAAAGAAGCGATGGGCTCCCTCA
GTGTTTCCGCAGGAGAGATAAGCCTTGATGACGGAAGCGTAGACTTCAGCATCTTGACGT
TCGACAATTCCAAAGACTCCACTGTTATCAGCAATGGCGAGGGTCTTATATTCGTTGTAA
CATTCAACCGCACTCTTGAAGTCGCCCTTCATTGAAAAGGTGTCAACCATTGGTGGGAAC
ATGGCAGCGTGAGGTGCAACCTTGTTGGCCTCCATGTGAGCAAAGATCTCAATCATCTGG
TCAACATTCCCCTGCATCGCACAAGCAGTCAGGAGGGAGCGATAGACGGTAAGTGGGAAG
GCAATTTCGGGATGTCGAGTAGTAGCAACGTTGAACAGTTTAAGGGCAATTGGGAGAGAA
TGATCCTCGGTCAAGAGCTCATGCTCAACTTCGCTAGATTGAAAAATGAATTTGCCAGGC
TCTTCCATGCCACCAAATCGTACTCGAGATTGCTCCAGATCCTTAGCCATGCGAAGGCAG
TCCAAAGAGCGAGTGGACAAGAGCTGAACGATGATTTTGTAGGTGTCTTCATTAGGCATA
ACGCTCCGACGGAGCATATCGGAGTAGACATCAAGAGCCTTGGGGACAGCATTATGCGTC
TCAGGATGAAGGCGGATTGCAGCTTCAAGAAGAACATTGTAAGCAGAGGCGGTGGGTTTG
ATCCCGTCCCTTAAGAGACTCTCGAAAGCAGCTGGGACCTGCGCGTGAGCCCCATCCTTG
GCCAAGTCGACAATAGCGTTGGATCGAGACTCAGCCTGTTTCTTCTCGTAGAGGGAGATA
TCATTGACAGGAGTTCTTGGAGAGACGATAGATTCTTGGACGGAGGAAGCTGGAGTCTGG
TGTGATTGTTCGCCGCTCTGCGCGTCGAAGACTTCACTTCCAGACTCAGCAGCCGAAGTA
CCATACTCAGACTCAGCAAGAGCATGTGCCTCCTGAATCTCTTGGATCTCTCTGGCAACA
GCCTCATCAACTTTTGCGCTCACATTCTTATCCACAGGAGCACTCTCAACATTTCTGGAG
GCTCGCACTTCACTGCGGCTTCGTACCCTTGAGACAGAGGCGGCAAGCTGGTCCACGTCA
GACTCCTCTAAGGACTCTTTCTCTTCCTTGGCCGGCTTCCAGCCAATACGTTTGGTGAAC
TGGAATTGTTTCCAGTCACTGTCATCACCAGTCTGCTGAGCATGCTGCCAGGCAGCATAG
TAAGCGGCTAGACCGGAATCACCGGTGCTACCGCTAGTAGCAGAGTGGCCTGCCTTTGCA
CCACTGGCGCTTGAAGAAGAACCAGAGGCATGTTGGAAAGCACTCTGAAGTTGTGCAGTT
CGAGTGTACTTTACAGTCTGTGGGATCGAAGTGATCTGGTTTAGGGAGGATGCGGAGGGA
GCATATGAAGATTGAGAGGCGGCAACGACAGACTGGGCGTAGCCGTGGACAAAGGTCTTG
GAGAAGGTCTGGCGCGCGAGGTGAGTGAATGGCTTAAAAACCATTTACGTTATTGAGGGC
CTCTTCAATGCGAAGAGGAAATANNTCTAGCACTGGGATGATTGAGAGGATGCAGGTTCA
TCTGACGACCTGAAGCCGTCAATGAACGCGCTAAATGTAAGGGTATATATCAGGTTGACA
AAGAAAGGGGGGAAAGGGGAGGTCTTTCTCGAATCTACCCGTGTCCCTTGATTGTATAGA
TTGATAATGGAGTAAATAAAGCGGAAGACTGGATAAAGGAGCGTAATGTCTACGCCCAGA
AGACTTCTCTACCTCTATAAATGAGAGAAGAGAGCAGATCGATAGCGAGGAGAGAAACGA
GAGAAAGATGGATGTCTCGTGAAAGTGAAACCTGAGATTGACCTTTCGAGATAGAAAAAA
AGCCCTTTCGAAGGAAGGCGAAGAAGTGTTATAACTCATATTCTGACTAAGCAAGCTCAC
ATTTTCCGTGTCTTTTTCTTGCCTAGCTCGCCCGATCGGGAAAGTGGGACCCAGGGCCAC
GAGAGCTGATCCTGATTGGCGGGATCACCCGAGCCGGTCTCGTGACCCGTTACCGAGAAG
CCGCTGATCGTTACAGGGGGAAAGATATAGATCGCGGCAAAGACAAGAAGGAGAGACGCC
TGGAGAGTGCGTGGATAGGCGTTGAAGACATTGACCTTGTTTGATGCTGTTTGCGGGCCT
TAATATCCCAAAGAAGAATGCTCCAGCGCTCTCAGAAGGGGAAGATACGCGAAATTACTT
GGTACGATTACACGACCAAGGCAGCCGGGCCAGACAATCGTCGGAGCTGTCGGAACTTTC
GGAGCCGATGCGCTCGTGTTAGGGGGGAGATGAGCTTTAGGGCTGTGCCGCTGAGTCATG
GCCTTTCCGGCTTATTTTCGTAAAGAGGATCAGTCAAAGGCCGTATATGACGAGTAAGAC
GAACAGGTCGAAGCTGCAAACTGAACAGCGAAGCGCGAAGATGCTTATGGAAGCTGTTGA
TCGAGAGGCGAGTCGATGGGCTCCCTCCATATTTTTTGTTGTGCGCATGTGCGGCCAGGA
GTGCCGACCGTCCGTGAAGCACAGACAGAGTTCCAGAAGGCCTTTGGAAGCAGCAGGGGT
AGGGTCCATGTTTTAACGGCCATGACCTCACAAACAGCTCTGGCTGGGCTGGCCCTGCCC
AGCTAGGCTCCAGCATTTCTCGGCTTTGGCTTCCCTACCAGCTCCGGCAGTAGCCCATCA
TGCCTTGTTTCCATGGCATATTCCATCCAGTGCGTAGGCATGAGTGGCTGTTGTGGAGAA
CCCCGGTCCCCTTGCGCCGTGTGACACAAACATGGTGTTATTATCAGACTGGCTGGACGA
TTCCTTGCTCGGTCCGGAGACAAACGGCCTCAAGCGATTTTATTGGGGTCAAGCTATCGA
GACATCGTGAAATCGTGACCTCATTATGATCCTGAGTGCTAAGTAACGAAACATTTCGAA
CTATAAATAGCAGAATCAGATAGCCGCTTGGGTGGGCATCTCTTAGAAGACAACCGTCCA
GTGAAAGTCAGGCTATCAGAGATCGAAGGCACAAGGTTAAGGGGCGACCGGCGCAGGTAG
TCGTTTCGTCTTGATAGCCAACTTAGGTTACTTCCGTTCCTGTAGTAAATGAAGTGATTA
TATAATTATCCACGTGACTCTCTGACATCCCCAGCCTGGCGCCTTAAACCACTCGGCCAT
TTTGTCACAGCAACGAGCAAA
>Locus_31_Transcript_1/1_Confidence_1.000_Length_1990
TTTTTTTTTTTATTTTTTTTTTTACTGACATCATACGAATCATAGTACTTTTTATTCGTG
AATGGCCAATTAACTAAGGTGAGGAAGAGGGCCATTCGATTAATTAAGATATCTATTGGA
CGCAAACATTGCCCGCCTTGGCGAAGATGCTCGCTCTATTTTCAACGAGCGATACTGCAC
CATATGCCTCGTATGTCAGTAGTTTAATCTTCATCCCAGTTAGGGTTTTGGCCCGGTGGC
TTGGGACCACCGGCCTGTCTGGCGACAATAATCTGGTCCACGCTGAGAATTGTTCGAGCA
GACTCAGAACCTAGCCGGATTGCCCATGACTTGGAAACAAGAAGGTCAAGAATCTCCTCC
TCCACGGCATCAATGGTTCCGGATGGGGATGAGGCAAGAACGTCAACTCCAGTGGTCCAG
CTGGGGTCTTCTTCTTCAGAGCTCTCATCCTCTTCCTCGTCATTCTCCTCTTCCTCCTCC
TCCGATTCCTTAGCTGTCTCTTGGTGAGCGGTATACAACCTAGAGAGAACTTCAGTGGCA
TTGAGACCGGCTGATTCGGCGAGGGTTCGTGGGATGACCTCAAAGGCTTCAGCATACTTT
CTAATGGCATGCTGGGCGAGTCCAGGGGTTCTATCCGCAAACTGCGTGAGCCGTTCAATC
AGCTGCATCTCTGTGGCCCCGGCTCCAGGTACCAATCGTGGATCCTTAGCCACAGCCTTC
ACCGCATTCACGCCATCATCAATGGCACGCTCAACGTCTTCCAGGTAGTTTTGTGTTGCT
CCTCGAAGGATGATAGTAGAGGTGCGACTAACAGATCCGGCATCTTCTTGTCTGAAAATC
GTTACACGGTCACCCCCAATCTCCATAGTCTCAACAACATCAACATTTCCCATCTCATCG
GGCATAGGGGCACCAAGGCGGGCCAGGGGGGTGGCTCCGATGACACGGCATAATCTGCGT
AGTTCAAACTTGGACATGACCTTTATCACAAGAATATTGAATCGGTTCAGGTAGTGAAGG
GCCAGTTCTCCAATGGTGGAGCCAGCAACGACGACGCGGAGGCCTGAATCGTAAAGTTCC
TTGATAGCAGCTTCAAGGCGACTCTCTTCTCCTTTTGTGAAGTCAAGCATTTCCTTTGCA
TTGTGTAGAAGGACTGTTCCCTTGGTTTCTGTTTGGGATATATCGATTGGACAGCTGAAG
ACACCAACTTTCGCCTTCTTGGCCTTCTTAATGGAACCTTCTGGTTCACGGGCGAAGACC
ATACCCTTAACAACACGCGATTGTTCCAAACTTCCTCCCATAATTTTGACCACACGGACA
TTGTCGACATTAAAGTTAGCGGGATTCTTTGGGAGAACACCCAAAACGGCCTCGGCCACC
AGGGGGGCAAGGATTTCCTCAGACCCAGACTGTTTGCTTCCAATAACCGTCTTTAGGGCC
TTCCCGAGCTCAGGGGCAGAGCGCATTTCCTTTAATCTATCCACTTCGAGTTCTTCTAAA
GTACTGAGAGCAAAACCCTGTGCAACCTCGTACCCCTGAACGATATCACTCGTCTTCAAC
CCCATCCGTAGGAGATCCTCCGCCTTTCGTAGAAGCTCGCCAGCGAGGATAATAACCATA
TTTGTAGCATCTCCCATCTCCGCTTCTTGCTGCTGACTGGCCATAACCAGGAGTTTAGCA
GCAGGGTGGACGACATCCAGCTCTCGCAGGATTGTGGCAGCATCAGATGTAAGAATCATC
TTCTGCAAGTGGTTGATAACAATCTTATTCCGGCCATGAGGCCCGAGAGATGTCTGGACA
GTCTGGGAAATAGCTCTGCATGCCTCGATATTTCGAATAACGGCGCCATCTTCGGAGTCG
TGGCTCTGATAGCCCTGCTTAAACAGGCCAGCATTGGGCGCCTTGGGAATCGTCAACGAC
ATCGCTCGTGTGTCTCTGGGTGTCAAGCCGTGGGATGCTGCTTCGTCTTGTCTGTCTGCT
TGCTGCTGTC
>Locus_32_Transcript_1/1_Confidence_1.000_Length_207
CGTATGCGGTTACCAGGTCGGCGGCCGCCACGTGTGCGCGCGCGGGACTAATCCCGGTTC
GCGCGTCGGGCTCAAAGTCCTCCTCGCGCAGCAACCGCTCGCGATTCAGGCCATGCCGCA
GCTCGCGCCCTGCGTGGAACTTTCGATCCCGCATCTCCTCGGGCTCCTCTCCCTCGCGGT
CGCGAAACAGGTTCTGCCGCGGCACGT
>Locus_33_Transcript_1/1_Confidence_1.000_Length_917
TTTTCTTCTTCCCCTTCATGGGCGCTTCTTCGGAGGCCTTGTCTGCAACAGCAATACGTT
CCCTCCGCCTTAGCTGCCCTTCGAATGGACCTAGCTGATCCACCTCACACCCAGTAATCT
TCACAGCATACATTGGCCGATCAGAGCCTTCTACCAGCTCTGCTTCCGCAATGCTAGCAA
CCTTGTATATGCTCTCTCCTTCTACCCTGCCAAACATGGTACAGCTATTTTTCAAATCTC
TCTCCACGTTCGCCAGCGTAATGAAGAATTGGCTTCCATAGGTACCATCTTCGCTCTTCG
CCAGACCTACCAGGCCGCGCCTGTTAAATCGCAGTCGGCTGTGGAATTCGTCTTTAAACA
CGACCTTTTCGCCATCACGAGGATCATACTCGAACTCCGGGTATTCGTAAATGGAGGAGC
CTCCTGAACCAGAGCCAGTGGGATCACCACCCTGGATAATGAAGTTGGGTACCACGCGGT
GGAAAGTGGTATTCTCGTAGTATCCGTCGAGGCAGTGCTGGAGGAAGTTCTTGCACGCGA
GCGGTGTCTGTCGCGCAAACAGGGAGATGTGGATGGGCCCGACGGTGGTATGGAGGGTCG
CGGAGGCTGTTGGAGGAGGCTCGGTATCGTAATGAGCAGACATATTTGATTTTCAGGGCT
GTTCTTGAGCTCTCGTTGCGAGGGTGATGTTGGGATGTGGCTGTTCTTTGGGGGCTCGGC
CGGGGAGCTCGAAGTCATGGACTTCAGCCGTGCTTGTACTTGGCTAGCCAGCTCAGCACA
ACAACAGCCGGCCGCTATTTAGTAGATTCTCATGAGCATATACCGTATAAATGCAGATTG
CTTCCTTATCCATAGCATCTAGCTAGTCCTAAACCCATCTACCACGCTCAAGATAAATAA
ATTAATTTCCATGGAAA
>Locus_34_Transcript_1/1_Confidence_1.000_Length_1158
AGGCAAAGATAAACCACCTGTCGATGTTATCGACATGCTGGAGAAGCACAAGGCAGCATG
ATAACTTGTATTAAACATATTGTTACTATAAACTCGAATGGGCCGCAGCAGGGAAGGAAA
AAGAGGAAATGCAAAAGGAGCCGCGTCTATACACAAAATTGATACAAAAGAAAGGGAAGA
CAGAAAACCCGGTCTATAAATGTCCATCTACTCTATCCTCTTTTTGCCTTCTTCCATAAA
GCCGAGCCGTGCGTTACTCACTCCTCGCTGGCGTCCCGTAGTCGGTATAAAGTCACCAAT
GAGCTTATCCTTGCTCGCCCGACGAAGGGCTTCTGCATATCCTTCTGCTCCTGTTGCAGG
GGTGTTGAGTTTTGGCCAGTTGACATATAACATGCCGTGAGAATGTATGAAATTTAGACA
CCAGGCAGCAACTACTATCCAAAAGATAAGGAAGATCCTCAAGGGCCATCCGGTAGAGTC
TGGCAGCTGGCGAGTGAATGTAGCTACCAATATCATGAATATTGCTGCTCCTAAGATGTA
TGGGATGGATTGGATAACTAGGGGTCTTCGGTCGGCAAACACATATGATGCAGTGCTGGA
GGGGAGGTAGGTGCCATGGAAGAGATCAAAGGCGTCTTGTCTCGGTCCATCCATAAAATT
ATTCAAGATATACCTGGTGATGGAGTTGTTGCCATCCTGAAGAGCACCGGCCTTCGTTCG
CTCACCGGTTCGAGTGAAGTCGGTCTTCAGAGCGCCGGTCCCAGAGTACGACTTTGAGAC
AACATCTGCGTTGTCAGCCCACATATTTCGGAAGAGGTCTCGGAAGACCAAATCATCATC
AGTCTTCTCTCCTGGCATCAAGATACCGCAATCGATAAATTGGCGGGTCAAGGTATATCG
GCCAAGCATGCTCTGAACAACGTTCGTTCGGTCCAGACAATCCATACAATTTGTTCGAAC
GACTGAGGATTGCATTCTTCTCGCTTCCAGAGTACCCGATGGGTTACCTAACGACTCAAT
GCCACTGAAGTACTGGCCGCGCTGGAGGCCCTCATTCAGTTGGTTCAAAAGAAGTTCCGC
TCTGTGCCACTGCAGACCTTTGGTTTCATTGTGGAAATCAAAGTATATGTAATGGAGTCG
GTCCATCAGTTGCTCTTT
>Locus_35_Transcript_1/1_Confidence_1.000_Length_262
TTGATAATATGAACGGCGGTTCAGCACTAAACTACCTGCTTCTTGGGCTGGTAAATATCT
TCTGGGTGCCTATTGGGATGAAACTCGGCCGTCGCCCAGTCTTTCTAATCACGACAACCA
TCTGCATGTTGACTGCTGTCTGGCTGGGCTATGTTCACGGAACGGCTCAGTGGATGACCA
ACCTGGCCATCAACGGGTTTGGAGTTGCTGCCTACCAGGCAGTCATCCAACTGAGTGTTT
TCGACATGTTCTTTGCCCATCA
>Locus_36_Transcript_1/2_Confidence_0.667_Length_1736
GAAACTGGCTAATTGTACGTATAGAGACGTTTCGTGTTGTGGAGAATGCATTTTTGTACG
TAACTAGTCGTTAGGTTTTTCATCTATAGTATGTTTGAGCCCCTAGTTCGCCGCAAGGGC
AGTACCATCTGGGCGGAATTCCTGTCTCAGGTGGAAGATAGGCTGTATAGAGTGTTTCCG
GCTACGGGCTTTGGACTTCAGCGTGTCTTGCCAGCAATAGGGAAGTTTAGGATGAAATCC
TTCAGAGGTTATTTATGATTCATTCACTCCAAGCCTCGGTCACGACATTGTTGTTGACCA
AGGTTGGGATCCTAAACCCGTAGGGGGAGGGAAAAGAGGAGCTGGTATACGATAGTAAGT
ATTACCGTGGATAATCCCGAATTTTCACACTCTTCAGTTTGCTGGCATGGGAGCCGGTCC
GGCACGATAACGGATAGACATGGCTAAAGCTGCTGACAAGCAATTTATATACCACATTAA
TGGAAATGCGAAACCCCACGAAGGATTAACGCGGGGACGCTTTAAATAAGGGAAGAGTCG
ATATTTCCCTTTGTGCGTATATCATCGGCTGGAATCTGTGTCTATTGGAGCGCCCCATCT
TCATTGTCTGGATCTTCAAACCCTTCAAATTCGCTTTCATCTTCGTTGCCGTCTGACCCG
TTTTCGAGAGCCCCAGATTTGACGCTCTCCGCATCATCGTCGCTTGCATTGGAGCCGGAC
TGTACTTCATCTCCGTCGTCACCTTGAGCTTCATCCGCTTTCCTCTTAAGGCCCATCTCA
CCTAATCGACCTTCACGTCCGTTTATTTTTTCATCTCCAGCGTCATCAGCCTTAGGTGGA
GGTGTATACCAAGGCAACTTCCCGCGAAGGAAGTCATTTATCACCATCTTTGCAACACTG
TTCACGTCAGGCTCACCACCCTTGAGCAGTCGACCACCCTTCCTAGCCAGTATGCTCAAA
AATTCAGTAGCATCTGTGAATCCCTTGATTTCATATGTTCGCTCAATGTGACGCTGCTGC
GTCTTCTTAAGTATCGCGGGGATATACTGTCTGGGTTTCAACATTTCCACTCGAACAACG
CCACGTAGAAGGATGTCTTCCTCGGTGGCGTTATTACTCGGGGGTACAACTCCAGGGCAG
TCAATCAGGTAAATTCTCTTCATCAACGTGATGTACTGCCATACTTTAGTCTCTCCAGGG
ATAGGAGCAACAGTGCACACTTTCTTCTTTCGAAGGGTGTTTATGATGGACGATTTTCCA
GTGTTGGGATAGCCAATAAATCCCACTGATATTTGCTTGCGATCTGAATGGAGAATTGAA
AACTGACGTAATAGCTGGATTAAAGATCCCTTGCCAAAAGAGTTATTGATGCTTGCATGG
AATGCAAGTGTAGGGTACTCCTTGGATAAAGCACGAACCCAGGCAGCGCAACGCCTGTTG
GCACCAAGTCACATTTGTTTAGGACAAATATCAAATGTTTGTGTGGCGCTTCTTCCTGGA
TATATTTCTCGACACTTCTGCACCGAGTGCCTTCAGGATCTCTAGCATCCAAAGCATGGA
CAATAACGTCTGAGGAGTCAATGACTTTGTACAGTTCATTCCAGATCCGTTTACTCTGTC
CCTTTGAGAAAATCGGTTCTCTGGCAGCGGTGAGTTCTGCATCATCACCGTTGGTATCAG
CATTGACATCACCTGATGTACCGCTGAGCAGTTTTGCCTGCTCTAGGCGATCCAAA
>Locus_36_Transcript_2/2_Confidence_0.667_Length_726
GGATAAAGCACGAACCCAGGCAGCCTAGGACCAGAAGTTAGTCAAATGCGCCAAAATATA
TATTGTGTATGTATATAATGGCGAAGGTGATGGACGTAGAGATATATGAAATGTTACTAA
GAGAACAGCTATCATGTCCACAATGAAGTGAAAGCGGGACTCAACTCAAAACAAGACACA
CCATGCCCTTTGCGACGATGCCTTCAAAACGAAGCAAGTCAACCTCGACTTCAGAAAGAA
GCCAAAGTTACGGGGGGGATTGATCTGCCATAGCGGTAACAGACCGTCTTCCATTGTAAA
AACGGCAATAACTTATGCACTGGAAGAAGCCTTGACAAACGCGATGGCATCATTTGAGCG
GTTCTTGGGGTGAAGGTGATCTTTTAAGGGATGATGCGGACGGTGTGTAAACTTACAGCA
ACGCCTGTTGGCACCAAGTCACATTTGTTTAGGACAAATATCAAATGTTTGTGTGGCGCT
TCTTCCTGGATATATTTCTCGACACTTCTGCACCGAGTGCCTTCAGGATCTCTAGCATCC
AAAGCATGGACAATAACGTCTGAGGAGTCAATGACTTTGTACAGTTCATTCCAGATCCGT
TTACTCTGTCCCTTTGAGAAAATCGGTTCTCTGGCAGCGGTGAGTTCTGCATCATCACCG
TTGGTATCAGCATTGACATCACCTGATGTACCGCTGAGCAGTTTTGCCTGCTCTAGGCGA
TCCAAA
>Locus_37_Transcript_1/1_Confidence_1.000_Length_1784
GGGACAGGGTTAGGATTAGGATTGAAATAGATTTGAAGAGCGATCAAGGAAGGATCTGAT
TCAGCATTTGTTCCTGCTCTAATCCCCATTTGAGCAGCTATGTGGTAGTCAAGAATACAA
AAAAGTACACGGTAATGAGATGGTAGATGTATATATCATGGTGGTGAAGATGTAAAAACG
GGGCATAGAGAAAGTGGGAAAGGGGTAGTTGGATGGTGAGGAAGGAAACGGGGAAAGGTT
CATAGGGCGCTATTTTGAATCTAAATTACACACTTAAAGAAATGAATCAGTGATACAGCA
CAGAGAGAAGGCAGGATGAACCACGACAACCCAATGTGTATAGAGGGAAGGTCGGGAAGG
GAATTGAGAAGTAGGAAAGGAAGCGGAAGAAGTCGCTGTGTGAGGGTGAGGAGGTGCGTA
ATTTAGTAGTAGAAGGTCTCGTCAGCGGTGCGGCCACGCATCCATTTGGGCTCGCTGCCA
CGGACGTAGATGTCTTCGAACAAGATACGCGGAGTAGCATCTGGAACAGGCATCTTCTCG
GCAATAGCAACTTCTTCGTCAACCATCGATCTGGCGTCCTTGTCAATGGCCTTGAGCTCA
TCTTCGGAGGTGATGTTCCAGTCAAGAAGCTTCTGCTTGAGTCCCGCAATGGGGTCATTG
GTGCTGCGCATGCGCTGAATTTCCTCACGGGTACGGTAGGTGGTGCCAGGGTCAGACATG
GAGTGACCACCGTATCTGTAGGTGACATATTCGAAGACAAGAGGACCCTGGCCGCTGACA
GTGTACTCGCGGCCATACTGGACGGCAGCCTTGATAGCAAGAACATCCATTCCGTTGATC
TTGATACCGGGGATATACTGTCCTCGCTTGTAGTAGTCGGTTAGAGCGGAAGAGCGGTTG
GCAGCGGTTCCCATTCCGTATTTGTTGTTCTCGCAGCCAAACATGACGGGGAGGTTCCAG
AGCTTAGCCATGTTGAAAGCTTCGAAAACTTGGCCCTGATTGGATGCTCCATCACCGTAC
AAACAGACGGTGGTATTTGCCTCGCCATTATACTGCTGTGCAAAGGCAAGACCAGCGCCA
ACGGGTACCTGAGCACCGACGATTCCGTTGCCACCGAAGAAGTTTTTAGCAAACATATGC
ATCGATCCTCCCTTCCCGTAGGCAATTCCCTCACGGCGACCAAGCAGCTCGCCGATAATC
GAGCGAACGGTACCACCGCGCATCATGGCAAATCCGTGGCATCTGTAGGCAGTAATGAGC
TTGTCATCTGGGGTAATGGCATGCTCAATACCAGTAGCGACGGCTTCCTGGCCAGTCGAC
AAGTGGCAGAATCCCCGGATCTTCTTCTCCTTGTAAAGTCGATCTGCGGCCATCTCCATA
CGTCTTATCGATACCATGTCGTAGTACATCTGCTTGAGCTCCTTCTTGGTTGTCTTCAAG
GTGTATGGAGGAGGGTCGAGCTCGTAAGTCTCGAAGCTCTCGTCGGAGAGCTTGACTGAG
AAGGGCTTGTCATCTTCAACTGGAATATCCTCCGCATGGGCGGAGGCAGCGTCGGTGGTC
ACAGAGCGGCGAAACAGCTGTGTCGAGGGCTGTCTGCCAACTTGGGCGACGCCACGGGCC
CGGATAAGTCTCGAGAACATCTCAATTGACGATTGGATACTGCTGTGTCGACGAGCAGCA
GGCAGCAACGGGAAGATTGGAGATGGTCGAGAGAAGGCAGCGCAGAGGACTTGTTGAGGT
CGTTCCAGTTTGTTTCGGCCGCAGAAAGTTGTTGGGCCGTTTTT
>Locus_38_Transcript_1/1_Confidence_1.000_Length_1901
AAATATGCTGACATCGACGAGTCGTACTACCTTTGGATGTACCTTCTGCTTACAATTGCC
TACATTATCATTACTTTCATTAGAGAGTGGATTTTCTTCTGGGGGTCTCTTCATGCATCC
ATGAAAGTCCACGGTTGGCTACTTCGTGCCGTAATGCGAGCCAAGTTCAAGTTCTTTGAT
TCCACGCCTTTAGGCCGCATTATGAACCGCTTTTCAAAGGATATCCAGTCTATTGATCAA
GATGTTGCAGTTACAGCCATTGGAGTCATACACTGCGCTGCGGCAATTGCCATGATTGTT
ATCCTTATTTCGGTTATCACACCACAATTTCTAATCGCTGGTGTCTTCATCACCATAATG
TACATTGCTCTCGGAGCCTTCTATATTAACACCTCGCGTGATCTCAAGCGTTTGGAGTCC
ATTCAACGAAGTCCGTTGTATCAGCAGTTCGGCGAGACACTGAATGGAGTCGTTACAATT
CGAGCCTATGGTGATGGTGCACGCTTTATTTTGGACAACCATGGTCTTATCAATACCTAC
AACAGACCTTATATCTATCTATGGGCAGCTAACCGATGGCTCGCTTTCAGAATTGACATT
ATCGGTGCACTTGTGTCCTTTTTTGCGGCTGTCTTCCTTATTTTAAGCGCTAGGAAAGTG
GACGCCGGTGCCGCTGGTCTAGCAATGACTTATGCCATTACCTTCTCTGAAAACATCCTT
TGGTTAGTCAGACTCTACTCTGAGAACGAGCAAAATATGAACTCGGTTGAGCGTGTGGAG
GAATACATGAAGGTGGAACAAGAAGCACCAGCTCTAATAGCTGAAACCAAGCCGGCCGGA
GTATGGCCAAGCAAGGGTGCTGTCAAATTTGTCGATTATTCTACCAGATACCGTCCAGAT
CTCGATAGAGTGTTGAAGAATGTGAGCTTCGAGATCCAACCCGGTCAGCGTGTTGGTATT
GTCGGTAGAACCGGTGCAGGGAAGAGTTCCCTAGCATTGGCCCTTTTCAGAGGACTCGAG
GCAGAAACTGGAAAGATTCTAATTGACGATGTCGATATTGGATTGATCGGTCTGCGCGAT
CTCAGACAAAACATCACCATCGTGCCGCAAGATCCCACTCTTTTCACGGGAACGATTCGA
ACCAACCTGGATCCTTTTGGCTTATTTACCGATGAGGAGATCTTCACCGCTTTACGACAA
GTTCATCTAATCGGTCCCGCCGGTTCTGAAGAAGTAGAACCGCCGTCAAGTAGCTCCGCA
GCCGAAAATGCCGAACCAGCCCAATTGCTGCTTGAAGATGACACCACGCCCAACACTCCT
CAAGACTCCAACACCCTAGTTGGTACCGCAAATGGCAGCACAACCGATACGGATTTTGGC
GCAGCACACTTACAAGATAACAAAAACATCTTCCTAAACCTTGAATCAGCCATCACGGAG
TCTGGTTCTAATCTTTCTCAGGGCCAGCGACAACTTCTGTGCTTAGCCAGAGCGCTACTA
AAATCTCCAAAAGTCCTTCTCATGGATGAAGCAACTGCTTCAATTGATTATGCCACCGAC
TCCAAGATTCAAGATACTCTTCGTGAATTAAGGGGTAACAACACCATATTGACAATCGCA
CATCGTCTTCAAACTATCATCGATTATGACAAAGTCCTTGTCCTTGATCACGGTGAGGTG
AAGGAGTACGATGGCCCATGGCAGCTGATTAACCAGGAAGGGGGAATTTTCAGGAGTATG
TGTGAGAACAGTGGAAATATGGATTCGTTGTTAGAAGCTGCAAAGAAAGCCTGGGAGCAG
CACAGATTGGTGGATGATTCCTAGAATATCAACTAGGGCGAATCCGTCTTGTTGCTCTTT
GCTTCATTTCGGCGATCAAAAGAAATTGTACCTTTCCCCCC
>Locus_39_Transcript_1/2_Confidence_0.895_Length_1480
TCTCAACAACATCCATCTCCCACGCCCATCAACCCGCCATCTCCCTGCTTCCGCGTGCAG
GCCGCTTCACTTCTGTCGCCGACTCTACGCTCGTCTCTTTCTCTTGTCCCGTTTTCCTTT
TTAACTTGTACTATCAGTCACCATGGAGGAGGAAGTTGCTGCCCTCGTCATTGACAATGG
CTCCGGAATGTGCAAGGCCGGTTTCGCCGGTGACGATGCCCCACGAGCTGTTTTCCCATC
CATTGTCGGTCGCCCTCGTCACCATGGCATCATGATTGGTATGGGCCAGAAGGACTCCTA
TGTTGGTGATGAGGCACAGTCAAAACGTGGTATCCTAACCCTGCGATACCCCATCGAGCA
CGGTGTCGTCACAAACTGGGATGACATGGAGAAGATATGGCATCACACCTTCTATAACGA
ACTCCGTGTCGCCCCAGAGGAGCACCCAGTTCTGTTGACTGAGGCCCCCATCAACCCCAA
ATCCAACCGTGAGAAGATGACCCAGATCATCTTCGAGACCTTCAACGCCCCAGCCTTCTA
CGTCTCCATCCAGGCTGTGCTCTCCCTCTATGCCTCTGGTCGTACCACTGGTATCGTCCT
CGACTCCGGTGACGGTGTCACCCACGTTGTCCCCATCTACGAAGGTTTCGCCCTGCCACA
CGCCATCTCCCGAATTGACATGGCTGGCCGTGACTTGACCGACTACCTGATGAAGATTTT
GGCCGAGCGTGGCTACAGCTTCTCTACCACCGCCGAACGTGAAATCGTCCGTGACATCAA
GGAGAAGCTCTGCTACGTCGCCCTCGACTTCCAGGAGGAGATCCAGACTGCCGCCCAGAG
CTCCAGCCTCGAGAAGTCCTACGAGCTTCCCGACGGTCAGGTCATCACCATTGGAAACGA
GCGATTCCGTGCTCCTGAGGCTCTCTTCCAGCCCAGCGTCCTCGGTCTCGAGCCATGCGG
TATCCACGTCACCACCTACAACGCCATCATGAAGTGTGACGTCGACGTCCGAAAGGATCT
CTACGGAAACATTGTCATGTCTGGTGGTACCACCATGTACCCAGGTATCTCTGACCGTAT
GCAAAGGAGATCACTGCTCTTGCCCCATCGTCGATGAAGGTCAAGATCATCGCTCCCCCA
GAGCGCAAATACTCCGTCTGGATCGGTGGTTCTATTCTCGCTTCCCTTTCCACCTTCCAG
CAGATGTGGATCTCCAAGCAGGAATACGACGAGTCCGGCCCATCCATTGTCCACCGAAAG
TGCTTCTAAAGAGCTTGACGTCGGAATAATTGATAGATAGAGAAAAAGAGAAAGCGAACA
ACACCAACAAAAAACAAACCACTCCCCCTTTTCCCCCGCAAAAATACAAAGGTCACAACT
CGGTGATGCACGTTCCATGACCATTAACTCCGTACTGTACTTGCAGTCAACTAAAAAAAA
AACCTAACTTTCTTTTATTCTTAAAAAAAATAAAAAAAAA
>Locus_39_Transcript_2/2_Confidence_0.947_Length_1632
TCTCAACAACATCCATCTCCCACGCCCATCAACCCGCCATCTCCCTGCTTCCGCGTGCAG
GCCGCTTCACTTCTGTCGCCGACTCTACGCTCGTCTCTTTCTCTTGTCCCGTTTTCCTTT
TTAACTTGTACTATCAGTCACCATGGAGGAGGAAGTTGCTGCCCTCGTCATTGACAATGG
CTCCGGAATGTGCAAGGCCGGTTTCGCCGGTGACGATGCCCCACGAGCTGTTTTCCCATC
CATTGTCGGTCGCCCTCGTCACCATGGCATCATGATTGGTATGGGCCAGAAGGACTCCTA
TGTTGGTGATGAGGCACAGTCAAAACGTGGTATCCTAACCCTGCGATACCCCATCGAGCA
CGGTGTCGTCACAAACTGGGATGACATGGAGAAGATATGGCATCACACCTTCTATAACGA
ACTCCGTGTCGCCCCAGAGGAGCACCCAGTTCTGTTGACTGAGGCCCCCATCAACCCCAA
ATCCAACCGTGAGAAGATGACCCAGATCATCTTCGAGACCTTCAACGCCCCAGCCTTCTA
CGTCTCCATCCAGGCTGTGCTCTCCCTCTATGCCTCTGGTCGTACCACTGGTATCGTCCT
CGACTCCGGTGACGGTGTCACCCACGTTGTCCCCATCTACGAAGGTTTCGCCCTGCCACA
CGCCATCTCCCGAATTGACATGGCTGGCCGTGACTTGACCGACTACCTGATGAAGATTTT
GGCCGAGCGTGGCTACAGCTTCTCTACCACCGCCGAACGTGAAATCGTCCGTGACATCAA
GGAGAAGCTCTGCTACGTCGCCCTCGACTTCCAGGAGGAGATCCAGACTGCCGCCCAGAG
CTCCAGCCTCGAGAAGTCCTACGAGCTTCCCGACGGTCAGGTCATCACCATTGGAAACGA
GCGATTCCGTGCTCCTGAGGCTCTCTTCCAGCCCAGCGTCCTCGGTCTCGAGCCATGCGG
TATCCACGTCACCACCTACAACGCCATCATGAAGTGTGACGTCGACGTCCGAAAGGATCT
CTACGGAAACATTGTCATGTCTGGTGGTACCACCATGTACCCAGGTATCTCTGACCGTAT
GCAAAGGAGATCACTGCTCTTGCCCCATCGTCGATGAAGGTCAAGATCATCGCTCCCCCA
GAGCGCAAATACTCCGTCTGGATCGGTGGTTCTATTCTCGCTTCCCTTTCCACCTTCCAG
CAGATGTGGATCTCCAAGCAGGAATACGACGAGTCCGGCCCATCCATTGTCCACCGAAAG
TGCTTCTAAAGAGGTGGGTTACCTGCCTTTTTACTACTCTTTCATTATTATTCTCGCATC
GCTTGTTATTTCAACTCCTACCTTTGTCTTGCCGGTGAGATAGCAACGATAGCTGCTTGG
AATCGAGCTCTGTTATGTTAATACGGACTACGTTGAATATTTTAGCTTGACGTCGGAATA
ATTGATAGATAGAGAAAAAGAGAAAGCGAACAACACCAACAAAAAACAAACCACTCCCCC
TTTTCCCCCGCAAAAATACAAAGGTCACAACTCGGTGATGCACGTTCCATGACCATTAAC
TCCGTACTGTACTTGCAGTCAACTAAAAAAAAAACCTAACTTTCTTTTATTCTTAAAAAA
AATAAAAAAAAA
>Locus_40_Transcript_1/2_Confidence_0.750_Length_1655
CCTGGGAAGTGAATGATCAAGTTCAACAGACCAACCACATCTCTTTTCATCGACCGAAGT
CACATATTTTCCCTCCCGTCGTCATTCGGTATCATCGTGACAAGTCAATAAATACATGAG
AACAGATGTTTATGCAGAGCACTCCTTCTTTCGCTCCTCAAAGACCTCGAGGGCAACCTC
AGCGACCTTAAGACCACTCAGCATCATAGCAGAGAAGATGGGGCCCATACGGTGCCATCC
GTCAATCTCAGAAAGCTCCATTCCACCGATGATCAAGCCCTTGGTAACCTCACGGGTGTT
CTTGACAATGGCCTCCTCAGCAGAGTTCATATCCAGTCCCTTCATACCTCCGAGTTTCTC
AAGGGCAGACATAGAAACAAGACGCTTGGCACAGAAAGCACCGAATGGGCCGTCGTGGCC
GGTGGTGCTGATGATTAGTGGAGCGTTGATGGTGTTGGGGTCCATGCAGGAGTGGTCGTC
GTGGTGCTGGGTAACAAGAGTCCAGTTGGTGACGACACCGGCAATCTGGAAGCCCGAGGC
CTCAGAGGCGCGCGGACGGGTGATCAGGTCCTCGACACAGGTTGCGTTGAAGAGCTTGAT
GTTGGGGAACGAGAGCACCTTGGAGAGCAAGGTAGAGGTGAAGAGGGCGGCATGCTTGAT
GACGACGAGGTTTGGGTTGCTGGCATCCTCCTCATACGGGACACCCAGGTCATCGAGGAA
GCGGTGGGCAGGCTTTCTGAGGACCATGGCAGAGAAGAGCTGGCCACCAAGCCAGGCACC
ACCTCCTTTTCATCCGTTAGCTGGTCATCTATAAGAGTGATATGCAATACGGCAGCGTAC
CAGGAGAGACAGAGGCTTCGATCAAAGCAATCTTGAGATCTGGACGAGCCTTGCCGAGGA
CATAAGCGGTGCTGAGACCGCAGGAGCCAGCACCGACGATGACGATGTCGCTCTCGGCGT
AGGTGTCCATGTCCTTGAAGTAACGGCTGGTCATGGCCCGGGAGACCTGGCTCTCACGGA
TGGGAGCAAACTTGAACTCCTCCCATTTACCGGCAAAGTCGTCCAGCAGGGCGTATCCAG
AGCCAGAGCCAGCCTCGGGGGCAGCCTGGGCCAGGGTGTTGCCCTCACCGGCGAAGTTGT
CTCTGACAACATTGCCAACAGAGGCAACGGTCTCAGTAAGAGTAGCAGTTGGTGGTGGAA
CCATCTTTGCAGAATCTTTTGACGTTTGATAGCGTTTATGGCGGAAGACTAGACGAGGTT
AGATGATCCAACAGTAGTACTTTCATCGTCCCTCTGGAGATAGAGCCAGAGGGAGACGGA
GGGGAAGGGGAAGCATGATCCTTTCGCTGGTATTATCCAGATCAAGTTCGGACCGTATAA
TTTCAGAACGAAGCCTCAATGCATCTGGCATCTCTCTGGACCATCCCCCGCACGAGGAGG
CAGAGTTGGATGCAGGACGAAGACAATCGAGGACAACGAACACCGGTTCATGCACACGAG
TTGTTATATTCGAGATACCTTGACCATTTATTGGATATTCTTCCCAGCATCTGGGGAGTC
ATGACCTCCATCTTGGAGAGATGTACCGGTCTTGATGTTCTGTTTCTATACGGTGGTTAG
TAACTATGTAACTACGAAAGGGTAGATAAAAGGGG
>Locus_40_Transcript_2/2_Confidence_0.750_Length_1600
CCTGGGAAGTGAATGATCAAGTTCAACAGACCAACCACATCTCTTTTCATCGACCGAAGT
CACATATTTTCCCTCCCGTCGTCATTCGGTATCATCGTGACAAGTCAATAAATACATGAG
AACAGATGTTTATGCAGAGCACTCCTTCTTTCGCTCCTCAAAGACCTCGAGGGCAACCTC
AGCGACCTTAAGACCACTCAGCATCATAGCAGAGAAGATGGGGCCCATACGGTGCCATCC
GTCAATCTCAGAAAGCTCCATTCCACCGATGATCAAGCCCTTGGTAACCTCACGGGTGTT
CTTGACAATGGCCTCCTCAGCAGAGTTCATATCCAGTCCCTTCATACCTCCGAGTTTCTC
AAGGGCAGACATAGAAACAAGACGCTTGGCACAGAAAGCACCGAATGGGCCGTCGTGGCC
GGTGGTGCTGATGATTAGTGGAGCGTTGATGGTGTTGGGGTCCATGCAGGAGTGGTCGTC
GTGGTGCTGGGTAACAAGAGTCCAGTTGGTGACGACACCGGCAATCTGGAAGCCCGAGGC
CTCAGAGGCGCGCGGACGGGTGATCAGGTCCTCGACACAGGTTGCGTTGAAGAGCTTGAT
GTTGGGGAACGAGAGCACCTTGGAGAGCAAGGTAGAGGTGAAGAGGGCGGCATGCTTGAT
GACGACGAGGTTTGGGTTGCTGGCATCCTCCTCATACGGGACACCCAGGTCATCGAGGAA
GCGGTGGGCAGGCTTTCTGAGGACCATGGCAGAGAAGAGCTGGCCACCAAGCCAGGCACC
ACCTCCAGGAGAGACAGAGGCTTCGATCAAAGCAATCTTGAGATCTGGACGAGCCTTGCC
GAGGACATAAGCGGTGCTGAGACCGCAGGAGCCAGCACCGACGATGACGATGTCGCTCTC
GGCGTAGGTGTCCATGTCCTTGAAGTAACGGCTGGTCATGGCCCGGGAGACCTGGCTCTC
ACGGATGGGAGCAAACTTGAACTCCTCCCATTTACCGGCAAAGTCGTCCAGCAGGGCGTA
TCCAGAGCCAGAGCCAGCCTCGGGGGCAGCCTGGGCCAGGGTGTTGCCCTCACCGGCGAA
GTTGTCTCTGACAACATTGCCAACAGAGGCAACGGTCTCAGTAAGAGTAGCAGTTGGTGG
TGGAACCATCTTTGCAGAATCTTTTGACGTTTGATAGCGTTTATGGCGGAAGACTAGACG
AGGTTAGATGATCCAACAGTAGTACTTTCATCGTCCCTCTGGAGATAGAGCCAGAGGGAG
ACGGAGGGGAAGGGGAAGCATGATCCTTTCGCTGGTATTATCCAGATCAAGTTCGGACCG
TATAATTTCAGAACGAAGCCTCAATGCATCTGGCATCTCTCTGGACCATCCCCCGCACGA
GGAGGCAGAGTTGGATGCAGGACGAAGACAATCGAGGACAACGAACACCGGTTCATGCAC
ACGAGTTGTTATATTCGAGATACCTTGACCATTTATTGGATATTCTTCCCAGCATCTGGG
GAGTCATGACCTCCATCTTGGAGAGATGTACCGGTCTTGATGTTCTGTTTCTATACGGTG
GTTAGTAACTATGTAACTACGAAAGGGTAGATAAAAGGGG
>Locus_41_Transcript_1/2_Confidence_0.750_Length_1963
TTTTTCTAGCCTCATTTTGCTTTTTCCTTCTTGCCCTAGCTACGTAGCTTGGAACTTTCA
AGCTCTTATTTGAAGGAGAGGAAAAGGCGAACAGAAATCAGGGATCTCGTTGATCGTCAT
CAAAAGTCTAGAATGATTGAATGAGAGGGGAGAACCTGGTAATCATCCAGCGTTTGCCAC
CAGCGCCTGCTAAACGTGAATATACAACCAAGGGGAAAGAAAATATTAACGCCAGCAAAT
GCACATAAGAAGAAAACTATTCATGCCCTATCCTTTCCTTCAAAACGTAGTATGAGAGAC
ATCCAAAGCGGGAATAATAATAGTATATCCCCGGGGAATATTAAAGACAAAGTAAAGAGA
TTCGTGGTCTATACGGTAAGGTCATCAGGATTAGACAAGGGCAGAACTCGTCAGGTCCGG
AAACATGTTACTTTAGATCTGGTTAGCGTGAATATTATATATAATTCAGGGAACTTGGAC
ATACTGAGATTGAATTGATTCCATTTGGTCAAATGTCAGCAGAGCATCAGCAAATCCCAG
TTGGAGATTCTGTGGTGAGACAATGCCTTCACTCCGTGCAGTAGCCAAGTCCGAAAAGAG
TGCTGCGGGATTGAATGCCGTTTGTTGGTCCTGCTGCTGTTGCTGTTGCTGGGCATAATA
TAGCTGTTGTAAGGATGCAGCCAGTTGACTATGGCCCTGATGGGGCTCTGAAGTGGAGAG
AGCCTGAGGGAAGCTGTCGATGACAAAGGTGTCTTCTAGCACCGGGCTTGGGAGACTCGA
TGGGGAGGATGATTCGGTCGCATGAGAAGGAGGGGATGTCCCCTCAGAAGTCGAATCCAT
TGATTCTCCCCTACCCTGTTCCTCTTCAAGGTCCATTTTCTCTGGTTGATCTAACAGACC
CATCGTATCTGTCTGTTCGGCAAGCTCCATTCGCCCGGGACGCTGGGCCACTTGCGCCCG
TTCTGGACTTTTGTGTAGCAACTGAGCCTGCATCGTCTCCAAATCTTCTTCGAATCTCGG
CAGCCCGGCATTGGCTGGCCCATCTGCTACATTCAACGCCCCCAGTCGCTCCAGTATGTC
ATGTGTCAACGGATGACCATTATGGGAGTTATTTAATGGTTGGCCAGGCCACTTATTCCC
CTTAATCAACAAGTTATACATTTCTTGGATTCCAAAAACCAGCGAGGTTTGCTGATGTTC
CAGCAATTCAACATATCCTTTGGGATAAGTTTTGTCATGTGTTCTCTTGCGCTCTCCATA
CACACAGACAACATTATCAGCACTGCATCGGGCGCAGGGTAAATCTCCATCGCACTTTGA
TTTTTTAAGTCGACATCTATCACAGGCCTTGCCGACCCTTTTGCGAATGCCGTTGCTGTC
GTTAGAGTCTGACAGGCTTGATATCCGTGGTGATGACGACGAAGACATGGCTCGCGAGCT
AGGCATGGCACCAATAAAAGTAACTTCGCTTACTGTGCCTCTTTGTATTCCAATGCTCGG
GGGTATTTGAGGGAGCAAGGGAACGCCCAGAAAGGACCCGTTCCTCGCTGCCTTTGCTTG
TTCAGGTTATGTTGACCCTTTATTTGACGGATGGGGTATCTCCAGGCGCTTGGTTGGTTG
TGTCGTGAGTGATACCGAAAAAATGCTATGGATGTTGGAACCTCTTTCGTTTGCGCTTTT
CAATAACGATACCTCAGGCACTGGATGAAATGGTGCGGAAGGGGGAGGGAAAGAATAATT
AAGCAATAAGTCGTTAAAATTAGCCGACTCTTTGGTAAGCAGTGAGCCTGGTAGAGTTGT
ATATAGTAGCTTAGCGAGCTTAATTGAACAGCCTTTCTGGTGACCGTAATGATCGCGACG
GTATAAGTGTGACCAAGTAATTGAGAGTAATAGCAACGAGCAATGACCTTCGTAGATGGT
GACGCTCAAGTGTCACCCTTTTTTCTTGTTCTCTAGCTCTGAG
>Locus_41_Transcript_2/2_Confidence_0.750_Length_1909
TTTTTCTAGCCTCATTTTGCTTTTTCCTTCTTGCCCTAGCTACGTAGCTTGGAACTTTCA
AGCTCTTATTTGAAGGAGAGGAAAAGGCGAACAGAAATCAGGGATCTCGTTGATCGTCAT
CAAAAGTCTAGAATGATTGAATGAGAGGGGAGAACCTGGTAATCATCCAGCGTTTGCCAC
CAGCGCCTGCTAAACGTGAATATACAACCAAGGGGAAAGAAAATATTAACGCCAGCAAAT
GCACATAAGAAGAAAACTATTCATGCCCTATCCTTTCCTTCAAAACGTAGTATGAGAGAC
ATCCAAAGCGGGAATAATAATAGTATATCCCCGGGGAATATTAAAGACAAAGTAAAGAGA
TTCGTGGTCTATACGGTAAGGTCATCAGGATTAGACAAGGGCAGAACTCGTCAGGTCCGG
AAACATGTTATGAGATTGAATTGATTCCATTTGGTCAAATGTCAGCAGAGCATCAGCAAA
TCCCAGTTGGAGATTCTGTGGTGAGACAATGCCTTCACTCCGTGCAGTAGCCAAGTCCGA
AAAGAGTGCTGCGGGATTGAATGCCGTTTGTTGGTCCTGCTGCTGTTGCTGTTGCTGGGC
ATAATATAGCTGTTGTAAGGATGCAGCCAGTTGACTATGGCCCTGATGGGGCTCTGAAGT
GGAGAGAGCCTGAGGGAAGCTGTCGATGACAAAGGTGTCTTCTAGCACCGGGCTTGGGAG
ACTCGATGGGGAGGATGATTCGGTCGCATGAGAAGGAGGGGATGTCCCCTCAGAAGTCGA
ATCCATTGATTCTCCCCTACCCTGTTCCTCTTCAAGGTCCATTTTCTCTGGTTGATCTAA
CAGACCCATCGTATCTGTCTGTTCGGCAAGCTCCATTCGCCCGGGACGCTGGGCCACTTG
CGCCCGTTCTGGACTTTTGTGTAGCAACTGAGCCTGCATCGTCTCCAAATCTTCTTCGAA
TCTCGGCAGCCCGGCATTGGCTGGCCCATCTGCTACATTCAACGCCCCCAGTCGCTCCAG
TATGTCATGTGTCAACGGATGACCATTATGGGAGTTATTTAATGGTTGGCCAGGCCACTT
ATTCCCCTTAATCAACAAGTTATACATTTCTTGGATTCCAAAAACCAGCGAGGTTTGCTG
ATGTTCCAGCAATTCAACATATCCTTTGGGATAAGTTTTGTCATGTGTTCTCTTGCGCTC
TCCATACACACAGACAACATTATCAGCACTGCATCGGGCGCAGGGTAAATCTCCATCGCA
CTTTGATTTTTTAAGTCGACATCTATCACAGGCCTTGCCGACCCTTTTGCGAATGCCGTT
GCTGTCGTTAGAGTCTGACAGGCTTGATATCCGTGGTGATGACGACGAAGACATGGCTCG
CGAGCTAGGCATGGCACCAATAAAAGTAACTTCGCTTACTGTGCCTCTTTGTATTCCAAT
GCTCGGGGGTATTTGAGGGAGCAAGGGAACGCCCAGAAAGGACCCGTTCCTCGCTGCCTT
TGCTTGTTCAGGTTATGTTGACCCTTTATTTGACGGATGGGGTATCTCCAGGCGCTTGGT
TGGTTGTGTCGTGAGTGATACCGAAAAAATGCTATGGATGTTGGAACCTCTTTCGTTTGC
GCTTTTCAATAACGATACCTCAGGCACTGGATGAAATGGTGCGGAAGGGGGAGGGAAAGA
ATAATTAAGCAATAAGTCGTTAAAATTAGCCGACTCTTTGGTAAGCAGTGAGCCTGGTAG
AGTTGTATATAGTAGCTTAGCGAGCTTAATTGAACAGCCTTTCTGGTGACCGTAATGATC
GCGACGGTATAAGTGTGACCAAGTAATTGAGAGTAATAGCAACGAGCAATGACCTTCGTA
GATGGTGACGCTCAAGTGTCACCCTTTTTTCTTGTTCTCTAGCTCTGAG
>Locus_42_Transcript_1/1_Confidence_1.000_Length_4683
TTTTTTTTTTTAAAGTAAACGAAAATAAGGGAACGGGAATAAGAACCAAACAAATACTAC
CTACCCCCGACTAACTACTGGGATAACTCCGATCCATGCTGTTGTTTTTGCCTATTCGGG
TAATCCCTTATTTATCCAGGGCAGCCGGGGAAGAAGTGCCGGTTTCAAGCAACCCTGCCT
CCTTGACGAGAGTGTAGAATTGCCCTCCACGTCGAATGAGTTCGGCAGGAGTGTCGAACT
CAGCTACAGTGCCGCGATCAAGCACAACAATCCGATCGCTGTCCAGAATGGTGTTGATAC
GGTGAGCGATCGTTATGATCGTGCGGTTCTCGAAGATACTACTGCGCAACATCTGTTGCA
AGAGGGCATCGGTTTCAACATCCACGGCGGCAGTTGCTTCATCAAGCACCAAAATGTTGC
TTGGAGTCAATAGTGCTCTAGCCATCGAGACGAGTTGTCGTTGTCCCTGACTCAGGTTGG
ATCCTGCTTCATGTATCTGAGCATCCAGCTGTCCGGGTAAGCTAGAGACGTGGTCTTTAA
GCCGTGCATGTTCAAGGACGCTCCATAGTTCGGTGTCATCGTGTACATGACGGGGGTCAA
GGTTATCTCGAACAGTCCCTTCGAACAAAGCTGCGTCCTGTGGGATAATCGCAAGACGGC
CACGCAGGTCCTGCAAGCCAATCTTGCTGATATCCAATCCGTCGATACTATTGTTGAGAT
AGGTAACGCTTGGTTAGCTAGCTGCATTTTTCCCGACAATTCGGTTCACCCGTGCACACC
CAACACTTGTATCGACTTACCTGATTTGGCCTTCGGCTGCCTCGATAATACGGAACAAAG
ACAGTGTCAATGAACTTTTGCCTGCTCCGGTTCTTCCCACAACTCCAATCTTCTCGTGCG
GCTTGATGTTAAGGTTAATTCCCTTCAGCACAAGATCCAATCCGGGACGGTATCTCGTGC
TGTAGTTGTTGAATGTCACAGCGCCCTGCGAGGGCCAGCCTAAGGTGGGTCGATTTTTGA
ATATAACATCTGGGGCTTCACTTGGGAGATTTGCATATTCGAGCACACGCTCAACAGAAA
CAATATTCGTCTCCACCTCTACCGTCTGTCGCACAATCCAGTTGAGAGATTGGGTAATCA
TTAGCGCATACGACATCGCAAGACCAACCATACCAGCGGTAATACCGGTGTGCGTAGTCA
CAGATATGATTGAGAAAATGGCAGCTGCGAGGATAATGACAGATCCGAGGAATTCAAGTC
GCACTGCAAGCCATCTATTGGCACTAATAGACGGGAAGTACGCTCTGATATTGGCATCCA
TTCGCCATTCATTCTCCTGAGCAAATCGCTTTTGTTGTCTGAATGCTCTGATAGTGGATA
TTCCACCAAGACTCTCTTGGAAGTGCGCAAAGATGGGACTCTTGCTGACACTGTCAAGAC
GCTTCAGTTCTCGCGATGTTCTCAGATAATACTTCTGGTATCTCAGATAAACGTAGCCGA
GTGGGAAGACAAGAATAAGGAACCAAGGTGTAGAGATGCCGATAACTACGACAGTAAATA
TAGCGCGGGCGGAGTTGGAAAACAGCATATTGAACGTTCGCGCAAGCATCTCGTCTACAC
GATACATATCACTGGAAAAGCGGTTAAGAATACGTCCGGCAGGAGTGGTTTCGAAGAAAC
TCATGGGAGATCTAAAGATAGCAAACGCCATCCGCTCATGCAGTTTTCGTGATGCCTCAA
TGGAGCAAAGAATCCAAAGAATCAAAGTCTGCAAAATCACAAGTGCAGATGAACCGATTC
CAAAAGCAAAGTAAATTCCGAGATATTTCCCAATTTCAGCATTGATGCCCTCTTTCTCGT
TTAATTCTGACCATTGCTTCAGCCAGAAGTTACCAGCTACCTGCGTACCGTGTGCCATAA
CGAGGATAATCAGATAGGCAGACACAGCGTAGAGGTTGCTCGTCCGAGCATACTCCCCAT
ACACGCTCCACTTCACCTTTCCTTGCTCCATGCCTTCTTTGGTCTGCTTGGATTTGAGAA
CCTCTTCTTCATCAGTGATTTTCCCTCTGAAGTTTGGTCGGCTAACGGTACTTGCGCGGC
GAAGTGTGGTGGTGCTTTCGCGGCGTGGCTTCCCTCCACCAACACTTCGAATAGGAGCAA
GGGGTGCGAAGCGCTCTTGAGCCTCTTCGTTGTCTGAGGCGATAGGGCTATCATCCTCTA
TGTCAATCATTGTGGAGGATGATTCTGAGCCGCCTAGGCCGTCGTCTTTACTGCTTCCGC
TGGATCTGGAGTCATCCTCGGTGATAGCTGTGCGGATCAAGTTTGCGACTTCTCCTTTCA
TAGCTAGAAGCTGCTCATATGTTCCCTTTTCGATGATAGTGCGATTTCGAAGCAAGGCAA
TGAAGTCAGCCTCCTTCAGGACGGTAATGGCATTGGTAGCAAGAATTCTGGTCTTGGTAG
ATAGGATTCCATTCTTGCCCAAGACACGGTTGATAAGATGTCTTCCGACATGCTGATCGA
CAGCAGACAGGCAATCATCAAGAAGATAAACGTCAGCACGAGCATAAACAGCTCTGGCCA
AGCTGAGTCGTGCTTTTTGGCCGCCGGACAAAGAAATTCCACGTTCTCCAACTTCAGTCT
GGTCGCCGTCAGGCAGGGTCTTGAAGTCATCTAGCAAGGCACAAGCAGCCACTGTCAGTT
CATAGAAATGGGGATCCCATCTATGCCCGAAGACAATGTTGTCTCTAACACTAGCGTTCA
TGATCCACGCCTGTTGAGCAACATAGGCAATGCGGCCCTTGACAACAACTTCTCCGCTGA
CCTTATATAGGTCACCGAGTAGAGTCTGAAGGAGAGAAGACTTTCCAGCGCCAACACGGC
CGACAATGCAGCTCAACTCACCCTTCCGGGCACTGAAGTTGAGATTCTCTAATTCATTCC
CACTCTCATACTTGTTCCAGGTGAATGTAGCATCCCGAATGGATACTGCCTCGTCTCCAG
TGTGAGTAACAGCATCTTGGTACTGGACAGCGTTGTCTTGCAATTCTTCCGAGGTTAAAT
ATGCGGTCAAACGTGTGATGGCAACAGAGGATTCGATAATGGAAGTGATGACCATCGGCA
AGATAGCGAGCGGGAAGGTGAGCAAGTTGAAAAGAGTCAATGCTGGGAAGACGATATCGG
TGGTGAGAGGCTTGTCCGTGATCCATACAAAGACGGCGAAGGTGGAACATGAAACCAGGA
AAGGTGTGGATGACCAGGTGAAGTTAGCAATTGCTTGAGTAGCTCCAATTTTGCGTAGAG
TGTTCAGTTCCAGATCATTTCGGACGTGGTTCAACTTGCCCATGAAGGCGGTGTTCCAGG
CATAGAGCTTAATACTCTTCATGTTGTTCAAGATTTCAGTCATTAGTCTCGTACGCTGGT
CCTTGTTCTTCATCTGTTTGACCTGTAATGTCTTCATCACATTGGCAATGAAACCGTTGA
GCGGAATCATAAGCACCATGGCTGCAATTCCGGCCCACATACTCCATCCGATCAGGTCAT
AGAGGGAGATCATGCACAGGGTTATCTGGAATGGAGCTGACCACAACTGTGTGCCAAATT
GAGCTAGGTCGGAAAGTCGTTGTTGGTCTACGGCCATGTGGTTGACAATATCTCCAGTTG
ACTTGGTAGCACGGCCTTCGTTTGATAGTCTCAAAGCCTTTGTATAAATCATTGCAGTCA
AGGAAGATTTGACACGCATACCAGTCTCAAATGCCCGCTGGAAATACTGGTGCAGACACG
TAGTCTGGACAACAGAAACGATGAACATAGCCAGTGCAATGGCGACTCCGCGGATAGCTG
GCTGCGGGTTATTGGTCTTGTAAGAATCAACGAAGCTAATGAGCATACGGAGAAGCTGTG
GCTGGACAAATGCTAGGATATCACTCAAACATTTGATCAGGGCACCACGGAAATAGGGAG
CGCTGAATGCTCGGAACAGGGCCATCCAAAGAGAGGGCTTCTTCTTCCTAAGCTCGTCTT
CCCATACACTTTGCAATTTTTCACCGGTTACACGCGTAGTATCTCGCTCTCGCAAATTCC
ACATATCGTCCTGGGTGAGAAAGCTCTTGTAACCTTGTTTCATCAGAGGTGTCATCCATG
AGAATGTCAGGACGGAGAAGATATCGGCATATTCGAAGGGACATTCATCCTCATCACCCA
ATGCATGGTAAACGCTCTGCTTCTTCTTGACGAAGTATTCGAGGATGAACTCCAGGAGAG
CGATACCCAGGCCAACGTTGAAGGTGATAAAGTACGGCAAGTGATCTCGATAGTACTGGC
GTGACACCAGCGACTGAAGCTTGACGCCATGAGCAATGAGGAAGAAGAGCCAGTAAAAGA
GCACCACACCGTTTGGCTGACGACTTCTCCAATGTTCGTGATACTGAACGGCATAAATAC
AGACGAGGGAGAGAAGGAGAAGGATGGTGGTCCAGAATCTAAAGTCACTGGCCCAGACAT
GCGGGAGGTTTTCGATTTGTAGAGACGCCTGGAGTCCAACAACTATAACAAGAGCCCATA
TTAATGACTATCAACATGTTAGCAATTATATTCAATACGTCATCATCAAACTCTCTTGCG
CGTACCAATTTTGCGTAAAAGTGCCAGTTCCGTGGGATGTTTTCAGCTGTTCTATGTCTC
AAG
>Locus_43_Transcript_1/1_Confidence_1.000_Length_175
TGTTGAGGGTAGAGTTATGTTAAACTAACATAACCTACTGTTGCAATGAGCTGATCAACC
ATACTTTCCCACCAGGAGGGTCTTTTATGCACTGGCACACCTTCATCGAAGACGTGGCTA
ACCCCACCGCCATCCATCCACGTCCACATTGCCTGGACTGCTGCCCACACCGGGG
>Locus_44_Transcript_1/1_Confidence_1.000_Length_2569
ACCAGAGCCGCAAACGAGGAACTTTAGAGTCGGACCTGCTTTTGTCAACGTTCGCATCTA
CATATCTGGCAAAGATGACGGGAAGTCAACTAGATGAATACGACCGGTTCCTGGATGAAA
ACGACTGGGACATCTACTACTGGGCGACTCAGGAACCACCGTCTGAGTCCGAGGCAGCTG
AGAGCGTGTTGAAGGCCAAGGACGAGCTGACGGATACGTGGAAGAGCGGCGCAGCGAAGA
GCGGAGAGTGGGCGCAGACCGTGGGAGCTTTCAAGCCAGCATACCGGCCCGTCCCTCAGC
GCTGGGCTGACTCGGAGATTCTCGCTCTGCTACGACAGCACGTCCAGAGCAAGAAGGCTG
GAGATGGCAGCAGCAATGGAAGCGGCGGTGGCCTGGGACGCATGCCCAACATCGAGCCCT
TCAAGTCGTAGCGTATACTTACGTGCCTGTACATTATGTATCACCAAGCCATCTCATCTG
TATCTACCATAGAATCATCATCATCATCATCATCTATGCTACATCTATATAGTTGTATGC
GAGACGTTGAAAAGGCACTCGCTTAATGCCGATTAGGGTTTAGCGCGCACACTGGCGTTT
AGGGTTTGCCTGGATGCGGAACACGCCTAACTCCTTTCTGCGATTTGTGTGAAAAAAAGA
TCGAAGAGAGACAACAACTTCACTGCTCGACCTTCATTCCTCTCCGTCGACCACCACCCC
TCGAGGATTTACGAGAGCATCACGCAGTCGAGCTCGAGTCTGCACATCATGGCTGAGCAG
CTAGTCCTCCGTGGAACCCTCCAGGGCCACAATGGCTGGGTTACCAGCTTGGCCACGACT
TTGGAGAACCCAAACATGCTCTTGTCCGCCTCCCGCGACAAGACCCTGATCGTCTGGAAC
TTGACCCGCGATGACACCGCATACGGATACCCAAAGCGATCCCTCCACGGCCACTCTCAC
ATCGTTTCTGACTGTGTCATCTCCTCCGATGGTGCCTATGCTCTCTCCAGCTCCTGGGAT
AAGACCCTCCGTCTGTGGGAATTGGCTACCGGAAACACCACCCGCACTTTCGTCGGCCAC
AACAAGACGTTCTGTCCGTGTCCTTCTCCGCTGACAACCGCCAGATTGTCTCTGGTTCCC
GTGACAGAACCATCAAGCTGTGGAACACCCTTGGTGACTGCAAGTTCACCATCACCGACA
AGGGCCACACCGAATGGGTCTCCTGCGTCCGCTTCAGCCCTAACCCCCAGAACCCCGTCA
TCGTCTCTGCTGGTTGGGACAAGCTCGTCAAGGTCTGGGAACTCTCCACCTGCCGCATCC
AGACTGACCACATTGGCCACAGTGGCTACATCAACACTGTCACTATCTCCCCTGATGGCT
CTCTTTGCGCCTCTGGTGGCAAGGACGGCGTTGTCATGCTCTGGGATCTGAACGAATCGA
AACACCTCTACTCTCTCAACGCTGGTGATGAAATCCACGCTCTCGTCTTCTCTCCTAACC
GCTACTGGCTCTGCGCTGCCACCGCCAGCAGCATTAGCATCTTCGACTTGGAGAAGAAGA
GCAAGATTGATGAGCTCAAGCCTGAATTCGAGGACAAGGGCAAGAAGAGCCGTGACCCTG
AGTGCATAAGCTTGGCTTGGAGCGCTGATGGCCAGACTTTGTTCTCTGGATACACTGATA
ACAAGATTCGCGCCTGGGGTGTCATGTCAAGGGTATAAAAGTACCACTTTTTATTCCCCT
TTTGTCACATCTTTAATACCGGAGTGAGTTGTTTACTAGATAATGTCCAATGAAACAATA
TGACTGGTTGGGGATCATTCGGATGAAGCAATGCGCACACCTGATCAAAAAGGAAGGGCA
AAAAAGGGCCTACACCCGTGGACAACATGAGCTGTGGTGTTTTGATAGTTCCCTGGAGTT
ATTTACAACGGATCTATCTAAATGGAAGCAAAAAAAAAAAAGTTCAAAAAGCATAACCTG
CCCACTGCTATCTTATCTTCAAAGCCGATGGCATCTTCTTCATGGACATTCAAGTTGGCG
AGTGACCTATCGTATTGGCTAGAAAGGTTATGCTATGTACGTCTTTCACGACTTTAATGG
AGATTCTGCATCATGATTATACCTTTCTCGTTCACCGTAGTTGAATGCAATTATTCTCAA
TGTGGAACCTAAATTTTGTCAAAATGTTGTACATGGGGTTTCTATGTTCGTAGCTATCTT
GCTCGTTTGAGAGGTATTATACATGGAAGTTACTTTATCTCACTTCTTGCGTCGCAGCCT
CTTCAGTGCATCTTCCGCCTGTTCAATTCCTTCCGCAAATTGGACTTTCACAGCCGCTGC
TTTGGCTTTTCGATAGAAGTCCTCTGCCTGGTGAGAATTTTCTTGCATCTCAGCTATCTC
TCCCAAGTTGAACAGAGCAACAACACAGGCTTGGTCACATTGCTCATTCTTATATGATTC
TTCAACATTGCTAGCAACGTCCAATGCTTTTTTGGCCCATTCTCCTGCTGCAGATAGCAG
CTGGTTGCGTGAAACAGGATTCGGAGACGCAGAAGAAGGCAACGCGGCG
>Locus_45_Transcript_1/1_Confidence_1.000_Length_743
AAAAAAATCTCTGTCTGAAAAAGCTCTGCTCCCTTGATGATAAAGATGACGTAGTTCTGC
TTGAGCACGAAAAATAGTCGACTGCTTGGTTGCATCTCGAGGTCCCATCTTGGTATTAAG
AATCCACGAGAGAAGAAAGGATAGTAAAAAAAGTGCCGGTGTCGATGTCGGTGCCGGTCA
GTTGAAATGGTGGATTCGAGATGCAGGCCAGAAAGCAGACAAGATAAGAGAGGAAATCGA
TGTGATCGGAGCATAAACAGTCATGACAAGGGAGGAGAGTTGTAGAACAGACAGATCTGA
ACGATAGGGTAGATAAGAATGATCTTTTCCCAAAGTTCAGGATATGAAAATGATAGACGT
GAGAGGACATTGGGGGGTGCAGTACGTGTGGAAAAAGTTATTCTTCCCAACACGCCCCCC
TCTTGCGGAAAGAATATCCCACTCAAATCATTAAAAGAAGAAAAAACTGTGTTGCTCATT
GTATGATTACCACTGAGTGCCGTTGTTACCATCATCCCGCTTCAATGAACGGTGGTAAGG
GGATGAATGATAACCACCGATACCCATAAGGTTAGCACCACCTTTAGAAGCGGAACGAAG
CCTAGCGCCGAAAACTATAACATTAGTCAGATTTTCGATGGAAAACACAAGAAGGAAAAG
GGATTGTCCCTCTCCGTGCAGGCCAGCCCAAGCGTCTTCGTCAAACGGACCACTTCAAAG
CACGAGCTCACTGGCAGAAAGGG
>Locus_46_Transcript_1/3_Confidence_0.600_Length_1210
CTCGGAACCAACGGTTGCAGATACTCACATCCTATCGCTTCCGCCAATTGCACGGTTCGC
ATCTGGGTTTTCGTAAGCTCCACGGTCCATCACCTTGCGGCGAGGGGCCATAACGGTGGG
CTTGTTTTGGATTGCCGGGTTTCCAGAAGCAACGTTAGCGTTGGCAATGCGGCGGGGGCG
TTCATCCTCTTCCTGGCCGTTACCAGCGTTTCCAGTGGCCTGAGCAATAGCCTGGGCGTT
CTTCTGGTACTTGTAGACGGTCCAGTCAAATACGTAGTCGTATTGGAACGACTCGCGGAC
AAAGAGATCTCGGAAGATCTTGCGGAGGTAGGAGTAGTCTGGCTTGTCGTCAAAACGAAG
AGAACGGGTGTAGTTCAGGTAGACGGCAAACTCGTTGGGGAATCCACGGCAGAGAACCTC
GGTTGGAGTGGTCATCTTCTTTTCCATGATACGGTCGTACTTTTGCTTCTTGGTAGCGGC
CTTGAGTCCCTGCCATGGCAAAGATCCACGGCAGAAGTAGAGCATGACGTATCCGAGGGA
TTCCATGTCGTCACGGCGGGATTGTTCGACACCCAAGTGGGTGTTGATACTGGCATAACG
GGCAGTACCAGTCAAGTTCTTGTTCTCACGGTAAGGGATGTGGAAGTGAGTCTTTGGATC
ACGGTACTTCTTGGCCAGACCAAAATCGATGACGTTGACTTGGTTACCACGCTTTCCAAT
GCCCATAAGGAAGTTGTCTGGTTTGATATCACGGTGGATGAAGGACTTTGCGTGGATGTA
CTCGATACGCGAGATGAGCTGGTCAGCGAGCAAGAGAACGGTCTTTAGAGAGAACTTGCG
GTTGCAGAAGTTAAATAGATCTTCCAAGCTAGGACCAAGGAGGTCGATGACCATGGCATT
GTAGTCACATTCAGTGCCGAACCAGCGAACAAATGGAATGCCAACTCCACCGGCAAGAGA
CTTGTAGACGCGGGCTTCATATTCGAGTTGTGGGTGCTTGGCCTTGACAGACTCAAGCTT
GATGGCGATCTCCTCGCCAGAGATGATATTTGTTCCTGCACATATCGTTAGACATATCAG
TGTGTACGTGTGTTGTAGGAAAGACTGGACGCACCAAGGTAGATATCACCGAAACTGCCA
CTTCCGATCTTTCGACCAATACGATACTTGTTTCCAACACGGAGATCCATGGTCGTCATC
GTGAGGGACA
>Locus_46_Transcript_2/3_Confidence_0.800_Length_1573
CTCGGAACCAACGGTTGCAGATACTCACATCCTATCGCTTCCGCCAATTGCACGGTTCGC
ATCTGGGTTTTCGTAAGCTCCACGGTCCATCACCTTGCGGCGAGGGGCCATAACGGTGGG
CTTGTTTTGGATTGCCGGGTTTCCAGAAGCAACGTTAGCGTTGGCAATGCGGCGGGGGCG
TTCATCCTCTTCCTGGCCGTTACCAGCGTTTCCAGTGGCCTGAGCAATAGCCTGGGCGTT
CTTCTGGTACTTGTAGACGGTCCAGTCAAATACGTAGTCGTATTGGAACGACTCGCGGAC
AAAGAGATCTCGGAAGATCTTGCGGAGGTAGGAGTAGTCTGGCTTGTCGTCAAAACGAAG
AGAACGGGTGTAGTTCAGGTAGACGGCAAACTCGTTGGGGAATCCACGGCAGAGAACCTC
GGTTGGAGTGGTCATCTTCTTTTCCATGATACGGTCGTACTTTTGCTTCTTGGTAGCGGC
CTTGAGTCCCTGCCATGGCAAAGATCCACGGCAGAAGTAGAGCATGACGTATCCGAGGGA
TTCCATGTCGTCACGGCGGGATTGTTCGACACCCAAGTGGGTGTTGATACTGGCATAACG
GGCAGTACCAGTCAAGTTCTTGTTCTCACGGTAAGGGATGTGGAAGTGAGTCTTTGGATC
ACGGTACTTCTTGGCCAGACCAAAATCGATGACGTTGACTTGGTTACCACGCTTTCCAAT
GCCCATAAGGAAGTTGTCTGGTTTGATATCACGGTGGATGAAGGACTTTGCGTGGATGTA
CTCGATACGCGAGATGAGCTGGTCAGCGAGCAAGAGAACGGTCTTTAGAGAGAACTTGCG
GTTGCAGAAGTTAAATAGATCTTCCAAGCTAGGACCAAGGAGGTCGATGACCATGGCATT
GTAGTCACATTCAGTGCCGAACCAGCGAACAAATGGAATGCCAACTCCACCGGCAAGAGA
CTTGTAGACGCGGGCTTCATATTCGAGTTGTGGGTGCTTGGCCTTGACAGACTCAAGCTT
GATGGCGATCTCCTCGCCAGAGATGATATTTGTTCCAAGGTAGATATCACCGAAACTGCC
ACTTCCGATCTTTCGACCAATACGATACTTGTTTCCAACACGGAGATCCTATCTATCGTT
AGATCGAGCCATATTTCCTCTCCAAGAACCTATATAGACTAACCATGGTCGTCATCGTGA
GGGACACTAGAAGCAGTAATCAGAAGACTGCTTTTGATGGAGAGAGAAGGGTTCTGAATG
TATGTGTGCGTGTGTGAAACACTGCTCGACGGATGAGGCGTTTTTAATAGTCGGTTTTGT
ATTTGTATTCAGTCTGTCTTCCCTGCAGGCAAGGCAGGTAGTGTAAAAAAAACGGTTTAG
GTTATGCAACGGGCCGAGATGTGGTAGCTGTCTGCCCCTGCGGGAGGGAGGAGGAGGACC
TGGAGCTGTCCTGGGTCTGATGGAGGTCAAGGGGCGTCCCTTGAGCCAGCACGCAGCGAG
AGGTCGTCGTTGTTGGTTGTTGATGTCGAGCAGAAGAAGAAGAAAGTCGGCGGAAGTCGG
TGAAGCAGAAAAA
>Locus_46_Transcript_3/3_Confidence_0.800_Length_1632
CTCGGAACCAACGGTTGCAGATACTCACATCCTATCGCTTCCGCCAATTGCACGGTTCGC
ATCTGGGTTTTCGTAAGCTCCACGGTCCATCACCTTGCGGCGAGGGGCCATAACGGTGGG
CTTGTTTTGGATTGCCGGGTTTCCAGAAGCAACGTTAGCGTTGGCAATGCGGCGGGGGCG
TTCATCCTCTTCCTGGCCGTTACCAGCGTTTCCAGTGGCCTGAGCAATAGCCTGGGCGTT
CTTCTGGTACTTGTAGACGGTCCAGTCAAATACGTAGTCGTATTGGAACGACTCGCGGAC
AAAGAGATCTCGGAAGATCTTGCGGAGGTAGGAGTAGTCTGGCTTGTCGTCAAAACGAAG
AGAACGGGTGTAGTTCAGGTAGACGGCAAACTCGTTGGGGAATCCACGGCAGAGAACCTC
GGTTGGAGTGGTCATCTTCTTTTCCATGATACGGTCGTACTTTTGCTTCTTGGTAGCGGC
CTTGAGTCCCTGCCATGGCAAAGATCCACGGCAGAAGTAGAGCATGACGTATCCGAGGGA
TTCCATGTCGTCACGGCGGGATTGTTCGACACCCAAGTGGGTGTTGATACTGGCATAACG
GGCAGTACCAGTCAAGTTCTTGTTCTCACGGTAAGGGATGTGGAAGTGAGTCTTTGGATC
ACGGTACTTCTTGGCCAGACCAAAATCGATGACGTTGACTTGGTTACCACGCTTTCCAAT
GCCCATAAGGAAGTTGTCTGGTTTGATATCACGGTGGATGAAGGACTTTGCGTGGATGTA
CTCGATACGCGAGATGAGCTGGTCAGCGAGCAAGAGAACGGTCTTTAGAGAGAACTTGCG
GTTGCAGAAGTTAAATAGATCTTCCAAGCTAGGACCAAGGAGGTCGATGACCATGGCATT
GTAGTCACATTCAGTGCCGAACCAGCGAACAAATGGAATGCCAACTCCACCGGCAAGAGA
CTTGTAGACGCGGGCTTCATATTCGAGTTGTGGGTGCTTGGCCTTGACAGACTCAAGCTT
GATGGCGATCTCCTCGCCAGAGATGATATTTGTTCCTGCACATATCGTTAGACATATCAG
TGTGTACGTGTGTTGTAGGAAAGACTGGACGCACCAAGGTAGATATCACCGAAACTGCCA
CTTCCGATCTTTCGACCAATACGATACTTGTTTCCAACACGGAGATCCTATCTATCGTTA
GATCGAGCCATATTTCCTCTCCAAGAACCTATATAGACTAACCATGGTCGTCATCGTGAG
GGACACTAGAAGCAGTAATCAGAAGACTGCTTTTGATGGAGAGAGAAGGGTTCTGAATGT
ATGTGTGCGTGTGTGAAACACTGCTCGACGGATGAGGCGTTTTTAATAGTCGGTTTTGTA
TTTGTATTCAGTCTGTCTTCCCTGCAGGCAAGGCAGGTAGTGTAAAAAAAACGGTTTAGG
TTATGCAACGGGCCGAGATGTGGTAGCTGTCTGCCCCTGCGGGAGGGAGGAGGAGGACCT
GGAGCTGTCCTGGGTCTGATGGAGGTCAAGGGGCGTCCCTTGAGCCAGCACGCAGCGAGA
GGTCGTCGTTGTTGGTTGTTGATGTCGAGCAGAAGAAGAAGAAAGTCGGCGGAAGTCGGT
GAAGCAGAAAAA
>Locus_47_Transcript_1/1_Confidence_1.000_Length_423
AGGCTTATGTTGAATGAGTACCTGGAACCAAAGTAGATGCCCAAGCTGGCTTGGGCATAT
AGTGTCCCATTGTTGGAGCAAGCCCCGTCAACAGCGATGACGATGCAGTCTATATGTGAA
AGGGGTTTGCCACAGCGACCACAACGCCTTAGGTATCCGCACATTGATTAAACCCATTCA
CCTCGTCAACTTCCAGCTTGCTCACATCAATACTTTTATGGTTGAATCGGAAGCACCCAA
TTTCGCGGAAACATGAGTCTCGAGGACAACTTCGCTCAGGAGCCAGCATGATGTAGGATA
TAATAAGAATCTCAGGGGTTGAAACACGAAGTTGTCGGGTTGCAAAGTCCTGAGTTTATT
GGTTGATATGATGGACACGGAATTCAACAATAATAGTGTGGTATAAGGACTTCAAAACGC
GGT
>Locus_48_Transcript_1/1_Confidence_1.000_Length_1520
CAATATTCAACCTGAATTTACTGTCAGGATAATTACTGCAGTTGATTTCTTGGGCAGTTT
TGGTATTAGGGTGAAACGGAACGTGTTGATCGTAGATCATATAAGGAGAACCCATGCTAA
CGTGCCGAATAAGCTCCTACGGCGAAGTAGCCAGGCCAATCTCCGAGTCACTGGCGATCA
CGGAATTATCCTCCCAGGCATCTGAAGGAAAGTCAGGACCGGATCCAACATCCTCTGGCA
TTTCCACTGTATACTGCTCCAAACTTGCGAGGACAGCTCCAGCGCGGTCGATAATAGCTC
TGTCACCTTCGATATTTTCCTCATCAAAATACTTTTCAATGCACAATTTAATGACATATT
GAATGATTTCAACAGTTGATGCATCTACAACGGTCTGGGTATTTGAGGTAGCGAGGTATG
TCGTTTGAAGTTTATCAATGCAGGCTTGTCCCAACTGGCGTCCGGTTTGCTGGTAGAATT
GTCGAGTAGTTTCCGTGGCATCATCAAGGTTCTTGAGGAACAGTATTTCTTGCAAATATT
CAAACGCTGAGTTTCGGACCAATCGATCGTCATACTGGAGTAATGTTGGAGCCCAATAAG
GTGCCATTTCTAACACTAGAGACAAGAAAATAACTCGTCTTGCTCCAAAATGGCCGCGTT
ATTAAGCGTTGGAAGTGTTTGGATGAAGGTGATATGATCACGACCACCAGCCTCGTTTAT
CGAGTCAACTGATTTTGTAGCAAATTCAATGAGACTTCGAACACGGTCAATTTCAGGAAC
CATGCCACAGAAAAGTAGTGTTATTTCAAGAAATGGACTGGCGAGAGAAGCTGGTTCGAC
CGCTAGGCCCTCCTCAAGCATGTGTACTATGCTATCCATCAGTCCATCGATGGCTGGAGT
CATGCTCAAAAAAGTAGTGAATATTTTCCGTGCTGCATCAACGTTTTCTTGCTGCTCAAT
GACTTTCTTTAAGAGTGCAAGTTCCCTTTTGTCACCCAACGCCAGAACAAGCTCGCTCTC
CGCGTAAGAAAGTGCAAGCTTGCCAGCTTCCGTTCGTCGTGACTGACCGGTTCGTATTGG
CTCGGCGACTATGTCAATGTTCTCCAAGAAAATAGCAAGTAGCTCGGTGAGTTTGTAGTG
TGAGAATTTTCTTCCTTTCTCTATCAGCCGTACATAAGCGGGATAGACTTCTTTAAGTCT
CTTGGAATCATGGCCGTCCAGCCATACCATTCCCAGACATCGTAGAAGGAAGCCATGCTC
TACTAATGTTTCAACCTCATACGGTCCAAGGTTGGCAATTTCAACAAGAACTTCAAAATA
GTCATCCCAGGCACGGGAGTAGAAGTGAAGTGTGCTCCACATAATCACCATGATTCCCAC
AACTTTTTCAAGCATATCCATGTATTCTCGATGATATTCACTTTGGAGTTCTCTGTCAGA
GTCCGCGTCCCCTAGTCGATCTTGCAGACGGCTTAACGCCGTTACTAGAAGCTTCGAAAA
CCAACACGAATGACGCTGTT
>Locus_49_Transcript_1/4_Confidence_0.769_Length_3811
TTTCATTAACGTCAATAAACATAAGCAGGAATATCTAGCATTTTCAGTACTATGCGTGCT
TTCGACAAAGGGAATATTCGGCGTCCTAGAGACCAAAAGTTCATGATCCCCGCCTGCTCT
TCATCAGCTGTTCATAACATGTTAAAACGCGAGGTTACTCGACGTGGTATTTTTTTTACC
TATTTTTTTTGTTGGTTGTTTTAACTTAAAGCTTTTGCATGGCAGCCTGGAGTTTGAGTG
AGTTAGCTTCTGCCGAGCGGGTTTATAGAAGAAGGGCAAATTAAAACTCACAACATCGGT
GGACTGGACGTGGTCCTCGAAGCCCTCAATCTCCTCCTGCAGGTCGGAGAGGGAGATCTT
CTCATCCTCGATGACAAGGTTGATCTGGAGCTTCTTGATACCGAAGCCAACGGGGACAAG
TTTGGAGCCAGACCATACGAGACCATCCTTCTCAATGGATCGTACGTGAGCCTCAAGCTC
GGTCAAGTTGGTCTCATCATCCCATGGCTTGACGTCAAGGGTGACGATGGACTTGGCAAT
TGGCTTGGGCTTGCTGGCCTTCTTAGCTCTGTAGGCAGCAAGGTTACGCTCTCGCTCAGC
AACAACCTCTGGGTCCTCGTCTTCACTGTCGAAGAGGTCGATATCATCTTCATCTTCTAG
TCAGCTGGGGCCTCTTCCTTGGTGTTTATTGGCAGCTCGCTGTTCTCTGGGCCATAGGCA
GTATATTCCTTGGAAGCATCTCCTGGAAGAGTAGCAAACTCCGATTCAAAGGAGGCAGCG
TGCTTGTACCAACGGGCAACGTGTGGGTATTTGCTGGCGTCTGGCTCGCTCTTGAAGGCC
TTGAAAGTGACAACATCAGCCTGAGTTGGCTCGTATCCCTCAACATAGGTCCTTCGCGAG
AAGAACGAGTCGGCGATGGCAAGGCCAGAGTCGGTAGAGAAGTCGGCGAAACCCATGGTC
CTAGTGAATTGAGGGAGCGTCGAAGGGCTTTGCGAGTGTGTCTTTCTTGCGTGGATGGTT
TTTGATGGAGGGGAAGAATCGAAACGAAGAAGAAAAGATTTTTTCCTTAGTGAGAGGTCA
GGTGACCGCGACGGAAGGTTACCTTGGGCAACCAAAGGAGAGCTTCACGACTGGGACGGG
ACCGCATTCTGGAGCCTTCGAGAAGGGCCGTCGACTCGTGGACGGCCATCGCAGAGGTTG
GAAATATATATATATATATTTGTATTTAAAAAAGGGCAGCGCATGGTATGTCGATCTCCA
GCAAGTGAAGACGTACACCATGTCTTGTCGTCTTGTTATGCGAGGGAGCCGGCAGCTGTT
TCAAGCTCCCAGAGCTGCAGCTCATATTAATACGACCGCGCGAAGAGCCCTATACGGCCT
GCTACCCCGGCAACTGTCGAAGCAGTATGTTCCTGCATCCGGTTTTGTGCGTCACTATGC
GAATGGCAGGCCTCATCCTCCTGGCGGCACACACCGAATGAATCTTGGTGGTGAGCCAGA
GAAGCCAGCGTTGGAGCAGTTTGGAGTCGACCTTACAGCGAGAGCGAAAGACGGAAAACT
CGATCCGGTTATCGGTAGAGACGCTGAAATTCACCGAACCATCCAAATTTTGTCGAGAAG
GACGAAGAATAACCCTGTTCTCATCGGAGCGGCCGGCACAGGCAAAACTGCTGTGCTCGA
AGGGTTAGCCCAGCGGATAGTCAGAGGCGATGTTCCTGAGAGCGTCAAGAACAAGCGAGT
TATCTCTCTTGATCTCGGACAGCTGATTGCTGGTGCCAAGTTCAGAGGTGACTTCGAAGA
GCGGCTGAAGCGCGTCCTGAAAGAGGTGGAAGACGCCCAGGGCGGTGTCATTCTCTTCGT
CGACGAGCTGCATACCTTGCTCGGTCTCGGCAAGGCAGAAGGCAGTATAGATGCAAGCAA
CCTTATCAAGCCTGCTCTAGCGAGAGGAGACCTTCAATGCTGTGGTGCTACCACTCTCAA
TGAGTACAGGCAGATCGAAAAGGACGTTGCGCTGGCGCGAAGATTTCAACCTATTCTAGT
GGAGGAACCGACTGTTCCAGACACCATTTCGATCCTCCGAGGAATCAAGGACAAATACGA
AGTTCATCATGGAGTCCGAATCACTGATGGTGCTCTAGTTGCTGCTGCCACCTACAGCAA
TAGATACATCACCGATCGTTTCCTTCCGGACAAAGCTATCGACCTAGTAGACGAAGCTGC
TTCGGCCCTACGGCTTCAGCAAGAGTCGAAACCGGACGCCATTCAGGAACTTGATAGGCA
GATCATGACCATCCAAATCGAGCTAGAGTCTCTTCGGAAGGAAAAGGATATAGCTAGCGT
GGAACGCCGGGAGAAGCTTGAAGAACTCCTCAAATCCAAACAAGAGGACGTCGGAAAACT
CACCGAGGCATGGGATAAAGAGAAGGCGGAACTTGAAGCTATCAAACAAGCTAAGGAGGA
TCTGGAACGGGCCAGGGGTGAGCTAGAACAAGCCCAGCTGGAAGGGAACTTTGCAAAAGC
CGGTGAGCTGAGATATTCGACGATCCCGAATCTGGAAAAGAAGCTGCCTCAAGAAGACGA
CACTGGTTCGACGGGCACGCAAGGACAAAGCCTGTTACATGACTCCGTTACCGCTGATGA
CATTGCCGGTGTGGTCTCTCGCACGACAGGTATCCCGGTCAACAAACTGATGTCCGGGGA
GGTCGAGAAGTTAATCCACATGGAGGATACTCTCCGCAAATCCGTTCGTGGTCAAGACGA
AGCCTTGGAAGCGGTAGCAAACGCCGTAAGGATGCAGAGAGCCGGTCTCAGCGGTGAAAA
CAGACCCTTAGCATCCTTCATGTTTCTTGGGCCCACCGGTGTTGGCAAAACTGAATTATG
CAAAAAGATGGCTGGTTTCCTTTTCTCAACTGAAACCGCCGTTGTCCGTTTCGATATGAG
TGAATTCCAGGAGAAACATACTGTCAGCCGGCTCATCGGATCTCCAGCTGGATACGTGGG
TTATGATGATGCCGGCCAACTTACTGAAGCTGTTCGCAGGAAACCATATGCCGTTCTTCT
TTTCGATGAGTTTGAAAAGGCTCATCGTGACATCTCTGCTCTTCTGCTTCAGGTGCTGGA
TGAAGGCTTCCTCACTGACGCCCAGGGTCACAAAATCGACTTCCGCAATACCCTCATTGT
CCTTACATCCAACTTAGGTGCTGAAGTGCTTGTTTCAACAGATGCTTCTGAGGGTGAGGA
TATCTCTCCCGAAATGAAGTCAGCAGTAATGGGGAATTGTCCAGTCATCATACCCACCTG
AGTTCCTGAACAGAATAGATGAATTCATCTTGTTCAAGCGATTGTCGCGATCCGCTCTCC
GGGATATCGTCGACATTCGCGTCAAGGAGCTCCAAGCTAGACTAGATGACCGGCGAATAA
CCCTTAGTGTCAGCGACGAAATCAAAGACTGGCTCTGTGAAAAAGGCTATGATCCCAAGT
ATGGTGCCAGACCATTGAATAGGCTCATATCTAAGGAAATCGGTAATCATCTTGCGGATA
AAATCATTCGAGGACAAGTTGTTTCTGGTCAAACAGCTACCGCTATCTTCAATGAAGACA
AAACGGGATTGGATATCGCAACTGAAAAGTCAGCCTGAGCCTCTGCGCTATCATGTATGA
TTATGGTATTGGTTTGTATTATATAACAATATACCACGAATCTCTTTTCTTTCCGTTCTC
ATATCAATGAAAGAGCCTCTACTCTATTTATCATATTGTTCGATATCATCATTTTCGTTC
ACAAGGAACAGTTACTTTGGACGATGCCACT
>Locus_49_Transcript_2/4_Confidence_0.769_Length_3811
TTTCATTAACGTCAATAAACATAAGCAGGAATATCTAGCATTTTCAGTACTATGCGTGCT
TTCGACAAAGGGAATATTCGGCGTCCTAGAGACCAAAAGTTCATGATCCCCGCCTGCTCT
TCATCAGCTGTTCATAACATGTTAAAACGCGAGGTTACTCGACGTGGTATTTTTTTTACC
TATTTTTTTTGTTGGTTGTTTTAACTTAAAGCTTTTGCATGGCAGCAACATCGGTGGACT
GGACGTGGTCCTCGAAGCCCTCAATCTCCTCCTGCAGGTCGGAGAGGGAGATCTTCTCAT
CCTCGATGACAAGGTTGATCTGGAGCTTCTTGATACCGAAGCCAACGGGGACAAGTTTGG
AGCCAGACCATACGAGACCATCCTTCTCAATGGATCGTACGTGAGCCTCAAGCTCGGTCA
AGTTGGTCTCATCATCTAATAAGAAGAAGTGGGGTCAGTATATGGGAAACAAGTAGAGTA
GAGGACCGTATCAGACATACCCCATGGCTTGACGTCAAGGGTGACGATGGACTTGGCAAT
TGGCTTGGGCTTGCTGGCCTTCTTAGCTCTGTAGGCAGCAAGGTTACGCTCTCGCTCAGC
AACAACCTCTGGGTCCTCGTCTTCACTGTCGAAGAGGTCGATATCATCTTCATCTTCTAG
TCAGCTGGGGCCTCTTCCTTGGTGTTTATTGGCAGCTCGCTGTTCTCTGGGCCATAGGCA
GTATATTCCTTGGAAGCATCTCCTGGAAGAGTAGCAAACTCCGATTCAAAGGAGGCAGCG
TGCTTGTACCAACGGGCAACGTGTGGGTATTTGCTGGCGTCTGGCTCGCTCTTGAAGGCC
TTGAAAGTGACAACATCAGCCTGAGTTGGCTCGTATCCCTCAACATAGGTCCTTCGCGAG
AAGAACGAGTCGGCGATGGCAAGGCCAGAGTCGGTAGAGAAGTCGGCGAAACCCATGGTC
CTAGTGAATTGAGGGAGCGTCGAAGGGCTTTGCGAGTGTGTCTTTCTTGCGTGGATGGTT
TTTGATGGAGGGGAAGAATCGAAACGAAGAAGAAAAGATTTTTTCCTTAGTGAGAGGTCA
GGTGACCGCGACGGAAGGTTACCTTGGGCAACCAAAGGAGAGCTTCACGACTGGGACGGG
ACCGCATTCTGGAGCCTTCGAGAAGGGCCGTCGACTCGTGGACGGCCATCGCAGAGGTTG
GAAATATATATATATATATTTGTATTTAAAAAAGGGCAGCGCATGGTATGTCGATCTCCA
GCAAGTGAAGACGTACACCATGTCTTGTCGTCTTGTTATGCGAGGGAGCCGGCAGCTGTT
TCAAGCTCCCAGAGCTGCAGCTCATATTAATACGACCGCGCGAAGAGCCCTATACGGCCT
GCTACCCCGGCAACTGTCGAAGCAGTATGTTCCTGCATCCGGTTTTGTGCGTCACTATGC
GAATGGCAGGCCTCATCCTCCTGGCGGCACACACCGAATGAATCTTGGTGGTGAGCCAGA
GAAGCCAGCGTTGGAGCAGTTTGGAGTCGACCTTACAGCGAGAGCGAAAGACGGAAAACT
CGATCCGGTTATCGGTAGAGACGCTGAAATTCACCGAACCATCCAAATTTTGTCGAGAAG
GACGAAGAATAACCCTGTTCTCATCGGAGCGGCCGGCACAGGCAAAACTGCTGTGCTCGA
AGGGTTAGCCCAGCGGATAGTCAGAGGCGATGTTCCTGAGAGCGTCAAGAACAAGCGAGT
TATCTCTCTTGATCTCGGACAGCTGATTGCTGGTGCCAAGTTCAGAGGTGACTTCGAAGA
GCGGCTGAAGCGCGTCCTGAAAGAGGTGGAAGACGCCCAGGGCGGTGTCATTCTCTTCGT
CGACGAGCTGCATACCTTGCTCGGTCTCGGCAAGGCAGAAGGCAGTATAGATGCAAGCAA
CCTTATCAAGCCTGCTCTAGCGAGAGGAGACCTTCAATGCTGTGGTGCTACCACTCTCAA
TGAGTACAGGCAGATCGAAAAGGACGTTGCGCTGGCGCGAAGATTTCAACCTATTCTAGT
GGAGGAACCGACTGTTCCAGACACCATTTCGATCCTCCGAGGAATCAAGGACAAATACGA
AGTTCATCATGGAGTCCGAATCACTGATGGTGCTCTAGTTGCTGCTGCCACCTACAGCAA
TAGATACATCACCGATCGTTTCCTTCCGGACAAAGCTATCGACCTAGTAGACGAAGCTGC
TTCGGCCCTACGGCTTCAGCAAGAGTCGAAACCGGACGCCATTCAGGAACTTGATAGGCA
GATCATGACCATCCAAATCGAGCTAGAGTCTCTTCGGAAGGAAAAGGATATAGCTAGCGT
GGAACGCCGGGAGAAGCTTGAAGAACTCCTCAAATCCAAACAAGAGGACGTCGGAAAACT
CACCGAGGCATGGGATAAAGAGAAGGCGGAACTTGAAGCTATCAAACAAGCTAAGGAGGA
TCTGGAACGGGCCAGGGGTGAGCTAGAACAAGCCCAGCTGGAAGGGAACTTTGCAAAAGC
CGGTGAGCTGAGATATTCGACGATCCCGAATCTGGAAAAGAAGCTGCCTCAAGAAGACGA
CACTGGTTCGACGGGCACGCAAGGACAAAGCCTGTTACATGACTCCGTTACCGCTGATGA
CATTGCCGGTGTGGTCTCTCGCACGACAGGTATCCCGGTCAACAAACTGATGTCCGGGGA
GGTCGAGAAGTTAATCCACATGGAGGATACTCTCCGCAAATCCGTTCGTGGTCAAGACGA
AGCCTTGGAAGCGGTAGCAAACGCCGTAAGGATGCAGAGAGCCGGTCTCAGCGGTGAAAA
CAGACCCTTAGCATCCTTCATGTTTCTTGGGCCCACCGGTGTTGGCAAAACTGAATTATG
CAAAAAGATGGCTGGTTTCCTTTTCTCAACTGAAACCGCCGTTGTCCGTTTCGATATGAG
TGAATTCCAGGAGAAACATACTGTCAGCCGGCTCATCGGATCTCCAGCTGGATACGTGGG
TTATGATGATGCCGGCCAACTTACTGAAGCTGTTCGCAGGAAACCATATGCCGTTCTTCT
TTTCGATGAGTTTGAAAAGGCTCATCGTGACATCTCTGCTCTTCTGCTTCAGGTGCTGGA
TGAAGGCTTCCTCACTGACGCCCAGGGTCACAAAATCGACTTCCGCAATACCCTCATTGT
CCTTACATCCAACTTAGGTGCTGAAGTGCTTGTTTCAACAGATGCTTCTGAGGGTGAGGA
TATCTCTCCCGAAATGAAGTCAGCAGTAATGGGGAATTGTCCAGTCATCATACCCACCTG
AGTTCCTGAACAGAATAGATGAATTCATCTTGTTCAAGCGATTGTCGCGATCCGCTCTCC
GGGATATCGTCGACATTCGCGTCAAGGAGCTCCAAGCTAGACTAGATGACCGGCGAATAA
CCCTTAGTGTCAGCGACGAAATCAAAGACTGGCTCTGTGAAAAAGGCTATGATCCCAAGT
ATGGTGCCAGACCATTGAATAGGCTCATATCTAAGGAAATCGGTAATCATCTTGCGGATA
AAATCATTCGAGGACAAGTTGTTTCTGGTCAAACAGCTACCGCTATCTTCAATGAAGACA
AAACGGGATTGGATATCGCAACTGAAAAGTCAGCCTGAGCCTCTGCGCTATCATGTATGA
TTATGGTATTGGTTTGTATTATATAACAATATACCACGAATCTCTTTTCTTTCCGTTCTC
ATATCAATGAAAGAGCCTCTACTCTATTTATCATATTGTTCGATATCATCATTTTCGTTC
ACAAGGAACAGTTACTTTGGACGATGCCACT
>Locus_49_Transcript_3/4_Confidence_0.769_Length_3802
TTTCATTAACGTCAATAAACATAAGCAGGAATATCTAGCATTTTCAGTACTATGCGTGCT
TTCGACAAAGGGAATATTCGGCGTCCTAGAGACCAAAAGTTCATGATCCCCGCCTGCTCT
TCATCAGCTGTTCATAACATGTTAAAACGCGAGGTTACTCGACGTGGTATTTTTTTTACC
TATTTTTTTTGTTGGTTGTTTTAACTTAAAGCTTTTGCATGGCAGCAACATCGGTGGACT
GGACGTGGTCCTCGAAGCCCTCAATCTCCTCCTGCAGGTCGGAGAGGGAGATCTTCTCAT
CCTCGATGACAAGGTTGATCTGGAGCTTCTTGATACCGAAGCCAACGGGGACAAGTTTGG
AGCCAGACCATACGAGACCATCCTTCTCAATGGATCGTACGTGAGCCTCAAGCTCGGTCA
AGTTGGTCTCATCATCCCATGGCTTGACGTCAAGGGTGACGATGGACTTGGCAATTGGCT
TGGGCTTGCTGGCCTTCTTAGCTCTGTAGGCAGCAAGGTTACGCTCTCGCTCAGCAACAA
CCTCTGGGTCCTCGTCTTCACTGTCGAAGAGGTCGATATCATCTTCATCTTCTAGTCAGC
TGGGGCCTCTTCCTTGGTGTTTATTGGCAGCTCGCTGTTCTCTGGGCCATAGGCAGTATA
TTCCTTGGAAGCATCTCCTGGAAGAGTAGCAAACTCCGATTCAAAGGAGGCAGCGTGCTT
GTACCAACGGGCAACGTGTGGGTATTTGCTGGCGTCTGGCTCGCTCTTGAAGGCCTTGAA
AGTGACAACATCAGCCTGAGTTGGCTCGTATCCCTCAACATAGGTCCTTCGCGAGAAGAA
CGAGTCGGCGACTGTACAAGATGATTAGCCTCCAGCAGACAGAGCTAGGTGGCGAAGAGG
CACTCACTGGCAAGGCCAGAGTCGGTAGAGAAGTCGGCGAAACCCATGGTCCTAGTGAAT
TGAGGGAGCGTCGAAGGGCTTTGCGAGTGTGTCTTTCTTGCGTGGATGGTTTTTGATGGA
GGGGAAGAATCGAAACGAAGAAGAAAAGATTTTTTCCTTAGTGAGAGGTCAGGTGACCGC
GACGGAAGGTTACCTTGGGCAACCAAAGGAGAGCTTCACGACTGGGACGGGACCGCATTC
TGGAGCCTTCGAGAAGGGCCGTCGACTCGTGGACGGCCATCGCAGAGGTTGGAAATATAT
ATATATATATTTGTATTTAAAAAAGGGCAGCGCATGGTATGTCGATCTCCAGCAAGTGAA
GACGTACACCATGTCTTGTCGTCTTGTTATGCGAGGGAGCCGGCAGCTGTTTCAAGCTCC
CAGAGCTGCAGCTCATATTAATACGACCGCGCGAAGAGCCCTATACGGCCTGCTACCCCG
GCAACTGTCGAAGCAGTATGTTCCTGCATCCGGTTTTGTGCGTCACTATGCGAATGGCAG
GCCTCATCCTCCTGGCGGCACACACCGAATGAATCTTGGTGGTGAGCCAGAGAAGCCAGC
GTTGGAGCAGTTTGGAGTCGACCTTACAGCGAGAGCGAAAGACGGAAAACTCGATCCGGT
TATCGGTAGAGACGCTGAAATTCACCGAACCATCCAAATTTTGTCGAGAAGGACGAAGAA
TAACCCTGTTCTCATCGGAGCGGCCGGCACAGGCAAAACTGCTGTGCTCGAAGGGTTAGC
CCAGCGGATAGTCAGAGGCGATGTTCCTGAGAGCGTCAAGAACAAGCGAGTTATCTCTCT
TGATCTCGGACAGCTGATTGCTGGTGCCAAGTTCAGAGGTGACTTCGAAGAGCGGCTGAA
GCGCGTCCTGAAAGAGGTGGAAGACGCCCAGGGCGGTGTCATTCTCTTCGTCGACGAGCT
GCATACCTTGCTCGGTCTCGGCAAGGCAGAAGGCAGTATAGATGCAAGCAACCTTATCAA
GCCTGCTCTAGCGAGAGGAGACCTTCAATGCTGTGGTGCTACCACTCTCAATGAGTACAG
GCAGATCGAAAAGGACGTTGCGCTGGCGCGAAGATTTCAACCTATTCTAGTGGAGGAACC
GACTGTTCCAGACACCATTTCGATCCTCCGAGGAATCAAGGACAAATACGAAGTTCATCA
TGGAGTCCGAATCACTGATGGTGCTCTAGTTGCTGCTGCCACCTACAGCAATAGATACAT
CACCGATCGTTTCCTTCCGGACAAAGCTATCGACCTAGTAGACGAAGCTGCTTCGGCCCT
ACGGCTTCAGCAAGAGTCGAAACCGGACGCCATTCAGGAACTTGATAGGCAGATCATGAC
CATCCAAATCGAGCTAGAGTCTCTTCGGAAGGAAAAGGATATAGCTAGCGTGGAACGCCG
GGAGAAGCTTGAAGAACTCCTCAAATCCAAACAAGAGGACGTCGGAAAACTCACCGAGGC
ATGGGATAAAGAGAAGGCGGAACTTGAAGCTATCAAACAAGCTAAGGAGGATCTGGAACG
GGCCAGGGGTGAGCTAGAACAAGCCCAGCTGGAAGGGAACTTTGCAAAAGCCGGTGAGCT
GAGATATTCGACGATCCCGAATCTGGAAAAGAAGCTGCCTCAAGAAGACGACACTGGTTC
GACGGGCACGCAAGGACAAAGCCTGTTACATGACTCCGTTACCGCTGATGACATTGCCGG
TGTGGTCTCTCGCACGACAGGTATCCCGGTCAACAAACTGATGTCCGGGGAGGTCGAGAA
GTTAATCCACATGGAGGATACTCTCCGCAAATCCGTTCGTGGTCAAGACGAAGCCTTGGA
AGCGGTAGCAAACGCCGTAAGGATGCAGAGAGCCGGTCTCAGCGGTGAAAACAGACCCTT
AGCATCCTTCATGTTTCTTGGGCCCACCGGTGTTGGCAAAACTGAATTATGCAAAAAGAT
GGCTGGTTTCCTTTTCTCAACTGAAACCGCCGTTGTCCGTTTCGATATGAGTGAATTCCA
GGAGAAACATACTGTCAGCCGGCTCATCGGATCTCCAGCTGGATACGTGGGTTATGATGA
TGCCGGCCAACTTACTGAAGCTGTTCGCAGGAAACCATATGCCGTTCTTCTTTTCGATGA
GTTTGAAAAGGCTCATCGTGACATCTCTGCTCTTCTGCTTCAGGTGCTGGATGAAGGCTT
CCTCACTGACGCCCAGGGTCACAAAATCGACTTCCGCAATACCCTCATTGTCCTTACATC
CAACTTAGGTGCTGAAGTGCTTGTTTCAACAGATGCTTCTGAGGGTGAGGATATCTCTCC
CGAAATGAAGTCAGCAGTAATGGGGAATTGTCCAGTCATCATACCCACCTGAGTTCCTGA
ACAGAATAGATGAATTCATCTTGTTCAAGCGATTGTCGCGATCCGCTCTCCGGGATATCG
TCGACATTCGCGTCAAGGAGCTCCAAGCTAGACTAGATGACCGGCGAATAACCCTTAGTG
TCAGCGACGAAATCAAAGACTGGCTCTGTGAAAAAGGCTATGATCCCAAGTATGGTGCCA
GACCATTGAATAGGCTCATATCTAAGGAAATCGGTAATCATCTTGCGGATAAAATCATTC
GAGGACAAGTTGTTTCTGGTCAAACAGCTACCGCTATCTTCAATGAAGACAAAACGGGAT
TGGATATCGCAACTGAAAAGTCAGCCTGAGCCTCTGCGCTATCATGTATGATTATGGTAT
TGGTTTGTATTATATAACAATATACCACGAATCTCTTTTCTTTCCGTTCTCATATCAATG
AAAGAGCCTCTACTCTATTTATCATATTGTTCGATATCATCATTTTCGTTCACAAGGAAC
AGTTACTTTGGACGATGCCACT
>Locus_49_Transcript_4/4_Confidence_0.769_Length_3746
TTTCATTAACGTCAATAAACATAAGCAGGAATATCTAGCATTTTCAGTACTATGCGTGCT
TTCGACAAAGGGAATATTCGGCGTCCTAGAGACCAAAAGTTCATGATCCCCGCCTGCTCT
TCATCAGCTGTTCATAACATGTTAAAACGCGAGGTTACTCGACGTGGTATTTTTTTTACC
TATTTTTTTTGTTGGTTGTTTTAACTTAAAGCTTTTGCATGGCAGCAACATCGGTGGACT
GGACGTGGTCCTCGAAGCCCTCAATCTCCTCCTGCAGGTCGGAGAGGGAGATCTTCTCAT
CCTCGATGACAAGGTTGATCTGGAGCTTCTTGATACCGAAGCCAACGGGGACAAGTTTGG
AGCCAGACCATACGAGACCATCCTTCTCAATGGATCGTACGTGAGCCTCAAGCTCGGTCA
AGTTGGTCTCATCATCCCATGGCTTGACGTCAAGGGTGACGATGGACTTGGCAATTGGCT
TGGGCTTGCTGGCCTTCTTAGCTCTGTAGGCAGCAAGGTTACGCTCTCGCTCAGCAACAA
CCTCTGGGTCCTCGTCTTCACTGTCGAAGAGGTCGATATCATCTTCATCTTCTAGTCAGC
TGGGGCCTCTTCCTTGGTGTTTATTGGCAGCTCGCTGTTCTCTGGGCCATAGGCAGTATA
TTCCTTGGAAGCATCTCCTGGAAGAGTAGCAAACTCCGATTCAAAGGAGGCAGCGTGCTT
GTACCAACGGGCAACGTGTGGGTATTTGCTGGCGTCTGGCTCGCTCTTGAAGGCCTTGAA
AGTGACAACATCAGCCTGAGTTGGCTCGTATCCCTCAACATAGGTCCTTCGCGAGAAGAA
CGAGTCGGCGATGGCAAGGCCAGAGTCGGTAGAGAAGTCGGCGAAACCCATGGTCCTAGT
GAATTGAGGGAGCGTCGAAGGGCTTTGCGAGTGTGTCTTTCTTGCGTGGATGGTTTTTGA
TGGAGGGGAAGAATCGAAACGAAGAAGAAAAGATTTTTTCCTTAGTGAGAGGTCAGGTGA
CCGCGACGGAAGGTTACCTTGGGCAACCAAAGGAGAGCTTCACGACTGGGACGGGACCGC
ATTCTGGAGCCTTCGAGAAGGGCCGTCGACTCGTGGACGGCCATCGCAGAGGTTGGAAAT
ATATATATATATATTTGTATTTAAAAAAGGGCAGCGCATGGTATGTCGATCTCCAGCAAG
TGAAGACGTACACCATGTCTTGTCGTCTTGTTATGCGAGGGAGCCGGCAGCTGTTTCAAG
CTCCCAGAGCTGCAGCTCATATTAATACGACCGCGCGAAGAGCCCTATACGGCCTGCTAC
CCCGGCAACTGTCGAAGCAGTATGTTCCTGCATCCGGTTTTGTGCGTCACTATGCGAATG
GCAGGCCTCATCCTCCTGGCGGCACACACCGAATGAATCTTGGTGGTGAGCCAGAGAAGC
CAGCGTTGGAGCAGTTTGGAGTCGACCTTACAGCGAGAGCGAAAGACGGAAAACTCGATC
CGGTTATCGGTAGAGACGCTGAAATTCACCGAACCATCCAAATTTTGTCGAGAAGGACGA
AGAATAACCCTGTTCTCATCGGAGCGGCCGGCACAGGCAAAACTGCTGTGCTCGAAGGGT
TAGCCCAGCGGATAGTCAGAGGCGATGTTCCTGAGAGCGTCAAGAACAAGCGAGTTATCT
CTCTTGATCTCGGACAGCTGATTGCTGGTGCCAAGTTCAGAGGTGACTTCGAAGAGCGGC
TGAAGCGCGTCCTGAAAGAGGTGGAAGACGCCCAGGGCGGTGTCATTCTCTTCGTCGACG
AGCTGCATACCTTGCTCGGTCTCGGCAAGGCAGAAGGCAGTATAGATGCAAGCAACCTTA
TCAAGCCTGCTCTAGCGAGAGGAGACCTTCAATGCTGTGGTGCTACCACTCTCAATGAGT
ACAGGCAGATCGAAAAGGACGTTGCGCTGGCGCGAAGATTTCAACCTATTCTAGTGGAGG
AACCGACTGTTCCAGACACCATTTCGATCCTCCGAGGAATCAAGGACAAATACGAAGTTC
ATCATGGAGTCCGAATCACTGATGGTGCTCTAGTTGCTGCTGCCACCTACAGCAATAGAT
ACATCACCGATCGTTTCCTTCCGGACAAAGCTATCGACCTAGTAGACGAAGCTGCTTCGG
CCCTACGGCTTCAGCAAGAGTCGAAACCGGACGCCATTCAGGAACTTGATAGGCAGATCA
TGACCATCCAAATCGAGCTAGAGTCTCTTCGGAAGGAAAAGGATATAGCTAGCGTGGAAC
GCCGGGAGAAGCTTGAAGAACTCCTCAAATCCAAACAAGAGGACGTCGGAAAACTCACCG
AGGCATGGGATAAAGAGAAGGCGGAACTTGAAGCTATCAAACAAGCTAAGGAGGATCTGG
AACGGGCCAGGGGTGAGCTAGAACAAGCCCAGCTGGAAGGGAACTTTGCAAAAGCCGGTG
AGCTGAGATATTCGACGATCCCGAATCTGGAAAAGAAGCTGCCTCAAGAAGACGACACTG
GTTCGACGGGCACGCAAGGACAAAGCCTGTTACATGACTCCGTTACCGCTGATGACATTG
CCGGTGTGGTCTCTCGCACGACAGGTATCCCGGTCAACAAACTGATGTCCGGGGAGGTCG
AGAAGTTAATCCACATGGAGGATACTCTCCGCAAATCCGTTCGTGGTCAAGACGAAGCCT
TGGAAGCGGTAGCAAACGCCGTAAGGATGCAGAGAGCCGGTCTCAGCGGTGAAAACAGAC
CCTTAGCATCCTTCATGTTTCTTGGGCCCACCGGTGTTGGCAAAACTGAATTATGCAAAA
AGATGGCTGGTTTCCTTTTCTCAACTGAAACCGCCGTTGTCCGTTTCGATATGAGTGAAT
TCCAGGAGAAACATACTGTCAGCCGGCTCATCGGATCTCCAGCTGGATACGTGGGTTATG
ATGATGCCGGCCAACTTACTGAAGCTGTTCGCAGGAAACCATATGCCGTTCTTCTTTTCG
ATGAGTTTGAAAAGGCTCATCGTGACATCTCTGCTCTTCTGCTTCAGGTGCTGGATGAAG
GCTTCCTCACTGACGCCCAGGGTCACAAAATCGACTTCCGCAATACCCTCATTGTCCTTA
CATCCAACTTAGGTGCTGAAGTGCTTGTTTCAACAGATGCTTCTGAGGGTGAGGATATCT
CTCCCGAAATGAAGTCAGCAGTAATGGGGAATTGTCCAGTCATCATACCCACCTGAGTTC
CTGAACAGAATAGATGAATTCATCTTGTTCAAGCGATTGTCGCGATCCGCTCTCCGGGAT
ATCGTCGACATTCGCGTCAAGGAGCTCCAAGCTAGACTAGATGACCGGCGAATAACCCTT
AGTGTCAGCGACGAAATCAAAGACTGGCTCTGTGAAAAAGGCTATGATCCCAAGTATGGT
GCCAGACCATTGAATAGGCTCATATCTAAGGAAATCGGTAATCATCTTGCGGATAAAATC
ATTCGAGGACAAGTTGTTTCTGGTCAAACAGCTACCGCTATCTTCAATGAAGACAAAACG
GGATTGGATATCGCAACTGAAAAGTCAGCCTGAGCCTCTGCGCTATCATGTATGATTATG
GTATTGGTTTGTATTATATAACAATATACCACGAATCTCTTTTCTTTCCGTTCTCATATC
AATGAAAGAGCCTCTACTCTATTTATCATATTGTTCGATATCATCATTTTCGTTCACAAG
GAACAGTTACTTTGGACGATGCCACT
>Locus_50_Transcript_1/1_Confidence_1.000_Length_470
CTACTATAACTAGCCCGGATAGGGGATAATAAACAACGCTCCAAGCAGTGTAGCAGAAAG
CAACAACTCAAACATTTTTGTAATCAGCATGGCCCTTAGCCGTATACCCAATATTGCGCA
GTATAGCCAATCTGGAATTCAGAAGGCTGTCCTTGACATGTTACAGGGCTTACTCCCTCA
TGCGTTTTGACTCGAAAAATAGCCTCCATGATTCATATTAATGTCAGCCACAAACCCAAG
TTTTAGTGTGGAGTAAATATACACCCACTTTATGTAGGGCGAAGAGATAGCCATACCTTT
ATACCGGATCCCTCCACCTTGTTTAACCTTAGCCAGGGAACATCGAGACCACTGGGAGCA
GGAACGCTTGCTACCACAGATACGAAGGCTCTGTCTGAGCCGCCACGAGTTGTCAAGTCG
AAAAATGGCCTCCCTTCGGTAAAGTAATGCTGGCCGAGCTTAGGCATTTT
>Locus_51_Transcript_1/1_Confidence_1.000_Length_1159
CTTGCAAAAATCCAACCTCAGACACAGTGACATCTTCGTCGAGTTGCCAGTGACCATCCA
CAACTCGCATCTCCTCACCACCTACCTGCACCAGATCCCCACCACCGCACCCAAGGAGGA
ACTCGACCTGCCCCCATCCCTCGCCGCTTTGCTCGCCAGCCCCCTCTCCAACCCGCCCAT
GAACACGCCCAACTTCGACAACCTCTCTCTCAACATCGACCCGTTCCTCGAGAAGAACTG
CGACCTGCTGCTGGAGAGCATAGAGACCCACCACACCGAAAACAACAACTTCCAGTACTA
CCAGCGTGCCCTAGCCCGAGAACAGACCAAGATCGCCGCCTGGCAGGCCAAACGCAAGGC
CGAAAACGTCAGCCGCGCACAGCTCAAGCAGCCTCTGCTCGCCGAGGACGAGTGGCAGCG
TCTCTTCAAACTGCCCCAGGAACCAAGCAGGCTGGAAAGCATGCTCAACACCTGCCAGGC
AGAGCAGTACTCGAGACAGATCGATGGCTTCGTGGCAGCCACCACAGGCAAAATGTTCGG
CATCAAGGGCAACCTCGTCCCGGACAGCCAGTCTTAAAACCTCTCCTTTTTCTTCCGTTT
CTTCTTACTCTTCATGTTTGTTCCTGATATGATTCGTATTATCATGACGGCGTCCGGTGG
TTGGATCTGGTTTATCCTCTTTATAAAGAGTCAATTCATCGTCCCCCTTTTTCTCCCTCA
CCTCCTGCTTCCCGTCTCCTTCTGCTCTCTCCCTATGTAATGCCAATCAACAAGAATCGA
CGCATCAACTACCGACCGTACCCTTCCATCCCCGTCCTTGTATATTTCTCGTAGCCTCCG
CGATACGAAGTGCATCCGGTCAAAGTTTTCCGCGCCGTCTCCATATCATGTGCTGGCCGC
TGGTGACCGGGCGATCTGGCGACGCTCTCCCCCGGCCGCGGGCCGTTTCAGGGATGTACG
CATGCCCAACCTGTTCTCCATCCTCCATCATGGCCTCCCCGATACTTACTTATATCCATC
CCATCCACACGCACATCCATACATGCATTGCATCCTCGCCGTCGTCTTTCTTCGTCCTCC
TGCAGCTCTTTTGCTTACGGCCAAATAGGCGGTGAGTCACGTGAGAGCTTGAGGTTTCTT
TTTTTCTTTTTTCTTTTTT
>Locus_52_Transcript_1/3_Confidence_0.818_Length_1273
TTTTTTTCTCCTTGTACCTCCCAACTTTCTTTAACATACCAGACTTCACTCCTTCAAGTC
TCTCAGTCATTCCTTACTTACTACGCTTCCGCGAAGCGTGCCAATCACTACCTTGCCGTC
ATTTACAGTCATTCATTCATATCAATCCACCGCTAGAAATTCCTTGCGCAAGCATCTGTC
GATTACAACCTTAAATCACGAAAATGGTCTCCTTCAACGCTCTTTTCGTTGCTGCCGCAT
TGGCTAGCTCTGTCATCGGTGCTCCCGTCCAAGGAGCCAATGGAGGCAAGCGTGGTATGG
CCTACAACGATCCTCAGGCCGTTGCTGCCTTCAAGGGAACTCGTGCCTCCGCCTGGGCCT
ACAACTGGGGCTCCAACTCCAACAACATTGGTAACGGCATCGACTATGCCCCCATGCTCT
GGGGACAAAAGTTCTTCAACGACTGGACGAAATCCACCCCTTCGATCCTCTCCACTGGCT
GCAAATATGTCCTCAGCTTCAACGAGCCTGATATCCCCTCCCAGGCAAACATGTCTCCTT
CAGGATGCTATCCAGGCACACAAGCAATACATGAAACCCTTTGTTGGAAAAGCATCGGTG
TTCCCCTGCAGTCTCTAACGGTGGTGGCGAGATGGGTCTCAGCTGGCAGCTGGCTGGGCA
AGTTCCTCGACGGCTGCGCTGGACAATGCAACATTGACTTCCTTAACGTCCACTGGTACG
ACTCCGCTCAGAACGTCGACGCTTTCAAGAAGCACATCACCGATTCCATCAACTTGGCCC
ACAAATTCAACATCGACAAGGTCTGCTCACTGAATTCCGCGGAGACGGTGACGAGAACTC
TCAGGTTCAGTTCTTGCACCAAGTTCTTCCATGGCTTGCAACAACCCTGGTGTTGCCCGT
TACTCCTACTTCATGGCCGACGACCTCGTTAAGGGTGGCCAACTCACTTCTGTCGGCCAG
GCCTACGCTTCTTAAAAGATTTTGAACTGGCTTTTTTGCATATTATTTGGAAAGGAGTTT
TGTATCCTAGTTGTCATTTTGCTCTTTCTTGCCTGACCAAAAAAATTGTTTGGGCATTCA
CTCGTTCATGACATTTTGGCGTTTTGGTTAAAATATGTATCTAAGCTGGATCGTTTGATA
CGACAACTTGGTACAGAAATACAGTACATACCTACGAATGTTTCTACCATTCGTCTCTTC
AGCTTCCGCGGAGCCAATGAAAGCACCCCTGGCCATCAATTGATGGTTAGGATGCAGAGA
ACTCGTATTTTTA
>Locus_52_Transcript_2/3_Confidence_0.636_Length_1040
TTTTTTTCTCCTTGTACCTCCCAACTTTCTTTAACATACCAGACTTCACTCCTTCAAGTC
TCTCAGTCATTCCTTACTTACTACGCTTCCGCGAAGCGTGCCAATCACTACCTTGCCGTC
ATTTACAGTCATTCATTCATATCAATCCACCGCTAGAAATTCCTTGCGCAAGCATCTGTC
GATTACAACCTTAAATCACGAAAATGGTCTCCTTCAACGCTCTTTTCGTTGCTGCCGCAT
TGGCTAGCTCTGTCATCGGTGCTCCCGTCCAAGGAGCCAATGGAGGCAAGCGTGGTATGG
CCTACAACGATCCTCAGGCCGTTGCTGCCTTCAAGGGAACTCGTGCCTCCGCCTGGGCCT
ACAACTGGGGCTCCAACTCCAACAACATTGGTAACGGCATCGACTATGCCCCCATGCTCT
GGGGACAAAAGTTCTTCAACGACTGGACGAAATCCACCCCTTCGATCCTCTCCACTGGCT
GCAAATATGTCCTCAGCTTCAACGAGCCTGATATCCCCTCCCAGGCAAACATGTCTCCTT
CAGGATGCTATCCAGGCACACAAGCAATACATGAAACCCTTTGTTGGAAAGCCTCTATCG
GTTCTCCCCTGCAGTCTCTAACGGTGGTGGCGAGATGGGTCTCAGCTGGCAGCTGGCTGG
GCAAGTTCCTCGACGGCTGCGCTGGACAATGCAACATTGACTTCCTTAACGTCCACTGGT
ACGACTCCGCTCAGAACGTCGACGCTTTCAAGAAGCACATCACCGATTCCATCAACTTGG
CCCACAAATTCAACATCGACAAGGTCTGCTCACTGAATTCCGCGGAGACGGTGACGAGAA
CTCTCAGGTTCAGTTCTTGCACCAAGTTCTTCCATGGCTTGCAACAACCCTGGTGTTGCC
CGTTACTCCTACTTCATGGCCGACGACCTCGTTAAGGGTGGCCAACTCACTTCTGTCGGC
CAGGCCTACGCTTCTTAAAAGATTTTGAACTGGCTTTTTTGTTCATATTTGGAAAGGAGT
TTTGTATCCTAGTTGTCATT
>Locus_52_Transcript_3/3_Confidence_0.818_Length_1272
TTTTTTTCTCCTTGTACCTCCCAACTTTCTTTAACATACCAGACTTCACTCCTTCAAGTC
TCTCAGTCATTCCTTACTTACTACGCTTCCGCGAAGCGTGCCAATCACTACCTTGCCGTC
ATTTACAGTCATTCATTCATATCAATCCACCGCTAGAAATTCCTTGCGCAAGCATCTGTC
GATTACAACCTTAAATCACGAAAATGGTCTCCTTCAACGCTCTTTTCGTTGCTGCCGCAT
TGGCTAGCTCTGTCATCGGTGCTCCCGTCCAAGGAGCCAATGGAGGCAAGCGTGGTATGG
CCTACAACGATCCTCAGGCCGTTGCTGCCTTCAAGGGAACTCGTGCCTCCGCCTGGGCCT
ACAACTGGGGCTCCAACTCCAACAACATTGGTAACGGCATCGACTATGCCCCCATGCTCT
GGGGACAAAAGTTCTTCAACGACTGGACGAAATCCACCCCTTCGATCCTCTCCACTGGCT
GCAAATATGTCCTCAGCTTCAACGAGCCTGATATCCCCTCCCAGGCAAACATGTCTCCTT
CAGGATGCTATCCAGGCACACAAGCAATACATGAAACCCTTTGTTGGAAAAGCATCGGTG
TTCCCCTGCAGTCTCTAACGGTGGTGGCGAGATGGGTCTCAGCTGGCAGCTGGCTGGGCA
AGTTCCTCGACGGCTGCGCTGGACAATGCAACATTGACTTCCTTAACGTCCACTGGTACG
ACTCCGCTCAGAACGTCGACGCTTTCAAGAAGCACATCACCGATTCCATCAACTTGGCCC
ACAAATTCAACATCGACAAGGTCTGCTCACTGAATTCCGCGGAGACGGTGACGAGAACTC
TCAGGTTCAGTTCTTGCACCAAGTTCTTCCATGGCTTGCAACAACCCTGGTGTTGCCCGT
TACTCCTACTTCATGGCCGACGACCTCGTTAAGGGTGGCCAACTCACTTCTGTCGGCCAG
GCCTACGCTTCTTAAAAGATTTTGAACTGGCTTTTTTGTTCATATTTGGAAAGGAGTTTT
GTATCCTAGTTGTCATTTTGCTCTTTCTTGCCTGACCAAAAAAATTGTTTGGGCATTCAC
TCGTTCATGACATTTTGGCGTTTTGGTTAAAATATGTATCTAAGCTGGATCGTTTGATAC
GACAACTTGGTACAGAAATACAGTACATACCTACGAATGTTTCTACCATTCGTCTCTTCA
GCTTCCGCGGAGCCAATGAAAGCACCCCTGGCCATCAATTGATGGTTAGGATGCAGAGAA
CTCGTATTTTTA
>Locus_53_Transcript_1/1_Confidence_1.000_Length_843
GAAAAGAATATACAGCAACGCACATGGCGCACGTCACGATGCTTCTAATTTGCTACTGTA
CACTATGTATTTGGTGCCGCTGCATAGTGGATAGTGGAAGCAATGCGGAAAGGGCAAGAT
ACAAGATGCGATGCAAGAAGTAATGGCTGGGCAGCAGACTGAACGAGAGCGCTCTACATG
GCAAGGGCTCCGAACAATGGCAAAAACAAGAGCAATGAACACCGAGTCGGCCTTCTGGAG
GGAGCCGACGTTGGACTCGGTGTAAGGGGGCGAGGTGCTGGTGGGAGACGATCCCATGCC
GGAGCTGGGCTTGGAGCCAGAGCCAGAGCTGGGGTGGGAGCCGGAGCTGGGGTGGGAGCC
AGAGCCGGAGGTAGGAGAAGCCCCGGAGCTGGTCATGGAGCCAGAGCCGGAGGAAGTCTG
AGATGGCGAGGAGGAAGAAGTAGTGTTCGCATGAATGAGAGTGATCTTGTATCCGGCCTC
ACCACAAGACTGCTTGTAGGAACTCAGGGCTTCCTTGGTGTCCTTCCCGCATTTGTTGAC
AATCTCCTTCTGGGTGTTGTCGCTGCGAGAACCGCAGAGGGAGTCGAAGTCGGCGGGATG
TCCCTCGGCGCTGACTACCTCGAGGAGACATGCAGGAGGCAAGGCCGCGACAACGCCGCA
GAGAGCGAGGAAGAAGAAAACAAGGGCGGATTTGGCCAACATGACGGCGGTTGATCGGAG
TCAGGAGACGGACGAAAAAAAAAAAAGGGAGGGGACAGCGGGTGCGTCGAGCGTGAGATG
GAAGCGACAGACGGTGTGTAATAATGAGCGTGGTAGACAGGGCTTCTGAGAGTAACGAGC
GAG
>Locus_54_Transcript_1/1_Confidence_1.000_Length_649
GGCGGGTATCAACCAAGAAATTTTTCCCAATCACTGTCCGGACGCATCAGCTATCAAGAG
TGCGTATCTTCACCTTGCGCTTACTTAACGAAGATCGCAAGTGTCCAACAACTTCCTTCC
GCCTAGCCGTCTTAGTCCGCCAGCTTTCTAAGTCTTCAGAAACGACCACGTCTGGGGTAT
TAGTGCCTTGGACACTGCTACTACGACCCAACAAGCTTGAGCGGAAGCGCTGTGCTGCAG
CAGATTCTGGGGTCTGATACACACTGCGGCTATAGCCATCCTGAGAACTCTGAGAACCAG
GGGTAATAGGGAATCGGCCAGCTGCAGCTTTCTTTGCAGGCGTGAGGAAAGGAGAAGCTT
CCCTGCTTCTCCCAGGCGCTGGAGAGGCGGAGACGTCAATCCCCATTCGTCGAAGCTGAG
CTTCTAGGACATCAACGTCACCACTCTTTCGTTCCGCCATGTTCGTCATCGTGGATATCG
TGGATGTCACCGCATCAACGGTCGGCCGCGCCATTTTTCGGTCTCCATCCACACCAGCTA
ACCTGGACGCATCGGCAATTTTGGCTCGGAATATCGTAATGTCTCGCTCCAAGTCAGCAA
CCTTGGACCGTGTGTCTGTTGCCGCTTTTCGAAGATCCTGTTGAAGTGC
>Locus_55_Transcript_1/6_Confidence_0.120_Length_518
GGGCCGGGTTCGTCTGAGCCGTCTGAGCAAAGTTGATTTGCGGTCCACAGGGAACCGGAT
GGAGGAAGACGGGGTTGGTTGGGCGCGCGAGGTAATGTCCAGCAGCTCAGGCCGCTCGTC
TGCTCTTATCCTTCGCCGTCGTCTAGCCTATCTGTTTCTTCTGCTGCGTCCTTCTCGTCG
CCGTCTGCGCGCAATGCAGGCGGATGTCGTCAATCTCGAACTTCAACAGGCAGCGGAAAG
AAGAATAGTCACGTGATGTCATTCATATTCAACATGAGAGCATTCATTGTTGGTATTATT
CAGGCTGGCGAGGGAGAGGACGGCCGCAGAGCAGAGGAAGCCCCCTTTTGCTCTCGCTAA
CAGCCAGTCATTCACTCTTGAGACTTGCTATTGATGCTGTCGTCGTCGTCGCCGTCGTCG
TCGCCGCAAAGCCTTTTGGTGTTGCTTGTGTTGGCTCATACGAGAATCACGTGACCCATC
CGTCCTGCCATCAACTTCGACTTCGACTTCGACTTCGA
>Locus_55_Transcript_2/6_Confidence_0.520_Length_1883
GGGCCGGGTTCGTCTGAGCCGTCTGAGCAAAGTTGATTTGCGGTCCACAGGGAACCGGAT
GGAGGAAGACGGGGTTGGTTGGGCGCGCGAGGTAATGTCCAGCAGCTCAGGCCGCTCGTC
TGCTCTTATCCTTCGCCGTCGTCTAGCCTATCTGTTTCTTCTGCTGCGTCCTTCTCGTCG
CCGTCTGCGCGCAATGCAGGCGGATGTCGTCAATCTCGAACTTCAACAGGCAGCGGAAAG
AAGAATAGTCACGTGATGTCATTCATATTCAACATGAGAGCATTCATTGTTGGTATTATT
CAGGCTGGCGAGGGAGAGGACGGCCGCAGAGCAGAGGAAGCCCCCTTTTGCTCTCGCTAA
CAGCCAGTCATTCACTCTTGAGACTTGCTATTGATGCTGTCGTCGTCGTCGCCGTCGTCG
TCGCCGCAAAGCCTTTTGGTGTTGCTTGTGTTGGCTCATACGAGAATCACGTGACCCATC
CGTCCTGCCATCAACTTCGACTTCGACTTCGACTTCAACTCACGACTCTACTCTACTCTC
TCTACTCAGCTTCTTACTCTTCTACTTGCTCTCTACTTTACTTCATAATGGCACCAAAAG
CTGCTGAGAAGAAGCCCTCGACCGGCGGCAAGGCCCCGGCTGGCAAAGCTCCCGCTGAGA
AGAAGGAGGCCGGCAAGAAGACTGCTGCCTCTGGCTCCGGCGACAAGAAGAAGCGCACCA
AGGCCAGAAAGGAGACCTACTCCTCTTACATCTTCAAGGTGCTCAAGCAAGTCCACCCTG
ACACCGGTATCTCCAAGCGCGCCATGTCCACCCTCAACTCCTTCGTCAATGATATCTTCG
AGCGCGTTGCTACCGAGGCCTCCAAGCTCGCTGCCTACAACAAGAAATCCACCATCTCCA
CCAGAGAGATTCAGACCTCCGTCCGTCTCATCCTGCCCGGTGAACTGGCCAAGCACGCTG
TCTCTGAAGGCACCAAGGCCGTCACCAAGTACTCTTCCTCTGCCCGATAAACGCCTTCTT
GTATCATCTTTTTTCTCTCTTCTCCTCTTTTATGTCATGGTCGAGGTGGGATGGGTGTTT
CGTGGGCTTGTCTTTACTACCTGTTACTTTTCTCTTTTACTGATACTGTTACTTTACTCA
TGGGATCGGATGGTCGTGTCTTATTTCTTAACGTCGGGCGAGCCGCTTGATGCTTGATAG
TGCTATGTTAATGTCATCATTGCCTGTCCATGTCTATACCAGTATGTCACGGTCAAGATC
AGATTCTATCACTCGTAGATGAAGATCAAGATAAAGTGGTTACAGATGGAAGTCGTCATA
TCTCGTCAAATGATTCTACCTCCTCTTCGGCGCCCTCGCGTTCGGTCTCCTTGATGGTTG
GGTCGCGGTCAAATACATGGATGATTCGCCCCCTTGCGCTTCCCTCTCTCACCTGCCTCT
TCAGGTCCTCCCAGTCATCTTCGTCGCGCACCAAAAAGCCGATAAGCATGCTGGGATCCA
TCTCGCGGATGTGCAGTCGTCGAAGGCGCCGCGTGTGGTACGTCGACAGCTCTTCGGGGC
TGTACGGATGGCTCTCCTCGTCCCCGGTTGATTCGGCGCGTGGAGTCAGGCAGGGCCGCG
TCTGGTGCGGGTCCAGGTAGAAGAAGCTGTCTCCCTGCGTCGCGATAAAGTAGTGCGACG
ACGACGGACGGCCACCTGCGATGCCGACGGATTGAGGAAAGCGGAGGAGAGCCTTGAGAG
AGTCCCAGTAGACGGGAGTGACGCGGTCAATGCCCAGTCTGACACCCAGCAGGATCAGAG
TAGGCTGGATCCCACCGCTCTCGTCGCAGGCTACCTCCTTGAACTGCTTCTCGTAGATGT
CCGACCCGTCACTGGTGATGTAC
>Locus_55_Transcript_3/6_Confidence_0.480_Length_1987
GGGCCGGGTTCGTCTGAGCCGTCTGAGCAAAGTTGATTTGCGGTCCACAGGGAACCGGAT
GGAGGAAGACGGGGTTGGTTGGGCGCGCGAGGTAATGTCCAGCAGCTCAGGCCGCTCGTC
TGCTCTTATCCTTCGCCGTCGTCTAGCCTATCTGTTTCTTCTGCTGCGTCCTTCTCGTCG
CCGTCTGCGCGCAATGCAGGCGGATGTCGTCAATCTCGAACTTCAACAGGCAGCGGAAAG
AAGAATAGTCACGTGATGTCATTCATATTCAACATGAGAGCATTCATTGTTGGTATTATT
CAGGCTGGCGAGGGAGAGGACGGCCGCAGAGCAGAGGAAGCCCCCTTTTGCTCTCGCTAA
CAGCCAGTCATTCACTCTTGAGACTTGCTATTGATGCTGTCGTCGTCGTCGCCGTCGTCG
TCGCCGCAAAGCCTTTTGGTGTTGCTTGTGTTGGCTCATACGAGAATCACGTGACCCATC
CGTCCTGCCATCAACTTCGACTTCGACTTCGACTTCAACTCACGACTCTACTCTACTCTC
TCTACTCAGCTTCTTACTCTTCTACTTGCTCTCTACTTTACTTCATAATGGCACCAAAAG
CTGCTGAGAAGAAGCCCTCGACCGGCGGCAAGGCCCCGGCTGGCAAAGCTCCCGCTGAGA
AGAAGGAGGCCGGCAAGAAGACTGCTGCCTCTGGCTCCGGCGACAAGAAGAAGCGCACCA
AGGCCAGAAAGGAGACCTACTCCTCTTACATCTTCAAGGGTGCGTCTCGTCCTGTTCTCA
TTGCTGTTCTGTTGACGCGTCTGACATCTGTATAGTGCTCAAGCAAGTCCACCCTGACNN
NNNNNNNNNNNNNNNNNNNNNNCCACCCTCAACTCCTTCGTCAATGGTAGGCAGACTCAT
ACTACTTCCAGTCAATAATCACCGCTAATAAGAGTAGATATCTTCGAGCGCGTTGCTACC
GAGGCCTCCAAGCTCGCTGCCTACAACAAGAAATCCACCATCTCCACCAGAGAGATTCAG
ACCTCCGTCCGTCTCATCCTGCCCGGTGAACTGGCCAAGCACGCTGTCTCTGAAGGCACC
AAGGCCGTCACCAAGTACTCTTCCTCTGCCCGATAAACGCCTTCTTGTATCATCTTTTTT
CTTCTCTTCTCTTTTATGTCATGGTCGAGGTGGGATGGGTGTTTCGTGGGCTTGTCTTTA
CTACCTGTTACTTTTCTCTTTTACTGATACTGTTACTTTACTCATGGGATCGGATGGTCG
TGTCTTATTTCTTAACGTCGGGCGAGCCGCTTGATGCTTGATAGTGCTATGTTAATGTCA
TCATTGCCTGTCCATGTCTATACCAGTATGTCACGGTCAAGATCAGATTCTATCACTCGT
AGATGAAGATCAAGATAAAGTGGTTACAGATGGAAGTCGTCATATCTCGTCAAATGATTC
TACCTCCTCTTCGGCGCCCTCGCGTTCGGTCTCCTTGATGGTTGGGTCGCGGTCAAATAC
ATGGATGATTCGCCCCCTTGCGCTTCCCTCTCTCACCTGCCTCTTCAGGTCCTCCCAGTC
ATCTTCGTCGCGCACCAAAAAGCCGATAAGCATGCTGGGATCCATCTCGCGGATGTGCAG
TCGTCGAAGGCGCCGCGTGTGGTACGTCGACAGCTCTTCGGGGCTGTACGGATGGCTCTC
CTCGTCCCCGGTTGATTCGGCGCGTGGAGTCAGGCAGGGCCGCGTCTGGTGCGGGTCCAG
GTAGAAGAAGCTGTCTCCCTGCGTCGCGATAAAGTAGTGCGACGACGACGGACGGCCACC
TGCGATGCCGACGGATTGAGGAAAGCGGAGGAGAGCCTTGAGAGAGTCCCAGTAGACGGG
AGTGACGCGGTCAATGCCCAGTCTGACACCCAGCAGGATCAGAGTAGGCTGGATCCCACC
GCTCTCGTCGCAGGCTACCTCCTTGAACTGCTTCTCGTAGATGTCCGACCCGTCACTGGT
GATGTAC
>Locus_55_Transcript_4/6_Confidence_0.320_Length_1287
GGGCCGGGTTCGTCTGAGCCGTCTGAGCAAAGTTGATTTGCGGTCCACAGGGAACCGGAT
GGAGGAAGACGGGGTTGGTTGGGCGCGCGAGGTAATGTCCAGCAGCTCAGGCCGCTCGTC
TGCTCTTATCCTTCGCCGTCGTCTAGCCTATCTGTTTCTTCTGCTGCGTCCTTCTCGTCG
CCGTCTGCGCGCAATGCAGGCGGATGTCGTCAATCTCGAACTTCAACAGGCAGCGGAAAG
AAGAATAGTCACGTGATGTCATTCATATTCAACATGAGAGCATTCATTGTTGGTATTATT
CAGGCTGGCGAGGGAGAGGACGGCCGCAGAGCAGAGGAAGCCCCCTTTTGCTCTCGCTAA
CAGCCAGTCATTCACTCTTGAGACTTGCTATTGATGCTGTCGTCGTCGTCGCCGTCGTCG
TCGCCGCAAAGCCTTTTGGTGTTGCTTGTGTTGGCTCATACGAGAATCACGTGACCCATC
CGTCCTGCCATCAACTTCGACTTCGACTTCGACTTCTCGANNNNNNNNNNNNNNNNNNNN
NNNNNNNNNNNNNNNNNCGACTTCGACTTCGACTTCGACTTTCGATCGCACTTCAAGACA
CTTTCAACAACGACGCAGACCAACTTTTGCTCCCTTCCCTTGCGACTCACCACCTTTCTC
TGCCCACTGCCCTCATCTCGATCCTCAGCGCTGTACAATGGCTGGCGTTACGGCTATGAA
GCCCGTTACTGGAGTAAGTGCTGGAGTTTGCCGTCCTTGCCGCGCGAGAGGGCCCATTGT
GCCTTTTGCAGCTCTCATGGCTTCTTCTGGAGGCCCTGCGTCCCAATGGCCCGCCGTCTG
TCCTGAAGAAACTTGCTAATTGCCATGTCTGACGAGTAGATGCTCCGCCGCGGCTTGGTG
CTTGATCTTAGCACCGCCTTGGGACTTGGAGTTAGCTGTGGCTACTTCTGGTGGTACGGC
TATCACCTCCCACGCGTCCGTTCTCGTGACAACTTCTACTCCCGACTTGAAGCCCAGCGT
GCCGAGGAGCTCTCTTCTTAAAGAATTGACACACTACCAACGAACCTTGAATCGTTACGC
ATGCCCAGTCCTTCTTGACCTCGCCTCTTCCACCTCTATCCGGCCATTATCCATATACTT
GTGAATTACCGCATACATTTTAATTGTGAATCTTGATACATTGGCCGGTCCGCCGACTTG
ACATTAGAGATGGAGGAGAGTCATCCACGCTGCGTATCGTGTACTGTATAAAAGGACAAC
TTTAAAAAATTAAAAAAAATAAAAAAA
>Locus_55_Transcript_5/6_Confidence_0.320_Length_1141
GGGCCGGGTTCGTCTGAGCCGTCTGAGCAAAGTTGATTTGCGGTCCACAGGGAACCGGAT
GGAGGAAGACGGGGTTGGTTGGGCGCGCGAGGTAATGTCCAGCAGCTCAGGCCGCTCGTC
TGCTCTTATCCTTCGCCGTCGTCTAGCCTATCTGTTTCTTCTGCTGCGTCCTTCTCGTCG
CCGTCTGCGCGCAATGCAGGCGGATGTCGTCAATCTCGAACTTCAACAGGCAGCGGAAAG
AAGAATAGTCACGTGATGTCATTCATATTCAACATGAGAGCATTCATTGTTGGTATTATT
CAGGCTGGCGAGGGAGAGGACGGCCGCAGAGCAGAGGAAGCCCCCTTTTGCTCTCGCTAA
CAGCCAGTCATTCACTCTTGAGACTTGCTATTGATGCTGTCGTCGTCGTCGCCGTCGTCG
TCGCCGCAAAGCCTTTTGGTGTTGCTTGTGTTGGCTCATACGAGAATCACGTGACCCATC
CGTCCTGCCATCAACTTCGACTTCGACTTCGACTTCTCGANNNNNNNNNNNNNNNNNNNN
NNNNNNNNNNNNNNNNNCGACTTCGACTTCGACTTCGACTTTCGATCGCACTTCAAGACA
CTTTCAACAACGACGCAGACCAACTTTTGCTCCCTTCCCTTGCGACTCACCACCTTTCTC
TGCCCACTGCCCTCATCTCGATCCTCAGCGCTGTACAATGGCTGGCGTTACGGCTATGAA
GCCCGTTACTGGAATGCTCCGCCGCGGCTTGGTGCTTGATCTTAGCACCGCCTTGGGACT
TGGAGTTAGCTGTGGCTACTTCTGGTGGTACGGCTATCACCTCCCACGCGTCCGTTCTCG
TGACAACTTCTACTCCCGACTTGAAGCCCAGCGTGCCGAGGAGCTCTCTTCTTAAAGAAT
TGACACACTACCAACGAACCTTGAATCGTTACGCATGCCCAGTCCTTCTTGACCTCGCCT
CTTCCACCTCTATCCGGCCATTATCCATATACTTGTGAATTACCGCATACATTTTAATTG
TGAATCTTGATACATTGGCCGGTCCGCCGACTTGACATTAGAGATGGAGGAGAGTCATCC
ACGCTGCGTATCGTGTACTGTATAAAAGGACAACTTTAAAAAATTAAAAAAAATAAAAAA
A
>Locus_55_Transcript_6/6_Confidence_0.520_Length_1881
GGGCCGGGTTCGTCTGAGCCGTCTGAGCAAAGTTGATTTGCGGTCCACAGGGAACCGGAT
GGAGGAAGACGGGGTTGGTTGGGCGCGCGAGGTAATGTCCAGCAGCTCAGGCCGCTCGTC
TGCTCTTATCCTTCGCCGTCGTCTAGCCTATCTGTTTCTTCTGCTGCGTCCTTCTCGTCG
CCGTCTGCGCGCAATGCAGGCGGATGTCGTCAATCTCGAACTTCAACAGGCAGCGGAAAG
AAGAATAGTCACGTGATGTCATTCATATTCAACATGAGAGCATTCATTGTTGGTATTATT
CAGGCTGGCGAGGGAGAGGACGGCCGCAGAGCAGAGGAAGCCCCCTTTTGCTCTCGCTAA
CAGCCAGTCATTCACTCTTGAGACTTGCTATTGATGCTGTCGTCGTCGTCGCCGTCGTCG
TCGCCGCAAAGCCTTTTGGTGTTGCTTGTGTTGGCTCATACGAGAATCACGTGACCCATC
CGTCCTGCCATCAACTTCGACTTCGACTTCGACTTCAACTCACGACTCTACTCTACTCTC
TCTACTCAGCTTCTTACTCTTCTACTTGCTCTCTACTTTACTTCATAATGGCACCAAAAG
CTGCTGAGAAGAAGCCCTCGACCGGCGGCAAGGCCCCGGCTGGCAAAGCTCCCGCTGAGA
AGAAGGAGGCCGGCAAGAAGACTGCTGCCTCTGGCTCCGGCGACAAGAAGAAGCGCACCA
AGGCCAGAAAGGAGACCTACTCCTCTTACATCTTCAAGGTGCTCAAGCAAGTCCACCCTG
ACACCGGTATCTCCAAGCGCGCCATGTCCACCCTCAACTCCTTCGTCAATGATATCTTCG
AGCGCGTTGCTACCGAGGCCTCCAAGCTCGCTGCCTACAACAAGAAATCCACCATCTCCA
CCAGAGAGATTCAGACCTCCGTCCGTCTCATCCTGCCCGGTGAACTGGCCAAGCACGCTG
TCTCTGAAGGCACCAAGGCCGTCACCAAGTACTCTTCCTCTGCCCGATAAACGCCTTCTT
GTATCATCTTTTTTCTTCTCTTCTCTTTTATGTCATGGTCGAGGTGGGATGGGTGTTTCG
TGGGCTTGTCTTTACTACCTGTTACTTTTCTCTTTTACTGATACTGTTACTTTACTCATG
GGATCGGATGGTCGTGTCTTATTTCTTAACGTCGGGCGAGCCGCTTGATGCTTGATAGTG
CTATGTTAATGTCATCATTGCCTGTCCATGTCTATACCAGTATGTCACGGTCAAGATCAG
ATTCTATCACTCGTAGATGAAGATCAAGATAAAGTGGTTACAGATGGAAGTCGTCATATC
TCGTCAAATGATTCTACCTCCTCTTCGGCGCCCTCGCGTTCGGTCTCCTTGATGGTTGGG
TCGCGGTCAAATACATGGATGATTCGCCCCCTTGCGCTTCCCTCTCTCACCTGCCTCTTC
AGGTCCTCCCAGTCATCTTCGTCGCGCACCAAAAAGCCGATAAGCATGCTGGGATCCATC
TCGCGGATGTGCAGTCGTCGAAGGCGCCGCGTGTGGTACGTCGACAGCTCTTCGGGGCTG
TACGGATGGCTCTCCTCGTCCCCGGTTGATTCGGCGCGTGGAGTCAGGCAGGGCCGCGTC
TGGTGCGGGTCCAGGTAGAAGAAGCTGTCTCCCTGCGTCGCGATAAAGTAGTGCGACGAC
GACGGACGGCCACCTGCGATGCCGACGGATTGAGGAAAGCGGAGGAGAGCCTTGAGAGAG
TCCCAGTAGACGGGAGTGACGCGGTCAATGCCCAGTCTGACACCCAGCAGGATCAGAGTA
GGCTGGATCCCACCGCTCTCGTCGCAGGCTACCTCCTTGAACTGCTTCTCGTAGATGTCC
GACCCGTCACTGGTGATGTAC
>Locus_56_Transcript_1/3_Confidence_0.867_Length_1578
TGAGTTGAAGTCGAAGTCGAAGTCCGAAGTTGAAGTGCTGGTTGTAGTGTTGCTGGTTGC
AGTTGGGAGAAAGAGAGCGAGGGCGAGCTTTATAAAGCGGGCGAGACGGCGTCGGCGTGA
TCTTTTTTGCGTGATCGAGCGAGAATTTCAGTACGCGTAACGCCTGCGTATGATCTGTAT
GATTAGGTTGGGCGTTTGCGGGCGGAGGGCTGGGCTGACTAAGACGACGCGGCGTAACTG
ACGGTACCGGTATTATTGATCTGGAGGGGCGAAAAAAGTTGTATCTCGCGCGCTGTTTTT
GTTCTTATAAAGCGATTCTTCTCTCTTTCTCTTCTCAACATCTTCAACTACAACAACACT
CAGCACAGTCTTCTACCAGCGACTCTCAGGTCAACAAGTCAACAAGTCACTCTTCTCTCA
CCTCTTAATCTCATCTTCATCTTCATCAGCTCAAAATGACTGGCGGCAAGTCTGGTGGAA
AGGCCTCTGGCGCAAAGACCTCGCAGTCTCGCTCCTCTAAGGCCGGCCTCGCATTCCCAG
TCGGTCGTGTCCACCGTCTCCTCCGCAAGGGCAACTACGCTCAGCGTGTTGGTGCTGTCG
CTCCCGTCTACCTCGCTGCTGTCCTGGAGTATCTCGCTGCCGAAGTGCTCGAGCTTGCCG
GCAACGCAGCTCGCGACAACAAGAAGACCCGTATCATCCCCCGCCATCTTGAGCTCGCCA
TCCGCAACGACGAGGAACTCAACAAGCTGCTCGGCCACGTTATCATCCGCCCAGGGCGGT
GTCATGCCCTACATCCACCCCAACCTGCTGCCAAAGACCACTCCCAAAGTCGCCAGCGTC
AAGGGCGGCTCCCAGGAGATGTAAATTGTCTTTGTCGTTTTCTCTTTTCCTTTCTTACTT
ACAACTTTATGTTACTGGCGCATGGTTCCGTTCGGGGTGGGATAGGATGGTCTACGTGGT
TACTTTACCCTTTTAACCTTTACTGCTACTACTCTAGTGTCAATGATGATGGTGTATAAT
ACATTATTCTCTTTACTTTCTCTTGTTTCCAGTAAATTCTACGTAAAAAGGAGGTAGAAG
TAAGGGTAAATATACATTCTATTAGTTTTCGACCTTGGCTAGATGCTGTGGTTGTGGCTC
TGCGAAAGTTAGTGATAGTAGGTGACTCCTAGATGCAGAGATATACGCACCGTTCAGCAC
TGGAACAGGCAGGTTTCTCTCCCACTTGGATCCTAGACACAGTTAGTATGACAGCAGCAG
AGTAACAGACGACTGAACTCACCTCCTGGGGCAGTTGGCGCCCGGTAAGGGTCGGGATGC
TTCCACTTCTCCAGCAGTTTTTCCGTTTCTTGCAGCAGGACCCGCTGGTCGTGAGGATTC
CGGACATGCCTGTTGGCCTCGAAGAGCGAGCGGATGTAGACAGCCTGGCCGCGCCAGAGG
TTGCGGTGGACGGCCCAGTCAAGCGACAGCTTCAGCGCGCGTTTATACAGGACTAAGGCT
GGATGGCGGGCCATGGCTGCAGCGGTAATGTCAATGGCTTCTGAAGTCTTCTTCTTCTTC
GTCTTCTCGTTCTTTCGT
>Locus_56_Transcript_2/3_Confidence_0.267_Length_819
TGAGTTGAAGTCGAAGTCGAAGTCCGAAGTTGAAGTGCTGGTTGTAGTGTTGCTGGTTGC
AGTTGGGAGAAAGAGAGCGAGGGCGAGCTTTATAAAGCGGGCGAGACGGCGTCGGCGTGA
TCTTTTTTGCGTGATCGAGCGAGAATTTCAGTACGCGTAACGCCTGCGTATGATCTGTAT
GATTAGGTTGGGCGTTTGCGGGCGGAGGGCTGGGCTGACTAAGACGACGCGGCGTAACTG
ACGGTACCGGTATTATTGATCTGGAGGGGCGAAAAAAGTTGTATCTCGCGCGCTGTTTTT
GTTCTTATAAAGCGATTCTTCTCTCTTTCTCTTCTCAACATCTTCAACTACAACAACACT
CAGCACAGTCTTCTACCAGCGACTCTCAGGTCAACAAGTCAACAAGTCACTCTTCTCTCA
CCTCTTAATCTCATCTTCATCTTCATCAGCTCAAAATGACTGGCGGCAAGTCTGGTGGAA
AGGCCTCTGGCGCAAAGACCTCGCAGTCGTACGTTCTCTTCTACCTACTACTTCTCTTCT
ATCTTCTAACTTGCTTGCAGTCGCTCCTCTAAGGCCGGCCTCGCNNNNNNNNNNNNNNNN
NNNNNNNNNNNNNNNNNNNNNNNNNACTACGCTCAGCGTGTTGGTGCTGTCGCTCCCGTC
TACCTCGCTGCTGTCCTGGAGTATCTCGCTGCCGAAGTGCTCGAGCTTGCCGGCAACGCA
GCTCGCGACAACAAGAAGACCCGTATCATCCCCCGCCATCTTGAGCTCGCCATCCGCAAC
GACGAGGAACTCAACAAGCTGCTCGGCCACGTTATCATC
>Locus_56_Transcript_3/3_Confidence_0.867_Length_1642
TGAGTTGAAGTCGAAGTCGAAGTCCGAAGTTGAAGTGCTGGTTGTAGTGTTGCTGGTTGC
AGTTGGGAGAAAGAGAGCGAGGGCGAGCTTTATAAAGCGGGCGAGACGGCGTCGGCGTGA
TCTTTTTTGCGTGATCGAGCGAGAATTTCAGTACGCGTAACGCCTGCGTATGATCTGTAT
GATTAGGTTGGGCGTTTGCGGGCGGAGGGCTGGGCTGACTAAGACGACGCGGCGTAACTG
ACGGTACCGGTATTATTGATCTGGAGGGGCGAAAAAAGTTGTATCTCGCGCGCTGTTTTT
GTTCTTATAAAGCGATTCTTCTCTCTTTCTCTTCTCAACATCTTCAACTACAACAACACT
CAGCACAGTCTTCTACCAGCGACTCTCAGGTCAACAAGTCAACAAGTCACTCTTCTCTCA
CCTCTTAATCTCATCTTCATCTTCATCAGCTCAAAATGACTGGCGGCAAGTCTGGTGGAA
AGGCCTCTGGCGCAAAGACCTCGCAGTCTCGCTCCTCTAAGGCCGGCCTCGCATTCCCAG
TCGGTCGTGTCCACCGTCTCCTCCGCAAGGGCAACTACGCTCAGCGTGTTGGTGCTGTCG
CTCCCGTCTACCTCGCTGCTGTCCTGGAGTATCTCGCTGCCGAAGTGCTCGAGCTTGCCG
GCAACGCAGCTCGCGACAACAAGAAGACCCGTATCATCCCCCGCCATCTTGAGCTCGCCA
TCCGCAACGACGAGGAACTCAACAAGCTGCTCGGCCACGTTATCATCCGCCCAGGGCGGT
GTCATGCCCTACATCCACCCCAACCTGCTGCCAAAGACCACTCCCAAAGTCGCCAGCGTC
AAGGGCGGCTCCCAGGAGATGTAAATTGTCTTTGTCGTTTTCTCTTTTCCTTTCTTACTT
ACAACTTTATGTTACTGGCGCATGGTTCCGTTCGGGGTGGGATAGGATGGTCTACGTGGT
TACTTTACCCTTTTAACCTTTACTGCTACTACTCTAGTGTCAATGATGATGGTGTATAAT
ACATTATTCTCTTTACTTTCTCTTGTTTCCAGTAAATTCTACGTAAAAAGGAGGTAGAAG
TAAGGGTAAATATACATTCTATTAGTTTTCGACCTTGGCTAGATGCTGTGGTTGTGGCTC
TGCGAAAGTTAGTGATAGTAGGTGACTCCTAGATGCAGAGATATACGCACCGTTCAGCAC
TGGAACAGGCAGGTTTCTCTCCCACTTGGATCCTAGACACAGTTAGTATGACAGCAGCAG
AGTAACAGACGACTGAACTCACCTCCTGGGGCAGTTGGCGCCCGGTAAGGGTCGGGATGC
TTCCACTTCTCCAGCAGTTTTTCCGTTTCTTGCAGCAGGACCTACATCCGTCAGTCGACC
ACCACTACCACCACCAAACAACAACGAGTAAAAGGGACAACGCACCCGCTGGTCGTGAGG
ATTCCGGACATGCCTGTTGGCCTCGAAGAGCGAGCGGATGTAGACAGCCTGGCCGCGCCA
GAGGTTGCGGTGGACGGCCCAGTCAAGCGACAGCTTCAGCGCGCGTTTATACAGGACTAA
GGCTGGATGGCGGGCCATGGCTGCAGCGGTAATGTCAATGGCTTCTGAAGTCTTCTTCTT
CTTCGTCTTCTCGTTCTTTCGT
>Locus_57_Transcript_1/2_Confidence_0.833_Length_3039
CCCGGACCTCTGCGTCGTCTGGAAGGTCAAATCCAGGGCCGAAGGACAGAGCGCCCTATA
CAGGCTAACGTCTATGTATGTAACACGGCTAAGATAACCCTGATACCTCGTGAGCTTTTG
TGATATAGTATTCCAATCCCATAAATGTTGGGATTGCAATATTGAAGAATTAATGGTTTT
CGCCAGATGTTGATCTATAAACATCGCGAATCGAGCTCGTGATTGGTTATTACGTAAGCG
CTTAATCAGTCTGAGTCAGAGAGGCATCACATGACCGGTCGGAATCGATATCAACTTCGC
TTCGTCATCGTCGTCGTCTCTTCTTCTCTTCTTCTCTTTGCACCACGCTTCGCAGGACCG
GTCAAGATCCCGCATCGAGACAGCACTTGCGTGTCATCTCATGCGCAAAGCTTATTCCAG
GATTTGCGTTCTTTTGCTGACGTCCTCGCGTTCTCCTTCACCGGGGCTTCTCAGGGACAC
GGCAGAGGAAGGCTGTTCTTGGATACAGCTTTCCAAGGCTCCCATGCGACGTGCGTGATA
CTGCAAAGCGTCAAACTTCTTTTCGTTTATAATCCCCATCAATACGCTCATTATATATGT
CCGCGAGGTTTTTCGGCCGCTCGTTTTTCGATCCTCGCTACTCGCTGGTTGTCCTTGCGA
CCTTAGGATAACTCCAGTTCTTCGTTGGGATTCCCACTGACAGCCATGTTCAAACGATCT
TTTTCCTCAAAAGACCGGGCGGGCAAGTCTGTTAAGCCTGCGAAGAAGACATATCGCGAG
AATTTGAGAACTAAACTGCAGGAGAGTCTGGATAATCCGCCGATTGGGAGCACCCTTACT
AGCCCTATCATCACGCTGGTGGTAGGCAGAGAAAGTCGCCTGTTCGCTGCCCACGAAGAC
ATCCTTTCTATTTCGCCTTTCTTTTCGTCTGCCATCAGGGAGCAAGCTTCCGATGGTGGT
ATGAAACAGATTGCCCTGCCTGATGAGTGAGTCACTCGTAATAGTCTCCAGTCATCCGCT
TACACATATACCTAATATGTGTTGCCCAGAGAACCCGAGATATTGTCCTGCGTCCTCGAA
TTCTTGTACAAGGGAGACTACTACCCACGCTTGATGCATAACAAGCGTCGCAACTCCTGG
GTACTCGAGGATGCACAGGATCTTTCTAAAACTGGTGGCCGCGGGTCATGCGAAGCGACA
ATCTTCTACTCTGGTGTGAACGACTATCTCCTCCGAGACACAGTCATCTACTGCGCCGCT
GAGAAGTACGGCTTGGACGAGCTGAAGCGTCTTTCACTGCGCAAGCAGGGCCTTCAAGCT
GGTATCCCTGTCGATATTATCCTTCGATCGGCGCGGTATACGTACGATCATACGCCAGAC
TCCGAATCGCGACTCCGCGCTCACTTCCTAGCTCTGATAATCCGAAGTCGCAAGACTTTC
AAAAGGAGTGGAACCATGCAGATGGAGATGGAGAGCGGCGGCAAATTGTTTTTCGATTTG
TTCGTGGCCATGTGCAACCATATTGATGATGTCGTGGAGCTCAGCAACAGCCGATCTCCT
AAAGTCATTTGAAAATGGCCTATAGGCTGCATACTAAACCTCGAACTTATCGTATCGACC
TGCTCGGTCGGTCAAGAATGGAAGCAAGAAGAAATTGAACCAACTCCTCCCTTAACCAAA
TTGTGCAACATGATAACTAAGGAGAATGAAGTACCGTGCCGAGCAAATTTTTACCTTGTT
TTTTATTCATCTAGTTCACTTCTCCTTGGATTGACTGATCTATTGAAAACAGTGAAAATA
ACTCCAAACACTACTTCGCTTCTCTCGAGATTGGCCGCAAGCACTTTATTTGGCTTAGGA
AGAGAGAGAGCCGGACTCTGCCGTTATTCGAATAGACTGCGTCTTCCTTCGACAATAGGA
CCGAGACCTGCTCTCTCTCTCTCTGTTTAAATATTCTCGTCTTTTAGCTATTTCTTTACC
CAAATTGCAGCGCACCGCATCCAAACTAATACATGAGATTGACAATTTCCCGTGAAATCC
CCATTCCTTTGGTCCTTTTCTCCTGTATCTTATGTGCTTACCCCTCCACTGTTACCATTA
TTCTGTCGTGGTTCATCCACTATAGCTGGAAATTGAGACATTCGGCCATCTCATCTTCTT
TTCTCCTTGTAGTTGCGCGTAGCTTTGTTTGTAGATGTCACTAGTTGGTGTTTTCAAAAG
TAAGCAAACGCCAAGCCAAGAGCTTCGCTCCAACTGAACAGATAAGCCGCAACATCCTCA
ACTACAGGGTCAAGCAGCAAGCAGCTCGACAGCTCGGCACCACGAATGACAATGAGCTGT
GCCTGATAGCTGAGACAAAAAGAACTGCTATTTCATTTGATTAATACCCGCATAAAGAGG
ACGCCGCCATCATGTTCGCCGAACTCGCCCCCTACCTCTCCAACCCTCGCCAGACGCTAG
CTCAGCTCCTCAACTTCGCCCTCGTCCTCTCCACGGCTTTCATGGGATGGAAGGCCCTAT
CCGTATACACAAACTCGTCCTCTCCCATTGTTGTGGTGTTATCAGGAAGCATGGAGCCAG
CCTTCCAACGCGGCGACCTACTGTTTCTATGGAACAATAGCCCGCGCGCAGAAGTTGGGG
AGATAGTGGTGTATAATGTGCAGGGAAAGGATATTCCAATCGTTCATCGAGTTATTAAGG
CATTTGGAACAGGAGATGGAGGGAAGAAGAGCCAACGAAGGTTGGAGAGGGAGGCGGATA
AACGCAGTGGACCCGGCCTATCCTCACCCGTCTCCCATCAGATGCTCACAAAAGGCGACA
ACAACATCGCAGATGACACCGAACTCTACGCACAGGGCCAAGACTACCTTGACCGCAAAC
TCGATATTGTAGGTAGCGTGCGAGGATACATTCCGGCCGTTGGATACGTGACGATCATGT
TGGCAGAAAACCCATGGATGAAGACGGTCTTGCTTGGAATCATGGGCGTAATGGTGATGT
TACAACGGGAATAGAAACCGGCACAATCAACAAAGAATC
>Locus_57_Transcript_2/2_Confidence_0.833_Length_2976
CCCGGACCTCTGCGTCGTCTGGAAGGTCAAATCCAGGGCCGAAGGACAGAGCGCCCTATA
CAGGCTAACGTCTATGTATGTAACACGGCTAAGATAACCCTGATACCTCGTGAGCTTTTG
TGATATAGTATTCCAATCCCATAAATGTTGGGATTGCAATATTGAAGAATTAATGGTTTT
CGCCAGATGTTGATCTATAAACATCGCGAATCGAGCTCGTGATTGGTTATTACGTAAGCG
CTTAATCAGTCTGAGTCAGAGAGGCATCACATGACCGGTCGGAATCGATATCAACTTCGC
TTCGTCATCGTCGTCGTCTCTTCTTCTCTTCTTCTCTTTGCACCACGCTTCGCAGGACCG
GTCAAGATCCCGCATCGAGACAGCACTTGCGTGTCATCTCATGCGCAAAGCTTATTCCAG
GATTTGCGTTCTTTTGCTGACGTCCTCGCGTTCTCCTTCACCGGGGCTTCTCAGGGACAC
GGCAGAGGAAGGCTGTTCTTGGATACAGCTTTCCAAGGCTCCCATGCGACGTGCGTGATA
CTGCAAAGCGTCAAACTTCTTTTCGTTTATAATCCCCATCAATACGCTCATTATATATGT
CCGCGAGGTTTTTCGGCCGCTCGTTTTTCGATCCTCGCTACTCGCTGGTTGTCCTTGCGA
CCTTAGGATAACTCCAGTTCTTCGTTGGGATTCCCACTGACAGCCATGTTCAAACGATCT
TTTTCCTCAAAAGACCGGGCGGGCAAGTCTGTTAAGCCTGCGAAGAAGACATATCGCGAG
AATTTGAGAACTAAACTGCAGGAGAGTCTGGATAATCCGCCGATTGGGAGCACCCTTACT
AGCCCTATCATCACGCTGGTGGTAGGCAGAGAAAGTCGCCTGTTCGCTGCCCACGAAGAC
ATCCTTTCTATTTCGCCTTTCTTTTCGTCTGCCATCAGGGAGCAAGCTTCCGATGGTGGT
ATGAAACAGATTGCCCTGCCTGATGAAGAACCCGAGATATTGTCCTGCGTCCTCGAATTC
TTGTACAAGGGAGACTACTACCCACGCTTGATGCATAACAAGCGTCGCAACTCCTGGGTA
CTCGAGGATGCACAGGATCTTTCTAAAACTGGTGGCCGCGGGTCATGCGAAGCGACAATC
TTCTACTCTGGTGTGAACGACTATCTCCTCCGAGACACAGTCATCTACTGCGCCGCTGAG
AAGTACGGCTTGGACGAGCTGAAGCGTCTTTCACTGCGCAAGCAGGGCCTTCAAGCTGGT
ATCCCTGTCGATATTATCCTTCGATCGGCGCGGTATACGTACGATCATACGCCAGACTCC
GAATCGCGACTCCGCGCTCACTTCCTAGCTCTGATAATCCGAAGTCGCAAGACTTTCAAA
AGGAGTGGAACCATGCAGATGGAGATGGAGAGCGGCGGCAAATTGTTTTTCGATTTGTTC
GTGGCCATGTGCAACCATATTGATGATGTCGTGGAGCTCAGCAACAGCCGATCTCCTAAA
GTCATTTGAAAATGGCCTATAGGCTGCATACTAAACCTCGAACTTATCGTATCGACCTGC
TCGGTCGGTCAAGAATGGAAGCAAGAAGAAATTGAACCAACTCCTCCCTTAACCAAATTG
TGCAACATGATAACTAAGGAGAATGAAGTACCGTGCCGAGCAAATTTTTACCTTGTTTTT
TATTCATCTAGTTCACTTCTCCTTGGATTGACTGATCTATTGAAAACAGTGAAAATAACT
CCAAACACTACTTCGCTTCTCTCGAGATTGGCCGCAAGCACTTTATTTGGCTTAGGAAGA
GAGAGAGCCGGACTCTGCCGTTATTCGAATAGACTGCGTCTTCCTTCGACAATAGGACCG
AGACCTGCTCTCTCTCTCTCTGTTTAAATATTCTCGTCTTTTAGCTATTTCTTTACCCAA
ATTGCAGCGCACCGCATCCAAACTAATACATGAGATTGACAATTTCCCGTGAAATCCCCA
TTCCTTTGGTCCTTTTCTCCTGTATCTTATGTGCTTACCCCTCCACTGTTACCATTATTC
TGTCGTGGTTCATCCACTATAGCTGGAAATTGAGACATTCGGCCATCTCATCTTCTTTTC
TCCTTGTAGTTGCGCGTAGCTTTGTTTGTAGATGTCACTAGTTGGTGTTTTCAAAAGTAA
GCAAACGCCAAGCCAAGAGCTTCGCTCCAACTGAACAGATAAGCCGCAACATCCTCAACT
ACAGGGTCAAGCAGCAAGCAGCTCGACAGCTCGGCACCACGAATGACAATGAGCTGTGCC
TGATAGCTGAGACAAAAAGAACTGCTATTTCATTTGATTAATACCCGCATAAAGAGGACG
CCGCCATCATGTTCGCCGAACTCGCCCCCTACCTCTCCAACCCTCGCCAGACGCTAGCTC
AGCTCCTCAACTTCGCCCTCGTCCTCTCCACGGCTTTCATGGGATGGAAGGCCCTATCCG
TATACACAAACTCGTCCTCTCCCATTGTTGTGGTGTTATCAGGAAGCATGGAGCCAGCCT
TCCAACGCGGCGACCTACTGTTTCTATGGAACAATAGCCCGCGCGCAGAAGTTGGGGAGA
TAGTGGTGTATAATGTGCAGGGAAAGGATATTCCAATCGTTCATCGAGTTATTAAGGCAT
TTGGAACAGGAGATGGAGGGAAGAAGAGCCAACGAAGGTTGGAGAGGGAGGCGGATAAAC
GCAGTGGACCCGGCCTATCCTCACCCGTCTCCCATCAGATGCTCACAAAAGGCGACAACA
ACATCGCAGATGACACCGAACTCTACGCACAGGGCCAAGACTACCTTGACCGCAAACTCG
ATATTGTAGGTAGCGTGCGAGGATACATTCCGGCCGTTGGATACGTGACGATCATGTTGG
CAGAAAACCCATGGATGAAGACGGTCTTGCTTGGAATCATGGGCGTAATGGTGATGTTAC
AACGGGAATAGAAACCGGCACAATCAACAAAGAATC
>Locus_58_Transcript_1/1_Confidence_1.000_Length_348
AAAATTGAAGAACCAGGTCAGGGAGACAGCGAGTTGGTACAGCAGATCAGCCCTTCCGAC
GAAAAGACATCCGCAAAGCGAAGCAAGGTCGAGTCAACAACGGAGAAGGATGAACCCTCT
GCTCAGCCCCAAGTCGAATATTTCACCGACGCTTCTACTGAGCGGGCTTCCGTACCGTTA
AGCCCCACAGACTCCTCCCACTCCGGACGGCCTTCCGAGTTCCTTGACCTTGTTGATCTC
AATTCGGCTTTTCTAAGCGCGTTATCCCTTCATTTCGCCCACAATGGATCCATGGCGCCT
GCAAATATTCGTGATCTACTTAGCAGCACGGAAAGGATCTGGAATAAA
>Locus_59_Transcript_1/1_Confidence_1.000_Length_1139
CCCCTTCGGCTCTTTCATGCCATCTATCGCCGTCCATCCTCAGCCGGTCTTGACTCTCTC
CAGCCGGGCTTGACGTCCAATTTCACCTTCGGCTTGACCAAAAGAAGTCTAAGGGCCAAA
AGTCTATCACGTGACAGACTCTACCAAAACTTGGCTCCTTTTCTCTCTCCCAGATTAAAA
GCAAACATGACGGCTTAAACTCGTCAACCAAGTTGACGAGAAGAGAAAAAGAAGAAAACA
TCGTTACTCCAAGGCAAATTCACACCTTCACACCGGACTGTGCCAATATAGTCAGTGAGT
TACAACATGCATTGCCCTGTTCTGCTCTGCCGTGCCCTGCCCCGATTCTGCCAGGTTATA
TACCCAATACCAAACCAAGGCTTGCATATCTGCCCATTCCTGGACACGCGATCATTCGCT
AGCTAGGAACCGCCAAACAGAAAAGAAACTGTAATGTGAGTGCGCGGAAAGGAACGAATA
GGCGACGGTGGAGATGATTGGAGGATGAGAAAGGATGTTGGGATGATCTCGAGCTGAAAT
TGACGATGGGCAAAAGGGGGTTGGTCAGAAGGGTCGGCTAAATTTTCTTACATGTCACGG
AGGACGGCGGGCATATAGGAGATTCCCGACAGAGGGGAACCTAGGCACTTGGATGGAGGC
GTTTAGTTTTGCATGTCGGCTGATGCTAATGGGTGGGTGGATGGGAGATTAACTTGTGAT
ACGTACGCAGTATTTGACTGGCTGTATATGCGGGTGAGCGGCTACGGCTCCTCCCATCGC
CACAGAGAGAAAACTAAAAAGAGCCGATCAAACAGGGTATAGTTAACCAACTGGAGACAG
ATGAGATTTGATGGAGAAACCTAGGGTATTTGGGCGATGAAGAAAACAGACAGGTAAATA
GATATATCTATGGACACTTATATAAATTAATATTATTATTGGCTCTCTTCATTATCGCTA
TAACAAAGAAAAGACAAGGACAAGACGTCAACAATTATAGTCTATCACCAAATAAGTTTC
AATATTATACTAGTAAGAGAGAACGGGAAAGGGAAAAGCAAATAGAAGAGAGAAATAGGA
AACATCGACAAACAAAAGGCAGGGCAGAAACGGAGGTAATAAATAGCAGCTATAAAAAA
>Locus_60_Transcript_1/2_Confidence_0.500_Length_986
TTTTTCGACGTCGAGAAAGAAAACGAGACAGACAAACCCAACTTTTCGACAGTTTCTCTC
CCCTTCTCGCATCCAAGGGCAAGCCAGTTTTGCCGAGAGAATAACACCGCAATCACATGG
CTGACGTTGAATATAACGCCGAGGAGGCTGCCGAGATCAAGCGAAAGAGAGCCTTCCGCA
AGTTTTCCTACCGTGGAATCGACCTCGACCAACTCCTTGACCTCTCCTCCGAGCAGCTCC
GAGATGTCGTTCACGCCCGTGCCCGCCGCAGATTCAACCGTGGCCTCAAGCGCAAGCCAA
TGGGCCTGATCAAGAAGCTCCGCAAGGCCAAGCAGGAGGCTAAGCCCAACGAGAAGCCAG
ATCTCGTCAAGACACATCTTCGTGACATGATTGTCGTACCGGAGATGATCGGCAGCGTCA
TCGGAATCTACTCTGGAAAGGAATTCAACCAGGTCGAGATCAAGCCNNNNNNNNNNNNNN
NNCTTGGCTGAGTTCTCTATCTCATAGTACGTCGTTTCCTATTCTCACCAGGCAGTTGAT
AATGGGATGTCTTTTTCTAACTTTGTTTTCCCCCATTTTAGCAAGCCTGTCAAGCACGGT
CGACCCGGTATCGGTGCCACCCACTCTTCCCGTTTCATTCCTCTCAAGTAAACGAATAAT
CTGCACGCAAACTTGACGTTTTGTACTGGGTCATGTCAAAATGTTTCTATCTTCTCTTAC
ATGGGGCACAAAAGAGACGGGGTTCTTGCTTTGTATGGAAGGGCTTTATATCCAGAACCT
CGTTCTCCCAGGTCATGTAACGGCATTGAAAATGGAAAAGCTCTTGGAGAAAACAGCTTT
TATCATGCTCATGCCAACCCGCGGCTAGATTTATGATTTTTAATGTATCTAGCAAAAATT
TATTCCATACAACCAGTACTCGTACCTTAGCACACCCACCCCTGTTGGGTGCGCCTCATC
GCAATGAAATTACCACCGATATGATA
>Locus_60_Transcript_2/2_Confidence_0.833_Length_913
TTTTTCGACGTCGAGAAAGAAAACGAGACAGACAAACCCAACTTTTCGACAGTTTCTCTC
CCCTTCTCGCATCCAAGGGCAAGCCAGTTTTGCCGAGAGAATAACACCGCAATCACATGG
CTGACGTTGAATATAACGCCGAGGAGGCTGCCGAGATCAAGCGAAAGAGAGCCTTCCGCA
AGTTTTCCTACCGTGGAATCGACCTCGACCAACTCCTTGACCTCTCCTCCGAGCAGCTCC
GAGATGTCGTTCACGCCCGTGCCCGCCGCAGATTCAACCGTGGCCTCAAGCGCAAGCCAA
TGGGCCTGATCAAGAAGCTCCGCAAGGCCAAGCAGGAGGCTAAGCCCAACGAGAAGCCAG
ATCTCGTCAAGACACATCTTCGTGACATGATTGTCGTACCGGAGATGATCGGCAGCGTCA
TCGGAATCTACTCTGGAAAGGAATTCAACCAGGTCGAGATCAAGCCCGAGATGGTTGGCC
ACTACTTGGCTGAGTTCTCTATCTCATACAAGCCTGTCAAGCACGGTCGACCCGGTATCG
GTGCCACCCACTCTTCCCGTTTCATTCCTCTCAAGTAAACGAATAATCTGCACGCAAACT
TGACGTTTTGTACTGGGTCATGTCAAAATGTTTCTATCTTCTCTTACATGGGGCACAAAA
GAGACGGGGTTCTTGCTTTGTATGGAAGGGCTTTATATCCAGAACCTCGTTCTCCCAGGT
CATGTAACGGCATTGAAAATGGAAAAGCTCTTGGAGAAAACAGCTTTTATCATGCTCATG
CCAACCCGCGGCTAGATTTATGATTTTTAATGTATCTAGCAAAAATTTATTCCATACAAC
CAGTACTCGTACCTTAGCACACCCACCCCTGTTGGGTGCGCCTCATCGCAATGAAATTAC
CACCGATATGATA
>Locus_61_Transcript_1/1_Confidence_1.000_Length_912
CATACGACTGATGATACATACTTTGAGACTTAGGTTCAGATAATCGGATTGACTGAGCTG
TATTGTTATAGCAATGTAGTGTCCTTCAAGGAACAATATGTAGCCATCGTTCCATGCACC
TCTGCACCATGGGGAAGGGAGACAGGGTGTTTGGTAATTAGATGGCAGTTCAATATTGGC
ACGTAAGAATAAATCCTTCAGCAATCGGACAGATAATGAACTCCGCTGCTGTACACACAT
ATGCCTGGTCAAGGTAACCAATAAGGTAAGGATACAGAATGTAGCCTACCTTCCCACTAG
ATTGTGAATTAAGAGCTGCAACTTGGATCGATAACCACAAGTAACCACGCATATCGGCCT
GGAAATCTGCAAGCAATTGTGAAATGCAAGACGAGAGTTGAAATTTGAACGTTTCTTTTT
CATTACATCTCCTTCCGATTACCCTTGTAATGGGAGGTAGAAATGAGCTCTATCTCGACA
TAAGACACATGACGAATAGATAGCACGGTGGATGTCAAAAAAAACAATTCCCGTTTTCTT
TTGCTGTTAAATAAAAGGCCGATATGATGCATGTCCCGTTTATGCGGAGTCCCGCTTGCC
CTCCTTAACCTCCTTCAATGCCTTCATGGTTCCGTGAAGAGCATGTCTGTGGTTTCTTCG
GAACTTGGGGTCTGTGCCCTTGAGAGATGGGTAGCGGTCAGTCTTTGGCTTCTTGATACC
GTTCCTATGGGCCTTCTTATTCTGATTGTGTTGCGACGAGTTCTTGGATTCTGTTCGTTT
GAGATAAGCTGTTAGCGGTTGCAATTCGCTCTAAGTGCTTCGAAGAGCGCCAGTTTTAGG
AAGCAGATTTCGCGAAGAATCGCAACTTTGGCGGAAGGGCAAACGTACTGGCCATCTTGA
CGGTCTGGCGGC
>Locus_62_Transcript_1/1_Confidence_1.000_Length_2592
CCCCTGGAGGCGCGCAAGGTCAATACTACCCACCGCAGGGACAGCATCCTCCCCCTCAAG
GGCAGTATCCTCCCCAAGGCGGCCCTCCTCCTCCGCAGGGACAGTATGGCGCCCCTCCAC
CGGGTGGTGCCCCGCCGTACGGATATCCGCCTCAGGGACAATATCCTCCCGCACAAGGAT
ACCCACCTCAAGGCTATCCTCCGCAAGGCTACCCTCCGCAGGGATATCCCCCTCAGCCGG
GGTATGGTGCACCGCCTAGCGGGCCACCAGCACCTCCGTCTCCGGGCTACGTGCCAGGGC
AGATGGCACAAGGAGACGCCAGCAGAGAAGCTGACATTCTGCGCAAAGCCATGAAGGGCT
TCGGGACTGACGAGCTCACGCTGATAGAAGTTCTTGCAAGGCCAGACCCGCTTCAAATGG
CTCTTATCTCACATACCTTCAACTCTCGCCACAAGCGCAACCTGGAAAAGGACATCGAAA
AGGAATGCGGAGGCAAGTTTAGAGATGTTATGATGGCTCTTGTACGCGGACCCCTGATGC
AGGATGTCCACGCTATCAACAAAGCCATCAAGGGTATGGGCACCAATGAAAAGCTGCTCA
ATGATGTCCTGCTTTCCCGCTCCAACGCAGACATGAATGCCATCAAGACAGCGTACAAGG
CCACCTTCGGACGTACCCTCGAGGCAGATGTACGCGGTGACCTGTCCATGCAGACAGAAC
AGTTTTTCAACTTGGTTCTAGCCGCAACTCGTTGCGAAGAAAGTGCCCCTCCGAACCAGT
ACCAGCATGACCAAGACATGTCGCAGCTCTGGGGAGCCATGGGAGGAAACACAGGCGTAC
CCAAGAACACGGTCTGGCAGATCATCACCCAGCGATCCAACAACCAGATCCGTGCGCTTT
GCGATGACTTCCCCAAGAAGCACAATACGCCTCTCAGCGTGCAGATCACAAGCCATTTCT
CTGGCCATATCCGTGATGCACTGGTGTATATGCTTGAAAAGGCAGTTCGGCCTGTCATGC
ATGATGTGCTGGCGTTGGAAGATACCATGGCTGGCATGGGCACTAACGATTGCCTTCTGA
TCGAGAGACTGGTGCGTATTCACTGGAACAAACACCACCTTGAACAAGTCAAGCAGGAGT
ATGAGAAGAAGTACGGCAAGCCGTTGAGGTCACGGGTCGCCGGTGAGACCAGAGGGGATT
ACGAGAAAGCTCTACTTGCTATGCTCCAGTGATTTAAGGGGGTCAGATGTTTGAGTCACT
TACCTATCTGCTGTTTGTTGGCTTTGTCTAATTTTCTCCCGGTTATGAATCCGCTCTTAT
GAGTATTCGGGAGGATAATCTTGTTGGAAAGCTTCTTGTGTCTTGTAATATTTGTAAGAC
TTAACTGGGTTGTTGGTAGAAGAGGTAATGTATTGATAGTATTATGTAGTATTTTGATGC
TACCAGCAGAATCATTCCAGATGAATGGATATGGGAAGAAAGACCAGAGAGTCTTCCAAC
ACATAACTAGCAATGGAAACAGATAAGATAGATGGGACAAGGGTATGTCAGAGTCAATAC
CATCGAAACACAATGAATGTCATCACTTCATCAGCGCAATAAAAAAAAAAGAAAAATCGA
AAAAGAAGCCTTCACTGAAGGCATCGGCAGACCAAGCTCTGACAACTAAAAATCCCTCCC
CCCTCGTCTCTTATTTACTTGTCATGATCTAGAAACTTCCCAACCTGGTCCCTCACGCTA
AAACCATTGAATAGCCAGTCATTTCCATGTCTGCCAACTTGCGTCATGGTGCTGCTGCGT
CTCTTGTGATTAGAGCTGCTGCTCTTGCGAGAATGGCGCTTCTTCTTGTGACATTCGTCC
GCAGCCGAGTCTGGCGTGTTCAGCTCCGGGCTCACCATATGTGTGGGCGAAGTAGTCTGT
TGGCCGCCATGGGCTAGGTGATGAGATGTGCTAGTATCAATTGGGGCTGGAGCAGGAGAT
TTTGGCCGAGACTGGGAACGAGATCGGGAGTGAGAGAATGAGCTGAAGAAATGGCTTCGG
GAGGGAGAGGTTGGTGGCTCTAGGTGGGAGCTTGCAGTTGGCGGAGAGGTAGTTCCGCCC
AGGCTGGATCCCCTGCTGTGACGGTGGAAGAAGTGTGGCAACGACGAAGAGTGAAGGGGA
GTCTTCGATGTATCGCTGTTCCCTGAGCAGGTGGTCGTGGAAGTAGAGAGGCTTGGGACG
GAGGAGGAGGTCGACTGAGTTGTCTGAGCCAGGAATAGTGGGCGATCAGGCATTGTTGCT
GTGGCTTGCTCTTGTCCAGAATACATGAACTATAGCGTTTATAGAAAGTAGATGTATGTC
GTCCAGCAACTTGGAGACGTGCAAATCAATTGCAAATCTGGTGAGCAAGGTACGTTGTAT
ACGAGCAGAAGTGAAATCAAGCAGGAAAAACTCTTGCGTCTAGCAAGCGAAGGAGAAAAG
AGTGGAAGTCACAACGCCCTGCGTCATAAGAGATGTCTCAGATAACTATTAGTTAGGGCT
AGAAGTCGGTAGTCGGTGAATAAACAGGGAAGCACAAGAACAATCGAGGGGGGCGACCCG
GTTGTATTTATG
>Locus_63_Transcript_1/1_Confidence_1.000_Length_552
TTTTTTTTTGATGGAAATTCATGCCTTTTTCATTATCTAATACGCTCCATTTTAGACCCT
TATTCCGTGATCATCATCATCTGCTCATCCTCTGCCTGAGGATTCATCAAGCCTGTGCGC
AAAGTAATGGCTTACAGGTTGACAGACTTGCGGAAGTTGGCACCGGCGTAAATAGCGTTC
TCACCGAGCTCCTCCTCAATGCGGAGAATCTGGTTGAGCTTGGCGGTACGCTCAGACCGG
CAGGGGGCACCGGTCTTGATCTCTCCGGCACGGAGACCGACGACAATGTCAGCAATGGTG
ACATCCTCGGTCTCACCAGAGCGGTGGGAAACCATAACGCCCCAGTCAGCAGCGTAAGAG
TCCTTGGCGGCCTGGATGGACTCGGTGAGAGTTCCGATCTGGTTGACCTTGAGGAGGAGG
GCGTTGCAAGCCTTGAGGTCGATGGCCTGCTTGATGCGCTTGGGGTTGGTGACAGTCAGG
TCATCGCCGACGATCTGAATGTCCTGGGTCTTGTAGAAGTAGCTCCACGCCTCCCAGTCG
TCCTCGGCGAAG
>Locus_64_Transcript_1/1_Confidence_1.000_Length_729
ATACCCAGGCACACGCCCGCCACAGACGCAGCACGGACGGACGGACATTGGACAGATACG
CCGTCTAAGCAGAGACCAGATATAGATTCGGCATGGCCTCCCGAACAGCCGTGAGACGGC
TCCTGTCAAGAGCACAGCCAGGCAATGCCCGTCTATACTCGTCCCACGCCCCCGGGGCGA
CAATGAATGTGCCCGTTAACTACGCAGCCACGCCGCTGCTGCACCACGCTCCCTCTTCTC
TCTCCTCGAACAAAGAGCTGCCGGCCAACGCTCCCACCAAGCGCCTGAACCTATACCAGT
CCATCAACTCGGCTCTGCGGACTGCCCTGGCTGCTGACGAGCGAGTGCTGCTGTTCGGCG
AAGATGTTGCCTTTGGTGGTGTCTTCCGCTGCTCGGTCGACCTGCAGACCGAGTTCGGCT
CCGAGCGAGTCTTCAACACACCGCTGACAGAGCAAGGAATCGTCGGATTTGGCATTGGAG
CCGCCGCTGAAGGGCTCAAGCCTGTAGCCGAGATTCAGTTTGCGGATTACGTCTTCCCGG
CCTTTGACCAGATTGTCAACGAGGCGGCCAAGTTCAGGTACCGTGAGGGCAGCACCGGCG
GCCACGTTGGCGGGCTTGTCATCCGAATGCCGTGCGGTGGTGTTGGCCACGGTGCTCTGT
ACCACTCCCAGTCCCCCGAGGCTCTCTTTACCCATGTTCCCGGCATGCGTGTTGTCATTC
CCCGTTCCC
>Locus_65_Transcript_1/1_Confidence_1.000_Length_1987
TTGATCGTCTTGAAACTGAATTTTAAGAATGATAGAAAAAAGGTAAAGATATCAACTTTA
GAATAAAACATGACCTTAAAAAAGGGTAAAAGGGAACATGATGGCATTGTAAATTCTTGG
TTAAAGGGTCGGGTGTATGTAAGTTTATTCTCCGTCAGTGTCTGTTTCGGTGTCTGTTTC
GCTTGTGTCGTCGGCAGCGTCACCGTCGGTGTCACTCTCATCATCTTCGCTGGATTCGGC
GACACGCTTCTTCTTGGGAGGTGCTTGACCGGTTTTTAAGGCTTGCATCTGTCCGGCAAT
GGAATCTNNNNNNNNNNNNNNNNNNNNCTTCGTCTGGTTCACTGATGTCATCTTCCTGAG
CTACAGCAGCGGCCTTCTCTAGATCCTCAACTTCAAGAGTAATTTCTTGCTCCTGGTCAA
ACCCGATGTAGCTGTCGCAAACGATGTTAAGGACGAATGGGAAACTTCCGACCTGTGGGG
GAGCCTGGAACTGCATCTTCATCGTCTGTACGTTGAAAGTTGGTTTGCCCTCATCGTCAA
ATATGGGCTTGTCAAATTTGGTGAATGTGAAAGGAGGGACGGCCATACGGTCCTGCTTAA
CATCCGCGAGGAATATGTGCCATCTCGGGGAGTGGTCTCGGGCGAAGTAAGGGGCGTGGG
CAAGCGGAGGTTGAATCTCAGGCTCATCTTCCTTTTCACTCTGGGTCTTCTTCTCTTTCT
CCTTAGGGTCAACGGTAGCATTTCCTGTCTGGGCGTCTGCTATGGCGTCTTCGTCGATAT
CTTCAATTACGAGGTCCGACTCCTTGACCGGTGGCACGTATTCGCAGCCAGGTGGGACAA
AGCGGGCTTTTACAACAAGTTGTACTAAGCTGCTAGGAGTTATGACTTTTTCGCTTTGCA
CTCTGAGAACAGCCTTGCACAGTTCCAAGGCGGGTATTCTCCTTGCTACCGATACTGCGG
TTTGATACTGCGAGTCTGTCAAGAGTCCACTACCGATAGTCATGCTTCGTCGCTTGACTT
CCGGCAATTTCATGAACTTTTGAATGGTCATGTGGGTTTTAGAATGTTCGCCTTCCACGG
ATCGGACAACGTTAGGGGTAAAGTAGGGAAGCTGAAGAAGCGGCGAGGAGTTCGGTGCAA
TAGCTTGAATGAGGTTTTGGGATGTATGGAGTGATGTCATGATAGGTTGTAGGTTCCCGA
AAGCCAGGGCGATGGTGGTGAATGCGTTGTTGAGGGTAACGGCAGGGGGTGCGACTTGGA
ACTTTTCTATGGAGGTTTATCGGATTAGCTATGTCAGGTGGCCGCGCGTTTGGAGAAAAA
TTGACATAAACCTACCGTTGTTAAGGGTATTGTCCTCGAGGTCTACCCTTCCAAGATAGG
CCCATAACAGCGCAAGAGCCTTTCTCCTCCTCTCATCATCCAATTTGCTTAGAGCAAGTT
TATCCGTGGGTGACATATCCACTGACTCAAAGATTTTCTTCTCAATCTTAGCTAACCCTG
AATGCGCATGATCCCCATTGAGGAGTTCTGTATATTCATCTCCTATGCTCATGGTGCCAA
TCATATCCCCGCCAGTCAGGCCCGGTTTATACTCTCGGAAAAGGTTCCCTGCGCTGGCCA
CAAGAACGTTGTCCTTGGTATAGCGCTGGTTACCGTACCACCACCTTCCAACGGTATACG
GAAGGAGAACACCAAAGAGGATTCCATAGAGCAAAAGGACAAACTTTCCATTTCCTTCGG
TGACGATAAATTTGGGCAGGGCGATACCAATGCTGAAGCTCTGTTTTCCGTCAGGGTGGC
CGAATTGGATGTAGTTGTTTCTAATTTCTTCGTCTGTGAGTGTCTTGTACGCCTTTGTAA
GTTCGACGAAACGTTCGTTAAGCATCTCAACGGTTTCATTTTTTGCAGGGTCCGGCTTGA
TCTTGTCTGGGTGGAATTTGACGGAAAGGCGTTTGTAGTGTTTGCTTATAGCTCTCTCAT
CCGCGCT
>Locus_66_Transcript_1/1_Confidence_1.000_Length_1891
ACGACAAATACCAGTTACAATACTCTATTCTTCTCATCTTGTTTCTTGTTTGGGACTCTT
CAGCTTCAACTGTATCGAGGCAACATCATGTATTCCCGTGTGTCAAGGCAGCTAGCTCTG
GCTCTTGCCGTTACGTCTGCTATTGCTTCTCCGCTCCGTGCCAGAGGTGATAGCAAACCT
GGCTTGCCATACGACGATGCCACCACTCCTCACTGCTCCTGGTGGATAGACTACCATGGG
TCCCAGACCTGTGAAGAGGTTGTTGAGTGGAATTGGATCGAACTGAGTGACTTCCGCCGA
TGGAACCCGTCCATTGGCCCAAATTGCGATGGCATGATCTCAGGCAGGAGCTATTGCATC
GAGGCTATAGATGAACCCGAACCATCAGCTGCTCCGACAACCAGCACTCAAGCTGCCAGT
GTCACTTCGACCGAAGCAACTTCTACCCAAGTGGCCAGTACCAGGATCAGCAGTACCAGG
ACCTCTTCTCAAAGTTCTACTACCGCAGCTGCTGGCAACGGAATCGAGACTCCAGAGCCC
GTTCACAACGGTGTTGCAGACAACTGCAATAAATTCCATTTAGTCGAGGATGGGGACTCG
TGTGCCACGATTGCTAGCAAGTATGGCATCAACATCGCCAACATCATATCATGGAACGGT
CTCAACAGCGGCTGCACAAACTTGTGGCGGGACACGTACGCTTGTGTTAGCACTATTGGC
TTCGCAGCGCCAACAACCACCTCAGCAGGGCCAGCACAACGACAACAGAGGCGGGTAATG
GCATCGCTACGCCAACCCCCATTCAGCCTGGGATGGTGCAAAACTGCAATAAATTCCACC
TAATCAGGGACACGACTACATGTCAAGGCATAGCTGATTACAATAAGATCGCAATAGCCG
ACTTCTTCAAGTGGAATACAGGGATCAATAAGGCTTGCACAAACCTATGGTTAGGCACTT
ATGCTTGCTCTGGGGTTATAGGATCAAAGCCAGTATCATCAACTACAACGAAGCCAGCGA
CGACAACAACAACAACCACAAAGAAGGCTGGCAATGGAATCGCTACCCCAACCCCGATCC
AGCCTGGCATGGTTGAGAATTGCAACAAGTTTCATCTTATCAAAGATACCACAACATGCC
AGGGCATTGCGGACTACAACAAGATCGCTATCAACGATTTCTTCAAGTGGAACACCGGGA
TAAACAAGGCTTGTACAAACCTGTGGCTAGGAGCTTATGCCTGTGCCGGAGTGGTCGGAT
CCAAGCCAATTACAACTACCAAGCCAGTACCGACTACAACAACCCAGCCCAGCAATGGAG
TCGCTACTCCATCGCCTATTCTACCTGGCATGGTGTCAAATTGCAACAAGTTCCATATTG
TTAAAAGCACAACGACCTGCCAGGGCATTGTAGACTATAACAAGATCACAATGACGAACT
TCCGCAAGTGGAACACTGGCATCAACTCTGGCTGCACGAATCTTTTGCTCGGGTACTATG
CCTGCGCTGGTGTGATCGGAGGGTCGCCGCCGCCGCCGACTACGACGAAACCCAGCACCG
GTGTCGCGACGCCGACGCCGATCCAAAATGGCATGATCAAGGGGTGTACCAAGTTCCACC
ACGTTCAATCAACAACGACCTGTCAGGGGATCCTGGCTTATAACAAGATTTCACTGGCTA
ATTTTGTCAAGTGGAATCCAGCTGTCAAGAGCGATTGCAGCAACCTTTGGGCCAATACGT
ATGCCTGCGTTGCAGGACCTTGAACACAGACGGGAAAGCACTATGGCTGCAGCCATTAGT
TGTGTCAGATGACGTGGGTTGATACGTGGGAGTGGAGGGCATAATAGCTAGGAATTCGCA
GCGAAGGTTGCAATAAAGGTGAATTAATCTC
>Locus_67_Transcript_1/1_Confidence_1.000_Length_1888
AGTCAGGAGATCAGGGCTGTGTATTTCTATCTAGGCCGATGGTGTTGTGGGTTAAGGACA
TGACCAAAATAGCTGGGATGGAGCTACGAGGTTAGCCACGCTCACTGCCTCTCAACCGCA
CAGCCTGCCCGTACTTCTGCAGCTTAGTGATTAGGGCATCTCCCTGTTTTACTACGTCTG
CGTACTGCTTGTTCTTGTCGTCTGGTCTGTTAGTTTCAATAATCCCGTTGACCCTGTCAA
TCGTGCACGATATCCGGTCCCCGGCAATAAACTTAGCAAGGTCCCGATCTAGGAAATCAA
CAGTGACACCGAAGTCACCGGCCATACTTGCTAAGCCAACGACGCGGTAGCTCTGCAGTA
GCTGCTGGTAGCCGCGTAATCTCATCTCACGCACAAACCAGGCACGGTGCTCGAACAGAT
ACCTGTCCTGGCTAAGGAAGTTATCTTCCACTGCTGCCAATGCGGAGAAGAATGAGCGGT
ACTGGCCCATGTAAAGGCTGCTAACAAGCTTGGTCAATGAGGTAAAGTCGACGGGCGCTT
CAGCTTCGGATTGAACGCCAGCCTCAGTACCTAGCGTGGTAAGGTTGACTACTTTGGATG
CTGTGGCTGGTGTGGGAGTGGCACTGGTCTCCACGTCTGTCATATCTTCATCACCTGCTC
CGGGACCTGAAGAGAGAGACCCTGATAGCGCAGATAGTCTGTCCTGACCTTCTCCTAAAA
GAGCCTTGATCTCTGGTGCATCAACTACCTTGGCCTTGAAGTCCACACGTCGAAGAGATA
GCGAACCAGCGAGAACAGAATAAATAACCAGGTTGGAGTAACTGCAGAGTTCATAGCTGG
TAAATGTCGATAGACTGTCGAGGAGTAGAGGTGCTGCGAGGTTGTAATTGCGGATAGTAA
GTAGATGAAGACCCTTATAGGCCTTTAGCCGATTTCGACGGTCCCAATCACCACCAGACT
CAACCAGAGTGTTTGCACGGTCTACAGTTTTCTTGACGAATACCTTATCACCAAAGAAAA
GTCCAATACGGACCATAGCGAGCACAATATCGATCTTGGTGCCTAGGACACCAGTATTTT
CAAACACAGCCTCATAAGCCGCGATGGCTTTATCCTAAATAAATCGAGCATGTCAGATTG
GATGTCAGGTAAGGATACGGCAAAAAAGGAGGATAGCTTAACACACACCTTATCGCCTAC
TCTGGCCCAAAGTTCTGCTTTCTTGCCCCTTGCGGCTTGTACTTCCGTCTCACCAGCAGC
CTCAGCCGCCTCTTCCTCCTCCTTCGTCAACTCATCCAACTCCCTTTTATTCTCCGCGAC
CAGGCGATCATAGAGCTTCTCATCCCACACTAACTCTGACCTGCTAGTCGATGGTCTCCG
CGCTAGCATGTCGGACATCACCACCACCCCAGTGCTGCCAGGGCTTGATCCAGCTGCTGC
AGGGGGCTGTGACGAGCCTTCCCCAGTGCTATTAAGCACACCTTCTACCGGATGAGCAAG
ATGTCTGTAGTAGGGGCGCCATGTTGTGCTCTTTTATGGCGGCCTGGAGCTTCTTCAGAG
AGCTCTGGCGTGAGGAAGCGTGGCATGCTGGGTTTGAGAGGTTGAAGATGTCTTGGCTGA
GGGAGAGGTTGGGGTATTTGGCAAACTGCGGGTCGGAACCCATGGCGATTGAGTGTGAGT
AGTGAGTGTGTCGGCGACAGTTAGATCTGTATCTCAGTCGTGGGTCCGGAGATGGCTGGG
GAGAAGGCGTTCTTGGTTACTGCCTGCTTGTCTTCTGTTCTGCTGGCTGTTGATGTTGGT
GATGTTGAAGCTTGAGCTTTGATTTGGTTCGAACTCCCGTGGTCACGTGGTAGGTACGCC
AGGCAAACGTGCAATTTGATATTAGAAA
>Locus_68_Transcript_1/1_Confidence_1.000_Length_431
GAACAATTAACATTAAGAAGTAAGCTGGTATGTACTATATACGGCGCCCACCCTTGCCTC
CATCGACCCTCTACAGTTTCGAGTCGAAGAAGTCCAGCATAGCGCTGTAGGTCTGAGGAT
GCGAGTACTCCATGTTCAGGCCGTGGCCAGTTCCAGGGATGATGGTCGCGTTGAAGGGCG
ATGCCTTGGGGAAGAACTGGCCGGAGAAGGCGATGAGGTTCGCGGCGCTGTCGCCGATGG
CGGCGGTGCCCATGCAGTTGCCACCGCAGAAGGGAACATCGTTGTCTCCAGTGACGATCA
TGACTGGGCCGGTGAACCCGTTGACATTGCCAAGTCCAGCGCCCACAGACAGGATCTCAC
CAGCCGTGAAAGCCTGCTGGTTCTTGTACGCAAAGTCAAGGATCTTGGGGTCGAAGTTGC
CGGGACCGAAG
>Locus_69_Transcript_1/1_Confidence_1.000_Length_265
GGGGATTCCCAGATGGGAAGATGGTATAAACAGGCAAAGTTCGTGGGCCCAGCCTGATGT
CCCAATCTAGTGCCATATATGGCCCATGTCTAACATGTACCACATCTCATGTACGATGGC
AGAGTGAAATTTTGATCTGCAAGGCTCATGCATGAGTGGACCGTATACCTATTTCTGTGC
ATACAAGCTTTAGCTTGTTTGCAAATACTACGTCGGCAGTCTTATCATGCATGGAACAGT
TAAAATACCGGATCTGGTCTAAGTC
>Locus_70_Transcript_1/1_Confidence_1.000_Length_742
GTTTTTTTTTTACTTACGTAACTAAAGTACCCTAACTAATTTTACGTTACGGTAAACTTA
CCTTAGGTAAAAATTAGTAAAGTTTCTAATTGTAAAAGTTGGGGTCCGTTGTGGCCATCA
TCACCAGAGGCCGATTTGCCGGAAAGAAGGTCGTCATCATCCAGCCATACGATGCCGGCT
CCAAAGCCCATCCATTCCCCTACGCTCTCGTTGTCGGCATCGAGAGATACCCATCGAAGA
TCACCCGACGAATGGGCGCCAAGAAGGTCGAGAAGAGGAGCAAGGTTAAGCCATTCATCA
AGACCGTCAACTACAACCACCTCATGCCAACCCGTTACACTCTCGAGCTTGAGGGCCTCA
AGGGCGCCGTGACCAACGATACCTTCAAGGAAGTTTCTCAGCGGGAGGAGGCTAAAAAGA
CCATCAAGAAGGCTTTGGAGGAGCGATACACCAGCGGAAAGAACCGATGGTTCTTCACCC
CTTTAAGATTCTAAATAAAACGTTTAATGGCCCTTCTTGTCACTTTATCTCCCCAGCATT
TTCCCTCTTCCTGAGCTAGGACGGTTCTAGTTTATGATGAATGCTATTTTTCGTCTCATG
CATAGATACCAAGTTGAAATGGACATCCAATGCAGAGCAGACAATCTATCTCACTTGATA
CGATGTCGGTTGTCTAGCAAAATCAAAAACAAATAACAAAATAGAACAACTTAGAAAGAA
AAATAAAAAAAAAAAAAAAAAT
>Locus_71_Transcript_1/1_Confidence_1.000_Length_2505
GATACTTCCAGGCGCAGATGGAGAAGGCCGACATCGAAATGCGTCCATCTGAAGAGTTCT
CTAACAATCTAGCTGCTCCCATGGCCTCCGAGATTGATGAGCTTGCTGAGCGAAGCGAGA
GCCTTGAACAGCGTGTTTCATCGCTGAATGAGAGTTATGAAGCTTTGAAGAGGCGTGAGG
TTGAGCTCATTGAGCGACGTTGGGTGCTCAGAGAAGCAGGCGGATTCTTCGATCGGGTAT
GTACCTTGATTTACAGATTCTTTACTTCATGGCTATGGTATATTAATCAATAGTATAGGC
ACATGGACAAACCGACGAAATTAGACAGTCCTTCGATAACGATGAAGCTCCCCTCTTGAG
AGATATTGAACAGCAGCCACCAAGAGGCCAGAATGGTGATGCTCACCAGTCGTCGTTCTC
TGTCATGGATATTGGTTTTGTTGCTGGTGTTATCCCTCGGGATCGTATTGGAGCCTTTGA
GAGGATCCTCTGGCGTACTCTCCGTGGCAATCTCTACATGAACCAATCTGAAATCCCAGA
TCCCATCGTCGACCCAGCCACCAACGAGGAAATCCATAAAAACGTCTTCGTTATCTTCGC
TCACGGAAAGGAAATTATCGCTAAGATTAGAAAGATTTCAGAATCCCTAGGCGCCAACTT
GCATGCCGTGGATGAAAACAGTGAACTTCGAAGGGATCAGATCCATGATGTCAACACTCG
CTTGACGGACGTTGGCAACGTTCTACGCAACACCAAGAATGCACTCGATGCTGAGTTGAC
ACAAATCGCTCGCTCTCTTGCTGCTTGGATGATTATCGTTAAGAAGGAGAAGGCGGTGTA
CCACGCACTCAACAAGTTCTCCTACGATCAAGCCCGCAAGACATTGATTGCGGAAGCATG
GTGCCCGACAAACTCGCTTGGCCTCATCAAGTCAACTCTCCAGGACGTCAACGACCGTGC
TGGCCTCTCGGTTCCTACCATTGTCAACCAGATCCGTACTAACAAGACGCCACCCACTTA
CATGAAGACCAACAAGTTTACTCAGTCGTTCCAGCTTATCGTCGATGCATACGGTACCTC
CAAGTATCAAGAAGTCAACCCTGGTCTCCCTACTATCGTCACTTTCCATTCTTCTTCGCC
GTTATGTTTGGTGACTTCGGCCATGCCATGCTTATGACGATGCTCGCTATCACCCTAATT
TTGTTCGAGAGAAAGCTCGGAAAGACCAAACTTGATGAGCTGAGTTCCATGGCATTCTCT
GGCAGATATATCATGTTAATGATGGGAATCTTTGCTATGTACACTGGATTGATTTACAAC
GATATATTTTCCAAGTCAATGGACCTCTTCCAGAGTGCCTGGTCTTGGCCAGAGGACTTT
ACCGAAAATGAAACTGTTTTTGCTGAGCTCAAAGGCTCTTACAGATATCCATTTGGCTTG
GATTGGGGATGGCACGGTGCAGACAACAACCTGCTCTTCACCAACAGTTACAAGATGAAA
CTGAGTATCATTCTCGGTTGGTCACATATGACATACTCCCTCTGCCAGTCCTTTGTCAAT
GCCCGCCACTTCAAGAAACCCATTGAGATATGGGGAAATTTTGTTCCTGGAATGATTTTC
TTTCAGTCCATCTTTGGATACCTTGTCTTTACCATCATTTACAAGTGGTCTGTTGACTGG
AATGGCCTCGGTCTGCCAGCTCCTGGACTTTTGAACATGCTTATCTTTATGTTCCTACAG
CCCGGCCGTGTTGATGATGAGCTCTACCCTGGCCAGGCTACTGTTCAAAAGATTCTACTC
TTTGTAGCTCTTATCCAAGTCCCAATACTCCTCCTTCTCAAGCCTCTTTATCTCCGCTGG
GAACACAACCGTGCCCGTGCCCTTGGTTATAGGGGCTTAAATGAAGCTGCTCACACTAGT
GCTGTAGATGATGACGATGAACATCAAAACCTGATCTCTGGCCAGCGCGACAGCATGGGT
GATGGAGAAGAAGGCATCGGAATGGTGACTGAAGATATTGGTGAAGGTGAAGAGCATCAT
GAGTTCGAATTTTCAGAAGAGATGATTCATCAAGTCATTCATACTATTGAATTCTGTCTT
AACTGTGTATCTCACACTGCCTCCTACCTCCGTCTCTGGGCTCTTTCTCTTGCCCATCAA
CAGCTTTCCTCCGTCCTTTGGACCATGACTCTCAGCAACGCTTTCCTCCAAACCTCGCCA
ACCCTCCGAGTGATCATGACTGTGATTACGTTCTATCTCTGGTTCGTGCTTACCATCTCC
ATTCTCTGTGTGATGGAAGGAACCAGTGCTATGCTTCACTCTCTCCGTCTCCACTGGGTC
GAAGCAATGAGCAAACATTTCATTGGTGACGGTATACCATTCACACCTTTCAGCTTCGAA
GCTATTCTGCAAGAGGATCCGGTAGACTAATGTCGTGTATTCTTGTCCTTTCATTTTGTA
TCTTATTTCCGGTTTTCTTGTCTTCAACGTATTGCCAGCTATCTA
>Locus_72_Transcript_1/4_Confidence_0.750_Length_1290
AAGCAAGCAAGCAAGCAAGCAAGCAAGCCAGTCTCTTAGTTAGAAAAGAAAAAATCACTA
CAAAAATGGGTGTCCAGGAGTCTATCCCGCAAGTCCGGCGTTATTGTCGGCGACGACGTC
CTCAGGTTGTTCGAGTACGCTCAGCAGCACACCTTTGCCATTCCCGCCGTCGTAAGTAGG
CGTGATAATACCGTGGATAGGAGGAAATGAAGGAGAGGAGATCGATGGCTGACGCTGCTG
TTGGGTAGAATGTGACCTCCTCATCGACGGTCGTGGCCGCTCTCGAGGCTGCCCGTGACA
AGCACTGCCCCCTGATTCTCCAGATGTCCCAGGGCGGTGCTGCCTACTTTGCCGGAAAGG
GAGTTGCCAACGGTAACCAGGAAGCCTCTATTGCCGGAGCCATCGCAGGAGCCCAGTACA
TCCGCGCCATTGCCCCCAGCTACGGCATCCCAGTTGTCCTGCACACCGACCACTGTGCTA
AGAAGCTGCTCCCATGGCTCGACGGCATGCTGGATGCCGACGAGGCCTACTTCAAGAAGC
AAGGCGAGCCCCTCTTCTCCAGCCACATGATCGATCTCTCCGAGGAGGAGGTCCAGTGGA
ATATTGAAACTACTGCCAAGTACCTCAAGCGTGCTGCCCCAATGAAGCAGTGGCTCGAGA
TGGAAATCGGCATCACCGGTGGCGAGGAGGACGGTGTCAACAACGAGGACGTTGACAACA
ACTCCCTCTACACCCAGCCCGAGGACATCCTCAATATCTACAACACTCTTTCCCCCATCA
GCCCTTACTTCTCCATTGCCGCTGGCTTCGGCAACGTCCACGGTGTCTACAAGCCCGGCA
ACGTCCGACTTCACCCCGAGCTCCTGTCCAAGCACCAGGCCCACGTCAAGGAGAAGACCG
GCTCCAACAAGGACAAGCCCGTCTTCCTCGTCTTCCACGGCGGCTCCGGCTCCACCAAGG
CCGAGTACAAGGAGGGGCCATCAGCTACGGTGTCGTCAAGGTCAACCTGGACACCGACCT
GCAGTATGCCTACCTCAGCGGCGTGCGTGACTATGTCCTGAACAAGAAGGACTACCTGAT
GAGCGCTGTCGGCAACCCTGACGGCGAGGACAAGCCTAACAAGAAGTACTTTGACCCCCG
TGTCTGGGTACGCGAGGGCGAGAAGGCCATGTCCCAGCGCCTGCACACTGCCTTTGACGA
CTTCAACACCACCAACCAGAAATAAACGAGTTAAACAAACGAGCAAAACTAAACAAGAAA
ACAGCGAATGTGTGCCAAAAAGTCTTCTAC
>Locus_72_Transcript_2/4_Confidence_0.500_Length_1337
AAAATCAACGACTCCGTCTCCTTTTCCCTTTGCTGTCTCTCTCTCTACTTTCAACACTGC
TCTTCGCATCTTGATTCTCCCAGCAAGCAAGCAAGCAAGCAAGCANNNNNNNNNNNNNNN
NNNNNNNNNNNNNNNNNNNNNNNNNNNNNNNNNNNNNNNNNNNNNNNNNNNNNNNNNNNN
NNNNNNNNNNNNNNNNNNNNNNNNNNNNNNNNNNNNNNNNNNNNNNNNNNNNNNNNNNNN
NNNNNNNNNNNNNNNNNNNNNNNNNNNNNNNCACACCTTTGCCATTCCCGCCGTCAATGT
GACCTCCTCATCGACGGTCGTGGCCGCTCTCGAGGCTGCCCGTGACAAGCACTGCCCCCT
GATTCTCCAGATGTCCCAGGGCGGTGCTGCCTACTTTGCCGGAAAGGGAGTTGCCAACGG
TAACCAGGAAGCCTCTATTGCCGGAGCCATCGCAGGAGCCCAGTACATCCGCGCCATTGC
CCCCAGCTACGGCATCCCAGTTGTCCTGCACACCGACCACTGTGCTAAGAAGCTGCTCCC
ATGGCTCGACGGCATGCTGGATGCCGACGAGGCCTACTTCAAGAAGCAAGGCGAGCCCCT
CTTCTCCAGCCACATGATCGATCTCTCCGAGGAGGAGGTCCAGTGGAATATTGAAACTAC
TGCCAAGTACCTCAAGCGTGCTGCCCCAATGAAGCAGTGGCTCGAGATGGAAATCGGCAT
CACCGGTGGCGAGGAGGACGGTGTCAACAACGAGGACGTTGACAACAACTCCCTCTACAC
CCAGCCCGAGGACATCCTCAATATCTACAACACTCTTTCCCCCATCAGCCCTTACTTCTC
CATTGCCGCTGGCTTCGGCAACGTCCACGGTGTCTACAAGCCCGGCAACGTCCGACTTCA
CCCCGAGCTCCTGTCCAAGCACCAGGCCCACGTCAAGGAGAAGACCGGCTCCAACAAGGA
CAAGCCCGTCTTCCTCGTCTTCCACGGCGGCTCCGGCTCCACCAAGGCCGAGTACAAGGA
GGGGCCATCAGCTACGGTGTCGTCAAGGTCAACCTGGACACCGACCTGCAGTATGCCTAC
CTCAGCGGCGTGCGTGACTATGTCCTGAACAAGAAGGACTACCTGATGAGCGCTGTCGGC
AACCCTGACGGCGAGGACAAGCCTAACAAGAAGTACTTTGACCCCCGTGTCTGGGTACGC
GAGGGCGAGAAGGCCATGTCCCAGCGCCTGCACACTGCCTTTGACGACTTCAACACCACC
AACCAGAAATAAACGAGTTAAACAAACGAGCAAAACTAAACAAGAAAACAGCGAATGTGT
GCCAAAAAGTCTTCTAC
>Locus_72_Transcript_3/4_Confidence_0.750_Length_1282
AAGCAAGCAAGCAAGCAAGCAAGCAAGCCAGTCTCTTAGTTAGAAAAGAAAAAATCACTA
CAAAAATGGGTGTCCAGGAGTCTATCCCGCAAGTCCGGCGTTATTGTCGGCGACGACGTC
CTCAGGTTGTTCGAGTACGCTCAGCAGCACACCTTTGCCATTCCCGCCGTCAATGTGACC
TCCTCATCGACGGTCGTGGCCGCTCTCGAGGCTGCCCGTGACAAGCACTGCCCCCTGATT
CTCCAGATGTCCCAGGGCGGTGCTGCCTACTTTGCCGGAAAGGTGAGCTCTTCGCAGACA
TAGCCAGTTTTGGCCTTGAGGGGCCGTGACGGCTAACGATTTTGGATCCAGGGAGTTGCC
AACGGTAACCAGGAAGCCTCTATTGCCGGAGCCATCGCAGGAGCCCAGTACATCCGCGCC
ATTGCCCCCAGCTACGGCATCCCAGTTGTCCTGCACACCGACCACTGTGCTAAGAAGCTG
CTCCCATGGCTCGACGGCATGCTGGATGCCGACGAGGCCTACTTCAAGAAGCAAGGCGAG
CCCCTCTTCTCCAGCCACATGATCGATCTCTCCGAGGAGGAGGTCCAGTGGAATATTGAA
ACTACTGCCAAGTACCTCAAGCGTGCTGCCCCAATGAAGCAGTGGCTCGAGATGGAAATC
GGCATCACCGGTGGCGAGGAGGACGGTGTCAACAACGAGGACGTTGACAACAACTCCCTC
TACACCCAGCCCGAGGACATCCTCAATATCTACAACACTCTTTCCCCCATCAGCCCTTAC
TTCTCCATTGCCGCTGGCTTCGGCAACGTCCACGGTGTCTACAAGCCCGGCAACGTCCGA
CTTCACCCCGAGCTCCTGTCCAAGCACCAGGCCCACGTCAAGGAGAAGACCGGCTCCAAC
AAGGACAAGCCCGTCTTCCTCGTCTTCCACGGCGGCTCCGGCTCCACCAAGGCCGAGTAC
AAGGAGGGGCCATCAGCTACGGTGTCGTCAAGGTCAACCTGGACACCGACCTGCAGTATG
CCTACCTCAGCGGCGTGCGTGACTATGTCCTGAACAAGAAGGACTACCTGATGAGCGCTG
TCGGCAACCCTGACGGCGAGGACAAGCCTAACAAGAAGTACTTTGACCCCCGTGTCTGGG
TACGCGAGGGCGAGAAGGCCATGTCCCAGCGCCTGCACACTGCCTTTGACGACTTCAACA
CCACCAACCAGAAATAAACGAGTTAAACAAACGAGCAAAACTAAACAAGAAAACAGCGAA
TGTGTGCCAAAAAGTCTTCTAC
>Locus_72_Transcript_4/4_Confidence_0.750_Length_1213
AAGCAAGCAAGCAAGCAAGCAAGCAAGCCAGTCTCTTAGTTAGAAAAGAAAAAATCACTA
CAAAAATGGGTGTCCAGGAGTCTATCCCGCAAGTCCGGCGTTATTGTCGGCGACGACGTC
CTCAGGTTGTTCGAGTACGCTCAGCAGCACACCTTTGCCATTCCCGCCGTCAATGTGACC
TCCTCATCGACGGTCGTGGCCGCTCTCGAGGCTGCCCGTGACAAGCACTGCCCCCTGATT
CTCCAGATGTCCCAGGGCGGTGCTGCCTACTTTGCCGGAAAGGGAGTTGCCAACGGTAAC
CAGGAAGCCTCTATTGCCGGAGCCATCGCAGGAGCCCAGTACATCCGCGCCATTGCCCCC
AGCTACGGCATCCCAGTTGTCCTGCACACCGACCACTGTGCTAAGAAGCTGCTCCCATGG
CTCGACGGCATGCTGGATGCCGACGAGGCCTACTTCAAGAAGCAAGGCGAGCCCCTCTTC
TCCAGCCACATGATCGATCTCTCCGAGGAGGAGGTCCAGTGGAATATTGAAACTACTGCC
AAGTACCTCAAGCGTGCTGCCCCAATGAAGCAGTGGCTCGAGATGGAAATCGGCATCACC
GGTGGCGAGGAGGACGGTGTCAACAACGAGGACGTTGACAACAACTCCCTCTACACCCAG
CCCGAGGACATCCTCAATATCTACAACACTCTTTCCCCCATCAGCCCTTACTTCTCCATT
GCCGCTGGCTTCGGCAACGTCCACGGTGTCTACAAGCCCGGCAACGTCCGACTTCACCCC
GAGCTCCTGTCCAAGCACCAGGCCCACGTCAAGGAGAAGACCGGCTCCAACAAGGACAAG
CCCGTCTTCCTCGTCTTCCACGGCGGCTCCGGCTCCACCAAGGCCGAGTACAAGGAGGGG
CCATCAGCTACGGTGTCGTCAAGGTCAACCTGGACACCGACCTGCAGTATGCCTACCTCA
GCGGCGTGCGTGACTATGTCCTGAACAAGAAGGACTACCTGATGAGCGCTGTCGGCAACC
CTGACGGCGAGGACAAGCCTAACAAGAAGTACTTTGACCCCCGTGTCTGGGTACGCGAGG
GCGAGAAGGCCATGTCCCAGCGCCTGCACACTGCCTTTGACGACTTCAACACCACCAACC
AGAAATAAACGAGTTAAACAAACGAGCAAAACTAAACAAGAAAACAGCGAATGTGTGCCA
AAAAGTCTTCTAC
>Locus_73_Transcript_1/1_Confidence_1.000_Length_1962
AAAGGAGTCAGTTTTCATCACTATTACAAACTCATAAGGAAAGGAAGTGGGAATCAAGTG
CATGCTACGGTACGTACAGATGGTGTAGCGGGAGAAAAAAACAAAGCAAAAGGAGGATCG
GCCGATCCAGTATCGACATGACCATTAGAAAGAAGAAGCAATGAGGGAATCAAAAAAGAC
AAGCAAGTTGGGGTAGAGGAAGCAGCTCAGTGTGTCGATGGGTTATGGACGAATGGTATA
GTTCATGTATTACTGGTATCTATCATGGAGAACAAGAACTGAGAGGGATTTTGTTTGGTT
ACACCGCGCATGTTTATATCAAGATCATACCAGCGCCAGCAAGAACGGCACAGAAGACAT
AAGCACCGAGCTTGACAATGCCCAAGTTGACGGATGGGGCAGAGACGGTGGAAGCAGCAC
CTTGGTCAGGTTTGTTGGTGCCGCTTCCGGGAGCAGAGGTAACACTTCCGGTACCATCCT
GGCCAGCCTGGTTGACGAGATTAGCACAGCTGCCAGACGGCTTCTCAGACTTCTGCGTGG
TAGCAGCGCCGTTGAAGTCACAGGCGTTGGCTCCATTGCCCTTGGCCGACTGGTGCTTGT
AGTACTGGTCGAAAGCGAAAGAAAGCTTCTCTGAGGGGCTGCACATGCTGTAAGCACCAT
AGGTACCGGTGGTAGCATCAGCCGTGATTCCCTTGCAAGCATCCTTATCACTACCACAGA
CAGTTCCGAAGAGCTTGCCAAGTTCCTTGCCGGTGACGGAGGGTTTGGCGACGCAGCTCA
AGCTCTTGACCATGCAGGAGCAGAGATCCTTGTTAGGGGATGGTGGGAGTTTCACGCTGG
CCTTCCAGGTAGAGCTCGTGGGACAGGTGCTGAGAGCGGTGTTGGTTGGCTTGTAAGAAT
CCATCTGGACACCAGAGGGCTTGATCTTGCTAATCTGCTTCTTAAGGTTGTTGTAGTCAG
GGAGTTTCTTAGGCTTACCACCCTCAACCTTGACGAGGCCGTAGTCATTTTCTTCCTGGA
AGTACATGTACACGATTCCACCACTGACAACGGGAGTCATCTTGTCACCGTAAAGTGCCT
GGACCTCGGTGAACATTCTTGGCTGAACCTCGTTGCAGCCGTACTCGGCGAAGAAGACTG
GGACGTTGAAGTTCTTGAACTCCTCGACGACCTTATCATAACCAGATTTAGTGTAAGAGG
AGTCACCACACCAAGAGTAGATGTTGTAGCCCCAGAAGTCAATGGATTCCTCATTCATAT
TGCAGTTGAAGTAGGCGGTCATGTCTTTGCGGATCTCGGCGTCGTCATTGGTTGCATAGC
CAACACCCATTGGACGGTAGTTCTTCTGCTTAATGTAGGCCTTCATATCACGGACGGCAG
CCTTAACGAAAGCACTAGCATCGGTGTTGGTGCTATTGTTGGAGACCTCGTTACCGGCAA
AGAAACCAATAACATTAGTGTATTTGGCCAGCTCGTCAATGACTGAGGTGTAGCGGGTAT
ACAGGTCATCATCCCACTTGGGGTCATCGCGGATGATGGAAGTGCTGGGTTCAGAAAGAT
CGGCCACAACGTAGATGCCAGCATCCTGGAGCAACTTCATGCACTCTTTGTGGTCCTTCT
TGGGGTCGATGGCGTACACACGGATGGTGTTGGTTTGCAGCTCCTGCATTAGGGGGACAT
CACGCTGGCAGGACTTTACGTCTGCAAGGGGGTCCTGGTAGCTGTTGTCGGCGCTAGTGC
TTCCATTGGTTGAGAATTCCTGTTGATAAGCGATACCCTTCATGAAGAACTCGGTGCCAT
TTGACTTGTAGAAGAACTTGCTTCCCTTGATGACGATAGGATCGAGGTCAGCAGCGACGA
CGGAGCCGGCAACCAAGGCCGTAGCGGCCGCCAATGAGGAAAACTTCATGGTAACAATGT
CTTATCTCTCGCGTGTTGTAGATACGAAAAGGTGCAGGAAAA
>Locus_74_Transcript_1/2_Confidence_0.750_Length_2183
GGGACGTCACGGCCGGAGAGAGAGCGGGCTCAGTCGGTCGAAGACGCAGACAAAGCAGAG
ACGAGACGAGACGAGACGAGAGCAGTGAGTATCCAGCAATGAAGCAGGCGAAGGTGTTAA
TGACGGGTCGGAAGATGCCGTCTAATAACAGGGCGAGACAGAGGCCTGGGTGGTCATTAT
CATTATGCTGTCAGGGGTAATGTCGACATAAGTTGCCAGGGGCTTCCTTGCACAGATTGG
ACCACTCTACATATGCATCGGGAGACGAGGATCAATGATACGAGAAGAGATTTAAGAGAC
GAATTGTTCATTGAAAGAGTAGATACAGGACACAAACAAGAAAGGGGTTTCATCAGACAG
CTGGATGTTCCGAATCCGCTTCATGCCTCCTTGAGAAAAGGGAAAAAGTGAAGATACACT
AAGAGAAAAGAAAAAAGGTCGACGGAAAAAAAGGATCATTTCATGAATTTTAAAATCAAA
GTAGAAGAGGTCAAGGGAGGTCGAAGCGGATACTGATCACCGGGGAGTGCCGATTCTGTC
AACACCGAGAGGAAGTATGTATGTAGGTATGTATATAAACAGATGCTATTTGCAAGGCAT
GGATATCAAGATAACAGTATAAAACGATAACAAGAGAAACAGTAACGGGCTAGTCCAGAT
TTCTAAGAGGCGAGAGCGAAGTTGTTGGATTTCCCGTCGTCGGCACAGAGTTTCTCAACA
TCACGGGGGCCGAGGGTTTCGGGGAAGTTGTCGAAGCCAGCTTTGAGAACCTTGACGTAG
AGGGTGCCATTGTCGCCGTTGAAGACAACGGCGACGGTGACTGGATCCTCCGGACGGTCA
AAGTAGTAGCTGGAGCCACCGGATTTCGACTGTTCAGTGTGGTAGGTAGACTTGCAGCGC
ATGTCACCGGGGGCGAGGACCTCGAGGACGTCGAACTCGCCGCATCCAGACTTCCAACAA
GAGCAACCTGGGTTCATGGGGTACTGGGAAGTAAGAGGAATCTTGGCGTTGAGCAGCCAG
AGGGCCGGCATGTCCTTGGGGTCGTAGATAGATGAACCGCGTGTGCCAGTTAGAGGCATG
GAAAGCCTAAAGAGGAAGATCTTATCCTCACCACCGAAGCCGTGGAAGGCAGCGGCACCA
GGACGGGTGAAGCCACAGTCACCATTCTTGCACTTCTTATCCGACATGACGATGAGCTCT
TTGCCATCGGGAATGGTTGGGTCCTTGGGGAAGTTTGGACTGTCGCTCATACCGAAGAAA
TCGTCGTCAAGGCCAAGTGCTTTAAGGGCAGCTCCGAAGCTCTGATCCACACCTTTATCC
CAACCACCATCGTTGTTCAGGAAAGAGAGGCCTTCAGCTTCCTTGGTATCGGTATTGAAG
TAGGCAACACGTCCCCACTGGCCTGGACCAGCATTGACGGGAGCATGGGGCTTGGAGTCC
TTGGGCTTGTCACCGCCCTTATAGCCGTTGCTCTTGACCTGAGGGTCTTTCATACCAGGA
GCACCAGGGGCAGGGGTGGGGGCAGCAGGGGCACCACCGCCACCACCACCATATTCGTTG
ATCCAGGAGACGACCTGGCCGTTGATAGTGGCGACGACAGTGTCTCCGACGGCACGCTTC
TCGTGGAATCGCTGGTGGGAGTGGCCGTGACGACGCTCGTGGATGGATGGCTTGAGCTCG
CGCTTGGGCTTCTCACTGCCTTTATTGTAGACAGCCATGCTGTAAAATTTCATGGGTCCA
CGGAAGTGAGCAGACAGCTACTCGAGTTAATTAGGCCTTTTATGCTTTGTATCTTCTCTC
TATCGACAGATCTAAGCTTACCTCTTCGCCAAGAGGGCCGAATGGACCAGAGTACTCATG
TTTCTCAGACCCGCATTGACCGCTGCTCATGGAGGTGACCAAGTCGTAGGTGCCTGAGGT
AGAGAAGCCCGAGTATGTGATCATGTTAACGGCCGAGCAGTACCAGTTGCCGCCATCATT
GGTGCAACCGGCCTCAGCCGAGACAGTTGAGACGGAGGCTGCGAGCGCAGCTCCGAAGAA
GAGAGAATAGCGCATCTTCGTGAAGGACAGACAAGTCGTATCGTAATGAGCGAGAGTCTT
AAGGAGCGGATAGGGCGTTGTCTCAGCAACGTCCTCGAAAGCAAGAACAAGAAAATGAGC
GAACGAAAAGAGCGACGTTCGGT
>Locus_74_Transcript_2/2_Confidence_0.750_Length_2119
GGGACGTCACGGCCGGAGAGAGAGCGGGCTCAGTCGGTCGAAGACGCAGACAAAGCAGAG
ACGAGACGAGACGAGACGAGAGCAGTGAGTATCCAGCAATGAAGCAGGCGAAGGTGTTAA
TGACGGGTCGGAAGATGCCGTCTAATAACAGGGCGAGACAGAGGCCTGGGTGGTCATTAT
CATTATGCTGTCAGGGGTAATGTCGACATAAGTTGCCAGGGGCTTCCTTGCACAGATTGG
ACCACTCTACATATGCATCGGGAGACGAGGATCAATGATACGAGAAGAGATTTAAGAGAC
GAATTGTTCATTGAAAGAGTAGATACAGGACACAAACAAGAAAGGGGTTTCATCAGACAG
CTGGATGTTCCGAATCCGCTTCATGCCTCCTTGAGAAAAGGGAAAAAGTGAAGATACACT
AAGAGAAAAGAAAAAAGGTCGACGGAAAAAAAGGATCATTTCATGAATTTTAAAATCAAA
GTAGAAGAGGTCAAGGGAGGTCGAAGCGGATACTGATCACCGGGGAGTGCCGATTCTGTC
AACACCGAGAGGAAGTATGTATGTAGGTATGTATATAAACAGATGCTATTTGCAAGGCAT
GGATATCAAGATAACAGTATAAAACGATAACAAGAGAAACAGTAACGGGCTAGTCCAGAT
TTCTAAGAGGCGAGAGCGAAGTTGTTGGATTTCCCGTCGTCGGCACAGAGTTTCTCAACA
TCACGGGGGCCGAGGGTTTCGGGGAAGTTGTCGAAGCCAGCTTTGAGAACCTTGACGTAG
AGGGTGCCATTGTCGCCGTTGAAGACAACGGCGACGGTGACTGGATCCTCCGGACGGTCA
AAGTAGTAGCTGGAGCCACCGGATTTCGACTGTTCAGTGTGGTAGGTAGACTTGCAGCGC
ATGTCACCGGGGGCGAGGACCTCGAGGACGTCGAACTCGCCGCATCCAGACTTCCAACAA
GAGCAACCTGGGTTCATGGGGTACTGGGAAGTAAGAGGAATCTTGGCGTTGAGCAGCCAG
AGGGCCGGCATGTCCTTGGGGTCGTAGATAGATGAACCGCGTGTGCCAGTTAGAGGCATG
GAAAGCCTAAAGAGGAAGATCTTATCCTCACCACCGAAGCCGTGGAAGGCAGCGGCACCA
GGACGGGTGAAGCCACAGTCACCATTCTTGCACTTCTTATCCGACATGACGATGAGCTCT
TTGCCATCGGGAATGGTTGGGTCCTTGGGGAAGTTTGGACTGTCGCTCATACCGAAGAAA
TCGTCGTCAAGGCCAAGTGCTTTAAGGGCAGCTCCGAAGCTCTGATCCACACCTTTATCC
CAACCACCATCGTTGTTCAGGAAAGAGAGGCCTTCAGCTTCCTTGGTATCGGTATTGAAG
TAGGCAACACGTCCCCACTGGCCTGGACCAGCATTGACGGGAGCATGGGGCTTGGAGTCC
TTGGGCTTGTCACCGCCCTTATAGCCGTTGCTCTTGACCTGAGGGTCTTTCATACCAGGA
GCACCAGGGGCAGGGGTGGGGGCAGCAGGGGCACCACCGCCACCACCACCATATTCGTTG
ATCCAGGAGACGACCTGGCCGTTGATAGTGGCGACGACAGTGTCTCCGACGGCACGCTTC
TCGTGGAATCGCTGGTGGGAGTGGCCGTGACGACGCTCGTGGATGGATGGCTTGAGCTCG
CGCTTGGGCTTCTCACTGCCTTTATTGTAGACAGCCATGCTGTAAAATTTCATGGGTCCA
CGGAAGTGAGCAGACAGCTCTTCGCCAAGAGGGCCGAATGGACCAGAGTACTCATGTTTC
TCAGACCCGCATTGACCGCTGCTCATGGAGGTGACCAAGTCGTAGGTGCCTGAGGTAGAG
AAGCCCGAGTATGTGATCATGTTAACGGCCGAGCAGTACCAGTTGCCGCCATCATTGGTG
CAACCGGCCTCAGCCGAGACAGTTGAGACGGAGGCTGCGAGCGCAGCTCCGAAGAAGAGA
GAATAGCGCATCTTCGTGAAGGACAGACAAGTCGTATCGTAATGAGCGAGAGTCTTAAGG
AGCGGATAGGGCGTTGTCTCAGCAACGTCCTCGAAAGCAAGAACAAGAAAATGAGCGAAC
GAAAAGAGCGACGTTCGGT
>Locus_75_Transcript_1/1_Confidence_1.000_Length_1120
AAAATGTATTCATTCCGAGTAGAAAACCAAGGCAATAGCCCCAGAGACCTACAGACATCA
TTGCATCGGTAATGTTTATAACATCGTAACAAGTAGGTAAATGCACAAACTCCCGATCAA
AACCGCTTTCCACATACAACAGCACCAGCACCAGCACGGTAATGCCCCGCCCATCCAGTC
AAGACATAAAACAGAGGGTGCTATGGCAATAAAATTATATCTTATTTTCCATTCCTCAAA
CCCGCAGGAGAACCATGCTTGTCTTCAGAAAAGAAGATATGAAGAAAAGGGCTTTTCTCT
CTTTTTTCGGCAGAAAATTTTGTTCATATTGTTGTTGTGTGGTTTTACTTTCTGATAGCA
CGCTGGTAGAAAGCAAGTTCCTCTCCCTCCAGGATGTAACCATCCACTCGTCCACTCTGG
CCAGGTCTGGAAGAGACAACAGCATACAATCGACCGGCCTCGAACTGCTTCTCAAGAGCA
GGCTCAACCTTGCCCATTACAGCAACACGAGCTGCCTGCTTCTTGGCAACGCTGTTGCTT
TTCTTCTCCTCGGTAGTATCGGCAGCAGCCTTTTGCTGGCGTCGTCGGCCAAGGGGCTGA
CCGTAGTGTGCCTCATACCATTGTCGGAAAGGGGCAGCGTCGACTTGAACAACGGCAGAT
TTGGTGAGGGTGTTGGTACGGACGAGTTCGTTGTTGGAAGGGTGGTAGGACACGGCAATC
ACACGGACTTTGCGGGAAAGACCCTCAGAGCCCCAGGAGAAGTTGCCGGACTCGAGGCGG
AGGGCACGGAATTTCTGGTTACCACCGCGGACACGGACGGTGTGGATGCGCTTGGGGCCA
ATACGGGTGTTGGCTGGCTGACGGCCCTTCTCGAAAGCCCTCTTCTTGCGGTAGTGAGCT
CTCTTAGCACCGGTGGCCGAACGCTTGTGGCGGGAGTCTCGTGAGATACCCATGATTGCG
GTTGATGTATTTGGACTTGTATTATCTTCGTAGTCCCTTCAACCAAAAGTCAAACGCCGT
GGGCTGATGTCGAAGGGGCGGAGATGTTGGCGGTTGAATGAGCTTGTCGTCCTCGTCGAT
AAAACTGAATTTCGCACAGTCGCTTCGCTTACAATTTTTT
>Locus_76_Transcript_1/1_Confidence_1.000_Length_187
GACGATGACGATGGGGAGAGAAAAACGATGAGAAAAGAAGAAGAGTTGAGATTTAAGGAT
AGGGATGGATACTTGCAGTCTTTTTATGTCTGGTCATGAATCATTTGCTCTTTGCATTTC
TCTATCCAGCTCGCCAGCCTGCAAGGGCCCTCAAGTCTCGTAAGTAAGTACCAGAACCAG
CTTCCAA
>Locus_77_Transcript_1/2_Confidence_0.750_Length_1393
TCGTTACGACGGCTATCCTTCCCCTCAGTCCGGTCATGGCTGCTCTGGATGGTGGCAGCA
GGGTCAAGGGGAGGAGCGGGCAAGGGGGACCAGCTCACGAGCGCTGTGTCTCCGTGAACA
AGGGGAGGGTAGATAGATAGATAGAAAGAGAGAGGACATCATTAAGAGTACAATCTCAGG
GCATTGCATTGGAGTATATTGGAATATTGGGATTGGGATATGGCGGGCAAGCTAAAAAGG
GGTTGAAATGGGGGAGGTGGGGGTTGTTATTTCTAAATAAGGGTTAGTGACATAGATAGA
TAGAAGGGTTTCATGTAAAAGAGGATGGCATAGGAGCAGTGACGGTTGCCTGCTAATGAA
GCATCAGGTGTAATGCAGGAACGGGGGTTGCATGGCTATATTTCGATTCGATGGCGGGTT
ATCATTCTTCTTTTCTTCATTTTCATCTTTTCATCTTCTGTTCATAGCAGTAGTGCTGGC
TCATATCTCTCCAATCTCCTTAATCCAAGGGTATCCTAGTAGCGAACAGGGTAGACTTAG
TCCTTGCCGAAGAGCAGGGCGTTCTCTTCCTGCGCCTTCTCAAAAGCTTCTTTGAAGAGA
GCGGCATTCTCGCTGTTGGCAAAGCGAATAGCCAGGGTCTGGGCCTCTGGCTCGCCCTCG
CTGACATCTGCAGCAGCGTTCCACACCCAACTTCGATCACTGCCAACGTTTGGCGACAGC
TTCATGTCAGGCACGACGTAGTGGTTGGCGCAGACCTTGAGAGTCTTGTCTCTTCGCATG
AGCAGTCGGGTCTTGTGGTTCTCCTTGTGCTTCAACAGCTTGATGTCACCGGTTCCACGC
TCCTTCCACTCTTTGGACTCCCGGTCAAATCTGAAAAGTTTGGCGCGCATCTTGAAGGTC
TGCTCCTCCAGCTCTTCGTTGGTCTTGATCTCGACCTTCTCAGTCAGGCGGATGACTGGC
TCGAAGTGTACGTCGGGCTCAGCCTCGGGGTCCTCATCATCGCCCTCGGCCTTCTTCTTG
GAGGAACCAGATGGCTCGTCAGCGTCGTCTTCCTGCTCCTTTTTCTCCTTTGGTGGGCCG
CCGCCAAACATGGAGAAGACGGAGTCAGTCGTGGCAGGTTTGCTTTCCTCTGCAGCGGCC
GGCTTATCCGACTTCTCGTCCTCTGCCTCAGTCTTCTTCGACTCGTCCTCGCATGTCTTT
TCGGTTGCGGTGGTCTCTTCTTTCTTCTCCTCAGTCACGGCCTCTGGAGGGGCAGAGGTA
GTGGGGTCGGTCTTTTGCTCGTCTGCCATGGTGGGCGGGCTCGGTGCTGGGAGGCGGCTG
GTTATGTTAGTATTCTAAGTACTAGGGTCCGGGTTACGGTTACGTTCTTTTTATTTTCGT
TTTCTTTTTTGTT
>Locus_77_Transcript_2/2_Confidence_0.750_Length_1430
TCGTTACGACGGCTATCCTTCCCCTCAGTCCGGTCATGGCTGCTCTGGATGGTGGCAGCA
GGGTCAAGGGGAGGAGCGGGCAAGGGGGACCAGCTCACGAGCGCTGTGTCTCCGTGAACA
AGGGGAGGGTAGATAGATAGATAGAAAGAGAGAGGACATCATTAAGAGTACAATCTCAGG
GCATTGCATTGGAGTATATTGGAATATTGGGATTGGGATATGGCGGGCAAGCTAAAAAGG
GGTTGAAATGGGGGAGGTGGGGGTTGTTATTTCTAAATAAGGGTTAGTGACATAGATAGA
TAGAAGGGTTTCATGTAAAAGAGGATGGCATAGGAGCAGTGACGGTTGCCTGCTAATGAA
GCATCAGGTGTAATGCAGGAACGGGGGTTGCATGGCTATATTTCGATTCGATGGCGGGTT
ATCATTCTTCTTTTCTTCATTTTCATCTTTTCATCTTCTGTTCATAGCAGTAGTGCTGGC
TCATATCTCTCCAATCTCCTTAATCCAAGGGTATCCTAGTAGCGAACAGGGTAGACTTAG
TCCTTGCCGAAGAGCAGGGCGTTCTCTTCCTGCGCCTTCTCAAAAGCTTCTTTGAAGAGA
GCGGCATTCTCGCTGTTGGCAAAGCGAATAGCCAGGGTCTGGGCCTCTGGCTCGCCCTCG
CTGACATCTGCAGCAGCGTTCCACACCCAACTTCGATCACTGCCAACGTTTGGCGACAGC
TTCATGTCAGGCACGACGTAGTGGTTGGCGCAGACCTTGAGAGTCTTGTCTCTTCGCATG
AGCAGTCGGGTCTTGTGGTTCTCCTTGTGCTTCAACAGCTTGATGTCACCGGTTCCACGC
TCCTTCCACTCTTTGGACTCCCGGTCAAATCTGAAAAGTTTGGCGCGCATCTTGAAGGTC
TGCTCCTCCAGCTCTTCGTTGGTCTTGATCTCGACCTTCTCAGTCAGGCGGATGACTGGC
TCGAAGTGTACGTCGGGCTCAGCCTCGGGGTCCTCATCATCGCCCTCGGCCTTCTTCTTG
GAGGAACCAGATGGCTCGTCAGCGTCGTCTTCCTGCTCCTTTTTCTCCTTTGGTGGGCCG
CCGCCAAACATGGAGAAGACGGAGTCAGTCGTGGCAGGTTTGCTTTCCTCTGCAGCGGCC
GGCTTATCCGACTTCTCGTCCTCTGCCTCAGTCTTCTTCGACTCGTCCTCGCATGTCTTT
TCGGTTGCGGTGGTCTCTTCTTTCTTCTCCTCAGTCACGGCCTCTGGAGGGGCAGAGGTA
GTGGGGTCGGTCTTTTGCTCGTCTGCCATGGTGGGCGGGCTCGGTGCTGGGAGGACGGCT
GGTTATGTAGATCAAGACAGGGCCGGGACGGACGCTTTATCGCTGTCGCTAAGGAAGAGC
AGAAGCAGGAGATGCTGGAAGATGCGGGTGTTGTAGATGTTGCAGTTGTT
>Locus_78_Transcript_1/2_Confidence_0.833_Length_1804
CTATAATATGCATTGGACAACCGGGAGTGGACGATTTGGAATCTAGTACGCCGACGAAAA
ACAAGTTTGATTTTGTGGAGTTATCCACTGGAAAATTCCGTGGGATGGTAGCCGGTGGCG
ACTGGCAGGATAATTCTGAGATAGGCCAGATGAAGCATGATGCCTGGACATATTGGGGCC
ACTCGGGCGCGCCTTTGCTTGCCGAGGCTGATGGTACTCTGATTGGACTGCACTCTTCTT
GGGATGATCAGACTGGCATGCGTCACGGCATTCCTATTGTTGCTATCCAGGCATTCCTCG
CACAACACGCCGGATTAATGAGTTCCATAGGGCAAGCTGCTAAAGCTCAAGACGACCATA
CCTTGTCAAAACTGGCCGTGGAGGAAGAGGTGATTGTTATTAGCGATTAGCCGGAATTCT
GGTCAACATCTTGTTTCAAAAAAAATAGACTAGCGTCTGTAGCGCTCAAAATCTTTTTAT
TTTGGAACAAAGGAAAGTCTATCGCCTTGAAGCTTTCTGTTGTACAGGTGCCAAATCGTT
AAATTATCAAAACCAAAACGAGCGCGAAAGAGCGGGAGAACAACTGAGCATAGGGAGAGA
GGATCATCGTAGGCAGAGATGGCTTTCACCCCTAAGGTTGAGGCATTGATAAGGCCTACA
TCAACAGACGCCAGGCACCGAGTATCAAAGCCGCTGTACCAGTGCATACACCCCTAAGTT
GCAAGTTAGCATGATGTGCCCCTGATTTCTGGAATGTTGGCAACCTACATTAGCCACTGG
AGAGTTGAGAACTTCACGGCCTCAACTCTTTCCCTAACACCAGCTACTTCCTGCTCAATT
CTGGTCTCTGTCTCTTTTATCCTCATCTCTTGTCCATTAGATTCCTCACGTATCCTCCCC
TTTTCGAGATTCAAATCCAACCTAACAGAAGCTTGCGTTCGGCCTATCTCATCTCTCAAT
CGAGAGTTGAGTTTGGCTAGGTCTCCCGCAATTTTATCATGCGACGAGCGGGTAAGCTGT
GCCTCTGTTGAATCCGAGTTTAACAGTTCGGAGCGGAGTTTAGCAAAATCGACTTTTTGG
GTATACGCGGAACGTTCGGCATCTATCGAGGGTTGTAGTCAGCGTATATCCATAATCAAC
AGTACACGTTCATTGAGATTTAAGTGTAAAACGAACGAACCTTCTCTTGATACCATTGCC
CGTGTGAGATTCTGCATCGACTCTTCGATAACATCCGACATAACTTTCATCAGGGCGACG
GCTTGCTCCTCGCTGAACCCTTCATTCTTTAGACGCTGTACAACCTTAAGTGTATCAAAA
TGATGGTCCTTCTTCACAACCGCGGTCTGATGGAAAGCTCTTCGAGCCGGATTAAACGTC
GCTACGTAGACGCCATTATGCCTTATCGGGATTGACCCGGAGGTAGTCTCCTGGAGCTTC
GGAGAGCTCTGTTGATGAAGAATAACGGCATGCTTTTGTATTAAATGAGATGACGTCCGA
TAGGATACCGATGAAAAGTGACGCTGGTATGATGGGACGAGTTGAAGGGACTTTGAAGAT
GCCGGGGGTAAGAGACGTTGGTTGTTTAGCTGGGAGCTATTTCCGGATAGAAAGATGGAT
CGAAGGGAGGTTTCGACTGAGCGACGCCGGGAGGGTCTCACAATGCGCGGCGACTCGGTG
ACGACAAGCTGTAGTTTAGGCATAGTTGTGCTTTGTGATGGCTCAAGGCAGTGCCTTGTG
TCTCTGCCTGTGGAATGATCGGATGACCTTCGGGAATAGATGGAAGTTTTGGCACATGCG
GAAA
>Locus_78_Transcript_2/2_Confidence_0.833_Length_1749
CTATAATATGCATTGGACAACCGGGAGTGGACGATTTGGAATCTAGTACGCCGACGAAAA
ACAAGTTTGATTTTGTGGAGTTATCCACTGGAAAATTCCGTGGGATGGTAGCCGGTGGCG
ACTGGCAGGATAATTCTGAGATAGGCCAGATGAAGCATGATGCCTGGACATATTGGGGCC
ACTCGGGCGCGCCTTTGCTTGCCGAGGCTGATGGTACTCTGATTGGACTGCACTCTTCTT
GGGATGATCAGACTGGCATGCGTCACGGCATTCCTATTGTTGCTATCCAGGCATTCCTCG
CACAACACGCCGGATTAATGAGTTCCATAGGGCAAGCTGCTAAAGCTCAAGACGACCATA
CCTTGTCAAAACTGGCCGTGGAGGAAGAGGTGATTGTTATTAGCGATTAGCCGGAATTCT
GGTCAACATCTTGTTTCAAAAAAAATAGACTAGCGTCTGTAGCGCTCAAAATCTTTTTAT
TTTGGAACAAAGGAAAGTCTATCGCCTTGAAGCTTTCTGTTGTACAGGTGCCAAATCGTT
AAATTATCAAAACCAAAACGAGCGCGAAAGAGCGGGAGAACAACTGAGCATAGGGAGAGA
GGATCATCGTAGGCAGAGATGGCTTTCACCCCTAAGGTTGAGGCATTGATAAGGCCTACA
TCAACAGACGCCAGGCACCGAGTATCAAAGCCGCTGTACCAGTGCATACACCCATTAGCC
ACTGGAGAGTTGAGAACTTCACGGCCTCAACTCTTTCCCTAACACCAGCTACTTCCTGCT
CAATTCTGGTCTCTGTCTCTTTTATCCTCATCTCTTGTCCATTAGATTCCTCACGTATCC
TCCCCTTTTCGAGATTCAAATCCAACCTAACAGAAGCTTGCGTTCGGCCTATCTCATCTC
TCAATCGAGAGTTGAGTTTGGCTAGGTCTCCCGCAATTTTATCATGCGACGAGCGGGTAA
GCTGTGCCTCTGTTGAATCCGAGTTTAACAGTTCGGAGCGGAGTTTAGCAAAATCGACTT
TTTGGGTATACGCGGAACGTTCGGCATCTATCGAGGGTTGTAGTCAGCGTATATCCATAA
TCAACAGTACACGTTCATTGAGATTTAAGTGTAAAACGAACGAACCTTCTCTTGATACCA
TTGCCCGTGTGAGATTCTGCATCGACTCTTCGATAACATCCGACATAACTTTCATCAGGG
CGACGGCTTGCTCCTCGCTGAACCCTTCATTCTTTAGACGCTGTACAACCTTAAGTGTAT
CAAAATGATGGTCCTTCTTCACAACCGCGGTCTGATGGAAAGCTCTTCGAGCCGGATTAA
ACGTCGCTACGTAGACGCCATTATGCCTTATCGGGATTGACCCGGAGGTAGTCTCCTGGA
GCTTCGGAGAGCTCTGTTGATGAAGAATAACGGCATGCTTTTGTATTAAATGAGATGACG
TCCGATAGGATACCGATGAAAAGTGACGCTGGTATGATGGGACGAGTTGAAGGGACTTTG
AAGATGCCGGGGGTAAGAGACGTTGGTTGTTTAGCTGGGAGCTATTTCCGGATAGAAAGA
TGGATCGAAGGGAGGTTTCGACTGAGCGACGCCGGGAGGGTCTCACAATGCGCGGCGACT
CGGTGACGACAAGCTGTAGTTTAGGCATAGTTGTGCTTTGTGATGGCTCAAGGCAGTGCC
TTGTGTCTCTGCCTGTGGAATGATCGGATGACCTTCGGGAATAGATGGAAGTTTTGGCAC
ATGCGGAAA
>Locus_79_Transcript_1/1_Confidence_1.000_Length_405
AGGCAGCCATATATTGCCTCGCCCGTATAACGACATGTTTCATTTACTTTTGCTATAATA
CGTGGAATGCCGCACACCCAACGCCACACATGTATTAATCCGTGTACAGCCAGGAAAAGA
ATTCAGGTCGCAGTAAATGCAAAAAGTCAATAACTAGCAGCCAGCCAGTAACGATGTGGT
AACAAACTATCATAGGTAGAGAGACTGTGCGGCAACAATGTCTCGTTTTATGAGTGTGAG
GGCGGTTTCGAACTTGGTTTCCAGGTCGCTACTTCCCATCACTTTAGCCGCTTGTGCCAT
TTGTCGCATACACTCCTCAAGGCGCCGGAAAGCTCTGATCAAACTTCCCTCATAAACCTC
GGTCATTTTGCAGATATCTGCAAAGGATTTACCCTTTGCCCACTC
>Locus_80_Transcript_1/1_Confidence_1.000_Length_1000
GGGGAACAGTTTGGCTTAGCCTTCGGCTTTGTGGCACTGAAACGTTTTCTAATGCTTCTC
TTAGGGCCTTCTTTGTTCGGCGTCGTTTATCTTCACTTTCACCCATTCTGTTCTGCAGGT
CCTCGTGTTCCCGCGCAACTCGAGCCATGCTATCTTCCCACATCTTTCTAGCATCCGCCT
CTCGGTCCAAACGGTATTGCCAGTAAGCGTCCCTGTCTCTGCTGATTTTGAGTAAATCGA
CAATTAGTGAGTTTAGAGTATCAACTGCTCTTCCATAAGTCGTTAAACCCTGGGCAATGG
TAGGATCGGACAATGTCACTGATGGATTCTTTGCCTTTTCGGCATTTATAGCCGAGGAAA
CACCACGTAGAATATCTAGTTGGAGGCGAACAGACTGTGCCGTAATGCTAAAGGCATCTT
TGTCTGAAGCTGGTCGTATTTCACGACTGCTTGTGTAATCAGCATAGTCATCTTCACCAT
CACCTTCAGCCGTGTTAGTGGTCACATGGCTAATCACTCTGGCCATGTTGGACTGTGAAG
TACTAAGGTCGTTGACCCCGGTGACTGAGCCCTCATCGTCTCCGAAACCATTATCTGTTC
CACCTCGAGAAATTTGTAGGCTCAACTTCGATCCGCTGGGAGTAGTGGTGCTACCAAAGG
ACGCTGCAGGAGGCGCGAGGGTTTTATCATTCAGCTTACTCCCAGCCGTGCTCATGGTAT
CCTGGTCCTGCCTCTCGATCTGTTCCATCCTGGCCTGTCGAAGCACCTCAACATCCTTTG
TCCGTCGTTTGTCACTTTCTTTTGCTTCATCCTTCGCCCACTGGATGGCATTATTAAGCG
CCCAGAACCAACGTTTTGCTTCGACAACGTGGTTTGCTTTGAGGTGATATTTGACTGAGG
ACTTCCCCAGGATTTCAAACCTCGTCTTATCCTGGGCGTCCATGTTCAGTTTTGCAATAC
GCATGTTGATTGCACCACGGCAGGCAGAACCGGCATCATC
>Locus_81_Transcript_1/1_Confidence_1.000_Length_193
GAACTGTCTGTCAACGCCAGAAAACGCAAGTAGACTTGAAGTATGGCGCAAGAAGGGTGT
GTCGATATACCTTGATGCTTGGCGTGATCCGTCCTCGCATCTGCTGGACGTACAATATAC
AAGCAGAGGCGGTGCCCGACCGACCTCAGGAGGACCCGTCGATTCCAGCGCCATCGTGAA
GTCACTCTCCTCC
>Locus_82_Transcript_1/1_Confidence_1.000_Length_258
CCCTAGGAAACGCATGTCGACATCGGGTTGGTATGCGAGGTCGCCGAGCAGGGTGACAAG
GCGAACACGGAAGTCCGAGGACAGTTCACGTAAACGCTCTCGGAGAGAGGGTAGTAGGTG
GTCTTCACCGCCTAGAAGTGCATCGCCACTGGGAAGAGGTGTCCCCGGTGTATTTGGGTC
CGCAGTCCACCATCTTTTCTGATTTGGTGGCACCTCAACAACCCCAAAAGCAGGAGAGTC
TACTCTCCGGGTTGAACC
>Locus_83_Transcript_1/1_Confidence_1.000_Length_880
GACGAATTAACAAAGTTAATAAGGACAATTACAAATACCAATTACAAATTACGCTACCTA
TCCTTTTCTTTCAAACGTTGCCTGCCTTATAAATTTCTCTGCCTCTCCTATAGACATCAG
CAATGGCTTTCCGCAGCGTAAAGAACCTCGCTCCTCTCCTCGACCGTGTCTTGGTCCAGC
GTATTAAATCCGAAGCGAAGACTGCCTCTGGAATCTTCCTCCCGGAAAGCTCTGTCAAGG
AGCTCAATGAGGCCAAGGTCCTTGCCGTTGGACCTGGAGCTCTGGACAAGGACGGCAAGC
GAATTGCCATGAGCGTTGCTCCAGGTGACCGGGTTTTGGTTCCCCAGTTTGGAGGAAGCC
CCGTAAAGCTTGGAGAAGAAGAATACTCCTTGTTCCGAGACCATGAGCTGTTGGCCAAGT
TCAGAGAGTGAATATACCCCGTCCACTAGACTTTGAACCAAATCGACACACGAAATCGGC
TACACATAGTTACCCACTGAATGGTTGTTCGGACCGATTCTGTACAATAATATGTAATAT
AACGAATGCAACATCTATCGAACTTACGGAGTCGGTCATCCTAGCCAACTGAAGATGGCA
GAAGAGAGCCAGCGAAAGGAGTTTCTTTTCATTTGTTCCTGTTTCTTGGTGTTTGTTGCC
CTTGTCCATTTCTTTTTTTATTTTATTTTTATCCACATGAAGAGATCTGAATCATGGAGC
AAACGTACTTGAAGAATGAAGCTAGGGTATAAAAGCCTTACGCTATCTATTTTATGTACA
AGCAGATGGCTCATTTTCGGATCCCGATGTGGCATTCTGCTACCTATCGCCTGCGGGTTC
GAGAACCGGAAGAGAATGCATGCATACTAGGATATCTCCC
>Locus_84_Transcript_1/1_Confidence_1.000_Length_888
CCCAACCGGCTCCGTAGTGAGCAGCAAAGTAGAGCCGTTCACCTAGTTTTCAGGGCTCGC
CAGTCTCCGGCTGCCCGACTGACGGAGCGAGCCCCTGGGAGGTTTCAGCTTGCCTGCCAG
AAGAAAGAAAGGCAGACGGGAGCGCAGGACGGAAACCAGCAGCACGCAGCCACTGCCAGC
CCGTCCTATAAGTCCGTCGTCTCCTCTATCTATTTATCCTTCTGTCTCTTCTATCTCCAT
CTCTGTCTCTGTCTTTAATATCGTCTTCTTCGTCTTTGATATCAACTTCTTTTCGTCTGA
TCTCGAGATAGACGCCGCTAACCGCATCGGGCACTGAATCAGGCCGCTTCAACCGCCTTT
TCTCGCGACTCTCAGCAACAACAACAACATCTTCTTCTTCTCGTTCACCACCAGACGTCG
ATCTCTCGACCTCGACCGCGCCGCTGATATACAGGAGCAGGCCTCTGTCCCGGTCGAGCA
CTCTCAGATCTCGTGGCTGGCCCAGGGTCGATCCCTCTTTGACCTCGCAGACTAGCTAGC
TAACAACTAACTAATTCACCCAACTCACCATCCCGGACCTTTGGACCACCATGAGCTTTT
GACGGCACGATAAAGGCATAGATAGCTCCCCTTCCCCGCTACACCCACCACGGTACGGCA
CGGCCACGACGGCCATGATCACTTCCCAGCCTGCTCTCTACGGCCAGAGCTTCCCAATGG
CGCCTCAGCAGGCCGGGCTCCCTCCCTCTGCCTCCGCCGCCTCCTCGTCTTACACAAACC
TCGCCCTCCAGAAGCCCGCCAATGGAGTTGCGTCCAGGGACGGGCTCTTCACCAGTCCGA
CCGAGTCCGAGTTCTCAGAGGGTGCAGACCAGCTAGATCCTGTCCGGT
>Locus_85_Transcript_1/1_Confidence_1.000_Length_800
TTCCTAAGACGAACGCAGTATATCGCATCTAGTGGAATGGCCCGTGGCATCGATTCAAAA
GGATCTGTCTTCATTGGAGGTCCTCGCAAAGGAGTAAAACCGAAGCCAACCCGCGATGAT
CCTACATACGTTAAGAAGTACATTCAAAAGGGCTTTGATATTGCTTACCCGAAAAGCAAG
CACACTGGTCCAGATACCGCAAGCCAGATTCAGGGTCTAACACCAACTAAAGCGGAGCTC
GATGCGTGGGCAAATCCAGTTCATCCAGATAATCCAAAACTTAAACCTGTTGGATTTTAC
CCTGTCATTCCAGATGTGGATGGATTTCCTGATTCCGGTGGATTCTTACAATTCAAGTTT
GACAAAACTCCTGTTCCACCAGTCAACGGACAACGTGATGACCGCATGGACATGTCTATA
CTTATCCCATCATCACCAGAACCAAGGGTCTTGCAACAACATACTTCCAAAACACAACTC
CACAAGGCAAACCCAGCCCTCTATCCTGATCCTGGCCCAATCCCTTACGACTATGATCTA
TACCTCCCACAGAAGCAAAGCTCTACAAAACAAATCCGACGAAGTCTCAATATGACCAAC
CCCGACCGAGACAGTCCATCAAACTATGCCCATGAAAGCTCATCTGGAGATAAATACCAT
CACTATGATAGGCTACGAACATATGCAACAAACACTCAAGTTTTGAACACGGAGCATAAG
TACAAAGACATTTCCATAGTATTGTTTGATCCAGCCGAGATACCAGAAGGTGAACGTGAG
ATGTTCCGATTAAACCAAAA
>Locus_86_Transcript_1/1_Confidence_1.000_Length_2217
GTAGGTAAAACACCATTATCGTTTGCGGGATCTCTGATCGCCTCCTCCGGCCAGTATACG
CTTGGTTCGGAGATAGTTGCGCACGATATTTTCCACACTTCCTATATCGTGAGAGGGTTT
TCTCATATATGTCAATTTCGCACGTCTCTTTCTCTTCTCCGTGCGCTGGACAACCTCCAC
ACCAACCACGTTAGGGCTATATGCCTTAACCCACATCTCACAGCTGATTCTCGTCAATTT
GTTTCGCAGCAAAAATGCGGTATCGACTCCTCTCTGGCGAATATTCAGGCATACACCGGC
GAAGGGATCGCCATTCTTAAACGTAACACGCAGAATGTCACCAACTTTGGCGCCCTGGCG
ATTTTTCGGATCGAAGAGCGCTTTTCTCTCGCCAGTAGGGTCAAGTACAGACAACTGCTC
AGCCGTAAAGGCGGCAATAGGGTCTTTGCATGTGTCGTATGGGAAAGCTGGAGGAGGGTG
GACCTTGAGCTCCTTGGTGCCTTTCCCAGGCCGGCAGAACTTGGGAATCTGTGATATGAA
TTGTTCCGGAATAGTGGTAGGGAACGCGATCTTCTCTTTCCGGGGGGAGTGGACGGTATG
GAGGAATTGACGGCGAGGCACCTGCTGCCTCAGCTCCTTGATTGCATTGGCACAGCAACC
AATCGGTCGCAGCGCCGACTTCACAGAGGCCATCGTGGTGAGAGTCTTCGTCCTTGCGTG
AGTTGTGCTGGTCTTCTTCTCTTCTTCCTGTCGCTCAAGTCTGAATAGAAAATTGAAAAC
CATCAAAAAGGTGGTCCGTGCCAAGCCAAGACATGAACTTTTTTTCTATCTTCGACTCTT
TGGACGAAGCAAGAGAGCAAAAAACACACGATCAACTACAGAACACCGAGTCGAGCATTT
ACCTTGCGTTTTATACCCGTCAGTTTGAAATTATCACTCTATCAAATCGTCTGGTTTTGT
CAGATTAAGCCAATGGCGCACCCACGGCTGGGGAGGGCTTTCGTGCGCGGGTGCATCTCC
CAGAGTACATCCCTAGGTCAATACAGAGCCTTCTCAAGCTCTGCCAGCCTTTGCAAAGCT
CTTGTTCCAAAATTTGCTCCTACCTCATCCCCCGAGCTCGATGGCTTGCTCCAAAAATTT
CGAGATAAGCTCTTTATTCCGGCATGGCTCCCATACGAAGACAAACGAGCCATGTATAAG
AAGTCGAAATCACAGGAACTACTCAGCCACCCCGTAGTAGTCAATGTTGGCACCGAAGAT
GCAGTCGATAACTACACACTGCGACCCATGCACATCGCAGACGCTCCGAGTAACAGCGAG
GTCGCCAGAGTCATTAGACTGTTAAAAACAGAGGAAGATTGGAAGAGTCTCATTCCATTC
CTCAGTGGACTCCATGCATCGAAACGGGACCTCACCCCACATACCACTGAGATGCTTATA
CGGAGAGCTGGTGATCTTGGGATGGAAGCACACGTTTTGCAAGCCGTAGCGCAAGCACGT
CGAACAGGTCTGCTCATGCGCAATGCTGATTTCACTCGAACGCTTCTATTTGCTATACGA
CTAAAGGCAGAAAAGGCAGGATTTAAGGGACCTGATGTTCATCTTGCTCTTGGACAGGCA
AAGGAACTAGTCAGGTTGCTGAATTCCCCAGAACACACACACCCGGTTGCTGAAAAGGAC
CCCAAGAGGCTTCCTAGTGTTATCGGAATGCTACTCGAGTTGAAGGCAGCTTACACCATG
GATGCGTTTAAAGGCCGTGACGAAGACCAGGGGGTTCGGTCATATGCCAATAAACTTATC
AGCACATGGCCATTAGAGAAGTTCACTGTGCCATCGGAATGGCCAACGGCCAACTGGAGA
CTACGCACTTACGTACCCCTATGGCATGGAATGGACCTGGCTTTGCGGGTTGAAGAAATC
AAAGCCCAACCGGATATTCGACAAGGCCTGGAAGCTCGAAGGGACGAATTTGCTAAGGCC
GTTGAAAGTTGCCTCCAGACTGTTGACAAGCACCGCCAAGAGGTCACCCACACTGTATCT
TGGACGAAGTCATTACTGCATAAATAGGGGATTTCTATCTTCACCTAGAGGATATATGTA
TTCAATCACGGCGTTTTGATTATGTTGGTCTCCAGAGCCAAATCATTTACTACTTGTATA
ATAGAAAGTTTTATATCTGTTACCCAACCCGTTCATGTATGAATCATATCTCTTTTT
>Locus_87_Transcript_1/5_Confidence_0.133_Length_1061
ATAGGTGTCTTATTCTTGTTATCGAATGGGTAATGAACAGATGATAATCAAAAACTCCTC
GCTTTAACGTATCTTTTTGGTTTTAGCTCATTTATTTACATGCTCATCTAGCTAGAGCCA
GCAGCTTCGAATCGCTTGTTAATTCCCATGACCTTCTCTACCTCGTTCTTGCTGCCGAGG
AAGATTCCACTTCTGTCATGTATATGTTCTGGCACTATTTCCAGCAATCTCTCCATCTTA
GAATTGATAGCTGAACCACCAGCATTTTCAAAGATGAGAGCCATGGGGGCACACTCGTAC
AGGATACGGAGCTTGCCCTTTGGACTCTTAGAATCAGCCGGATAAGCAAAGATACCACCG
TACAGCAGGGTTCGGTAAGCATCAGCAACCATGCTACCAATGTATCGGGAGCTGTAGGGC
TTCTTGCCGGTCTCGGGGTACTTGAGTTCCTCAAAGTACTTCTTGACCCACTCAGGCCAG
TACATTGAGTTTCCTTCGTTAACGGAGTAGATGGAGCGGCTGGGTGGGATGCGCATGTTG
GGGTGGGTAAGGATGAATTCACCAAGAGCATTGTCGAGAGTGAAGCCGTTGACTGTTCCT
GTCTTCACAGTCATAACGAGCTGGGCAGAGGCGCCGTACATGGTGAAACCAGAGGCAACC
TGCTGGGTTCCAGGCAGGAGGACGTCCTTGGCTGTGACTGTCTTGCCGGCTCCGAGGATC
TCGTCAGGGAGCTGGAAGATTCCGAAGATGGTGCCAACAGAGACACCGGCATCAAGATTT
GAGGAGCCGTCAATGGGGTCGCAGACGACAGCGTAGCGGGCATTGGGGCTCTCATCGAAA
ATGATAGCCTGGTCTTCCTCCTCGGAGACAAGGAGACGGCACTTGCCTGATCCCCGCATG
GCGGCAACGAAGACATCATTGCCAATCACGTCAAGCTTCTTCTGGTCATCTCCGGTGGTG
TTGGAGGAGCCAGCCAGACCGGTGAGGTTGATCAGGGTGGCACGACGGATGTAGTATGCG
ATGGACTTGAAGGAGAATTGGAGAGCATGGCAAAGAAGACT
>Locus_87_Transcript_2/5_Confidence_0.200_Length_1363
ATAGGTGTCTTATTCTTGTTATCGAATGGGTAATGAACAGATGATAATCAAAAACTCCTC
GCTTTAACGTATCTTTTTGGTTTTAGCTCATTTATTTACATGCTCATCTAGCTAGAGCCA
GCAGCTTCGAATCGCTTGTTAATTCCCATGACCTTCTCTACCTCGTTCTTGCTGCCGAGG
AAGATTCCACTTCTGTCATGTATATGTTCTGGCACTATTTCCAGCAATCTCTCCATCTTA
GAATTGATAGCTGAACCACCAGCATTTTCAAAGATGAGAGCCATGGGGGCACACTCGTAC
AGGATACGGAGCTTGCCCTTTGGACTCTTAGAATCAGCCGGATAAGCAAAGATACCACCG
TACAGCAGGGTTCGGTAAGCATCAGCAACCATGCTACCAATGTATCGGGAGCTGTAGGGC
TTCTTGCCGGTCTCGGGGTACTTGAGTTCCTCAAAGTACTTCTTGACCCACTCAGGCCAG
TACATTGAGTTTCCTTCGTTAACGGAGTAGATGGAGCGGCTGGGTGGGATGCGCATGTTG
GGGTGGGTAAGGATGAATTCACCAAGAGCATTGTCGAGAGTGAAGCCGTTGACTGTTCCT
GTCTTCACAGTCATAACGAGCTGGGCAGAGGCGCCGTACATGGTGAAACCAGAGGCAACC
TGCTGGGTTCCAGGCAGGAGGACGTCCTTGGCTGTGACTGTCTTGCCGGCTCCGAGGATC
TCGTCAGGGAGCTGGAAGATTCCGAAGATGGTGCCAACAGAGACACCGGCATCAAGATTT
GAGGAGCCGTCAATGGGGTCGCAGACGACAGCGTAGCGGGCATTGGGGCTCTCATCGAAA
ATGATAGCCTGGTCTTCCTCCTCGGAGACAAGGAGACGGCACTTGCCTGATCCCCGCATG
GCGGCAACGAAGACATCATTGCCAATCACGTCAAGCTTCTTCTGGTCATCTCCGGTGGTG
TTGGAGGAGCCAGCCAGACCGGTGAGGTTGATCAGGGTGGCACGACGGATGTAGTATGCG
ATGGACTTGAAGGAGAATTGGAGAGCATGGCAAAGAAGATGTCAAAGCAGTTAGTACACA
CAATCTATAAAACGGCATTACGCTGCAATTGGGACATATGGGAGTTCATACGTGAAGTCA
CCGGTAGCCTCTGGGTGTTTTGACTGCTCTTCAGTCAAGAACCGGGTGAGGGTGATGATA
TCAGTGTTGATGTTCTCGTTGCCAACGGCACCAGCGCCGTTGCCGTTTGTAGCGTCTGCC
ATGGTGGATATCTGTGTATAGAAAGAAGACGAGGAGAGAAGGAAGAACAATTCAGCAGGA
CAAGACAACAGAATGCAGCTTGGCTTGGTTCAAACAGCGTGAG
>Locus_87_Transcript_3/5_Confidence_0.600_Length_2008
ATATTAACCGTTTATGCATTCACAAATATCTACTCCAGCGGCATAGATGGTGCTCGTGAC
GACAGCACATCAGAGCAGAAAGCAGTAACTTGGTTCAGAAGGAAGTTTGTTAGGGTCATG
TTACTGGTATTTATGTGATGCATAGCTGACTCAGCAGGACCGCAAAGCTCCGAGGACAAC
AAGCAGGACAAGACTGGATAGCGGCGCCAGTGGAATAGGGGCAATGTGTGTGGTGTGGTG
TGTTATGTGGTATGGGGTAGGGGGATAAGTGAAGGCAGTGGGTAATTTAGGGGGTAGTGT
AACGAAATAACAGGGGGATTCCGATCTGTCCAGACATAAAGTCTTTCTCCAAGTGCTTTA
AAAACTCCGCCGATCCAGCAGAAGATAAGACAACCCTTGAGATAAAAGGAAAGGCAAAGG
AAAAAGATGGGGGAATTTGGCATGGAAGTCGGATGTTGGGAATATTGTAATAAGTGAAAA
TGGGACACAAGGATAGAACACAGATCAAGGCTAGACGGGACGATGGGAAGGCGAGATATG
GACTTTTTTTTGGAATTTTTTTTTTGTTTTATATTGGTTAATTTTTTACGTTCATAATCT
CTGCCGTTTTGCCGGTTCGGTCACCCGTAAAGCCTGGGGTTCTGACTGCTGGAATCGCCG
TTTAGGATTCAGCAGCAGGCTCTTCCTTCTTAGCTTCGGTAGCTGCGGCGGGCTCCTCAG
TCTTGGCAGCAGCATCATCTGCGGGGGCCTCCTCAGTCTTCTTCTCCTCGGTAGCACCCT
CAGTAGGAGCTTGCTGACCCTGAGGCATGTTTGGCTCAGGCTCACCGCTTTCAGATGAGG
TCCAGAGGGTCAAGTTGTCGCGCAGGAGCTGCATGATCAGGGTGCTGTCACGGTAAGACT
CTTCAGAGAGGGACTCGAGCTCAGCGATGGCATCATCGAAAGCCTGCTTAGCAAGGTGGC
AGGCACGGTCTGGGGAGTTGAGAATCTCGTAGTAGAATACGGAGAAGTTGAGGGCGAGAC
CGAGGCGGATTGGGTGAGTGGAGGTTAGCTCGGTTTGGGCGACATCGGTGGCGTTCTTGT
AAGCATCGTGGGCAGCAGTGACGGCGTTCTTGCGCTTGTTTCCAGAAGCGAACTCGGCGA
GGTAACGGTGGTAGTCACCCTTCATCTTATGGTAGAAGACCTTGGACTCGCCAGACTCGG
CCTTGGGGATGAGAGACTGGTCCAAGACATCGAGAACATCCTGGCAGACGCGCTCGAGCT
CCTGCTCGATCTTCTGGCGGTATTCGCTGATGGCCTGGACGTGCTTCTCAGAGCCCTTGG
ATTCTTCCTTCTGCTCGATGGAGGAGATGATGCGCCATGAGGCACGACGGGTGCCAACGA
CGTTCTTATACGCGACAGAGAGGAGGTTGCGCTCATCAACCGAGAGTTCACCACCGAGGC
TGGCAACTTCCTTCATGTACGTAACCATCTCATCGTAGCGCTCGGCCTGCTCACAGAGCC
TCGCGAGGAAAGTTTTGCTTGCTCGTCCGTCAGTCAGGCCATCCAAGGCAGAAAAAGGGG
AGAGGGTCCCGCGGGAATCCATCATTTACCTCTCACGCTGCAAAAACAAGTCAAGAGACA
TCAGTATCAGAGTATTTCAAAGCAGTAAAACAGCAGATCAAAACAAACCCGGCTGGCTCT
GCCGGTCTTGCAGCGTCTCTGTCGGACGCGAGGGACGGGTTGTGGGAGGGGTAAAAAAAG
ACATACCTCAGATGTCATATTGAACGGCGGAATCGACGTAGTTTGCGAGTCACAAGGAAA
TGAGAGTAGAGTACAGCACGGTGTATCAGCAGAACGACGAAAGACAACGAGTTTGAGTCC
TGTTGGGAGAGAGGGTCGAGTTGTGCGAGCGCTGACGGGTTGTTGTTGGTTGTGGTGTGG
TTCTTCTTGTTGTTGTTGTTTGGTGCTGAAGTTGGCGGACGAGGAAGAAGAACGAAGATC
GAAGGGCGAAAGATGTGTGGGAAAAAAA
>Locus_87_Transcript_4/5_Confidence_0.200_Length_1291
ATAGGTGTCTTATTCTTGTTATCGAATGGGTAATGAACAGATGATAATCAAAAACTCCTC
GCTTTAACGTATCTTTTTGGTTTTAGCTCATTTATTTACATGCTCATCTAGCTAGAGCCA
GCAGCTTCGAATCGCTTGTTAATTCCCATGACCTTCTCTACCTCGTTCTTGCTGCCGAGG
AAGATTCCACTTCTGTCATGTATATGTTCTGGCACTATTTCCAGCAATCTCTCCATCTTA
GAATTGATAGCTGAACCACCAGCATTTTCAAAGATGAGAGCCATGGGGGCACACTCGTAC
AGGATACGGAGCTTGCCCTTTGGACTCTTAGAATCAGCCGGATAAGCAAAGATACCACCG
TACAGCAGGGTTCGGTAAGCATCAGCAACCATGCTACCAATGTATCGGGAGCTGTAGGGC
TTCTTGCCGGTCTCGGGGTACTTGAGTTCCTCAAAGTACTTCTTGACCCACTCAGGCCAG
TACATTGAGTTTCCTTCGTTAACGGAGTAGATGGAGCGGCTGGGTGGGATGCGCATGTTG
GGGTGGGTAAGGATGAATTCACCAAGAGCATTGTCGAGAGTGAAGCCGTTGACTGTTCCT
GTCTTCACAGTCATAACGAGCTGGGCAGAGGCGCCGTACATGGTGAAACCAGAGGCAACC
TGCTGGGTTCCAGGCAGGAGGACGTCCTTGGCTGTGACTGTCTTGCCGGCTCCGAGGATC
TCGTCAGGGAGCTGGAAGATTCCGAAGATGGTGCCAACAGAGACACCGGCATCAAGATTT
GAGGAGCCGTCAATGGGGTCGCAGACGACAGCGTAGCGGGCATTGGGGCTCTCATCGAAA
ATGATAGCCTGGTCTTCCTCCTCGGAGACAAGGAGACGGCACTTGCCTGATCCCCGCATG
GCGGCAACGAAGACATCATTGCCAATCACGTCAAGCTTCTTCTGGTCATCTCCGGTGGTG
TTGGAGGAGCCAGCCAGACCGGTGAGGTTGATCAGGGTGGCACGACGGATGTAGTATGCG
ATGGACTTGAAGGAGAATTGGAGAGCATGGCAAAGAAGAGTGAAGTCACCGGTAGCCTCT
GGGTGTTTTGACTGCTCTTCAGTCAAGAACCGGGTGAGGGTGATGATATCAGTGTTGATG
TTCTCGTTGCCAACGGCACCAGCGCCGTTGCCGTTTGTAGCGTCTGCCATGGTGGATATC
TGTGTATAGAAAGAAGACGAGGAGAGAAGGAAGAACAATTCAGCAGGACAAGACAACAGA
ATGCAGCTTGGCTTGGTTCAAACAGCGTGAG
>Locus_87_Transcript_5/5_Confidence_0.600_Length_1787
ATATTAACCGTTTATGCATTCACAAATATCTACTCCAGCGGCATAGATGGTGCTCGTGAC
GACAGCACATCAGAGCAGAAAGCAGTAACTTGGTTCAGAAGGAAGTTTGTTAGGGTCATG
TTACTGGTATTTATGTGATGCATAGCTGACTCAGCAGGACCGCAAAGCTCCGAGGACAAC
AAGCAGGACAAGACTGGATAGCGGCGCCAGTGGAATAGGGGCAATGTGTGTGGTGTGGTG
TGTTATGTGGTATGGGGTAGGGGGATAAGTGAAGGCAGTGGGTAATTTAGGGGGTAGTGT
AACGAAATAACAGGGGGATTCCGATCTGTCCAGACATAAAGTCTTTCTCCAAGTGCTTTA
AAAACTCCGCCGATCCAGCAGAAGATAAGACAACCCTTGAGATAAAAGGAAAGGCAAAGG
AAAAAGATGGGGGAATTTGGCATGGAAGTCGGATGTTGGGAATATTGTAATAAGTGAAAA
TGGGACACAAGGATAGAACACAGATCAAGGCTAGACGGGACGATGGGAAGGCGAGATATG
GACTTTTTTTTGGAATTTTTTTTTTGTTTTATATTGGTTAATTTTTTACGTTCATAATCT
CTGCCGTTTTGCCGGTTCGGTCACCCGTAAAGCCTGGGGTTCTGACTGCTGGAATCGCCG
TTTAGGATTCAGCAGCAGGCTCTTCCTTCTTAGCTTCGGTAGCTGCGGCGGGCTCCTCAG
TCTTGGCAGCAGCATCATCTGCGGGGGCCTCCTCAGTCTTCTTCTCCTCGGTAGCACCCT
CAGTAGGAGCTTGCTGACCCTGAGGCATGTTTGGCTCAGGCTCACCGCTTTCAGATGAGG
TCCAGAGGGTCAAGTTGTCGCGCAGGAGCTGCATGATCAGGGTGCTGTCACGGTAAGACT
CTTCAGAGAGGGACTCGAGCTCAGCGATGGCATCATCGAAAGCCTGCTTAGCAAGGTGGC
AGGCACGGTCTGGGGAGTTGAGAATCTCGTAGTAGAATACGGAGAAGTTGAGGGCGAGAC
CGAGGCGGATTGGGTGAGTGGAGGTTAGCTCGGTTTGGGCGACATCGGTGGCGTTCTTGT
AAGCATCGTGGGCAGCAGTGACGGCGTTCTTGCGCTTGTTTCCAGAAGCGAACTCGGCGA
GGTAACGGTGGTAGTCACCCTTCATCTTATGGTAGAAGACCTTGGACTCGCCAGACTCGG
CCTTGGGGATGAGAGACTGGTCCAAGACATCGAGAACATCCTGGCAGACGCGCTCGAGCT
CCTGCTCGATCTTCTGGCGGTATTCGCTGATGGCCTGGACGTGCTTCTCAGAGCCCTTGG
ATTCTTCCTTCTGCTCGATGGAGGAGATGATGCGCCATGAGGCACGACGGGTGCCAACGA
CGTTCTTATACGCGACAGAGAGGAGGTTGCGCTCATCAACCGAGAGTTCACCACCGAGGC
TGGCAACTTCCTTCATGTACGTAACCATCTCATCGTAGCGCTCGGCCTGCTCACAGAGCC
TCGCGAGGAAAGTTTTGCTCTCACGCTCAGATGTCATATTGAACGGCGGAATCGACGTAG
TTTGCGAGTCACAAGGAAATGAGAGTAGAGTACAGCACGGTGTATCAGCAGAACGACGAA
AGACAACGAGTTTGAGTCCTGTTGGGAGAGAGGGTCGAGTTGTGCGAGCGCTGACGGGTT
GTTGTTGGTTGTGGTGTGGTTCTTCTTGTTGTTGTTGTTTGGTGCTGAAGTTGGCGGACG
AGGAAGAAGAACGAAGATCGAAGGGCGAAAGATGTGTGGGAAAAAAA
>Locus_88_Transcript_1/1_Confidence_1.000_Length_1293
ATTTCCTTTCTTCTTTTTTTGGAGGTAGGAATCGGCCAGAGAGTCAACCTTGGGAACGGG
AACGGGAGTGAGAGATGGTTACGTTACTTACATAGGGCTGGGTGGGTGGCTGACTGACTG
ACCAAACTGAACTGAACTGAACTGACTTCACTTGACTGACGGCATGGCCTGGCCTGGCAT
GGCATGGCATGGCATGACAATGGCTGGCTGGCCGGATAGATGGATGGAATAACTTGCTTT
AAACATACCCGTTCATACCATCCCAAATCATCCATCCATACTTTTCAACCCGCTTGCTTG
CTGTAATGCCTTATCTCCGTACGTATGGACTGACGGGATGAGCCAAACAAGACGATATAC
CACCTGTACATTCGGAATAATACTTGTGCATACCTTTTGAACCTCTTTTCTTTTCTTCTT
TTCCGCCGCTCAACTAGTCCCGTCCCGCTTCCTACTGTTAACTACGGACTGTCTGCCTGT
TTGCTTGCTCTTATTATCCTCCCCCCCCTTGGCCTAACCACGTTACGTTACTTACCGCGC
CTTGTGGCTTGATGTTAAATATTCCTTTTTAACCTAGTACTTCCCCCCCCCTTTTTTTTT
TCCCACTTGGATTATCAGATGTTGCTCTCGGGCTATCTTCAACAAGTCTCCGTCCTCCAC
TTTTCTCCGGTTCCTGCATGTGTTGCTGCATACAGATGTCTGTTGCATAGTACGGAGTAC
GGTAATGAAGGAGCTGGTAATTTCCAACGTTCGGAGAGATAGTTGTAATCGTAATAGCTA
ATATCAGTTCGTTTTGACAAATGCTACGGAAAAGGCATGGCATTGCATAGTAATAAGGCA
TATTCCCATGGCTGTCCACGGCCGCGGCTTTGAACTCGCCTCGGACCAAATAGTGAACTA
TACAGCAGCGCAATGAAGGCCGCAATATTCTTCCAACGACTTGCAGCGACAAGCCTGAGC
TCATCAAAGACTTACAGGAGTTGCCATCTTCCATCTTCCTCAGTATCGGATCAATATGAC
AAGTTCTACCGGTACACAAGCGGCCGCTCGCCAGAAGTCGCCACGATGGATTTTGTAAGA
CCCAGGTTGTCTTTCTTGCCTGTTCTTCATTGGCCCTGTTGTAGCAAGGGAGGGATTACT
GGGCCAAAGAACGTTCTCTGATGGATATAGATCGGGGTCCATGTAAGTCACTTTATCTCT
ATACTCTCGATGTTTCCTACTGCTAAATTCGTTCAGGGCACTATCTGAAGCCCATCTTTC
TCTTCTCAGAAAGTTATTCTTACGTAGTTGGTC
>Locus_89_Transcript_1/2_Confidence_0.667_Length_545
CGCAGGTAACGAGCGTATATTTTTATTGATTGAAGGAAAACACTAGCACATGGCCCTGGA
TGGGCCTCCACTTCAGTTTAATAACGTAGTTTGAGAAAGAACTAAGTCATCAAACTTCAA
AGCGCAGGCTTTCGTGTTCCATCATAGAGCGAGGCAGGGCGCAAGAAGACGACAGCAGAA
AAAGCACACAATTTAAATCATTTAGTAGGAAGCAAGGAGGAGCAGGTTTCCACCGAGAAG
TGCTATCCCAGCTCAAGTTCGAATCTGAAAATGTAGCGGGCAGACCCGAAAAAAGAAAAA
AAAGGCATCGATCTTATCCGGTCTTCAACTATGAAGTGGGTTTTGACGAAGCGAGGAAGA
TACGCTGGAATAACGTCCGTCAAACAGTCTACCCTCGTAGCATATGTTTCTACTATGGCC
ACTTTAATTTGAGGTGGCCACGTTGCGAAGCTTGGATGGTCCTGAAGGAGAAGTTAGTGA
TACTATGTAGAGACCAATCTGAGAGAACGTTATCAAACGTACCTTTGAGAAGCTTCGAGC
TGGCG
>Locus_89_Transcript_2/2_Confidence_0.667_Length_679
CGCAGGTAACGAGCGTATATTTTTATTGATTGAAGGAAAACACTAGCACATGGCCCTGGA
TGGGCCTCCACTTCAGTTTAATAACGTAGTTTGAGAAAGAACTAAGTCATCAAACTTCAA
AGCGCAGGCTTTCGTGTTCCATCATAGAGCGAGGCAGGGCGCAAGAAGACGACAGCAGAA
AAAGCACACAATTTAAATCATTTAGTAGGAAGCAAGGAGGAGCAGGTTTCCACCGAGAAG
TGCTATCCCAGCTCAAGTTCGAATCTGAAAATGTAGCGGGCAGACCCGAAAAAAGAAAAA
AAAGGCATCGATCTTATCCGGTCTTCAACTATGAAGTGGGTTTTGACGAAGCGAGGAAGA
TACGCTGGAATAACGTCCGTCAAACAGTCTACCCTCGTAGCATATGTTTCTACTATGGCC
ACTTTAATTTGAGGTGGCCACGTTGCGAAGCTTGGATGGTCCTNNNNNNNNNNNNNNNNN
NNNNNNNNNCCTTTGAGAAGCTTCGAGCTGGCGAGGTGATGTGGGGCACAGATCTGAACG
GCTGATGCGTTTGTATTGCCCTTGACGCGGTTGACGTGGTTCAAAGGGCTAGTCGTCAGA
ACACTCCCCGACGGGATTTCCGGGCGGTCGTCCTCGCAACCCGCGAGGTTGCCATATTGT
CAATCTAGTTGCAATGATC
>Locus_90_Transcript_1/3_Confidence_0.286_Length_393
GGCAACGCCGAAAACGTTCTCGCCTGGGTAGAGATATAGTTAGCGACCAATTTCTTGACG
AGTGCTGCAAGTGTGCTGAGATGGGCAATCGTACCATCACCGGTGAGAGGTCCGAGGGAC
ACGTTCTCGTTGGTCGGGCTTAGCGTCGGTCTTCTTCTTTGGTTGTCCTATTTGTTGAAT
GATGCGATGGTTCGAGGATGTTGTGGATGGTACAAAAAGAGAAGAAGAAGATCAGAAAAG
AACGACCAAATCTCAAAAAAAAGCATCAAGTAACATACAAATTAGGGCTTAAGTGGGTGT
GCCCTAGTCACATGATTGTAAACCCAGTGACTCATCATTCCTGGATTATGTAATAAATTA
AGATCAGAAACTGCCCAAATATTTTTTTATTTT
>Locus_90_Transcript_2/3_Confidence_0.714_Length_1047
AATCTACGATTTACAGTCCGGAGTATTGTTTGAAGCTGCTCAATCTTCACTTGCATTTTA
TAGATATATTTTGCAATATCGCTAGGATCTGCAAAGGCTAGACGAGCAGAGTTGAAAAAG
GGGAAATTTTTAGAAGACCAGGCGATAAAGGCCGTTCTTCGCGTTTATTCCATCCACAGA
ACAAAAGAAAGAGATACCGTGAGATATTCTCCAGTTGTTTCCATCCTTTTTGTTCCCAAT
CGCCATTGATACCAACCGTAGAGAGATTGGATAAGGAGATAAAAGGCTGTAAATATTTAC
AAACGACGACCTCTGCGACCACCCTTGCGACGAGTAGAGTCGGATGGGGTAGGGGTGACG
TCCTCGATACGGCCAATTCTCATACCGGAACGGGCAAGAGCACGGAGGGCAGACTGAGCA
CCGGGGCCGGGAGTCTTGGTTCCGTTACCTGTGAATAAAGTAAGATTCTGCACCTCCGCT
GGTCGGGACTGTGTTGATATATTGCTATACGTACCACCAGTAGCACGGATCTTGATATGG
AGGGCGTTGATGCCAAGCTCCTTGCAGCGGGCAGCGACATCCTGAGCAGCCAACATAGCA
GCGTAAGGAGAGGATTCGTCACGGTCAGCCTTGACCTTCATTCCACCAGTAACACGGCAA
ATGGTTTCGCGACCACTGAGATCGGTAACGTGGACGAAGGTATCGTTGAAAGAGGCGAAG
ATACGGGCAACGCCGAAAACGTTCTCGCCATCACCGGTGAGAGGTCCGAGGGACACGTTC
TCGTTGGTCGGGCTTAGCGTCGGTCTTCTTCTTTGGTTGTCCTATTTGTTGAATGATGCG
ATGGTTCGAGGATGTTGTGGATGGTACAAAAAGAGAAGAAGAAGATCAGAAAAGAACGAC
CAAATCTCAAAAAAAAGCATCAAGTAACATACAAATTAGGGCTTAAGTGGGTGTGCCCTA
GTCACATGATTGTAAACCCAGTGACTCATCATTCCTGGATTATGTAATAAATTAAGATCA
GAAACTGCCCAAATATTTTTTTATTTT
>Locus_90_Transcript_3/3_Confidence_0.714_Length_981
AATCTACGATTTACAGTCCGGAGTATTGTTTGAAGCTGCTCAATCTTCACTTGCATTTTA
TAGATATATTTTGCAATATCGCTAGGATCTGCAAAGGCTAGACGAGCAGAGTTGAAAAAG
GGGAAATTTTTAGAAGACCAGGCGATAAAGGCCGTTCTTCGCGTTTATTCCATCCACAGA
ACAAAAGAAAGAGATACCGTGAGATATTCTCCAGTTGTTTCCATCCTTTTTGTTCCCAAT
CGCCATTGATACCAACCGTAGAGAGATTGGATAAGGAGATAAAAGGCTGTAAATATTTAC
AAACGACGACCTCTGCGACCACCCTTGCGACGAGTAGAGTCGGATGGGGTAGGGGTGACG
TCCTCGATACGGCCAATTCTCATACCGGAACGGGCAAGAGCACGGAGGGCAGACTGAGCA
CCGGGGCCGGGAGTCTTGGTTCCGTTACCACCAGTAGCACGGATCTTGATATGGAGGGCG
TTGATGCCAAGCTCCTTGCAGCGGGCAGCGACATCCTGAGCAGCCAACATAGCAGCGTAA
GGAGAGGATTCGTCACGGTCAGCCTTGACCTTCATTCCACCAGTAACACGGCAAATGGTT
TCGCGACCACTGAGATCGGTAACGTGGACGAAGGTATCGTTGAAAGAGGCGAAGATACGG
GCAACGCCGAAAACGTTCTCGCCATCACCGGTGAGAGGTCCGAGGGACACGTTCTCGTTG
GTCGGGCTTAGCGTCGGTCTTCTTCTTTGGTTGTCCTATTTGTTGAATGATGCGATGGTT
CGAGGATGTTGTGGATGGTACAAAAAGAGAAGAAGAAGATCAGAAAAGAACGACCAAATC
TCAAAAAAAAGCATCAAGTAACATACAAATTAGGGCTTAAGTGGGTGTGCCCTAGTCACA
TGATTGTAAACCCAGTGACTCATCATTCCTGGATTATGTAATAAATTAAGATCAGAAACT
GCCCAAATATTTTTTTATTTT
>Locus_91_Transcript_1/3_Confidence_0.667_Length_2034
GTTAACACGCATCTCTATCCTAGGCTGTCTAGCGTTCATTACCATTCCTGTAAGGGACAA
ACATTAACATAGGTAGTTCACTAGAGTCTTTTCTATAATGAACCATATGCTAGGACCATA
CGCTGGAATGAATTATATCGGTGTGTTAGATTTGAGGTCGCGGAAGAATTACCAAAGGAT
TATATGTATAGAATACGCACTTAAACGATATTATGCCAATCGAGCAACCAAGTAGACGGC
AACACATATGTGCTGTTCTAACTGGGCATAACATACCGTCTATTCCTCTATCTTCTCCCT
GCTACAAACTGTAGATAAGTAGTCTACTACACTGTACTTAGACACAAGAGCACTGGCGAC
AGACGGCAGACGAAAGACAGGATCAGTAGTAAAAATCATGTAAAAATGGATTCGTTCTAT
TTCGAGCACACAAACAGAACAAGAATAATAAAAGCACAAAGCAAAAGGGGTTGAATTAGA
CTTCGATGAGGGCGTGAAAGCAACGAAATAGAAAATGGATCAGGGAAGTCGTCGCAAGAA
ACATAGAACAGGGAGAGAAATAGGAAGTAAAAAATAATAATTCGCCGATCGAATGCATGA
AATTATAAGTTTCCCGACCACCGACCACATTTGATATCTCTTTTTTTGTTTCCAGTTCGT
TATTTCAACGCATCACCGCACACTTCACCATCACGCCTCATGACACCACCAAGCATGGGC
ATCGCCTAGAATTTCATTCGTTCGGCTTACTGGGATGCGCACTGCATTCTCTCCGCACCA
GGCGGTATGCCGTCGTCTTCGTCGTCGTCTCCTCTGGCCGCTCCTTGGGCCCTGGCCTGG
CCGCCGTTGCTGTCGACATTCTCCAAGACAAAGTCTTCTACCATGCTGTCTGGTGGTGGC
ATTTCCTGGGTCAAACGTGGTGGTAGAACTTTCTCAAGTAGCTCGAGATTCTGTAGCTGG
TCCTTCTCTGGGAACTGGACGTTAAATTGGATATAGAGGTTTCCGAAGTCATGATGGCGG
TAGGACGGCATTCCTTGGCCTGGAATCACTTTGATTTGACCTGGTGTAATTGGTTCGCCT
GGAGCAATGGTCACACTGAGCCATCGTTCATCAAGATGTTCAATGTTAATAGTACCACCA
GCCAGTGCAGTGAGAAGGTCAATATTAGCCTGGTAGAACAAGTCATCATCCTTGCGCTGG
AATCGGGGGTGTGGCTTCTGTTCGATTTCAAATTGAACATCTCCGGGCAAGGCATCTGGC
ATCTGGTCACCCTCTCCACGGAAGTCGATCTTGTGGCCGGTCTTGACACCTCTGTCAACG
TGTACATGTAGAACCTTTCGCTCGAGGACAGTTTTCTTTCCGAGGCAGCGCTTGCAGCGG
TCGCGGTCCCGGATAGTTTCACCTTCACCACCACACTCCTGGCAAACAGTTTGGAAGCGC
TGGATCATAGGGCCCATCTGGCGCATCATGGTGCGCATACCGGTTCCGTTGCAGGGTCCG
CAAGTCTTGACGGCACCCTCCTTACCACCGCGTCCATCACACTGGGAGCAGATAGCGGAC
TTCTGAAGAGCGAGTTTGCTGACTTTTCCGCGGTAGATGTCTTCGAGGCTAACTTTATGC
ACATGGTGAATTGTGCGCGCCTTCTTGGGTCCAGTTTCACGCATTCCACCGCCAAACATA
CCGCCGAAAGCCCCGCCGCCGCCGCCGAAGAATTGGGCAAAGAGGTCTTCAGCATTCATG
CCACCGCCACCTCCTCCTTGTTCAAGGCCTTCTTCACCGTACTGGTCATAGAGGGCACGT
TTTTGGGGATCTGAAAGGATTTCATAGGCGTGGGAGAGATCCTTGAACTTTTCCGCAGCA
TCAGGGTTGTGCGCATTTTTATCTGGGTGATGCTTCAAGGCGCCTTTCTTGTAGGCGGTC
TTGAGCTCTGCTTCTGTCGCTGTTGGAGCAACCTAGAGAGGTCAGTTTTGCTGTTCTTGA
GTAAAGATTATTGTTGACGTATGGTGGCATACCCCCAGGGTGTCATAGTATTTG
>Locus_91_Transcript_2/3_Confidence_0.778_Length_2289
GTTAACACGCATCTCTATCCTAGGCTGTCTAGCGTTCATTACCATTCCTGTAAGGGACAA
ACATTAACATAGGTAGTTCACTAGAGTCTTTTCTATAATGAACCATATGCTAGGACCATA
CGCTGGAATGAATTATATCGGTGTGTTAGATTTGAGGTCGCGGAAGAATTACCAAAGGAT
TATATGTATAGAATACGCACTTAAACGATATTATGCCAATCGAGCAACCAAGTAGACGGC
AACACATATGTGCTGTTCTAACTGGGCATAACATACCGTCTATTCCTCTATCTTCTCCCT
GCTACAAACTGTAGATAAGTAGTCTACTACACTGTACTTAGACACAAGAGCACTGGCGAC
AGACGGCAGACGAAAGACAGGATCAGTAGTAAAAATCATGTAAAAATGGATTCGTTCTAT
TTCGAGCACACAAACAGAACAAGAATAATAAAAGCACAAAGCAAAAGGGGTTGAATTAGA
CTTCGATGAGGGCGTGAAAGCAACGAAATAGAAAATGGATCAGGGAAGTCGTCGCAAGAA
ACATAGAACAGGGAGAGAAATAGGAAGTAAAAAATAATAATTCGCCGATCGAATGCATGA
AATTATAAGTTTCCCGACCACCGACCACATTTGATATCTCTTTTTTTGTTTCCAGTTCGT
TATTTCAACGCATCACCGCACACTTCACCATCACGCCTCATGACACCACCAAGCATGGGC
ATCGCCTAGAATTTCATTCGTTCGGCTTACTGGGATGCGCACTGCATTCTCTCCGCACCA
GGCGGTATGCCGTCGTCTTCGTCGTCGTCTCCTCTGGCCGCTCCTTGGGCCCTGGCCTGG
CCGCCGTTGCTGTCGACATTCTCCAAGACAAAGTCTTCTACCATGCTGTCTGGTGGTGGC
ATTTCCTGGGTCAAACGTGGTGGTAGAACTTTCTCAAGTAGCTCGAGATTCTGTAGCTGG
TCCTTCTCTGGGAACTGGACGTTAAATTGGATATAGAGGTTTCCGAAGTCATGATGGCGG
TAGGACGGCATTCCTTGGCCTGGAATCACTTTGATTTGACCTGTTGACGGGAACAAGACA
GGTTAGTATTAGATGGTAGGAAGGAACATATTATAATAGGAACAGGACATACCTGGTGTA
ATTGGTTCGCCTGGAGCAATGGTCACACTGAGCCATCGTTCATCAAGATGTTCAATGTTA
ATAGTACCACCAGCCAGTGCAGTGAGAAGGTCAATATTAGCCTGGTAGAACAAGTCATCA
TCCTTGCGCTGGAATCGGGGGTGTGGCTTCTGTTCGATTTCAAATTGAACATCTCCGGGC
AAGGCATCTGGCATCTGGTCACCCTCTCCACGGAAGTCGATCTTGTGGCCGGTCTTGACA
CCTCTGTCAACGTGTACATGTAGAACCTTTCGCTCGAGGACAGTTTTCTTTCCGAGGCAG
CGCTTGCAGCGGTCGCGGTCCCGGATAGTTTCACCTTCACCACCACACTCCTGGCAAACA
GTTTGGAAGCGCTGGATCATAGGGCCCATCTGGCGCATCATGGTGCGCATACCGGTTCCG
TTGCAGGGTCCGCAAGTCTTGACGGCACCCTCCTTACCACCGCGTCCATCACACTGGGAG
CAGATAGCGGACTTCTGAAGAGCGAGTTTGCTGACTTTTCCGCGGTAGATGTCTTCGAGG
CTAACTTTATGCACATGGTGAATTGTGCGCGCCTTCTTGGGTCCAGTTTCACGCATTCCA
CCGCCAAACATACCGCCGAAAGCCCCGCCGCCGCCGCCGAAGAATTGGGCAAAGAGGTCT
TCAGCATTCATGCCACCGCCACCTCCTCCTTGTTCAAGGCCTTCTTCACCGTACTGGTCA
TAGAGGGCACGTTTTTGGGGATCTGAAAGGATTTCATAGGCGTGGGAGAGATCCTTGAAC
TTTTCCGCAGCATCAGGGTTGTGCGCATTTTTATCTGGGTGATGCTTCAAGGCGCCTTTC
TTGTAGGCGGTCTTGAGCTCTGCTTCTGTCGCTGTTGGAGCAACCCCCAGGGTGTCATAG
TATTTGGTTTCTTTCACCATATTGACTCGCTGAAGAGTCTACTGAGATGGAGAAAGACGG
AGAAGGTAATAAATATGTGGATTGAGAGGGGTAGTCGAATTCCTACGCGGTAGGCTAGGA
GCGAGGCTGTTGCTTCTCTAGGGGGTCTGACGATGGGAGTTGTGATGAAGCGAGACAGCT
AGACCAGCAAGGAGGTTGTATGGTGACTCCGAATAGAAAAAACCCAGGAGTTGAAGGGTC
GAAAAAAAA
>Locus_91_Transcript_3/3_Confidence_0.778_Length_2217
GTTAACACGCATCTCTATCCTAGGCTGTCTAGCGTTCATTACCATTCCTGTAAGGGACAA
ACATTAACATAGGTAGTTCACTAGAGTCTTTTCTATAATGAACCATATGCTAGGACCATA
CGCTGGAATGAATTATATCGGTGTGTTAGATTTGAGGTCGCGGAAGAATTACCAAAGGAT
TATATGTATAGAATACGCACTTAAACGATATTATGCCAATCGAGCAACCAAGTAGACGGC
AACACATATGTGCTGTTCTAACTGGGCATAACATACCGTCTATTCCTCTATCTTCTCCCT
GCTACAAACTGTAGATAAGTAGTCTACTACACTGTACTTAGACACAAGAGCACTGGCGAC
AGACGGCAGACGAAAGACAGGATCAGTAGTAAAAATCATGTAAAAATGGATTCGTTCTAT
TTCGAGCACACAAACAGAACAAGAATAATAAAAGCACAAAGCAAAAGGGGTTGAATTAGA
CTTCGATGAGGGCGTGAAAGCAACGAAATAGAAAATGGATCAGGGAAGTCGTCGCAAGAA
ACATAGAACAGGGAGAGAAATAGGAAGTAAAAAATAATAATTCGCCGATCGAATGCATGA
AATTATAAGTTTCCCGACCACCGACCACATTTGATATCTCTTTTTTTGTTTCCAGTTCGT
TATTTCAACGCATCACCGCACACTTCACCATCACGCCTCATGACACCACCAAGCATGGGC
ATCGCCTAGAATTTCATTCGTTCGGCTTACTGGGATGCGCACTGCATTCTCTCCGCACCA
GGCGGTATGCCGTCGTCTTCGTCGTCGTCTCCTCTGGCCGCTCCTTGGGCCCTGGCCTGG
CCGCCGTTGCTGTCGACATTCTCCAAGACAAAGTCTTCTACCATGCTGTCTGGTGGTGGC
ATTTCCTGGGTCAAACGTGGTGGTAGAACTTTCTCAAGTAGCTCGAGATTCTGTAGCTGG
TCCTTCTCTGGGAACTGGACGTTAAATTGGATATAGAGGTTTCCGAAGTCATGATGGCGG
TAGGACGGCATTCCTTGGCCTGGAATCACTTTGATTTGACCTGGTGTAATTGGTTCGCCT
GGAGCAATGGTCACACTGAGCCATCGTTCATCAAGATGTTCAATGTTAATAGTACCACCA
GCCAGTGCAGTGAGAAGGTCAATATTAGCCTGGTAGAACAAGTCATCATCCTTGCGCTGG
AATCGGGGGTGTGGCTTCTGTTCGATTTCAAATTGAACATCTCCGGGCAAGGCATCTGGC
ATCTGGTCACCCTCTCCACGGAAGTCGATCTTGTGGCCGGTCTTGACACCTCTGTCAACG
TGTACATGTAGAACCTTTCGCTCGAGGACAGTTTTCTTTCCGAGGCAGCGCTTGCAGCGG
TCGCGGTCCCGGATAGTTTCACCTTCACCACCACACTCCTGGCAAACAGTTTGGAAGCGC
TGGATCATAGGGCCCATCTGGCGCATCATGGTGCGCATACCGGTTCCGTTGCAGGGTCCG
CAAGTCTTGACGGCACCCTCCTTACCACCGCGTCCATCACACTGGGAGCAGATAGCGGAC
TTCTGAAGAGCGAGTTTGCTGACTTTTCCGCGGTAGATGTCTTCGAGGCTAACTTTATGC
ACATGGTGAATTGTGCGCGCCTTCTTGGGTCCAGTTTCACGCATTCCACCGCCAAACATA
CCGCCGAAAGCCCCGCCGCCGCCGCCGAAGAATTGGGCAAAGAGGTCTTCAGCATTCATG
CCACCGCCACCTCCTCCTTGTTCAAGGCCTTCTTCACCGTACTGGTCATAGAGGGCACGT
TTTTGGGGATCTGAAAGGATTTCATAGGCGTGGGAGAGATCCTTGAACTTTTCCGCAGCA
TCAGGGTTGTGCGCATTTTTATCTGGGTGATGCTTCAAGGCGCCTTTCTTGTAGGCGGTC
TTGAGCTCTGCTTCTGTCGCTGTTGGAGCAACCCCCAGGGTGTCATAGTATTTGGTTTCT
TTCACCATATTGACTCGCTGAAGAGTCTACTGAGATGGAGAAAGACGGAGAAGGTAATAA
ATATGTGGATTGAGAGGGGTAGTCGAATTCCTACGCGGTAGGCTAGGAGCGAGGCTGTTG
CTTCTCTAGGGGGTCTGACGATGGGAGTTGTGATGAAGCGAGACAGCTAGACCAGCAAGG
AGGTTGTATGGTGACTCCGAATAGAAAAAACCCAGGAGTTGAAGGGTCGAAAAAAAA
>Locus_92_Transcript_1/1_Confidence_1.000_Length_140
AGCCGCTACAAAGCATAAGGCCTTCAGTGCTTCCACACATCATACAGGAGGGAGAAGGTG
GCGTGGCGAGGCCAGAAATATAGGTGTCGCGTAACTCGGCTGTAAGTCGCCCAGCTTTTT
GATCGCAAGATCCAGCAGTC
>Locus_93_Transcript_1/1_Confidence_1.000_Length_1001
CTTTTCGGCGTTGGGGAAGACAATTCCAGGCGAGTCGATGACCTTCAGCTTGCTGTCTAG
TTTGACTTCACGAAGGCTTGTGGTAACTCCAGCCTCCGCGCCAACAGGGCATACGTTAGC
ATTGCCTCTGGTGACACGGCTGGTCAGCGAGTTGATCACCGACGACTTGCCCACGTTAGG
ATACCCGATCACGCCAACTGAGACGGCCCGTTTTAACTGCTTGTCATGTGCGTATGCCTT
CAGGGCCTTGAAGAGCGTCTCTGAGGTCCCCTTGACCGTCAACTGTTTGTGGTCAAAAGT
GTGCGCGTTGGGAGCTCCAGAGGACGCTCGGAGGGGGAGCGTAGGGAAATAGCGCCGTAG
GTATACCAGCCATCCTTTCAAAACTGGCGGAGGAACAAGATCGATCTTGTTTAGAATCAG
GATAAGACGTTTGGATCCGTGGTCTGCCGCCATGATCTCGCGCTCCACCTCCTTTGACCG
AGTTCCCTCAGGGTCTCGAGCATCAAGAACATAAAGTATCACATCCGCTCTGTCAATAAC
TTCCTTGAAGGCTTTATCGAATGCTCGACGTGAGCTTTCTTTTGTCGTGGGTATCACCGT
GTCTTCAAACGTCACCCCACCGTCTTCCTCGTCATCCACCATGTCCTCGTCTCCGTGCTG
ATCCTCATACTCGGCTGCGCGAGCCTTTGCAGAGGCTAAAAGTGCAGCCATAGGGTTGGA
CTCCTCTCCTTCAACCTCCATATCATCGTCGTCACTCTCTATCAGTTCGTCGTCCTCATC
GTCGATAAGATCGGCATTTTCCGTTATATCAACATCTCCAGCTTCCTCTGCGTTTTGTGC
CTGGCGTCGTAGCTTCGCCTCCTCGCGCAGTTTCTGTGCTTCTTCAGCCTTTAACCTCCT
CTTCTCTTCGATCTCCTGTAGGAGTCTATCTTTATATGGGAATAAATTTGGAATGCCAGG
ATCCTTCTTGAGTTTTGAGCGCCATTGAGGATTCTTTTTGG
>Locus_94_Transcript_1/1_Confidence_1.000_Length_1093
CTGCCTTGGACAAGGACTGGGTATACCGGTCTGGCTGGAATGTATTACTTCGTCAAGCGT
GTTCTTGCCATGATTCTCTGAAGCCATATCATGCTGGTCCCTCTTGTGTATTCCCTCTCT
TTCACCACCTGAACACCGGGGCTCCTAGCTCCTTTGGGCTCCAATAAGCGAAATACAAGG
GGTTTCTTATCAAACTAGATTTGTCTACAACTTTGGGTGATACGTAGTTATCGCCGGCTC
AAATTAACTACCCACCATTTGACGAGTTAAGTTAACTAGTTAACTAATTACCAGCCAAGA
CTAACTATCAGCCGTAGAAGCAGTTGAAAGTAGACTTCCGAGCCCCTCGGGCACCAGTCA
ACAACATCTCCGTCGTAAACATTTCATAACCATTTCAGGCCTCCCTTCCTTTTACTAGAA
GAGCTGGATATTTCCTCTATATAGTTACTGTCCCGAAGCCAGGTTGGTTAGTTAACTAGT
TACTTCGCCATGGCAACCCAGCAAACGACAAACGCACCATGGCATGCCGCCTTTCCAAAC
CCCACGGCGACTCCTGGGGCTGTAAACCGCTCTGAAGTCCTTGGATGGCTATCAAGGAGT
GATGGACCGCTGGATTATGTGCTAGTTGACGTACGCAGGGTCGACCACGAGGGAGGGACA
ATACGGGGCTCTATCAACCTACCGGCGCAAAGTTTCTACGCATCGCGCCCAACCCTATAC
AAACTGCTCAAGCAGGCTGGTATTAAAAAGGCCGTTTTCTACTGCGGTTCATGCAATGGC
CGAGGGCCCCGGGCTGCAGGCTGCTTTGCCGACTATCTTCAGGAACAAGGGGAAAGCGAT
ATTCAGAGCCTTATTCTTGAAGGTGGCATTAAAGGCTGGGTAAAGGCTGGAGAAGAGTAT
GTGGCTAACATGGATGGTTACGATCCTGCTCCTTGGAACCAGTGAATCAAAGTTATTATA
TAGAATCTTGGGGATGTGAATATATAATGGCGTAGCGTTGCTATCCACGCCAAGTATATA
GTGGATAATCAATGAAAGTAGATACTCTTAGTGCTGCAAGGGTATTCGTGTGGTAAAGAT
TATAATGCTTCAA
>Locus_95_Transcript_1/2_Confidence_0.900_Length_3087
GGGTTTTGATGTTTTTGCATTTGGACGTCAAACAAGACGGATGGCTTACATAACGCACTA
ATCATGTGATATTAGTCAGCTGGGTCAATGAGCTAGGGCTGCTTATGTGATCAAAAATTA
CGTGACGCTTAGTCATGACCCACACAGAAAGTTCGCTACACCAAAAAAAATATTCACCAG
GTTCAAATTTGAAGACAGCGAGAGAAAGTCCGAACTTCTGCTTCACGCAACCGACCACAT
CGACCACCGCGCGCCCTTTTTTCTCTCCCTCCCGGCCATCTTGACAGCGAGAGAACTTTG
GTCAAGATGAAGCTCAACGTTTCCTACCCGGCCAATGGGTCGCAGAAGTTGATCGAAATT
GATGATGAGCGCAAGCTGAGACCTTTCATGGAGAAGCGAATGGGAACTGAAGTTGCCGGC
GACTCGCTCGGCGATGAATTTAAGGGATATGTTTTTCGAATCACTGGTGGTAACGATAAG
CAAGGTTTCCCCATGAAGCAGGGTGTCCTCCTGCCAAACCGCACCAGACTCCTCCTCTCT
GATGGCCACAGCTGCTACCGTCCCCGCCGAACAGGAGAGCGCAAGAGAAAGAGTGTCCGT
GGAGCCATCACTGGTCTCGACCTTTCCGTCCTTGCTCTCAGCATTGTCAAGCAGGGTGAG
GGTGAGCTTCCCGGTTTGACCGACGTTGTCAACCCCAAGCGCCTCGGCCCCAAGCGTGCC
ACCAAGATCCGCTCCTTCTTCGGTCTCGATAAGAAGGATGACGTTAGAAAATTCGTTATC
CGCCGTACCGTCACCCCTAAGGGCGAAGGAAAGAAAGAGTACACCAAGGCTCCTAAGATC
CAGCGTCTCGTCACCCCCCAGAGACTACAGCGAAAGCGTCACAGAATGGCCCTCAAGCGC
CGTCCGCTCCGAGGCTTCCAAGGAAGCTGCCAACGAATATGCCAAGATGTTGGCTAGCCG
TGTCCACGAAGAGAAGGCTAAGCGTGATGAGCTCCGAAAGCGACGAGCTTCGTCGATGCG
CAAGTAAGGTTGTCGTTTAGGGTGAAGGGGTTGGAGAGCGTGAGGCTTGAGTCAATATGG
GCACTGCACGATACCATGTCAAATCCAGGGGGAAAAAAGTCAAACCCAGCCATGTTTTCT
TCCCAGCCGTCTCGATGAAGTAATGAAAAGAATACTACGACAACGAAAAGGTATGTTCTT
TTATTCTCTGCGAACGAGCGGAGGGAGGAAGCGTGTGACTTCTAATTGTGATAATCTTTC
TCATTTGTTTTGTTCCTTTATAACGGAAGGGGAGTCAAATAGGGAAAATTATACATGGGT
TTGCGACATAATCGAGAACCAATAAAAATTAACCATCCTTCCGTTGTTCGTGTAATAAAT
CTACGAGCGCTTTTCTTGCTAAATTTTGACGCTTTGGTATGTAGAGTGAAATTCTATCGA
AATATTCCATCTTATATATTGTATGAAATGTTCATATGTGGTCATCAGCTGTGGTTGTTA
CCTTCTGCTGTTGGAAGAGAATGTACTGCAACTTGCTTACAACACTCCATGGCTTCATTA
ATCCATCAGAGTGTCTCTATATTAGATGGCAACGAGTATTCAGAATCGAAGAAAATAGTA
TGAAAAAGGAGGTGAATAAACCGGAAATTCTCATCCAACCATTGGATCATTAAGAGACAG
CATGAGAGAACAAAAAGCTGACGGATTCGCCGTTGTGGGTTCTCCTGCAGGCTTCAGCCA
ATACAGGGCTGATGTCGATAGTCTCAATTTTTGAGCATTGTTCCTTCTTTTCGTTAAGGG
GAACAGTGTTGGTGACCACAATTCGGCTTAGGCAGCCGTTGTTCAGAGTCTCGATAGCTT
TTCCACTCAGTATACCGTGAGTGACAATGGCAACAACTTCTTTAGCTCCGTGGCCCATCA
AAGTATCAGCTGCCTTGACTAGAGTTCCACAGGTATCGGCCATATCGTCAACAATGATGG
CAGTTTTGCCTTCAACGCTTCCAACGAGTACCATACGGGAGACCTCGTTTGGTCTTGCAC
GTTCTTTATGGATCAAGGCAAATTGAAGATCAAGTCGATCCGCGATGGCAGTAGCTCGCT
TTGCACCACCAGCATCAGGACTGACAATGACACAGTTCGTGATATCTAGATTCTGGCGGA
TCCACCTAAGCATGCTTGGTTCGGCGTAGAGGTTATCTACGGGAACATTGAAAAAGCCTT
GGATCTGACTGGCGTGGAGGTCCATAGTGATGACATGGTTACAACCAGCAGTTTGCAGCA
TGTTGGCCATCAATTTTGCGGTAATTGGTGCACGGCTCTTATCCTTCTTATCCTGTCGAG
CATATGGAAAATTGGGAATGACAGCTGTGATACGTCGAGCCGAAGCGGTCTTGCAGGCAT
TAATCATGATAAGAAGCTCCATCAAGCCATCGTTGATGTCATTGGGCTTTGTAGATTGAA
GAATGAAGACATCTTCATCTCGAACACTTTCACCTATGGTCACACTGGTCTCTTGATTGG
AGTACTGCAAGACCATGATCTTTGTCAACTCGATTCCTAGCCTGTCTGCAACAAGCTGTG
CCAGCTCCGGATGGCTATTGCCAGTCAAGAGCTTTATAGAATTGCTCGCCATCGTCAGAG
GTGTTGTAGATAGTGGTGTGAGGGATCAGAATAGATCACAGCGTGGCGGCTGAATGTACA
AATAGTTGGTGGAGATTCTGACAGGGAGCTAGCACATTATCAGTGGAAGTCAAGCTGTAG
AGTATGAAGGGACCCAGGTGGCCGTCTGTCTGTTGTTTGGCTCTCGTATCAACGCAGAAA
GCACATCATAGCATGTTTGCTTTCTCATCCGCCGTGTCGGCTTCTCATCAAACCCGAAAC
TTCGACGTTTGCTGAAGGCTTTTTCGAAGTTTTATCTTTGCCAGGAAAAGCCTCGAGACG
CTAGTCCTAAATAGGAAAGTGGCAGATCGCTTATCGATATAAAAATAGTCACGTGGAGCT
GACTTATGTAATCTTGACGAGCAATGACTCGCCATAGGCGATGACGGGTAGATAGATAGA
TCAAACCGTAAGAACGAGCTTCAGACA
>Locus_95_Transcript_2/2_Confidence_0.900_Length_3220
GGGTTTTGATGTTTTTGCATTTGGACGTCAAACAAGACGGATGGCTTACATAACGCACTA
ATCATGTGATATTAGTCAGCTGGGTCAATGAGCTAGGGCTGCTTATGTGATCAAAAATTA
CGTGACGCTTAGTCATGACCCACACAGAAAGTTCGCTACACCAAAAAAAATATTCACCAG
GTTCAAATTTGAAGACAGCGAGAGAAAGTCCGAACTTCTGCTTCACGCAACCGACCACAT
CGACCACCGCGCGCCCTTTTTTCTCTCCCTCCCGGCCATCTTGACAGCGAGAGAACTTTG
GTCAAGATGAAGCTCAACGTTTCCTACCCGGCCAATGGGTCGCAGAAGTTGATCGAAATT
GATGATGAGCGCAAGCTGAGACCTTTCATGGAGAAGCGAATGGGAACTGAAGTTGCCGGC
GACTCGCTCGGCGATGAATTTAAGGGATATGTTTTTCGAATCACTGGTGGTAACGATAAG
CAAGGTTTCCCCATGAAGCAGGGTGTCCTCCTGCCAAACCGCACCAGACTCCTCCTCTCT
GATGGCCACAGCTGCTACCGTCCCCGCCGAACAGGAGAGCGCAAGAGAAAGAGTGTCCGT
GGAGCCATCACTGGTCTCGACCTTTCCGTCCTTGCTCTCAGCATTGTCAAGCAGGGTGAG
GGTGAGCTTCCCGGTTTGACCGACGTTGTCAACCCCAAGCGCCTCGGCCCCAAGCGTGCC
ACCAAGATCCGCTCCTTCTTCGGTCTCGATAAGAAGGATGACGTTAGAAAATTCGTTATC
CGCCGTACCGTCACCCCTAAGGGCGAAGGAAAGAAAGAGTACACCAAGGCTCCTAAGATC
CAGCGTCTCGTCACCCCCCAGAGACTACAGCGAAAGCGTCACAGAATGGCCCTCAAGCGC
CGTCCGCTCCGAGGCTTCCAAGGAAGCTGCCAACGAATATGCCAAGATGTTGGCTAGCCG
TGTCCACGAAGAGAAGGCTAAGCGTGATGAGCTCCGAAAGCGACGAGCTTCGTCGATGCG
CAAGTAAGGTTGTCGTTTAGGGTGAAGGGGTTGGAGAGCGTGAGGCTTGAGTCAATATGG
GCACTGCACGATACCATGTCAAATCCAGGGGGAAAAAAGTCAAACCCAGCCATGTTTTCT
TCCCAGCCGTCTCGATGAAGTAATGAAAAGAATACTACGACAACGAAAAGGTATGTTCTT
TTATTCTCTGCGAACGAGCGGAGGGAGGAAGCGTGTGACTTCTAATTGTGATAATCTTTC
TCATTTGTTTTGTTCCTTTATAACGGAAGGGGAGTCAAATAGGGAAAATTATACATGGGT
TTGCGACATAATCGAGAACCAATAAAAATTAACCATCCTTCCGTTGTTCGTGTAATAAAT
CTACGAGCGCTTTTCTTGCTAAATTTTGACGCTTTGGTATGTAGAGTGAAATTCTATCGA
AATATTCCATCTTATATATTGTATGAAATGTTCATATGTGGTCATCAGCTGTGGTTGTTA
CCTTCTGCTGTTGGAAGAGAATGTACTGCAACTTGCTTACAACACTCCATGGCTTCATTA
ATCCATCAGAGTGTCTCTATATTAGATGGCAACGAGTATTCAGAATCGAAGAAAATAGTA
TGAAAAAGGAGGTGAATAAACCGGAAATTCTCATCCAACCATTGGATCATTAAGAGACAG
CATGAGAGAACAAAAAGCTGACGGATTCGCCGTTGTGGGTTCTCCTGCAGGCTTCAGCCA
ATACAGGGCTGATGTCGATAGTCTCAATTTTTGAGCATTGTTCCTTCTTTTCGTTAAGGG
GAACAGTGTTGGTGACCACAATTCGGCTTAGGCAGCCGTTGTTCAGAGTCTCGATAGCTT
TTCCACTCAGTATACCGTGAGTGACAATGGCAACAACTTCTTTAGCTCCGTGGCCCATCA
AAGTATCAGCTGCCTTGACTAGAGTTCCACAGGTATCGGCCATATCGTCAACAATGATGG
CAGTTTTGCCTTCAACGCTTCCAACGAGTACCATACGGGAGACCTCGTTTGGTCTTGCAC
GTTCTTTATGGATCAAGGCAAATTGAAGATCAAGTCGATCCGCGATGGCAGTAGCTCGCT
TTGCACCACCAGCATCAGGACTGACAATGACACAGTTCGTGATATCTAGATTCTGGCGGA
TCCACCTAAGCATGCTTGGTTCGGCGTAGAGGTTATCTACGGGAACATTGAAAAAGCCTT
GGATCTGACTGGCGTGGAGGTCCATAGTGATGACATGGTTACAACCAGCAGTTTGCAGCA
TGTTGGCCATCAATTTTGCGGTAATTGGTGCACGGCTCTTATCCTTCTTATCCTGTCGAG
CATATGGAAAATTGGGAATGACAGCTGTGATACGTCGAGCCGAAGCGGTCTTGCAGGCAT
TAATCATGATAAGAAGCTCCATCAAGCCATCGTTGATGTCATTGGGCTTTGTAGATTGAA
GAATGAAGACATCTTCATCTCGAACACTTTCACCTATGGTCACACTGGTCTCTTGATTGG
AGTACTGCAAGACCATGATCTTTGTCAACTCGATTCCTAGCCTATAATCACGAGATTAGC
AACCACGTCTACATAGTTGACACAGCTGACACAAATCTGGTTTATCATCTTCCCTTTCCT
ATAAGCTTCCAGGAAAGAAGCACAGGTCCAGGAGTCTTAATAGAAGTATCGTACCTGTCT
GCAACAAGCTGTGCCAGCTCCGGATGGCTATTGCCAGTCAAGAGCTTTATAGAATTGCTC
GCCATCGTCAGAGGTGTTGTAGATAGTGGTGTGAGGGATCAGAATAGATCACAGCGTGGC
GGCTGAATGTACAAATAGTTGGTGGAGATTCTGACAGGGAGCTAGCACATTATCAGTGGA
AGTCAAGCTGTAGAGTATGAAGGGACCCAGGTGGCCGTCTGTCTGTTGTTTGGCTCTCGT
ATCAACGCAGAAAGCACATCATAGCATGTTTGCTTTCTCATCCGCCGTGTCGGCTTCTCA
TCAAACCCGAAACTTCGACGTTTGCTGAAGGCTTTTTCGAAGTTTTATCTTTGCCAGGAA
AAGCCTCGAGACGCTAGTCCTAAATAGGAAAGTGGCAGATCGCTTATCGATATAAAAATA
GTCACGTGGAGCTGACTTATGTAATCTTGACGAGCAATGACTCGCCATAGGCGATGACGG
GTAGATAGATAGATCAAACCGTAAGAACGAGCTTCAGACA
>Locus_96_Transcript_1/2_Confidence_0.750_Length_2824
CGAAGAGCGTCGCGATATCTTGTCTTCTTCATCAGCAATTTGGGACATTCAGATCCCTGC
ATACGTTCAATTCTTCTCTCATCGCTAGTTAAACGGTCAGACAAACGCCACCATGCCCGT
CACAGCCTTCTCCACGCCAGAAAAGTACACATACCAGAACGGCTTCGGCTCCTACCACGA
GTGAGTGATCCCTATCTACTTAATTTTGTCATGATAAGTACAAGATGAAATAAATGATTG
CTGATTTGCAAAGAACCGAAGCCGTTAAGGGGCCCTGCCAGTTGGCCAGAACTCTCCCCA
AAAGCCTCCGTTTGGCCTCTACGCCGAGCAGTTATCCGGAACAGCCTTCACGGCTCCTCG
ACATGAGAACCTGCGAACATGGTTGTACAGGATAATCCCCGCAGCTTCTCACCGACCGTT
TGAGGAGGTTGATGCCTCAACCTATCATACCAGCCTGAGCAAGGATGCCACTTCGCTCCG
CCAGATCCCCAACCAGCTACGATGGAACCCCTTTGACCTTGATGAGAAAGTTGACTGGGT
TCGTGGCCTGCACCTGGTCGCTGGTGCTGGTGATCCCGCTACGAAGCATGGGCTAGGTAT
TCTGCTCTTCGCCGCGGGCAAAGATATGGGAAAAGAAGCCTTCTACTCTGCAGATGGTGA
CTTCTTGATCGTCCCTCAGCACGGAGTATTAGACATCCAGACCGAGCTGGGCAGAATCCT
TGTCCGTCCTAATGAGATCTGTGTTATTCCCCGAGGTGTCCGCTACCGCGTTACCCTCCC
CGAAGGTCCTGTCCGAGGATACATCTGTGAGTTGTACCAGGGACACTACCAACTCCCCGA
ACTCGGCCCCATTGGATCCAATTGTCTGGCCAACCCCCGCGACTTCCAAGCTCCTGTCGC
TTCCTTCGACGACGAAGAGGAGCCTAGCGAATACACCATCCTCAGCAAATTCAACAACAC
CCTCTTCCGCGCCACCCAGCCTCACACGCCCTTTGATATCGTCGCCTGGCATGGCAACTA
CTATCCTTTCAAGTATGACCTAGGCCGATTTAACACTATCGGATCCATCTCTTACGACCA
CCCTGACCCCTCTATCTTCACTGTCCTCACTGGCCAATCTGACCACCCCGGCACCGCCAT
CGCGGACTTTGTCATCTTCCCCCCGCGCTGGCTGGTGCAGGAGGACACCTTCCGGCCCCC
ATGGTACCACCGAAATACGATGTCTGAATTTATGGGCTTGATCAGTGGAGACTACGATGC
CAAAACGGCAGGAGGTTTCAAGCCGGCTGGTGCAAGCTTGCATAATGTCATGAGTGCCCA
TGGCCCGGATGCGGCCAGCCACGAAGGCGCTTCCAATGCCGAACTCACTCCAAAGAAGGT
TGGCGAAGGCAGCATGGCCTTCATGTTCGAAAGTTGCTTGATGGTTGGCGTGTCTGAATG
GGGTCTAAAGACCTGCCAGAAAGTCCAGGACGACTACAATGAGGAGAGTTGGACGCCACT
[truncated: 12,203,516 more chars]
