# Supplementary material for: Evaluating de Bruijn Graph Assemblers on 454 Transcriptomic Data
Source: PLoS One. 2012 Dec 7;7(12):e51188. doi: 10.1371/journal.pone.0051188 (PMC3517413; doi:10.1371/journal.pone.0051188)
Supplement: Figure S6 — Trichophyton_rubrum.mRNA.454.soapdenovo1.05.k25.contigs.fasta Contigs assembled by SOAPdenovo (v1.05) based on the 454 reads of Trichophyton rubrum transcriptome. (FASTA) [file pone.0051188.s006.fasta]

>29 length 26 cvg_0.0_tip_0
AAAAAAAAAAAAAAAAAAAAAAAAGA
>31 length 26 cvg_0.0_tip_0
CTTTTTTTTTTTTTTTTTTTTTTTTT
>33 length 26 cvg_0.0_tip_0
CTTTTTTTTTTTTTTTTTTTTTTTTG
>35 length 26 cvg_0.0_tip_0
CTTTTTTTTTTTTTTTTTTTTTTTTA
>37 length 26 cvg_0.0_tip_0
TTTTGCCAAGGAGCTCCGCGGAACCG
>39 length 26 cvg_0.0_tip_0
TCCAGTTGGATGACTATTTTCCCTTT
>41 length 26 cvg_0.0_tip_0
AAAAAAAAAAAAAAAAAAAGAAAAAA
>43 length 26 cvg_0.0_tip_0
AAAAAAAAAAAAAAAAAAAGAAAAAG
>45 length 26 cvg_0.0_tip_0
TTTTTCTTTTTTTTTTTTTTTTTTTT
>47 length 26 cvg_0.0_tip_0
TTTTTCTTTTTTTTTTTTTTTTTTTG
>49 length 26 cvg_0.0_tip_0
TTTTTCTTTTTTTTTTTTTTTTTTTC
>51 length 26 cvg_0.0_tip_0
AAAAAAAAAAAAAAAAAATAAAAAAA
>53 length 26 cvg_0.0_tip_0
TTTTTGGCAGGGGCCTCTCCCATAGT
>55 length 26 cvg_0.0_tip_0
AAGGTGTAAAGTAAGAAGGTTAAATG
>57 length 26 cvg_0.0_tip_0
ACATACGCTGCTGAGATCGGTCACGC
>59 length 26 cvg_0.0_tip_0
GCTGTTGCTGTTGCTGTTGCTGTTGC
>61 length 26 cvg_0.0_tip_0
AAAAAAACAAAAAAAACAAAAAAAAA
>63 length 26 cvg_0.0_tip_0
TTTTTTTTGTTTTTTTTGTTTTTTTT
>65 length 26 cvg_0.0_tip_0
TTTTTTTTGTTTTTTTTGTTTTTTTG
>67 length 26 cvg_0.0_tip_0
ATCTCACCTACTTCTTGATGTAACGA
>69 length 26 cvg_0.0_tip_0
TGGGCAGGTTTCGGGCAAAGACAGGC
>71 length 26 cvg_0.0_tip_0
ACGGCGGCGGCGACGGCGACGGCGAA
>73 length 26 cvg_0.0_tip_0
GTTTATGCAGTTCAGTGCTTGCCGCC
>75 length 26 cvg_0.0_tip_0
AAGAAGGTCTGGATCAACCAGGGAGA
>77 length 26 cvg_0.0_tip_0
AGAGGAAGAAGAAGAAGAAGAAGAAG
>79 length 26 cvg_0.0_tip_0
GGGAGGGGGCCTTCGTATCGAGTATC
>81 length 26 cvg_0.0_tip_0
AGTTTATCTGGTCGCTGTAAAAAAAA
>83 length 26 cvg_0.0_tip_0
ATATTTAAAGTTTGAGAATAGGTTAA
>85 length 26 cvg_0.0_tip_0
TAACCTATTCTCAAACTTTAAATATG
>87 length 26 cvg_0.0_tip_0
ATTAAAAATTAAAATTAAAATTAAAA
>89 length 26 cvg_0.0_tip_0
ATTAAAAATTAAAATTAAAATTAAAT
>91 length 26 cvg_0.0_tip_0
ATTAAAAATTAAAATTAAATTAAATT
>93 length 26 cvg_0.0_tip_0
CCCGCTGTGGTTCGGGGCCGAGGCCT
>95 length 26 cvg_0.0_tip_0
CTTTGGCCGCCAAAGCCTGCGCGCGG
>97 length 26 cvg_0.0_tip_0
TGCTGTTCACATGGAACCTTTCCCCA
>99 length 26 cvg_0.0_tip_0
GGGGAAAGGTTCCATGTGAACAGCAG
>101 length 26 cvg_0.0_tip_1
AAATTTTAAATTTAAATTTAAAATTT
>102 length 26 cvg_0.0_tip_0
GGGGTCTAGAGTCTAGATATGAGTTT
>104 length 26 cvg_0.0_tip_0
CTAATAGGGAACGTGAGCTGGGGTTT
>106 length 26 cvg_0.0_tip_0
GTTTTTTTAGTTTTTTTAGTTTTTTT
>108 length 26 cvg_0.0_tip_0
TAGCCTCAAATTTCGAGGGACTAAAG
>110 length 26 cvg_0.0_tip_0
TTTAGTCCCTCGAAATTTGAGGCTAG
>112 length 26 cvg_0.0_tip_0
AAAAAAAAAGAAAAAAAAACTAAAAA
>114 length 26 cvg_0.0_tip_0
TTTTAGTTTTTTTTTCTTTTTTTTTT
>116 length 26 cvg_0.0_tip_0
TTCTCGAAGCAGTGAATCCACTTCTT
>118 length 26 cvg_0.0_tip_0
TTTTCTCTATATATTTAAATACCACC
>120 length 26 cvg_0.0_tip_0
GTGGTATTTAAATATATAGAGAAAAT
>122 length 26 cvg_0.0_tip_0
TTTAATTTAATTAATTAATTTAATTT
>124 length 26 cvg_0.0_tip_0
ATTTCTTGTTTCTTCCTATTGTAGTT
>126 length 26 cvg_0.0_tip_0
ATTTTAATTTTAATTTTTAAATTTTT
>128 length 26 cvg_0.0_tip_0
GATCCATAGGCGCCGCTGGTGCTGGA
>130 length 26 cvg_0.0_tip_0
GTTTTCTTCCCAGCCGTCTCGATGAA
>132 length 26 cvg_0.0_tip_0
TTTTTTCATGGGAGAAAGTTATGGGG
>134 length 26 cvg_0.0_tip_0
AAAATAATAATAATAATAATAATAAA
>136 length 26 cvg_0.0_tip_0
AAAATAATAATAATAATAATAATAAT
>138 length 26 cvg_0.0_tip_0
TTATTATTATTATTATTATTATTTTT
>140 length 26 cvg_0.0_tip_0
TTTAATTAATTTAATTTAATTTTAAT
>142 length 26 cvg_0.0_tip_0
TTTAATTAATTTAATTTAATTTTAAA
>144 length 26 cvg_0.0_tip_0
AAAAACTACAGAGTAGGGTCGTTTAC
>146 length 26 cvg_0.0_tip_0
ATTTTTCATTACAAAAGGATGTTATA
>148 length 26 cvg_0.0_tip_0
TTTCTCATTCACGCGATGTTGATCTT
>150 length 26 cvg_0.0_tip_0
ACGCAGCAGCAGCAGCAGCAGCAGCA
>152 length 26 cvg_0.0_tip_0
AAGAAGTATGGTGTTGCCAAGAAGGC
>154 length 26 cvg_0.0_tip_0
CGTCGGGCTGTCTAGATGAACTAACA
>156 length 26 cvg_0.0_tip_0
AAAAAGAAAAAAAAAAAAGAAAAAAA
>158 length 26 cvg_0.0_tip_0
TTTTTTCTTTTTTTTTTTTCTTTTTT
>160 length 26 cvg_0.0_tip_0
GAAGAAGAAGATGATGAAGAAGAAGA
>162 length 26 cvg_0.0_tip_0
CCTGGCTGACCTGGCTGTCCGGGTTG
>164 length 26 cvg_0.0_tip_0
AGATCGATGAAGATGACAAGGAAACT
>166 length 26 cvg_0.0_tip_0
TAAAAAAAAAAAAAAAAAAAAAAAAA
>168 length 26 cvg_0.0_tip_0
TAAAAAAAAAAAAAAAAAAAAAAAAC
>170 length 26 cvg_0.0_tip_0
TTTTTTTTTTTTTTTTTTTTTTTTAT
>172 length 26 cvg_0.0_tip_0
TTTTTTTTTTTTTTTTTTTTTTTTAG
>174 length 26 cvg_0.0_tip_0
TTTTTTTTTTTTTTTTTTTTTTTTAA
>176 length 26 cvg_0.0_tip_0
TTTTTATTTTTCTTTTTGGTAGTATC
>178 length 26 cvg_0.0_tip_0
GTTGCTGTTGCTGCTGCTGCTGCTGC
>180 length 26 cvg_0.0_tip_0
ATAATAATAATAATAATAATAATAAA
>182 length 26 cvg_0.0_tip_0
ATAATAATAATAATAATAATAATAAT
>184 length 26 cvg_0.0_tip_0
TTATTATTATTATTATTATTATTATT
>186 length 26 cvg_0.0_tip_0
TTATTATTATTATTATTATTATTATA
>188 length 26 cvg_0.0_tip_0
TTATTATTATTATTATTATTATTATC
>190 length 26 cvg_0.0_tip_0
AAAACGAAAAGTAAAAACGTCAACTC
>192 length 26 cvg_0.0_tip_0
AGTTGACGTTTTTACTTTTCGTTTTC
>194 length 26 cvg_0.0_tip_0
TAAAACTGGAATCTCGTCACTGCTAT
>196 length 26 cvg_0.0_tip_0
AAAAAAAACTAAAAAAAAACTAAAAA
>198 length 26 cvg_0.0_tip_0
TTTTAGTTTTTTTTTAGTTTTTTTTA
>200 length 26 cvg_0.0_tip_0
AAAATTTTTAAAATTTTTAAAATTTT
>202 length 26 cvg_0.0_tip_0
GTCTTCGAGGTCCGTGACAGCAAGGG
>204 length 26 cvg_0.0_tip_0
CTATCGACTCAAGTCGATGGAAGTTT
>206 length 26 cvg_0.0_tip_0
CAGCAGCAGCAGCAGCAGCAACAGCA
>208 length 26 cvg_0.0_tip_0
GCTGTTGCTGCTGCTGCTGCTGCTGT
>210 length 26 cvg_0.0_tip_0
GCTGTTGCTGCTGCTGCTGCTGCTGC
>212 length 26 cvg_0.0_tip_0
TATTAATCTCTTACTTAATTTTTTTT
>214 length 26 cvg_0.0_tip_0
ACTACCTCCCCGTATCGGGATTGGGT
>216 length 26 cvg_0.0_tip_0
CCCAATCCCGATACGGGGAGGTAGTG
>218 length 26 cvg_0.0_tip_0
TTAAAAAAAAAAAAAAAAAAAAAAAG
>220 length 26 cvg_0.0_tip_0
TTTTTTTTTTTTTTTTTTTTTTTAAG
>222 length 26 cvg_0.0_tip_0
TGGTGTCTGATGAGCGTGCATTCCGG
>224 length 26 cvg_0.0_tip_0
CGTCCGGGGGTCTGCGTCCACGGTAA
>226 length 26 cvg_0.0_tip_0
TCTGACCTCGACTATAACTTCCCCTG
>228 length 26 cvg_0.0_tip_0
TTTTGCGGTATGCGTTCTCTTCTCCC
>230 length 26 cvg_0.0_tip_0
TCAAAGCAGGCCTTTGCTCGGATACA
>232 length 26 cvg_0.0_tip_0
TTTTCGAGAGAGAGCTCGTTTCTGTC
>234 length 26 cvg_0.0_tip_0
AAATTTAAAATTTAAAATTTAAAATT
>236 length 26 cvg_0.0_tip_0
ATTTTAAATTTTAAATTTTAAATTTT
>238 length 26 cvg_0.0_tip_0
TTCTTTGGGCGGCTGAAGCAGACCGA
>240 length 26 cvg_0.0_tip_0
CCCCCGACGACCCTTGAAAATCCGCG
>242 length 26 cvg_0.0_tip_0
GCGGATTTTCAAGGGTCGTCGGGGGC
>244 length 26 cvg_0.0_tip_0
ATGACGCTCGAACAGGCATGCCCCCC
>246 length 26 cvg_0.0_tip_0
GGGGGCATGCCTGTTCGAGCGTCATT
>248 length 26 cvg_0.0_tip_0
GACAAATATACAAGACAAAAAAGAAG
>250 length 26 cvg_0.0_tip_0
TTGATGCTGCTGCTGCTGCTGCTGCT
>252 length 26 cvg_0.0_tip_0
GTTCTCCTCGGTGCCACCAATCCTGC
>254 length 26 cvg_0.0_tip_0
AGGTTGTCGAGAAGAGCGGCAAGCCC
>256 length 26 cvg_0.0_tip_0
TGTCCGTCTTGACTCCCAGAAGCACA
>258 length 26 cvg_0.0_tip_0
TTTTTTAACTATGGCGTTGGGGGAAC
>260 length 26 cvg_0.0_tip_0
ACCAATAATTCCTGACCAAAAAAAAA
>262 length 26 cvg_0.0_tip_0
TTTATTGTTTTTTTACTTATTCAATG
>264 length 26 cvg_0.0_tip_0
CAAGGGACCCGTCCGCCTGCCAACCA
>266 length 26 cvg_0.0_tip_0
ATACATACGACAGTCGGGATTCGCTG
>268 length 26 cvg_0.0_tip_0
AGCGAATCCCGACTGTCGTATGTATT
>270 length 26 cvg_0.0_tip_0
AAAAAAAAAGTCAAAACATTTAACAT
>272 length 26 cvg_0.0_tip_0
CTACTTCTACTTCTACTACTGCTGCT
>274 length 26 cvg_0.0_tip_0
GGTTCCCTTTCCCATTTCGTTCCACC
>276 length 26 cvg_0.0_tip_0
CAAAATCAAGGGGTACTTTTACCCTT
>278 length 26 cvg_0.0_tip_0
TTATTATGAATCACCAGAGAGCCCCG
>280 length 26 cvg_0.0_tip_0
GGGGCTCTCTGGTGATTCATAATAAC
>282 length 26 cvg_0.0_tip_0
GCAGCCATGATTCGTATTTATTTTTT
>284 length 26 cvg_0.0_tip_0
AGGTGTCGCCGCTTTCCGGCACGGAT
>286 length 26 cvg_0.0_tip_0
TCCGTGCCGGAAAGCGGCGACACCTG
>288 length 26 cvg_0.0_tip_0
TCCCGCGGATTTTCAAGGGTCGTCGG
>290 length 26 cvg_0.0_tip_0
ATTCCTTGCCACGACAAGAGATGCCC
>292 length 26 cvg_0.0_tip_0
CCATTAAATACTGGAACATGCCAAAA
>294 length 26 cvg_0.0_tip_0
ATCGTCTTCTTCTTCTTCTTCTTCTT
>296 length 26 cvg_0.0_tip_0
ATTTAAAATTTAAATTTAAATTTAAA
>298 length 26 cvg_0.0_tip_0
TATAATATATATATATATATATATAT
>300 length 26 cvg_0.0_tip_0
TATATATATATATATATATATTATAT
>302 length 26 cvg_0.0_tip_0
AAAAAAATAAAAAAATAAAAAAAATA
>304 length 26 cvg_0.0_tip_0
ATTTTTTTTATTTTTTTATTTTTTTT
>306 length 26 cvg_0.0_tip_0
ATTTTTTTTATTTTTTTATTTTTTTA
>308 length 26 cvg_0.0_tip_0
ACGGTATCTGATCGTCTTCGATCCCC
>310 length 26 cvg_0.0_tip_0
TGGATGTGGTAGCCGTTTCTCAGGCC
>312 length 26 cvg_0.0_tip_0
GCCTGAGAAACGGCTACCACATCCAA
>314 length 26 cvg_0.0_tip_0
CGTGCACCTTCTCAGCAATATTAAAA
>316 length 26 cvg_0.0_tip_0
TTTCCATTATGCATCACGACCCGAGC
>318 length 26 cvg_0.0_tip_0
CCACTGGAGATTTCTGTTCTCCATGA
>320 length 26 cvg_0.0_tip_0
TAAAATTTTAAATTTTAAATTTTAAA
>322 length 26 cvg_0.0_tip_0
GCGAGATAAGATGACTAATACAAAAA
>324 length 26 cvg_0.0_tip_0
TTGTTGCTGTTGCTGTTGCTGTTGCT
>326 length 26 cvg_0.0_tip_0
GCAACAGCAACAGCAACAGCAACAAC
>328 length 26 cvg_0.0_tip_0
TTAAAAAAAAAAAAAAGAAAAAAAAA
>330 length 26 cvg_0.0_tip_0
TTAAAAAAAAAAAAAAGAAAAAAAAG
>332 length 26 cvg_0.0_tip_0
TTTTTTTTCTTTTTTTTTTTTTTAAG
>334 length 26 cvg_0.0_tip_0
TTTTTTTTCTTTTTTTTTTTTTTAAA
>336 length 26 cvg_0.0_tip_0
CGTACGTACGTACGTACGTACGTACC
>338 length 26 cvg_0.0_tip_0
CGTACGTACGTACGTACGTACGTACT
>340 length 26 cvg_0.0_tip_0
CGTACGTACGTACGTACGTACGTACG
>341 length 26 cvg_0.0_tip_0
GTACGTACGTACGTACGTACGTACGT
>343 length 26 cvg_0.0_tip_0
CCCTTCCATCTACTTTGAGAAGAAAA
>345 length 26 cvg_0.0_tip_0
CCTTCTCGAACTTCTCAATGGTACGC
>347 length 26 cvg_0.0_tip_0
CGTACCATTGAGAAGTTCGAGAAGGA
>349 length 26 cvg_0.0_tip_0
CGCAGTGTACCGGGTAGATTTTTTTT
>351 length 26 cvg_0.0_tip_0
TTTTTAACAAAGCATGCCAGGCCCAA
>353 length 26 cvg_0.0_tip_0
TTTTGTCCCCAGAGCATGGGGGCATA
>355 length 26 cvg_0.0_tip_0
ACCGCCGTAATGATTAATAGGGATAG
>357 length 26 cvg_0.0_tip_0
AGCCATGCCTACCTTCTTCTTCTTCA
>359 length 26 cvg_0.0_tip_0
TGCGGCTGCGGCTGCGGCTGCGGCTG
>361 length 26 cvg_0.0_tip_0
AAATAGGCTTAGAAGCTGCCATTTTT
>363 length 26 cvg_0.0_tip_0
AAGTTATATAAAGTTATTTATTAGTA
>365 length 26 cvg_0.0_tip_0
ACTACTGCGAAAGCATTCGCCAAGGA
>367 length 26 cvg_0.0_tip_0
TAGGAGGACCTTGAGTGGTAGGAGGA
>369 length 26 cvg_0.0_tip_0
TTTGTTTGTTTGTTTGTTTGTTTGTT
>371 length 26 cvg_0.0_tip_0
CATAAAAGAAACCCCGTCCGATCCCT
>373 length 26 cvg_0.0_tip_0
AACATTGGCAAGACCTGGGAGAAGAT
>375 length 26 cvg_0.0_tip_0
AAAAAAAAGAAAAAAAAAAAAAAAAA
>377 length 26 cvg_0.0_tip_0
TTTTTTTTTTTTTTTTCTTTTTTTTT
>379 length 26 cvg_0.0_tip_0
TTTTTTTTTTTTTTTTCTTTTTTTTC
>381 length 26 cvg_0.0_tip_0
TTTCTTCACCGAGTTGTTGCTAGCCT
>383 length 26 cvg_0.0_tip_0
TGCTTCAGGCTGAAGTTGCACTCCTC
>385 length 26 cvg_0.0_tip_0
GTCGTGAAAGTGCCAAAATTAAAAAA
>387 length 26 cvg_0.0_tip_0
AAATTAAATTAAATTAAATTAAATAA
>389 length 26 cvg_0.0_tip_0
TATTTAATTTAATTTAATTTAATTTT
>391 length 26 cvg_0.0_tip_0
TATTTAATTTAATTTAATTTAATTTA
>393 length 26 cvg_0.0_tip_0
ACCGCAGCAGGTCTCCAAGGTGAAAA
>395 length 26 cvg_0.0_tip_0
TTTCACCTTGGAGACCTGCTGCGGTT
>397 length 26 cvg_0.0_tip_0
AAAAATTAAGAGTGTTCAAAGCAGGC
>399 length 26 cvg_0.0_tip_0
ATCATTGATTTAACCAATCATATTCG
>401 length 26 cvg_0.0_tip_0
CCCCACCTGCGAGAGAACATCGCCGT
>403 length 26 cvg_0.0_tip_0
AATTAAAATTAAAATTAAAATTAAAA
>405 length 26 cvg_0.0_tip_0
TTTAATTTTAATTTTAATTTTAATTT
>407 length 26 cvg_0.0_tip_0
ATTTAATTTAATTTTAATTTTAATTT
>409 length 26 cvg_0.0_tip_0
GTCCGTCGTCGTCGTCGTCGTCGTCG
>411 length 26 cvg_0.0_tip_0
TTTTACCCTTTTGTTCCTACTGGAGA
>413 length 26 cvg_0.0_tip_0
AAATTATTATTGAGTGAAATTAAGGA
>415 length 26 cvg_0.0_tip_0
AAAACCGTACCAGGAACTGCCGCCGA
>417 length 26 cvg_0.0_tip_0
TTCCTGCTGCTGCTGCTGCTGCTGCT
>419 length 26 cvg_0.0_tip_0
GAAGTCGACTCCGTTCAGGCCGTTTT
>421 length 26 cvg_0.0_tip_0
GGCCGGGGTGGATGGCATAGTGCGCT
>423 length 26 cvg_0.0_tip_0
GGTCGGAGACCCTTCTGCTCCTAAAA
>425 length 26 cvg_0.0_tip_0
AATAATAATAATAATAATATAATATA
>427 length 26 cvg_0.0_tip_0
ATATTATATTATTATTATTATTATTT
>429 length 26 cvg_0.0_tip_0
ATATTATATTATTATTATTATTATTA
>431 length 26 cvg_0.0_tip_0
GAGTCAAGCTCAACAGGGTCTTCTTT
>433 length 26 cvg_0.0_tip_0
ATTTTATCTGGATAGTCATCCTTATG
>435 length 26 cvg_0.0_tip_0
AAAAAAAGAAAAAAAGAAAAAAGAAA
>437 length 26 cvg_0.0_tip_0
TTCTTTTTTCTTTTTTTCTTTTTTTT
>439 length 26 cvg_0.0_tip_1
TTTTTATTTTTTGCAAAAAATAAAAA
>440 length 26 cvg_0.0_tip_0
ATTTAATTTAATTTTAATTTTAAATT
>442 length 26 cvg_0.0_tip_0
ACCTCAAGCAAGCAAATAAAAAAAAA
>444 length 26 cvg_0.0_tip_0
TTTTTTTTATTTGCTTGCTTGAGGTA
>446 length 26 cvg_0.0_tip_0
TGTTGATGTTGATGTTGTTGTTGTTG
>448 length 26 cvg_0.0_tip_0
CACCGCTGCTGCTGCTGCTGCTGCTG
>450 length 26 cvg_0.0_tip_0
GTTGATAAGCGATACCCTTCATGAAG
>452 length 26 cvg_0.0_tip_0
TTCCCCTTTCATACAATCCTCCTCGG
>454 length 26 cvg_0.0_tip_0
GAACTAAGCTAGTCAAAACAAAAAAT
>456 length 26 cvg_0.0_tip_0
CTTTTCGCCCGAATAGACACAGCCTT
>458 length 26 cvg_0.0_tip_0
ATAAATAAAAGTGTAAGCATTCCACC
>460 length 26 cvg_0.0_tip_0
TAAACGGCAGCAGGACGCCGGAGACG
>462 length 26 cvg_0.0_tip_0
AGGGCAGCTAAAATGGAAAAAAAAAA
>464 length 26 cvg_0.0_tip_0
AAAGGAAAAGCATGCATATCGTGACA
>466 length 26 cvg_0.0_tip_0
GTCACGATATGCATGCTTTTCCTTTG
>468 length 26 cvg_0.0_tip_0
GATCCAGGACAAGGAGGGCATCCCCC
>470 length 26 cvg_0.0_tip_0
GGGGATGCCCTCCTTGTCCTGGATCT
>472 length 26 cvg_0.0_tip_0
ACGTTGACGGAGAGGATGCCATCCTT
>474 length 26 cvg_0.0_tip_0
AAAAAAAAGAAAAAAAGAAAAAAAAA
>476 length 26 cvg_0.0_tip_0
AAAAAAAAGAAAAAAAGAAAAAAAAG
>478 length 26 cvg_0.0_tip_0
TTTTTTTTCTTTTTTTCTTTTTTTTT
>480 length 26 cvg_0.0_tip_0
TTTTTTTTCTTTTTTTCTTTTTTTTC
>482 length 26 cvg_0.0_tip_0
AACGCTCCGTTGGCGAGTTCAATCGC
>484 length 26 cvg_0.0_tip_0
CATTTATTTACATGCTCATCTAGCTA
>486 length 26 cvg_0.0_tip_0
CCATGCTACTGACGCAAAAAGAAAAG
>488 length 26 cvg_0.0_tip_0
CCCCCATTCTTGTCTACCTCACCCGG
>490 length 26 cvg_0.0_tip_0
CGGGTGAGGTAGACAAGAATGGGGGC
>492 length 26 cvg_0.0_tip_0
ACAGCCCTGAGAAGAAGCTTAGAGGT
>494 length 26 cvg_0.0_tip_0
AAAAATTAAAATTAAAATTAAAATAA
>496 length 26 cvg_0.0_tip_0
TATTTTAATTTTAATTTTAATTTTTT
>498 length 26 cvg_0.0_tip_0
TATTTTAATTTTAATTTTAATTTTTA
>500 length 26 cvg_0.0_tip_0
CAAATTTAAGGATTAGCTTATTTTCA
>502 length 26 cvg_0.0_tip_0
GAAAATAAGCTAATCCTTAAATTTGA
>504 length 26 cvg_0.0_tip_0
AAAAAACCTGATGGAAATCGCTGCGC
>506 length 26 cvg_0.0_tip_0
GTCGTCGTCGTCGTCGTCGTCGCTGG
>508 length 26 cvg_0.0_tip_0
TTTTTGGATAAATGTACCAAGACCAT
>510 length 26 cvg_0.0_tip_0
GAAAAAGTTGGCTCGCCTTCGTCTTC
>512 length 26 cvg_0.0_tip_0
TTTAGCGTTGGTCATAGCAGCCATGA
>514 length 26 cvg_0.0_tip_0
CAAAAGTGAAAGTAAAGGAAAAGCAA
>516 length 26 cvg_0.0_tip_0
TTTGGATGGTGGTGCATGGCCGTTCT
>518 length 26 cvg_0.0_tip_0
GAACGGCCATGCACCACCATCCAAAA
>520 length 26 cvg_0.0_tip_0
TTTTCCTTTCCTACAATAACCACGAC
>522 length 26 cvg_0.0_tip_0
TTTAGCTTTAGATGAAATTTACCACC
>524 length 26 cvg_0.0_tip_0
AACTATGCCGACTAGGGATCGGACGG
>526 length 26 cvg_0.0_tip_0
CGTCCGATCCCTAGTCGGCATAGTTT
>528 length 26 cvg_0.0_tip_0
CCTCCAATTGTTCCTCGTTAGGGGTT
>530 length 26 cvg_0.0_tip_0
AAACCAACAGGGATTGCCCCAGTAAC
>532 length 26 cvg_0.0_tip_0
AAAGGTTCCATGTGAACAGCAGTTGG
>534 length 26 cvg_0.0_tip_0
CAACTGCTGTTCACATGGAACCTTTC
>536 length 26 cvg_0.0_tip_0
CTCCATCTCTGTTTCTTTCTGCATCC
>538 length 26 cvg_0.0_tip_0
GCTGTTGTTGCTGCTGTTGCTGTTGC
>540 length 26 cvg_0.0_tip_0
ATATATTATATATATATATATATATA
>542 length 26 cvg_0.0_tip_0
TATCTATATATATATATATATATATA
>544 length 26 cvg_0.0_tip_0
TACAAACATCACCTCAACGAAACAAT
>546 length 26 cvg_0.0_tip_0
GAAAAAAAAAAAGAAAAAAAAGAAAA
>548 length 26 cvg_0.0_tip_0
ATTTTAATTTTAATTTTAATTTTTAA
>550 length 26 cvg_0.0_tip_0
TAAAAATTAAAATTAAAATTAAAATT
>552 length 26 cvg_0.0_tip_0
AAAAGGATGGGAAATAAATAATCAAG
>554 length 26 cvg_0.0_tip_0
ATTTGTCTGCTTAATTGCGATAACGA
>556 length 26 cvg_0.0_tip_0
CGTTATCGCAATTAAGCAGACAAATC
>558 length 26 cvg_0.0_tip_0
AAAAAAAAAAAAAAGAAAAAAGAAAA
>560 length 26 cvg_0.0_tip_0
TTTCTTTTTTCTTTTTTTTTTTTTTT
>562 length 26 cvg_0.0_tip_0
TGAGTGAACGTGGGCACTAGAATGGA
>564 length 26 cvg_0.0_tip_0
AAAAAATTAAAAATTAAAATTAAAAT
>566 length 26 cvg_0.0_tip_0
TTTTAATTTTAATTTTTAATTTTTTA
>568 length 26 cvg_0.0_tip_0
ACAAAAAAAAAAAAGAAAAAAAAAAA
>570 length 26 cvg_0.0_tip_0
TTTTTTTTTTCTTTTTTTTTTTTGTT
>572 length 26 cvg_0.0_tip_0
TTTTTTTTTTCTTTTTTTTTTTTGTA
>574 length 26 cvg_0.0_tip_0
TTTTTTTTTTCTTTTTTTTTTTTGTC
>576 length 26 cvg_0.0_tip_0
AAAATCAAGGGGTACTTTTACCCTTT
>578 length 26 cvg_0.0_tip_0
CGATAGGGACCGACGTTCCATCAGGG
>580 length 26 cvg_0.0_tip_0
TCCAATTGTTCCTCGTTAAGGGGTTT
>582 length 26 cvg_0.0_tip_0
TATATATATACTATAGTATATATATA
>583 length 26 cvg_0.0_tip_0
ACACCTTTGTGGTGTCTGATGAGCGT
>585 length 26 cvg_0.0_tip_0
ATCTAATAAATACACCCCTTCCGAAG
>587 length 26 cvg_0.0_tip_0
TTCGGAAGGGGTGTATTTATTAGATA
>589 length 26 cvg_0.0_tip_0
CAAAGGTGCGGGGCTCTGCCGGCCGT
>591 length 26 cvg_6.0_tip_0
AAACAAACCATCTCGTCTTCTTCAAA
>593 length 26 cvg_0.0_tip_0
ATTTTTAACACATTTTTTGGTATTGG
>595 length 26 cvg_0.0_tip_0
CAAAGTTTGGGCAGTAGGGGCGAAAG
>597 length 26 cvg_0.0_tip_0
TCTTCTTCTTCCTCTTCTTCTTCTTC
>599 length 26 cvg_0.0_tip_0
TACACACTCCTTAGCGGGTTCCGACT
>601 length 26 cvg_0.0_tip_0
GTCGGAACCCGCTAAGGAGTGTGTAA
>603 length 26 cvg_0.0_tip_0
GAGAAGCCCAAGCAGCCCGAGGGTGA
>605 length 26 cvg_0.0_tip_0
GAAATTCCACCACTGGCCTCGAAAAG
>607 length 26 cvg_0.0_tip_0
TTTATTTATTTATTTTATTTTATTTT
>609 length 26 cvg_0.0_tip_0
TTTATTTATTTATTTTATTTTATTTA
>611 length 26 cvg_0.0_tip_0
GGGTAACGGGGAAGTTAGGTTCGATT
>613 length 26 cvg_0.0_tip_0
AAATAAAATAAATAAATAAATAATAA
>615 length 26 cvg_0.0_tip_0
TATTATTTATTTATTTATTTTATTTT
>617 length 26 cvg_0.0_tip_0
TGGGATGGAGCAGAGCCGCGGTTTTT
>619 length 26 cvg_0.0_tip_0
TAATAATAATAATAATAATAATATAA
>621 length 26 cvg_0.0_tip_0
TAATAATAATAATAATAATAATATAT
>623 length 26 cvg_0.0_tip_0
TATATTATTATTATTATTATTATTAT
>625 length 26 cvg_0.0_tip_0
TAATAATAATAATAATAATATATAAT
>627 length 26 cvg_0.0_tip_0
TTATATATTATTATTATTATTATTAT
>629 length 26 cvg_0.0_tip_0
TTATATATTATTATTATTATTATTAA
>631 length 26 cvg_0.0_tip_0
TTTTTTCTTTTTTTCTTTTTTTTTCT
>633 length 26 cvg_0.0_tip_0
GAAAAAAAAAGAAAAAAAGAAAAAAG
>635 length 26 cvg_0.0_tip_0
GAAAAAAAAAGAAAAAAAGAAAAAAA
>637 length 26 cvg_0.0_tip_0
TAATAATTATTTTTTGTAAACAAAAT
>639 length 26 cvg_0.0_tip_0
GGGCCAGGTGAATATCAAATCCTCCT
>641 length 26 cvg_0.0_tip_0
GGACGGTGGCCATGGAAGTCGGAATC
>643 length 26 cvg_0.0_tip_0
AAAAACCACGCGAGCGGGACACTTAT
>645 length 26 cvg_0.0_tip_0
TAAGTGTCCCGCTCGCGTGGTTTTTG
>647 length 26 cvg_0.0_tip_0
GCCCCCCCCCAGGGCGCACCATCGAC
>649 length 26 cvg_0.0_tip_0
GGCTTCGGCGACTACGTCAACAACCG
>651 length 26 cvg_0.0_tip_0
AAAGACTACACTTTACAAAGTCAACA
>653 length 26 cvg_0.0_tip_0
TAATATATATATATATATATATATAT
>655 length 26 cvg_0.0_tip_0
TAATATATATATATATATATATATAG
>657 length 26 cvg_0.0_tip_0
TATATATATATATATATATATATTAT
>659 length 26 cvg_0.0_tip_0
TATATATATATATATATATATATTAA
>661 length 26 cvg_0.0_tip_0
GGGTGAGCGCGGAGGCGTACATGCCG
>663 length 26 cvg_0.0_tip_0
CAGAATAATTGGTCTGACCGAAACTG
>665 length 26 cvg_0.0_tip_0
AAAAAACTTTATAAATAAAAGTGTAA
>667 length 26 cvg_0.0_tip_0
CATATCTTCACACATCTATGTTTTTC
>669 length 26 cvg_0.0_tip_0
GCCATTAAACTTTTAAAGTAAAAAAA
>671 length 26 cvg_0.0_tip_0
TAAAAAAAAAAAAAAGAAAAAAAAAA
>673 length 26 cvg_0.0_tip_0
TAAAAAAAAAAAAAAGAAAAAAAAAC
>675 length 26 cvg_0.0_tip_0
TAAAAAAAAAAAAAAGAAAAAAAAAG
>677 length 26 cvg_0.0_tip_0
TTTTTTTTTCTTTTTTTTTTTTTTAT
>679 length 26 cvg_0.0_tip_0
ATTAATTTAATTTAATTTAATTTTAA
>681 length 26 cvg_0.0_tip_0
AAGGTCGACCTGTGGAGTTTGGGTGT
>683 length 26 cvg_0.0_tip_0
GGGTAACGGGAATTAGGGTTCGATTC
>685 length 26 cvg_0.0_tip_0
CCCAACGGCCACGCTCCTACTCAAAT
>687 length 26 cvg_0.0_tip_0
TTTGAGTAGGAGCGTGGCCGTTGGGA
>689 length 26 cvg_0.0_tip_0
ACAGGCATCAACTGTATGTCTTGTGA
>691 length 26 cvg_0.0_tip_0
GCGTTCAGCCATAATCCGGCAGATGG
>693 length 26 cvg_0.0_tip_0
ATTAAAAAATAAAAAATAAAATAAAA
>695 length 26 cvg_0.0_tip_0
CAGGTCATCGTCCTCAACCACCCCGG
>697 length 26 cvg_0.0_tip_0
AAAAAACGAGAAAACATGATATTTCT
>699 length 26 cvg_0.0_tip_0
AAAAATAAAATAAAATAAATAAATAA
>701 length 26 cvg_0.0_tip_0
AAAGGTGCTGGATTTAGTCAATGGTG
>703 length 26 cvg_0.0_tip_0
TAAATTAAATTAAATTTAAATTTAAA
>705 length 26 cvg_0.0_tip_0
CAAATCCATCCGAAGACTTCAGGATC
>707 length 26 cvg_0.0_tip_0
AGCCATGCATGTCTAAGTATAAGCAA
>709 length 26 cvg_0.0_tip_0
TGCTTATACTTAGACATGCATGGCTT
>711 length 26 cvg_0.0_tip_0
GACATGCATGGCTTAATCTTTGAGAC
>713 length 26 cvg_0.0_tip_0
AATGCCCTCCGGGCTCTCTGGTGATT
>715 length 26 cvg_0.0_tip_0
AAAACAACTATCATGCATGATTTCCC
>717 length 26 cvg_0.0_tip_0
AAAACAACTATCATGCATGATTTCCG
>719 length 26 cvg_0.0_tip_0
CGATCGATTTGCACGTCAGAACCGCT
>721 length 26 cvg_0.0_tip_0
GCGGTTCTGACGTGCAAATCGATCGT
>723 length 26 cvg_0.0_tip_0
AGGCCATTTTGTTGTCGTAATAGTTT
>725 length 26 cvg_0.0_tip_0
GAAGAGGCGGTGGTGTAGATAAAAAG
>727 length 26 cvg_0.0_tip_0
TTTCGTTTTTTAGTGACCAGCTCTCC
>729 length 26 cvg_0.0_tip_0
GAGAGCTGGTCACTAAAAAACGAAAT
>731 length 26 cvg_0.0_tip_0
AGGAGCACTGCGAGGATGTTGATTTC
>733 length 26 cvg_0.0_tip_0
TTTTTTTTTTTTCTTTTTTTTTTTCT
>735 length 26 cvg_0.0_tip_0
GAAAAAAAAAAAGAAAAAAAAAAAAG
>737 length 26 cvg_0.0_tip_0
GAAAAAAAAAAAGAAAAAAAAAAAAA
>739 length 26 cvg_0.0_tip_0
GAAAAAAAAAAAGAAAAAAAAAAAAC
>741 length 26 cvg_0.0_tip_0
AAAAAAACTAAAAAAAAGAAAAAAAA
>743 length 26 cvg_0.0_tip_0
ATCAAGTCACCATACGCAGGCCTAGA
>745 length 26 cvg_0.0_tip_0
GCAAGCGCCTCGTGTTGTGCATCCAT
>747 length 26 cvg_0.0_tip_0
AACAAAAAAAAAAAAAAAAAAAAAGA
>749 length 26 cvg_0.0_tip_0
CTTTTTTTTTTTTTTTTTTTTTGTTT
>751 length 26 cvg_0.0_tip_0
AACAAAAAAAAAAAAAAAAAAAGAAA
>753 length 26 cvg_0.0_tip_0
TTCTTTTTTTTTTTTTTTTTTTGTTT
>755 length 26 cvg_0.0_tip_0
TTAGAAAAAAAAAAAAAAGAAAAAAA
>757 length 26 cvg_0.0_tip_0
TAACCACCGAAACCATAAAGGGTGCG
>759 length 26 cvg_0.0_tip_0
AGCATTCTATCTATTTTACACTTTTT
>761 length 26 cvg_0.0_tip_0
ATTTCTGGATTGATGCTTCGATTTTT
>763 length 26 cvg_2.0_tip_0
CATCGACTTGAGTCGATAGTCCCTCT
>765 length 26 cvg_0.0_tip_0
TCCCCACCTGACAATGTCTTCAACCC
>767 length 26 cvg_0.0_tip_0
GGTTGAAGACATTGTCAGGTGGGGAG
>769 length 26 cvg_0.0_tip_0
CAAAAACAAGTCCCATTCCGCTCGCA
>771 length 26 cvg_0.0_tip_0
ACCAAAAAAAAAAAAAAGAAAAAAAA
>773 length 26 cvg_0.0_tip_0
AGCCATACTCGACTGTAAAACCGAAA
>775 length 26 cvg_0.0_tip_0
CAGCCATGATTCGTATTTATTTTTTG
>777 length 26 cvg_0.0_tip_0
TTGTAGGTACGTATTGTACCTTGGGT
>779 length 26 cvg_0.0_tip_0
TTTATTTTCTTTCCTGTTTCTTTAGC
>781 length 26 cvg_0.0_tip_0
ATTTTTTTTGTTGGTTGTTTTAACTT
>783 length 26 cvg_0.0_tip_0
TATCACTCTGGAAGTAGAATCCAGCG
>785 length 26 cvg_0.0_tip_0
ACGTACGTACGTACGTACGTACTACG
>787 length 26 cvg_0.0_tip_0
TTTTATGAGGTAAAGCGAATGATTAG
>789 length 26 cvg_0.0_tip_0
TTCCTTCTGGTGAGGTCGGTGAAAAG
>791 length 26 cvg_0.0_tip_0
TCAAGGGCATGGCCGACCGCATCATC
>793 length 26 cvg_0.0_tip_0
GGTATGACACAAGAGAAGTTGATTTT
>795 length 26 cvg_0.0_tip_0
GTGGCATGGGCGGTATGTACTAAAAA
>797 length 26 cvg_0.0_tip_0
TAAAAAAAAAATAAAAAAAAAATAAA
>799 length 26 cvg_0.0_tip_0
CTTCTTCTTCTTCTTCCTCTTCCTCT
>801 length 26 cvg_0.0_tip_0
TAAAATAAAATAAAATAAAATAAAAA
>803 length 26 cvg_0.0_tip_0
TAAAATAAAATAAAATAAAATAAAAT
>805 length 26 cvg_0.0_tip_0
TTTTATTTTATTTTATTTTATTTTAT
>807 length 26 cvg_0.0_tip_0
TTGTGATCCTTTTGTATTCATATCCC
>809 length 26 cvg_0.0_tip_0
GGATATGAATACAAAAGGATCACAAT
>811 length 26 cvg_0.0_tip_0
TTTTTTTTTTTTTTTTTTTTATTTTT
>813 length 26 cvg_0.0_tip_0
GTACGGTCACGATGCTTCGAGCCGAA
>815 length 26 cvg_0.0_tip_0
AGGCCAGTGGGCCCCTGCCTTGGATG
>817 length 26 cvg_0.0_tip_0
TAATGCGTACCTGCTTCCATGTTTTT
>819 length 26 cvg_0.0_tip_0
AAAGCGGCGACACCTGCCCCGCACGT
>821 length 26 cvg_0.0_tip_0
CGTGCGGGGCAGGTGTCGCCGCTTTC
>823 length 26 cvg_0.0_tip_0
GACAGCCGAATACTGACGCCCCCGAC
>825 length 26 cvg_0.0_tip_0
CTTCTTCTTCTTCTTCTTCTTCCTCC
>827 length 26 cvg_0.0_tip_0
GAGGAAGAAGAAGAAGAAGAAGAAGA
>829 length 26 cvg_0.0_tip_0
AAATCGTCAACGTCCCATCCTTCGTT
>831 length 26 cvg_0.0_tip_0
CTGGCCATTTCATGGCAGAGCTTTTT
>833 length 26 cvg_0.0_tip_0
TGCTGCTGCTGCTGCTGCTTCTGCTG
>835 length 26 cvg_0.0_tip_0
CAGGCATAGTTCACCATCTTTCGGGT
>837 length 26 cvg_0.0_tip_0
CCCGAAAGATGGTGAACTATGCCTGG
>839 length 26 cvg_0.0_tip_0
CCCGAAAGATGGTGAACTATGCCTGA
>841 length 26 cvg_0.0_tip_0
TAAAATCATTCGAGGACAAGTTGTTT
>843 length 26 cvg_0.0_tip_0
CTAACCCATGTCCAACTGCTGTTCAC
>845 length 26 cvg_0.0_tip_0
ATAATGTCGAGCGCACAAGCCGGAAA
>847 length 26 cvg_0.0_tip_0
TCTGTGATGCCCTTAGATGTTCTGGG
>849 length 26 cvg_0.0_tip_0
AAAATCGACCATTTGACGTCTAAACC
>851 length 26 cvg_0.0_tip_0
AAGACGAAGACGAAGAAGAAGACAAA
>853 length 26 cvg_0.0_tip_0
CGGAGCGGCTCCTCCAGCGAGCGACG
>855 length 26 cvg_0.0_tip_0
GTCGCTCGCTGGAGGAGCCGCTCCGA
>857 length 26 cvg_0.0_tip_0
TTTTAAAATTTTAAAATTTTAAAAAT
>859 length 26 cvg_0.0_tip_0
TTTTTAAAATTTTAAAATTTTAAAAT
>861 length 26 cvg_0.0_tip_0
TTTTTAAAATTTTAAAATTTTAAAAA
>862 length 26 cvg_0.0_tip_0
TACCATCTGCCGGATTATGGCTGAAC
>864 length 26 cvg_0.0_tip_0
TTCAGCCATAATCCGGCAGATGGTAG
>866 length 26 cvg_0.0_tip_0
CACCATCCGTGGTGACTACGCCATTG
>868 length 26 cvg_0.0_tip_0
CATCTACCCTCTCCAGAACGTTCACA
>870 length 26 cvg_0.0_tip_0
GATTGAGTAGGAGCGTGGCCGTTGGG
>872 length 26 cvg_0.0_tip_0
AAACCCTAGCTCCGGACAAACCGATT
>874 length 26 cvg_0.0_tip_0
ATCGGTTTGTCCGGAGCTAGGGTTTA
>876 length 26 cvg_0.0_tip_0
AAAATAAAAATAAAATAAAAATAAAA
>878 length 26 cvg_0.0_tip_0
TTTATTTTTATTTTATTTTTATTTTT
>880 length 26 cvg_0.0_tip_0
ACAAAAAACCGCTACCACCTTGCGTT
>882 length 26 cvg_0.0_tip_0
ACGCCCAACCAGCGCCCACCGGGCTT
>884 length 26 cvg_0.0_tip_0
AGCCCGGTGGGCGCTGGTTGGGCGTG
>886 length 26 cvg_0.0_tip_0
ACAACGACAACAACAACAACAACAAC
>888 length 26 cvg_0.0_tip_0
CGGCCCGTGAGTTGTTACACACTCCT
>890 length 26 cvg_0.0_tip_0
ATGTCCTTGGAGAACCACTCGCTGAA
>892 length 26 cvg_0.0_tip_0
ACCACTGTCAAAAGAAAAAAAAAAAA
>894 length 26 cvg_0.0_tip_0
TTTTTTTTTTTCTTTTGACAGTGGTA
>896 length 26 cvg_0.0_tip_0
GGGAGGGCAACTCTATACCTTTTTTT
>898 length 26 cvg_0.0_tip_0
TTTTTTTCTTTTTTTTTTTTTGGTTT
>900 length 26 cvg_0.0_tip_0
AACGTAACTGAACGCGGAGACGTCGG
>902 length 26 cvg_0.0_tip_0
GACAGGGTTTAACAAGATTACCCGGG
>904 length 26 cvg_0.0_tip_0
ACGCTTGAGCGCCATCCATTTTCAGG
>906 length 26 cvg_0.0_tip_0
CTGAAAATGGATGGCGCTCAAGCGTG
>908 length 26 cvg_0.0_tip_0
CTTTTCTTCTTGACGGTCTGTCACCC
>910 length 26 cvg_0.0_tip_0
CGCCCCCGACTATCCCTATTAATCAT
>912 length 26 cvg_0.0_tip_0
TCAGCAAAAGGCTAAGGCTGTGTCTA
>914 length 26 cvg_0.0_tip_0
GTTAAAAGCTCGTAGTTGAACCTTGG
>916 length 26 cvg_0.0_tip_0
AGTTATTATGAATCACCAGAGAGCCC
>918 length 26 cvg_0.0_tip_0
GGCTCTCTGGTGATTCATAATAACTT
>920 length 26 cvg_0.0_tip_0
AAATACGAATCATGGCTGCGTATTGA
>922 length 26 cvg_0.0_tip_0
TGATTTTGATTTTCAGTGTGAATACA
>924 length 26 cvg_0.0_tip_0
GTATTCACACTGAAAATCAAAATCAA
>926 length 26 cvg_0.0_tip_0
ATACCGAGAAAAACGATAAATTAGTA
>928 length 26 cvg_0.0_tip_0
TTTCTTTTAGTACAGATACAGATATG
>930 length 26 cvg_0.0_tip_0
AGCACCCCTCTCGCGGCGATCGAGCA
>932 length 26 cvg_0.0_tip_0
GAGTCCCTCAACAAGATCTGCGAGCA
>934 length 26 cvg_0.0_tip_0
TTTTAAAAATTTTAAAATTTTAAAAT
>936 length 26 cvg_0.0_tip_0
TTTTAAAATTTTAAAATTTTTAAAAT
>938 length 26 cvg_0.0_tip_0
TTTTAAAATTTTAAAATTTTTAAAAA
>940 length 26 cvg_0.0_tip_0
GAGCTAATACATGCTAAAAACCCCGA
>942 length 26 cvg_0.0_tip_0
CAGCAGCAGCAATAATAATAATAATA
>944 length 26 cvg_0.0_tip_0
AACGTCAAGGTCATCATGGCCACCAA
>946 length 26 cvg_0.0_tip_0
AACAAAAACAAAAACAAAAACAAAAA
>948 length 26 cvg_0.0_tip_0
ACAAAAAAACAAAAAAACAAAAAAAA
>950 length 26 cvg_0.0_tip_0
TTTTTTTGTTTTTTTGTTTTTTTGTT
>952 length 26 cvg_0.0_tip_0
TCTCGTCACTGCTATCCTGAGGGAAA
>954 length 26 cvg_0.0_tip_0
TTCCCTCAGGATAGCAGTGACGAGAT
>956 length 26 cvg_0.0_tip_0
GCCTCGTTGAAGTAGACATTCATGCG
>958 length 26 cvg_0.0_tip_0
TGGGGGATGCCCTCCTTGTCCTGGAT
>960 length 26 cvg_0.0_tip_0
CCCTTTCCCCATTTCGTTCCACCCAA
>962 length 26 cvg_0.0_tip_0
GTTTTTTTTTCTTTTTTTTTCTTTTT
>964 length 26 cvg_4.0_tip_0
TCGGTGATCGAATGACGAGAAAGAAA
>966 length 26 cvg_0.0_tip_0
TCGGTGATCGAATGACGAGAAAGAAG
>968 length 26 cvg_0.0_tip_0
AGACACTCTTTAGCTTCAATTTTTTC
>970 length 26 cvg_0.0_tip_0
AGAGCGAGCTGGTCCAAGGTCAAAAT
>972 length 26 cvg_0.0_tip_0
TAAAAACTAAAAACTAAAAACTAAAA
>974 length 26 cvg_0.0_tip_0
TTTAATTTAATTAATTAATTAATTAA
>976 length 26 cvg_0.0_tip_0
TCCCAGTTTGAAAACAGAACAAAAAA
>978 length 26 cvg_0.0_tip_0
TTTTTGTTCTGTTTTCAAACTGGGAA
>980 length 26 cvg_0.0_tip_0
TTTTTGGAGGATGCGACGATACAAAC
>982 length 26 cvg_0.0_tip_0
GTCTAACATCCACGCGAGTGTTCGGG
>984 length 26 cvg_0.0_tip_0
CAGCAGCAGCAGCAACAACAACAGCA
>986 length 26 cvg_0.0_tip_0
GCTGTTGTTGTTGCTGCTGCTGCTGT
>988 length 26 cvg_0.0_tip_0
GCTGTTGTTGTTGCTGCTGCTGCTGC
>990 length 26 cvg_0.0_tip_0
TTTTTTGCGTTTTGTTTTATCAATTA
>992 length 26 cvg_0.0_tip_0
AAAAAGCGGCGCATTTTCCTCTCCGT
>994 length 26 cvg_0.0_tip_0
AAAATGACTCGCTTCCGCAAGAAGAA
>996 length 26 cvg_0.0_tip_0
TGGCGTTGATGCACTTGTGGTAGTCA
>998 length 26 cvg_0.0_tip_0
CAAAAAAAAAAGAAAAAAAAAAGAAA
>1000 length 26 cvg_0.0_tip_0
TTCTTTTTTTTTTCTTTTTTTTTTGT
>1002 length 26 cvg_0.0_tip_0
TTAAGCCATGCATGTCTAAGTATAAG
>1004 length 26 cvg_0.0_tip_0
TTATACTTAGACATGCATGGCTTAAT
>1006 length 26 cvg_4.0_tip_0
TTCCTTCCTTGTTCCATTTCCTTTTT
>1008 length 26 cvg_0.0_tip_0
TTCCAATCTCATAACATCTTTTCAAA
>1010 length 26 cvg_0.0_tip_0
CTCCGTCTCCGTGGTGGTGGTAAGAA
>1012 length 26 cvg_0.0_tip_0
TTTTCCAGCAAAGATGAGACGCTGCT
>1014 length 26 cvg_0.0_tip_0
GCAGCGTCTCATCTTTGCTGGAAAAC
>1016 length 26 cvg_0.0_tip_0
TTATATTGTACCTAGAGAAATCCAGA
>1018 length 26 cvg_0.0_tip_0
TGAATAGGGTGAAAGCCAGAGGAAAC
>1020 length 26 cvg_0.0_tip_0
AAAAAAAAAAATACCAATAATTCCTG
>1022 length 26 cvg_0.0_tip_0
AAAAAATAAAAAAATAAAAAAATAAA
>1024 length 26 cvg_0.0_tip_0
TTATTTTTTTATTTTTTTATTTTTTT
>1026 length 26 cvg_0.0_tip_0
ATTCGCAGTTTCACCGTACAATTTGC
>1028 length 26 cvg_0.0_tip_0
CAAATTGTACGGTGAAACTGCGAATG
>1030 length 26 cvg_0.0_tip_0
GCCATGGTGGTGGTGGTGGTGGTGGT
>1032 length 26 cvg_0.0_tip_0
ACAGCCTCATCGGGGTTGATACCCTT
>1034 length 26 cvg_0.0_tip_0
CCCGAACCACAGCGGGCCGGCACCGG
>1036 length 26 cvg_0.0_tip_0
TAAAGACGAAGTAGCTTCCGGCACCA
>1038 length 26 cvg_0.0_tip_0
CTTAACGCCAGAAGTTGGCCGGCAAA
>1040 length 26 cvg_0.0_tip_0
TTGCCGGCCAACTTCTGGCGTTAAGG
>1042 length 26 cvg_0.0_tip_0
TAACGACAAATATGATGGTGATGAAC
>1044 length 26 cvg_0.0_tip_0
TTCATCACCATCATATTTGTCGTTAC
>1046 length 26 cvg_0.0_tip_0
GGGAAATAATGAAACGTTTATGCCTT
>1048 length 26 cvg_0.0_tip_0
CTAGAGCCAGATCGGAGACACTTTTT
>1050 length 26 cvg_0.0_tip_0
GGGTAGTTCCGATTGCATGTGCGCCC
>1052 length 26 cvg_0.0_tip_0
GAAGGGGTATGCAAAAAATGAACATA
>1054 length 26 cvg_0.0_tip_0
TGCTGGCTGGCTGGCTGGCTGGCTGG
>1056 length 26 cvg_0.0_tip_0
CTAGACCCCCTACCGCCATTCTGCTC
>1058 length 26 cvg_0.0_tip_0
AGAAGCAGCAGCAGCAGCAGCAGAAG
>1060 length 26 cvg_0.0_tip_0
CTATTAATATTAATAGAACTAGTATC
>1062 length 26 cvg_0.0_tip_0
ATTTATTTATTTATTATTATTATTAT
>1064 length 26 cvg_0.0_tip_0
TAATAATAATAATAAATAAATAAATA
>1066 length 26 cvg_0.0_tip_0
ACACACACACACACATATATATATAT
>1068 length 26 cvg_0.0_tip_0
CCAAGGTGATGGACTCGCTGGCCCTG
>1070 length 26 cvg_0.0_tip_0
GTTTACCAGACAAGTATGATTCAAGG
>1072 length 26 cvg_0.0_tip_0
TTCCCAGGGGTGAAACCGGCATTGGC
>1074 length 26 cvg_0.0_tip_0
CCCTCCCCAATCCATTGACTGGTACT
>1076 length 26 cvg_0.0_tip_0
AAGAAAGGAGTGGCTTGTTGTTTAGG
>1078 length 26 cvg_0.0_tip_0
CTAAACAACAAGCCACTCCTTTCTTC
>1080 length 26 cvg_0.0_tip_0
TTTCACGTGCTGTTTAACTCCCTTTT
>1082 length 26 cvg_0.0_tip_0
TTTTCCTCCCCCTCTCTTTCCTTCCG
>1084 length 26 cvg_0.0_tip_0
TAAATAAATAAAATAAATAAATAAAT
>1086 length 26 cvg_0.0_tip_0
TTTATTTATTTATTTTATTTATTTAT
>1088 length 26 cvg_0.0_tip_0
TTTAGACAAGCCTTTACACAGTTACT
>1090 length 26 cvg_0.0_tip_0
GTAACTGTGTAAAGGCTTGTCTAAAC
>1092 length 26 cvg_0.0_tip_0
CTCAGACTCAGACTCAGACTCAGACT
>1094 length 26 cvg_0.0_tip_0
TAAATAAATAAATAAATAATAAATAA
>1096 length 26 cvg_0.0_tip_0
CGTAATTCTTTTTATTTTTTCTTTTT
>1098 length 26 cvg_0.0_tip_0
GTTTTTTTTTTGTTTTTTTTTTTTTT
>1100 length 26 cvg_0.0_tip_0
AAATTAGTAACTACAATTACCAATTA
>1102 length 26 cvg_0.0_tip_0
GGATGGTTCCGAGTCGTGAAGCATCG
>1104 length 26 cvg_0.0_tip_0
CCGAAGCATTGCACGCTGGGAGTACT
>1106 length 26 cvg_0.0_tip_0
GGGGGGAGTATGGTCGCAAGGCTGAA
>1108 length 26 cvg_0.0_tip_0
TTCACGCACACACCCCCTTACCCCCA
>1110 length 26 cvg_0.0_tip_0
TTCACGCACACACCCCCTTACCCCCC
>1112 length 26 cvg_0.0_tip_0
GGGGGTAAGGGGGTGTGTGCGTGAAA
>1114 length 26 cvg_0.0_tip_0
GTAGGGTAAAACTAACCTGTCTCACG
>1116 length 26 cvg_0.0_tip_0
TTATTGTTTTTTTACTTATTCAATGA
>1118 length 26 cvg_0.0_tip_0
CTGAGACAAACATCGCTCGCTCCTTT
>1120 length 26 cvg_0.0_tip_0
TATTTTTTTTTTTTATTTTTTTTTTT
>1122 length 26 cvg_0.0_tip_0
GATGATGATATTAGAAACCAAAAAAA
>1124 length 26 cvg_0.0_tip_0
AACAAAAAGCCAGTTCAAAATCTTTT
>1126 length 26 cvg_0.0_tip_0
ACGCGCAGGCCGGAGGCTGGCCCCCC
>1128 length 26 cvg_0.0_tip_0
ATGCCCTCCTTGTCCTGGATCTTGGT
>1130 length 26 cvg_0.0_tip_0
AATAAAAAAATAAAAAAATAAAAAAA
>1132 length 26 cvg_0.0_tip_0
TTTTTTATTTTTTTATTTTTTTATTT
>1134 length 26 cvg_2.0_tip_0
AGGGAGGAAACATGCTGGAAATATTC
>1136 length 26 cvg_0.0_tip_0
GGCAACCCAGTCCGACCAGTTTTTTG
>1138 length 26 cvg_0.0_tip_0
TTTTAATTTTTTTTTAATTTTTTTTA
>1140 length 26 cvg_0.0_tip_0
CGGTTGCTGCGCGAGGAGGACTTTGA
>1142 length 26 cvg_0.0_tip_0
GCGCGAGGAGGACTTTGAGCCCGACG
>1144 length 26 cvg_0.0_tip_0
TTCCAAGGGCGAGCTATAAAAAAAAT
>1146 length 26 cvg_0.0_tip_0
TTTTTTTTATAGCTCGCCCTTGGAAA
>1148 length 26 cvg_0.0_tip_0
AAATGACTTGGTTTAGACAAGCCTTT
>1150 length 26 cvg_0.0_tip_0
AAGGCTTGTCTAAACCAAGTCATTTG
>1152 length 26 cvg_0.0_tip_0
ATGGTAGGATAGTGGCCTACCATGGT
>1154 length 26 cvg_0.0_tip_0
CCATGGTAGGCCACTATCCTACCATC
>1156 length 26 cvg_0.0_tip_0
AAGAAAAAAAAAAAGAAAAAAAAAAA
>1158 length 26 cvg_0.0_tip_0
TTTTTTTTTTCTTTTTTTTTTTCTTT
>1160 length 26 cvg_0.0_tip_0
TCAGAAAGTCGTTTGGTCCGTTCCCC
>1162 length 26 cvg_0.0_tip_0
GCCCTGCCACCTACACTCCACCATGT
>1164 length 26 cvg_0.0_tip_0
AATTTTTTCTTGGTGTCTGTCCTCCG
>1166 length 26 cvg_0.0_tip_0
AAAAGGCCCTTGTATGCCTTTCGCTC
>1168 length 26 cvg_0.0_tip_0
AAAAAAGGCGAAGACAAAAGAATTTG
>1170 length 26 cvg_0.0_tip_0
AAAGCATGTTCCACACAAACACTTAT
>1172 length 26 cvg_0.0_tip_0
AAAAATAAAAATAAAATAAATAAAAT
>1174 length 26 cvg_0.0_tip_0
TTTTATTTATTTTATTTTTATTTTTT
>1176 length 26 cvg_0.0_tip_0
TTTTATTTATTTTATTTTTATTTTTA
>1178 length 26 cvg_0.0_tip_0
AAGAAGAAGAAGAAGAAGAAGAAGCA
>1180 length 26 cvg_0.0_tip_0
AAGAAGAAGAAGAAGAAGAAGAAGCT
>1182 length 26 cvg_0.0_tip_0
GCTTCTTCTTCTTCTTCTTCTTCTTC
>1184 length 26 cvg_0.0_tip_0
GTGGACGACATACTTAAGGCGATAAA
>1186 length 26 cvg_0.0_tip_0
AAAAAAAAAACAAAAAAAAAAAAAAA
>1188 length 26 cvg_0.0_tip_0
AAAAAAAAAACAAAAAAAAAAAAAAC
>1190 length 26 cvg_0.0_tip_0
AAAAAAAAAACAAAAAAAAAAAAAAG
>1192 length 26 cvg_0.0_tip_0
TTTTTTTTTTTTTTGTTTTTTTTTTT
>1194 length 26 cvg_0.0_tip_0
TTTTTTTTTTTTTTGTTTTTTTTTTG
>1196 length 26 cvg_0.0_tip_0
AAAAAAAAAAAAGAAAAAAAGAAAAA
>1198 length 26 cvg_0.0_tip_0
TTTTCTTTTTTTCTTTTTTTTTTTTT
>1200 length 26 cvg_0.0_tip_0
TTTTCTTTTTTTCTTTTTTTTTTTTA
>1202 length 26 cvg_0.0_tip_0
TTTTCTTTTTTTCTTTTTTTTTTTTC
>1204 length 26 cvg_0.0_tip_0
CTACCGACTTCGCCATCCACTACGCC
>1206 length 26 cvg_0.0_tip_0
CTACCATACCTCGCCGCCGGGTTGAA
>1208 length 26 cvg_0.0_tip_0
CCTCCCCGTACTCGGGATTGGGTAAT
>1210 length 26 cvg_0.0_tip_0
AACGACGATGATCATGACTACAAAAA
>1212 length 26 cvg_0.0_tip_0
TCGAGGTCGGTGAGAAGAAGGACCGT
>1214 length 26 cvg_0.0_tip_0
TATCGGTCCGACACCTCTAGGGGGGG
>1216 length 26 cvg_0.0_tip_0
TTCTTTTCGTCGATAACGGTGCGGGT
>1218 length 26 cvg_0.0_tip_0
TTCTTTTCGTCGATAACGGTGCGGGG
>1220 length 26 cvg_0.0_tip_0
TACAAAAAAAAAAAAGAAAAAAAAAG
>1222 length 26 cvg_0.0_tip_0
GAAGAGGAGGAGGAAGAAGAGGAAGA
>1224 length 26 cvg_0.0_tip_0
ATTTTTTTTAATTTTTTTTTAATTTT
>1226 length 26 cvg_0.0_tip_0
ATTCAGAAGGTATTTGCGCCACCCAA
>1228 length 26 cvg_0.0_tip_0
AGCTAGGGTTCAACGGCCGGCAGAGC
>1230 length 26 cvg_0.0_tip_0
AAAAAAAAAAAACTAAAAAAAAAAAA
>1232 length 26 cvg_0.0_tip_0
CCCCCTGGATTTGACATGGTATCGTG
>1234 length 26 cvg_0.0_tip_0
TCAATGCCTTTGCGTCTGGGAAAAAT
>1236 length 26 cvg_0.0_tip_0
TTTTTCCCAGACGCAAAGGCATTGAA
>1238 length 26 cvg_0.0_tip_0
AGAGGCAGCCGAGAAGGTGTTCATGG
>1240 length 26 cvg_0.0_tip_0
AAACTGCGAATGGCTCATTATATAAG
>1242 length 26 cvg_0.0_tip_0
TTATATAATGAGCCATTCGCAGTTTC
>1244 length 26 cvg_0.0_tip_0
TAAAAAATAAAAAATAAAAAATAAAA
>1246 length 26 cvg_0.0_tip_0
AAAAAAATAAAAAAAAATAAAAAAAA
>1248 length 26 cvg_0.0_tip_0
TTTTTTTATTTTTTTTTATTTTTTTT
>1250 length 26 cvg_0.0_tip_0
CGAAGTGGGGAAAGGTTCCATGTGAA
>1252 length 26 cvg_0.0_tip_0
TTTTTAAATTTTTAAATTTTTAAATT
>1254 length 26 cvg_0.0_tip_0
TTTATTGCTCCTCCGATGTCGAAAAA
>1256 length 26 cvg_0.0_tip_0
TTTTGGACGAGCGAGAGTAGCTAGGG
>1258 length 26 cvg_0.0_tip_0
GGAACAATTGGAGGGCAAGTCTGGTG
>1260 length 26 cvg_0.0_tip_0
GATCGGTGGTTCTATTCTCGCTTCCC
>1262 length 26 cvg_0.0_tip_0
CAACCGTACGGGACTAGTACTAAGAT
>1264 length 26 cvg_0.0_tip_0
TCCTCCTTGAACATGTTGACCTCCTC
>1266 length 26 cvg_0.0_tip_0
GATTCGTGAGAAGGCATTTAATCGAA
>1268 length 26 cvg_0.0_tip_0
AATTTAAATTTAATTTAATTTAATTA
>1270 length 26 cvg_0.0_tip_0
CACTAGTGGGCCATTTTTGGTTAAGC
>1272 length 26 cvg_3.0_tip_0
TTTTGCGCGGCATCTCCGCTTACCCC
>1274 length 26 cvg_0.0_tip_0
CGTGGGATATTATCAAGGGAGTGGGG
>1276 length 26 cvg_0.0_tip_0
AAGCGCAAGAAGAAGACCTACACCAC
>1278 length 26 cvg_0.0_tip_0
CGCTCAAGCGTGCTACCCATACCTCG
>1280 length 26 cvg_0.0_tip_0
CGTGATTATATTCTTTTCATTTTGGG
>1282 length 26 cvg_0.0_tip_0
AGTCAAGACGGACAACGAAGGATGGG
>1284 length 26 cvg_0.0_tip_0
CAAGCCACTGTTGAAGATGAGGAGCC
>1286 length 26 cvg_0.0_tip_0
AAAGTTGTTGCAGTTAAAAAGCTCGT
>1288 length 26 cvg_0.0_tip_0
CGAGCTTTTTAACTGCAACAACTTTA
>1290 length 26 cvg_0.0_tip_0
TCTTTTTTCTTTTTTTTCTTTTTTTT
>1292 length 26 cvg_0.0_tip_0
ATTTTTCCCAATTTGACTATTTAGAA
>1294 length 26 cvg_0.0_tip_0
AAAAAAAAAATACCAATAATTCCTGC
>1296 length 26 cvg_0.0_tip_0
AAAAAATATCAAAATAGCGCGGTCTG
>1298 length 26 cvg_0.0_tip_0
GTCGTTTAACGGTAAGATTTCTGGTA
>1300 length 26 cvg_0.0_tip_0
GGGTGCAGCACGCGCTCGGCAGCACG
>1302 length 26 cvg_0.0_tip_0
CCTCCCATCTTAAGAAACCCGGACTC
>1304 length 26 cvg_0.0_tip_0
CAAAAAAAAAAAAAAAAAAAAAAAGA
>1306 length 26 cvg_0.0_tip_0
CTTTTTTTTTTTTTTTTTTTTTTTGT
>1308 length 26 cvg_0.0_tip_0
CTTTTTTTTTTTTTTTTTTTTTTTGG
>1310 length 26 cvg_0.0_tip_0
AAAAAGGTGGACAACTAGTGGACAAA
>1312 length 26 cvg_0.0_tip_0
TCACTGCGCGCACGGGTTTGACACCC
>1314 length 26 cvg_0.0_tip_0
GGTGTCAAACCCGTGCGCGCAGTGAA
>1316 length 26 cvg_0.0_tip_0
AAGAGTAACCGATAAAAAATTAAAAT
>1318 length 26 cvg_0.0_tip_0
TTTTAATTTTTTATCGGTTACTCTTG
>1320 length 26 cvg_0.0_tip_0
CCCTTCGCCGAGGACGACTGGGAGGC
>1322 length 26 cvg_0.0_tip_0
TCTGGCATGATAGGAATGATAAAAAG
>1324 length 26 cvg_0.0_tip_0
AGCACTCGATGTCACCAAGAGCAAAG
>1326 length 26 cvg_0.0_tip_0
AAAAAAATGAAGAAACTAGACAGTAG
>1328 length 26 cvg_0.0_tip_0
CACCACAACCACAATCACAACCACAA
>1330 length 26 cvg_0.0_tip_0
AAGCAGCAGCAGCAGCAGCAACAGCA
>1332 length 26 cvg_0.0_tip_0
GTTTTTTTTAGTTTTTTTTATTTTTT
>1334 length 26 cvg_0.0_tip_0
AAAAAAGCACAATAAAAGCACAATCA
>1336 length 26 cvg_0.0_tip_0
GATTGTGCTTTTATTGTGCTTTTTTT
>1338 length 26 cvg_0.0_tip_0
TTGATTTTTCCTTCTAATTCCCATTT
>1340 length 26 cvg_0.0_tip_0
CTACAAGACCTACCGTGTCCTCGACA
>1342 length 26 cvg_0.0_tip_0
GTAGACGCTCATCAGACACCACAAAA
>1344 length 26 cvg_0.0_tip_0
AAAAAGAAAAAAAAAAAAAAGAAAAA
>1346 length 26 cvg_0.0_tip_0
TTTTCTTTTTTTTTTTTTTCTTTTTC
>1348 length 26 cvg_0.0_tip_0
TTCTTTTATAAAACTCTAGAAAAAAA
>1350 length 26 cvg_0.0_tip_0
GACGGTTAATAGAAGTAACGAACCTA
>1352 length 26 cvg_0.0_tip_0
TTCGTTTCTCATGAAGCTGGATTTAA
>1354 length 26 cvg_0.0_tip_0
TTTTTTGATATTCTATAACCAGGCCG
>1356 length 26 cvg_0.0_tip_0
ATTGTTTCAATAATGACCCTGATGCC
>1358 length 26 cvg_0.0_tip_0
CAAGTGACATGATAATTACAAAAAAA
>1360 length 26 cvg_0.0_tip_0
TTTAAAATTTAAAATTAAAATTAAAA
>1362 length 26 cvg_0.0_tip_0
TTTAAAATTTAAAATTAAAATTAAAT
>1364 length 26 cvg_0.0_tip_0
GACTCTGGCGCTACTCTAATCTTTTT
>1366 length 26 cvg_0.0_tip_0
TTTTTTAGTATCTCTTTCCTTCCCGT
>1368 length 26 cvg_0.0_tip_0
ATCTCGGACTTGGAAAGTGGTAGGGG
>1370 length 26 cvg_0.0_tip_0
ATAATAATAATAATAATAATATATAT
>1372 length 26 cvg_0.0_tip_0
TATATATTATTATTATTATTATTATT
>1374 length 26 cvg_0.0_tip_0
GAGAGTACGAGGACAAGCAAACATCC
>1376 length 26 cvg_0.0_tip_0
TAAAAAAAAAAAAAAAATAAAAAAAA
>1378 length 26 cvg_0.0_tip_0
GATAAAACAAAACGCAAAAAAGGGGG
>1380 length 26 cvg_0.0_tip_0
ATAGTACCTTACTACATGGATACCTG
>1382 length 26 cvg_0.0_tip_0
AGGTATCCATGTAGTAAGGTACTATC
>1384 length 26 cvg_0.0_tip_0
GGTGAAAGAGAAAAAGAACAGAAGAT
>1386 length 26 cvg_0.0_tip_0
ACCATCGAAAGTTGATAGGGCAGAAA
>1388 length 26 cvg_0.0_tip_0
AGATGAGATATGTGGCTATGGCTATA
>1390 length 26 cvg_0.0_tip_0
GCAATAACAGGTCTGTGATGCCCTTA
>1392 length 26 cvg_0.0_tip_0
CGGAACTACCCTATGCCTTAGGATCG
>1394 length 26 cvg_0.0_tip_0
ATATATATATATATAAAGATTGGGGC
>1396 length 26 cvg_0.0_tip_0
CCCCAATCTTTATATATATATATATC
>1398 length 26 cvg_0.0_tip_0
CTCGCTTGTCAATCCCCACTCCATCA
>1400 length 26 cvg_0.0_tip_0
AAAGCTATGCTCCTCCGTCACACTGA
>1402 length 26 cvg_0.0_tip_0
CTGGCTGGCTGGCTGGCTGGCTGGCT
>1404 length 26 cvg_0.0_tip_0
GCCAGCCAGCCAGCCAGCCAGCCAGA
>1406 length 26 cvg_0.0_tip_0
GCCAGCCAGCCAGCCAGCCAGCCAGC
>1408 length 26 cvg_0.0_tip_0
TCGACTCTTGAGGGACGGGTTGTAGT
>1410 length 26 cvg_0.0_tip_0
CGCCAGCAGCAGCAGCAGCAGCAGCA
>1412 length 26 cvg_0.0_tip_0
CTGGGAAGAGTTATCTTTTCTTCTTG
>1414 length 26 cvg_0.0_tip_0
TAAAAAAAAGAAAAAAAAATAAAAAA
>1416 length 26 cvg_0.0_tip_0
CAAAAAATGGCAGCTTCTAAGCCTAT
>1418 length 26 cvg_0.0_tip_0
AAAATAAAATAAAAATAAAAATAAAA
>1420 length 26 cvg_0.0_tip_0
AAAAGAAACCCCGTCCGATCCCTAGT
>1422 length 26 cvg_0.0_tip_0
GGTTCGTCGCTCGCTGGAGGAGCCGT
>1424 length 26 cvg_0.0_tip_0
AAATTAAAATTAAATTAAATAAATAA
>1426 length 26 cvg_0.0_tip_0
TATTTATTTAATTTAATTTTAATTTT
>1428 length 26 cvg_0.0_tip_0
ACTGTCAGCGTCAACTACGGTTGCCC
>1430 length 26 cvg_0.0_tip_0
GTTTCAATACTGCTATGAGGCTCTTT
>1432 length 26 cvg_0.0_tip_0
TTCTTCTCTAGCTTCTACTTTAGCTA
>1434 length 26 cvg_0.0_tip_0
AGGGTCGTTGTAGGCAACGAAAGCAA
>1436 length 26 cvg_0.0_tip_0
ATCAGATACCGTCGTAGTCTTAACCA
>1438 length 26 cvg_0.0_tip_0
GGTTAAGACTACGACGGTATCTGATC
>1440 length 26 cvg_0.0_tip_0
AAATTTAAATTTAAATTTAATTAATT
>1442 length 26 cvg_0.0_tip_0
TTGGTTTTTATCTAATAAATACACCC
>1444 length 26 cvg_0.0_tip_0
AAAGGTGTTGATAATGTTTCTTGAAG
>1446 length 26 cvg_0.0_tip_0
TACATACGACAGTCGGGATTCGCTGG
>1448 length 26 cvg_0.0_tip_0
ATTTTGGTAAGCAGAACTGGCGATGC
>1450 length 26 cvg_0.0_tip_0
CATCGCCAGTTCTGCTTACCAAAATG
>1452 length 26 cvg_0.0_tip_0
CTACTGGGGCCAGGGAACCCTGGTCA
>1454 length 26 cvg_0.0_tip_0
AAGAATGTGGAAGAAGAAAAAACAAA
>1456 length 26 cvg_0.0_tip_0
AAAGAAGTGATATAGAATGAAGCTGG
>1458 length 26 cvg_0.0_tip_0
TTAAAAAAAAATTAAAAAAAATTAAA
>1460 length 26 cvg_0.0_tip_0
ATTAAATTAAATTAATTAATTAAATT
>1462 length 26 cvg_4.0_tip_0
CGGTTAAGATTCCGGCACCTGGATGT
>1464 length 26 cvg_0.0_tip_0
AATTAAAAAAAAAATACCAATAATTC
>1466 length 26 cvg_0.0_tip_0
GCTGTTGTTGTTGTTGTTGTTGTTGT
>1468 length 26 cvg_0.0_tip_0
CAAGTTCTTGGTTGTCCTAGTCTAGT
>1470 length 26 cvg_0.0_tip_0
TGCTGCTGTTGCTGCTGCTGCTGCTG
>1472 length 26 cvg_0.0_tip_0
GAGGCAATAACAGGTCTGTGATGCCC
>1474 length 26 cvg_0.0_tip_0
GGGTTGACGGACTTGCGAACTTTCTT
>1476 length 26 cvg_0.0_tip_0
CTGCTGCTGCTGCTGCTGCTGCTCCA
>1478 length 26 cvg_0.0_tip_0
CTGCTGCTGCTGCTGCTGCTGCTCCC
>1480 length 26 cvg_0.0_tip_0
CTGCTGCTGCTGCTGCTGCTGCTCCT
>1482 length 26 cvg_0.0_tip_0
GGAGCAGCAGCAGCAGCAGCAGCAGC
>1484 length 26 cvg_0.0_tip_0
GCCCAGCAGCAGCAGCAGCAACAACA
>1486 length 26 cvg_0.0_tip_0
CCCAGTCCATTAATCTATTCGAGTTT
>1488 length 26 cvg_0.0_tip_0
CCTACCTCGTCTCCCTCTTCGAAGAC
>1490 length 26 cvg_0.0_tip_0
TCTTCGAAGAGGGAGACGAGGTAGGC
>1492 length 26 cvg_0.0_tip_0
CTTTTGTTCCTACTTGGTAGTATTTT
>1494 length 26 cvg_0.0_tip_0
GCGAACGGAGGTGGGAGCCCCCCCCA
>1496 length 26 cvg_0.0_tip_0
GCGAACGGAGGTGGGAGCCCCCCCCC
>1498 length 26 cvg_0.0_tip_0
GGGGGGGGCTCCCACCTCCGTTCGCT
>1500 length 26 cvg_0.0_tip_0
AAATATGTAAGAAGCCCTTGTTTCTT
>1502 length 26 cvg_0.0_tip_0
CCACCCCTGTGTGGGAGAAAACAATA
>1504 length 26 cvg_0.0_tip_0
AAATTAAATTAAATTAAATTAAAATT
>1506 length 26 cvg_0.0_tip_0
TAAAATAAAATAAATAAATAAATAAA
>1508 length 26 cvg_0.0_tip_0
TAAAATAAAATAAATAAATAAATAAT
>1510 length 26 cvg_0.0_tip_0
GGGTCACCAGTGACGTTCATGATACG
>1512 length 26 cvg_0.0_tip_0
TGGGGCGAAAGACTAATCGAACCTTC
>1514 length 26 cvg_0.0_tip_0
ATGACCCGTTCGGCACCTTACGAGAA
>1516 length 26 cvg_0.0_tip_0
TGTCATCCCTACCCATCAATTAATTT
>1518 length 26 cvg_0.0_tip_0
AATTTAAATTAAATTAATTAATTAAT
>1520 length 26 cvg_0.0_tip_0
TTAATTAATTAATTTAATTTAAATTT
>1522 length 26 cvg_0.0_tip_0
GGAGACTGCAGTAGAGCTCCCTGACC
>1524 length 26 cvg_0.0_tip_0
ACCAGCAGCAGCAGCAGCAGCAGCAA
>1526 length 26 cvg_0.0_tip_0
ACCAGCAGCAGCAGCAGCAGCAGCAG
>1528 length 26 cvg_0.0_tip_0
TGCTGCTGCTGCTGCTGCTGCTGGTT
>1530 length 26 cvg_0.0_tip_0
TTTAAAAATTTTTAAAAATTTTTAAA
>1531 length 26 cvg_0.0_tip_0
TTTCCTTTTCTATCCACTTCGAACGA
>1533 length 26 cvg_0.0_tip_0
GTCGAGGAGAGCTGGTCACTAAAAAA
>1535 length 26 cvg_0.0_tip_0
CTTTACTCTGCGGCAACGGCACGGGT
>1537 length 26 cvg_0.0_tip_0
TTAATTGTACTCATTCCAATTACAAG
>1539 length 26 cvg_0.0_tip_0
TTACCCCAGAAAAGTAAATAAAAAAA
>1541 length 26 cvg_0.0_tip_0
CCCCGCACCGTTATCGACGAAAAGAG
>1543 length 26 cvg_0.0_tip_0
AATTAATTAATTTAATTTAATTTAAA
>1545 length 26 cvg_0.0_tip_0
AATTAATTAATTTAATTTAATTTAAT
>1547 length 26 cvg_0.0_tip_0
ATTAAATTAATTAATTAATTAATTAA
>1549 length 26 cvg_0.0_tip_0
ATTAAATTAATTAATTAATTAATTAT
>1551 length 26 cvg_0.0_tip_0
TAATTAATTAATTAATTAATTTAATT
>1553 length 26 cvg_0.0_tip_0
GGTTGGGCAAACCGAAGTGCAAGTCG
>1555 length 26 cvg_0.0_tip_0
AGCAGCAGCAGCAGCAGCAGCAGCAA
>1557 length 26 cvg_0.0_tip_0
AGCAGCAGCAGCAGCAGCAGCAGCAC
>1559 length 26 cvg_0.0_tip_0
AGCAGCAGCAGCAGCAGCAGCAGCAT
>1561 length 26 cvg_0.0_tip_0
AGCAGCAGCAGCAGCAGCAGCAGCAG
>1563 length 26 cvg_0.0_tip_0
TGCTGCTGCTGCTGCTGCTGCTGCTG
>1565 length 26 cvg_0.0_tip_0
TGCTGCTGCTGCTGCTGCTGCTGCTA
>1567 length 26 cvg_0.0_tip_0
TGCTGCTGCTGCTGCTGCTGCTGCTC
>1569 length 26 cvg_0.0_tip_0
CTGCTTCTGCTTCTGCTTCTGCTGCT
>1571 length 26 cvg_0.0_tip_0
TCCCATACCCGCCTACGATTTCTTTT
>1573 length 26 cvg_0.0_tip_0
AAAAATGTACAAAGTAGTACATAGAT
>1575 length 26 cvg_0.0_tip_0
TTTTTGAATGCCATTCCCGTACCTAT
>1577 length 26 cvg_0.0_tip_0
CAGAATTCGGTAAGCGTTGGATTGTT
>1579 length 26 cvg_0.0_tip_0
GCAACCCGTCCCCTCGCACTCCTCTC
>1581 length 26 cvg_0.0_tip_0
TTTTTTCACGCTCAGCTTCCAACTCT
>1583 length 26 cvg_0.0_tip_0
AGCTCCGGACAAACCGATTTCAGGGT
>1585 length 26 cvg_0.0_tip_0
CCCTGAAATCGGTTTGTCCGGAGCTA
>1587 length 26 cvg_0.0_tip_0
TGTGTTCAGTCTTCTCCTGACATTTA
>1589 length 26 cvg_0.0_tip_0
TGGAAGAGGAGCAAGGGTCTCTGGGG
>1591 length 26 cvg_0.0_tip_0
TTTAGTCGGTCTTCGCCTTTTTTTTT
>1593 length 26 cvg_0.0_tip_0
AGAGATTGGAACGAATGGAACACCCT
>1595 length 26 cvg_0.0_tip_0
GGGTGTTCCATTCGTTCCAATCTCTG
>1597 length 26 cvg_0.0_tip_0
TGTCTTTTCTCTTCCTTCTCCTTCTT
>1599 length 26 cvg_0.0_tip_0
ACTTAGTGAGCAGCAGGTTTCTCCTC
>1601 length 26 cvg_0.0_tip_0
TTGTATTTGTATTTTCAGTGTGAATA
>1603 length 26 cvg_0.0_tip_0
AAAATTAAAATTAAAATTAAAATTAA
>1605 length 26 cvg_0.0_tip_0
TAATTTTAATTTTAATTTTAATTTTT
>1607 length 26 cvg_0.0_tip_0
TAATTTTAATTTTAATTTTAATTTTA
>1609 length 26 cvg_0.0_tip_0
AAATTAATAATAATAATAATATATAT
>1611 length 26 cvg_0.0_tip_0
TATATATTATTATTATTATTAATTTA
>1613 length 26 cvg_0.0_tip_0
AAATTTGACGATCGATTTGCACGTCA
>1615 length 26 cvg_2.0_tip_0
GACGTGCAAATCGATCGTCAAATTTG
>1617 length 26 cvg_0.0_tip_0
CATGCTGCTGCTGCTGCTGCTGCTGC
>1619 length 26 cvg_0.0_tip_0
AAAAGAAAAAAAAAAAAAAAAAGAAA
>1621 length 26 cvg_0.0_tip_0
GCGTACCGCAGTTCCCGCAGAATTTA
>1623 length 26 cvg_0.0_tip_0
TCTTTTTAGGAGAAGAGGAAGAAAGG
>1625 length 26 cvg_0.0_tip_0
CCTTAGTACTATTTATAGATATTAAG
>1627 length 26 cvg_0.0_tip_0
TGATATTGAGACTATTATATACACTT
>1629 length 26 cvg_0.0_tip_0
TCCACCAACTAAGAACGGCCATGCAC
>1631 length 26 cvg_0.0_tip_0
TGCATGGCCGTTCTTAGTTGGTGGAG
>1633 length 26 cvg_0.0_tip_0
TCGACTTGAGTCGATAGTCCCTCTAA
>1635 length 26 cvg_0.0_tip_0
GGGGGAGAGTGGCAGAGTACGAGCAG
>1637 length 26 cvg_0.0_tip_0
CTCCTTCCAAACATTAAAAAAAAAAA
>1639 length 26 cvg_0.0_tip_0
ATATATATATATATATATATAATTAT
>1641 length 26 cvg_0.0_tip_0
ATTTTTTGAAGATCTCGTAACAGAGC
>1643 length 26 cvg_0.0_tip_0
GGGTTTGGGCAACGGCTTGTCTTGTT
>1645 length 26 cvg_0.0_tip_0
ATTCCTTCTTGGCGTCTCGACGCTGT
>1647 length 26 cvg_0.0_tip_0
TCTGTTGGTGCTCAATAGAAAAAGAA
>1649 length 26 cvg_0.0_tip_0
AAAGCCCTTGCCTCCAAGTTCAACTG
>1651 length 26 cvg_0.0_tip_0
AAAAAAAAAAAAAAGAAAAAAAAACT
>1653 length 26 cvg_0.0_tip_0
GTTTTTTTTTCTTTTTTTTTTTTTTT
>1655 length 26 cvg_0.0_tip_0
GTTTTTTTTTCTTTTTTTTTTTTTTG
>1657 length 26 cvg_0.0_tip_0
GTTTTTTTTTCTTTTTTTTTTTTTTC
>1659 length 26 cvg_0.0_tip_0
TTTCGTCCAGTCGTTGAAGAACTTTT
>1661 length 26 cvg_0.0_tip_0
GTTTTTTTTTCTTTTTTTTTTTTGTT
>1663 length 26 cvg_0.0_tip_0
GTTTTTTTTTCTTTTTTTTTTTTGTC
>1665 length 26 cvg_0.0_tip_0
GGTCCCTAATCATTCGCTTTACCTCA
>1667 length 26 cvg_0.0_tip_0
CGGTCCCAACGGCCACGCTCCTACTC
>1669 length 26 cvg_0.0_tip_0
TGGGGGGGCTCCCACCTCCGTTCGCT
>1671 length 26 cvg_0.0_tip_0
GGAAGGGGTGTATTTATTAGATAAAA
>1673 length 26 cvg_0.0_tip_0
AAAAAAAGAATGTAATTCTCTTTGCC
>1675 length 26 cvg_0.0_tip_0
AAGTTTGAGGCAATAACAGGTCTGTG
>1677 length 26 cvg_0.0_tip_0
AGGGACTAAAGGATCGATAGGCCACA
>1679 length 26 cvg_0.0_tip_0
GTGGCCTATCGATCCTTTAGTCCCTC
>1681 length 26 cvg_0.0_tip_0
TGCAGCAGCAGCAGCAGCAACAGCAA
>1683 length 26 cvg_0.0_tip_0
TGCAGCAGCAGCAGCAGCAACAGCAG
>1685 length 26 cvg_0.0_tip_0
TGCTGTTGCTGCTGCTGCTGCTGCAT
>1687 length 26 cvg_0.0_tip_0
TATATATATATATATAATATATATAT
>1689 length 26 cvg_0.0_tip_0
TTCCGCCCACGGCCAGTGAAGGCCAT
>1691 length 26 cvg_0.0_tip_0
TACAGAACTGTGATCTCTGGCAAAAA
>1693 length 26 cvg_0.0_tip_0
TCGATTAGTGCGGAGGGAAAGGAAAA
>1695 length 26 cvg_0.0_tip_0
TTCCGGCACGGATTCTGACTTAGAGG
>1697 length 26 cvg_0.0_tip_0
AAAACATGATATTTCTCGTTGTCGCT
>1699 length 26 cvg_0.0_tip_0
TTTATTTTATTTATTTATTTTATTTT
>1701 length 26 cvg_0.0_tip_0
ATTTATTTATTTATTTATTTTATTTT
>1703 length 26 cvg_0.0_tip_0
ATTTATTTATTTATTTATTTTATTTA
>1705 length 26 cvg_0.0_tip_0
TTTCCCCGCTGATTCCGCCAAGCCCG
>1707 length 26 cvg_0.0_tip_0
GGGCTTGGCGGAATCAGCGGGGAAAG
>1709 length 26 cvg_0.0_tip_0
TAATAATAATAATAATAATAAATAAA
>1711 length 26 cvg_0.0_tip_0
TTATTTATTATTATTATTATTATTAT
>1713 length 26 cvg_0.0_tip_0
GTCATCCGCGACGCCGTCACCTACAC
>1715 length 26 cvg_0.0_tip_0
AAATCGGATAACGGGACCATCACAAA
>1717 length 26 cvg_0.0_tip_0
TTTTGGCAAGATGGCTAGCCAGTTTC
>1719 length 26 cvg_0.0_tip_0
GATAAATCTTAGATTTTATCTTTTTT
>1721 length 26 cvg_0.0_tip_0
ACGGAGCGTTCGGTCATCCAGTACTT
>1723 length 26 cvg_0.0_tip_0
ATTCCGCAAAGCGGAATGCTCTTCTT
>1725 length 26 cvg_0.0_tip_0
AGATACAAAACCAATGCCCTTCGGGC
>1727 length 26 cvg_0.0_tip_0
AAAAATAAATAAATAAATAAATAAAA
>1729 length 26 cvg_0.0_tip_0
TTTATTTATTTATTTATTTATTTTTT
>1731 length 26 cvg_0.0_tip_0
TGTGGTCTATTATTTGTCTCTTTTTT
>1733 length 26 cvg_0.0_tip_0
ACGCTGGTCGAGTCCCATGTATTTTT
>1735 length 26 cvg_0.0_tip_0
CAATGACGGTGACATTGTACTTGGGG
>1737 length 26 cvg_0.0_tip_0
TCACGCGTGCTGGAAACGTCAAAAAA
>1739 length 26 cvg_0.0_tip_0
ACTCTTGTTCTGGGCTGTTTCCCTTT
>1741 length 26 cvg_0.0_tip_0
TAAAAAGACACACAAGTCCTCGTTTA
>1743 length 26 cvg_0.0_tip_0
AGGGCAAGTCTGGTGCCAGCAGCCGC
>1745 length 26 cvg_0.0_tip_0
CGGCTGCTGGCACCAGACTTGCCCTC
>1747 length 26 cvg_0.0_tip_0
CCCCGCCAACGTCACCACTGAAGTCA
>1749 length 26 cvg_0.0_tip_0
TTTTGTTTTGTTTTGTTTGTTTGTTT
>1751 length 26 cvg_0.0_tip_0
AAAAATAAAATAAAATAAATAAAATA
>1753 length 26 cvg_0.0_tip_0
AAATTTGAATGAACCATCGCCGGCGC
>1755 length 26 cvg_0.0_tip_0
CGCCGGCGATGGTTCATTCAAATTTC
>1757 length 26 cvg_0.0_tip_0
TGATATATATATATATATATATATCA
>1758 length 26 cvg_0.0_tip_0
AAGGTTCAACTACGAGCTTTTTTAAC
>1760 length 26 cvg_0.0_tip_0
AGTGGTCATGACCATGCTGCTGGTGA
>1762 length 26 cvg_0.0_tip_0
ACCTCAGTCTTGAACATGCTGGCGCA
>1764 length 26 cvg_0.0_tip_0
TTAAATTTTAAATTTAATTTAATTTA
>1766 length 26 cvg_0.0_tip_0
AAAAATTTAAAATTAAAATTAAAATT
>1768 length 26 cvg_0.0_tip_0
ATTTTGGGTACTGCTTTCAGCGTTGG
>1770 length 26 cvg_0.0_tip_0
TAAAAATTAAAAATTAAAAATTAAAA
>1772 length 26 cvg_0.0_tip_0
TAAAAATTAAAAATTAAAAATTAAAT
>1774 length 26 cvg_0.0_tip_0
TTTAATTTTTAATTTTTAATTTTTAA
>1776 length 26 cvg_0.0_tip_0
CAGCAGCAGCAGCAGCAGCAAACATC
>1778 length 26 cvg_0.0_tip_0
TGGTAAGAATGTGGAAGAAGAAAAAA
>1780 length 26 cvg_0.0_tip_0
CCGTCCGTGACATGAGACAGACCGTT
>1782 length 26 cvg_0.0_tip_0
ACTTCCTAACACCCCGCCGTTGAAAA
>1784 length 26 cvg_0.0_tip_0
TTTTTTGCTGAAGAGGGCCCGTTCGC
>1786 length 26 cvg_0.0_tip_0
AGGCGCCGGTGCCGGCCCGCTGTGGT
>1788 length 26 cvg_0.0_tip_0
CCCCCCAGAACCCAAAAACTTTGATT
>1790 length 26 cvg_0.0_tip_0
CTGACTGGCCCGTCCAGACAACCAAT
>1792 length 26 cvg_0.0_tip_0
CGTCGATTCCCTCCTTCCGCTCCCCA
>1794 length 26 cvg_0.0_tip_0
CGTCGATTCCCTCCTTCCGCTCCCCC
>1796 length 26 cvg_0.0_tip_0
CAAACCGATTTCAGGGTGACAGACCG
>1798 length 26 cvg_0.0_tip_0
ATTTTCAGTGTGAATACAAACCATGA
>1800 length 26 cvg_0.0_tip_0
CATGGTTTGTATTCACACTGAAAATC
>1802 length 26 cvg_0.0_tip_0
TAAATTTTAAATTTTAAATTTTAAAA
>1804 length 26 cvg_0.0_tip_0
TAAATTTTAAATTTTAAATTTTAAAT
>1806 length 26 cvg_0.0_tip_0
TTTAAAATTTAAAATTTAAAATTTAA
>1808 length 26 cvg_0.0_tip_0
GGAGGGCAGCAAAGGCAGCGGCCAAA
>1810 length 26 cvg_0.0_tip_0
AAAACCTGGGACTTGATGGCGGAGAT
>1812 length 26 cvg_0.0_tip_0
AATTAATTAATTAATTAATTAATTAA
>1814 length 26 cvg_0.0_tip_0
AATTAATTAATTAATTAATTAATTAT
>1816 length 26 cvg_0.0_tip_0
TAATTAATTAATTAATTAATTAATTA
>1817 length 26 cvg_0.0_tip_0
CAAATTACCCAATCCCGATACGGGGA
>1819 length 26 cvg_0.0_tip_0
CCCACCTCCGTTCGCTTTCACTGCGC
>1821 length 26 cvg_0.0_tip_0
CGCAGTGAAAGCGAACGGAGGTGGGA
>1823 length 26 cvg_0.0_tip_0
AAATGGTCATCAAAGGACATAGGAAA
>1825 length 26 cvg_0.0_tip_0
CCATGAAAGTGTGGCCTATCGATCCT
>1827 length 26 cvg_0.0_tip_0
TGATAGAAGTGATAGAAGCGATAGAA
>1829 length 26 cvg_0.0_tip_0
CGCAAGTTCAAGCACTTCATCGAGGG
>1831 length 26 cvg_0.0_tip_0
AAAATTTAAAATTTAAAATTAAAATT
>1833 length 26 cvg_0.0_tip_0
ATTTTAATTTTAAATTTTAAATTTTT
>1835 length 26 cvg_0.0_tip_0
AAAATTTAAAATTTAAAATTTTAAAA
>1837 length 26 cvg_0.0_tip_0
AAGGAAATTGCTCTCTGGTTCAAAGA
>1839 length 26 cvg_0.0_tip_0
ATTTAATTAATTAATTAATTAATTAT
>1841 length 26 cvg_0.0_tip_0
TAATTAATTAATTAATTAATTAAATT
>1843 length 26 cvg_0.0_tip_0
CCCCCATCATCAAGGAGCTCAAGAAG
>1845 length 26 cvg_0.0_tip_0
TTCTTGAGCTCCTTGATGATGGGGGA
>1847 length 26 cvg_0.0_tip_0
GGGGGCTATGAGTTTAGTCGACTTCC
>1849 length 26 cvg_0.0_tip_0
TATCAGCAGGAATCGCTGTCTTATCA
>1851 length 26 cvg_0.0_tip_0
GGGGTTTGTGACAGTCAGGTCATCAC
>1853 length 26 cvg_0.0_tip_0
GTGGGGAAAGGTTCCATGTGAACAGC
>1855 length 26 cvg_0.0_tip_0
CTTCTATCGCTTCTATCGCTTCTATC
>1857 length 26 cvg_0.0_tip_0
TTTTTCCACGCTTCCATCCATTAATA
>1859 length 26 cvg_0.0_tip_0
CCCCCGAGTCCCATTCCTCCTGCGGC
>1861 length 26 cvg_0.0_tip_0
TAATTGTTCCTCGTTAAGGGGTTTAA
>1863 length 26 cvg_0.0_tip_0
CTTGGTGGTAGTAGCAAATACTCAAA
>1865 length 26 cvg_0.0_tip_0
TTGAGTATTTGCTACTACCACCAAGA
>1867 length 26 cvg_0.0_tip_0
AAAAAAAAAAAAATTAAAAAAAAAAA
>1869 length 26 cvg_0.0_tip_0
TTTTTTTTTTAATTTTTTTTTTTTTT
>1871 length 26 cvg_0.0_tip_0
CGAAGGTATGTATCTGGGGCCAAAAA
>1873 length 26 cvg_0.0_tip_0
TAAAGGGTGCGGCCCTGGCGCTTGAG
>1875 length 26 cvg_0.0_tip_0
GGGGTTTCCCACCATTTCGAATGATT
>1877 length 26 cvg_0.0_tip_0
CTCTGCAAATTACAACTCGGACCCCC
>1879 length 26 cvg_0.0_tip_0
AATATACGCTATTGGAGCTGGAATTA
>1881 length 26 cvg_0.0_tip_0
AAAACAAAAAAATGGTGTCGGGCTTT
>1883 length 26 cvg_0.0_tip_0
GAAAATGGATGGCGCTCAAGCGTGCT
>1885 length 26 cvg_0.0_tip_0
GCACGCTTGAGCGCCATCCATTTTCA
>1887 length 26 cvg_0.0_tip_0
ATGGCTTCCTCACGCGCTTTCTCCCC
>1889 length 26 cvg_0.0_tip_0
TTTGGAGGTTGGGTACACTCACGACC
>1891 length 26 cvg_0.0_tip_0
CTTCTTCTTCTTCTTCTTCTTCGTCC
>1893 length 26 cvg_0.0_tip_0
CTTCTTCTTCTTCTTCTTCTTCGTCT
>1895 length 26 cvg_0.0_tip_0
GACGAAGAAGAAGAAGAAGAAGAAGA
>1897 length 26 cvg_0.0_tip_0
AAAGTGTGGCCTATCGATCCTTTAGT
>1899 length 26 cvg_0.0_tip_0
CTAAAGGATCGATAGGCCACACTTTC
>1901 length 26 cvg_0.0_tip_0
CCGAAAAAAAAAAAAAAGAAAAAAAA
>1903 length 26 cvg_0.0_tip_0
TTTATTTATTTTATTTTATTTTATTT
>1905 length 26 cvg_0.0_tip_0
TGATTCATGTACGTGCGAGAGGGCCG
>1907 length 26 cvg_0.0_tip_0
TCCCCAAGGCCTCTAATCATTCGCTT
>1909 length 26 cvg_0.0_tip_0
TAAAAATAAAAAATAAAAAATAAAAA
>1911 length 26 cvg_0.0_tip_0
TAAAAATAAAAAATAAAAAATAAAAT
>1913 length 26 cvg_0.0_tip_0
GGTATCGAAATACATGGAGGTGAAAA
>1915 length 26 cvg_0.0_tip_0
AAATAATAAATAATAAATAAATAAAT
>1917 length 26 cvg_0.0_tip_0
GTTATCCCTCCATCATACGAACTTTT
>1919 length 26 cvg_0.0_tip_0
AAAAGAAGAAGAAGAAGAAGAAGGGA
>1921 length 26 cvg_0.0_tip_0
CAGCCAGAGAGAGAGAGAGAGAGAGA
>1923 length 26 cvg_0.0_tip_0
ACACACACACACATATATATATATAT
>1925 length 26 cvg_0.0_tip_0
TATATATATATATGTGTGTGTGTGTG
>1927 length 26 cvg_0.0_tip_0
ATGAAAACATCCTTGGCGAATGCTTT
>1929 length 26 cvg_0.0_tip_0
AGGTTAGTTTTACCCTACTGATGAAG
>1931 length 26 cvg_0.0_tip_0
TCTTTGTCCTAACGCGACCCATGTTG
>1933 length 26 cvg_0.0_tip_0
GAATCTGTTGGTGCTCAATAGAAAAA
>1935 length 26 cvg_0.0_tip_0
AAAAAGAAAGGTCCACATGTTATATT
>1937 length 26 cvg_0.0_tip_0
TTTATTTTATTTATTTTATTTTATTT
>1939 length 26 cvg_0.0_tip_0
TGGCGGGGGATGATACGGGTCTTCTT
>1941 length 26 cvg_0.0_tip_0
ATTTGGCTACCTTAAGAGAGTCATAG
>1943 length 26 cvg_0.0_tip_0
TTTAGGGGTTTTGTATATTTTTTTTT
>1945 length 26 cvg_0.0_tip_0
CGAAGTCGAAGTTATCACCACCTGGG
>1947 length 26 cvg_0.0_tip_0
ATAATATAATAATAATAATAATAATA
>1949 length 26 cvg_0.0_tip_0
AGAAGAAGAAGAAGAAGAAGGAGAAG
>1951 length 26 cvg_0.0_tip_0
TTCTCCTTCTTCTTCTTCTTCTTCTT
>1953 length 26 cvg_0.0_tip_0
TGGGGGGTGACGAGACGCTGGATCTT
>1955 length 26 cvg_0.0_tip_0
TGTTAAATGGGAATTAGAAGGAAAAT
>1957 length 26 cvg_0.0_tip_0
TGTTAAATGGGAATTAGAAGGAAAAA
>1959 length 26 cvg_0.0_tip_0
CAGCAGCAGCACCAGCAGCAGCATCA
>1961 length 26 cvg_0.0_tip_0
CGGAATAATTGATAGATAGAGAAAAA
>1963 length 26 cvg_0.0_tip_0
TGTAGATGTTCATCTTAGAGTGACCA
>1965 length 26 cvg_0.0_tip_0
CGTTCGACCCGGGGTCGCCCCCAGGG
>1967 length 26 cvg_0.0_tip_0
GGAGTAGGCAGGCGTGGAGGTCCGTG
>1969 length 26 cvg_0.0_tip_0
TAAAAAACCAATGCCCTCCGGGGGCT
>1971 length 26 cvg_0.0_tip_0
ATTCCTCGTTGAAGAGCAATAATTGC
>1973 length 26 cvg_0.0_tip_0
CAATTATTGCTCTTCAACGAGGAATG
>1975 length 26 cvg_0.0_tip_0
TATGCCTGAATAGGGTGAAGCCAGAG
>1977 length 26 cvg_0.0_tip_0
TCTGGCTTCACCCTATTCAGGCATAG
>1979 length 26 cvg_0.0_tip_0
ACCAGCTAACCAGCTAACCAGCTAAC
>1981 length 26 cvg_0.0_tip_0
TGTGTGTATGTGTGTGTGTGTGTGTG
>1983 length 26 cvg_0.0_tip_0
GTAGGAGTAACGGGCAACACCAGGGT
>1985 length 26 cvg_0.0_tip_0
TCCCTCGAAATTTGAGGCTAGAGGTG
>1987 length 26 cvg_0.0_tip_0
GACCGGGGGCGTCAATGACGGTGACA
>1989 length 26 cvg_0.0_tip_0
TTTACCGTGGACGCAGACCCCCGGAC
>1991 length 26 cvg_0.0_tip_0
CTTTTTCTTTTTTCTTTTTTTTTTTT
>1993 length 26 cvg_0.0_tip_0
GGCACCTTAACCTCGCGTTCGGTTCA
>1995 length 26 cvg_0.0_tip_0
AAACAAAACAAAACAAACAAACAAAC
>1997 length 26 cvg_0.0_tip_0
AGGAGCGTGGCCGTTGGGACCCGAAA
>1999 length 26 cvg_0.0_tip_0
TTTCCTTGCTTGAAGAGGGCATAGAG
>2001 length 26 cvg_0.0_tip_0
GGGTCAATGTGAATCTTAACTATCTG
>2003 length 26 cvg_0.0_tip_0
AGCTCACGTTCCCTATTAGTGGGTGA
>2005 length 26 cvg_0.0_tip_0
CACCCACTAATAGGGAACGTGAGCTG
>2007 length 26 cvg_0.0_tip_0
AGCAGGCGCGCAAATTACCCAATCCC
>2009 length 26 cvg_0.0_tip_0
GGATTGGGTAATTTGCGCGCCTGCTG
>2011 length 26 cvg_0.0_tip_0
AAATAAAAAAATAAAAAATAAAAAAA
>2013 length 26 cvg_0.0_tip_0
TTTTTTATTTTTTATTTTTTTATTTT
>2015 length 26 cvg_0.0_tip_0
AAAAAGAAAAAGAGCAAAAGTTACGC
>2017 length 26 cvg_0.0_tip_0
CGTAACTTTTGCTCTTTTTCTTTTTG
>2019 length 26 cvg_0.0_tip_0
TGGTAACCCAGTACTCGATCTTAACG
>2021 length 26 cvg_0.0_tip_0
CACGGACCTCCACGCCTGCCTACTCG
>2023 length 26 cvg_0.0_tip_0
GAGTAGGCAGGCGTGGAGGTCCGTGA
>2025 length 26 cvg_0.0_tip_0
AAAAAAAATAAAAAATAAAAATAAAA
>2027 length 26 cvg_0.0_tip_0
TTTATTTTTATTTTTTATTTTTTTTT
>2029 length 26 cvg_0.0_tip_0
TGTTGTGTGTGTGTGTGTGTGTGTGT
>2031 length 26 cvg_0.0_tip_0
AAAAATGCCGCCTGCATCTCCATTAC
>2033 length 26 cvg_0.0_tip_0
ACCTTTGCGGCGTCCGGCGTGCCCCC
>2035 length 26 cvg_0.0_tip_0
CAGGGGCGTTGATTCTTAATTTTATG
>2037 length 26 cvg_0.0_tip_0
GCGTGGAATCGGAGGTGCTCTTGCTG
>2039 length 26 cvg_0.0_tip_0
CTAAAAAAAAAAATAAAAAAAAAAAA
>2041 length 26 cvg_0.0_tip_0
TTTCTACCCTCTGCCTTCGCCAAAAG
>2043 length 26 cvg_0.0_tip_0
TCTTGCCATCGAGAGCCTTGGCGAAA
>2045 length 26 cvg_0.0_tip_0
TTGTTTTTGTTTTTGTTTTTGTTTTT
>2047 length 26 cvg_0.0_tip_0
GTCCCTCTAAGAAGCCAGCGGCCGGC
>2049 length 26 cvg_0.0_tip_0
ATATGTCTTTTCACAATGTCAAACTA
>2051 length 26 cvg_0.0_tip_0
CTTTTTTTTTTTTTTTGTTTTTTTTT
>2053 length 26 cvg_0.0_tip_0
CTTTTTTTTTTTTTTTGTTTTTTTTG
>2055 length 26 cvg_0.0_tip_0
AAAAAAGCCTTCTTCATTTGAACGTT
>2057 length 26 cvg_0.0_tip_0
AAACAAAAGGGTAAAAGTACCCCTTA
>2059 length 26 cvg_0.0_tip_0
AAACAAAAGGGTAAAAGTACCCCTTG
>2061 length 26 cvg_0.0_tip_0
AAGGGGTACTTTTACCCTTTTGTTTC
>2063 length 26 cvg_0.0_tip_0
CTTTTTTTTTTTTTTTTTTTTTTTAT
>2065 length 26 cvg_0.0_tip_0
TAAAAAAAAAAAAAAAAAAAAAAAGA
>2067 length 26 cvg_0.0_tip_0
ACCATGGTGGCAACGGGTAACGGGAA
>2069 length 26 cvg_0.0_tip_0
TCCCGTTACCCGTTGCCACCATGGTA
>2071 length 26 cvg_0.0_tip_0
AACGTCACTAGTGGGCCATTTTTGGT
>2073 length 26 cvg_0.0_tip_0
CCACCACCACCACCACCACCACCAGA
>2075 length 26 cvg_0.0_tip_0
CTGGTGGTGGTGGTGGTGGTGGTGGT
>2077 length 26 cvg_0.0_tip_0
TTAGTCCTCCCAGGAAACCTCTTTTT
>2079 length 26 cvg_0.0_tip_0
AACTTTCGTTCACTGATTAATGAAAA
>2081 length 26 cvg_0.0_tip_0
GAGATGTAAATTGTCTTTGTCGTTTT
>2083 length 26 cvg_0.0_tip_0
GCCCCCCCCACGGGCGCACCATCGAC
>2085 length 26 cvg_0.0_tip_0
AAAAACCTCGACTTCGGAAGGGGTGT
>2087 length 26 cvg_0.0_tip_0
AAAAAAGAAAAAAAAAAAAAAAGAAA
>2089 length 26 cvg_0.0_tip_0
TTGGGTAATTTGCGCGCCTGCTGCCT
>2091 length 26 cvg_0.0_tip_0
GGCAGCAGGCGCGCAAATTACCCAAT
>2093 length 26 cvg_0.0_tip_0
AAAAATGGAGGTACGCTTAGACTTGA
>2095 length 26 cvg_0.0_tip_0
AAAACAAAAAAAAAAAAAAAAGAAAA
>2097 length 26 cvg_0.0_tip_0
TTTCTTTTTTTTTTTTTTTTGTTTTA
>2099 length 26 cvg_0.0_tip_0
GTAGTCACCACGGATGGTGCCGGGGG
>2101 length 26 cvg_0.0_tip_0
AGGTGGACGGGCTTCTTGGGGTCATC
>2103 length 26 cvg_0.0_tip_0
GGGGGTGATGAGCAAGCTCAGACGGG
>2105 length 26 cvg_0.0_tip_0
CTGCGAGCGGAATGGGACTTGTTTTT
>2107 length 26 cvg_0.0_tip_0
TTGGTGCTGGTGCTGATGCTGATGCT
>2109 length 26 cvg_0.0_tip_0
CAGGTGGGGAGTTTGGCTGGGGCGGC
>2111 length 26 cvg_0.0_tip_0
ATCTGGAGAGCCGGAAAGGCTGTCAG
>2113 length 26 cvg_0.0_tip_0
AAAAACCACTTGTCAATGCTGCCGTC
>2115 length 26 cvg_0.0_tip_0
AATTTAAAATTTAAATTTAAATTAAA
>2117 length 26 cvg_0.0_tip_0
TTAATTTAAATTTAAATTTTAAATTT
>2119 length 26 cvg_0.0_tip_0
GCTGGTCTTTCTCGGTGAACAGAGTG
>2121 length 26 cvg_0.0_tip_0
AGCTGGCTGCTTGATTTTTCATATTT
>2123 length 26 cvg_0.0_tip_0
CACAGCAAGATGAAGATCTACACCCG
>2125 length 26 cvg_0.0_tip_0
TAGGGTTCAACGGCCGGCAGAGCCCC
>2127 length 26 cvg_0.0_tip_0
AAAATGACAGGCAGCCTCGTCCAATA
>2129 length 26 cvg_0.0_tip_0
AGAGTGTTCAAAGCAGGCCTTTGCTC
>2131 length 26 cvg_0.0_tip_0
AATTTCGGTATCTAAGTATATACCCC
>2133 length 26 cvg_0.0_tip_0
TTTCATCCCCAAGGCCTCTAATCATT
>2135 length 26 cvg_0.0_tip_0
GACCCGAAAGATGGTGAACTATGCCC
>2137 length 26 cvg_0.0_tip_0
GACCCGAAAGATGGTGAACTATGCCT
>2139 length 26 cvg_0.0_tip_0
GGCATAGTTCACCATCTTTCGGGTCC
>2141 length 26 cvg_0.0_tip_0
TTCGGCAGTTGGTGGCACGTGGAGGG
>2143 length 26 cvg_0.0_tip_0
CCGCTAAGGAGTGTGTAACAACTCAC
>2145 length 26 cvg_0.0_tip_0
TGAGTTGTTACACACTCCTTAGCGGG
>2147 length 26 cvg_0.0_tip_0
CAGCAACACCAACAGCACCACCAGCA
>2149 length 26 cvg_0.0_tip_0
ATGGTGGTGGTTGATTAATGGTTTTT
>2151 length 26 cvg_0.0_tip_0
TTCGGAGAATAAGATAGAAGAATTTT
>2153 length 26 cvg_0.0_tip_0
AAGGTGTAACGCCAGAGGAATACAAA
>2155 length 26 cvg_0.0_tip_0
AAAGTGGCCGGCGATGGCTCCTCCGA
>2157 length 26 cvg_0.0_tip_0
AAAAATAAAAATAAAAAATAAAAATA
>2159 length 26 cvg_0.0_tip_0
ATTTTTATTTTTTATTTTTATTTTTT
>2161 length 26 cvg_0.0_tip_0
ATTTTTATTTTTTATTTTTATTTTTA
>2163 length 26 cvg_0.0_tip_0
TAGCTTTGCTTTTAAGAACCGGTCAT
>2165 length 26 cvg_0.0_tip_0
AGAAAAAAAAAAACAAAAAAAAAAAA
>2167 length 26 cvg_0.0_tip_0
CCAGTAAATTGGTTATTACCCTACCC
>2169 length 26 cvg_0.0_tip_0
CAAAAAACCGCTACCACCTTGCGTTT
>2171 length 26 cvg_0.0_tip_0
TTTTTTTTTGTTTTTTTTCTTTTTTT
>2173 length 26 cvg_0.0_tip_0
CGTACCGTACCGTACCGTACCGTACC
>2175 length 26 cvg_0.0_tip_0
GTACGGTACGGTACGGTACGGTACGG
>2177 length 26 cvg_0.0_tip_0
GAGTCCGACGAGGACATGGGCTTCGG
>2179 length 26 cvg_0.0_tip_0
GACAACATCCACGGCATCACCAAGCC
>2181 length 26 cvg_0.0_tip_0
CGGGTAACGGGGAAGTTAGGGTTCGA
>2183 length 26 cvg_3.0_tip_0
TCTCTGCCTCTTTCCTCGCCTTTTTT
>2185 length 26 cvg_0.0_tip_0
AAATAAATAAATAAATAATAATAATA
>2187 length 26 cvg_0.0_tip_0
ATTATTATTATTTATTTATTTATTTA
>2189 length 26 cvg_0.0_tip_0
TTTTTCTTTCGCTGTTCTGTATTCCA
>2191 length 26 cvg_0.0_tip_0
ATGGCTGCGATGTGTTTCTGTGAAAA
>2193 length 26 cvg_0.0_tip_0
CCTGCTTCTTCTTCTTCTTCTTCTTC
>2195 length 26 cvg_0.0_tip_0
CTTTTCAGGTTGACCTCGGATCAGGT
>2197 length 26 cvg_0.0_tip_0
TTTGAGAATAGGTTAAGGATGTTTCA
>2199 length 26 cvg_0.0_tip_0
GAAACATCCTTAACCTATTCTCAAAA
>2201 length 26 cvg_0.0_tip_0
GAAACATCCTTAACCTATTCTCAAAC
>2203 length 26 cvg_0.0_tip_0
GGGCCTCTCGGCCAAGGTGATGGACT
>2205 length 26 cvg_0.0_tip_0
AAAACAAAACAAAACAAAACAAAACA
>2207 length 26 cvg_0.0_tip_0
GTTTTGTTTTGTTTTGTTTTGTTTTT
>2209 length 26 cvg_0.0_tip_0
GTTTTGTTTTGTTTTGTTTTGTTTTG
>2211 length 26 cvg_0.0_tip_0
TCCCTCAGGATAGCAGTGACGAGATT
>2213 length 26 cvg_0.0_tip_0
ATATAATATATCTTTATACTATATAG
>2215 length 26 cvg_0.0_tip_0
AATTGTTCCTCGTTAAGGGGTTTAAA
>2217 length 26 cvg_0.0_tip_0
TTAAACCCCTTAACGAGGAACAATTG
>2219 length 26 cvg_0.0_tip_0
AATTAAATTTAAATTTTAAATTTAAA
>2221 length 26 cvg_0.0_tip_0
AAAAATTGAGCTCATAGAGGAGGTGC
>2223 length 26 cvg_0.0_tip_0
TCAAGGTGTCGAGAAGAGCGGCAAGC
>2225 length 26 cvg_0.0_tip_0
ATGAAGAAGAAGAAGAAGAAGAAGAA
>2227 length 26 cvg_0.0_tip_0
TCTTCTTCTTCTTCTTCTTCTTCATG
>2229 length 26 cvg_0.0_tip_0
TTATAACTTAGTCTACTATTCTAGAT
>2231 length 26 cvg_0.0_tip_0
AAAACTATCACTCTGGAAGTAGAATC
>2233 length 26 cvg_0.0_tip_0
ATTCTACTTCCAGAGTGATAGTTTTG
>2235 length 26 cvg_0.0_tip_0
TTTATTTGGTATTCTCCTTGAGGAAA
>2237 length 26 cvg_0.0_tip_0
CGGGCCGGGAGTCTTGGTTCCGTTAC
>2239 length 26 cvg_0.0_tip_0
CATCCCGCATCGCCAGTTCTGCTTAC
>2241 length 26 cvg_0.0_tip_0
TAAGCAGAACTGGCGATGCGGGATGA
>2243 length 26 cvg_0.0_tip_0
AGGTAGGTGAGACATAGGGAAAAAAA
>2245 length 26 cvg_0.0_tip_0
CAAAAACCAAGAAAAAGTCCCATCTA
>2247 length 26 cvg_0.0_tip_0
CCCGTATAATTATACGTACAAGGTTT
>2249 length 26 cvg_0.0_tip_0
AGTTTATCTGGTCGCTAGTAAAAAAA
>2251 length 26 cvg_0.0_tip_0
AAAAAAATAAAAAAAAAAAAAAAAAA
>2253 length 26 cvg_0.0_tip_0
TTTTTTTTTTTTTTTTTATTTTTTTT
>2255 length 26 cvg_0.0_tip_0
TTTTCTCATCCTTGGTGTCGTAGGAG
>2257 length 26 cvg_0.0_tip_0
CAAAGGCCTGCTTTGAACACTCTAAT
>2259 length 26 cvg_0.0_tip_0
CCCTCGGACTTGGTATCGAGAGCAGA
>2261 length 26 cvg_0.0_tip_0
GATGATGATGACGATGATGATGATGA
>2263 length 26 cvg_0.0_tip_0
CCCGTCCGATCCCTAGTCGGCATAGT
>2265 length 26 cvg_0.0_tip_0
CTATGCCGACTAGGGATCGGACGGGG
>2267 length 26 cvg_0.0_tip_0
GAAGTCGCGCAAGGCGCACTCGGAGT
>2269 length 26 cvg_0.0_tip_0
CGATCAGATACCGTCGTAGTCTTAAC
>2271 length 26 cvg_0.0_tip_0
GAGGGCGAGGGCGAGGGCGAGGGCGA
>2273 length 26 cvg_0.0_tip_0
GCTCTTTCTTGCCTGACCAATAAAAA
>2275 length 26 cvg_0.0_tip_0
AAAAAATGATGGCTAGTCAATAGGTA
>2277 length 26 cvg_0.0_tip_0
ACCTATTGACTAGCCATCATTTTTTC
>2279 length 26 cvg_0.0_tip_0
CTCAACAGCAGCAGCAGCAGCAGCAG
>2281 length 26 cvg_0.0_tip_0
CCTTTTTCGCATTCTCCAGACGCACC
>2283 length 26 cvg_0.0_tip_0
TATTATTATTATTATTATTCTTTATT
>2285 length 26 cvg_0.0_tip_0
TCCCACTATCAATATAAACCAACAAA
>2287 length 26 cvg_0.0_tip_0
GGGGCCGGAGGGAATGTAACAAATGC
>2289 length 26 cvg_0.0_tip_0
GTTAAAACTTTCAACAACGGATCTCT
>2291 length 26 cvg_0.0_tip_0
TGGTAGAAGACCTTGGACTCGCCAGA
>2293 length 26 cvg_0.0_tip_0
CCATTCGCAGTTTCACCGTACAATTT
>2295 length 26 cvg_0.0_tip_0
ATAATAATAATTAATTAATTAATTAA
>2297 length 26 cvg_0.0_tip_0
GAAGTCGAAGTCGAAGTCGAAGTCGA
>2299 length 26 cvg_0.0_tip_0
TTTTCTTGCTGGGTGCAGAAGTATCA
>2301 length 26 cvg_0.0_tip_0
ATAAAAGAGACACGTGAATAACTAAA
>2303 length 26 cvg_0.0_tip_0
GCCATGCCGTGGTTCTGGGAAAACTA
>2305 length 26 cvg_0.0_tip_0
ACCCAAGCGCCTCGGCCCAAGCGTGC
>2307 length 26 cvg_0.0_tip_0
ACAAAAAAAAAAAAAAAAAAAGAAAA
>2309 length 26 cvg_0.0_tip_0
TTTTTTGCGGAGGTGGAGCACGTCGT
>2311 length 26 cvg_0.0_tip_0
CCATTAAACTTTTAAAGTAAAAAAAC
>2313 length 26 cvg_0.0_tip_0
TATATACTAAAGTATTACTTATAGAA
>2315 length 26 cvg_0.0_tip_0
CTTCTTTCCCAGAATTATTGATTTTT
>2317 length 26 cvg_0.0_tip_0
ATTACCACAGGTATCCATGTAGTAAG
>2319 length 26 cvg_0.0_tip_0
ACCCATGGCAGTCAAAACAACAACGC
>2321 length 26 cvg_0.0_tip_0
AGAAAACACTTATCCCGCTCTAGTCA
>2323 length 26 cvg_0.0_tip_0
GTGGGGAAGCTCGAAGGAGGCGTAGT
>2325 length 26 cvg_0.0_tip_0
AGTCTCTCTCTCTCTCTCTCTCTCTC
>2327 length 26 cvg_0.0_tip_0
TTTATTGAATGCCTTAGTTGTAACTA
>2329 length 26 cvg_0.0_tip_0
AGAAAAAAAAAAAAAAAAGAAAAAAA
>2331 length 26 cvg_0.0_tip_0
TTTTTTCTTTTTTTTTTTTTTTTCTT
>2333 length 26 cvg_0.0_tip_0
CACTTGACATGGTAGAGCGAGGTGTT
>2335 length 26 cvg_0.0_tip_0
TAGTTTTTTTTATTTTTTTATTTTTG
>2337 length 26 cvg_0.0_tip_0
TAAATTTTAAAATTTAAAATTTAAAA
>2339 length 26 cvg_0.0_tip_0
TAAATTTTAAAATTTAAAATTTAAAT
>2341 length 26 cvg_0.0_tip_0
AAGTCCCATTCCGCTCGCAGGCTACC
>2343 length 26 cvg_0.0_tip_0
CAACGTGCCCAAGGCAGCTCCACCAA
>2345 length 26 cvg_0.0_tip_0
TTTTTTTTCTTTTTTTTTTTTTGTCT
>2347 length 26 cvg_0.0_tip_0
GACAAAAAAAAAAAAAGAAAAAAAAA
>2349 length 26 cvg_0.0_tip_0
CGCAAGGTCCATGGTGGCCGCAAAAA
>2351 length 26 cvg_0.0_tip_0
AAATCACTCCACCAACTAAGAACGGC
>2353 length 26 cvg_0.0_tip_0
CCGTTCTTAGTTGGTGGAGTGATTTG
>2355 length 26 cvg_0.0_tip_0
AAAGGAAAAGACATGACATGATTGAT
>2357 length 26 cvg_0.0_tip_0
CAAAAGTTGCTTCACCATGTATGACG
>2359 length 26 cvg_0.0_tip_0
TTTCAGTCAATAAATCCAATCGTTCA
>2361 length 26 cvg_0.0_tip_0
CTTTCTTTTCATTTATTTGTTTTTGT
>2363 length 26 cvg_0.0_tip_0
CTTTCTTTTCATTTATTTGTTTTTGA
>2365 length 26 cvg_0.0_tip_0
TTCCTTGATACTTCTGCACCCAGCAA
>2367 length 26 cvg_0.0_tip_0
AAAATAAAAAATAAAATAAAATAAAA
>2369 length 26 cvg_0.0_tip_0
CTGGTGGAAAGGCCTCTGGCGCAAAG
>2371 length 26 cvg_0.0_tip_0
CGAGAGAGAGAGAGAGAGAGAGAGAG
>2373 length 26 cvg_0.0_tip_0
TCTCTCTCTCTCTCTCTCTCTCTCGC
>2375 length 26 cvg_0.0_tip_0
AGCAATAATTGCAATGCTCTATCCCA
>2377 length 26 cvg_0.0_tip_0
AGCAATAATTGCAATGCTCTATCCCC
>2379 length 26 cvg_0.0_tip_0
AATAAAAAAAAAAAAAGAAAAAAAAA
>2381 length 26 cvg_0.0_tip_0
GAAATCTATCGGTCGAGGCGAGCAGG
>2383 length 26 cvg_0.0_tip_0
CATCACGACATGACATGGTAAAAAAA
>2385 length 26 cvg_0.0_tip_0
CATCACGACATGACATGGTAAAAAAG
>2387 length 26 cvg_0.0_tip_0
GGCTTCTTGTGCTTGAGGCAAAAAAA
>2389 length 26 cvg_0.0_tip_0
ACAAAAAAAAAAAAAAGAAAAAAAAA
>2391 length 26 cvg_0.0_tip_0
TTTTTTTTCTTTTTTTTTTTTTTGTT
>2393 length 26 cvg_0.0_tip_0
TTTTTTTTCTTTTTTTTTTTTTTGTA
>2395 length 26 cvg_0.0_tip_0
TAAAAAAAAAAAAAAAAAAGAAAAAA
>2397 length 26 cvg_0.0_tip_0
TTTTTCTTTTTTTTTTTTTTTTTTAG
>2399 length 26 cvg_0.0_tip_0
ATATATATATATATTATTATTATTAT
>2401 length 26 cvg_0.0_tip_0
TAATAATAATAATATATATATATATA
>2403 length 26 cvg_0.0_tip_0
GCATTATTATTATTATTATTATTATT
>2405 length 26 cvg_0.0_tip_0
TTCAGATTAGCCAGTGTATGGTTGAC
>2407 length 26 cvg_0.0_tip_0
AGGGAATCAAGAAGTCTGGAAAGAAA
>2409 length 26 cvg_0.0_tip_0
CCCACCGGGCTAAACCAGCAGGGCGC
>2411 length 26 cvg_0.0_tip_0
TTCAACGAGGAATGCCTAGTAGGCAC
>2413 length 26 cvg_0.0_tip_0
TAAAAAAAAAAAAAAAAGAAAAAAAA
>2415 length 26 cvg_0.0_tip_0
TAAAAAAAAAAAAAAAAGAAAAAAAC
>2417 length 26 cvg_0.0_tip_0
TAAAAAAAAAAAAAAAAGAAAAAAAG
>2419 length 26 cvg_0.0_tip_0
TTTTTTTCTTTTTTTTTTTTTTTTAG
>2421 length 26 cvg_0.0_tip_0
GAAAAGAAACCAACAGGGATTGCCCC
>2423 length 26 cvg_0.0_tip_0
GGGCAATCCCTGTTGGTTTCTTTTCC
>2425 length 26 cvg_0.0_tip_0
AAACAAAAAAAAAAAAAAAAAAAAAA
>2427 length 26 cvg_0.0_tip_0
TTTTTTTTTTTTTTTTTTTTTGTTTT
>2429 length 26 cvg_0.0_tip_0
TTTTTTTTTTTTTTTTTTTTTGTTTC
>2431 length 26 cvg_0.0_tip_0
CAACCCCGGCGGCGAGGTATGGGTAG
>2433 length 26 cvg_0.0_tip_0
TCAGCAGCAGCAGCAGCAGCAGCAAC
>2435 length 26 cvg_0.0_tip_0
TCAGCAGCAGCAGCAGCAGCAGCAAT
>2437 length 26 cvg_0.0_tip_0
TTGCTGCTGCTGCTGCTGCTGCTGAT
>2439 length 26 cvg_0.0_tip_0
GCATAGCGACGTTGCTTTTTGATCCT
>2441 length 26 cvg_0.0_tip_0
AATGCTAAACAGACAGCAGAAGAAGC
>2443 length 26 cvg_0.0_tip_0
ATTTTGGCACTTTCACGACATATTTT
>2445 length 26 cvg_0.0_tip_0
AAAACGGGGTAGTTTATGCAGTTCAG
>2447 length 26 cvg_0.0_tip_0
AGAAAAACCACACATCAAAATGCGTT
>2449 length 26 cvg_0.0_tip_0
TTAAAAAAAAAAAAAAAGAAAAAAAA
>2451 length 26 cvg_0.0_tip_0
TGACAAGGTTGTACATAGTGAAAACA
>2453 length 26 cvg_0.0_tip_0
GTTTTCACTATGTACAACCTTGTCAG
>2455 length 26 cvg_0.0_tip_0
GTGAAATTCGATACCGAGACCCTTCC
>2457 length 26 cvg_0.0_tip_0
ACGAAATTCAATGACTACAAAAAAAT
>2459 length 26 cvg_0.0_tip_0
GGGCCGCACGGCGACACAACCTGGAT
>2461 length 26 cvg_0.0_tip_0
ATTTTTTCCGTTTCCATGTCACATCC
>2463 length 26 cvg_0.0_tip_0
CCGTTTACCCGCGCTTGGTTGAATTT
>2465 length 26 cvg_0.0_tip_0
GTCTTGTGTCTTGTGTCGGTGGGATT
>2467 length 26 cvg_0.0_tip_0
GGAGAAGGCTACTGAGGAGACCGCCG
>2469 length 26 cvg_0.0_tip_0
AAATACATCTCCCAGTTTCCTGGAGA
>2471 length 26 cvg_0.0_tip_0
CTCCAGGAAACTGGGAGATGTATTTT
>2473 length 26 cvg_0.0_tip_0
GAAAAGATCGAGCGACTCTTCAGAAC
>2475 length 26 cvg_0.0_tip_0
ATAACTGGCTTGTGGCAGCCAAGCGT
>2477 length 26 cvg_0.0_tip_0
TGGGGTAGCCAGGAATTCTGCAACAT
>2479 length 26 cvg_0.0_tip_0
AAAAAGATGCGCGCAGGGGGTGTTGT
>2481 length 26 cvg_0.0_tip_0
AAAATTTTAAAATTTTAAAATTTAAA
>2483 length 26 cvg_0.0_tip_0
TAAATAATAATAATAATAATAATAAT
>2485 length 26 cvg_0.0_tip_0
TTATTATTATTATTATTATTATTTAT
>2487 length 26 cvg_0.0_tip_0
TTATTATTATTATTATTATTATTTAA
>2489 length 26 cvg_0.0_tip_0
ATGCTGCTGCTGCTGCTGTTGCTGCT
>2491 length 26 cvg_0.0_tip_0
ATAATTAATTAATTAATTAATTTAAA
>2493 length 26 cvg_0.0_tip_0
TATATAATAATAATAATAATAATAAT
>2495 length 26 cvg_0.0_tip_0
TAAATTAAATTAAATAAATAAATAAA
>2497 length 26 cvg_0.0_tip_0
TAAATTAAATTAAATAAATAAATAAT
>2499 length 26 cvg_0.0_tip_0
CTTGCCCTCCAATTGTTCCTCGTTAA
>2501 length 26 cvg_0.0_tip_0
TAACGAGGAACAATTGGAGGGCAAGT
>2503 length 26 cvg_0.0_tip_0
AAGTGACATGATAATTACAAAAAAAG
>2505 length 26 cvg_0.0_tip_0
AAAAAAATAAAAAAATAAAAAATAAA
>2507 length 26 cvg_0.0_tip_0
GGGTGGTGGTGGTGGTGGTGGTGGTG
>2509 length 26 cvg_0.0_tip_0
CAGCATCAGCATCAGCATCAGCATCA
>2511 length 26 cvg_0.0_tip_0
GGCGAGTCTGTATGAGGCGATGGGTC
>2513 length 26 cvg_0.0_tip_0
CGGGCCGAATGAACTAGCCCTGAAAA
>2515 length 26 cvg_0.0_tip_0
TTTCAGGGCTAGTTCATTCGGCCCGT
>2517 length 26 cvg_0.0_tip_0
TTGCTGTTGTTGTTGCTGCTGCTGCT
>2519 length 26 cvg_0.0_tip_0
GCTGCTGCTGCTGCTGCTTCTGCTGG
>2521 length 26 cvg_0.0_tip_0
CCGGAGGACAGACACCAAGAAAAAAT
>2523 length 26 cvg_0.0_tip_0
TTTTTTCTTGGTGTCTGTCCTCCGGC
>2525 length 26 cvg_0.0_tip_0
AAAAATATTAATACAATTAACGTGTA
>2527 length 26 cvg_0.0_tip_0
TCTGCCCAGTGCTCTGAATGTCAAAG
>2529 length 26 cvg_0.0_tip_0
AAGTCATCAGCTTGTGCCGATTACGT
>2531 length 26 cvg_0.0_tip_0
AACGGCATTCGACCTTGGAATCTTCT
>2533 length 26 cvg_0.0_tip_0
GAAGATTCCAAGGTCGAATGCCGTTT
>2535 length 26 cvg_0.0_tip_0
GAAAAATCGCTGCACAACCCCTATCC
>2537 length 26 cvg_0.0_tip_0
TCTTAATGATATATGATACCTTGTTT
>2539 length 26 cvg_0.0_tip_0
CGTACGTACGTACGTACGTAACGTAC
>2541 length 26 cvg_0.0_tip_0
CCGAAAGATGGTGAACTATGCCTGAA
>2543 length 26 cvg_0.0_tip_0
TCAGGCATAGTTCACCATCTTTCGGT
>2545 length 26 cvg_0.0_tip_0
CTCTTCTCTTCTCTTCTCTTTCTCCC
>2547 length 26 cvg_0.0_tip_0
GGAGAAAGAGAAGAGAAGAGAAGAGA
>2549 length 26 cvg_0.0_tip_0
AAAATTCACCATAACAAAACTGGAAT
>2551 length 26 cvg_0.0_tip_0
GGGCTCGTCACGGACCTCCACGCCTG
>2553 length 26 cvg_0.0_tip_0
TTTTTTTTTTTTTGTTTTTTTTTTTT
>2555 length 26 cvg_0.0_tip_0
TTTTTTTTTTTTTGTTTTTTTTTTTG
>2557 length 26 cvg_0.0_tip_0
TTTTTTTTTTTTTGTTTTTTTTTTTA
>2559 length 26 cvg_0.0_tip_0
TTTTTTTTTTTTTGTTTTTTTTTTTC
>2561 length 26 cvg_0.0_tip_0
TCCTTGGAGTCGAAGGACTTGGGGCT
>2563 length 26 cvg_0.0_tip_0
GCCCCAAGTCCTTCGACTCCAAGGAG
>2565 length 26 cvg_0.0_tip_0
AGACTTCAGGATCGGTCGATGGTGCG
>2567 length 26 cvg_0.0_tip_0
ATGACGATGATGATGATGATGATGAT
>2569 length 26 cvg_0.0_tip_0
TCATCATCATCATCATCATCGTCATC
>2571 length 26 cvg_0.0_tip_0
TTTTTTTCAGCAGCAGCTCTACCCTC
>2573 length 26 cvg_0.0_tip_0
ATAGGGTTCGATTCCGGAGAGGGAGC
>2575 length 26 cvg_0.0_tip_0
ACAAAAAAAAACAAAAAAAAAAAAAA
>2577 length 26 cvg_0.0_tip_0
TGAATGTATCATATGATGTCTTTTTT
>2579 length 26 cvg_0.0_tip_0
TTTCTTTTTTTCTTTTTTCTTTTTTT
>2581 length 26 cvg_0.0_tip_0
CTATTTTATACCAACATTTATTCTGA
>2583 length 26 cvg_0.0_tip_0
AAAAAAAAGAAAAAAAAGAAAAAAAA
>2585 length 26 cvg_0.0_tip_0
AAAAAAAAGAAAAAAAAGAAAAAAAG
>2587 length 26 cvg_0.0_tip_0
TTTTTTTCTTTTTTTTCTTTTTTTTT
>2589 length 26 cvg_0.0_tip_0
TTTTTTTCTTTTTTTTCTTTTTTTTC
>2591 length 26 cvg_0.0_tip_0
AACGGCCTCTAGTGCAGATCTTGGTG
>2593 length 26 cvg_0.0_tip_0
ACCAAGATCTGCACTAGAGGCCGTTC
>2595 length 26 cvg_0.0_tip_0
TTCCGTTATAAAGGAACAAAACAAAT
>2597 length 26 cvg_0.0_tip_0
TTCGGTTCATCCCGCATCGCCAGTTC
>2599 length 26 cvg_0.0_tip_0
TTTTTTGTATGCTTCTCTAATTTCTT
>2601 length 26 cvg_0.0_tip_0
GGCTTCTTGCCATTCCTTGGTCATGG
>2603 length 26 cvg_0.0_tip_0
TTAAAAAATTAAAAATTAAAATTAAA
>2605 length 26 cvg_0.0_tip_0
TTTTATTATTATTATTATTATTATTT
>2607 length 26 cvg_0.0_tip_0
TTTTATTATTATTATTATTATTATTA
>2609 length 26 cvg_0.0_tip_0
AATAATAATAATAATAATAATAATGG
>2611 length 26 cvg_0.0_tip_0
CATTATTATTATTATTATTATTATTA
>2613 length 26 cvg_0.0_tip_0
GACGTAATCGGCACAAGCTGATGACT
>2615 length 26 cvg_0.0_tip_0
ATCAGTCAAGGAGAAGAAGAAAAAAA
>2617 length 26 cvg_0.0_tip_0
CAGCGTCTTAATCTAAGCTATCGCTA
>2619 length 26 cvg_0.0_tip_0
AAAAATAAAATAAAAATAAAATAAAA
>2621 length 26 cvg_0.0_tip_0
AAATAAAAATAAATAAATAAATAAAT
>2623 length 26 cvg_0.0_tip_0
TTTATTTATTTATTTATTTTTATTTT
>2625 length 26 cvg_0.0_tip_0
AAAAAAAATTACAGGGAAGTAAAAAT
>2627 length 26 cvg_0.0_tip_0
GTACAGATGGGTAGTGAAAGGAAAAA
>2629 length 26 cvg_0.0_tip_0
TGGCAGGAATTATTGGTATTTTTTTT
>2631 length 26 cvg_0.0_tip_0
TCAAGCGTGAGGTTGAGAAGGCCAAG
>2633 length 26 cvg_0.0_tip_0
TAATCCAAGAACTGAGGATGGGGGGG
>2635 length 26 cvg_0.0_tip_0
CCCACCAACTAAGAACGGCCATGCAC
>2637 length 26 cvg_0.0_tip_0
GACAACCGTCTCGTCAACCACTTCGT
>2639 length 26 cvg_0.0_tip_0
AGGGGTAAACTAGATTTATCTAGAAG
>2641 length 26 cvg_0.0_tip_0
TTTTTTAATATAATTTATTAAAATAT
>2643 length 26 cvg_0.0_tip_0
TATATATTATATTATTATTATTATTA
>2645 length 26 cvg_0.0_tip_0
CTTTTTTCCGTATCACTCATGAAATA
>2647 length 26 cvg_0.0_tip_0
GTTGTTGTTGCTGTTGCTGTTGCTGT
>2649 length 26 cvg_0.0_tip_0
ATTTGAGGCTAGAGGTGCCAGAAAAG
>2651 length 26 cvg_0.0_tip_0
TTTTCTGGCACCTCTAGCCTCAAATT
>2653 length 26 cvg_0.0_tip_0
ACAGCAACAGCAACAGCAACAGCAAC
>2655 length 26 cvg_0.0_tip_0
TCCTTGGATGTGGTAGCCGTTTCTCA
>2657 length 26 cvg_0.0_tip_0
GAGAAACGGCTACCACATCCAAGGAA
>2659 length 26 cvg_0.0_tip_0
GTTTCTTGAGTGAACGTGGGCACTAG
>2661 length 26 cvg_0.0_tip_0
CTTGCTTGCTTGCTTGCTTGCTTGCT
>2663 length 26 cvg_0.0_tip_0
CTTGCTTGCTTGCTTGCTTGCTTGCG
>2665 length 26 cvg_0.0_tip_0
GCAAGCAAGCAAGCAAGCAAGCAAGC
>2667 length 26 cvg_0.0_tip_0
AATATATATATATATATATATATAGT
>2669 length 26 cvg_0.0_tip_0
AATATATATATATATATATATATAGG
>2671 length 26 cvg_0.0_tip_0
GCGTGCACTGGTCCGGCTGGGCCTTT
>2673 length 26 cvg_0.0_tip_0
AATGATTAATAGGGATAGTCGGGGGC
>2675 length 26 cvg_0.0_tip_0
CCCCCGACTATCCCTATTAATCATTA
>2677 length 26 cvg_0.0_tip_0
CCTGAAATCGGTTTGTCCGGAGCTAG
>2679 length 26 cvg_0.0_tip_0
AATACTGCTACTGCGGTGGCGCAATT
>2681 length 26 cvg_0.0_tip_0
AGGCGGCAAGCACTGAACTGCATAAA
>2683 length 26 cvg_0.0_tip_0
TTCATGGACTCGCGCTTCATGTGGGA
>2685 length 26 cvg_2.0_tip_0
TTTTCCGTCTTGCCCATGTATTTTGG
>2687 length 26 cvg_0.0_tip_0
AAATATTCATTCCCATTGACCATTCC
>2689 length 26 cvg_0.0_tip_0
GGTTGGGGCCGACAGTGTAGATCTCA
>2691 length 26 cvg_0.0_tip_0
ATTTAATTTTAATTTTAAATTTTTAA
>2693 length 26 cvg_0.0_tip_0
ATAAAAAAAAAAAAAGAAAAAAAAAA
>2695 length 26 cvg_0.0_tip_0
ATAAAAAAAAAAAAAGAAAAAAAAAG
>2697 length 26 cvg_0.0_tip_0
GCGGCTGTCTGACAAGGCATTGCCGG
>2699 length 26 cvg_0.0_tip_0
ATGTGTGTGTGTGTGTGTGTGTGTGT
>2701 length 26 cvg_0.0_tip_0
ACTGATGAAGTTCGCCGCAACGGTAA
>2703 length 26 cvg_0.0_tip_0
AAAAAGCAAAGCAAAGCACCAACCCT
>2705 length 26 cvg_0.0_tip_0
TAATAATAATAATAATAATAATAATT
>2707 length 26 cvg_0.0_tip_0
TAATAATAATAATAATAATAATAATA
>2709 length 26 cvg_0.0_tip_0
CCCCCACGTGACCGCAAGAAGGAGAA
>2711 length 26 cvg_0.0_tip_0
TCTCCTTCTTGCGGTCACGTGGGGGC
>2713 length 26 cvg_0.0_tip_0
AGTCGGGGGCGTCAGTATTCGGCTGT
>2715 length 26 cvg_0.0_tip_0
GAACAAGGGCTTCTTACATATTTAAA
>2717 length 26 cvg_0.0_tip_0
CCTTGCTCCCCTTGCTCCCCTTGCTC
>2719 length 26 cvg_0.0_tip_0
TTTTTTTATTTTTTTATTTTTTATTT
>2721 length 26 cvg_0.0_tip_0
TTTCCTCTTGGGGAACCCCATGGCCT
>2723 length 26 cvg_0.0_tip_0
AGGAAATCTGATATAGATATGGAAAT
>2725 length 26 cvg_0.0_tip_0
TTTTGGGTTCTGGGGGAGTATGGTCG
>2727 length 26 cvg_0.0_tip_0
TTTTTTTCACCTCCAACAGTCGCCCA
>2729 length 26 cvg_0.0_tip_0
CCCTTCCGAAGTCGAGGTTTTTAGCA
>2731 length 26 cvg_0.0_tip_0
GCTAAAAACCTCGACTTCGGAAGGGT
>2733 length 26 cvg_0.0_tip_0
GCTAAAAACCTCGACTTCGGAAGGGG
>2735 length 26 cvg_0.0_tip_0
CAAAAAGCAACGTCGCTATGCACGCT
>2737 length 26 cvg_0.0_tip_0
CCGTCGAGGAACTTTCGGATATCCTT
>2739 length 26 cvg_0.0_tip_0
CCAATGAAGGGCATCACTACCTACTC
>2741 length 26 cvg_0.0_tip_0
TTCACCACCAGAGAGACGTGGGAAGA
>2743 length 26 cvg_0.0_tip_0
CTTCCACGCTTCGATGCCCCCTTTTT
>2745 length 26 cvg_0.0_tip_0
TAATTGTACTCATTCCAATTACAAGG
>2747 length 26 cvg_0.0_tip_0
TAATTGTACTCATTCCAATTACAAGA
>2749 length 26 cvg_0.0_tip_0
AAGCTCAACAGGGTCTTCTTTCCCCG
>2751 length 26 cvg_0.0_tip_0
GGGGAAAGAAGACCCTGTTGAGCTTG
>2753 length 26 cvg_0.0_tip_0
AAAAAAATATATAGTTATATATCAAG
>2755 length 26 cvg_0.0_tip_0
TTGTTGTTGTTGTTGTTGTTGTTGCT
>2757 length 26 cvg_0.0_tip_0
GCAACAACAACAACAACAACAACAAT
>2759 length 26 cvg_0.0_tip_0
GCAACAACAACAACAACAACAACAAG
>2761 length 26 cvg_0.0_tip_0
GCAACAACAACAACAACAACAACAAC
>2763 length 26 cvg_0.0_tip_0
TAGTATATATATATATATATATATAT
>2765 length 26 cvg_0.0_tip_0
ATTAATTTAATTTAATTTAATTTAAA
>2767 length 26 cvg_0.0_tip_0
ATTAATTTAATTTAATTTAATTTAAT
>2769 length 26 cvg_0.0_tip_0
GGGGTATCCATTGCAACGCCAATGTT
>2771 length 26 cvg_0.0_tip_0
AAAAAAATTAAAAAAAAAAAAAAAAA
>2773 length 26 cvg_0.0_tip_0
AAAAGTTACCACAGGGATAACTGGCT
>2775 length 26 cvg_0.0_tip_0
GCCAGTTATCCCTGTGGTAACTTTTC
>2777 length 26 cvg_0.0_tip_0
ATTCCTTCTTGGCGTTCTCGACGCTG
>2779 length 26 cvg_0.0_tip_0
AGGGAGAGGCAAAGAAGCGCGCTGCA
>2781 length 26 cvg_0.0_tip_0
GTTGAAGTCGAAGTCGAAGTCGAAGT
>2783 length 26 cvg_0.0_tip_0
GCTGCTGCTGCTGCTGCTGCTGGCCA
>2785 length 26 cvg_0.0_tip_0
GGCCAGCAGCAGCAGCAGCAGCAGCA
>2787 length 26 cvg_0.0_tip_0
TTTTTGATACGATATTGTCACGATAT
>2789 length 26 cvg_0.0_tip_0
TAGAGGCTGTTCACCTTGGAGACCTG
>2791 length 26 cvg_0.0_tip_0
GCACCACCATCCAAAAGATCAAGAAA
>2793 length 26 cvg_0.0_tip_0
AAAAAATAAAAATAAAAAATAAAAAA
>2795 length 26 cvg_0.0_tip_0
CCCGGGCCTCTCGGCCAAGGTGATGG
>2797 length 26 cvg_0.0_tip_0
AAAAGGGAAACAGCCCAGAACAAGAG
>2799 length 26 cvg_0.0_tip_0
AAAAAATAAAAATAAAAATAAAAATA
>2801 length 26 cvg_0.0_tip_0
AAAAAATAAAAATAAAAATAAAAATT
>2803 length 26 cvg_0.0_tip_0
ATTTTTATTTTTATTTTTATTTTTTT
>2805 length 26 cvg_0.0_tip_0
ATTTTTATTTTTATTTTTATTTTTTA
>2807 length 26 cvg_0.0_tip_0
TCATCATCATCATCATCTTCTTCTTC
>2809 length 26 cvg_0.0_tip_0
AAGTTCTCTTCGCACGCCCGTGCCCA
>2811 length 26 cvg_0.0_tip_0
TACCGTTGGAGACATCGATAATTTTC
>2813 length 26 cvg_0.0_tip_0
CCCGCCCAAGACGGGATTCTCACCCT
>2815 length 26 cvg_0.0_tip_0
CCTTTTTTTTTCTTTTTTTTTTTTTG
>2817 length 26 cvg_0.0_tip_0
CCGATACGGGGAGGTAGTGACAATAA
>2819 length 26 cvg_0.0_tip_0
TATTGTCACTACCTCCCCGTATCGGG
>2821 length 26 cvg_0.0_tip_0
TATTGTCACTACCTCCCCGTATCGGA
>2823 length 26 cvg_0.0_tip_0
TGGTTTTTTACTCTTATTTCTCCCCA
>2825 length 26 cvg_0.0_tip_0
GGGGAGAAATAAGAGTAAAAAACCAG
>2827 length 26 cvg_0.0_tip_0
CATCATCATCATCATCATCATCGTCA
>2829 length 26 cvg_0.0_tip_0
GACGATGATGATGATGATGATGATGA
>2831 length 26 cvg_0.0_tip_0
ATTTGAATGAACCATCGCCGGCGCAA
>2833 length 26 cvg_0.0_tip_0
TGCGCCGGCGATGGTTCATTCAAATT
>2835 length 26 cvg_0.0_tip_0
AACGGCCGGCAGAGCCCCGCACCTTT
>2837 length 26 cvg_0.0_tip_0
ACGTCGGGCGAGCCGCTTGATGCTTG
>2839 length 26 cvg_0.0_tip_0
AATTACCCAATCCCGATACGGGGAGG
>2841 length 26 cvg_0.0_tip_0
CTCCCCGTATCGGGATTGGGTAATTT
>2843 length 26 cvg_0.0_tip_0
GGGCCGCGACGCCGTAAAGCCGGCCG
>2845 length 26 cvg_0.0_tip_0
TGTCTACCTCACTTCTCTTACTTTTT
>2847 length 26 cvg_0.0_tip_0
GTTTTACCCTACTGATGAAGTTCGCC
>2849 length 26 cvg_0.0_tip_0
AAACTCAAGTCCGAGATCGACAAGGT
>2851 length 26 cvg_0.0_tip_0
GCAATATGTCAGTTGCACACACAAAC
>2853 length 26 cvg_0.0_tip_0
GCAGCAACAGCAACAGCAACAGCAAC
>2855 length 26 cvg_0.0_tip_0
ATTAAATTTAAATTTAAAATTTAAAA
>2857 length 26 cvg_0.0_tip_0
ATTAAATTTAAATTTAAAATTTAAAT
>2859 length 26 cvg_0.0_tip_0
TTTAAATTTTAAATTTAAATTTAATT
>2861 length 26 cvg_0.0_tip_0
GCCTCCTCGTGGTCCATGATACCAGC
>2863 length 26 cvg_0.0_tip_0
GTTACCACAGGGATAACTGGCTTGTG
>2865 length 26 cvg_0.0_tip_0
AAGCTTTATAGAGATAAAGAGCTTAA
>2867 length 26 cvg_0.0_tip_0
AGTTAAAAAACCGGTGTAGTTAAGTT
>2869 length 26 cvg_0.0_tip_0
AAAACAACAACAACAACAACAACAAC
>2871 length 26 cvg_0.0_tip_0
GGAGGAGTCTGACGAGGACATGGGCT
>2873 length 26 cvg_0.0_tip_0
AAAAGATCTCAGCCAGCCACGCCCAA
>2875 length 26 cvg_0.0_tip_0
CCCCCTCTCCACATCACATTAGATAA
>2877 length 26 cvg_0.0_tip_0
CCCCCTCTCCACATCACATTAGATAC
>2879 length 26 cvg_0.0_tip_0
CTTTTTTCTCTTAATGATATATGATA
>2881 length 26 cvg_0.0_tip_0
GGCTGCTAAAGTTGGCGTCGTAAAAA
>2883 length 26 cvg_0.0_tip_0
AAAATAAAAAAAAAAAAAAGAAAAAA
>2885 length 26 cvg_0.0_tip_0
GCGGAAGAGATACCGCTAAGGGCAAA
>2887 length 26 cvg_0.0_tip_0
TGAAGCCAGAGGAAACTCTGGTGGAG
>2889 length 26 cvg_0.0_tip_0
AATAATAATAATAAATAAATAAATAA
>2891 length 26 cvg_0.0_tip_0
CCCTAGGAGGGTCAGCTCGGCGGGGA
>2893 length 26 cvg_0.0_tip_0
TAAAAAAAAAAAAGAAAAAAAAAGAA
>2895 length 26 cvg_0.0_tip_0
TCTTTTTTTTTCTTTTTTTTTTTTAA
>2897 length 26 cvg_0.0_tip_0
ACTGTTTCAATGTCGATATTGAAAAA
>2899 length 26 cvg_0.0_tip_0
TAACATCTTTTCAAACCTCCCAAAAA
>2901 length 26 cvg_0.0_tip_0
TTATTTATTATTTATTATTATTTATT
>2903 length 26 cvg_0.0_tip_0
GGGGCCAGGGCGGCCGGTCCTGAGGG
>2905 length 26 cvg_0.0_tip_0
GAAGCCAGCAAGGTGAAAGAGAAAAA
>2907 length 26 cvg_0.0_tip_0
CAGCTTCAGAACCTGTACTACGAGCA
>2909 length 26 cvg_0.0_tip_0
TAAAAAAATAAAAAAAATAAAAAAAA
>2911 length 26 cvg_0.0_tip_0
TAAAAAAATAAAAAAAATAAAAAAAT
>2913 length 26 cvg_0.0_tip_0
GGGGGGATTGAAGAAAGGAGTGGCTT
>2915 length 26 cvg_0.0_tip_0
CTTTGGAAATTTTGATACTTCGGTGG
>2917 length 26 cvg_0.0_tip_0
AATAAATAAATAAATAAATAAATAAA
>2919 length 26 cvg_0.0_tip_0
TTATTTATTTATTTATTTATTTATTT
>2921 length 26 cvg_0.0_tip_0
TTTCAGCCTTGCGACCATACTCCCCC
>2923 length 26 cvg_0.0_tip_0
TGCCCTTAGATGTTCTGGGCCGCACG
>2925 length 26 cvg_0.0_tip_0
CTCAAATGAGAACTTTGAGGACTGAA
>2927 length 26 cvg_0.0_tip_0
TCAGTCCTCAAAGTTCTCATTTGAGT
>2929 length 26 cvg_0.0_tip_0
GGTATGGGTAGCACGCTTGAGCGCCA
>2931 length 26 cvg_0.0_tip_0
GTTCTTCTTCTTCTTCTTCTTCTTCT
>2933 length 26 cvg_0.0_tip_0
TAGAAAAAAAAAAAAAAGAAAAAAAA
>2935 length 26 cvg_0.0_tip_0
TAGAAAAAAAAAAAAAAGAAAAAAAG
>2937 length 26 cvg_0.0_tip_0
TTTCGATGGTAGGATAGTGGCCTACC
>2939 length 26 cvg_0.0_tip_0
GTAGGCCACTATCCTACCATCGAAAA
>2941 length 26 cvg_0.0_tip_0
CCCCCCGTGGTGTTCCTCAGATCGAA
>2943 length 26 cvg_0.0_tip_0
TCGATCTGAGGAACACCACGGGGGGC
>2945 length 26 cvg_0.0_tip_0
AATCCACATCCAGGTGCCGGAATCTT
>2947 length 26 cvg_0.0_tip_0
GCCGCCGACCTGGTAACCGCATACGA
>2949 length 26 cvg_0.0_tip_0
AGATTTCCTCGGAGAGCCTGCTCGCG
>2951 length 26 cvg_0.0_tip_0
TTTATTTTTTATTTTTATTTTATTTT
>2953 length 26 cvg_0.0_tip_0
AGAAGAAGAAGAAGAAGAAGAAGAGA
>2955 length 26 cvg_0.0_tip_0
CTCTTCTTCTTCTTCTTCTTCTTCTT
>2957 length 26 cvg_0.0_tip_0
CTCTTCTTCTTCTTCTTCTTCTTCTG
>2959 length 26 cvg_0.0_tip_0
CTCTTCTTCTTCTTCTTCTTCTTCTC
>2961 length 26 cvg_0.0_tip_0
CCAGCGCCACCGGGCTTAACCAGCAC
>2963 length 26 cvg_0.0_tip_0
CTTCCTTGGATGTGGTAGCCGTTTCT
>2965 length 26 cvg_0.0_tip_0
GAAACGGCTACCACATCCAAGGAAGG
>2967 length 26 cvg_0.0_tip_0
TGAAAACATCCTTGGCGAATGCTTTC
>2969 length 26 cvg_0.0_tip_0
AGAAGAAGAAGAAGAAGAGAAGAAGA
>2971 length 26 cvg_0.0_tip_0
CTTCTTCTCTTCTTCTTCTTCTTCTT
>2973 length 26 cvg_0.0_tip_0
ACTCATTCCAATTACAAGACCCTAAA
>2975 length 26 cvg_0.0_tip_0
TAAATTACCCAATCCCGATACGGGGA
>2977 length 26 cvg_0.0_tip_0
TAGATAAAAAACCAATGCCTCCGGGC
>2979 length 26 cvg_0.0_tip_0
AGCCTTGCGCTCCTTGGAGTCGAAGG
>2981 length 26 cvg_0.0_tip_0
GGTGTGTGTGTGTGTGTGTGTGTGTG
>2983 length 26 cvg_0.0_tip_0
CCCTTTCGGCTGACGGCGCACCGGGC
>2985 length 26 cvg_0.0_tip_0
CCCTTTCGGCTGACGGCGCACCGGGG
>2987 length 26 cvg_0.0_tip_0
CCCGGTGCGCCGTCAGCCGAAAGGGA
>2989 length 26 cvg_0.0_tip_0
CAGAACCGCTGCGAGCCTCCACCAGA
>2991 length 26 cvg_0.0_tip_0
CTGGTGGAGGCTCGCAGCGGTTCTGA
>2993 length 26 cvg_0.0_tip_0
ATTTTGGGCCTTCGCCAAACTCCTTC
>2995 length 26 cvg_0.0_tip_0
AAAAATTATAAACGACTAAGATAAAG
>2997 length 26 cvg_0.0_tip_0
AAAGGTGCGGGATGCCGCGCGCTCAA
>2999 length 26 cvg_0.0_tip_0
GGCCACCAGAAACACTGTTAATTTTT
>3001 length 26 cvg_0.0_tip_0
AAAACACCAGTATCGTTCCAGTGAGC
>3003 length 26 cvg_0.0_tip_0
CTCACTGGAACGATACTGGTGTTTTC
>3005 length 26 cvg_0.0_tip_0
CCCAACAACAACAACAACAACAACAA
>3007 length 26 cvg_0.0_tip_0
TTTGGGAATGCAGCTCTAAGCGGGTG
>3009 length 26 cvg_0.0_tip_0
CAATTGCTTATACTTAGACATGCATG
>3011 length 26 cvg_0.0_tip_0
CACCAGCACCAGCACCAGCACCAGCA
>3013 length 26 cvg_0.0_tip_0
AGGGTCTAAGTTCTTGGTTGTCCTAG
>3015 length 26 cvg_0.0_tip_0
GAACTAATTGGTGGTATTTAAATATA
>3017 length 26 cvg_0.0_tip_0
TTTTTGTCACCAAGTATAACGATAAT
>3019 length 26 cvg_0.0_tip_0
CAGCAACAACAACAACAACAACAACA
>3021 length 26 cvg_0.0_tip_0
GTTGTTGTTGTTGTTGTTGTTGCTGC
>3023 length 26 cvg_0.0_tip_0
TTTTTTTCACTTCTATACCATCCTGT
>3025 length 26 cvg_0.0_tip_0
AAAAACTGTATTGTCGTCATGACCTC
>3027 length 26 cvg_0.0_tip_0
AAATTCCACCACTGGCCTCGAAAAGC
>3029 length 26 cvg_0.0_tip_0
AAAAACAAAAAAAAAACAAAAAAAAA
>3031 length 26 cvg_0.0_tip_0
GAAGTAAAAAGAGATGCTGGTTTTTT
>3033 length 26 cvg_0.0_tip_0
GAAGTAAAAAGAGATGCTGGTTTTTA
>3035 length 26 cvg_0.0_tip_0
AAAAAAAAATAACCACGTCGAGTAAC
>3037 length 26 cvg_0.0_tip_0
TTTTTTGTATGTAAGTTGCTGGGTGG
>3039 length 26 cvg_0.0_tip_0
CTCAAGGTCTGCGCCAACCACTACGT
>3041 length 26 cvg_0.0_tip_0
CTTCATCATGATGGGGTTGGCAACAC
>3043 length 26 cvg_0.0_tip_0
TTTAAATTTAAAATTTTAAATTTAAA
>3044 length 26 cvg_0.0_tip_0
TCTTCTTCTTCGTCTTCTTCTTCTTC
>3046 length 26 cvg_0.0_tip_0
CCCCTTCCGAAGTCGGGGTTTTTAGC
>3048 length 26 cvg_0.0_tip_0
CTTTTTTTTTCTTTTTTTTTTCTTTT
>3050 length 26 cvg_0.0_tip_0
CTGTTCAACTACCTACATACTTTTTT
>3052 length 26 cvg_0.0_tip_0
GGCAAGTACGGCATTGTCTGCATGGA
>3054 length 26 cvg_0.0_tip_0
TCAGAACAGATTATACCCAAAAAAAA
>3056 length 26 cvg_0.0_tip_0
CCGACAGCCATGGTGGTGGTGACGAC
>3058 length 26 cvg_0.0_tip_0
GTGACGTTGACCTTAAGAGAGTCAAA
>3060 length 26 cvg_0.0_tip_0
CCTTCCGTCAATTTCTTTAAGTTTCA
>3062 length 26 cvg_0.0_tip_0
AAAAAAAAAAGAAAAAAAAAAAGAAA
>3064 length 26 cvg_0.0_tip_0
TTCTTTTTTTTTTTCTTTTTTTTTTT
>3066 length 26 cvg_0.0_tip_0
TTTAGTTTTTTTTTCTTTTTTTTTTT
>3068 length 26 cvg_0.0_tip_0
TTCGATCGCATGGTTGTTGGTTTTTT
>3070 length 26 cvg_0.0_tip_0
AAATAAATAATAATAATAATAATAAT
>3072 length 26 cvg_0.0_tip_0
TTATTATTATTATTATTATTTATTTT
>3074 length 26 cvg_0.0_tip_0
TTATTATTATTATTATTATTTATTTA
>3076 length 26 cvg_0.0_tip_0
TCAAAAGCTGTCCTTAAAGCCTTTGA
>3078 length 26 cvg_0.0_tip_0
TCTAAAAAAAAAATAAAAAAAAAAAA
>3080 length 26 cvg_0.0_tip_0
TTTTTTTTTTTATTTTTTTTTTAGAA
>3082 length 26 cvg_0.0_tip_0
GAATCAACGGTTCCTCTCGTACTAAA
>3084 length 26 cvg_0.0_tip_0
ATAACGCAGGTGTCCTAAGGGGGACT
>3086 length 26 cvg_0.0_tip_0
TACGGCGGTCCTAGAAACCAACAAAA
>3088 length 26 cvg_0.0_tip_0
TTTGTTGGTTTCTAGGACCGCCGTAA
>3090 length 26 cvg_0.0_tip_0
TTTTGGCACTTTCACGACATATTTTC
>3092 length 26 cvg_0.0_tip_0
CACACTGAAAATACAAAATCAAGGGG
>3094 length 26 cvg_0.0_tip_0
ACCGTTATCGACGAAAAGAGAGAAAA
>3096 length 26 cvg_0.0_tip_0
GTGCCACCATGTCTCGGCCGCATAAA
>3098 length 26 cvg_0.0_tip_0
AATGAGTACAATTTAAACCCCTTAAC
>3100 length 26 cvg_0.0_tip_0
TTTAAAAAATTTAAAAAATTTAAAAA
>3102 length 26 cvg_2.0_tip_0
TTGATTTCGTCGCTGACACTAAGGGG
>3104 length 26 cvg_0.0_tip_0
TTCCACAATATTGCAGCCTACGTTTT
>3106 length 26 cvg_0.0_tip_0
AGCCCAACCACGAAAACAACAAAAAT
>3108 length 26 cvg_0.0_tip_0
TTTTTGTTGTTTTCGTGGTTGGGCTG
>3110 length 26 cvg_0.0_tip_0
TTTAATTTTAATTTTAATTTAATTTA
>3112 length 26 cvg_0.0_tip_0
CAAAAAGAAAAAAAAAAAAAAAAAAA
>3114 length 26 cvg_0.0_tip_0
AGGGTTCAACGGCCGGCAGAGCCCCG
>3116 length 26 cvg_0.0_tip_0
TCTTTCCCCGCTGATTCCGCCAAGCC
>3118 length 26 cvg_0.0_tip_0
TCGGAACCCGCTAAGGAGTGTGTAAC
>3120 length 26 cvg_0.0_tip_0
GAAAACACTTATCCCGCTCTAGTCAG
>3122 length 26 cvg_0.0_tip_0
GAAAAGACCGAAGCCCATGTCCTCGT
>3124 length 26 cvg_0.0_tip_0
ATTATTATTTATTTATTTTATTTTAA
>3126 length 26 cvg_0.0_tip_0
ATTATTATTTATTTATTTTATTTTAT
>3128 length 26 cvg_0.0_tip_0
TGTTGTTGTGGTGGTGGTGGTGGTGG
>3130 length 26 cvg_0.0_tip_0
TTTTTCAGCAACTGGATATTCAACTT
>3132 length 26 cvg_0.0_tip_0
CACCACCACCACCACCACCACCACAA
>3134 length 26 cvg_0.0_tip_0
CACCACCACCACCACCACCACCACAC
>3136 length 26 cvg_0.0_tip_0
TGTGGTGGTGGTGGTGGTGGTGGTGG
>3138 length 26 cvg_0.0_tip_0
AGGTTTTAGCATGTATTAGCTCTAGA
>3140 length 26 cvg_0.0_tip_0
ACCAAAAAAAAAAAAGAAAAAAAAAA
>3142 length 26 cvg_0.0_tip_0
TTTTTTTTTCTTTTTTTTTTTTGGTT
>3144 length 26 cvg_0.0_tip_0
TTTTTTTTTCTTTTTTTTTTTTGGTA
>3146 length 26 cvg_0.0_tip_0
CTCAATATCAAAGCAGGATTTCAAAG
>3148 length 26 cvg_0.0_tip_0
AAATAATAAATAAATAAATAAATAAA
>3150 length 26 cvg_0.0_tip_0
AAATAATAAATAAATAAATAAATAAT
>3152 length 26 cvg_0.0_tip_0
AACGCTTACCGAATTCTGCTTCGGTA
>3154 length 26 cvg_0.0_tip_0
ACCGAAGCAGAATTCGGTAAGCGTTG
>3156 length 26 cvg_0.0_tip_0
GAAACAGGACATTTACTTTGAAAAAA
>3158 length 26 cvg_0.0_tip_0
ATGTATATATATATATATATATATAT
>3160 length 26 cvg_0.0_tip_0
AATTACCGTTGCGGCGAACTTCATCA
>3162 length 26 cvg_0.0_tip_0
GTCTGCCGTCGCTGTCGCTGTCGCTG
>3164 length 26 cvg_0.0_tip_0
CCGTCCGTCCGAGCGGCCCGATGATA
>3166 length 26 cvg_0.0_tip_0
CCATCACCACCACCACCACCACCACC
>3168 length 26 cvg_0.0_tip_0
AGGGGGAGTTGCTGGTCCCAAGGGAC
>3170 length 26 cvg_0.0_tip_0
GAAACTGCGAATGGCTCATTAAATCA
>3172 length 26 cvg_0.0_tip_0
GATTTAATGAGCCATTCGCAGTTTCA
>3174 length 26 cvg_0.0_tip_0
ACGAGGAATGCCTAGTAGGCACAAGT
>3176 length 26 cvg_0.0_tip_0
GGGTCAAATGGCATGACGGAAGCCCC
>3178 length 26 cvg_0.0_tip_0
TGGTTTGTGTGTCCGCACTTCTTCTT
>3180 length 26 cvg_0.0_tip_0
TCACAGGAGGAGAAGAGACAAGAGGG
>3182 length 26 cvg_0.0_tip_0
GCGCAGTGAAAGCGAACGGAGGTGGA
>3184 length 26 cvg_0.0_tip_0
ATAAACTATGCCGACTAGGGATCGGA
>3186 length 26 cvg_0.0_tip_0
CTCCGCCTCTTCTACAAGAACAAGAA
>3188 length 26 cvg_0.0_tip_0
AAGAAGAAGAAGAAGAAGAAGAAAAG
>3190 length 26 cvg_0.0_tip_0
TTTTCTTCTTCTTCTTCTTCTTCTTC
>3192 length 26 cvg_0.0_tip_0
CCATGTAGTAAGGTACTATCAAATAA
>3194 length 26 cvg_0.0_tip_0
TCTCAGGCTCCCTCTCCGGAATCGAA
>3196 length 26 cvg_0.0_tip_0
TCGATTCCGGAGAGGGAGCCTGAGAA
>3198 length 26 cvg_0.0_tip_0
CATTTGCATGGGATGACAAGGCTGAT
>3200 length 26 cvg_64.0_tip_0
GGTTTCGAACGGGGCCAGAGGTTGGG
>3202 length 26 cvg_0.0_tip_0
TTTGTTCCACTGGAGATTTCTGTTCT
>3204 length 26 cvg_0.0_tip_0
GAACAGAAATCTCCAGTGGAACAAAA
>3206 length 26 cvg_0.0_tip_0
TTTTTAACCACAACAACTTTAATATA
>3208 length 26 cvg_0.0_tip_0
ACAAAAAGCCAGTTCAAAATCTTTTA
>3210 length 26 cvg_0.0_tip_0
TCTAAGTATAAGCAAATTGTACGGTG
>3212 length 26 cvg_0.1_tip_0
CAATAACAGGTCTGTGATGCCCTTAA
>3214 length 26 cvg_0.0_tip_0
CGCCCGGTGCGCCGTCAGCCGAAAGG
>3216 length 26 cvg_0.0_tip_0
ACTAAGGGAACCTCCAGCTTCGGAAA
>3218 length 26 cvg_0.0_tip_0
TACGTATCGAGCCTCATCAAGGGTAG
>3220 length 26 cvg_0.0_tip_0
AGAGCCTGAAGAGCCTGAAGAGCCTG
>3222 length 26 cvg_0.0_tip_0
GATTCTCGCCAAGATCGACAAGGAGG
>3224 length 26 cvg_0.0_tip_0
ACAGCAGCAACAGCAGCAGCAGCAGC
>3226 length 26 cvg_0.0_tip_0
CTGCTGCTGCTGCTGTTGCTGCTGTT
>3228 length 26 cvg_0.0_tip_0
GTGGGAAACACGCCATATCAGTGTGA
>3230 length 26 cvg_0.0_tip_0
TTCCTTTCCGTTCCACGACTCAAAAT
>3232 length 26 cvg_0.0_tip_0
TTTTGAGTCGTGGAACGGAAAGGAAA
>3234 length 26 cvg_0.0_tip_0
TTTGCATTATTTTCAGGTTTGGTTGG
>3236 length 26 cvg_0.0_tip_0
TATTAGATAAAAAACCAATGCCCTCC
>3238 length 26 cvg_0.0_tip_0
GAGGGCATTGGTTTTTTATCTAATAA
>3240 length 26 cvg_0.0_tip_0
GAGGAGGATGAGGAGGACGAGGAAGA
>3242 length 26 cvg_0.0_tip_0
AGTAGTAGTGGTAGTAGTAGTAGTAG
>3244 length 26 cvg_0.0_tip_0
TGGGGGGGCGTCCACCTCCGTTCGCT
>3246 length 26 cvg_0.0_tip_0
AGGGCGGCCGGTCCTGAGGGCGCTGA
>3248 length 26 cvg_0.0_tip_0
GGGGACTTTTACCCTTTTGTTCCACT
>3250 length 26 cvg_0.0_tip_0
TTTCTCCTGCTTTCTGGCCTGTTTTT
>3252 length 26 cvg_0.0_tip_0
GTTGTTCCATGATGCTGCTCCGGGGG
>3254 length 26 cvg_0.0_tip_0
TTTTCTTTTTTTTTTTTTTTTTTTTT
>3256 length 26 cvg_0.0_tip_0
TTTTCTTTTTTTTTTTTTTTTTTTTG
>3258 length 26 cvg_0.0_tip_0
TTTTCTTTTTTTTTTTTTTTTTTTTA
>3260 length 26 cvg_0.0_tip_0
TGAGACTGCCCGTATCGGTGCTAAGA
>3262 length 26 cvg_0.0_tip_0
ATCGGTTTGTCCGGAGCTAGGGTTCA
>3264 length 26 cvg_0.0_tip_0
GAACCCTAGCTCCGGACAAACCGATT
>3266 length 26 cvg_0.0_tip_0
GCTTACCAAAAATGGCCCACTAGTGT
>3268 length 26 cvg_0.0_tip_0
GCTTACCAAAAATGGCCCACTAGTGA
>3270 length 26 cvg_0.0_tip_0
TCAAGTCACCATACGCAGGCCTAGAA
>3272 length 26 cvg_0.0_tip_0
AAAAAAGGACAGCCCTGAGAAGAAGC
>3274 length 26 cvg_0.0_tip_0
CCCGGTGGTATCATCGAGCCCTCCTT
>3276 length 26 cvg_0.0_tip_0
AAAAATAAAAAATAAAAAATAAAAAA
>3278 length 26 cvg_0.0_tip_0
TTTTTATTTTTTATTTTTTATTTTTT
>3280 length 26 cvg_0.0_tip_0
TTCTTGACGGTCTGTCACCCTGAAAT
>3282 length 26 cvg_0.0_tip_0
TTTCAGGGTGACAGACCGTCAAGAAG
>3284 length 26 cvg_0.0_tip_0
AAAAAACATACATAAATACCCTTTCA
>3286 length 26 cvg_0.0_tip_0
GAAAGGGTATTTATGTATGTTTTTTA
>3288 length 26 cvg_0.0_tip_0
TTATCTAATGTGATGTGGAGAGGGGA
>3290 length 26 cvg_0.0_tip_0
TTTTGATTGAGTCCCGTATCCACCGT
>3292 length 26 cvg_0.0_tip_0
CCAAAAGATCAAGAAAGAGCTCTCAA
>3294 length 26 cvg_0.0_tip_0
ATTTCAGGTTGGAGAGGTTTCTTAGA
>3296 length 26 cvg_0.0_tip_0
AAGCGTGCTACCCATACCTCGCCGCC
>3298 length 26 cvg_0.0_tip_0
GCGGCGAGGTATGGGTAGCACGCTTG
>3300 length 26 cvg_0.0_tip_0
TATTGTGGAAGAAATTAATTGATGGG
>3302 length 26 cvg_0.0_tip_0
CCCTTGAGTAGACCCAAATGGTATTC
>3304 length 26 cvg_0.0_tip_0
GCCCGTTTCCTTCTCCTCCATGCAAG
>3306 length 26 cvg_0.0_tip_0
AGAGAGAGAGAGAGAGAGAGAGAGAA
>3308 length 26 cvg_0.0_tip_0
AGAGAGAGAGAGAGAGAGAGAGAGAC
>3310 length 26 cvg_0.0_tip_0
AGAGAGAGAGAGAGAGAGAGAGAGAT
>3312 length 26 cvg_0.0_tip_0
AGAGAGAGAGAGAGAGAGAGAGAGAG
>3314 length 26 cvg_0.0_tip_0
TCTCTCTCTCTCTCTCTCTCTCTCTT
>3316 length 26 cvg_0.0_tip_0
TCTCTCTCTCTCTCTCTCTCTCTCTG
>3318 length 26 cvg_0.0_tip_0
TCTCTCTCTCTCTCTCTCTCTCTCTA
>3320 length 26 cvg_0.0_tip_0
TCTCTCTCTCTCTCTCTCTCTCTCTC
>3322 length 26 cvg_0.0_tip_0
TTGATCTCGACCTGGTTGAATTCCTT
>3324 length 26 cvg_0.0_tip_0
GGCGCGTCCCGCCCCCGAAGGGAGGG
>3326 length 26 cvg_0.0_tip_0
CACAGAGAGAGAGAGAGAGAGAGAGA
>3328 length 26 cvg_0.0_tip_0
CTCTCTCTCTCTCTCTCTCTCTGTGT
>3330 length 26 cvg_0.0_tip_0
TTTTTTTGTTTTTTGTTTTTTGTTTT
>3332 length 26 cvg_0.0_tip_0
AGATGGTTCGATTAGTCTTTCGCCCC
>3334 length 26 cvg_0.0_tip_0
CAAAAAAAAAAAAAAAAAGAAAAAAA
>3336 length 26 cvg_0.0_tip_0
TTTTTTCTTTTTTTTTTTTTTTTTGT
>3338 length 26 cvg_0.0_tip_0
GAAAAAATAATATAGTTTCTAAACAT
>3340 length 26 cvg_0.0_tip_0
CTGGCGGTAATCACCCAGACCAAAAA
>3342 length 26 cvg_0.0_tip_0
TAGACAATCAAACACCTCCTTATTTT
>3344 length 26 cvg_0.0_tip_0
CTCTCTCTCTCTCTCTCTCTCTCTGT
>3346 length 26 cvg_0.0_tip_0
TTTTTTGCCAGGCACAACATTCGGCG
>3348 length 26 cvg_0.0_tip_0
CCAAAAAAAAAAAAAAAAAAAAAAAA
>3350 length 26 cvg_0.0_tip_0
TTTTTTTTTTTTTTTTTTTTTTTGGT
>3352 length 26 cvg_0.0_tip_0
TTTTTTTTTTTTTTTTTTTTTTTGGG
>3354 length 26 cvg_0.0_tip_0
CTTTTTTACATTCTTAAAGTATACGA
>3356 length 26 cvg_0.0_tip_0
AGATCAAGGCCGCCAGCTCCGTCAAA
>3358 length 26 cvg_0.0_tip_0
CCCCAACGCCATAGTTAAAAACCGGT
>3360 length 26 cvg_0.0_tip_0
CTTAAAAAAAAAAAAAAAAAAAAAAG
>3362 length 26 cvg_0.0_tip_0
GCCACATGATTAAAACGCAGTTATCA
>3364 length 26 cvg_0.0_tip_0
TCATAGCGACGTTGCTTTTTGATCCT
>3366 length 26 cvg_0.0_tip_0
GATTTTGATTTTCAGTGTGAATACAA
>3368 length 26 cvg_0.0_tip_0
CTTTTCACGGGTTCGCTTAGTCACCC
>3370 length 26 cvg_0.0_tip_0
ACCTTCTTGACGATCTTCTGCTCCTC
>3372 length 26 cvg_0.0_tip_0
TCTCTGAGAAGTGGGTCAACAAAAAG
>3374 length 26 cvg_0.0_tip_0
TTTTTGTTGACCCACTTCTCAGAGAG
>3376 length 26 cvg_0.0_tip_0
GTGTCGTTTGTCGTTGTCGTTGGGTG
>3378 length 26 cvg_0.0_tip_0
TAAAAAAAAAAAAAAAAAAAAAAGAA
>3380 length 26 cvg_0.0_tip_0
TCTTTTTTTTTTTTTTTTTTTTTTAG
>3382 length 26 cvg_0.0_tip_0
TCTTTTTTTTTTTTTTTTTTTTTTAA
>3384 length 26 cvg_0.0_tip_0
AAAAAAAAGACTTTTTTTATCACGTT
>3386 length 26 cvg_0.0_tip_0
TTGGGTGAACATGACATAATGACGCC
>3388 length 26 cvg_0.0_tip_0
ATATTATTATTATTATTATTATTATT
>3390 length 26 cvg_0.0_tip_0
ATATTATTATTATTATTATTATTATA
>3392 length 26 cvg_0.0_tip_0
AAGAAGCGCACCAAGGCCAGAAAGGA
>3394 length 26 cvg_0.0_tip_0
AAAATGTCAGCTAGCTCAGGACTGAA
>3396 length 26 cvg_0.0_tip_0
TCAGTCCTGAGCTAGCTGACATTTTT
>3398 length 26 cvg_0.0_tip_0
TGGGTGGTTGCTATCTGTTTTTCTTG
>3400 length 26 cvg_0.0_tip_0
CCCCAAGTCCTTCGACTCCAAGGAGC
>3402 length 26 cvg_0.0_tip_0
CTGGCACCTCTAGCCTCAAATTTCGA
>3404 length 26 cvg_0.0_tip_0
AAAAGAAAAGATGAAGAACAGCCCCC
>3406 length 26 cvg_0.0_tip_0
TATACAAAACGAAACGAAAAAAAAAA
>3408 length 26 cvg_0.0_tip_0
TTTTTTTTTCGTTTCGTTTTGTATAA
>3410 length 26 cvg_0.0_tip_0
GGTTGTTGGTTGTGGTCGTTGGTTTT
>3412 length 26 cvg_0.0_tip_0
CCCCAACCAGAACCAGACCAAGCACT
>3414 length 26 cvg_0.0_tip_0
ATTTTAAAATTTTAAAAATTTTAAAA
>3416 length 26 cvg_0.0_tip_0
GGTGGGGGGGATAAGTGTTTGTGTGG
>3418 length 26 cvg_0.0_tip_0
TCGTGAAAGTGCCAAAATTAAAAAAT
>3420 length 26 cvg_0.0_tip_0
TTTAAATTAAATTAAATTAATTAATA
>3422 length 26 cvg_0.0_tip_0
GCTTTGCTTTGCTTTTACCTTTTTTC
>3424 length 26 cvg_0.0_tip_0
ATCTAACCCAACCCTGGTAGGAAAAA
>3426 length 26 cvg_0.0_tip_0
CCTTGTCCCGCTCTAACTCCAAGACT
>3428 length 26 cvg_0.0_tip_0
TAGATAAAAACCAATGCCCTCCGGGG
>3430 length 26 cvg_0.0_tip_0
TAGATAAAAACCAATGCCCTCCGGGC
>3432 length 26 cvg_0.0_tip_0
CCTCAAGGAGAATACCAAATAAATAT
>3434 length 26 cvg_0.0_tip_0
TTAAATTAATTAATTAATTAATTAAT
>3436 length 26 cvg_0.0_tip_0
TTAATTAATTAATTAATTAATTTAAA
>3438 length 26 cvg_0.0_tip_0
AAATAAAAAAAAAATAAAAAAAAAAA
>3440 length 26 cvg_0.0_tip_0
AAATAAAAAAAAAATAAAAAAAAAAT
>3442 length 26 cvg_0.0_tip_0
TTTTTTTTTTATTTTTTTTTTATTTT
>3444 length 26 cvg_0.0_tip_0
GCCCAGCCGGACCAGTGCACGCCGTG
>3446 length 26 cvg_0.0_tip_0
AATTAATTTAATTTAATTTTAATTTT
>3448 length 26 cvg_0.0_tip_0
CGCCAGAGGTTGTGATATGGTGTTTT
>3450 length 26 cvg_0.0_tip_0
TCAGCGACCTCGCCGAAGACGACGTG
>3452 length 26 cvg_0.0_tip_0
TTCTAGAGCTAATACATGACTAAAAA
>3454 length 26 cvg_0.0_tip_0
TTTGGCTGGTTGGTTGGTGGGGTTGG
>3456 length 26 cvg_0.0_tip_0
AGATCCTCAGAGTCGACAACACCCTT
>3458 length 26 cvg_0.0_tip_0
TGAATGGATATATTAATCTCTTACTT
>3460 length 26 cvg_0.0_tip_0
TTTATTTAATTTTAATTTTTAATTTT
>3462 length 26 cvg_0.0_tip_0
GCAGGCACTAATGGAAGAGGAAAAAA
>3464 length 26 cvg_0.0_tip_0
AGAAAAGAGAGAGAGAGAGAGAGAGA
>3466 length 26 cvg_0.0_tip_0
GTTTGGCACGGAAGAATTCGCCGGAG
>3468 length 26 cvg_0.0_tip_0
ACTCCTTAGCGGGTTCCGACTTCCAT
>3470 length 26 cvg_0.0_tip_0
TGGAAGTCGGAACCCGCTAAGGAGTG
>3472 length 26 cvg_0.0_tip_0
GAAGAAAGACGAAGAAGACGAAGAAG
>3474 length 26 cvg_0.0_tip_0
CTACTGGAGATTTCTGTTCTCCATGA
>3476 length 26 cvg_0.0_tip_0
TTCTACTTAGTTGGGTCCTATTTTTG
>3478 length 26 cvg_0.0_tip_0
TGGTGGTGGTGGTGGTGGTGGTGATG
>3480 length 26 cvg_0.0_tip_0
GAGCCCCCGGAGGGCATTGGTTTTTT
>3482 length 26 cvg_0.0_tip_0
ATAATAAATACAGTGTCATAAGAAAG
>3484 length 26 cvg_0.0_tip_0
GTAGCTGGTTCCTGCCGAAGTTTCCC
>3486 length 26 cvg_0.0_tip_0
AGAGCTTCCAGACGCACCATCGAAGT
>3488 length 26 cvg_0.0_tip_0
TGCTGTTGTTGCTGCTGCTGCTGCTG
>3490 length 26 cvg_0.0_tip_0
TAACTGGCTTGTGGCAGCCAAGCGTC
>3492 length 26 cvg_0.0_tip_0
TGTCCAGCACTTCATCGACGTCTTCC
>3494 length 26 cvg_0.0_tip_0
AAAAATGTGGCACGTCTATAGCCCAC
>3496 length 26 cvg_0.0_tip_0
TTATTATTCTCGCATCGCTTGTTATT
>3498 length 26 cvg_0.0_tip_0
GAGCAGCAGCAGCAGCAGCAGCAGCC
>3500 length 26 cvg_0.0_tip_0
GCTGCTGCTGCTGCTGCTGCTGCTCT
>3502 length 26 cvg_0.0_tip_0
AAAAAAAAAGGTCAGTCATCCACGGG
>3504 length 26 cvg_0.0_tip_0
AAAGAAAAAGTTGGAATGCGCCAGAC
>3506 length 26 cvg_0.0_tip_0
GTTTTTTTTTTTTGTTTTTTTTTTTT
>3508 length 26 cvg_0.0_tip_0
ATTTTTATTTTTATTTTTATTTTTAT
>3510 length 26 cvg_0.0_tip_0
TAAAAATAAAAATAAAAATAAAAATT
>3512 length 26 cvg_0.0_tip_0
TAAAAATAAAAATAAAAATAAAAATA
>3514 length 26 cvg_0.0_tip_0
GTGTCGATGTCGATGTCGATGTCGAT
>3516 length 26 cvg_0.0_tip_0
ATAATAATAAATAAATAAATAAATAA
>3518 length 26 cvg_0.0_tip_0
TATTTATTTATTTATTTATTATTATT
>3520 length 26 cvg_0.0_tip_0
AGTTAATACGACCTTCTTTATAAAAA
>3522 length 26 cvg_0.0_tip_0
GGAAGGAAGTTGCGAGCAAGAAAAAT
>3524 length 26 cvg_0.0_tip_0
AAGATGTGCTTGTGCTTGGAGATTTT
>3526 length 26 cvg_0.0_tip_0
AGAATTCAATTGATGGTATCAAGGGG
>3528 length 26 cvg_0.0_tip_0
AAAAAAGCGTCAACACCAAACTTGGA
>3530 length 26 cvg_0.0_tip_0
AAAAAAAAGAAAAAAAAGAAAAAACG
>3532 length 26 cvg_0.0_tip_0
GTTTTTTCTTTTTTTTCTTTTTTTTT
>3534 length 26 cvg_0.0_tip_0
GTTTTTTCTTTTTTTTCTTTTTTTTC
>3536 length 26 cvg_0.0_tip_0
TGCACAACCGCACATACGCTGCTGAG
>3538 length 26 cvg_0.0_tip_0
CTGAATAGGGTGAAGCCAGAGGAAAC
>3540 length 26 cvg_0.0_tip_0
TTTCCTCTGGCTTCACCCTATTCAGG
>3542 length 26 cvg_0.0_tip_0
ATGCCTTCTCACGAATCTTTTTCCCT
>3544 length 26 cvg_0.0_tip_0
CTTCTTACATATTTAAAGTTTGAGAA
>3546 length 26 cvg_0.0_tip_0
TCTCAAACTTTAAATATGTAAGAAGC
>3548 length 26 cvg_0.0_tip_0
TAAGGGGACTCATGGAGAACAGAAAT
>3550 length 26 cvg_0.0_tip_0
TTTCTGTTCTCCATGAGTCCCCTTAG
>3552 length 26 cvg_0.0_tip_0
AGGTTGGGGCATTATCTGGCTATTAT
>3554 length 26 cvg_0.0_tip_0
AATAATAATAATAATAATAATAATTA
>3556 length 26 cvg_0.0_tip_0
AATTATTATTATTATTATTATTATTT
>3558 length 26 cvg_0.0_tip_0
AAAGGAAAAACGCGACCCTGTCTCCG
>3560 length 26 cvg_0.0_tip_0
CATATTCCTCCTTGGTGGCGGTCTGG
>3562 length 26 cvg_0.0_tip_0
ATAATAATATATATATATATATATAT
>3564 length 26 cvg_0.0_tip_0
CGGCGTCCGCCGGCCGCTGGCTTCTT
>3566 length 26 cvg_0.0_tip_0
TTTTGTCTGGACCTGGTGAGTTTCCC
>3568 length 26 cvg_0.0_tip_0
CAAAAACAAAAACAAAAACAAAAACA
>3570 length 26 cvg_0.0_tip_0
GTTTTTGTTTTTGTTTTTGTTTTTGT
>3572 length 26 cvg_0.0_tip_0
CCAGAGCCTCCATAACCACCACCAGA
>3574 length 26 cvg_0.0_tip_0
TATATATATATATTATTATTATTATT
>3576 length 26 cvg_0.0_tip_0
GGTAGACGCTCACGGTGGTGTTCGCT
>3578 length 26 cvg_0.0_tip_0
AATTTACCGTCGGTCTTGTCTTGGTC
>3580 length 26 cvg_0.0_tip_0
ACCAAGACAAGACCGACGGTAAATTA
>3582 length 26 cvg_0.0_tip_0
ATTCCTTCCCGCGGATTTTCAAGGGT
>3584 length 26 cvg_0.0_tip_0
CCCTTGAAAATCCGCGGGAAGGAATA
>3586 length 26 cvg_0.0_tip_0
CGCCCCCGGAGCAGCATCATGGAACA
>3588 length 26 cvg_0.0_tip_0
GGGTTTTTAGCATGTATTAGCTCTAG
>3590 length 26 cvg_0.0_tip_0
AGCAGCAGCAGCAGCAGCAGCAACAG
>3592 length 26 cvg_0.0_tip_0
TGTTGCTGCTGCTGCTGCTGCTGCTG
>3594 length 26 cvg_0.0_tip_0
AGCAGCAGCAGCAGCAGCAGCAGGAG
>3596 length 26 cvg_0.0_tip_0
TCCTGCTGCTGCTGCTGCTGCTGCTG
>3598 length 26 cvg_0.0_tip_0
ACCTTTGATCGGATGCCCTCGAAAAC
>3600 length 26 cvg_0.0_tip_0
TTTTCGAGGGCATCCGATCAAAGGTT
>3602 length 26 cvg_0.0_tip_0
GATAGCATAGCATTCTTTTTCTTTTT
>3604 length 26 cvg_0.0_tip_0
TAAATTTTAATTTTAATTTTAATTTA
>3606 length 26 cvg_6.0_tip_0
CCAAAGAACCGTCTGACTGGCTTTTT
>3608 length 26 cvg_0.0_tip_0
AGCTGGAACTTGATGGTGGACTTGAC
>3610 length 26 cvg_0.0_tip_0
TAAATTAATTAATAATAATAATAATA
>3612 length 26 cvg_0.0_tip_0
GAAGGCAGCAGGCGCGCAAATTACCC
>3614 length 26 cvg_0.0_tip_0
ACGCTTTTATGACTGGGTTTCTTTCT
>3616 length 26 cvg_0.0_tip_0
CAGTTGCAAGAGCATGGGGCCATTTT
>3618 length 26 cvg_0.0_tip_0
TTTCTTTCTCCCTTTGTCTATTTTAG
>3620 length 26 cvg_0.0_tip_0
CCTATCGATCCTTTAGTCCCTCGAAA
>3622 length 26 cvg_0.0_tip_0
ACCGTGAGCGTCACGACGGTGGTTTT
>3624 length 26 cvg_0.0_tip_0
AAAAAAAAAAAAAAAGAAAAAAAACT
>3626 length 26 cvg_0.0_tip_0
GTTTTTTTTCTTTTTTTTTTTTTTTT
>3628 length 26 cvg_0.0_tip_0
GTTTTTTTTCTTTTTTTTTTTTTTTG
>3630 length 26 cvg_0.0_tip_0
GTTTTTTTTCTTTTTTTTTTTTTTTC
>3632 length 26 cvg_0.0_tip_0
ATATAATAATAATAATAATAATAATA
>3634 length 26 cvg_0.0_tip_0
TTTTTTTTTTTTGTTTTTTTTTTTGT
>3636 length 26 cvg_0.0_tip_0
GATATATATATATATATATATATATA
>3638 length 26 cvg_0.0_tip_0
GGTTTAACAGATGTGCCGCCCCAGCC
>3640 length 26 cvg_0.0_tip_0
TTTTTTTTTTGTCTCCAGGAAACTGG
>3642 length 26 cvg_0.0_tip_0
AGCGCGGACTTTAGATAGAGATTTTT
>3644 length 26 cvg_0.0_tip_0
TTTTTTTTTCTGTTTCTCCCCTTTTG
>3646 length 26 cvg_0.0_tip_0
AGCGGGTTCCGACTTCCATGGCCACC
>3648 length 26 cvg_0.0_tip_0
AGGGCCCGTGGTGAAGTTAAGTTGGA
>3650 length 26 cvg_0.0_tip_0
CGAGATAAGATGACTAATACAAAAAC
>3652 length 26 cvg_0.0_tip_0
AGGAGTGGTGGCCGGAGTTGGGGATG
>3654 length 26 cvg_0.0_tip_0
ACGGCCATGCACCACCATCCAAAAGA
>3656 length 26 cvg_0.0_tip_0
CTTTTGGATGGTGGTGCATGGCCGTT
>3658 length 26 cvg_0.0_tip_0
GGTTCTTCTTTTCCTAGCCTGTTCAT
>3660 length 26 cvg_0.0_tip_0
AAAATTTAAATTAAATTAAATTAATT
>3662 length 26 cvg_0.0_tip_0
ATTAATTTAATTTAATTTAAATTTTA
>3664 length 26 cvg_0.0_tip_0
ATGTAGTTCCCCCTTTAGGTACTACC
>3666 length 26 cvg_0.0_tip_0
TATTATTAATTAATTAATTAATTAAT
>3668 length 26 cvg_0.0_tip_0
TAGTATCAGAAAGGAGGATGATGATA
>3670 length 26 cvg_0.0_tip_0
AAACATCCTTAACCTATTCTCAAACT
>3672 length 26 cvg_0.0_tip_0
GTTTGAGAATAGGTTAAGGATGTTTT
>3674 length 26 cvg_0.0_tip_0
ACAGTCATAGGTCATTTAGTGGGAGC
>3676 length 26 cvg_0.0_tip_0
CCCCTCAAATGACTTGGTTTAGACAA
>3678 length 26 cvg_0.0_tip_0
TGTCTAAACCAAGTCATTTGAGGGGA
>3680 length 26 cvg_0.0_tip_0
CAATGTGCGCTTAAGAAGCGGTCAGG
>3682 length 26 cvg_0.0_tip_0
GAAGGGATAGAACAACATGTGGTGGG
>3684 length 26 cvg_0.0_tip_0
AATAAAAATAAAAATAAATAAATAAA
>3686 length 26 cvg_0.0_tip_0
GCTGATGCTGATGCTGATGCTGATGC
>3688 length 26 cvg_0.0_tip_0
TTAATTATTATTATTATTATTATTAT
>3690 length 26 cvg_0.0_tip_0
GCTTTATATGAGCCTTTTAATCCCCC
>3692 length 26 cvg_0.0_tip_0
GCGGTATCTACTACCTCCTACAGGGC
>3694 length 26 cvg_0.0_tip_0
CGGCTGTCTAGATGAACTAACACCTT
>3696 length 26 cvg_0.0_tip_0
ATTTAATTTTAATTTTTAATTTTTAA
>3698 length 26 cvg_0.0_tip_0
TAAAAATTAAAAATTAAAATTAAATA
>3700 length 26 cvg_0.0_tip_0
CCAAGTTACTAGACTTAACCAAAAAT
>3702 length 26 cvg_0.0_tip_0
AGGTAGGGCCGAGAGTGGCAGAAGCG
>3704 length 26 cvg_0.0_tip_0
GCTCATCAGACACCACAAAAGGTGTT
>3706 length 26 cvg_0.0_tip_0
ATTTATTTGTTTTTGTATACGATATT
>3708 length 26 cvg_0.0_tip_0
AGGTTGGTCTCGTGGATACGGGCGAA
>3710 length 26 cvg_0.0_tip_0
AGGGTTCGATTCCGGAGAGGGAGCCT
>3712 length 26 cvg_0.0_tip_0
GGCTCCCTCTCCGGAATCGAACCCTA
>3714 length 26 cvg_0.0_tip_0
GGCTCGTTGAAGCTGAGGACATATTT
>3716 length 26 cvg_0.0_tip_0
TTTATCCCGCCGGCGCTGGAGAGCTC
>3718 length 26 cvg_0.0_tip_0
CGCATGATCTTGACCTTGATACCGAG
>3720 length 26 cvg_0.0_tip_0
TAAAGAAAAAAAAAAAAAAGAAAAAA
>3722 length 26 cvg_0.0_tip_0
TTTTTAAATAGCAAAAATACATCTCC
>3724 length 26 cvg_0.0_tip_0
GAGATGTATTTTTGCTATTTAAAAAA
>3726 length 26 cvg_0.0_tip_0
GCCCCCCGGAATGCCAGAGGGCGCAA
>3728 length 26 cvg_0.0_tip_0
GCTGGGTAGAGGTTCTTGGTGCTGGG
>3730 length 26 cvg_0.0_tip_0
CAGAACGCCGATACCTACTCCCTTTT
>3732 length 26 cvg_0.0_tip_0
TCCATTTTCAGGGCTAGTTCATTCGG
>3734 length 26 cvg_0.0_tip_0
AACCTTCTTCTCTCTGCTGCTTTTTT
>3736 length 26 cvg_0.0_tip_0
GTTTTTTTTTCTTTTTTTTCTTTTTT
>3738 length 26 cvg_0.0_tip_0
GGGCAGACGGACCAAGCTCGCACACC
>3740 length 26 cvg_0.0_tip_0
GGGAACCCTTTGCACGGTACGAATGA
>3742 length 26 cvg_0.0_tip_0
GGGGGATCGTTAAAGGGAAGAGAAAA
>3744 length 26 cvg_0.0_tip_0
AAGCAGGCTCTTCTCAGACTCAACCC
>3746 length 26 cvg_0.0_tip_0
TTTTTTCATAATTGGTTTAACTGGGC
>3748 length 26 cvg_0.0_tip_0
TCCCATTGGCGCTAAAACAGGAACCA
>3750 length 26 cvg_0.0_tip_0
CCGTCCGTCCGTCCGTCCGTCCGTCG
>3752 length 26 cvg_0.0_tip_0
AAAAAGGATTGTGACCAGTGACTCCC
>3754 length 26 cvg_0.0_tip_0
GGAGTCACTGGTCACAATCCTTTTTG
>3756 length 26 cvg_0.0_tip_0
AAAAAATAAAAATAAAAATAAAATAA
>3758 length 26 cvg_0.0_tip_0
GTTTTTTTCTCTGGCGCGAGAGGAGA
>3760 length 26 cvg_0.0_tip_0
ATGGTGCGCCCTGGGGGGGGCGTCCC
>3762 length 26 cvg_0.0_tip_0
CCCATCCTCTTCCATGACCAGTACCT
>3764 length 26 cvg_0.0_tip_0
AAAAAATAAAAATAAAATAAAATAAA
>3766 length 26 cvg_0.0_tip_0
TTATTTTATTTTATTTTTATTTTTTT
>3768 length 26 cvg_0.0_tip_0
TTATTTTATTTTATTTTTATTTTTTA
>3770 length 26 cvg_0.0_tip_0
CCGGACACGACCAGCCGTCTGCTTTA
>3772 length 26 cvg_0.0_tip_0
TTTCTTTTTTTCTTTTTTTTTTTTTT
>3774 length 26 cvg_0.0_tip_0
CGGCCGAATGAACTAGCCCTGAAAAT
>3776 length 26 cvg_0.0_tip_0
TTTTCAGGGCTAGTTCATTCGGCCGT
>3778 length 26 cvg_0.0_tip_0
AAAAAAACTAAAAAAAACTAAAAAAA
>3780 length 26 cvg_0.0_tip_0
AAAAAAACTAAAAAAAACTAAAAAAC
>3782 length 26 cvg_0.0_tip_0
TTTTTTAGTTTTTTTTAGTTTTTTTT
>3784 length 26 cvg_0.0_tip_0
TTTTTTAGTTTTTTTTAGTTTTTTTA
>3786 length 26 cvg_0.0_tip_0
CACTGGAGATTTCTGTTCTCCATGAC
>3788 length 26 cvg_0.0_tip_0
CACTGGAGATTTCTGTTCTCCATGAG
>3790 length 26 cvg_0.0_tip_0
GGGTCCTGCTGCAAGAAACGGAAAAA
>3792 length 26 cvg_0.0_tip_0
GGGTCCTGCTGCAAGAAACGGAAAAC
>3794 length 26 cvg_0.0_tip_0
TTTTCGGTATTAATATCTAAAATATT
>3796 length 26 cvg_0.0_tip_0
AAAATTAAAATTAAATAAATAAATAA
>3798 length 26 cvg_0.0_tip_0
TATTTATTTATTTAATTTTAATTTTT
>3800 length 26 cvg_0.0_tip_0
AAAGACTAATCGAACCATCTAGTAGC
>3802 length 26 cvg_0.0_tip_0
CTACTAGATGGTTCGATTAGTCTTTT
>3804 length 26 cvg_0.0_tip_0
TTTTTTATTTTTTTTTATTTTTTTTT
>3806 length 26 cvg_0.0_tip_0
AATATCCTTGTGGTCCGGGTTGGTGG
>3808 length 26 cvg_0.0_tip_0
TAGAAAAGAAAAGAAAAGAAAAGAAA
>3810 length 26 cvg_0.0_tip_0
TTAAAACTTTCAACAACGGATCTCTT
>3812 length 26 cvg_0.0_tip_0
TTTTCTCGTTTTTTCCTCTTCCATTA
>3814 length 26 cvg_0.0_tip_0
GACGCCGTCACCTACACCGAGCACGC
>3816 length 26 cvg_0.0_tip_0
AAAAATTAAAAATTAAAATTAAATAA
>3818 length 26 cvg_0.0_tip_0
TGTGGATTCTCCACGGCAACGTAACT
>3820 length 26 cvg_0.0_tip_0
TAATTAATTAATTAAATTAAATTAAA
>3822 length 26 cvg_0.0_tip_0
TTATTATTATTATTATTATTATTTCT
>3824 length 26 cvg_0.0_tip_0
GAAATAATAATAATAATAATAATAAA
>3826 length 26 cvg_0.0_tip_0
AAAGTTCGATGTGAGGGAGTGCAAGG
>3828 length 26 cvg_0.0_tip_0
TTTTTGTCATCGAGTTCGGCCTGGCT
>3830 length 26 cvg_0.0_tip_0
ATATATATATATACATATATATATAT
>3832 length 26 cvg_0.0_tip_0
CTAAAGCTGATTGATCAACCTGGGAA
>3834 length 26 cvg_0.0_tip_0
TCCCAGGTTGATCAATCAGCTTTAGT
>3836 length 26 cvg_0.0_tip_0
GAGAGCCGAAAAGGCCAAAGCCGCCC
>3838 length 26 cvg_0.0_tip_0
TGTGGAATCCTTGTGCATTCGCTCGA
>3840 length 26 cvg_0.0_tip_0
AAAAAAAATAAAAAAATAAAAAAATA
>3842 length 26 cvg_0.0_tip_0
ATTTTTTTATTTTTTTATTTTTTTTT
>3844 length 26 cvg_0.0_tip_0
ATTTTTTTATTTTTTTATTTTTTTTA
>3846 length 26 cvg_0.0_tip_0
CCCAGAACTCCTTATATCTTGATTTT
>3848 length 26 cvg_0.0_tip_0
GTCAACTACCACAACAAGGACAAGAC
>3850 length 26 cvg_0.0_tip_0
AGATCTTGGTGGTAGTAGCAAATACT
>3852 length 26 cvg_0.0_tip_0
GTATTTGCTACTACCACCAAGATCTG
>3854 length 26 cvg_0.0_tip_0
ACTGCAATTGGTCTCCGTGTTGACGC
>3856 length 26 cvg_0.0_tip_0
TTTGGAGCAAAGGAGCGAGCGATGTT
>3858 length 26 cvg_0.0_tip_0
TGGTCTTGAGTTCATCAAGGTCCCAG
>3860 length 26 cvg_0.0_tip_0
TTGTTGCAGTTAAAAAGCTCGTAGTT
>3862 length 26 cvg_0.0_tip_0
TTTTTTCTCTTTCACCCTTGCTGGCT
>3864 length 26 cvg_0.0_tip_0
AAATACTGATACAGGGCCCTTTCGGG
>3866 length 26 cvg_0.0_tip_0
AAGGTGCGGGCTCTGCCGGCCGTTGA
>3868 length 26 cvg_0.0_tip_0
TTCTTTAAGTTTCAGCCTTGCGACCA
>3870 length 26 cvg_0.0_tip_0
CTTCTTCTTCTTCTTCTTCTTCTGCT
>3872 length 26 cvg_0.0_tip_0
GCAGAAGAAGAAGAAGAAGAAGAAGA
>3874 length 26 cvg_0.0_tip_0
CTCCTAAGAGCGCGCCCTTTTTTTTT
>3876 length 26 cvg_0.0_tip_0
GCACGGGAGTTGGCGCTGAAGGGGAA
>3878 length 26 cvg_0.0_tip_0
CCCTATGCCTTAGGATCGACTAACCC
>3880 length 26 cvg_0.0_tip_0
CCGGTGTAGTTAAGTTGAAAAACAAA
>3882 length 26 cvg_0.0_tip_0
AAAAAAAAGAAAAAGAAAAAGAAAAG
>3884 length 26 cvg_0.0_tip_0
GCAATGAAGCTCATGATGATCGGATC
>3886 length 26 cvg_0.0_tip_0
CCAGCACCAGCACCAGCACCAGCACA
>3888 length 26 cvg_0.0_tip_0
CCAGCACCAGCACCAGCACCAGCACC
>3890 length 26 cvg_0.0_tip_0
GTGCTGGTGCTGGTGCTGGTGCTGGT
>3892 length 26 cvg_0.0_tip_0
GTGCTGGTGCTGGTGCTGGTGCTGGC
>3894 length 26 cvg_0.0_tip_0
TGACGCCCCGGCGAGTAGGCAGGCGT
>3896 length 26 cvg_0.0_tip_0
AAAGGAAGCCGCAGAACTATGGCCCC
>3898 length 26 cvg_0.0_tip_0
ACTTCGGAAGGGGTGTATTTATTAGA
>3900 length 26 cvg_0.0_tip_0
GTTTTGCGCTAGGATTGACTCGTGGC
>3902 length 26 cvg_0.0_tip_0
CCTTGTGGGTTTTACGGTGTTTTTTT
>3904 length 26 cvg_0.0_tip_0
AAAAATAAAAAAAAATAAAAAAAAAA
>3906 length 26 cvg_0.0_tip_0
AAAAATAAAAAAAAATAAAAAAAAAT
>3908 length 26 cvg_0.0_tip_0
TTTTTTTTTATTTTTTTTTATTTTTT
>3910 length 26 cvg_0.0_tip_0
AAAAAACAAAAAAAGTGTCAAGAACC
>3912 length 26 cvg_0.0_tip_0
CGGCTACCACATCCAAGGAAGGCAGC
>3914 length 26 cvg_0.0_tip_0
GAGTCCTTGGCGGCCTGGATGGACTC
>3916 length 26 cvg_0.0_tip_0
GATTCATGTACGTGCGAGAGGGCCGT
>3918 length 26 cvg_0.0_tip_0
GCGAGGTCCGAGGATGTAGAAAAAAA
>3920 length 26 cvg_0.0_tip_0
CGGGCTTGATCTCGACCTGGTTGAAT
>3922 length 26 cvg_0.0_tip_0
AAATTTTAAATTTTAAATTTTAATTT
>3924 length 26 cvg_0.0_tip_0
GTCTGCGTCTGCGTCTGCGTCTGCGT
>3926 length 26 cvg_0.0_tip_0
GAAAAAAAAAGAAAAAAAAGAAAAAG
>3928 length 26 cvg_0.0_tip_0
GAAAAAAAAAGAAAAAAAAGAAAAAA
>3930 length 26 cvg_0.0_tip_0
ATCACAATGCAACCTGTCATAAAATA
>3932 length 26 cvg_0.0_tip_0
TTTACGTGCTTGAGCTCTGATGAAAT
>3934 length 26 cvg_0.0_tip_0
GCTCCTCCAGGAGCTCGCTGGGTTTT
>3936 length 26 cvg_0.0_tip_0
GATTCCTGCTCTTCGCCCACGTGAAT
>3938 length 26 cvg_0.0_tip_0
GGTAGTTCCGATTGCATGTGCGCCCC
>3940 length 26 cvg_0.0_tip_0
AGAAAGAGAGAGAGAGAGAGAGAGAG
>3942 length 26 cvg_0.0_tip_0
ATCTTTTGGATGGTGGTGCATGGCCG
>3944 length 26 cvg_0.0_tip_0
CCCCCGAAGGGAGGGGCCGGACGGTC
>3946 length 26 cvg_0.0_tip_0
AATCCTAAACAACAAGCCACTCCTTT
>3948 length 26 cvg_0.0_tip_0
AAGGAGTGGCTTGTTGTTTAGGATTT
>3950 length 26 cvg_0.0_tip_0
TTTAGTCGACTTCCTCCATGGCGCTG
>3952 length 26 cvg_0.0_tip_0
CTGGACTCCTTTATGTATGCTTCATT
>3954 length 26 cvg_0.0_tip_0
AACTACCCTATGCCTTAGGATCGACT
>3956 length 26 cvg_0.0_tip_0
CAATAAATACTGATACAGGGCTCTTT
>3958 length 26 cvg_0.0_tip_0
GAAGCCAGAGGAAACTCTGGTGGAGG
>3960 length 26 cvg_0.0_tip_0
AAAAAAAAAAAGAAAAAAGAAAAAAA
>3962 length 26 cvg_0.0_tip_0
TTTTTTCTTTTTTCTTTTTTTTTTTT
>3964 length 26 cvg_0.0_tip_0
TTTTTTCTTTTTTCTTTTTTTTTTTA
>3966 length 26 cvg_0.0_tip_0
ATTAAAATTTAAAATTTTAAAATTTT
>3968 length 26 cvg_0.0_tip_0
ATTTTATTTTATTTTATTTATTTATT
>3970 length 26 cvg_0.0_tip_0
ACCGTTTTTCACTGCAGCATCGAAAA
>3972 length 26 cvg_0.0_tip_0
AAATTTAATTTAATTTAATTTAATTA
>3974 length 26 cvg_0.0_tip_0
AAATTTAATTTAATTTAATTTAATTT
>3976 length 26 cvg_0.0_tip_0
CCCAAGTACTCCCGTTACGAGAAGCG
>3978 length 26 cvg_0.0_tip_0
CACCAATGCTGCTCGTGAGAACGCCA
>3980 length 26 cvg_0.0_tip_0
CCCACCTGACAATGTCTTCAACCCGG
>3982 length 26 cvg_0.0_tip_0
CGGGTTGAAGACATTGTCAGGTGGGG
>3984 length 26 cvg_0.0_tip_0
CACCTGAACATTCGGCTCGCCATACT
>3986 length 26 cvg_0.0_tip_0
CACACACACACACACACACACACAAC
>3988 length 26 cvg_0.0_tip_0
TTGTGTGTGTGTGTGTGTGTGTGTGT
>3990 length 26 cvg_0.0_tip_0
TTGTGTGTGTGTGTGTGTGTGTGTGC
>3992 length 26 cvg_0.0_tip_0
GTTTTTTTTCTTTTTTTTTTTCTTTT
>3994 length 26 cvg_0.0_tip_0
AGGCTGGAGAGCCGGTACCGTGGGGC
>3996 length 26 cvg_0.0_tip_0
CTTTTTCTTTTCTTTTCTTTTTTTTT
>3998 length 26 cvg_0.0_tip_0
CGGGCTGTCTAGATGAACTAACACCT
>4000 length 26 cvg_0.0_tip_0
GGTGTTAGTTCATCTAGACAGCCCGA
>4002 length 26 cvg_0.0_tip_0
TTTTTTATCTAATAAATACACCCCTT
>4004 length 26 cvg_0.0_tip_0
TTCACACGGGCGCGGGCCGCCCGCCC
>4006 length 26 cvg_0.0_tip_0
TAGAGCATTGCAATTATTGCTCTTCA
>4008 length 26 cvg_0.0_tip_0
GAAGAGCAATAATTGCAATGCTCTAT
>4010 length 26 cvg_0.0_tip_0
ATGGCGCGCTTGGAGATACCGGTGTC
>4012 length 26 cvg_0.0_tip_0
GATTGGGTAATTTGCGCGCCTGCTGC
>4014 length 26 cvg_0.0_tip_0
CTATATGAAGGACAAGCAATGGGGGG
>4016 length 26 cvg_0.0_tip_0
TTTTTAACTACTTTATGTGTATAATA
>4018 length 26 cvg_0.0_tip_0
AAAAACAAAACAAAACAAAACAAAAA
>4020 length 26 cvg_0.0_tip_0
ATTTATTTATTTTATTTATTTATTTT
>4022 length 26 cvg_0.0_tip_0
ATTTATTTATTTTATTTATTTATTTA
>4024 length 26 cvg_0.0_tip_0
CAGCAGCAGCAGCAACAACAACAACA
>4026 length 26 cvg_0.0_tip_0
AAAAAAAACAAAGAAATCAAATAATA
>4028 length 26 cvg_0.0_tip_0
CCCCCAGCATCCGCATACCCCCTACC
>4030 length 26 cvg_0.0_tip_0
AAAAATGGATTGAAGGACGCCTAGAT
>4032 length 26 cvg_0.0_tip_0
ATAGGAGGGAGGTGGCACCAGCCATC
>4034 length 26 cvg_0.0_tip_0
AACAACACCCCCTGCGCGCATCTTTT
>4036 length 26 cvg_0.0_tip_0
ACACCAGCGGCCTTGATGAGGGTTTG
>4038 length 26 cvg_0.0_tip_0
GATCCAGCTTAGATACATATTTTAAC
>4040 length 26 cvg_0.0_tip_0
GAAAACATCCTTGGCGAATGCTTTCG
>4042 length 26 cvg_0.0_tip_0
TGCCCGCCCGACGCCGGAACCGCGGG
>4044 length 26 cvg_0.0_tip_0
GGGGACCTTGCCACCGGTGGATTTAC
>4046 length 26 cvg_0.0_tip_0
AATACGACAAAGGCGAGCAGTAAAAA
>4048 length 26 cvg_0.0_tip_0
AAAAAAAGTACCCTTTTTAAGGTTTA
>4050 length 26 cvg_0.0_tip_0
AAAAAATAAAAAAATAAAAAATAAAA
>4052 length 26 cvg_0.0_tip_0
TGCAATGTCACCACGCGCGGGGATAG
>4054 length 26 cvg_0.0_tip_0
ATCCTTAAAAGAGGAAAAAAAAAAAA
>4056 length 26 cvg_0.0_tip_0
TGGGGGTAATGATACCGATGAAACGA
>4058 length 26 cvg_0.0_tip_0
GCCGCCGCCGCCGCCGCCGCCGCCGA
>4060 length 26 cvg_0.0_tip_0
GCCGCCGCCGCCGCCGCCGCCGCCGC
>4062 length 26 cvg_0.0_tip_0
TTTTTTTTCTTTTTTTTTTGTTTTTT
>4064 length 26 cvg_0.0_tip_0
AGGTTAATTCCTACAATTAGCGAAAA
>4066 length 26 cvg_0.0_tip_0
GTTGATAGGGCAGAAATTTGAATGAA
>4068 length 26 cvg_0.0_tip_0
GCTTTTTGATCCTTCGATGTCGGCTC
>4070 length 26 cvg_0.0_tip_0
TGGCGTAACGGCCGGTGCGGCCCTCG
>4072 length 26 cvg_0.0_tip_0
GAGGGCCGCACCGGCCGTTACGCCAT
>4074 length 26 cvg_0.0_tip_0
ATTGCAATTATTGCTCTTCAACGAGG
>4076 length 26 cvg_0.0_tip_0
CTCACCCTCCTGGGCACCACCTGGAG
>4078 length 26 cvg_0.0_tip_0
CAATGGTACGGCCAACAACGCTGTGT
>4080 length 26 cvg_0.0_tip_0
TTTTTGCGTCAGTAGCATGGGATAAG
>4082 length 26 cvg_0.0_tip_0
TGTTACACACTCCTTAGCGGGTTCCG
>4084 length 26 cvg_0.0_tip_0
CCCCCGCGAGCCCACGTAGAGCGCGG
>4086 length 26 cvg_0.0_tip_0
TTATTCCATGCTAATGTATCCGAGCA
>4088 length 26 cvg_0.0_tip_0
GCTCGGATACATTAGCATGGAATAAT
>4090 length 26 cvg_0.0_tip_0
TTTTACTTTTCGTTTTCAACGGCGGG
>4092 length 26 cvg_0.0_tip_0
TTTTTTTAGTTTTTTTTTCTTTTTTT
>4094 length 26 cvg_0.0_tip_0
TGCAAATCGATCGTCAAATTTGGGCA
>4096 length 26 cvg_0.0_tip_0
CAAAATATAGAAGATCTACACAGATA
>4098 length 26 cvg_0.0_tip_0
TTTACTCTGCGGCAACGGCACGGGTG
>4100 length 26 cvg_0.0_tip_0
TGGTAGCGTCGCGGCAATGCCTTGTC
>4102 length 26 cvg_0.0_tip_0
ACTCTGCCATTCCAGAAAGTCGCCCA
>4104 length 26 cvg_0.0_tip_0
TTTTTCAGCTTGCTGTCCCTTTTCCA
>4106 length 26 cvg_0.0_tip_0
CTTTTCGTTGCTGCCGCATTGGCTAG
>4108 length 26 cvg_0.0_tip_0
TTCAACTACGAGCTTTTTAACTGCAA
>4110 length 26 cvg_0.0_tip_0
GGCCGAATGAACTAGCCCTGAAATGG
>4112 length 26 cvg_0.0_tip_0
CTTCGATTTTTCTCTCTTTTCGTCGA
>4114 length 26 cvg_0.0_tip_0
CACCACCACCACCACCACCACCACCA
>4116 length 26 cvg_0.0_tip_0
GGTGGTGGTGGTGGTGGTGGTGGTGG
>4118 length 26 cvg_0.0_tip_0
GATTTTAGATTTTCAGTGTGAATACA
>4120 length 26 cvg_0.0_tip_0
CTTTTAAGAAGCGTAGGCCTGGCCGA
>4122 length 26 cvg_0.0_tip_0
TAATAAAGAATAATAATAATAATAAT
>4124 length 26 cvg_0.0_tip_0
ACTAGCCCTGAAAATGGATGGCGCTC
>4126 length 26 cvg_0.0_tip_0
CGCTTTCCCTGTTTGTTCGTTTGTTT
>4128 length 26 cvg_0.0_tip_0
AAAACAAACAAACAAACAAAACAAAA
>4130 length 26 cvg_0.0_tip_0
AAAACAAACAAACAAACAAAACAAAC
>4132 length 26 cvg_0.0_tip_0
ATCAACGTCAACATTGAGACCAACAA
>4134 length 26 cvg_0.0_tip_0
TTGATGCTTCGATTTTTCTCTCTTTT
>4136 length 26 cvg_0.0_tip_0
AAAAACCGCTACCACCTTGCGTTTCT
>4138 length 26 cvg_0.0_tip_0
GAAACGCAAGGTGGTAGCGGTTTTTT
>4140 length 26 cvg_0.0_tip_0
CGATGGAAGTTTGAGGCAATAACAGG
>4142 length 26 cvg_0.0_tip_0
TCCAACCGTGAGAAGATGACCCAGAT
>4144 length 26 cvg_0.0_tip_0
GGCCATCTTGATGGAGATGCCACCCC
>4146 length 26 cvg_0.0_tip_0
GCCCCCTCTTTCCACAAGGGCATGCA
>4148 length 26 cvg_0.0_tip_0
GGGTTTTAGCATGTATTAGCTCTAGA
>4150 length 26 cvg_0.0_tip_0
CGCGCGCTACACTGACAGGGCCAGCG
>4152 length 26 cvg_0.0_tip_0
GCTGGCCCTGTCAGTGTAGCGCGCGT
>4154 length 26 cvg_0.0_tip_0
TCGGGCCAACTCCGTGGGGAAGATCG
>4156 length 26 cvg_0.0_tip_0
AAAAAATTAAAAAAAATTAAAAAAAA
>4158 length 26 cvg_0.0_tip_0
TTTTTTTAATTTTTTTTAATTTTTTT
>4160 length 26 cvg_0.0_tip_0
CTGATTTAATGAGCCATTCGCAGTTT
>4162 length 26 cvg_0.0_tip_0
GGGAAACCCCACAAATTTCTCTTTTC
>4164 length 26 cvg_0.0_tip_0
AAAAAGAAAAGTAACCCTTTTTTTTT
>4166 length 26 cvg_0.0_tip_0
AAAACAAAAAATCAAGACAAAAAAAA
>4168 length 26 cvg_0.0_tip_0
CCCTATATATATATATATATATATAT
>4170 length 26 cvg_0.0_tip_0
ATGTTGTGTACTTTGTTTCCTTGGTG
>4172 length 26 cvg_0.0_tip_0
CACGACAGGGTTTAACAAGATTACCC
>4174 length 26 cvg_0.0_tip_0
GGTAATCTTGTTAAACCCTGTCGTGC
>4176 length 26 cvg_0.0_tip_0
AAATAAATAAATAAATAAAATAAAAT
>4178 length 26 cvg_0.0_tip_0
TTTTATTTTATTTATTTATTTATTTT
>4180 length 26 cvg_0.0_tip_0
TTTTATTTTATTTATTTATTTATTTA
>4182 length 26 cvg_0.0_tip_0
GACGGCGACGGCGACGGCGACGATGA
>4184 length 26 cvg_0.0_tip_0
ATGGATGGCGCTCAAGCGTGCTACCA
>4186 length 26 cvg_0.0_tip_0
ATGGATGGCGCTCAAGCGTGCTACCC
>4188 length 26 cvg_0.0_tip_0
ATTTATTTATTTTATTTTTATTTTTT
>4190 length 26 cvg_0.0_tip_0
ATTTATTTATTTTATTTTTATTTTTA
>4192 length 26 cvg_0.0_tip_0
CAAAGCTGGGTACGTCTTGTCACTGC
>4194 length 26 cvg_0.0_tip_0
TCGCCGCCGGGGTTGAAATGACGCCC
>4196 length 26 cvg_0.0_tip_0
GGAGGGAGAAAGTGAAGGAGGAAAAA
>4198 length 26 cvg_0.0_tip_0
CTCTCGGCCAAGGTGATGGACTCGCT
>4200 length 26 cvg_0.0_tip_0
TTGGTTTTTGCGGCTGTCCGACCGGG
>4202 length 26 cvg_0.0_tip_0
AATAAAAAAAAAAATAAAAAAAAAAA
>4204 length 26 cvg_0.0_tip_0
AGCGTGACCGATCTCAGCAGCGTATG
>4206 length 26 cvg_0.0_tip_0
TTTTATTTTATTTTATTTATTTATTT
>4208 length 26 cvg_0.0_tip_0
GCCGGAGCGGTGGGAGACCATGACAC
>4210 length 26 cvg_0.0_tip_0
TCTTGGGTGTGTGGTTATCTGAAAAT
>4212 length 26 cvg_0.0_tip_0
AAAAGGGCAAGGCATATTGTTCCTCA
>4214 length 26 cvg_0.0_tip_0
ACTGGGGCCGGAGGGAATGTAACAAA
>4216 length 26 cvg_0.0_tip_0
GGGGGCCATGGGGACCGAAGGCGATC
>4218 length 26 cvg_0.0_tip_0
ATTTTTCGATCAACGGATCCAGAGGC
>4220 length 26 cvg_0.0_tip_0
GTCAAGACACTCCTCACTTCTCTCCC
>4222 length 26 cvg_0.0_tip_0
TCCCACAAATACTGCGCCCAACAAAA
>4224 length 26 cvg_0.0_tip_0
TTTTAGTAGGTAGTACTAGAATAGAA
>4226 length 26 cvg_0.0_tip_0
AAACAAGAGCAAAGCCGGTGGTCTTT
>4228 length 26 cvg_0.0_tip_0
CTATTTTATGACAGGTTGCATTGTGA
>4230 length 26 cvg_0.0_tip_0
CCCGAGTAAATGTGGAGGGCTAAACA
>4232 length 26 cvg_0.0_tip_0
GTTTAGCCCTCCACATTTACTCGGGC
>4234 length 26 cvg_0.0_tip_0
AAAAAGAAGGATATGCACTTCCCTCA
>4236 length 26 cvg_0.0_tip_0
GCCAGCTGGTGCGCTCTGTACGAAAC
>4238 length 26 cvg_0.0_tip_0
GTCAGTATTCGGCTGTCAGAGGTGAA
>4240 length 26 cvg_0.0_tip_0
AAAAAACCGGTGTAGTTAAGTTGAAA
>4242 length 26 cvg_0.0_tip_0
ATTTTATTTTTTATTTTTTATTTTTT
>4244 length 26 cvg_0.0_tip_0
AATAAAAAACAAGGTAAAAATTTGCT
>4246 length 26 cvg_0.0_tip_0
ACTTGACATGGTAGAGCGAGGTGTTG
>4248 length 26 cvg_0.0_tip_0
TTTTAATTAGACAGTCAGATTCCCCT
>4250 length 26 cvg_0.0_tip_0
AAAAAAATAAAAAAAATAAAAAAAAA
>4252 length 26 cvg_0.0_tip_0
AAAAAAATAAAAAAAATAAAAAAAAC
>4254 length 26 cvg_0.0_tip_0
AAAAAAATAAAAAAAATAAAAAAAAT
>4256 length 26 cvg_0.0_tip_0
TTTTTTTTATTTTTTTTATTTTTTTT
>4258 length 26 cvg_0.0_tip_0
CGGGGTGGATGGCATAGTGCGCTTTC
>4260 length 26 cvg_0.0_tip_0
ATTTTTCTCTCTTTTCGTCGATAACG
>4262 length 26 cvg_0.0_tip_0
GGTGCTGCCGCCGCCGAGGCTGCCCC
>4264 length 26 cvg_0.0_tip_0
ACCTTAACCTCGCGTTCGGTTCATCC
>4266 length 26 cvg_0.0_tip_0
GATGAACCGAACGCGAGGTTAAGGTG
>4268 length 26 cvg_0.0_tip_0
AAAAAAAGAAAAAAAAGAAAAAAAGA
>4270 length 26 cvg_0.0_tip_0
CTTTTTTTCTTTTTTTTCTTTTTTTC
>4272 length 26 cvg_0.0_tip_0
ATGTGTGTAGCGCGATGAAGTTTTAT
>4274 length 26 cvg_0.0_tip_0
ACGGCCTCTAGTGCAGATCTTGGTGG
>4276 length 26 cvg_0.0_tip_0
AAGCGTCTAACCACCGAAACCATAAA
>4278 length 26 cvg_0.0_tip_0
TTATGGTTTCGGTGGTTAGACGCTTT
>4280 length 26 cvg_0.0_tip_0
AAAATAAAAAATAAAAATAAAAAAAA
>4282 length 26 cvg_0.0_tip_0
TTTTTTTATTTTTATTTTTTATTTTT
>4284 length 26 cvg_0.0_tip_0
TTTTTTTCTTTTTTTTTTTTTTAGTT
>4286 length 26 cvg_0.0_tip_0
CCAGCAGCCGCGGTAATTCCAGCTCC
>4288 length 26 cvg_0.0_tip_0
GAGCTGGAATTACCGCGGCTGCTGGC
>4290 length 26 cvg_0.0_tip_0
ACCGAGACTGGCCTCCACCGCGCCAT
>4292 length 26 cvg_0.0_tip_0
TTCCAAAGAGCTACAAGACTTCAAAC
>4294 length 26 cvg_0.0_tip_0
TTTTTTTTTGTTTTTTTCTTTTTTTT
>4296 length 26 cvg_0.0_tip_0
AAAAAAAAAGAAAAAAAAAGAAAAAA
>4298 length 26 cvg_0.0_tip_0
TTTTTCTTTTTTTTTCTTTTTTTTTT
>4300 length 26 cvg_0.0_tip_0
GTATACTGTGCCATCTGGCTTGACCC
>4302 length 26 cvg_0.0_tip_0
ATTTATGCCTTGGTGACCTGGACGGA
>4304 length 26 cvg_0.0_tip_0
CCGTCCAGGTCACCAAGGCATAAATG
>4306 length 26 cvg_0.0_tip_0
GCTGCTGCTGCTGCTGCTGCTGGTTC
>4308 length 26 cvg_0.0_tip_0
GCCCCCACCGTATCAACCAGACCGAG
>4310 length 26 cvg_0.0_tip_0
GTAATACAATATTTTAATTCTGATTT
>4312 length 26 cvg_0.0_tip_0
CAAAAACAAATAAATGAAAAGAAAAG
>4314 length 26 cvg_0.0_tip_0
TTTTCTTTTCATTTATTTGTTTTTGT
>4316 length 26 cvg_0.0_tip_0
TTTTCTTTTCATTTATTTGTTTTTGA
>4318 length 26 cvg_0.0_tip_0
ATAGCATAGCATTCTTTTTCTTTTTG
>4320 length 26 cvg_0.0_tip_0
AAAAAAAAAGAAAAAAAGAAAAAAAG
>4322 length 26 cvg_0.0_tip_0
TTTTTTTCTTTTTTTCTTTTTTTTTT
>4324 length 26 cvg_0.0_tip_0
GAAAAGCACCAGTTTACTTCAGCTTC
>4326 length 26 cvg_0.0_tip_0
AAATTTAAATTTAATTTAATTAATTA
>4328 length 26 cvg_0.0_tip_0
CCCGAAGAAAGAAACCCAGTCATAAA
>4330 length 26 cvg_0.0_tip_0
AACGTAGTTTTGCCAGCAGTGCTTGG
>4332 length 26 cvg_0.0_tip_0
CTTCGGATGGATTTGAGTAGGAGCGT
>4334 length 26 cvg_0.0_tip_0
TTAAAGTTTGTAGAATAGGTTAAGGA
>4336 length 26 cvg_0.0_tip_0
TACTGATACAGGGCTCTTTAGGGTCT
>4338 length 26 cvg_0.0_tip_0
TTTTTTAATTTATGACATTCAGAATT
>4340 length 26 cvg_0.0_tip_0
CCCGGCGGCGAGGTATGGGTAGCACG
>4342 length 26 cvg_0.0_tip_0
GTGCTACCCATACCTCGCCGCCGGGG
>4344 length 26 cvg_0.0_tip_0
TAATGAGTCGGGAAGGTCAATACTTT
>4346 length 26 cvg_0.0_tip_0
TAATGAGTCGGGAAGGTCAATACTTG
>4348 length 26 cvg_0.0_tip_0
TTTTTTTTTCTTTTTTTTTTTTGTCT
>4350 length 26 cvg_0.0_tip_0
GACAAAAAAAAAAAAGAAAAAAAAAG
>4352 length 26 cvg_0.0_tip_0
GGCTGCTTCTCCTTCTTCTCCTTCTT
>4354 length 26 cvg_0.0_tip_0
CGCACGAATTGGATGTGACATGGAAA
>4356 length 26 cvg_0.0_tip_0
ATCTTGCGAGGAAGCATCAAAGACGG
>4358 length 26 cvg_0.0_tip_0
CGTCTTTGATGCTTCCTCGCAAGATG
>4360 length 26 cvg_0.0_tip_0
AAAAAAACATCATAATAATAAGTAAA
>4362 length 26 cvg_0.0_tip_0
TTTTTTGGTTTCGAAAATCAACATGA
>4364 length 26 cvg_0.0_tip_0
CTTTTTTCTTTGAAGTACGTGCGCGC
>4366 length 26 cvg_0.0_tip_0
GACGACGTGCTTTCCATCAAGCCAGG
>4368 length 26 cvg_0.0_tip_0
AAGAGAAGAAGAAGAAGAAGAAGAAG
>4370 length 26 cvg_0.0_tip_0
TTCTTCTTCTTCTTCTTCTTCTCTTC
>4372 length 26 cvg_0.0_tip_0
AAACAAGAAAATACTACCAAGTAGGA
>4374 length 26 cvg_0.0_tip_0
CAAAAGAAAAAAAAAAAAAAGAAAAA
>4376 length 26 cvg_0.0_tip_0
TGTCTGTCTGTCTGTCTGTCTGTCTG
>4378 length 26 cvg_0.0_tip_0
TGTCTGTCTGTCTGTCTGTCTGTCTC
>4380 length 26 cvg_0.0_tip_0
CCTCTGTCTGTCTGTCTGTCTGTCTG
>4382 length 26 cvg_0.0_tip_0
TAAAAGCATCATCATCCGTTCCCCCA
>4384 length 26 cvg_0.0_tip_0
GGGGGAACGGATGATGATGCTTTTAC
>4386 length 26 cvg_0.0_tip_0
GTTTTCACTGGTGTCGGAGAGCGTAC
>4388 length 26 cvg_0.0_tip_0
ACCTTCGTCGTCGTAGTAACCCATTT
>4390 length 26 cvg_0.0_tip_0
CTTTTTTTCTTTTTTCTTTTTTTTTT
>4392 length 26 cvg_0.0_tip_0
CTTTTTTTCTTTTTTCTTTTTTTTTC
>4394 length 26 cvg_0.0_tip_0
TGTCGTATTACTTAGGGACTTTTTTT
>4396 length 26 cvg_0.0_tip_0
TGTCGTATTACTTAGGGACTTTTTTG
>4398 length 26 cvg_0.0_tip_0
AAAAATAAAATAAATAAATAAAATAA
>4400 length 26 cvg_0.0_tip_0
GATTTCTGTTCTCCATGACGTCCCCC
>4402 length 26 cvg_0.0_tip_0
TTTCAGGAATTTCCGATGTTATGAAG
>4404 length 26 cvg_0.0_tip_0
GGGGTTGGTTACGGCAAGCAGGCATG
>4406 length 26 cvg_0.0_tip_0
TGAAATGACGCCCCGGCGAGTAGGCA
>4408 length 26 cvg_0.0_tip_0
TTTTTTCAACGATCCAGTTTACAGAT
>4410 length 26 cvg_0.0_tip_0
TTATAATTTTATATTCATATTATTTT
>4412 length 26 cvg_0.0_tip_0
CGTCATCAGAAGAAGTGTCCATTTTA
>4414 length 26 cvg_0.0_tip_0
CCCCTTAACGAGGAACAATTGGAGGC
>4416 length 26 cvg_0.0_tip_0
CCCCTTAACGAGGAACAATTGGAGGG
>4418 length 26 cvg_0.0_tip_0
ATTAATTAATTAATTAATTAATTATT
>4420 length 26 cvg_0.0_tip_0
ATTAATTAATTAATTAATTAATTATA
>4422 length 26 cvg_0.0_tip_0
ATGGCTGAACGCCTCTAAGTCAGAAT
>4424 length 26 cvg_0.0_tip_0
TTCTGACTTAGAGGCGTTCAGCCATA
>4426 length 26 cvg_0.0_tip_0
ATTAGCATGGAATAATAGAATAGGAC
>4428 length 26 cvg_0.0_tip_0
TTATGCAAAAGGTACACTCTTTTTTT
>4430 length 26 cvg_0.0_tip_0
TGCAAGCCAGATTGGACAGTCTACGC
>4432 length 26 cvg_0.0_tip_0
GTGCCCGGCCCCTGCGGCATTGGGGG
>4434 length 26 cvg_0.0_tip_0
TAATTTAAATTTAAATTTTAAATTTT
>4436 length 26 cvg_0.0_tip_0
TAATTTAAATTTAAATTTTAAATTTA
>4438 length 26 cvg_0.0_tip_0
CCACGCCCTGGAAGTGATCAAGTAAA
>4440 length 26 cvg_0.0_tip_0
ATATTTTCTTCATTTATTTTGTTTTT
>4442 length 26 cvg_0.0_tip_0
TAACTCTTCCCAGGACCCCCGCCGAC
>4444 length 26 cvg_0.0_tip_0
CACCAGCAGCAGCACCAGCAGCAGCA
>4446 length 26 cvg_0.0_tip_0
AAGGGCTTCTTACATATTTAAAGTTT
>4448 length 26 cvg_0.0_tip_0
CCCCCTGCCAGGGAGAGCCGTCCGGC
>4450 length 26 cvg_0.0_tip_0
CCAAGCAGGGCTACGTTATCTACCGC
>4452 length 26 cvg_0.0_tip_0
CTTTCGTTGCTGCCGCATTGGCTAGC
>4454 length 26 cvg_0.0_tip_0
TCATCGACGTCTTCCAGGGTTCGGAT
>4456 length 26 cvg_0.0_tip_0
TCCGAACCCTGGAAGACGTCGATGAA
>4458 length 26 cvg_0.0_tip_0
TTTCGCAGTAGTTAGTCTTCGGCAAA
>4460 length 26 cvg_0.0_tip_0
TTGCCGAAGACTAACTACTGCGAAAG
>4462 length 26 cvg_0.0_tip_0
AAGAATAAGAAGAAGAAGAAGAAGAA
>4464 length 26 cvg_0.0_tip_0
TCTTCTTCTTCTTCTTCTTATTCTTC
>4466 length 26 cvg_0.0_tip_0
TTTAATTTTAAATTTTAAATTTTAAA
>4468 length 26 cvg_0.0_tip_0
CTTAGAGGGACTATCGACTCAAGTCG
>4470 length 26 cvg_6.0_tip_0
GACTTGAGTCGATAGTCCCTCTAAGA
>4472 length 26 cvg_0.0_tip_0
CCCCCAATTCTACCCCTAGCCTAGAT
>4474 length 26 cvg_0.0_tip_0
AAAAGGTGGACAACTAGTGGACAAAA
>4476 length 26 cvg_0.0_tip_0
CAGACAGACCGACACCAGAGACCTTG
>4478 length 26 cvg_0.0_tip_0
CTGCTGCTGCTGCTGCTGCTGCTACG
>4480 length 26 cvg_0.0_tip_0
GTAGCAGCAGCAGCAGCAGCAGCAGC
>4482 length 26 cvg_0.0_tip_0
CAAAATATATATACACCGCTTGGACA
>4484 length 26 cvg_0.0_tip_0
ATCTTTTCCATAATGATATATTCTGC
>4486 length 26 cvg_0.0_tip_0
TCGGTTCATCCCGCATCGCCAGTTCT
>4488 length 26 cvg_0.0_tip_0
TAGGATTTCCTTTCTGTCCTCCTTTT
>4490 length 26 cvg_0.0_tip_0
CAATGGTGTCACTGGTGATGACATTC
>4492 length 26 cvg_0.0_tip_0
TGGAAGAGTTATCTTTTCTTCTTGAC
>4494 length 26 cvg_0.0_tip_0
TCTTCTTCTTCTTCTTCTTCTCGTCT
>4496 length 26 cvg_0.0_tip_0
AAAATCTTTTAAGAAGCGTAGGCCTG
>4498 length 26 cvg_0.0_tip_0
ACACTAGTGGGCCATTTTTGGTAAGT
>4500 length 26 cvg_0.0_tip_0
TAGCTGCTGCTGCTGCTGCTGCTGCT
>4502 length 26 cvg_0.0_tip_0
AGGCCTCGCTATTCGCCCAGGGTAAG
>4504 length 26 cvg_0.0_tip_0
CACGCTCCTACTCAAATCCATCCGAA
>4506 length 26 cvg_0.0_tip_0
TCGGATGGATTTGAGTAGGAGCGTGG
>4508 length 26 cvg_0.0_tip_0
GCCCACGTTCACTCAAGAAACAAGGG
>4510 length 26 cvg_0.0_tip_0
TTGTCAGACAGCCGCAGAAACCAATT
>4512 length 26 cvg_0.0_tip_0
TATGCCCAAATTTGACGATCGATTTG
>4514 length 26 cvg_0.0_tip_0
ATTAAAAAAAAAAAATACCAATAATT
>4516 length 26 cvg_0.0_tip_0
GTTGCATCTCTACGATTTACGAACCG
>4518 length 26 cvg_0.0_tip_0
GCAGCAGCAGCAGCAGCAGCAGCAAT
>4520 length 26 cvg_0.0_tip_0
GCAGCAGCAGCAGCAGCAGCAGCAAG
>4522 length 26 cvg_0.0_tip_0
GCAGCAGCAGCAGCAGCAGCAGCAAC
>4524 length 26 cvg_0.0_tip_0
AAAACCAATGCCCTTCGGGGCTCTTT
>4526 length 26 cvg_0.0_tip_0
AGCTCGTTGAGCTTGCGGTTCTTCTC
>4528 length 26 cvg_0.0_tip_0
GGCATATCTTTATTTACTTTTTTTTT
>4530 length 26 cvg_0.0_tip_0
TCCCTAGAGACGACACATTCCGGGGG
>4532 length 26 cvg_0.0_tip_0
TATCCATGTAGTAAGGTACTATCAAA
>4534 length 26 cvg_0.0_tip_0
AGCAGCAGCAGCAGCAGCAGCAAGCG
>4536 length 26 cvg_0.0_tip_0
GCTTGCTGCTGCTGCTGCTGCTGCTG
>4538 length 26 cvg_0.0_tip_0
AAAAAACCAATGCCCTCCGGGGCTCT
>4540 length 26 cvg_0.0_tip_0
GAGCCCCGGAGGGCATTGGTTTTTTA
>4542 length 26 cvg_0.0_tip_0
TTGACACTGGGCTTGCACAAATTTTG
>4544 length 26 cvg_0.0_tip_0
GATTGATATGAATGAATGACTGTAAA
>4546 length 26 cvg_0.0_tip_0
GCTAGAGGTGCCAGAAAAGTTACCAC
>4548 length 26 cvg_0.0_tip_0
TATTTATTATAGCCAGCCTCTTACCC
>4550 length 26 cvg_0.0_tip_0
TTTTTTGGATAGTCGGCCGTCTGACT
>4552 length 26 cvg_0.0_tip_0
GGGGGCGTCAGTATTCGGCTGTCAGA
>4554 length 26 cvg_0.0_tip_0
CGAGGAGGCCAAGAAGGAGGAGCCAG
>4556 length 26 cvg_0.0_tip_0
GTTGAGATCTGGAAGAGAGCCCAAAA
>4558 length 26 cvg_0.0_tip_0
CTACTACTACTACTACTACTACTACT
>4560 length 26 cvg_0.0_tip_0
GTAGTAGTAGTAGTAGTAGTAGTAGT
>4562 length 26 cvg_0.0_tip_0
AAAGATGGTGAACTATGCCTGAATAG
>4564 length 26 cvg_0.0_tip_0
TCTAGAGCTAATACATGCTAAAAACC
>4566 length 26 cvg_0.0_tip_0
GTTTTTAGCATGTATTAGCTCTAGAA
>4568 length 26 cvg_0.0_tip_0
AAGGGGCACTTCTTGTCAATGTAGTT
>4570 length 26 cvg_0.0_tip_0
TAAAAAAGAAGAGGTCGAAAAAGGGG
>4572 length 26 cvg_0.0_tip_0
TTTTTTTTTCTTATCCTCCGATGAGG
>4574 length 26 cvg_0.0_tip_0
TGGGACCCGAAAGATGGTGAACTATG
>4576 length 26 cvg_0.0_tip_0
CGAACGGAGGTGGGAGCCCCCCCCCA
>4578 length 26 cvg_0.0_tip_0
CGTCCTTGTTCTACTCTACGAAACAC
>4580 length 26 cvg_0.0_tip_0
AAAAGAAAAAAAAAAAAAAAAACAAA
>4582 length 26 cvg_0.0_tip_0
CGCAGCAGCAGCAGCAGCAGCAGCAT
>4584 length 26 cvg_0.0_tip_0
CGCAGCAGCAGCAGCAGCAGCAGCAG
>4586 length 26 cvg_0.0_tip_0
TGCTGCTGCTGCTGCTGCTGCTGCGG
>4588 length 26 cvg_0.0_tip_0
TGCTGCTGCTGCTGCTGCTGCTGCGA
>4590 length 26 cvg_0.0_tip_0
AAGCGCTTGCGGCCAGACTCGGGGGC
>4592 length 26 cvg_0.0_tip_0
ACCTGTCTCACGACGGTCTAAACCCA
>4594 length 26 cvg_0.0_tip_0
ACCTGTCTCACGACGGTCTAAACCCC
>4596 length 26 cvg_0.0_tip_0
GGGTTTAGACCGTCGTGAGACAGGTT
>4598 length 26 cvg_0.0_tip_0
AAATGAGTCGGGAAGGTCAATACTTT
>4600 length 26 cvg_0.0_tip_0
AAATGAGTCGGGAAGGTCAATACTTG
>4602 length 26 cvg_0.0_tip_0
CCACGCCTGCCTACTCGCCGGGGCGT
>4604 length 26 cvg_0.0_tip_0
CGCCCCGGCGAGTAGGCAGGCGTGGA
>4606 length 26 cvg_0.0_tip_0
AAAACGCGAGGTTACTCGACGTGGTT
>4608 length 26 cvg_0.0_tip_0
AAGAAAGAAACCCAGTCATAAAAGCG
>4610 length 26 cvg_0.0_tip_0
GGGTGCTGCTCTTGTTTTCTAAACGA
>4612 length 26 cvg_0.0_tip_0
GCCGTTTCTCAGGCTCCCTCTCCGGA
>4614 length 26 cvg_0.0_tip_0
TAAGCCATGCATGTCTAAGTATAAGC
>4616 length 26 cvg_0.0_tip_0
TTTCTTTTTGTCGTTTAGAAAACAAG
>4618 length 26 cvg_0.0_tip_0
GACATCTAAGGGCATCACAGACCTGT
>4620 length 26 cvg_0.0_tip_0
TTAGGGGAACAAAATAGAAATCACAG
>4622 length 26 cvg_0.0_tip_0
GAATAAGGTGTATATTCATAATTTTT
>4624 length 26 cvg_0.0_tip_0
AAAATTTAAATTAAATTAAATTAAAT
>4626 length 26 cvg_0.0_tip_0
TTTAATTTAATTTAATTTAAATTTTA
>4628 length 26 cvg_0.0_tip_0
CAAAAAAAAAAAAAAGAAAAAAAGAA
>4630 length 26 cvg_0.0_tip_0
GACCGGGTTGGAGATGACGAGGATGT
>4632 length 26 cvg_0.0_tip_0
TACCCCTTCCATTCGTTGGGGTTGGG
>4634 length 26 cvg_0.0_tip_0
AAAACATCCTTGGCGAATGCTTTCGC
>4636 length 26 cvg_0.0_tip_0
CCCCTACTGCCCAAACTTTAGTACGA
>4638 length 26 cvg_0.0_tip_0
AACAAGCCACTCCTTTCTTCAATCCC
>4640 length 26 cvg_0.0_tip_0
AAAACGCTTTCCCTGTTTGTTCGTTT
>4642 length 26 cvg_0.0_tip_0
TTTTAGACTATACCGATCCTTCGTTT
>4644 length 26 cvg_0.0_tip_0
ACGAAACGAGGCGTGAAGAGCAAAAA
>4646 length 26 cvg_0.0_tip_0
AAATAAAATAAATAAATAATAAATAA
>4648 length 26 cvg_0.0_tip_0
CATTAATTATATAGTATTAACTTCAC
>4650 length 26 cvg_0.0_tip_0
TTTATTTATTTATTTTATTTTAATTT
>4652 length 26 cvg_0.0_tip_0
TTTCCCAGGTTGATCAATCAGCTTTA
>4654 length 26 cvg_0.0_tip_0
AATTATTGCTCTTCAACGAGGAATGC
>4656 length 26 cvg_0.0_tip_0
AGGGGAACCGATAGAGGCTTTTCCAA
>4658 length 26 cvg_0.0_tip_0
CGCCCTCCTCATCTTCATCGACAGCT
>4660 length 26 cvg_0.0_tip_0
AAAAGTTAGTTAGACAAGTTAAAAAG
>4662 length 26 cvg_0.0_tip_0
GCGGAGATACGCTTGACACCACCACG
>4664 length 26 cvg_0.0_tip_0
CCAAAAATAGGACCCAACTAAGTAGA
>4666 length 26 cvg_0.0_tip_0
TTGTACTCATTCCAATTACAAGACCC
>4668 length 26 cvg_0.0_tip_0
GGTCTTGTAATTGGAATGAGTACAAT
>4670 length 26 cvg_0.0_tip_0
CAAAAAAATAAAAATAAAAATAAAAA
>4672 length 26 cvg_0.0_tip_0
CACTAGTGTTGATACATTCGAATGCC
>4674 length 26 cvg_0.0_tip_0
ATAGGGTAGTTCCGATTGCATGTGCG
>4676 length 26 cvg_0.0_tip_0
GCACATGCAATCGGAACTACCCTATG
>4678 length 26 cvg_0.0_tip_0
AAAAAAGCACTTTTGATGACTGAAGA
>4680 length 26 cvg_0.0_tip_0
TTCATGCTTCAGCGAACCGGTGAAGC
>4682 length 26 cvg_0.0_tip_0
CGAGCAGAATGGCGGTAGGGGGTCTA
>4684 length 26 cvg_0.0_tip_0
CTTCCCCACATGAAGCGCGAGTCCAT
>4686 length 26 cvg_0.0_tip_0
TGGACTCGCGCTTCATGTGGGGAAGC
>4688 length 26 cvg_0.0_tip_0
CAATCCTTATTTTGTCTGGACCTGGT
>4690 length 26 cvg_0.0_tip_0
AAAAATTTATGTTAAATATAATAAAA
>4692 length 26 cvg_0.0_tip_0
TTTATTTATTTTATTTTTATTTTTTA
>4694 length 26 cvg_0.0_tip_0
TTTTTACTTACTATGCTTGTCTTGTC
>4696 length 26 cvg_0.0_tip_0
ATTTGATTTTCAGTGTGAATACAAAC
>4698 length 26 cvg_0.0_tip_0
TTTGTATTCACACTGAAAATCAAATC
>4700 length 26 cvg_0.0_tip_0
TAAAAAAAATAAAAAAATAAAAAAAA
>4702 length 26 cvg_0.0_tip_0
AAAAAAGGGGCAACCTCTCAACAACT
>4704 length 26 cvg_0.0_tip_0
TCTGGGAGGGCCGCGACGCCGTAAAG
>4706 length 26 cvg_0.0_tip_0
TTTACGGCGTCGCGGCCCTCCCAGAC
>4708 length 26 cvg_0.0_tip_0
TTTTTATTTTTTTTTTATTTTTTTTT
>4710 length 26 cvg_0.0_tip_0
CCTTTGAACCAGAGAGCAATTCCTTC
>4712 length 26 cvg_0.0_tip_0
TCCCGTTAATTGCTATTTGCTGCCAG
>4714 length 26 cvg_0.0_tip_0
GCCTTGATCTCAACGAGGTCGGAGGC
>4716 length 26 cvg_0.0_tip_0
CTTTCTATACATAGAGTCAGGGAAAA
>4718 length 26 cvg_0.0_tip_0
CTTTTTGACCAGAATGTCTCCTTGAA
>4720 length 26 cvg_0.0_tip_0
ACTTACCAAAAATGGCCCACTAGTGA
>4722 length 26 cvg_0.0_tip_0
CAAAAAAAAAAAAACAAAAAAAAAAA
>4724 length 26 cvg_0.0_tip_0
GCCATAATCCGGCAGATGGTAGCGTC
>4726 length 26 cvg_0.0_tip_0
TTTTGACTGTCGGCGGTGCTGGTGTC
>4728 length 26 cvg_0.0_tip_0
GGGTTTGACACCCGAACACTCGCGTG
>4730 length 26 cvg_0.0_tip_0
TATTTTTTTTTTATTTGCTTGCTTGA
>4732 length 26 cvg_0.0_tip_0
GGCGAGAAAACTATGACTGTGTTTTT
>4734 length 26 cvg_0.0_tip_0
AAAAAATGGCACCGGGTGCCATTGGT
>4736 length 26 cvg_0.0_tip_0
GAAAAAAATAAAAAAACTAAAAAAAA
>4738 length 26 cvg_0.0_tip_0
GAAAAAAATAAAAAAACTAAAAAAAC
>4740 length 26 cvg_0.0_tip_0
ACTCCTTTCCAAATATGAACAAAAAA
>4742 length 26 cvg_0.0_tip_0
ATCCTACCATCGAAAGTTGATAGGGC
>4744 length 26 cvg_0.0_tip_0
CTTTTTTTCTCTTAATGATATATGAT
>4746 length 26 cvg_0.0_tip_0
TCTCGAACAACAATGAACGGGCGCCC
>4748 length 26 cvg_0.0_tip_0
AAAAAAAAACTAAAAAAAACAAAAAA
>4750 length 26 cvg_0.0_tip_0
AACCCTTAACGAGGAACAATTGGAGG
>4752 length 26 cvg_0.0_tip_0
AACTTTAATATACGCTATTGGAGCTG
>4754 length 26 cvg_0.0_tip_0
CTGCTGCTGCTGTTGCTGCTGCTGCT
>4756 length 26 cvg_0.0_tip_0
TAAACAATTGCTAGCCTTTTTCTTTT
>4758 length 26 cvg_0.0_tip_0
GAAAAACCACACATCAAAATGCGTTT
>4760 length 26 cvg_0.0_tip_0
GACCTACTCCTCTTACATCTTCAAGG
>4762 length 26 cvg_0.0_tip_0
CGCCCCCAGGGCTTCGTCACGGACCT
>4764 length 26 cvg_0.0_tip_0
TTTTTACTGTTCTTCTTTTCCTAGCC
>4766 length 26 cvg_0.0_tip_0
AAACAATCTATTGCAACTCAAAGCAG
>4768 length 26 cvg_0.0_tip_0
AAATTTTAAATTTTTAAATTTTAAAT
>4770 length 26 cvg_0.0_tip_0
GTTCTTCTCCAAGGCCATCGCCGTTT
>4772 length 26 cvg_0.0_tip_0
CAAACTTTAAATATAGTAAGAAGCCC
>4774 length 26 cvg_0.0_tip_0
CACATCCAAGGAAGGCAGCAGGCGCG
>4776 length 26 cvg_0.0_tip_0
GCGCCTGCTGCCTTCCTTGGATGTGG
>4778 length 26 cvg_0.0_tip_0
AAAAAAAATAAAAAAATAAAAAAAAA
>4780 length 26 cvg_0.0_tip_0
TTTTTTTTATTTTTTTATTTTTTTTT
>4782 length 26 cvg_0.0_tip_0
CTGTTGTTGTTGTTGTTGTTGTTGTT
>4784 length 26 cvg_0.0_tip_0
TTATTGTTGTTGTTGTTGTTGTTGTT
>4786 length 26 cvg_0.0_tip_0
TACGTACGTACGTACGTACGTACGTA
>4787 length 26 cvg_0.0_tip_0
TGATTTGATTTTCAATACACAAAAAA
>4789 length 26 cvg_0.0_tip_0
ATTATTATTATTATTTATTTATTTAT
>4791 length 26 cvg_0.0_tip_0
TAAATAAATAAATAATAATAATAATA
>4793 length 26 cvg_0.0_tip_0
GGCCGACTTTGTTGGCGCCGCCATTT
>4795 length 26 cvg_0.0_tip_0
GCCCCCCCACGGGCGCACCATCGACC
>4797 length 26 cvg_0.0_tip_0
TAAAAATAAAAATAAAAAATAAAAAA
>4799 length 26 cvg_0.0_tip_0
CCCTTCCCTGAACATCACTAATAATA
>4801 length 26 cvg_0.0_tip_0
AATAGAGAAGATATATCTTTTACCTC
>4803 length 26 cvg_0.0_tip_0
CAAAAAACAACGGAAAACATGAACGC
>4805 length 26 cvg_0.0_tip_0
TGGTGCGCCCGTGGGGGGGGCGTCCC
>4807 length 26 cvg_0.0_tip_0
AAAAAAAAGAAAAAAGAAAAAGAAAA
>4809 length 26 cvg_0.0_tip_0
TCCCGAACCATAAGGATGACTATCCA
>4811 length 26 cvg_0.0_tip_0
GGAGGAGAAGAAGAAGAAGAAGAAGA
>4813 length 26 cvg_0.0_tip_0
GCTCGGAAATATATATTTTTTTTTCT
>4815 length 26 cvg_0.0_tip_0
AAAATAGAACGACCCCGGACGAAGTA
>4817 length 26 cvg_0.0_tip_0
TTTGCTGGGCGGTTGAGGAGAACTGG
>4819 length 26 cvg_0.0_tip_0
TTTCCTCTGCAGCAGAAAAAAAAAAG
>4821 length 26 cvg_0.0_tip_0
TTTTTTTTTTCTGCTGCAGAGGAAAG
>4823 length 26 cvg_0.0_tip_0
AAGGAAGGCAGCAGGCGCGCAAATTA
>4825 length 26 cvg_0.0_tip_0
CCAGAGCAAGATAAATCCACCGTTTC
>4827 length 26 cvg_0.0_tip_0
AATAAAAAATAAAAATAAAATAAAAA
>4829 length 26 cvg_0.0_tip_0
TTTTATTTTATTTTTATTTTTTATTT
>4831 length 26 cvg_0.0_tip_0
TACAAAAAAAAAAAAAAAGAAAAAAA
>4833 length 26 cvg_0.0_tip_0
TTTTTTCTTTTTTTTTTTTTTTGTAA
>4835 length 26 cvg_0.0_tip_0
AGACATTGTCAGGTGGGGAGTTTGGC
>4837 length 26 cvg_0.0_tip_0
AAAGGATCGATAGGCCACACTTTCAT
>4839 length 26 cvg_0.0_tip_0
TGAAAGTGTGGCCTATCGATCCTTTA
>4841 length 26 cvg_0.0_tip_0
CTTGAGAGCGTCAATGATGGCGGAGA
>4843 length 26 cvg_0.0_tip_0
AAAATTTTAAAATTTTTAAAATTTTT
>4845 length 26 cvg_0.0_tip_0
AAAATTTTAAAATTTTTAAAATTTTA
>4847 length 26 cvg_0.0_tip_0
ATTCCCCGTTACCGTTGCCACCATGG
>4849 length 26 cvg_0.0_tip_0
TCGCTGGCCCTGTCAGTGTAGCGCGC
>4851 length 26 cvg_0.0_tip_0
CACCAAGGCTAGCAACAACTCGGTGA
>4853 length 26 cvg_0.0_tip_0
CCGGCAGATGGTAGCGTCGCGGCAAT
>4855 length 26 cvg_0.0_tip_0
TTGCCGCGACGCTACCATCTGCCGGA
>4857 length 26 cvg_0.0_tip_0
GGCGCCGGTGAAATACCACTACCTTT
>4859 length 26 cvg_0.0_tip_0
TTTTATTATTATTATGCTATCTAAAT
>4861 length 26 cvg_0.0_tip_0
TTTTATTATTATTATGCTATCTAAAA
>4863 length 26 cvg_0.0_tip_0
ATTTATTTTATTTTATTTTTATTTTT
>4865 length 26 cvg_0.0_tip_0
ATTTATTTTATTTTATTTTTATTTTA
>4867 length 26 cvg_0.0_tip_0
CTGTGGAAGGAGAAGAAGGAGAAGCC
>4869 length 26 cvg_0.0_tip_0
CTCATTAAATCAGTTATCGTTTATTT
>4871 length 26 cvg_0.0_tip_0
GATCCCGCAGCTGAGTTCACCGTTGA
>4873 length 26 cvg_0.0_tip_0
AGAAGAAGAAGAAGAAGAAGCAAAGA
>4875 length 26 cvg_0.0_tip_0
ATATACTAAAGTATTACTTATAGAAA
>4877 length 26 cvg_0.0_tip_0
CTGTTGCTGCTGTTGCTGTTGTTGCT
>4879 length 26 cvg_0.0_tip_0
GCAACAACAGCAACAGCAGCAACAGA
>4881 length 26 cvg_0.0_tip_0
TCAGCACCAGCACCAGCACCAGCACC
>4883 length 26 cvg_0.0_tip_0
TTTTTGAGCGAACACCACCGTGAGCG
>4885 length 26 cvg_0.0_tip_0
AAATACAGTCCGTTCTCAGAGAGCCC
>4887 length 26 cvg_0.0_tip_0
TCCTTGGCCCGACGAGTTATGCCCCA
>4889 length 26 cvg_0.0_tip_0
CCCATACCTCGCCGCCGGGGTTGAAA
>4891 length 26 cvg_0.0_tip_0
TTTCTCAGGCTCCCTCTCCGGAATCG
>4893 length 26 cvg_0.0_tip_0
GATTCCGGAGAGGGAGCCTGAGAAAC
>4895 length 26 cvg_0.0_tip_0
AAAAGGAGAAACATAGGAAATTCATG
>4897 length 26 cvg_0.0_tip_0
AAAAAAAAACAAAAAAAAACAAAAAA
>4899 length 26 cvg_0.0_tip_0
TACAAAAAAAAAAAAAGAAAAAAAAA
>4901 length 26 cvg_0.0_tip_0
TACAAAAAAAAAAAAAGAAAAAAAAC
>4903 length 26 cvg_0.0_tip_0
TACAAAAAAAAAAAAAGAAAAAAAAG
>4905 length 26 cvg_0.0_tip_0
GCGGTGCTGGCGGTGCTGGCGGTGCT
>4907 length 26 cvg_0.0_tip_0
GCGGTGCTGGCGGTGCTGGCGGTGCC
>4909 length 26 cvg_0.0_tip_0
AAAAAAAAAGACCATCTTATTGCTAA
>4911 length 26 cvg_0.0_tip_0
TAGCAATAAGATGGTCTTTTTTTTTT
>4913 length 26 cvg_0.0_tip_0
ATTTATTTAATTTAATTTAATTTTAA
>4915 length 26 cvg_0.0_tip_0
TAAAATTAAATTAAATTAAATAAATA
>4917 length 26 cvg_0.0_tip_0
ATCGATCCCAATCCTTATGCTGCCAA
>4919 length 26 cvg_0.0_tip_0
TTTCCCGTATGCTGGAGCACATTTTT
>4921 length 26 cvg_0.0_tip_0
GATGCGGGTTGTCCTTGAGTTTTTTT
>4923 length 26 cvg_0.0_tip_0
CAACCCGGACCACAAGGATATTTCGC
>4925 length 26 cvg_0.0_tip_0
TAAAAAATAAAAATAAAAATAAAAAA
>4927 length 26 cvg_0.0_tip_0
TTTTTATTTTTATTTTTATTTTTTAT
>4929 length 26 cvg_0.0_tip_0
AAAAAAATCTTCTGGAGTTCAACAGG
>4931 length 26 cvg_0.0_tip_0
CGTAAGAAAGGCCTCATTCATCCCCC
>4933 length 26 cvg_0.0_tip_0
TAAAATTTAAATTTAAATTTAAATTA
>4935 length 26 cvg_0.0_tip_0
TGGGGGCGACCCCGGGTCGAACGGCC
>4937 length 26 cvg_0.0_tip_0
TTTTTTTGACGCCGCCAGAGCTTTGT
>4939 length 26 cvg_0.0_tip_0
TGGTTCGATTAGTCTTTCGCCCCTAT
>4941 length 26 cvg_0.0_tip_0
CGATACGGGGAGGTAGTGACAATAAA
>4943 length 26 cvg_0.0_tip_0
CAGCATCAGCAACAGCAGCAACAGCA
>4945 length 26 cvg_0.0_tip_0
AAAATTTAAATTTAAAATTTAAATTT
>4947 length 26 cvg_0.0_tip_0
ATTTTTTTCGTCAGTGTGCCCCGGGG
>4949 length 26 cvg_0.0_tip_0
AGCCCTGTATCAGTATTTATTGTCAC
>4951 length 26 cvg_0.0_tip_0
TGACAATAAATACTGATACAGGGCTC
>4953 length 26 cvg_0.0_tip_0
TAAGGCTGTGTCTATTCGGGCGAAAA
>4955 length 26 cvg_0.0_tip_0
TGAACGGTATCCACCAGAGACTTATG
>4957 length 26 cvg_0.0_tip_0
AAAGAAAAAAAAAAGAAAAAAAAAAA
>4959 length 26 cvg_0.0_tip_0
TTTTTTTTTTCTTTTTTTTTTCTTTT
>4961 length 26 cvg_0.0_tip_0
GAAAAATGATTCTGGGACAAATAAAA
>4963 length 26 cvg_0.0_tip_0
CCCACCATTTCGAATGATTTGGGGAT
>4965 length 26 cvg_0.0_tip_0
TCCCCCTAGAACAATGCACTCTTGTC
>4967 length 26 cvg_0.0_tip_0
AGTGCCTTTGGCTGGACCGCCCACGA
>4969 length 26 cvg_0.0_tip_0
CTGTCCCTATCTACTATCTAGCGAAA
>4971 length 26 cvg_0.0_tip_0
GCATCGCCAGTTCTGCTTACCAAAAA
>4973 length 26 cvg_0.0_tip_0
TCGAGATCAAATCGTATATTCGCAGG
>4975 length 26 cvg_0.0_tip_0
GGGGTCGAGGGCGTCGACGTCGAAGG
>4977 length 26 cvg_0.0_tip_0
AAAAAAAAAAGAAAAAAAAAAGAAAA
>4979 length 26 cvg_0.0_tip_0
TTTCTTTTTTTTTTCTTTTTTTTTTT
>4981 length 26 cvg_0.0_tip_0
GCCCGGAGGGCATTTGGTTTTTATCT
>4983 length 26 cvg_0.0_tip_0
CGGTATCTGATCGTCTTCGATCCCCT
>4985 length 26 cvg_0.0_tip_0
CTAACTACTGCGAAAGCATTCGCCAA
>4987 length 26 cvg_0.0_tip_0
GGTAACGGAACCAAGACTCCCGGCCC
>4989 length 26 cvg_0.0_tip_0
ATTTCTTGTTCTTCCTATTGTAGTTC
>4991 length 26 cvg_0.0_tip_0
AGGGCGAGGAGAAGCAGTTCACCCCT
>4993 length 26 cvg_0.0_tip_0
GGGGTGAACTGCTTCTCCTCGCCCTT
>4995 length 26 cvg_0.0_tip_0
ATGACTTAACGCCAATACCAAAAAAT
>4997 length 26 cvg_0.0_tip_0
TTTTTTGGTATTGGCGTTAAGTCATC
>4999 length 26 cvg_0.0_tip_0
GGGGTTGAAATGACGCCCCGGCGAGT
>5001 length 26 cvg_0.0_tip_0
TTTTTTTTTTGTTTTTTTTTCTTTTT
>5003 length 26 cvg_0.0_tip_0
AGAAAAAAAAGAAAAAAAAAAAAAAA
>5005 length 26 cvg_0.0_tip_0
AGAAAAAAAAGAAAAAAAGAAAAAAA
>5007 length 26 cvg_0.0_tip_0
TTTTTTCTTTTTTTCTTTTTTTTCTT
>5009 length 26 cvg_0.0_tip_0
TACCAAAAAAAAAAAAGAAAAAAAAC
>5011 length 26 cvg_0.0_tip_0
TTTTTTTCTTTTTTTTTTTTTTTCCT
>5013 length 26 cvg_0.0_tip_0
GGAAAAAAAAAAAAAAAGAAAAAAAA
>5015 length 26 cvg_0.0_tip_0
TTTCTTTTCTCAGCAAAAGGCTAAGG
>5017 length 26 cvg_0.0_tip_0
AAAAAAAAACAATACATCATCATACC
>5019 length 26 cvg_0.0_tip_0
TAAATAAATAAATAAATAAATAATAA
>5021 length 26 cvg_0.0_tip_0
AAAAAATTAGAGTGTTCAAAGCAGGC
>5023 length 26 cvg_0.0_tip_0
CCTGCTTTGAACACTCTAATTTTTTC
>5025 length 26 cvg_0.0_tip_0
GAATACAAACCATGAAAGTGTGGCCT
>5027 length 26 cvg_0.0_tip_0
CCCGCCAGAGTGTACAGTTGGTTTTG
>5029 length 26 cvg_0.0_tip_0
CTCTGGTGGTGAATTCACCCCCTTTT
>5031 length 26 cvg_0.0_tip_0
TTCTGTTCGCGTCTGTTCTGTTCTTA
>5033 length 26 cvg_0.0_tip_0
AAAAAGGAAATAACATGAAAACGCCT
>5035 length 26 cvg_0.0_tip_0
TGGGTACCACGTACTCCTGCGTGGGT
>5037 length 26 cvg_0.0_tip_0
GTTGCCTCGGCGGGCCGCGCTCCCCC
>5039 length 26 cvg_0.0_tip_0
TTTAAAAATTTAAAAAATTTAAAAAA
>5041 length 26 cvg_0.0_tip_0
CGGATGGATTTGAGTAGGAGCGTGGC
>5043 length 26 cvg_9.0_tip_0
GGCGCTTTGCCGTTCGATGTTCTTTT
>5045 length 26 cvg_0.0_tip_0
AAAAATAAAAATAAAAATAAAATAAA
>5047 length 26 cvg_0.0_tip_0
TTATTTTATTTTTATTTTTATTTTTA
>5049 length 26 cvg_0.0_tip_0
TTTTTTACTCTTATTTCTCCCCAGGT
>5051 length 26 cvg_0.0_tip_0
TCATAAATCTAGCCGCGGGTTGGCAT
>5053 length 26 cvg_0.0_tip_0
AACAAAAAAAAAAAGAAAAAAAAAAA
>5055 length 26 cvg_0.0_tip_0
AACAAAAAAAAAAAGAAAAAAAAAAG
>5057 length 26 cvg_0.0_tip_0
TTTTTTTTTTCTTTTTTTTTTTGTTT
>5059 length 26 cvg_0.0_tip_0
CTAGAGCTAATACATGCTAAAAACCT
>5061 length 26 cvg_0.0_tip_0
CATTCGCTTCTCCATGAAAGGTCTCA
>5063 length 26 cvg_0.0_tip_0
TGGGTAAAACTAACCTGTCTCACGAC
>5065 length 26 cvg_0.0_tip_0
AGATCGGTCACGCTGTTTCTTCCGCC
>5067 length 26 cvg_0.0_tip_0
AAAATGGGTTACTACGACGACGAAGG
>5069 length 26 cvg_0.0_tip_0
CCCTTCACCTTGTCCTCGACCTTCCC
>5071 length 26 cvg_0.0_tip_0
AGCTCGCCATCCGCAACGACGAGGAC
>5073 length 26 cvg_0.0_tip_0
TTTATTTATTTATTTATTATTTATTT
>5075 length 26 cvg_0.0_tip_0
GCCGTCGCCGTCGCCGCCGCCGTCGT
>5077 length 26 cvg_0.0_tip_0
TTATTTTTATTTTATTTTTATTTTTT
>5079 length 26 cvg_0.0_tip_0
AGAATAGGTTAAGGATGTTTCATCCC
>5081 length 26 cvg_0.0_tip_0
AATTGCGATAACGAACGAGACCTTAA
>5083 length 26 cvg_0.0_tip_0
TAAGGTCTCGTTCGTTATCGCAATTA
>5085 length 26 cvg_0.0_tip_0
GTTCATTCAAATTTCTGCCCTATCAA
>5087 length 26 cvg_0.0_tip_0
AAAAAAAAAAAAGAAAAAAAAAAACA
>5089 length 26 cvg_0.0_tip_0
GTTTTTTTTTTTCTTTTTTTTTTTTT
>5091 length 26 cvg_0.0_tip_0
GTTTTTTTTTTTCTTTTTTTTTTTTG
>5093 length 26 cvg_0.0_tip_0
GTTTTTTTTTTTCTTTTTTTTTTTTA
>5095 length 26 cvg_0.0_tip_0
GTTTTTTTTTTTCTTTTTTTTTTTTC
>5097 length 26 cvg_0.0_tip_0
CAACAGCAGCAACAGCAGCAGCAGCA
>5099 length 26 cvg_0.0_tip_0
AATAAATACTGATACAGGGCTCTTTT
>5101 length 26 cvg_0.0_tip_0
AATAAATACTGATACAGGGCTCTTTA
>5103 length 26 cvg_0.0_tip_0
TTTTTGTTTTGTTTTGTTTTGTTTTG
>5105 length 26 cvg_0.0_tip_0
GCGCTAAGATTGTCAGTTTCCAAAAA
>5107 length 26 cvg_0.0_tip_0
GTTTATCTGGTCGCTAGTAAAAAAAA
>5109 length 26 cvg_0.0_tip_0
TTTTTTCCGTATCACTCATGAAATAT
>5111 length 26 cvg_0.0_tip_0
GAAACGCATTTTGATGTGTGGTTTTT
>5113 length 26 cvg_0.0_tip_0
TCCATATTTCGTTATAATCGTAAAAT
>5115 length 26 cvg_6.0_tip_0
TCCCGTTCAACTACGACGCTACCCCC
>5117 length 26 cvg_0.0_tip_0
GTGCTTGATCTTAGCACCGCCTTGGG
>5119 length 26 cvg_0.0_tip_0
TGGGGGACTTGGGGGAGATCTCGAAG
>5121 length 26 cvg_0.0_tip_0
TTTTTATACCTAGTTGCCTATATCCC
>5123 length 26 cvg_0.0_tip_0
CTGATAATGAATGCTGCTATTTTTTT
>5125 length 26 cvg_0.0_tip_0
TAGAATGGAACGTCACTAGTGGGCCA
>5127 length 26 cvg_0.0_tip_0
AAAATTTTAAAATTTAAAATTTAAAA
>5129 length 26 cvg_0.0_tip_0
AAAATTTTAAAATTTAAAATTTAAAT
>5131 length 26 cvg_0.0_tip_0
TGGCCGAGACGGCCCGGGTAATCTTA
>5133 length 26 cvg_0.0_tip_0
TTAAATTAAATTAAATTAAATTAAAT
>5135 length 26 cvg_0.0_tip_0
TTTAATTTAATTTAATTTAATTTAAT
>5137 length 26 cvg_0.0_tip_0
TTTAATTTAATTTAATTTAATTTAAA
>5139 length 26 cvg_0.0_tip_0
TCTGTATCCAGCTACAACGTGCGGGG
>5141 length 26 cvg_0.0_tip_0
TCTGTATCCAGCTACAACGTGCGGGC
>5143 length 26 cvg_0.0_tip_0
CCTTTACAGAGAGAATAACATAAAAC
>5145 length 26 cvg_0.0_tip_0
GCCTTTGATGACTGGCCCTCTCCAGA
>5147 length 26 cvg_0.0_tip_0
TACCCAAACCGCCGTTGCTGCCGCCA
>5149 length 26 cvg_0.0_tip_0
TACCTGATCCGAGGTCAACCTGAAAA
>5151 length 26 cvg_0.0_tip_0
TTTTTTTTATATGGTCTTGGTACATT
>5153 length 26 cvg_0.0_tip_0
CAAAAAAAAAAAGAAAAAAAAAAAAA
>5155 length 26 cvg_0.0_tip_0
CAAAAAAAAAAAGAAAAAAAAAAAAG
>5157 length 26 cvg_0.0_tip_0
TTTTTTTTTTTTCTTTTTTTTTTTGT
>5159 length 26 cvg_0.0_tip_0
CCCCAGTAACGGCGAGTGAAGCGGCA
>5161 length 26 cvg_0.0_tip_0
ACGTTGACTACCACAAGTGCATCAAC
>5163 length 26 cvg_0.0_tip_0
TTTTCTTTTTTTTTTTTGTTTTTTTT
>5165 length 26 cvg_0.0_tip_0
TGGAATGAGTACAATTTAAACCCCTT
>5167 length 26 cvg_64.0_tip_0
GTTTGGGGCAGGAATACCATCTCTGA
>5169 length 26 cvg_0.0_tip_0
TCCTCATTTCTCATTCACGCGATGTT
>5171 length 26 cvg_0.0_tip_0
AAATACACCCCTTCCGAAGTCGAGGT
>5173 length 26 cvg_0.0_tip_0
GAGCGTCTCATTGGAGATGCCGCAAA
>5175 length 26 cvg_0.0_tip_0
TGGGCTTCGGTCTTTTCGATTAAATG
>5177 length 26 cvg_0.0_tip_0
GGGGGCCTTTGACCGGCCGTCGAAGC
>5179 length 26 cvg_0.0_tip_0
TAGCACGCTTGAGCGCCATCCATTTT
>5181 length 26 cvg_0.0_tip_0
AAAATTAAATAAATAAATAAATAATA
>5183 length 26 cvg_0.0_tip_0
ATTATTTATTTATTTATTTAATTTTA
>5185 length 26 cvg_0.0_tip_0
GAGTCTGAGTCTGAGTCTGAGTCTGA
>5187 length 26 cvg_0.0_tip_0
ACCGATGACTACCTCGTCCGCCTTTT
>5189 length 26 cvg_0.0_tip_0
CAGTCTAGGGACGTTATCATTGGAAG
>5191 length 26 cvg_0.0_tip_0
TAAAATAAAAATAAAATAAAAAATAA
>5193 length 26 cvg_0.0_tip_0
TTTTTCTTTTTTCTTTTTTCTTTTTT
>5195 length 26 cvg_0.0_tip_0
TAAAAAAAAAAAAATAAAAAAAAAAA
>5197 length 26 cvg_0.0_tip_0
TTTTGCTTGACTAACCGTGGATCTGA
>5199 length 26 cvg_0.0_tip_0
GGGAGCCCCCCCAGGGCGCACCATCG
>5201 length 26 cvg_0.0_tip_0
CAGCAGCGCCTGATCTTTGCAGGAAA
>5203 length 26 cvg_0.0_tip_0
TGCCCTATCAACTTTCGATGGTAGGA
>5205 length 26 cvg_0.0_tip_0
ACCCAAACATCGAAAGTTGATAGGGA
>5207 length 26 cvg_0.0_tip_0
CAGTCCTGAGCTAGCTGACATTTTTT
>5209 length 26 cvg_0.0_tip_0
GCGGCGGAGGAGGAGGAGGAGGAGGC
>5211 length 26 cvg_0.0_tip_0
AAGCAGAAGAAGAAGAAGAAGAAGAA
>5213 length 26 cvg_0.0_tip_0
CGGAGTACGGCTCCTCCAGCGAGCGA
>5215 length 26 cvg_0.0_tip_0
AAGTATAAGCAAATTGTACGGTGAAA
>5217 length 26 cvg_0.0_tip_0
CAAAAAAAAAAAAAAAAAAGAAAAAA
>5219 length 26 cvg_0.0_tip_0
CAAAAAAAAAAAAAAAAAAGAAAAAG
>5221 length 26 cvg_0.0_tip_0
TTTTTCTTTTTTTTTTTTTTTTTTGT
>5223 length 26 cvg_0.0_tip_0
TTTTTTTTCTTTTTTTTTTTTTTTCT
>5225 length 26 cvg_0.0_tip_0
GAAAAAAAAAAAAAAAGAAAAAAAAG
>5227 length 26 cvg_0.0_tip_0
GAAAAAAAAAAAAAAAGAAAAAAAAA
>5229 length 26 cvg_0.0_tip_0
ATTTAATGAGCCATTCGCAGTTTCAC
>5231 length 26 cvg_0.0_tip_0
CCAAAAAAAAAAAAAAAAAAAAAAGA
>5233 length 26 cvg_0.0_tip_0
CTTTTTTTTTTTTTTTTTTTTTTGGG
>5235 length 26 cvg_0.0_tip_0
CCCGGGGTCGCCCCCAGGGCTTCGTC
>5237 length 26 cvg_0.0_tip_0
TGTGAACTAGCAAGCAACATGAGGGG
>5239 length 26 cvg_0.0_tip_0
TCCCCATAACATCTCCATCACACGAC
>5241 length 26 cvg_0.0_tip_0
AAAAAAAAAGAAAAAAACAAAAAAAA
>5243 length 26 cvg_0.0_tip_0
TTTTTTTGTTTTTTTCTTTTTTTTTT
>5245 length 26 cvg_0.0_tip_0
GTGCCAGTTGCATGGCTTTTCAAGAC
>5247 length 26 cvg_0.0_tip_0
AAAATATTATATACTCACCTGTTTAC
>5249 length 26 cvg_0.0_tip_0
CAAAAAAAAAAAAAAAAGAAAAAAAA
>5251 length 26 cvg_0.0_tip_0
CAAAAAAAAAAAAAAAAGAAAAAAAG
>5253 length 26 cvg_0.0_tip_0
TTTTTTTCTTTTTTTTTTTTTTTTGT
>5255 length 26 cvg_0.0_tip_0
TTTTTTTCTTTTTTTTTTTTTTTTGG
>5257 length 26 cvg_0.0_tip_0
AGTGTGAATACAAACCATGAAAGTGT
>5259 length 26 cvg_0.0_tip_0
CACTTTCATGGTTTGTATTCACACTG
>5261 length 26 cvg_0.0_tip_0
TATTAATTAATTAATTAATTTAATTT
>5263 length 26 cvg_0.0_tip_0
TATTAATTAATTAATTAATTTAATTA
>5265 length 26 cvg_0.0_tip_0
CTTTCGCCCCTATGCCCAAATTTGAC
>5267 length 26 cvg_0.0_tip_0
TCAAATTTGGGCATAGGGGCGAAAGA
>5269 length 26 cvg_0.0_tip_0
CGACTGACGTTCGTTCGTTCCTTTTT
>5271 length 26 cvg_0.0_tip_0
ATTATATAGTATTAACTTCACATTTT
>5273 length 26 cvg_0.0_tip_0
AGATGGTGAACTATGCCTGAATAGGG
>5275 length 26 cvg_0.0_tip_0
CCTATTCAGGCATAGTTCACCATCTT
>5277 length 26 cvg_0.0_tip_0
ACACGGCCGGTCTTTACGGCGTCGCG
>5279 length 26 cvg_0.0_tip_0
GCCCGCACCTTTGCGGCGTCCGGCGT
>5281 length 26 cvg_0.0_tip_0
AAAAAAAAAAAAAAAAGAAAAAAGAA
>5283 length 26 cvg_0.0_tip_0
AATTTGCTTATACTTAGACATGCATG
>5285 length 26 cvg_0.0_tip_0
ATGCATGTCTAAGTATAAGCAAATTG
>5287 length 26 cvg_0.0_tip_0
CCGTGCCGGAAAGCGGCGACACCTGC
>5289 length 26 cvg_0.0_tip_0
CAAGAAGAAGCGTGTCGTCGTTCCCC
>5291 length 26 cvg_0.0_tip_0
GGGTGTTAACGTTGGGCGCGATTTCC
>5293 length 26 cvg_0.0_tip_0
GGCCCGTGAGTTGTTACACACTCCTT
>5295 length 26 cvg_0.0_tip_0
GAGGGAGACAGAAGGAGATGATGGGG
>5297 length 26 cvg_0.0_tip_0
TCTTCCTGTTTTATGTTATTCTCTCT
>5299 length 26 cvg_0.0_tip_0
CAAGCTCCTACTGAGGGTGCTACCGA
>5301 length 26 cvg_0.0_tip_0
ACCCTCCTCCTGGTGGTGACAAGCCT
>5303 length 26 cvg_0.0_tip_0
TTTACGATCCTGCGCATTTATGATGG
>5305 length 26 cvg_0.0_tip_0
TGAGAACTTTGAGGACTGAAGTGGGG
>5307 length 26 cvg_0.0_tip_0
ATTTAAATTGTACTCATTCCAATTAC
>5309 length 26 cvg_0.0_tip_0
GAGAGAGAGAGAGAGAGAGAGAGAAA
>5311 length 26 cvg_0.0_tip_0
GAGAGAGAGAGAGAGAGAGAGAGAAC
>5313 length 26 cvg_0.0_tip_0
GATAGCAGTGACGAGATTCCAGTTTT
>5315 length 26 cvg_0.0_tip_0
GGGTCGAACGGCCTCTAGTGCAGATC
>5317 length 26 cvg_0.0_tip_0
TTTCTTGAGTGAACGTGGGCACTAGA
>5319 length 26 cvg_0.0_tip_0
TCCTATTTTCTAGGGTCTTAGTTTCT
>5321 length 26 cvg_0.0_tip_0
TTGCTTCTTCTTCTTCTTCTTCTTCT
>5323 length 26 cvg_0.0_tip_0
TAAAAAGGGGTTACAGAAAAACCATC
>5325 length 26 cvg_0.0_tip_0
AACGCCTCTAAGTCAGAATCCGTGCC
>5327 length 26 cvg_0.0_tip_0
AAAAAAGTCAAACCCAGCCATGTTTT
>5329 length 26 cvg_0.0_tip_0
AATAAAAATAAATAAATAAATAAATA
>5331 length 26 cvg_0.0_tip_0
TTTTAATGATGCATGCGACTTTACGA
>5333 length 26 cvg_0.0_tip_0
TCTCATGCATCTGATCTGATGATCCC
>5335 length 26 cvg_0.0_tip_0
GGGAATTAGGTTCGATTCCGGAGAGG
>5337 length 26 cvg_0.0_tip_0
ACCACAAAAGGTGTTAGTTCATCTAG
>5339 length 26 cvg_0.0_tip_0
TAGATGAACTAACACCTTTTGTGGTG
>5341 length 26 cvg_0.0_tip_0
GGCACCCGGTGCCATTTTTTAATTTT
>5343 length 26 cvg_0.0_tip_0
AAAACTCCAGCCTTGTCAAGATGTCT
>5345 length 26 cvg_0.0_tip_0
ATCGACCGATCCTGAAGTCTTCGGAT
>5347 length 26 cvg_0.0_tip_0
TCCGAAGACTTCAGGATCGGTCGATG
>5349 length 26 cvg_0.0_tip_0
ATATGCTTAAGTTCAGCGGGTATCCC
>5351 length 26 cvg_0.0_tip_0
AACTTCATCAGTAGGGTAAAACTAAC
>5353 length 26 cvg_0.0_tip_0
AGGCATAGTTCACCATCTTCGGTCCA
>5355 length 26 cvg_0.0_tip_0
TTGCTGTTGCTGCTGCTGCTGCTGCT
>5357 length 26 cvg_0.0_tip_0
GTCTTCGATCCCCTAACTTTCGTTCA
>5359 length 26 cvg_0.0_tip_0
CACATGCAATCGGAACTACCCTATGC
>5361 length 26 cvg_0.0_tip_0
CAACAACAACAACAACAACAACAAGA
>5363 length 26 cvg_0.0_tip_0
CTTGTTGTTGTTGTTGTTGTTGTTGT
>5365 length 26 cvg_0.0_tip_0
TACCATGGTGGCAACGGGTAACGGGG
>5367 length 26 cvg_0.0_tip_0
ATCGTCGTCGTCGTCGTCGTCGTCGA
>5369 length 26 cvg_0.0_tip_0
ATCGTCGTCGTCGTCGTCGTCGTCGT
>5371 length 26 cvg_0.0_tip_0
ATCGTCGTCGTCGTCGTCGTCGTCGG
>5373 length 26 cvg_0.0_tip_0
CCCCATTCTATCTCTTCTATCCTTTT
>5375 length 26 cvg_0.0_tip_0
TAAAAAAACTAAAAAAACTAAAAAAA
>5377 length 26 cvg_0.0_tip_0
CATTGACGGCTGCCCTTGCCGTAGTT
>5379 length 26 cvg_0.0_tip_0
ACGAAAAGAGAGAAAAATCGAAGCAT
>5381 length 26 cvg_0.0_tip_0
CGCCTAGCCAGGCGTGAGGTTCTTTA
>5383 length 26 cvg_0.0_tip_0
ACAAAAGGTGTTAGTTCATCTAGACA
>5385 length 26 cvg_0.0_tip_0
TTCAACAATTTCACGTGCTGTTTAAC
>5387 length 26 cvg_0.0_tip_0
GATTTGATTTTCAATACACAAAAAAG
>5389 length 26 cvg_0.0_tip_0
CATTAACTGTTTATACGGGCACTGTT
>5391 length 26 cvg_0.0_tip_0
TCTTCTTCTTCTTCTTCTTCTTCTCT
>5393 length 26 cvg_0.0_tip_0
GAGAAGAAGAAGAAGAAGAAGAAGAA
>5395 length 26 cvg_0.0_tip_0
ACCATCACCGATATCCACGAGGGAAC
>5397 length 26 cvg_0.0_tip_0
GACCGGTGCCATTATACAGAATTTTT
>5399 length 26 cvg_0.0_tip_0
CGCCGCCGGGGTTGAAATGACGCCCC
>5401 length 26 cvg_0.0_tip_0
CGCCGCCGGGGTTGAAATGACGCCCG
>5403 length 26 cvg_0.0_tip_0
GAAAAATGAGACGGGGTTTGCTGTTT
>5405 length 26 cvg_0.0_tip_0
AAATTAAATTAAATTAATTAATTAAT
>5407 length 26 cvg_0.0_tip_0
ATTTATTTTAATTTTAATTTTAATTT
>5409 length 26 cvg_0.0_tip_0
AATAATAATAATAATAAATAAATAAA
>5411 length 26 cvg_0.0_tip_0
ATTATTATTTATTATTATTATTATTA
>5413 length 26 cvg_0.0_tip_0
AGATAGAACTACCAATACACGCAAAA
>5415 length 26 cvg_0.0_tip_0
ATTTGGTCACCCCTCAGATTCCCTTT
>5417 length 26 cvg_0.0_tip_0
ACAATAGACTCAGCGTAACTTTTTTT
>5419 length 26 cvg_0.0_tip_0
ACTATCAAATAAACGATAACTGATTT
>5421 length 26 cvg_0.0_tip_0
TTGAGAATAGGTTAAGGATGTTTCAT
>5423 length 26 cvg_0.0_tip_0
CTTAGGATCGACTAACCCATGTCCAA
>5425 length 26 cvg_0.0_tip_0
TGGACATGGGTTAGTCGATCCTAAGG
>5427 length 26 cvg_0.0_tip_0
CCACCAATCCTGCTGACTCTGCCCCC
>5429 length 26 cvg_0.0_tip_0
AATAATAATAATAATAATAAATAAAT
>5431 length 26 cvg_0.0_tip_0
TCGATCGTCAAATTTGGGCATAGGGG
>5433 length 26 cvg_0.0_tip_0
AATAATAATAATAATAATAATAAATA
>5435 length 26 cvg_0.0_tip_0
AATAATAATAATAATAATAATAAATT
>5437 length 26 cvg_0.0_tip_0
ATTTATTATTATTATTATTATTATTT
>5439 length 26 cvg_0.0_tip_0
ATTTATTATTATTATTATTATTATTA
>5441 length 26 cvg_0.0_tip_0
GTTAAAAGATCTCAGCCAGCCACGCC
>5443 length 26 cvg_0.0_tip_0
GAGCTTCACACGGGCGCGGGCCGCCC
>5445 length 26 cvg_0.0_tip_0
GTGAGACGGACCGGCCAGCCAGGCCC
>5447 length 26 cvg_0.0_tip_0
TCGACGGGGTTCATGGCAACACCACG
>5449 length 26 cvg_0.0_tip_0
CAACTAGTATAGTAACATCAAAAAAA
>5451 length 26 cvg_0.0_tip_0
TTTAAATTTAAATTAATTAATTAATT
>5453 length 26 cvg_0.0_tip_0
GAGTTCAAACCCTGCAGACAGTTTTT
>5455 length 26 cvg_0.0_tip_0
TTATCACCGTTACTGCTCTACTTTTT
>5457 length 26 cvg_0.0_tip_0
AGGGATGCCATATTCTGCATTTTTTG
>5459 length 26 cvg_0.0_tip_0
TCCAGGCCGACATGAAGCACTTCCCT
>5461 length 26 cvg_0.0_tip_0
TGCTGCTGCTGCTGCTGCTGCTCCTG
>5463 length 26 cvg_0.0_tip_0
AACACTCTAATTTTTTCACAGTAAAA
>5465 length 26 cvg_0.0_tip_0
AAAAATATGTGACATGATTCGTTTTT
>5467 length 26 cvg_0.0_tip_0
AAAAAAAGAAAAAAGAAAAAGAAAAA
>5469 length 26 cvg_0.0_tip_0
GTCACTGCTATCCTGAGGGAAACTTC
>5471 length 26 cvg_0.0_tip_0
TTTAATTTAATTTTAATTTTAATTTT
>5473 length 26 cvg_0.0_tip_0
TAAAAGGCTGTAAATATTTACAAACG
>5475 length 26 cvg_0.0_tip_0
AAATAATAATAATAATAATATAATAA
>5477 length 26 cvg_0.0_tip_0
TATTATATTATTATTATTATTATTTA
>5479 length 26 cvg_0.0_tip_0
GTTCTCAAATGCCCGCAAGAAAAAAA
>5481 length 26 cvg_0.0_tip_0
GACGACGACGAGGAGGATGATGATGA
>5483 length 26 cvg_0.0_tip_0
GGGCACCCAGTCGGGGGCCTCGGGGG
>5485 length 26 cvg_0.0_tip_0
GCAGCAGCAGCAGCAGCAACAACAAC
>5487 length 26 cvg_0.0_tip_0
CAGTTATCACCCCGCACCGTTATCGA
>5489 length 26 cvg_0.0_tip_0
GCAAGACAGTCACCTCTCTCGACGTC
>5491 length 26 cvg_0.0_tip_0
AAAATTAAAATTAAAATTTAAAATTT
>5493 length 26 cvg_0.0_tip_0
AGGCCGTTCGACCCGGGGTCGCCCCA
>5495 length 26 cvg_0.0_tip_0
AGGCCGTTCGACCCGGGGTCGCCCCC
>5497 length 26 cvg_0.0_tip_0
TGTTTTTTTTGGCAGGAATTATTGGT
>5499 length 26 cvg_0.0_tip_0
AACGATAACTGATTTAATGAGCCATT
>5501 length 26 cvg_0.0_tip_0
ATGGCTCATTAAATCAGTTATCGTTT
>5503 length 26 cvg_0.0_tip_0
CCAGTGGAACAAAAGGGTAAAAGTCC
>5505 length 26 cvg_0.0_tip_0
GACTTTTACCCTTTTGTTCCACTGGA
>5507 length 26 cvg_0.0_tip_0
AAAAAGGGTCTACATTGATGGATGGA
>5509 length 26 cvg_0.0_tip_0
TTTATTTATTTATTATTTATTTATTT
>5511 length 26 cvg_0.0_tip_0
AAAAAATAAAATAAAATAAAAATAAA
>5513 length 26 cvg_0.0_tip_0
AAAAACCCTTTTTTTGTTCATCACCA
>5515 length 26 cvg_0.0_tip_0
AAAAGAAAAAAAAAAAAGAAAAAAAA
>5517 length 26 cvg_0.0_tip_0
ATTTGACGATCGATTTGCACGTCAGA
>5519 length 26 cvg_0.0_tip_0
CTGACGTGCAAATCGATCGTCAAATT
>5521 length 26 cvg_0.0_tip_0
TAAAAAAAAAAATTAAAAAAAAAAAA
>5523 length 26 cvg_0.0_tip_0
TTTATTTTTTTTTTTATTTTTTTTTT
>5525 length 26 cvg_0.0_tip_0
ATATCTTCACACATCTATTGTTTTTC
>5527 length 26 cvg_0.0_tip_0
CCATCTCCACCAGAGAGATTCAGACC
>5529 length 26 cvg_0.0_tip_0
GTCCCTGCAAGGCCATCTCCCCCGTC
>5531 length 26 cvg_0.0_tip_0
CCGAGGCGCCGGTGCCGGCCCGCTGT
>5533 length 26 cvg_0.0_tip_0
TTCGACCCGGGTCGCCCCCAGGGCTT
>5535 length 26 cvg_0.0_tip_0
TGTACTCATTCCAATTACAAGACCCT
>5537 length 26 cvg_0.0_tip_0
AATTTATTATTATTATTATTATTATA
>5539 length 26 cvg_0.0_tip_0
CGTCCTCGGTGTATCCGAGAATACCC
>5541 length 26 cvg_0.0_tip_0
TCATTAAATCAGTTATCGTTTATTTG
>5543 length 26 cvg_0.0_tip_0
GCTCGCCTCGACCGATAGATTTCTTT
>5545 length 26 cvg_0.0_tip_0
TTTAAGGCATGATCTCCCTCAGCATT
>5547 length 26 cvg_0.0_tip_0
TTTCCAACAAGAGTTCCCGTACACCA
>5549 length 26 cvg_0.0_tip_0
AGGGAGGAGGAGGAGGAGGAGGAGGA
>5551 length 26 cvg_0.0_tip_0
ACGCTTACCGAATTCTGCTTCGGTAA
>5553 length 26 cvg_0.0_tip_0
CAAAGGCCAGTTCCGCTTCATTGAAT
>5555 length 26 cvg_0.0_tip_0
TTCAATGAAGCGGAACTGGCCTTTGC
>5557 length 26 cvg_0.0_tip_0
TTTTTTATTTTCTTAGTTCCATATTT
>5559 length 26 cvg_0.0_tip_0
TTCCTACGCCTATTTATCTGCTTTTC
>5561 length 26 cvg_0.0_tip_0
AGCAACACCAGCAACACCAGCAACAC
>5563 length 26 cvg_0.0_tip_0
TTACCCAGCTGCCAAGATGCGCAAAT
>5565 length 26 cvg_0.0_tip_0
GAGAGGGAGCCTGAGAAACGGCTACC
>5567 length 26 cvg_0.0_tip_0
GTAGCCGTTTCTCAGGCTCCCTCTCC
>5569 length 26 cvg_0.0_tip_0
CCTTTCCCCACTTCAGTCCTCAAAGT
>5571 length 26 cvg_0.0_tip_0
CTTTGAGGACTGAAGTGGGGAAAGGT
>5573 length 26 cvg_0.0_tip_0
AAAAAATAAAAATAAAAATAAAAAAT
>5575 length 26 cvg_0.0_tip_0
TTTTTTATTTTTATTTTTATTTTTTT
>5577 length 26 cvg_0.0_tip_0
TTGGACCAGCTCGCTCTCAGAGCCCC
>5579 length 26 cvg_0.0_tip_0
TAAAAAAAAAAAAAGAAAAAAAAGAA
>5581 length 26 cvg_0.0_tip_0
AAGGTTCAACTACGAGCTTTTTAACC
>5583 length 26 cvg_0.0_tip_0
AAGGTTCAACTACGAGCTTTTTAACT
>5585 length 26 cvg_0.0_tip_0
TAAAAAAAATAAAAAAAAATTAAAAA
>5587 length 26 cvg_0.0_tip_0
TTTCCATCGCCGTCAACCTTGTAGTA
>5589 length 26 cvg_0.0_tip_0
TTTGTTTTCGCATGCTGGAGTTTTTT
>5591 length 26 cvg_0.0_tip_0
ACAAAAAAAAAAAGAAAAAAAAAAGA
>5593 length 26 cvg_0.0_tip_0
ACCAATTATCTGAATCAACGGTTCCC
>5595 length 26 cvg_0.0_tip_0
GGAACCGTTGATTCAGATAATTGGTT
>5597 length 26 cvg_0.0_tip_0
ATCTTCCGTGATGACCGCATTGAAAT
>5599 length 26 cvg_0.0_tip_0
TGGGGCGGGAGCGGACTCGCCTGGGA
>5601 length 26 cvg_0.0_tip_0
TAACTTTTCTGGCACCTCTAGCCTCA
>5603 length 26 cvg_0.0_tip_0
AAAGGGCAGGGACGTAATCGGCACAA
>5605 length 26 cvg_0.0_tip_0
TTTTTGCGATTGATCGGGCAGAGAAG
>5607 length 26 cvg_0.0_tip_0
TGGTATTTAAATATATAGAGAAAATG
>5609 length 26 cvg_0.0_tip_0
AGGACCGCCGTAATGATTAATAGGGA
>5611 length 26 cvg_0.0_tip_0
CCCTATTAATCATTACGGCGGTCCTA
>5613 length 26 cvg_0.0_tip_0
GGGGTGGATATGCCGAAAGTGAAAAA
>5615 length 26 cvg_0.0_tip_0
TTACCCGTTGCCACCATGGTAGGCCA
>5617 length 26 cvg_0.0_tip_0
GGCCTACCATGGTGGCAACGGGTAAC
>5619 length 26 cvg_0.0_tip_0
CAAAAAAAAAAAAGAAAAAAAAAGAA
>5621 length 26 cvg_0.0_tip_0
TCTTTTTTTTTCTTTTTTTTTTTTGT
>5623 length 26 cvg_0.0_tip_0
AGTGTCAAACTTCAGCTCTGCCTACC
>5625 length 26 cvg_0.0_tip_0
GTATATTAATCATGAACTAATTGGTG
>5627 length 26 cvg_0.0_tip_0
AATGCTCCTTCCAGCTAATTCATTTT
>5629 length 26 cvg_0.0_tip_0
GCCCCGGAGGGCATTTGGTTTTTTAT
>5631 length 26 cvg_0.0_tip_0
GCGAGAGAACATCGCCGTTAACATCC
>5633 length 26 cvg_0.0_tip_0
CGCTTCTCGAAGAAGTTGGTCTTGCC
>5635 length 26 cvg_0.0_tip_0
TTTTTCAACCGTCTTGAGGGCTCTCG
>5637 length 26 cvg_0.0_tip_0
ATTAATTTAATTTAATTTTAATTTTT
>5639 length 26 cvg_0.0_tip_0
ATTAATTTAATTTAATTTTAATTTTA
>5641 length 26 cvg_0.0_tip_0
AAAATTAAAATTAAATTAATAATAAT
>5643 length 26 cvg_0.0_tip_0
GCGTCTGTCTGTCTGTCTGTCTGTCT
>5645 length 26 cvg_0.0_tip_0
GGGGGAAGGATATTCACCACCCGTCA
>5647 length 26 cvg_0.0_tip_0
AGAAGAAATAAAAAGGAGAACTTTTT
>5649 length 26 cvg_0.0_tip_0
TTTTTGTTGTTCATTTGGTGTTTGTT
>5651 length 26 cvg_0.0_tip_0
AAAGTTTGAGAATAGGTTAAGGATGT
>5653 length 26 cvg_0.0_tip_0
AAGAACGGCTGCTTTGAGTTGCAATA
>5655 length 26 cvg_0.0_tip_0
CCGCCCTCAAACCGGCTGAGTGACCC
>5657 length 26 cvg_0.0_tip_0
ACTAGAGGCCGTTCGACCCGGGGTCG
>5659 length 26 cvg_0.0_tip_0
GACCCCGGGTCGAACGGCCTCTAGTG
>5661 length 26 cvg_0.0_tip_0
ATGCTTCCACTTCTCCAGCAGTTTTT
>5663 length 26 cvg_0.0_tip_0
TTTATTTATTTAATTTATTTAATTTA
>5665 length 26 cvg_0.0_tip_0
GCCGGCGGACGCCGACCGGGCTATTT
>5667 length 26 cvg_0.0_tip_0
TCAGGACCGGCCGCCCTGGCCCCAAT
>5669 length 26 cvg_0.0_tip_0
GGTAAGTATGATTCCAGTTTTCGGAT
>5671 length 26 cvg_0.0_tip_0
AAATCAAAATCAAGGGGACTTTTACC
>5673 length 26 cvg_0.0_tip_0
GTAAAAGTCCCCTTGATTTTGATTTT
>5675 length 26 cvg_0.0_tip_0
CAACAGCAGCAGCAGCAGCAGCAGCA
>5677 length 26 cvg_0.0_tip_0
CAACAGCAGCAGCAGCAGCAGCAGCT
>5679 length 26 cvg_0.0_tip_0
GCTGCTGCTGCTGCTGCTGCTGTTGT
>5681 length 26 cvg_0.0_tip_0
GCTGCTGCTGCTGCTGCTGCTGTTGA
>5683 length 26 cvg_0.0_tip_0
CCTTAGGACACCTGCGTTATGGTTTT
>5685 length 26 cvg_0.0_tip_0
CGCCGGGGTTGAAATGACGCCCCGGC
>5687 length 26 cvg_0.0_tip_0
TGGAGAACAGAAATCTCCAGTGGAAC
>5689 length 26 cvg_0.0_tip_0
CATCAGCAGCAGCAGCAGCAGCAGCA
>5691 length 26 cvg_0.0_tip_0
TAAACTATGCCGACTAGGGATCGGAC
>5693 length 26 cvg_0.0_tip_0
GACGACGAAGTCGATGAGATGATTCG
>5695 length 26 cvg_0.0_tip_0
GCTTTTCTTCTTCTTCTTCTTCTTCT
>5697 length 26 cvg_0.0_tip_0
TTTTCTCTCTCTCTCTCTCTCTCTCT
>5699 length 26 cvg_0.0_tip_0
GAGAGAGAGAGAGAGAGAGAGAAAAG
>5701 length 26 cvg_0.0_tip_0
CCCGTTGCGTAACTTTTGCTCTTTTC
>5703 length 26 cvg_0.0_tip_0
TTTTTTTTCTCATAATGATGTACGGA
>5705 length 26 cvg_0.0_tip_0
CTTTCTCATTCCCAATCGCAGCATTT
>5707 length 26 cvg_0.0_tip_0
CTTTACAGAGAGAATAACATAAAACA
>5709 length 26 cvg_0.0_tip_0
GGTACGTACGTACGTACGTACGTACT
>5711 length 26 cvg_0.0_tip_0
ATAACAGGTCTGTGATGCCCTTAGAT
>5713 length 26 cvg_0.0_tip_0
AATGATAAAACGCCACATGATTAAAA
>5715 length 26 cvg_0.0_tip_0
TTTAATCATGTGGCGTTTTATCATTT
>5717 length 26 cvg_0.0_tip_0
CCGTACGCCTCGCGCGTCTGGGCCCC
>5719 length 26 cvg_0.0_tip_0
CACTAGAATGGAACGTCACTAGTGGG
>5721 length 26 cvg_0.0_tip_0
TAGTCATATGCTTGTCTCAAAGATTA
>5723 length 26 cvg_0.0_tip_0
AATGCCTTGTCAGACAGCCGCAGAAA
>5725 length 26 cvg_0.0_tip_0
ATTTATGATTGATATATTTCTAATCT
>5727 length 26 cvg_0.0_tip_0
GATTAGAAATATATCAATCATAAATG
>5729 length 26 cvg_0.0_tip_0
GTTTGATGGAAAGGTGTTGATAATGT
>5731 length 26 cvg_0.0_tip_0
CGGTGCGCTCTCGACGTCCCTTGAAA
>5733 length 26 cvg_0.0_tip_0
TTGGCTGCCACAAGCCAGTTATCCCT
>5735 length 26 cvg_0.0_tip_0
CGGCGAACTTCATCAGTAGGGTAAAA
>5737 length 26 cvg_0.0_tip_0
GTAGTCATGATCATCGTCGTTTATTT
>5739 length 26 cvg_0.0_tip_0
AATGTATCCGAGCAAAGGCCTGCTTT
>5741 length 26 cvg_0.0_tip_0
AAGCAGGCCTTTGCTCGGATACATTA
>5743 length 26 cvg_0.0_tip_0
TTCTTTTTTTTTTCTTTTTTTTTTTT
>5745 length 26 cvg_0.0_tip_0
TTCTTTTTTTTTTCTTTTTTTTTTTG
>5747 length 26 cvg_0.0_tip_0
TTCTTTTTTTTTTCTTTTTTTTTTTC
>5749 length 26 cvg_0.0_tip_0
TGAAGTTCGCCGCAACGGTAATTCAA
>5751 length 26 cvg_0.0_tip_0
CTTTTTTTTTTTTTTTTTTGTTTTTT
>5753 length 26 cvg_0.0_tip_0
CACGTTGTAGCTGGATACAGATAGGC
>5755 length 26 cvg_0.0_tip_0
CACCGAGCCAGGCCCCAGGCTGTAAA
>5757 length 26 cvg_0.0_tip_0
GGGTACCACGTACTCCTGCGTGGGTA
>5759 length 26 cvg_0.0_tip_0
TGCTGCTGCTGCTGCTGCTGCTCCCC
>5761 length 26 cvg_0.0_tip_0
GAGTAAGAGCATACGGGGCCGGACCC
>5763 length 26 cvg_0.0_tip_0
AAAAGAAAAAAAAAGAAAAAAAAAAA
>5765 length 26 cvg_0.0_tip_0
TTTTTTTTTTCTTTTTTTTTCTTTTT
>5767 length 26 cvg_0.0_tip_0
TCGCCGTTAACATCCGAACCCTGGAA
>5769 length 26 cvg_0.0_tip_0
TCCTCAATTGAAAGTCCGTCTCTCCA
>5771 length 26 cvg_0.0_tip_0
AAAAAGGGTAAAAGTACCCCTTAGAA
>5773 length 26 cvg_0.0_tip_0
AAAAAGGGTAAAAGTACCCCTTAGAT
>5775 length 26 cvg_0.0_tip_0
TTTTTTGTACGCCGCCAGAGCTTTGT
>5777 length 26 cvg_0.0_tip_0
ACCCATGTCCAACTGCTGTTCACATG
>5779 length 26 cvg_0.0_tip_0
ATGTGAACAGCAGTTGGACATGGGTT
>5781 length 26 cvg_0.0_tip_0
CCCGTGAGTTGTTACACACTCCTTAG
>5783 length 26 cvg_0.0_tip_0
TAAGGAGTGTGTAACAACTCACGGGC
>5785 length 26 cvg_0.0_tip_0
GAACTAACACCTTTTGTGGTGTCTGA
>5787 length 26 cvg_0.0_tip_0
TTTTGCTGTTAAATAAAAGGCCGATA
>5789 length 26 cvg_0.0_tip_0
GTCATGGAGAACAGAAATCTCCAGTA
>5791 length 26 cvg_0.0_tip_0
ATTGTTCCTCGTTAAGGGGTTTAAAT
>5793 length 26 cvg_0.0_tip_0
TTTTTTCTCTGCTATGCTGTCTTGGT
>5795 length 26 cvg_0.0_tip_0
TAAGAAGCTCAGAAGGCACGCCGGGC
>5797 length 26 cvg_0.0_tip_0
GTTCATTTCTCTAATACATATATTTT
>5799 length 26 cvg_0.0_tip_0
TTTTATGACCCGTTCGGCACCTTACG
>5801 length 26 cvg_0.0_tip_0
TTTTTTTTTTTAATGTTGGAAGGAGG
>5803 length 26 cvg_0.0_tip_0
TGGATGTGGATTCTCCACGGCAACGT
>5805 length 26 cvg_0.0_tip_0
TTCTCTTCTTCTTCTTCTTCTTCTCC
>5807 length 26 cvg_0.0_tip_0
GAGAAGAAGAAGAAGAAGAAGAGAAG
>5809 length 26 cvg_0.0_tip_0
GAGAAGAAGAAGAAGAAGAAGAGAAA
>5811 length 26 cvg_0.0_tip_0
TGGCAACGGGTAACGGGGAATTAGGG
>5813 length 26 cvg_0.0_tip_0
AATTTCATACCTGCGAGAGACGGGGG
>5815 length 26 cvg_0.0_tip_0
TGGGTAGCACGCTTGAGCGCCATCCA
>5817 length 26 cvg_0.0_tip_0
AAAAATTTATTTTTGTATATATCGGG
>5819 length 26 cvg_0.0_tip_0
CCGATATATACAAAAATAAATTTTTG
>5821 length 26 cvg_0.0_tip_0
TCTATGCTCGAGGGGTTTGTCTTCGG
>5823 length 26 cvg_0.0_tip_0
AAATAAATAATAATAATAATAATATA
>5825 length 26 cvg_0.0_tip_0
ATATTATTATTATTATTATTTATTTT
>5827 length 26 cvg_0.0_tip_0
ATATTATTATTATTATTATTTATTTA
>5829 length 26 cvg_0.0_tip_0
CAAATGAGAACTTTGAGGACTGAAGT
>5831 length 26 cvg_0.0_tip_0
CTTCAGTCCTCAAAGTTCTCATTTGA
>5833 length 26 cvg_0.0_tip_0
TTTTACGATTCGGTCGTTAGTCTGCC
>5835 length 26 cvg_0.0_tip_0
AAAACAAAAAAAAAAAAAAAAAAAAG
>5837 length 26 cvg_0.0_tip_0
TTTTTTTTTTTTTTTTTTTTGTTTTT
>5839 length 26 cvg_0.0_tip_0
CAAATTGTGCCTGCCTCTTTTTACTT
>5841 length 26 cvg_0.0_tip_0
TTTATTTATTTATTTAATTTTAATTT
>5843 length 26 cvg_0.0_tip_0
ATCGTTACGTCGGAAAGAATTTTTTT
>5845 length 26 cvg_0.0_tip_0
AGACGTGCGCCGGCCGTACGCCCCCA
>5847 length 26 cvg_0.0_tip_0
GGGGGCGTACGGCCGGCGCACGTCTG
>5849 length 26 cvg_0.0_tip_0
ATTATTTATTTATTTATTTATTTTAA
>5851 length 26 cvg_0.0_tip_0
ATTATTTATTTATTTATTTATTTTAT
>5853 length 26 cvg_0.0_tip_0
TAAAATAAATAAATAAATAAATAATA
>5855 length 26 cvg_0.0_tip_0
CAACTACGCTCAGCGTGTTGGTGCTG
>5857 length 26 cvg_0.0_tip_0
GAAAAATTAGAGTGTTCAAAGCAGGC
>5859 length 26 cvg_0.0_tip_0
TAAATTAAAATTAAAATTTAAAATTT
>5861 length 26 cvg_0.0_tip_0
TTGGCGGCCAAAGACACGTCGTGCCC
>5863 length 26 cvg_0.0_tip_0
CCAGAAATCGGATAACGGGACCATCA
>5865 length 26 cvg_0.0_tip_0
GGCGTCCGCCGGCCGCTGGCTTCTTA
>5867 length 26 cvg_0.0_tip_0
ATATATATATATAGTATATATATATA
>5869 length 26 cvg_0.0_tip_0
TTCCCTCTGGTTCAAAGTTTCAAAAA
>5871 length 26 cvg_0.0_tip_0
TAAGTACCCTTTTTCTTAAGGGCATA
>5873 length 26 cvg_0.0_tip_0
TAAATAAATAAATAAATAAAATAAAT
>5875 length 26 cvg_0.0_tip_0
TTTATTTTATTTATTTATTTATTTAT
>5877 length 26 cvg_0.0_tip_0
CCTGTATTACTTCCCCCGCTTTTTTT
>5879 length 26 cvg_0.0_tip_0
CGTGGAGCCTGCGGCTTAATTTGACT
>5881 length 26 cvg_0.0_tip_0
CCGTTGTGTTGTGGTCCTCTTATTCC
>5883 length 26 cvg_0.0_tip_0
AAACCGATTTCAGGGTGACAGACCGT
>5885 length 26 cvg_0.0_tip_0
CTTTTTTAGCTAGCTTCTCTGGGACC
>5887 length 26 cvg_0.0_tip_0
AAAAACGTTGGTGTAACGGGTATTGC
>5889 length 26 cvg_0.0_tip_0
CCCAAGAGGAAAGGCCCAGCCGGACC
>5891 length 26 cvg_0.0_tip_0
GTCCGGCTGGGCCTTTCCTCTTGGGG
>5893 length 26 cvg_0.0_tip_0
TTGTTCTCAAACCACTGGTCGCAGTT
>5895 length 26 cvg_0.0_tip_0
AAAATAAAATAAAATAAAATAAAAAT
>5897 length 26 cvg_0.0_tip_0
TTTTTATTTTATTTTATTTTATTTTT
>5899 length 26 cvg_0.0_tip_0
AAAATGGAAGCTATATGTGTTTAGCC
>5901 length 26 cvg_0.0_tip_0
TCATCTTTCCCTCTCTCTCTCTCGCA
>5903 length 26 cvg_0.0_tip_0
TCCCTTGCGCGAGCAGAATGGCGGTA
>5905 length 26 cvg_0.0_tip_0
AAGATGGCGGGGGATGATACGGGTCT
>5907 length 26 cvg_0.0_tip_0
TCTTCTTCTTCTTCTTCCTCTTCTTC
>5909 length 26 cvg_0.0_tip_0
AATAGAACCACACGTCCTATTCTATT
>5911 length 26 cvg_0.0_tip_0
ATAGAATAGGACGTGTGGTTCTATTT
>5913 length 26 cvg_0.0_tip_0
CCAGCTGGAGCATGGAGACACACCCC
>5915 length 26 cvg_0.0_tip_0
CCCCGGCGAGTAGGCAGGCGTGGAGG
>5917 length 26 cvg_0.0_tip_0
CTCCACGCCTGCCTACTCGCCGGGGC
>5919 length 26 cvg_0.0_tip_0
TTTTTTTATTTTTATTTTTATTTTTA
>5921 length 26 cvg_0.0_tip_0
CAGCAGCAACAGCAGCAACAGCAGCA
>5923 length 26 cvg_0.0_tip_0
GCTGCTGTTGCTGCTGTTGCTGCTGT
>5925 length 26 cvg_0.0_tip_0
GTTGGGCGTGGCTGGCTGAGATCTTT
>5927 length 26 cvg_0.0_tip_0
TTTTGTCCTACTTGCGTGTTGTAACC
>5929 length 26 cvg_0.0_tip_0
TTTGTTGTCGTAATAGTTTGATGGAA
>5931 length 26 cvg_0.0_tip_0
AAAAATGTCCTCATCCATGACCGAAG
>5933 length 26 cvg_0.0_tip_0
GGAAAAAAAAAAAAAAAAGAAAAAAA
>5935 length 26 cvg_0.0_tip_0
ACCATTCCGACCTCGTTTCAAGAAAA
>5937 length 26 cvg_0.0_tip_0
GCTTCAAAGCAGTTCTGGAAGTACCA
>5939 length 26 cvg_0.0_tip_0
GGGACTTTTACCCTTTTGTTCCTACT
>5941 length 26 cvg_0.0_tip_0
GTTTTTTTTTCTTTTTTTTTTTCTTT
>5943 length 26 cvg_0.0_tip_0
AGCAGCGCCTGATCTTTGCAGGAAAA
>5945 length 26 cvg_0.0_tip_0
TCCCCCTCACTGATGGCAGATCCGTT
>5947 length 26 cvg_0.0_tip_0
AAATGTCTCGCTCACATCAGCGAAAA
>5949 length 26 cvg_0.0_tip_0
TGATAGATAGATAGATAGATAGATAG
>5951 length 26 cvg_0.0_tip_0
TGGTAGGCAGAGCTGAAGTTTGACAC
>5953 length 26 cvg_0.0_tip_0
ATCTAAGGGGTACTTTTACCCTTTTG
>5955 length 26 cvg_0.0_tip_0
TGGCTTATATCCCGCCTTTTTTATTT
>5957 length 26 cvg_0.0_tip_0
TCATTCGGCCCGTGAGTTGTTACACA
>5959 length 26 cvg_0.0_tip_0
GTGTAACAACTCACGGGCCGAATGAA
>5961 length 26 cvg_0.0_tip_0
CCCAAGCACTCATGACGAAGGGTCGT
>5963 length 26 cvg_0.0_tip_0
AGAACGGTCTCGAGTCCTATGCTTAC
>5965 length 26 cvg_0.0_tip_0
GGAAGACTCTGCCTCGTCTTCGATAG
>5967 length 26 cvg_0.0_tip_0
CGGAACCAGGGCTTTTACTGTGAAAA
>5969 length 26 cvg_0.0_tip_0
CAAGACGACGGAGACAGAGAGAAAAG
>5971 length 26 cvg_0.0_tip_0
GCCGAACGGGTCATAAAAGAAACCCC
>5973 length 26 cvg_0.0_tip_0
TAGGTTTAAGGTTGTCCGGTAATTGT
>5975 length 26 cvg_0.0_tip_0
GGTGAACATGACATAATGACGCCTTT
>5977 length 26 cvg_0.0_tip_0
TTTTAACTGATTGTGCTTGCTAAACG
>5979 length 26 cvg_0.0_tip_0
GTTTAGCAAGCACAATCAGTTAAAAC
>5981 length 26 cvg_0.0_tip_0
TTTTTTTGTTTTTTTTTCTTTTTTTT
>5983 length 26 cvg_0.0_tip_0
TGGCTGGGGCGGCACATCTGTTAAAC
>5985 length 26 cvg_0.0_tip_0
AGGGCAGAAATTTGAATGAACCATCG
>5987 length 26 cvg_0.0_tip_0
GATGGTTCATTCAAATTTCTGCCCTA
>5989 length 26 cvg_0.0_tip_0
TTTTCTTTTCTTTTTTCTTTTCTTTT
>5991 length 26 cvg_0.0_tip_0
CAAACTTCCTTCTGGTGAGGTCGGTG
>5993 length 26 cvg_0.0_tip_0
AACTGACAATCTTAGCGCAGAAGATG
>5995 length 26 cvg_0.0_tip_0
ATCTTCTGCGCTAAGATTGTCAGTTT
>5997 length 26 cvg_0.0_tip_0
GTTCTTGATCTCTTGGACGACCATGT
>5999 length 26 cvg_0.0_tip_0
GAAAGATAACTCTTCCCAGGACCCCC
>6001 length 26 cvg_0.0_tip_0
GAAAGATAACTCTTCCCAGGACCCCG
>6003 length 26 cvg_0.0_tip_0
TAAAAAAATTAAAAAAATTAAAAAAA
>6005 length 26 cvg_0.0_tip_0
TAAAAAAATTAAAAAAATTAAAAAAT
>6007 length 26 cvg_0.0_tip_0
TTTTTTAATTTTTTTAATTTTTTTAA
>6009 length 26 cvg_0.0_tip_0
TACCTTTTTTTGCCTCAAGCACAAGA
>6011 length 26 cvg_0.0_tip_0
AACAAAAAAAAAAGAAAAAAAAAAGA
>6013 length 26 cvg_0.0_tip_0
TTTTTATTTTCGGTTTCTATATCACT
>6015 length 26 cvg_0.0_tip_0
ATTTAGTCGACTTCCTCGACGGTTGG
>6017 length 26 cvg_0.0_tip_0
CCCCGGTGCGCCGTCAGCCGAAAGGA
>6019 length 26 cvg_0.0_tip_0
CCTTTCGGCTGACGGCGCACCGGGGC
>6021 length 26 cvg_0.0_tip_0
AACTCCGACCAAAGAAGAAGCTGAAG
>6023 length 26 cvg_0.0_tip_0
AGTCACCATGGTCAACATTCCAAAAA
>6025 length 26 cvg_0.0_tip_0
CAGTGTAGCGCGCGTGCGGCCCAGAA
>6027 length 26 cvg_0.0_tip_0
CCAAGCGAGTCGATATCATTGCTAAG
>6029 length 26 cvg_0.0_tip_0
CCGTCATCTTGATCTATGTCTAGTTT
>6031 length 26 cvg_0.0_tip_0
CGGATTTGAGGCTCGAAACCCATGTC
>6033 length 26 cvg_0.0_tip_0
AGGACATAGAGCTCGGGATCCCTTTT
>6035 length 26 cvg_0.0_tip_0
CTCACTCCACCAACTAAGAACGGCCA
>6037 length 26 cvg_0.0_tip_0
CCCCGGAGACGTCTTCTACCTCCACT
>6039 length 26 cvg_0.0_tip_0
ACCAGGGCTTTTACTGTGAAAAAATT
>6041 length 26 cvg_0.0_tip_0
ATTTTTTCACAGTAAAAGCCCTGGTT
>6043 length 26 cvg_0.0_tip_0
AAAAAAAGAAAAAAAAGAAAAAAAAA
>6045 length 26 cvg_0.0_tip_0
AAAAAAAGAAAAAAAAGAAAAAAAAC
>6047 length 26 cvg_0.0_tip_0
TTTTTTTTCTTTTTTTTCTTTTTTTC
>6049 length 26 cvg_0.0_tip_0
ACATGGTGATTACGGCCGGTCAGACT
>6051 length 26 cvg_0.0_tip_0
GAAGAGGAATTGATGCGTGGGATCAG
>6053 length 26 cvg_0.0_tip_0
ACAGCAGCAGCAGCAGCAGCAGCAGC
>6055 length 26 cvg_0.0_tip_0
ACAGCAGCAGCAGCAGCAGCAGCAGT
>6057 length 26 cvg_0.0_tip_0
CTGCTGCTGCTGCTGCTGCTGCTGTT
>6059 length 26 cvg_0.0_tip_0
CTGCTGCTGCTGCTGCTGCTGCTGTG
>6061 length 26 cvg_0.0_tip_0
CTGCTGCTGCTGCTGCTGCTGCTGTA
>6063 length 26 cvg_0.0_tip_0
CTGCTGCTGCTGCTGCTGCTGCTGTC
>6065 length 26 cvg_0.0_tip_0
TTTACCCACTATCCTCTATTTCTTTC
>6067 length 26 cvg_0.0_tip_0
TTCTTGAGTGAACGTGGCACTAGAAT
>6069 length 26 cvg_0.0_tip_0
CTGTATCCAGCTACAACGTGCGGGGC
>6071 length 26 cvg_0.0_tip_0
AGAGAGAGAGAGAGAGAGAGAGAGCG
>6073 length 26 cvg_0.0_tip_0
GCTCTCTCTCTCTCTCTCTCTCTCTC
>6075 length 26 cvg_0.0_tip_0
AAATAGGGATATGAATACAAAAGGAT
>6077 length 26 cvg_0.0_tip_0
ACTGAAAATACAAAATACAAGGGGAC
>6079 length 26 cvg_0.0_tip_0
TCCCCTTGTATTTTGTATTTTCAGTG
>6081 length 26 cvg_0.0_tip_0
TTCAGGGCTAGTTCATTCGGCCCGTG
>6083 length 26 cvg_0.0_tip_0
ACCAGGGCTTTTACTGTGAAAAATTA
>6085 length 26 cvg_0.0_tip_0
AAAAAAAAAGAAAAAAAAAAAAAAAG
>6087 length 26 cvg_0.0_tip_0
TTTTTTTTTTTTTTTCTTTTTTTTTT
>6089 length 26 cvg_0.0_tip_0
GCCCCAGCGAGTTTGATGATAGCTTC
>6091 length 26 cvg_0.0_tip_0
TCTTTTTTCCCCTTGTACCCATATTC
>6093 length 26 cvg_0.0_tip_0
CCATAGGGCTTCTTCGGTTTTATCTA
>6095 length 26 cvg_0.0_tip_0
CCCCCCAATAACTGAATGAATCAGCC
>6097 length 26 cvg_0.0_tip_0
GTAGCAAATACTCAAATGAGAACTTT
>6099 length 26 cvg_0.0_tip_0
AATTAATTAATTAATTAATTTAATTT
>6101 length 26 cvg_0.0_tip_0
AATTAATTAATTAATTAATTTAATTA
>6103 length 26 cvg_0.0_tip_0
TGAATTCACCACCAGAGAGACGTGGG
>6105 length 26 cvg_0.0_tip_0
TGCTACCCATACCTCGCCGCCGGGGT
>6107 length 26 cvg_0.0_tip_0
TTAAATTAAATTAAATTAAAATTTAA
>6109 length 26 cvg_0.0_tip_0
ACGGTAGGGCGGTCCATGAGATGTTT
>6111 length 26 cvg_0.0_tip_0
GACGGTTGGGCAAACCGAAGTGCAAG
>6113 length 26 cvg_0.0_tip_0
GAAAAAGGCTATGATCCCAAGTATGG
>6115 length 26 cvg_0.0_tip_0
TATCGCAACTTTATGAGTGCGTGCTA
>6117 length 26 cvg_0.0_tip_0
GAGAGAGAGAGAGAGAGAGAGAGCGA
>6119 length 26 cvg_0.0_tip_0
GAGAGAGAGAGAGAGAGAGAGAGCGC
>6121 length 26 cvg_0.0_tip_0
GGTAAAGAGGTGTCAACTGGCTTTTT
>6123 length 26 cvg_0.0_tip_0
CATTTTTTGTCTTTCTTGCCGATTCT
>6125 length 26 cvg_0.0_tip_0
TTTCTTCTTCTTCTGCTTCTGCTTCT
>6127 length 26 cvg_0.0_tip_0
AGAAAAAAAGAAAAAAAAGAAAAAAA
>6129 length 26 cvg_0.0_tip_0
ACTAAAAAAAAAAAAAGAAAAAAAAA
>6131 length 26 cvg_0.0_tip_0
TTTTTTTTCTTTTTTTTTTTTTAGTT
>6133 length 26 cvg_0.0_tip_0
CAACGGTAATTCAATTTAGTACGAGA
>6135 length 26 cvg_0.0_tip_0
ATAATAATAATAATAATATAATATAA
>6137 length 26 cvg_0.0_tip_0
ATAATAATAATAATAATATAATATAT
>6139 length 26 cvg_0.0_tip_0
ATAAAAAAAAAAAAAAGAAAAAAAAG
>6141 length 26 cvg_0.0_tip_0
TACCCAGAACCTTAACCAGGCCGCCC
>6143 length 26 cvg_0.0_tip_0
AAAAGATATATATATATATAAAGATT
>6145 length 26 cvg_0.0_tip_0
ATCTTTATATATATATATATCTTTTC
>6147 length 26 cvg_0.0_tip_0
TTTAATTAATTATTATTATTATTATT
>6149 length 26 cvg_0.0_tip_0
TTTAATTAATTATTATTATTATTATA
>6151 length 26 cvg_0.0_tip_0
AAAGTCAATGAGGATGTCAAGCTTCT
>6153 length 26 cvg_0.0_tip_0
GAAGCTTGACATCCTCATTGACTTTG
>6155 length 26 cvg_0.0_tip_0
CAGCAGCAGCAGCAGCAGCAGCAACC
>6157 length 26 cvg_0.0_tip_0
GTTGCTGCTGCTGCTGCTGCTGCTGT
>6159 length 26 cvg_0.0_tip_0
AGCTCAAGGAGGAGAGGCTAGCTAAA
>6161 length 26 cvg_0.0_tip_0
GGTGATGAACAAAAAAAAGGGTTTTT
>6163 length 26 cvg_0.0_tip_0
AAAAAAGCCTAAACAGGACGTTGGTC
>6165 length 26 cvg_0.0_tip_0
GCAGCGCGATTATTGACCGACGTTCA
>6167 length 26 cvg_0.0_tip_0
AGAAGGCCTTCACCCGCTACGCCAAA
>6169 length 26 cvg_0.0_tip_0
TCAATCCCCCCTAGAACAATGCACTC
>6171 length 26 cvg_0.0_tip_0
GTATGACACAAGAGAAGTTGATTTTT
>6173 length 26 cvg_0.0_tip_0
TTTTCCTTTTTCGTTACTCATGTCAG
>6175 length 26 cvg_0.0_tip_0
CGTCGTCGTCGTCGTCGTCGTCGTCG
>6177 length 26 cvg_0.0_tip_0
GACGACGACGACGACGACGACGACGG
>6179 length 26 cvg_0.0_tip_0
GACGACGACGACGACGACGACGACGA
>6181 length 26 cvg_0.0_tip_0
ACGCTTTCGCTGTAGTCTCTGGGGGG
>6183 length 26 cvg_0.0_tip_0
AGTGCTCCTCGCTGAGCCTGTCGACG
>6185 length 26 cvg_0.0_tip_0
ATTTTTATTTTATTTTATTTTTATTT
>6187 length 26 cvg_0.0_tip_0
CTGCTCTGCTCTGCTCTGCTCTGCTC
>6189 length 26 cvg_0.0_tip_0
AAAATATTGTGGGCTATAGACGTGCC
>6191 length 26 cvg_0.0_tip_0
AAAATAAAATAAAAATAAAATAAAAA
>6193 length 26 cvg_0.0_tip_0
AAAATAAAATAAAAATAAAATAAAAT
>6195 length 26 cvg_0.0_tip_0
TTTTATTTTATTTTTATTTTATTTTA
>6197 length 26 cvg_0.0_tip_0
CTCTCCGGAATCGAACCCTAATTCCC
>6199 length 26 cvg_0.0_tip_0
GGAATTAGGGTTCGATTCCGGAGAGG
>6201 length 26 cvg_0.0_tip_0
CCCAGGCGGAGTATTTCGGTTTTACA
>6203 length 26 cvg_0.0_tip_0
GCAGCAGCAGCAGCAGCAGCAGCATC
>6205 length 26 cvg_0.0_tip_0
TTTTTAGCATGTATTAGCTCTAGAAT
>6207 length 26 cvg_0.0_tip_0
CAATGGTGAGCTTGACACCCTTGCCC
>6209 length 26 cvg_0.0_tip_0
TTTTGTGTATAGGGTATATATGTTTT
>6211 length 26 cvg_0.0_tip_0
TGTCAGAGGTGAAATTCTTGGATTTG
>6213 length 26 cvg_0.0_tip_0
TTTTTCTTTTTTAGTTTTTTCTTTTT
>6215 length 26 cvg_0.0_tip_0
AGATTAAGGCTTTGTCCGTGGAGGGG
>6217 length 26 cvg_0.0_tip_0
CCCCCCGCCATCCTCACTTATCTCAC
>6219 length 26 cvg_0.0_tip_0
ATTTAAAAAATTTAAAAATTTAAAAA
>6221 length 26 cvg_0.0_tip_0
AAATGAGGAACAATATGCCTTGCCCT
>6223 length 26 cvg_0.0_tip_0
GGGCAAGGCATATTGTTCCTCATTTC
>6225 length 26 cvg_0.0_tip_0
AACTGAGACCGTCAAGCAGATCATTA
>6227 length 26 cvg_0.0_tip_0
TCCTTATTTTGTCTGGACCTGGTGAG
>6229 length 26 cvg_0.0_tip_0
ATCTTGTTGATACCCTTGATACGGAC
>6231 length 26 cvg_0.0_tip_0
AAAATTAAAAAATTAAAAATTAAAAT
>6233 length 26 cvg_0.0_tip_0
TTTTAATTTTTAATTTTTTAATTTTT
>6235 length 26 cvg_0.0_tip_0
GAAAAATCGAAGCATCAATCCAGAAA
>6237 length 26 cvg_0.0_tip_0
CAGTTACGTTGCCGTGGAGAATCCAC
>6239 length 26 cvg_0.0_tip_0
TAGCCAATATCTGGGAATACTTCCTG
>6241 length 26 cvg_0.0_tip_0
AAAAAAAAGAAAAAAAAAAGAAAAAA
>6243 length 26 cvg_0.0_tip_0
TTTTTCTTTTTTTTTTCTTTTTTTTT
>6245 length 26 cvg_0.0_tip_0
CTCATCAAGCGCAACACCACCATCCC
>6247 length 26 cvg_0.0_tip_0
AAGGCCAGTTCCGCTTCATTGAATAA
>6249 length 26 cvg_0.0_tip_0
TATTCAATGAAGCGGAACTGGCCTTT
>6251 length 26 cvg_0.0_tip_0
TTTTTTTTCTTTTTTTTTTTTGTCTC
>6253 length 26 cvg_0.0_tip_0
CCCGAACCCGTCTTTGAAGAAGAAAC
>6255 length 26 cvg_0.0_tip_0
TTTCTTCTTCAAAGACGGGTTCGGGC
>6257 length 26 cvg_0.0_tip_0
TTTCCACCACCATAGTGGGTGCGGAG
>6259 length 26 cvg_0.0_tip_0
GGGGCACCACCACCAGAGCCAACGTT
>6261 length 26 cvg_0.0_tip_0
CTTTAGGGTCTTGTAATTGGAATGAG
>6263 length 26 cvg_0.0_tip_0
TCATTCCAATTACAAGACCCTAAAGA
>6265 length 26 cvg_0.0_tip_0
AAAAGAAAAAAAGAAAAAAGAAAAAA
>6267 length 26 cvg_0.0_tip_0
TTTTTCTTTTTTCTTTTTTTCTTTTT
>6269 length 26 cvg_0.0_tip_0
TCGCCGGCGCAAGGCCATGCGATTCG
>6271 length 26 cvg_0.0_tip_0
GAATCGCATGGCCTTGCGCCGGCGAT
>6273 length 26 cvg_0.0_tip_0
CAAGGGGACTTTTACCCTTTTGTTCC
>6275 length 26 cvg_0.0_tip_0
GAACAAAAGGGTAAAAGTCCCCTTGA
>6277 length 26 cvg_0.0_tip_0
CAGGGCTAGTTCATTCGGCCCGTGAG
>6279 length 26 cvg_0.0_tip_0
TCACGGGCCGAATGAACTAGCCCTGA
>6281 length 26 cvg_0.0_tip_0
TTGTTCCATGATGCTGCTCCGGGGGC
>6283 length 26 cvg_0.0_tip_0
CTGATGCTGATGCTGATGCTGATGCT
>6285 length 26 cvg_0.0_tip_0
GGGGCTTTGCTATGAAGGTGGTGAAA
>6287 length 26 cvg_0.0_tip_0
TTTTTTTTTACACCGTATCTAGCACA
>6289 length 26 cvg_0.0_tip_0
AAAAAAAAGAAAAAAAGAAAAAAAGA
>6291 length 26 cvg_0.0_tip_0
CTTTTTTTCTTTTTTTCTTTTTTTTC
>6293 length 26 cvg_0.0_tip_0
ATATATATATATTATTATTATTATTA
>6295 length 26 cvg_0.0_tip_0
CCCCTGCCGCCGGCGGTGCTCCCGCT
>6297 length 26 cvg_0.0_tip_0
GCGGGAGCACCGCCGGCGGCAGGGGC
>6299 length 26 cvg_0.0_tip_0
TTCTTACATATTTAAAGTTTGAGAAT
>6301 length 26 cvg_0.0_tip_0
AAATAAAAAAAAAAAAGAAAAAAAAA
>6303 length 26 cvg_0.0_tip_0
ATGATTGTTATAGAAGAAGTGTTTTT
>6305 length 26 cvg_0.0_tip_0
AAAAAAAAAAAAAAAGAAAAAAAAAA
>6307 length 26 cvg_0.0_tip_0
AAAAAAAAAAAAAAAGAAAAAAAAAG
>6309 length 26 cvg_0.0_tip_0
TTTTTTTTTCTTTTTTTTTTTTTTTT
>6311 length 26 cvg_0.0_tip_0
TTTTTTTTTCTTTTTTTTTTTTTTTG
>6313 length 26 cvg_0.0_tip_0
TTTTTTTTTCTTTTTTTTTTTTTTTA
>6315 length 26 cvg_0.0_tip_0
AATTTAATTTTAATTTTAATTTTAAA
>6317 length 26 cvg_0.0_tip_0
AAAAGAAAAAAAAAAAAAAAGAAAAA
>6319 length 26 cvg_0.0_tip_0
TTTTCTTTTTTTTTTTTTTTCTTTTT
>6321 length 26 cvg_0.0_tip_0
GCTGGAGCTGGAGCTGGAGCTGGAGC
>6323 length 26 cvg_0.0_tip_0
ACAAAAAAAAAAAAAGAAAAAAAAAA
>6325 length 26 cvg_0.0_tip_0
ACAAAAAAAAAAAAAGAAAAAAAAAG
>6327 length 26 cvg_0.0_tip_0
TTTTTTTTTCTTTTTTTTTTTTTGTT
>6329 length 26 cvg_0.0_tip_0
TTAAGGCATGATCTCCCTCAGCATTT
>6331 length 26 cvg_0.0_tip_0
TTTTATGACTGGGTTTCTTTCTTCGG
>6333 length 26 cvg_0.0_tip_0
TAAAACTGACTAGTATAGCTGGTTTT
>6335 length 26 cvg_0.0_tip_0
TGGAACGTCACTAGTGGGCCATTTTT
>6337 length 26 cvg_0.0_tip_0
AAAAGCCAAAGAGCCGGATATTCCCT
>6339 length 26 cvg_0.0_tip_0
AAAAAATAATATAGTTTCTAAACATA
>6341 length 26 cvg_0.0_tip_0
AAATAAAATAAATAAAATAAAATAAA
>6343 length 26 cvg_0.0_tip_0
TTATTTTATTTTATTTATTTTATTTT
>6345 length 26 cvg_0.0_tip_0
TTTTATTTTTTTTTTATTTTTTTTTT
>6347 length 26 cvg_4.0_tip_0
AAACCTAAAAAGAAGAATAAAAGAAA
>6349 length 26 cvg_0.0_tip_0
GAGAGAAAAATCGAAGCATCAATCCA
>6351 length 26 cvg_0.0_tip_0
ATTTTTATTTTATTTTTATTTTTTAT
>6353 length 26 cvg_0.0_tip_0
TAAAAAATAAAAATAAAATAAAAATA
>6355 length 26 cvg_0.0_tip_0
TTTTCCGTCTTCTTGACGACTATGAT
>6357 length 26 cvg_0.0_tip_0
AGCCCTGGGGGCGACCCCGGGTCGAA
>6359 length 26 cvg_0.0_tip_0
TCGACCCGGGGTCGCCCCCAGGGCTT
>6361 length 26 cvg_0.0_tip_0
GGGTCCCAACGGCCACGCTCCTACTC
>6363 length 26 cvg_0.0_tip_0
ATTTTTTTAGGGGTTTTGTATATTTT
>6365 length 26 cvg_0.0_tip_0
AAAAATTAAAATTAAATTAAATTAAA
>6367 length 26 cvg_0.0_tip_0
TTTTTTTATTTTTTTATTTTTTTTTA
>6369 length 26 cvg_0.0_tip_0
TTTCAGAACAGATTATCCCAAAAAAA
>6371 length 26 cvg_0.0_tip_0
CAGGACCATGGGACAAAAAGGCCTAT
>6373 length 26 cvg_0.0_tip_0
TAGGCCTTTTTGTCCCATGGTCCTGT
>6375 length 26 cvg_0.0_tip_0
TGGGGTTCATCGGCCTCGGCCAGATG
>6377 length 26 cvg_0.0_tip_0
CTTAAAATATCTCATGCAAGCAAAGT
>6379 length 26 cvg_0.0_tip_0
CGGTTACGGAGAAAGACAATGAGGGG
>6381 length 26 cvg_0.0_tip_0
TTTTTATTTTTATTTTATTTTATTTT
>6383 length 26 cvg_0.0_tip_0
CACCAGAGTTTCCTCTGGCTTCACCC
>6385 length 26 cvg_0.0_tip_0
AGAGTCTCGAGAGCGACCTTGACTTT
>6387 length 26 cvg_0.0_tip_0
TTTTGACTACCTTAAAGAAAGGTTAA
>6389 length 26 cvg_0.0_tip_0
TGGAGGGCAAGTCTGGTGCCAGCAGC
>6391 length 26 cvg_0.0_tip_0
ATAAAAAAATAAAAAAATAAAAAAAA
>6393 length 26 cvg_0.0_tip_0
ATAAAAAAATAAAAAAATAAAAAAAT
>6395 length 26 cvg_0.0_tip_0
TTTTTTCACCCCATTAAACAATTCCG
>6397 length 26 cvg_0.0_tip_0
AAATAAAATAAATAAATAAATAAAAT
>6399 length 26 cvg_0.0_tip_0
TTTTATTTATTTATTTATTTTATTTT
>6401 length 26 cvg_0.0_tip_0
TTTTATTTATTTATTTATTTTATTTA
>6403 length 26 cvg_0.0_tip_0
AAACGGCTACCACATCCAAGGAAGGC
>6405 length 26 cvg_0.0_tip_0
TTTTAGGGTCTTGTAATTGGAATGAG
>6407 length 26 cvg_0.0_tip_0
TTTTTTGTTTTTTTGTTTTTTTGTTT
>6409 length 26 cvg_0.0_tip_0
TCACCCTGAAATCGGTTTGTCCGGAG
>6411 length 26 cvg_0.0_tip_0
TCCGGACAAACCGATTTCAGGGTGAC
>6413 length 26 cvg_0.0_tip_0
CCTTAGCGTATTTGGCGGGAACTTTG
>6415 length 26 cvg_0.0_tip_0
TCCTCATTTCTATACCAAAACGTTTT
>6417 length 26 cvg_0.0_tip_0
AGAACTGAACCTGAGAGTTCTCGTCA
>6419 length 26 cvg_0.0_tip_0
CCCTCTAAGAAGCCAGCGGCCGGCGG
>6421 length 26 cvg_0.0_tip_0
CGCCGGCCGCTGGCTTCTTAGAGGGA
>6423 length 26 cvg_0.0_tip_0
TTTTTTCCTATGTACCAAATACACCC
>6425 length 26 cvg_0.0_tip_0
GGTGTATTTGGTACATAGGAAAAAAG
>6427 length 26 cvg_0.0_tip_0
TGCTTGATTTTTCATATTTGTTTTTT
>6429 length 26 cvg_0.0_tip_0
CCCCCCCCACGGGCGCACCATCGACC
>6431 length 26 cvg_0.0_tip_0
TCGACTCCAAGGAGCGCAAGGCTGCC
>6433 length 26 cvg_0.0_tip_0
CGCACTTTACTTCGACAACCCCACCT
>6435 length 26 cvg_0.0_tip_0
GGTGGGGTTGTCGAAGTAAAGTGCGA
>6437 length 26 cvg_0.0_tip_0
TTTTTTTTTCTTTTTTTTTTTGTTTT
>6439 length 26 cvg_0.0_tip_0
ATTGAGTAGGAGCGTGGCCGTTGGGA
>6441 length 26 cvg_0.0_tip_0
TGGCACAGTGATATGAAGGCTAAACA
>6443 length 26 cvg_0.0_tip_0
GTTTAGCCTTCATATCACTGTGCCAA
>6445 length 26 cvg_0.0_tip_0
TTTTTTTATAGCTTTGCTTTTAAGAA
>6447 length 26 cvg_0.0_tip_0
ATTTTTTTTTCATCACGACATGACAT
>6449 length 26 cvg_0.0_tip_0
TGTCATGTCGTGATGAAAAAAAAATA
>6451 length 26 cvg_0.0_tip_0
TGTGTGTGTGTGTGTGTGTGTGTGCG
>6453 length 26 cvg_0.0_tip_0
GCACACACACACACACACACACACAC
>6455 length 26 cvg_0.0_tip_0
CCCCCGTCTAAGTTCCTTGGAACAGG
>6457 length 26 cvg_0.0_tip_0
ATAAAATAAAAATAAAAAATAAAAAA
>6459 length 26 cvg_0.0_tip_0
ATGAGTCTGGCGCATTCCAACTTTTT
>6461 length 26 cvg_0.0_tip_0
ACGGCCACGCTCCTACTCAAATCCAT
>6463 length 26 cvg_0.0_tip_0
TGGATTTGAGTAGGAGCGTGGCCGTT
>6465 length 26 cvg_0.0_tip_0
AAAAAAGGTCGAAGTGGTCAATGTAA
>6467 length 26 cvg_0.0_tip_0
AATAATAATAATAATTAATTAAATTA
>6469 length 26 cvg_0.0_tip_0
TTAAAAAAAAAAAAGAAAAAAAAAAA
>6471 length 26 cvg_0.0_tip_0
TTTTTTTTTTCTTTTTTTTTTTTAAT
>6473 length 26 cvg_0.0_tip_0
TGAAAAAATTAGAGTGTTCAAAGCAG
>6475 length 26 cvg_0.0_tip_0
TGCTTTGAACACTCTAATTTTTTCAC
>6477 length 26 cvg_0.0_tip_0
TATTTTATTTTATTTTTTATTTTTTA
>6479 length 26 cvg_0.0_tip_0
CGTCAAATTTGGGCATAGGGGCGAAA
>6481 length 26 cvg_0.0_tip_0
AACAAAAAAAAAAAAAAAGAAAAAAA
>6483 length 26 cvg_0.0_tip_0
GGGGCTGCTAATTGCTACGAATTCTA
>6485 length 26 cvg_0.0_tip_0
CCCGCGGATTTTCAAGGGTCGTCGGG
>6487 length 26 cvg_0.0_tip_0
GAAATCGGTTTGTCCGGAGCTAGGGT
>6489 length 26 cvg_0.0_tip_0
TTTAAATTGTACTCATTCCAATTACA
>6491 length 26 cvg_0.0_tip_0
TTTTTTAAGTTAAAAAAATAATAGAT
>6493 length 26 cvg_0.0_tip_0
CTCTCTTCAGATATCATAAGAAGACA
>6495 length 26 cvg_0.0_tip_0
TATGAATATGGGTACAGGGGAAAAAA
>6497 length 26 cvg_0.0_tip_0
AGAAGAGAGAGAGAGAGAGAGAGAGA
>6499 length 26 cvg_0.0_tip_0
CTCTCTCTCTCTCTCTCTCTCTTCTT
>6501 length 26 cvg_0.0_tip_0
TAAAAATTTAAAAATTAAAATTAAAA
>6503 length 26 cvg_0.0_tip_0
TTTCCCCTCCCAATCTCCCTCCTCTC
>6505 length 26 cvg_0.0_tip_0
TTTGTCTGCTTAATTGCGATAACGAA
>6507 length 26 cvg_0.0_tip_0
CTTTCCATGGAACAAGGCACTATTGG
>6509 length 26 cvg_0.0_tip_0
AAGATTCCAAGGTCGAATGCCGTTTC
>6511 length 26 cvg_0.0_tip_0
TCATGTCTAGCTCCTGTTGTGTTTTC
>6513 length 26 cvg_0.0_tip_0
CTGGATAGTCATCCTTATGGTTCGGG
>6515 length 26 cvg_0.0_tip_0
CCCCCTATAACTAAAGATTAAAAGCC
>6517 length 26 cvg_0.0_tip_0
TTTTGACTAGCTTAGTTCATCTGTTT
>6519 length 26 cvg_0.0_tip_0
AAAAAGGCTAGCAATTGTTTACAAGA
>6521 length 26 cvg_0.0_tip_0
CTTGTAAACAATTGCTAGCCTTTTTC
>6523 length 26 cvg_0.0_tip_0
TTTTTTTTTGGCAGGAATTATTGGTT
>6525 length 26 cvg_0.0_tip_0
TTTTTTTTTGGCAGGAATTATTGGTA
>6527 length 26 cvg_0.0_tip_0
TGGAAGTTTGAGGCAATAACAGGTCT
>6529 length 26 cvg_0.0_tip_0
GTGAAAAATGTACTGGAAAAATAGTA
>6531 length 26 cvg_0.0_tip_0
AAATAAATAAATAATAAATAAATAAT
>6533 length 26 cvg_0.0_tip_0
TGCAAATTCTATCTTTTCTTCAAAAA
>6535 length 26 cvg_0.0_tip_0
AAACCAATTATCTGAATCAACGGTTC
>6537 length 26 cvg_0.0_tip_0
AACCGTTGATTCAGATAATTGGTTTC
>6539 length 26 cvg_0.0_tip_0
TGCACGCCGTGAGACGGACCGGCCAG
>6541 length 26 cvg_0.0_tip_0
ATTTTTTAGGGGTTTTGTATATTTTT
>6543 length 26 cvg_0.0_tip_0
AATAAAATAAAATAAAATAAAATAAA
>6545 length 26 cvg_0.0_tip_0
TTATTTTATTTTATTTTATTTTATTT
>6547 length 26 cvg_0.0_tip_0
CTGGTTATCCTTTCCAGCTATATCCC
>6549 length 26 cvg_0.0_tip_0
AAAAAATAAATAAATAAATAAATAAT
>6551 length 26 cvg_0.0_tip_0
TTTTTAGTTGGTTTTGGGAGGATTGG
>6553 length 26 cvg_0.0_tip_0
CCCGCAGACCTCAACCCCTTTTCTCA
>6555 length 26 cvg_0.0_tip_0
TTTTTATTTTTATTTTTATTTTTTTA
>6557 length 26 cvg_0.0_tip_0
AATAATAAATAATAATAATAATAATA
>6559 length 26 cvg_0.0_tip_0
ATATTAGTATATTAGTATCTTTTTTT
>6561 length 26 cvg_0.0_tip_0
CTCTTCTTCTTCTTCTTCTTCTTTTT
>6563 length 26 cvg_0.0_tip_0
TTGGCTGGACCGCCCACGAGGGCCGC
>6565 length 26 cvg_0.0_tip_0
GGGTTCAACGGCCGGCAGAGCCCCGC
>6567 length 26 cvg_0.0_tip_0
GCCTGAGCCTGAGCCTGAGCCTGAGC
>6569 length 26 cvg_0.0_tip_0
TTTTTTTCTTTTTTTTTTTTTTGTAT
>6571 length 26 cvg_0.0_tip_0
ACGCCTCTAAGTCAGAATCCGTGCCG
>6573 length 26 cvg_0.0_tip_0
TTCTCAAATGCCCGCAAGAAAAAAAC
>6575 length 26 cvg_0.0_tip_0
GGCTTTTCTCTCTTTTTCGGCAGAAA
>6577 length 26 cvg_0.0_tip_0
TAAGAATAGAAATAAATTCTCTTTTT
>6579 length 26 cvg_0.0_tip_0
AAAAAGTGAGGGGCGCACTACCTGGC
>6581 length 26 cvg_0.0_tip_0
AACAACAACAACAACAACAACAACCA
>6583 length 26 cvg_0.0_tip_0
GGTTGTTGTTGTTGTTGTTGTTGTTG
>6585 length 26 cvg_0.0_tip_0
TAAAACCATAACGCAGGTGTCCTAAG
>6587 length 26 cvg_0.0_tip_0
ATTATTATTATTATATATATATATAT
>6589 length 26 cvg_0.0_tip_0
ACCCAAAAAAAAAAAAAAAAAAAAAA
>6591 length 26 cvg_0.0_tip_0
TTTTTTTTTTTTTTTTTTTTTGGGTA
>6593 length 26 cvg_0.0_tip_0
ATAAAAATAAAAATAAAAATAAAAAA
>6595 length 26 cvg_0.0_tip_0
TTTTTATTTTTATTTTTATTTTTATT
>6597 length 26 cvg_0.0_tip_0
CATGAGCCGTGATGCTTCTTAAAAAT
>6599 length 26 cvg_0.0_tip_0
TAAAAAAATAAAAAAATAAAAAAAAA
>6601 length 26 cvg_0.0_tip_0
TTTTCCTTCATGGCTATGCGTGGGGG
>6603 length 26 cvg_0.0_tip_0
CATTAAATCAGTTATCGTTTATTTGA
>6605 length 26 cvg_0.0_tip_0
GATATCTGGCCATTGGCTCGAAAAAT
>6607 length 26 cvg_0.0_tip_0
TAACAGCAGCAGCAGCAGCAGCAGCA
>6609 length 26 cvg_0.0_tip_0
TAACAGCAGCAGCAGCAGCAGCAGCT
>6611 length 26 cvg_0.0_tip_0
CAGCAACAGCAGCAACAGCAGCAACA
>6613 length 26 cvg_0.0_tip_0
AAGAAGACGACGACGACGACGACGAC
>6615 length 26 cvg_0.0_tip_0
TCGTCGTCGTCGTCGTCGTCTTCTTT
>6617 length 26 cvg_0.0_tip_0
TCGTCGTCGTCGTCGTCGTCTTCTTC
>6619 length 26 cvg_0.0_tip_0
ATAAAGCTCACAATAGATAAATACCA
>6621 length 26 cvg_0.0_tip_0
TCACAGCAGCAGCAGCAGCAGCAGCA
>6623 length 26 cvg_0.0_tip_0
GAACAGCGAGTATGAGGGCAAGACCC
>6625 length 26 cvg_0.0_tip_0
TTCGAGGGTGGTGTCATCATCATCAC
>6627 length 26 cvg_0.0_tip_0
GCCAGTGCTATCCGACTATCCCAACG
>6629 length 26 cvg_0.0_tip_0
TTTTATTTTATTGATGGCTGATATGT
>6631 length 26 cvg_0.0_tip_0
AAAAACCCGCCGGACCTACTGCAAGG
>6633 length 26 cvg_0.0_tip_0
AACAGATGTGCCGCCCCAGCCAAACT
>6635 length 26 cvg_0.0_tip_0
ATAAGTGTCCCGCTCGCGTGGTTTTG
>6637 length 26 cvg_0.0_tip_0
AAATTTTAAAATTTTAAAATTTAAAA
>6639 length 26 cvg_0.0_tip_0
ATAATCAGGACAATTGACCTTCCGTT
>6641 length 26 cvg_0.0_tip_0
ATTATGTCATGTTCACCCAAGTAAAA
>6643 length 26 cvg_0.0_tip_0
AAAAGGATGTTATATTGTGAAAATAA
>6645 length 26 cvg_0.0_tip_0
ACGGAATGGACTTCTACTGCTGCATG
>6647 length 26 cvg_0.0_tip_0
GCCAGCAGCAGCAGCAGCAGCAGCAG
>6649 length 26 cvg_0.0_tip_0
GCCAGCAGCAGCAGCAGCAGCAGCAA
>6651 length 26 cvg_0.0_tip_0
TTTTTTTTTCTTTTTTTTTTTCTTTT
>6653 length 26 cvg_0.0_tip_0
GTTGATGGAATCGGTGATGTGCTTCT
>6655 length 26 cvg_0.0_tip_0
TTTTTATGTCTGGCTCTCTTTTCCTT
>6657 length 26 cvg_0.0_tip_0
CCAAACCCTGGTTTCCAACAAGTTTT
>6659 length 26 cvg_0.0_tip_0
CTTAGAAACTTGTATCAAGGACTAAA
>6661 length 26 cvg_0.0_tip_0
TCCCTCACATCGAACTTTGGAGCAAA
>6663 length 26 cvg_0.0_tip_0
GTCTCCGATCTGGCTCTAGCTCTCCC
>6665 length 26 cvg_0.0_tip_0
CCACACACACACACACACACACACAC
>6667 length 26 cvg_0.0_tip_0
AGGACGAAGAAGAAGAAGAAGAAGAA
>6669 length 26 cvg_0.0_tip_0
CAACACCTACTGCAAGGGCAAGGAGT
>6671 length 26 cvg_0.0_tip_0
CAAAAAAAAAAGAAAAAAAAAAAAAA
>6673 length 26 cvg_0.0_tip_0
CAAAAAAAAAAGAAAAAAAAAAAAAG
>6675 length 26 cvg_0.0_tip_0
CAAAAAAAAAAGAAAAAAAAAGAAAA
>6677 length 26 cvg_0.0_tip_0
CCAGCAGAGGGGAGGCCAGCAGAGGG
>6679 length 26 cvg_0.0_tip_0
GGGGGATGATACGGGTCTTCTTGTTG
>6681 length 26 cvg_0.0_tip_0
GGGACTTTTACCCTTTTGTTCCACTG
>6683 length 26 cvg_0.0_tip_0
CAAGATGAGGTTAGAATGGAAGCCAG
>6685 length 26 cvg_0.0_tip_0
AGAACATCTAAGGGCATCACAGACCT
>6687 length 26 cvg_0.0_tip_0
AACTAAAAAAAAAAAAAAAAAAAAAA
>6689 length 26 cvg_0.0_tip_0
CACCACCATCCAAAAGATCAAGAAAG
>6691 length 26 cvg_0.0_tip_0
AGCTGGAGGTTCCCTTAGTCATCTTG
>6693 length 26 cvg_0.0_tip_0
TTTTAGTTTTTTTTCTTTTTTTTTTT
>6695 length 26 cvg_0.0_tip_0
TTGTTTTTGATCCATGACACCATTTG
>6697 length 26 cvg_0.0_tip_0
TTCCACAGTCTGTGATCCGGCATAAA
>6699 length 26 cvg_0.0_tip_0
AAGGGTACCGCCGATGCCCGTATGCC
>6701 length 26 cvg_0.0_tip_0
TTAAAAAAAAAAATAAAAAAAAAAAA
>6703 length 26 cvg_0.0_tip_0
TTTTTTTTTTTATTTTTTTTTTTAAC
>6705 length 26 cvg_0.0_tip_0
ATGACCTATGACTGTCATCCCTACCC
>6707 length 26 cvg_0.0_tip_0
TTTTGTTTTGTTTTGTTTTGTTTTGT
>6709 length 26 cvg_0.0_tip_0
TAAACCCCTTAACGAGGAACAATTGG
>6711 length 26 cvg_0.0_tip_0
AAGATCTCACAGTGGGAACCTACCAC
>6713 length 26 cvg_0.0_tip_0
CAGCCAGCCAGCCAGCCAGCAGCAGC
>6715 length 26 cvg_0.0_tip_0
ATTGACAGATTGAGAGCTCTTTCTTG
>6717 length 26 cvg_0.0_tip_0
AAAATTTAAATTTAAATTTAAATTAA
>6719 length 26 cvg_0.0_tip_0
CTGTATCAGTATTTATTGTCACTACC
>6721 length 26 cvg_0.0_tip_0
GTAGTGACAATAAATACTGATACAGG
>6723 length 26 cvg_0.0_tip_0
AACCTTGGGCCTGGCTGGCCGGTCCG
>6725 length 26 cvg_0.0_tip_0
GGACCGGCCAGCCAGGCCCAAGGTTC
>6727 length 26 cvg_0.0_tip_0
AGAAAAAAAAGAAAAAAAAGAAAAAA
>6729 length 26 cvg_0.0_tip_0
TCATCTAGACAGCCCGACGGTGGCCA
>6731 length 26 cvg_0.0_tip_0
GAGGGTCTGGGTTGCATTTCACAGCA
>6733 length 26 cvg_0.0_tip_0
GGCTAGCTCAATCGGTAGAGCGTGTG
>6735 length 26 cvg_0.0_tip_0
TAGGGTTCAACGGCCGGCAGACGCCC
>6737 length 26 cvg_0.0_tip_0
TTTTTCAAAATACCACTTTAGCAACG
>6739 length 26 cvg_0.0_tip_0
TTCCTCTTGGGGAACCCCATGGCCTT
>6741 length 26 cvg_0.0_tip_0
AAAAAAGGACTAAAGCTGATTGATCA
>6743 length 26 cvg_0.0_tip_0
GGTCTGGTTATCTTTACGGCACCTGT
>6745 length 26 cvg_0.0_tip_0
AAATTTCTGCCCTATCAACTTTCGAT
>6747 length 26 cvg_0.0_tip_0
AAATCGGTTTGTCCGGAGCTAGGGTT
>6749 length 26 cvg_0.0_tip_0
TTTTTCGATCAACGGATCCAGAGGCA
>6751 length 26 cvg_0.0_tip_0
ATTTTCAGGGCTAGTTCATTCGGCCC
>6753 length 26 cvg_0.0_tip_0
GGCCGAATGAACTAGCCCTGAAAATG
>6755 length 26 cvg_0.0_tip_0
AAAAACGAAATCATGTCACATATTTT
>6757 length 26 cvg_0.0_tip_0
AAATATGTGACATGATTTCGTTTTTT
>6759 length 26 cvg_0.0_tip_0
AAAAGATAACTCTTCCCAGGACCCCC
>6761 length 26 cvg_0.0_tip_0
AAAAGATAACTCTTCCCAGGACCCCG
>6763 length 26 cvg_0.0_tip_0
GGGGCGTCATTTCAACCCCGGCGGCC
>6765 length 26 cvg_0.0_tip_0
GACTTTCGACTTTTCACCCAAAAAAA
>6767 length 26 cvg_0.0_tip_0
AGCCTCAAATTTCGAGGGACTAAAGG
>6769 length 26 cvg_0.0_tip_0
ATTTATTATGTGTGTTAAATGGGAAT
>6771 length 26 cvg_0.0_tip_0
AACAAAAAAAAAAAAGAAAAAAAAAG
>6773 length 26 cvg_0.0_tip_0
TTTTTTTTTCTTTTTTTTTTTTGTTA
>6775 length 26 cvg_0.0_tip_0
ACAAAAAAGCCAGTTCAAAATCTTTT
>6777 length 26 cvg_0.0_tip_0
TTCTTTCCAGAAACGCAAGGTGGTAG
>6779 length 26 cvg_0.0_tip_0
CCATAGAACGCGAGCAGGCTCTCCGA
>6781 length 26 cvg_0.0_tip_0
AACCAACTCCGACCAAAGAAGAAGCT
>6783 length 26 cvg_0.0_tip_0
TGTTGGAAAGAAGAAGAGGGCAAAAA
>6785 length 26 cvg_0.0_tip_0
ATTAATACAGAGGCGATTTATATTTA
>6787 length 26 cvg_0.0_tip_0
ATCAAACGGTCGACAGGATTAACCCC
>6789 length 26 cvg_0.0_tip_0
AAAAAATCAGCTGGACGATTGCTCGC
>6791 length 26 cvg_0.0_tip_0
TGGCTGCCGCCAGTTGGGTAGTGGGG
>6793 length 26 cvg_0.0_tip_0
GGGAGCCCCCCCCCAGGGCGCACCAT
>6795 length 26 cvg_0.0_tip_0
TCCCTACCTTACTGTACTATGTTTTT
>6797 length 26 cvg_0.0_tip_0
AATTTAATTTAATTTATTTATTTATT
>6799 length 26 cvg_0.0_tip_0
TTTTTCACAGTAAAAGCCCTGGTTCC
>6801 length 26 cvg_0.0_tip_0
GAACCAGGGCTTTTACTGTGAAAAAA
>6803 length 26 cvg_0.0_tip_0
TTTTTCCACATACAGACATACAATGG
>6805 length 26 cvg_0.0_tip_0
GTTAGGATGACTGAGCTGCACTACTG
>6807 length 26 cvg_0.0_tip_0
ATTTATTCCTTTCGCTGTCTCTAATA
>6809 length 26 cvg_0.0_tip_0
CCATGCATGTCTAAGTATAAGCAAAT
>6811 length 26 cvg_0.0_tip_0
TTTGCTTATACTTAGACATGCATGGC
>6813 length 26 cvg_0.0_tip_0
TTTAGGGGTAAACTAGATTTATCTAG
>6815 length 26 cvg_0.0_tip_0
AAAAAGGTCGCATAGGCTTCTCGGCA
>6817 length 26 cvg_0.0_tip_0
CGAACGGAGGTCGGGACGCCCCCCCC
>6819 length 26 cvg_0.0_tip_0
GGGGGGGCGTCCCGACCTCCGTTCGC
>6821 length 26 cvg_0.0_tip_0
AATAAATACAGTGTCATAGAAAGCAC
>6823 length 26 cvg_0.0_tip_0
AAAAAAAAAACAAAAAAAAAACAAAA
>6825 length 26 cvg_0.0_tip_0
ACTAGACTAAGTAGTATAACTATAAG
>6827 length 26 cvg_0.0_tip_0
AGAGATAGCGTAATCGTTGTGATTAG
>6829 length 26 cvg_0.0_tip_0
CTACCCTATGCCTTAGGATCGACTAA
>6831 length 26 cvg_0.0_tip_0
TAGTCGATCCTAAGGCATAGGGTAGT
>6833 length 26 cvg_0.0_tip_0
CTCTACAAGTGAGCCTAATCCGTTTT
>6835 length 26 cvg_0.0_tip_0
CCAACAACAGCAGCAGCAGCAGCAGC
>6837 length 26 cvg_0.0_tip_0
CTGCTGCTGCTGCTGCTGTTGTTGGG
>6839 length 26 cvg_0.0_tip_0
ACAAACTTTAAATATGTAAGAAGCCC
>6841 length 26 cvg_0.0_tip_0
ACAAACTTTAAATATGTAAGAAGCCT
>6843 length 26 cvg_0.0_tip_0
GCCCATCGTCTTGCTTTCCCCCTGGC
>6845 length 26 cvg_0.0_tip_0
GCCAGGACTACAACCAAGGCCAACAA
>6847 length 26 cvg_0.0_tip_0
ATCCCAGACAAGGAGAACAAGACCTT
>6849 length 26 cvg_0.0_tip_0
TTTCTGACCAGATGGATGCGGCCACC
>6851 length 26 cvg_0.0_tip_0
GTGGCCGCATCCATCTGGTCAGAAAA
>6853 length 26 cvg_0.0_tip_0
AAAAAAAGAAAAAAAAAAGAAAAAAA
>6855 length 26 cvg_0.0_tip_0
AAAAATGATGGCTAGTCAATAGGTAG
>6857 length 26 cvg_0.0_tip_0
AGGTGTTCATGGACTCGCGCTTCATG
>6859 length 26 cvg_0.0_tip_0
TTCAAGCTTCAGGAGGAGGAGCGTGA
>6861 length 26 cvg_0.0_tip_0
CGAACGGAGGTCGGGAGCCCCCCCCA
>6863 length 26 cvg_0.0_tip_0
GGGGGGGGCTCCCGACCTCCGTTCGC
>6865 length 26 cvg_0.0_tip_0
CCTTTTCGTTGTCGTAGTATTCTTTT
>6867 length 26 cvg_0.0_tip_0
TCGTTACCACCAGTGATTCGAAAAAC
>6869 length 26 cvg_0.0_tip_0
TTTTTCGAATCACTGGTGGTAACGAT
>6871 length 26 cvg_0.0_tip_0
GCAGTGGGCTCGTTGATGATACGGAG
>6873 length 26 cvg_0.0_tip_0
TATGTCTTTTCACAATGTCAAACTAG
>6875 length 26 cvg_0.0_tip_0
CTCGAGGGTGATAGTCTTGCCGGTGA
>6877 length 26 cvg_0.0_tip_0
TACTCAAATGAGAACTTTGAGGACTG
>6879 length 26 cvg_0.0_tip_0
ATTACCCAATCCCGATACGGGGAGGT
>6881 length 26 cvg_0.0_tip_0
TGCTTGCCACGACGCATAACGCATAA
>6883 length 26 cvg_0.0_tip_0
CCCAACTACTAACCGACCGGCAAGTG
>6885 length 26 cvg_0.0_tip_0
AAAAAAAAAAAAAAAAAAAAAAAACC
>6887 length 26 cvg_0.0_tip_0
GTTTTTTTTTTTTTTTTTTTTTTTTT
>6889 length 26 cvg_0.0_tip_0
GTTTTTTTTTTTTTTTTTTTTTTTTC
>6891 length 26 cvg_0.0_tip_0
TCGGCCATCGTGACGGTCTCTTTATC
>6893 length 26 cvg_0.0_tip_0
CGGGATTCGCTGGTGGTCACCCACCC
>6895 length 26 cvg_0.0_tip_0
TTTTATTTTTTTATTTTTTATTTTTT
>6897 length 26 cvg_0.0_tip_0
GGAAATTTGATTGGCTGTATCTCTTT
>6899 length 26 cvg_0.0_tip_0
CAACAGCAACAGCAACAGCAACAACA
>6901 length 26 cvg_0.0_tip_0
TAGAAGAAGAAGAAGAAGAAGAAGAA
>6903 length 26 cvg_0.0_tip_0
AAAAAAAAAAAAAAAAATAAAAAAAA
>6905 length 26 cvg_0.0_tip_0
AAAAAGATTAACGTGTTTAATGCGTA
>6907 length 26 cvg_0.0_tip_0
CGAAGACGAAGGCGAGCCAACTTTTT
>6909 length 26 cvg_0.0_tip_0
TTTAATATACGCTATTGGAGCTGGAA
>6911 length 26 cvg_0.0_tip_0
CAACAACAACAGCAACAACAACAATA
>6913 length 26 cvg_0.0_tip_0
AGAAAAAAAAAAAAAAAAAAGAAAAA
>6915 length 26 cvg_0.0_tip_0
CCGTTGGGACCCGAAAGATGGTGAAC
>6917 length 26 cvg_0.0_tip_0
TTTATTATTATTATGCTATCTAAAAT
>6919 length 26 cvg_0.0_tip_0
TTTTAGATAGCATAATAATAATAAAG
>6921 length 26 cvg_0.0_tip_0
TGAGGCTTTCACTGACTACCCCCCAC
>6923 length 26 cvg_0.0_tip_0
CCTACAAATTGTGCCTGCCTCTTTTT
>6925 length 26 cvg_0.0_tip_0
TTTTTCTTGGTGTCTGTCCTCCGGCG
>6927 length 26 cvg_0.0_tip_0
GTGCCGTTGCCGCAGAGTAAAGAAAA
>6929 length 26 cvg_0.0_tip_0
CAAGGGTCGTCGGGGGCACGCCGGAC
>6931 length 26 cvg_0.0_tip_0
AAAAAAAAAAAAAAAATAAAAAAAAA
>6933 length 26 cvg_0.0_tip_0
AAATAAGGATTGACAGATTGAGAGCT
>6935 length 26 cvg_0.0_tip_0
GCTCTCAATCTGTCAATCCTTATTTT
>6937 length 26 cvg_0.0_tip_0
TGCCTTCTCACGAATCTTTTTTCCCT
>6939 length 26 cvg_0.0_tip_0
TATTATTATTAATTAATTAATTAATT
>6941 length 26 cvg_0.0_tip_0
TTGTTGTCGTAATAGTTTGATGGAAA
>6943 length 26 cvg_0.0_tip_0
GTATAATATAGTTAAATATACTTTTA
>6945 length 26 cvg_0.0_tip_0
TCGAAACTAGAATCAATCCCCGAAAA
>6947 length 26 cvg_0.0_tip_0
TCGAAACTAGAATCAATCCCCGAAAC
>6949 length 26 cvg_0.0_tip_0
CTCTCTCTCTCTCTCTCTCTCTCTAT
>6951 length 26 cvg_0.0_tip_0
AAAAAAAAAGAAAAAAAGAAAAAGAA
>6953 length 26 cvg_0.0_tip_0
TCTTTTTCTTTTTTTCTTTTTTTTTT
>6955 length 26 cvg_0.0_tip_0
CGTTTTAATCATGTGGTCGTTTTATC
>6957 length 26 cvg_0.0_tip_0
TAATTATCATGTCACTTGTGCCTTTA
>6959 length 26 cvg_0.0_tip_0
TACACCCTTCCGAAGTCGAGGTTTTT
>6961 length 26 cvg_0.0_tip_0
AACTCACGGGCCGAATGAACTAGCCC
>6963 length 26 cvg_0.0_tip_0
GCAATGCTCTACTCCCCAGCACGACG
>6965 length 26 cvg_0.0_tip_0
AAAAAAACAAAAAAACAAAAAAAAAA
>6967 length 26 cvg_0.0_tip_0
TTTTTTTTTGTTTTTTTGTTTTTTTG
>6969 length 26 cvg_0.0_tip_0
AAAACGAAATACCAATGCCATGCAAC
>6971 length 26 cvg_0.0_tip_0
TTGAAGAGCAATAATTGCAATGCTCT
>6973 length 26 cvg_0.0_tip_0
GAGTACGACCTGGCGTGAAAACTATT
>6975 length 26 cvg_0.0_tip_0
ATAATAATAATAATAATAATAAATAG
>6977 length 26 cvg_0.0_tip_0
TATTTATTATTATTATTATTATTATA
>6979 length 26 cvg_0.0_tip_0
ATAATAATAATAATAATAATAATGAG
>6981 length 26 cvg_0.0_tip_0
TTTTTTTTTCTTTTTTTTTTTTTTCT
>6983 length 26 cvg_0.0_tip_0
TTTTTTTTTCTTTTTTTTTTTTTTCG
>6985 length 26 cvg_0.0_tip_0
GAAAAAAAAAAAAAAGAAAAAAAAAG
>6987 length 26 cvg_0.0_tip_0
GAAAAAAAAAAAAAAGAAAAAAAAAA
>6989 length 26 cvg_0.0_tip_0
GTGTCAAACCCGTGCGCGCAGTGAAA
>6991 length 26 cvg_0.0_tip_0
GCGTGCCAATCCTCGTTCCTCCTCAA
>6993 length 26 cvg_0.0_tip_0
TTTTCTTTTTCTTTTTCTTTTTCTTT
>6995 length 26 cvg_0.0_tip_0
ATTTTGGTAGATTGGGGGGTGACTTG
>6997 length 26 cvg_0.0_tip_0
TCTCTCTCTCTCTCTCTCTCTCTCAA
>6999 length 26 cvg_0.0_tip_0
TGAGAGAGAGAGAGAGAGAGAGAGAG
>7001 length 26 cvg_0.0_tip_0
TGAGAGAGAGAGAGAGAGAGAGAGAC
>7003 length 26 cvg_0.0_tip_0
TGGGGTAGGGGTGACGTCCTCGATAC
>7005 length 26 cvg_0.0_tip_0
AAGGACGACGACGACGACGACGACGA
>7007 length 26 cvg_0.0_tip_0
ACTTCTAGATAAATCTAGTTTACCCC
>7009 length 26 cvg_0.0_tip_0
ACTTCTAGATAAATCTAGTTTACCCT
>7011 length 26 cvg_0.0_tip_0
GGTGATGCTGCTGCTGCTGCTGCTGC
>7013 length 26 cvg_0.0_tip_0
GGTGCTGCTGCTGCTGCTGCTGCTGC
>7015 length 26 cvg_0.0_tip_0
TTTTCTTTTTTTTTTTTTTTTGTTTA
>7017 length 26 cvg_0.0_tip_0
TTTTAAATTTTTAAATTTTAAATTTT
>7019 length 26 cvg_0.0_tip_0
CTTTCGATCACTCTACTTGTGCGCTA
>7021 length 26 cvg_0.0_tip_0
CCCCCGTTTCTCTCTCCGCCTTTACC
>7023 length 26 cvg_0.0_tip_0
TATAATTAATTAATTAATTAATTAAA
>7025 length 26 cvg_0.0_tip_0
TTAATTAATTAATTAATTAATTATAT
>7027 length 26 cvg_0.0_tip_0
AAAAGGGGGGTGAATTCACCACCAGA
>7029 length 26 cvg_0.0_tip_0
CTGGTGGTGAATTCACCCCCCTTTTC
>7031 length 26 cvg_0.0_tip_0
CCAAAAAAAAAAAAAAGAAAAAAAAA
>7033 length 26 cvg_0.0_tip_0
AGTCACCACGGATGGTGCCGGGGGCG
>7035 length 26 cvg_0.0_tip_0
GCCCCCGGCACCATCCGTGGTGACTA
>7037 length 26 cvg_0.0_tip_0
TCCCCATGTATTAAAACTAAAGAAAT
>7039 length 26 cvg_0.0_tip_0
AAAAATAAAATAAATAAATAAATAAA
>7041 length 26 cvg_0.0_tip_0
AAAAATAAAATAAATAAATAAATAAT
>7043 length 26 cvg_0.0_tip_0
TTATTTATTTATTTATTTTATTTTTT
>7045 length 26 cvg_0.0_tip_0
TTATTTATTTATTTATTTTATTTTTA
>7047 length 26 cvg_0.0_tip_0
GAAGGCCTACACCTCTGCCGTCAAAA
>7049 length 26 cvg_0.0_tip_0
TTTTTTCCATATGGCAAATGTAAAGG
>7051 length 26 cvg_0.0_tip_0
TAAAAAAGTATATTTAATTATTATTA
>7053 length 26 cvg_0.0_tip_0
AAAAGGGGAAGGAACAGTAAAGGAAA
>7055 length 26 cvg_0.0_tip_0
AATTATTATTATCATCATATAGACCC
>7057 length 26 cvg_0.0_tip_0
TGCCGGAATGCACGCTCATCAGACAC
>7059 length 26 cvg_0.0_tip_0
TGTCTGATGAGCGTGCATTCCGGCAC
>7061 length 26 cvg_0.0_tip_0
CACCCCTCAGATTCCCTTTCCGTTTT
>7063 length 26 cvg_0.0_tip_0
GTTAAGGATGTTTCATCCCCAAGGCC
>7065 length 26 cvg_0.0_tip_0
AGTGCGAGTGCGAGTGCGAGTGCGAG
>7067 length 26 cvg_0.0_tip_0
GTGATACCACGCTCACGCTCGGCCTT
>7069 length 26 cvg_0.0_tip_0
ATTTTTTGTCTTTCTTGCCGATTCTC
>7071 length 26 cvg_0.0_tip_0
TTTCGAACGTCAACATAGACTGGTCG
>7073 length 26 cvg_0.0_tip_0
ATTATTAATTAATTAATTTAATTTAA
>7075 length 26 cvg_0.0_tip_0
TTGATGCCGCAGAGGCCATCAAAAAA
>7077 length 26 cvg_6.0_tip_0
GAAAAAATTGATGAGGCGGAAGGGGG
>7079 length 26 cvg_0.0_tip_0
CATCATCATCATCTTCTTCTTCTTCT
>7081 length 26 cvg_0.0_tip_0
GAAGAAGAAGAAGATGATGATGATGA
>7083 length 26 cvg_0.0_tip_0
CAGCTGCTGCTGCTGCTGCTGCTGCT
>7085 length 26 cvg_0.0_tip_0
CGATGTGCCTTCCGAGTAAATGTAAA
>7087 length 26 cvg_0.0_tip_0
TCCCTAGCGGGAGAGGCAGGGCGAGA
>7089 length 26 cvg_0.0_tip_0
CCGCTGCTGCTGCTGCTGCTGCTGCT
>7091 length 26 cvg_0.0_tip_0
GCAGCAGCAGCAGCAGCAGCAGCGGT
>7093 length 26 cvg_0.0_tip_0
TGCAACAATACCTCAAGCAAGCAAAA
>7095 length 26 cvg_0.0_tip_0
CTGCTGCTGCTGCTGCTGCTGCTGCA
>7097 length 26 cvg_0.0_tip_0
CTGCTGCTGCTGCTGCTGCTGCTGCC
>7099 length 26 cvg_0.0_tip_0
GCAGCAGCAGCAGCAGCAGCAGCAGT
>7101 length 26 cvg_0.0_tip_0
GCAGCAGCAGCAGCAGCAGCAGCAGG
>7103 length 26 cvg_0.0_tip_0
GCAGCAGCAGCAGCAGCAGCAGCAGA
>7105 length 26 cvg_0.0_tip_0
GCAGCAGCAGCAGCAGCAGCAGCAGC
>7107 length 26 cvg_0.0_tip_0
CTTCTTCTCTCTCTCTCTCTCTCTCT
>7109 length 26 cvg_0.0_tip_0
CCCCCATTGCCGGTCGCTTCACCCCG
>7111 length 26 cvg_0.0_tip_0
TGGGACTCTTGTCGCTTTCGTAAAAA
>7113 length 26 cvg_0.0_tip_0
GCCTGCGCGTTAATGATCCTTCCGCA
>7115 length 26 cvg_0.0_tip_0
CTACTTAATAGATAATAATAGCTACT
>7117 length 26 cvg_0.0_tip_0
GTTTTCCGTTTCTTGCAGCAGGACCT
>7119 length 26 cvg_0.0_tip_0
CGCGGCTGCTGGCACCAGACTTGCCC
>7121 length 26 cvg_0.0_tip_0
AAATGACGCCCCGGCGAGTAGGCAGG
>7123 length 26 cvg_0.0_tip_0
CTGCCTACTCGCCGGGGCGTCATTTC
>7125 length 26 cvg_0.0_tip_0
TTATTATATTATTATTATTATTATTA
>7127 length 26 cvg_0.0_tip_0
TATCCCCAGCACGACAGGGTTTAACA
>7129 length 26 cvg_0.0_tip_0
CATGTCATGTCGTGATGAAAAAAAAA
>7131 length 26 cvg_0.0_tip_0
TTTTTTTTCTCATATGCGTGCACGTG
>7133 length 26 cvg_0.0_tip_0
AACCCCATGGCCTTCACTGGCCGTGG
>7135 length 26 cvg_0.0_tip_0
GCCTGGTGGTGCCCTTCCGTCAATTT
>7137 length 26 cvg_0.0_tip_0
GCCGGAATGCACGCTCATCAGACACC
>7139 length 26 cvg_0.0_tip_0
AGCAGCAGCAGCAGCAGCAGCAGCGA
>7141 length 26 cvg_0.0_tip_0
CGCTGCTGCTGCTGCTGCTGCTGCTG
>7143 length 26 cvg_0.0_tip_0
CAGAGAGATCGGTAAGCAAGGAAAAA
>7145 length 26 cvg_0.0_tip_0
ATTTTTTTTTATTTTTTTTATTTTTT
>7147 length 26 cvg_0.0_tip_0
AAAACCATTCTATTGCGCACTACCAG
>7149 length 26 cvg_0.0_tip_0
CTCAAACTTTAAATATGTAAGAAGCC
>7151 length 26 cvg_0.0_tip_0
CTTGATCTTTTGGATGGTGGTGCATG
>7153 length 26 cvg_0.0_tip_0
AACGCGAGGTTAAGGTGCCGGAATGC
>7155 length 26 cvg_0.0_tip_0
AAATAATAATAATAATAATAATAATA
>7157 length 26 cvg_0.0_tip_0
GCCCTGGGGGCGACCCCGGGTCGAAC
>7159 length 26 cvg_0.0_tip_0
AACTCAGCTCACTCACTCGCGAAAAT
>7161 length 26 cvg_0.0_tip_0
CAGCAACAGCAACAGCAACAGCAACA
>7163 length 26 cvg_0.0_tip_0
GTTGCTGTTGCTGTTGCTGTTGCTGG
>7165 length 26 cvg_0.0_tip_0
TACGTTGCCGTGGAGAATCCACATCC
>7167 length 26 cvg_0.0_tip_0
CCCCATTTTCATTCACTGTTTTCTTT
>7169 length 26 cvg_0.0_tip_0
CAAGTCTGGTGCCAGCAGCCGCGGTA
>7171 length 26 cvg_0.0_tip_0
CTGCTGCTGCTGCTGTTGCTGCTGCT
>7173 length 26 cvg_0.0_tip_0
GCAGCAGCAACAGCAGCAGCAGCAGC
>7175 length 26 cvg_0.0_tip_0
GAAAAGAAAAGAAAAGAAAAGAATCA
>7177 length 26 cvg_0.0_tip_0
AAAAGAAAAAAAAAAAAAAAAAAAAA
>7179 length 26 cvg_0.0_tip_0
TTTTTTTTTTTTTTTTTTTTCTTTTT
>7181 length 26 cvg_0.0_tip_0
ATGAACAGGCTAGGAAAAGAAGAACA
>7183 length 26 cvg_0.0_tip_0
TGGTTCCTGGCGTGATGCTCCACTGG
>7185 length 26 cvg_0.0_tip_0
AAAAGGGTAAAAGTCCCCTTGATTTT
>7187 length 26 cvg_0.0_tip_0
GTTTTTTTTCTTTTTTTTTTTTTGTT
>7189 length 26 cvg_0.0_tip_0
GAAAATAGGAATAGGACGACTACAAA
>7191 length 26 cvg_0.0_tip_0
TCCCCTAACTTTCGTTCACTGATTAA
>7193 length 26 cvg_0.0_tip_0
ATATATATATATATATATATATAATA
>7195 length 26 cvg_0.0_tip_0
ATTATATATATATATATATATATATA
>7197 length 26 cvg_0.0_tip_0
ATATATATATATATATATATATAGAT
>7199 length 26 cvg_0.0_tip_0
TCTATATATATATATATATATATATA
>7201 length 26 cvg_0.0_tip_0
GCAATAATTGCAATGCTCTATCCCCA
>7203 length 26 cvg_0.0_tip_0
GTCCCCCATCATCAAGGAGCTCAAGA
>7205 length 26 cvg_0.0_tip_0
AGAGGCAGAGGCAGAGGCAGAGGCAG
>7207 length 26 cvg_0.0_tip_0
GGCCGCACCCTTTATGGTTTCGGTGG
>7209 length 26 cvg_0.0_tip_0
ATTTAATTTTAATTTTAATTTTAAAT
>7211 length 26 cvg_0.0_tip_0
AAAAAAAAATAAAAAAAAAAAAAAAA
>7213 length 26 cvg_0.0_tip_0
TTTTTTTTTTTTTTTATTTTTTTTTT
>7215 length 26 cvg_0.0_tip_0
AATAGCTAATCTAGATAGTTTAATAG
>7217 length 26 cvg_0.0_tip_0
TTTTTCCCACATTATCTACGTTTTCT
>7219 length 26 cvg_0.0_tip_0
CAAAAAGCAACGTCGCTATGTACGCT
>7221 length 26 cvg_0.0_tip_0
GCGTACATAGCGACGTTGCTTTTTGA
>7223 length 26 cvg_0.0_tip_0
AAGTCTTGCAGCGCTTCTGCCACTCT
>7225 length 26 cvg_0.0_tip_0
CCAAAAAAAAAAAAAGAAAAAAAAAA
>7227 length 26 cvg_0.0_tip_0
CCAAAAAAAAAAAAAGAAAAAAAAAG
>7229 length 26 cvg_0.0_tip_0
GAAAACTATTCCTTCCCGCGGATTTT
>7231 length 26 cvg_0.0_tip_0
TCCCACCTATTCTACACCCGATATGT
>7233 length 26 cvg_0.0_tip_0
TGGGTTTAGACCGTCGTGAGACAGGG
>7235 length 26 cvg_0.0_tip_0
AAAAAGCAACGTCGCTATGTACGCTT
>7237 length 26 cvg_0.0_tip_0
CCATGGCGTAACGGCCGGTGCGGCCC
>7239 length 26 cvg_0.0_tip_0
AAAAAAAGAAAAAGAAAAAGAAAAGA
>7241 length 26 cvg_0.0_tip_0
TGATTGGCTGCAGAGAGAGTCGTTAT
>7243 length 26 cvg_0.0_tip_0
CCTCATGCCCAGGGGCTTGGCCTGAT
>7245 length 26 cvg_0.0_tip_0
TTTGGTGAAGAGTTGGAGGAGATAGC
>7247 length 26 cvg_0.0_tip_0
TTATATTATATTATTATTATTATTAA
>7249 length 26 cvg_0.0_tip_0
CCCCTGTCGACGATTTCATCTTATGT
>7251 length 26 cvg_0.0_tip_0
ATATATATATATTATATATATATATT
>7253 length 26 cvg_0.0_tip_0
AAAAACGCGACCCTGTCTCCGATTTC
>7255 length 26 cvg_0.0_tip_0
CCCCCGCTCGCAGCGCCCCTCCCAGA
>7257 length 26 cvg_0.0_tip_0
TGTACGGTTCTTCTTGAACAGTTCCT
>7259 length 26 cvg_0.0_tip_0
CTAATTTACTATCACTAAAGTAAAAA
>7261 length 26 cvg_0.0_tip_0
AAGAGCCGACATCGAAGGATCAAAAA
>7263 length 26 cvg_0.0_tip_0
ACGACGACGACGACGACGACGACGGA
>7265 length 26 cvg_0.0_tip_0
GGTAGCGGCGGCGGCGGCGGCGGTGG
>7267 length 26 cvg_0.0_tip_0
GGGAGCCCCCCCCAGGGCGCACCATC
>7269 length 26 cvg_0.0_tip_0
ATCCCGATACGGGGAGGTAGTGACAA
>7271 length 26 cvg_0.0_tip_0
TGTCACTACCTCCCCGTATCGGGATT
>7273 length 26 cvg_0.0_tip_0
GCTCACTGGTATCCCACCTGCCCCCC
>7275 length 26 cvg_0.0_tip_0
AAAAAAAAAAAAAGAAAAAAAAAAAA
>7277 length 26 cvg_0.0_tip_0
AAAAAAAAAAAAAGAAAAAAAAAAAT
>7279 length 26 cvg_0.0_tip_0
AAAAAAAAAAAAAGAAAAAAAAAAAG
>7281 length 26 cvg_0.0_tip_0
TTTTTTTTTTTCTTTTTTTTTTTTTT
>7283 length 26 cvg_0.0_tip_0
TTTTTTTTTTTCTTTTTTTTTTTTTG
>7285 length 26 cvg_0.0_tip_0
TTTTTTTTTTTCTTTTTTTTTTTTTA
>7287 length 26 cvg_0.0_tip_0
TTTTTTTTTTTCTTTTTTTTTTTTTC
>7289 length 26 cvg_0.0_tip_0
ACTTCTAAAAAAGTTATATAATAGTA
>7291 length 26 cvg_0.0_tip_0
CCAGCCAGCCAGCCAGCCAGCCAGCC
>7293 length 26 cvg_0.0_tip_0
AAAAAATTTAAAAATTTAAAATTTAA
>7295 length 26 cvg_0.0_tip_0
TTATTATTATTATTTATTTATTTATT
>7297 length 26 cvg_0.0_tip_0
AAGGGGAACTTTTAACCCTTTTAGTT
>7299 length 26 cvg_0.0_tip_0
TTTTTCATCTCCGGTGCCGCTGTCTA
>7301 length 26 cvg_0.0_tip_0
AGAAAAAAAAAAAGAAAAAAAAAAAG
>7303 length 26 cvg_0.0_tip_0
TGCAACGGGTAACGGAGGGTTAGGGC
>7305 length 26 cvg_0.0_tip_0
ATTTAAAATTTTAAAATTTTTAAAAA
>7307 length 26 cvg_0.0_tip_0
ATTTAAAATTTTAAAATTTTTAAAAT
>7309 length 26 cvg_0.0_tip_0
TTTTTCTCACCCTTTACCTCAATCCT
>7311 length 26 cvg_0.0_tip_0
GACATGAAGGCTCTCCAGGACGGCCC
>7313 length 26 cvg_0.0_tip_0
AACAAGAAAATACTACCAAGTAGGAA
>7315 length 26 cvg_0.0_tip_0
TTTTTATTTTATTTTATTTTTATTTT
>7317 length 26 cvg_0.0_tip_0
GGTTTCATGTCGACAATCTATCAAGT
>7319 length 26 cvg_0.0_tip_0
CAGACTTGCCCTCCAATTGTTCCTCG
>7321 length 26 cvg_0.0_tip_0
AAGGGTAAAAGTACCCCTTAGATTTT
>7323 length 26 cvg_0.0_tip_0
GTGTTGTTGTTGTTGTTGTTGTTGTT
>7325 length 26 cvg_0.0_tip_0
TAGCCCTGAAAATGGATGGCGCTCAA
>7327 length 26 cvg_0.0_tip_0
TGAGCGCCATCCATTTTCAGGGCTAG
>7329 length 26 cvg_0.0_tip_0
CTTTGAGACAAGCATATGACTACTGG
>7331 length 26 cvg_0.0_tip_0
CCGCAAGCTCAAAGGATGATGTTTCC
>7333 length 26 cvg_0.0_tip_0
GCGCGTCTCTCGATGGCGGTGGTTTT
>7335 length 26 cvg_0.0_tip_0
ATTTGGATTGTTTAGACTTTAAAACT
>7337 length 26 cvg_0.0_tip_0
CAAAAAATTAAAAAGTGTCTCCGATC
>7339 length 26 cvg_0.0_tip_0
TCGACGACGACGACGACGACGACGAC
>7341 length 26 cvg_0.0_tip_0
ATTTTTCCTTCTAATTCCCATTTAAC
>7343 length 26 cvg_0.0_tip_0
CGTTTCTCAGGCTCCCTCTCCGGAAT
>7345 length 26 cvg_0.0_tip_0
TTCCGGAGAGGGAGCCTGAGAAACGG
>7347 length 26 cvg_0.0_tip_0
CTCTCTCTCTCTCTCTCTCTTCTCTC
>7349 length 26 cvg_0.0_tip_0
AATTTAAAATTTAAAATTTAAAATTT
>7351 length 26 cvg_0.0_tip_0
AAAATGTTCTTCTCCAAGGCCATCGC
>7353 length 26 cvg_0.0_tip_0
AACGATTCACTGCCGTAATTCTTTTT
>7355 length 26 cvg_0.0_tip_0
CTATCTCTCGATGGCATTCTTCACAC
>7357 length 26 cvg_0.0_tip_0
GTTTTTTTTGGCAGGAATTATTGGTT
>7359 length 26 cvg_0.0_tip_0
GTTTTTTTTGGCAGGAATTATTGGTA
>7361 length 26 cvg_0.0_tip_0
AGTATCAGAAAGGAGGATGATGATAT
>7363 length 26 cvg_0.0_tip_0
AATTTTAATTTTAATTTTAATTTTAA
>7365 length 26 cvg_0.0_tip_0
AAAAGATAGCTTGTGTAAAATCTCGA
>7367 length 26 cvg_0.0_tip_0
GCCAAGGTAGATAGCGTTGGCGAAAA
>7369 length 26 cvg_0.0_tip_0
CTCATCAGACACCACAAAAGGTGTTA
>7371 length 26 cvg_0.0_tip_0
GAAACCGAATAGAGCGAAGATGGTAG
>7373 length 26 cvg_0.0_tip_0
TAATAATAAAGATCTTTATAGTCTCT
>7375 length 26 cvg_0.0_tip_0
CCCCGATGGTGCCGGAAGCTACTTCG
>7377 length 26 cvg_0.0_tip_0
CACATACGACCACAGGAAGTGGAAAA
>7379 length 26 cvg_0.0_tip_0
GATTGAGAGCTCTTTCTTGATCTTTT
>7381 length 26 cvg_0.0_tip_0
AACGAATGGAAGGGGTATGCAAAAAA
>7383 length 26 cvg_0.0_tip_0
AAGAAAAAAAAGGAGCATACATGCAT
>7385 length 26 cvg_0.0_tip_0
ATACCAATAATTCCTGCCAAAAAAAA
>7387 length 26 cvg_0.0_tip_0
AACATCCTTAACCTATTCTCAAACTT
>7389 length 26 cvg_0.0_tip_0
AGTTCTGCTTACCAAAAATGGCCCAC
>7391 length 26 cvg_0.0_tip_0
CTTTAGTTATTCACGTGTCTCTTTTA
>7393 length 26 cvg_0.0_tip_0
TTGATCTTTTGGATGGTGGTGCATGG
>7395 length 26 cvg_0.0_tip_0
CCTCGGCCTTTTCTTCCTCAGCTGGG
>7397 length 26 cvg_0.0_tip_0
ATCTCACAGTGGGAACCTACCACTGT
>7399 length 26 cvg_0.0_tip_0
CAGTGGTAGGTTCCCACTGTGAGATC
>7401 length 26 cvg_0.0_tip_0
CTCTCTGGTCTCTCTGGTCTCTCTGG
>7403 length 26 cvg_0.0_tip_0
AGCTCGACGCTGCCGACAAGGAGAAA
>7405 length 26 cvg_0.0_tip_0
GGCATGAGGATACGATTGGCCAAAAG
>7407 length 26 cvg_0.0_tip_0
AACAACAACAACAACAACAACAACAA
>7409 length 26 cvg_0.0_tip_0
AACAACAACAACAACAACAACAACAT
>7411 length 26 cvg_0.0_tip_0
TGTTGTTGTTGTTGTTGTTGTTGTTT
>7413 length 26 cvg_0.0_tip_0
TGTTGTTGTTGTTGTTGTTGTTGTTG
>7415 length 26 cvg_0.0_tip_0
TGTTGTTGTTGTTGTTGTTGTTGTTA
>7417 length 26 cvg_0.0_tip_0
ACGGACTTGACGGACTTGGACTTGTC
>7419 length 26 cvg_0.0_tip_0
TTTTTGCGTATCACATAAAATTAAGA
>7421 length 26 cvg_0.0_tip_0
AGGGCTTCGTCACGGACCTCCACGCC
>7423 length 26 cvg_0.0_tip_0
TAATTAATTAAATTAAATTAAATTAA
>7425 length 26 cvg_0.0_tip_0
TAATTTAATTTAATTTAATTAATTAA
>7427 length 26 cvg_0.0_tip_0
CTTGTGGCAGCCAAGCGTTCATAGCG
>7429 length 26 cvg_0.0_tip_0
TGGCACCAGACTTGCCCTCCAATTGT
>7431 length 26 cvg_0.0_tip_0
CATATCCCATTTTTAACACATTTTTT
>7433 length 26 cvg_0.0_tip_0
TGGGTTAGTCGATCCTAAGGCATAGG
>7435 length 26 cvg_0.0_tip_0
CGGTGGCCATGGAAGTCGGAACCCGC
>7437 length 26 cvg_0.0_tip_0
TAAAAAAAAAAAATTAAAAAAAAAAA
>7439 length 26 cvg_0.0_tip_0
TTAAAAGGTTTTGAACTGGCTTTTTT
>7441 length 26 cvg_0.0_tip_0
GCCGGAAAGCGGCGACACCTGCCCCG
>7443 length 26 cvg_0.0_tip_0
GGGGCAGGTGTCGCCGCTTTCCGGCA
>7445 length 26 cvg_0.0_tip_0
ACACACACACACACACACACACACAC
>7447 length 26 cvg_0.0_tip_0
TGTGTGTGTGTGTGTGTGTGTGTGTT
>7449 length 26 cvg_0.0_tip_0
TGTGTGTGTGTGTGTGTGTGTGTGTG
>7451 length 26 cvg_0.0_tip_0
TGTGTGTGTGTGTGTGTGTGTGTGTC
>7453 length 26 cvg_0.0_tip_0
GGCGGGTTAGGCTGGCTAGTCGATTG
>7455 length 26 cvg_0.0_tip_0
AAAATAAATAAATAAAATAAATAAAA
>7457 length 26 cvg_0.0_tip_0
ATTTTGAAGAAGCTATAAAGGGTTTA
>7459 length 26 cvg_0.0_tip_0
TTTTTTTTTCTTTTTTTTTTCTTTTT
>7461 length 26 cvg_0.0_tip_0
AAGATGGGAACAGGCACAGGAAAAAA
>7463 length 26 cvg_0.0_tip_0
AAAAAAAAAAAGAAAAAAAAAAAAAA
>7465 length 26 cvg_0.0_tip_0
AAAAAAAAAAAGAAAAAAAAAAAAAG
>7467 length 26 cvg_0.0_tip_0
TTTTTTTTTTTTTCTTTTTTTTTTTT
>7469 length 26 cvg_0.0_tip_0
TGGTGGTGGTGGTGGTGGTGGTAGTA
>7471 length 26 cvg_0.0_tip_0
AAATTTTAAAATTTTAAAATTTTAAA
>7473 length 26 cvg_0.0_tip_0
TTAAAATTTTAAAATTTTAAAATTTT
>7475 length 26 cvg_0.0_tip_0
CAAAAACCAAAGCCGAGAACATCATC
>7477 length 26 cvg_0.0_tip_0
CCCCCGCCATCTTGAGCTCGCCATCC
>7479 length 26 cvg_0.0_tip_0
GATGGCGAGCTCAAGATGGCGGGGGA
>7481 length 26 cvg_0.0_tip_0
ACTAACCTGTCTCACGACGGTCTAAA
>7483 length 26 cvg_0.0_tip_0
TGCTGCTGCTGCTGCTGCTGCTGTCT
>7485 length 26 cvg_0.0_tip_0
GACAGCAGCAGCAGCAGCAGCAGCAA
>7487 length 26 cvg_0.0_tip_0
ATTGCCGGTCTCAACGTCCTCCGTAT
>7489 length 26 cvg_0.0_tip_0
CCCCGACTTTACTTGATCACTTCCAG
>7491 length 26 cvg_0.0_tip_0
AGGCACTGCCCAGCAAGTCTTTGATA
>7493 length 26 cvg_0.0_tip_0
AAAATAAATAAATAAATAAAATAAAT
>7495 length 26 cvg_0.0_tip_0
GGGACTAAAGGATCGATAGGCCACAC
>7497 length 26 cvg_0.0_tip_0
CAAGAAAAAACACCTGGGGAGAAATA
>7499 length 26 cvg_0.0_tip_0
TAAAAACCAGCATCTCTTTTTACTTT
>7501 length 26 cvg_0.0_tip_0
CTATCACGTATCATCAGAACGGAAAA
>7503 length 26 cvg_0.0_tip_0
ACAAACCGACATCTTCAGTCATCAAA
>7505 length 26 cvg_0.0_tip_0
GGCAACGGGTAACGGGGAATTAGGGT
>7507 length 26 cvg_0.0_tip_0
GCCTTCGTACCTCAACGTCAGTTTTT
>7509 length 26 cvg_0.0_tip_0
GAATTGAAAAATATGTGACATGATTT
>7511 length 26 cvg_0.0_tip_0
GCTGCGAGCCTCCACCAGAGTTTCCT
>7513 length 26 cvg_0.0_tip_0
ATTAAAATTAAATTAAATTAATTAAT
>7515 length 26 cvg_0.0_tip_0
AAAAAACCAAGAAAAAGTCCCATCTA
>7517 length 26 cvg_0.0_tip_0
ACCCTTTTTCTGTACTATTTTCCTTT
>7519 length 26 cvg_0.0_tip_0
AAAAAAGAAAAAAAAAAAGAAAAAAA
>7521 length 26 cvg_0.0_tip_0
TTCAACCTGACACACTTTTTCTTTTT
>7523 length 26 cvg_0.0_tip_0
TAATTAAAAGGCATTAGGTGTATTTT
>7525 length 26 cvg_0.0_tip_0
AGAAGCTGAAGTAAACTGGTGCTTTT
>7527 length 26 cvg_0.0_tip_0
TTACTATGCTTGTCTTGTCTTGGCTT
>7529 length 26 cvg_0.0_tip_0
TATAAGCAAATTGTACGGTGAAACTG
>7531 length 26 cvg_0.0_tip_0
CTTGCGACGAGTAGAGTCGGATGGGG
>7533 length 26 cvg_0.0_tip_0
AATAGGCTTAGAAGCTGCCATTTTTT
>7535 length 26 cvg_0.0_tip_0
AATAGGCTTAGAAGCTGCCATTTTTG
>7537 length 26 cvg_0.0_tip_0
ATAACAAAAAAAAAAAAAAGAAAAAA
>7539 length 26 cvg_0.0_tip_0
AAAGGGAAAAAAAAAAAAAAAAGAAA
>7541 length 26 cvg_0.0_tip_0
CCCCTTGTATTTTGTATTTTCAGTGT
>7543 length 26 cvg_0.0_tip_0
TTTTTTCTCTCCTCTCCGGCAAAAGA
>7545 length 26 cvg_0.0_tip_0
AAAAGCTCGTAGTTGAACCTTGGGCC
>7547 length 26 cvg_0.0_tip_0
GCCCAAGGTTCAACTACGAGCTTTTT
>7549 length 26 cvg_0.0_tip_0
CTTTTTTTTTCTTTTTTTTTTTTTAG
>7551 length 26 cvg_0.0_tip_0
TAAAAAAAAAAAAAGAAAAAAAAAGA
>7553 length 26 cvg_0.0_tip_0
CATGGAGAAGTACCATATCGAAAAAG
>7555 length 26 cvg_0.0_tip_0
TTTTTACTACTCTTTCATTATTATTC
>7557 length 26 cvg_0.0_tip_0
AAAACGCAGTTATCACCCCGCACCGT
>7559 length 26 cvg_0.0_tip_0
AAAGTGGATACCATCTTACCCAGAAA
>7561 length 26 cvg_0.0_tip_0
TCGTGCTGGGGATAGAGCATTGCAAT
>7563 length 26 cvg_0.0_tip_0
TTGCAATGCTCTATCCCCAGCACGAC
>7565 length 26 cvg_0.0_tip_0
GCTCACGTTCCCTATTAGTGGGTGAA
>7567 length 26 cvg_0.0_tip_0
AAAATAAAATAAAATAAAATAAATAA
>7569 length 26 cvg_0.0_tip_0
TATTTATTTTATTTTATTTTATTTTA
>7571 length 26 cvg_0.0_tip_0
TCCTGCTCTTCGCCCACGTGAATACT
>7573 length 26 cvg_0.0_tip_0
AAACGGCAGCAGGACGCCGGAGACGA
>7575 length 26 cvg_0.0_tip_0
GTTTTTTTTCTTTTTTTTTTTTGGTT
>7577 length 26 cvg_0.0_tip_0
TCGGGGTCTCTGCCGGCCGTTGAACC
>7579 length 26 cvg_0.0_tip_0
ACTTTTACCCTTTTGTTCCACTGGAG
>7581 length 26 cvg_0.0_tip_0
GGGTGTATTTATTAGATAAAAAACCA
>7583 length 26 cvg_0.0_tip_0
AAAAAAAATTAAAAAAATTAAAAAAA
>7585 length 26 cvg_0.0_tip_0
AAAAAAAATTAAAAAAATTAAAAAAT
>7587 length 26 cvg_0.0_tip_0
TTTTTTAATTTTTTTAATTTTTTTTA
>7589 length 26 cvg_0.0_tip_0
ACAACAACAGCAGCAGCAGCAGCAGC
>7591 length 26 cvg_0.0_tip_0
CAGAGAAAATACGAGATGGCTGAAAA
>7593 length 26 cvg_0.0_tip_0
AAGCGTGCAAAGCGTGCAAAGCGTGC
>7595 length 26 cvg_0.0_tip_0
CAGCAGCAACAGCAGCAGCAGCAGCA
>7597 length 26 cvg_0.0_tip_0
AAAAATAAAAATAAAATAAAATAAAA
>7599 length 26 cvg_0.0_tip_0
ACGCCATCATGTACTTTGGTATTTGG
>7601 length 26 cvg_0.0_tip_0
AAAAAAAAAAAAAATAAAAAAAAAAA
>7603 length 26 cvg_0.0_tip_0
TTTTTTTTTTATTTTTTTTTTTTTTT
>7605 length 26 cvg_0.0_tip_0
TTCTTCTCTTCTTCTTCTTCTTCTTC
>7607 length 26 cvg_0.0_tip_0
TTTTCCTACCACCTAACTAAACCATG
>7609 length 26 cvg_0.0_tip_0
ACATAGGAAAAAGGGACATTAAAAAA
>7611 length 26 cvg_0.0_tip_0
AAGTCGGAACCCGCTAAGGAGTGTGT
>7613 length 26 cvg_0.0_tip_0
CACACTCCTTAGCGGGTTCCGACTTC
>7615 length 26 cvg_0.0_tip_0
AGTCAACCATTTTCTGGTTTCCTTTT
>7617 length 26 cvg_0.0_tip_0
TTTTCAAACACTCCGTTCATCTCTGC
>7619 length 26 cvg_0.0_tip_0
CTTTCTCTTCTTCTTCTTCTTCTTCT
>7621 length 26 cvg_0.0_tip_0
TTGACCATCTGCAGATCCTTGGTGCC
>7623 length 26 cvg_0.0_tip_0
AAAGAGCATCCCTCGGTCAATCTAGC
>7625 length 26 cvg_0.0_tip_0
GGCTTGAGAGCGGGCGGCGGAGCGGG
>7627 length 26 cvg_0.0_tip_0
TGGGGGGGGCGTCCCACCTCCGTTCG
>7629 length 26 cvg_0.0_tip_0
GCCCCATACCCAACTGGCGGCAGCCC
>7631 length 26 cvg_0.0_tip_0
GACTTCCATGGCCACCGTCGGGCTGT
>7633 length 26 cvg_0.0_tip_0
AAAGGGTCCCAGATCAGAGAACACAA
>7635 length 26 cvg_0.0_tip_0
CCTCGAAATTTGAGGCTAGAGGTGCC
>7637 length 26 cvg_0.0_tip_0
GCACCTCTAGCCTCAAATTTCGAGGG
>7639 length 26 cvg_21.0_tip_0
GGGAGTAGAGGCGACCGCGATGTAAA
>7641 length 26 cvg_0.0_tip_0
TATTAATTATTAATTAATTAATTAAT
>7643 length 26 cvg_0.0_tip_0
CAGCATCAGCAGCATCAGCAGCAGCA
>7645 length 26 cvg_0.0_tip_0
TTTTTTTTGTTTTTTTTCTTTTTTTT
>7647 length 26 cvg_0.0_tip_0
CTCTGGCGGGCGTTATCATCTTGTTT
>7649 length 26 cvg_0.0_tip_0
TTCATATTTGGAAAGGAGTTTTGTAT
>7651 length 26 cvg_0.0_tip_0
AATTTAATTTAATTAATTATTATTAT
>7653 length 26 cvg_0.0_tip_0
TTTTTCTTGTTCTTTGTTACTACTAC
>7655 length 26 cvg_0.0_tip_0
TTCCGACTTCCATGGCCACCGTCGGG
>7657 length 26 cvg_0.0_tip_0
TTTTTTACCTTACATAAATTTTTATC
>7659 length 26 cvg_0.0_tip_0
TACAAGGTCGATGTCGATGAGTGCTC
>7661 length 26 cvg_0.0_tip_0
AAAAAAAAAAAAAAAAAACAAAAAAA
>7663 length 26 cvg_0.0_tip_0
TTTTTTGTTTTTTTTTTTTTTTTTTT
>7665 length 26 cvg_0.0_tip_0
AAATACAAGGGACGTTTTACCCTTTT
>7667 length 26 cvg_0.0_tip_0
TTTTTTATTTTTATTTTTTATTTTTT
>7669 length 26 cvg_0.0_tip_0
TTTTTTATTTTTATTTTTTATTTTTA
>7671 length 26 cvg_0.0_tip_0
AAAAAAAAAAAAAAAAAGAAAAAAAA
>7673 length 26 cvg_0.0_tip_0
AAAAAAAAAAAAAAAAAGAAAAAAAC
>7675 length 26 cvg_0.0_tip_0
AAAAAAAAAAAAAAAAAGAAAAAAAG
>7677 length 26 cvg_0.0_tip_0
TTTTTTTCTTTTTTTTTTTTTTTTTT
>7679 length 26 cvg_0.0_tip_0
TTTTTTTCTTTTTTTTTTTTTTTTTA
>7681 length 26 cvg_0.0_tip_0
TTTTTTTCTTTTTTTTTTTTTTTTTC
>7683 length 26 cvg_0.0_tip_0
ACAGGGCCAGCGAGTCCATCACCTTG
>7685 length 26 cvg_0.0_tip_0
ACAAAAAAAAAAAAAAAGAAAAAAAA
>7687 length 26 cvg_0.0_tip_0
CCTCCTCCTCCTCCTCCTCCTCCTCC
>7689 length 26 cvg_0.0_tip_0
CCTCCTCCTCCTCCTCCTCCTCCTCT
>7691 length 26 cvg_0.0_tip_0
GAGGAGGAGGAGGAGGAGGAGGAGGA
>7693 length 26 cvg_0.0_tip_0
TTTTTTTTATTTTTTTTGTTTTTTTA
>7695 length 26 cvg_0.0_tip_0
TCACCCCGCACCGTTATCGACGAAAA
>7697 length 26 cvg_0.0_tip_0
AGGGCTCTTTAGGGTCTTGTAATTGG
>7699 length 26 cvg_13.0_tip_0
CAGAAATTTGAATGAACCATCGCCGC
>7701 length 26 cvg_0.0_tip_0
CGGCGATGGTTCATTCAAATTTCTGC
>7703 length 26 cvg_0.0_tip_0
CACGCCGGACGCCGCAAAGGTGCGGG
>7705 length 26 cvg_0.0_tip_0
TTTTTTTCTTTTTTTTTTTTTTTCTT
>7707 length 26 cvg_0.0_tip_0
TTTTAAATTTTAAATTTAAATTTAAA
>7709 length 26 cvg_0.0_tip_0
CTTTTTTTTCTTTTTTTTTTTTTTCT
>7711 length 26 cvg_0.0_tip_0
CTTTTTTTTCTTTTTTTTTTTTTTCG
>7713 length 26 cvg_0.0_tip_0
GAAAAAAAAAAAAAAGAAAAAAAAGA
>7715 length 26 cvg_0.0_tip_0
TCGGGGGCACGCCGGACGCCGCAAAG
>7717 length 26 cvg_0.0_tip_0
TTTGCGGCGTCCGGCGTGCCCCCGAC
>7719 length 26 cvg_0.0_tip_0
TTAGTGGTGTACAACGTTTTTGTTTT
>7721 length 26 cvg_0.0_tip_0
TTAAAATTAAATTAAATTAAATTAAA
>7723 length 26 cvg_0.0_tip_0
TGCTCCTAAATCTGCTACTCAAACAT
>7725 length 26 cvg_0.0_tip_0
AAAATTAAATTAAATAAATAAATAAA
>7727 length 26 cvg_0.0_tip_0
AAAATTAAATTAAATAAATAAATAAT
>7729 length 26 cvg_0.0_tip_0
CAAACGACTTTCTGAGAAACGGCATT
>7731 length 26 cvg_0.0_tip_0
GCCCCTTTTTACTGTTCTTCTTTTCC
>7733 length 26 cvg_0.0_tip_0
AAGCCGCAGAGCCTCAAGAGTAAAAA
>7735 length 26 cvg_0.0_tip_0
TATTATTATTATTATTAATTTAATTT
>7737 length 26 cvg_0.0_tip_0
TGAGCGTGCATTCCGGCACCTTAACC
>7739 length 26 cvg_0.0_tip_0
GTTAAGGTGCCGGAATGCACGCTCAT
>7741 length 26 cvg_0.0_tip_0
ATTTTTTATTTTTTATTTTTTATTTT
>7743 length 26 cvg_0.0_tip_0
AAAAATTTGCTCGGCACGGTACTTCA
>7745 length 26 cvg_0.0_tip_0
AAAAAAAACTAAAAAAAATAAAAAAA
>7747 length 26 cvg_0.0_tip_0
TTTTTTATTTTTTTTAGTTTTTTTTA
>7749 length 26 cvg_0.0_tip_0
CTTTTTTTCTTTTTTTTTTTTTTCTT
>7751 length 26 cvg_0.0_tip_0
GTCGGGCTGTCTAGATGAACTAACAC
>7753 length 26 cvg_0.0_tip_0
GCAAAACAACGGAAAGAAACAAGAAA
>7755 length 26 cvg_0.0_tip_0
TTTTTTGGGATTCTTGGGTAATCAGC
>7757 length 26 cvg_0.0_tip_0
AAAGAAAAAAGAAAAAAAGAAAAAAA
>7759 length 26 cvg_0.0_tip_0
GTTGGTGTTGTTCGCTTTCTCTTTTT
>7761 length 26 cvg_0.0_tip_0
AAAAACAAAAAAAACAAAAAAAAAAA
>7763 length 26 cvg_0.0_tip_0
TTTTTTTTTTGTTTTTTTTGTTTTTT
>7765 length 26 cvg_0.0_tip_0
CGTCGGGGGCACGCCGGACGCCGCAA
>7767 length 26 cvg_0.0_tip_0
CCGTTATCGACGAAAAGAGAGAAAAA
>7769 length 26 cvg_0.0_tip_0
GGGGGACTCATGGAGAACAGAAATCT
>7771 length 26 cvg_0.0_tip_0
CTTTTACCCTTTTGTTCCACTGGAGT
>7773 length 26 cvg_0.0_tip_0
CTTTTACCCTTTTGTTCCACTGGAGA
>7775 length 26 cvg_0.0_tip_0
GGCCATGCACCACCATCCAAAGATCA
>7777 length 26 cvg_0.0_tip_0
TTCACTGGCCGTGGGCGGAACCAGGG
>7779 length 26 cvg_0.0_tip_0
TTTTTTTTCTTTTTTTTTTCTTTTTT
>7781 length 26 cvg_0.0_tip_0
AAAATGCAAGGAATACACATTTGCCA
>7783 length 26 cvg_0.0_tip_0
AAAAAAAGTGACTTTTCCTTGGCCCG
>7785 length 26 cvg_0.0_tip_0
GGGCCAAGGAAAAGTCACTTTTTTTA
>7787 length 26 cvg_0.0_tip_0
TAAAATTTTAAAATTTTAAAATTTTA
>7788 length 26 cvg_0.0_tip_0
CAGATGTTATTTTACGTCCAACAAAA
>7790 length 26 cvg_0.0_tip_0
TTTCCTAATGAGTGCATACCATGTGT
>7792 length 26 cvg_0.0_tip_0
AAAAAAGAGAGAAAGACAGCGTCCGT
>7794 length 26 cvg_0.0_tip_0
GGAGTTAGAGCGGGACAAGGCCGGGG
>7796 length 26 cvg_0.0_tip_0
GTGATGCTGCTGCTGCTGCTGCTGCT
>7798 length 26 cvg_0.0_tip_0
GCCCTGCTGCTGCTGCTGCTGCTGCT
>7800 length 26 cvg_0.0_tip_0
AAATTTAAATTTAAATTTAAATTTAA
>7802 length 26 cvg_0.0_tip_0
TAAATTTAAATTTAAATTTAAATTTA
>7803 length 26 cvg_0.0_tip_0
AAAAAGGGGAGAGACAAACAAAGGGG
>7805 length 26 cvg_0.0_tip_0
ATAAAAAATAAAATAAATAAATAAAT
>7807 length 26 cvg_0.0_tip_0
GATGGGTAATTTTCTTTTCCATTTTT
>7809 length 26 cvg_0.0_tip_0
AAACTAGAGTCAAGCTCAACAGGGTC
>7811 length 26 cvg_0.0_tip_0
TAAAAAAAAAAAAAAAGAAAAAAAAG
>7813 length 26 cvg_0.0_tip_0
ACCCTTTTGTTCCACTGGAGATTTCT
>7815 length 26 cvg_0.0_tip_0
TGTTTGTGGTGGTGGTGGTGGTGGTG
>7817 length 26 cvg_0.0_tip_0
TAAAAATTTAAAATTTAAAATTAAAA
>7819 length 26 cvg_0.0_tip_0
TTTTTTTGTTTTTTTGTTTTTTGTTT
>7821 length 26 cvg_0.0_tip_0
AAAAATTGAGACTATCGACATCAGCC
>7823 length 26 cvg_0.0_tip_0
ATGAGTACAATTTAAACCCCTTAACG
>7825 length 26 cvg_0.0_tip_0
GCCATAGCACCAATTAATAAACATAT
>7827 length 26 cvg_0.0_tip_0
CCCAGACCATAGCGCAGATGGGTCCG
>7829 length 26 cvg_0.0_tip_0
GGACCCATCTGCGCTATGGTCTGGGG
>7831 length 26 cvg_0.0_tip_0
CGATCCTGAAGTCTTCGGATGGATTT
>7833 length 26 cvg_0.0_tip_0
CGACTTGAGTCGATAGTCCCTCTAAA
>7835 length 26 cvg_0.0_tip_0
TTTTTTTTTATTTTTTTTTTTTTTTA
>7837 length 26 cvg_0.0_tip_0
AAAAGGAAAACAAGGAAGTCGACTTT
>7839 length 26 cvg_0.0_tip_0
TTGCGGGCATTTGAGAACTCACGAAA
>7841 length 26 cvg_0.0_tip_0
TAATTTTTTCACAGTAAAAGCCCTGG
>7843 length 26 cvg_0.0_tip_0
ATTTTATTTTATTTTATTTATTTTAT
>7845 length 26 cvg_0.0_tip_0
TAAAATAAATAAAATAAAATAAAATA
>7847 length 26 cvg_0.0_tip_0
ATTAAGCAGACAAATCACTCCACCAA
>7849 length 26 cvg_0.0_tip_0
TCTGTATCTCATAGCTTTCCACGTGT
>7851 length 26 cvg_0.0_tip_0
TTTAATGAGCCATTCGCAGTTTCACC
>7853 length 26 cvg_0.0_tip_0
CCCTTGTGGACGATGAGGTCCTCAGG
>7855 length 26 cvg_0.0_tip_0
CTGTTTTATGTTATTCTCTCTGTAAA
>7857 length 26 cvg_0.0_tip_0
TTACAGAGAGAATAACATAAAACAGG
>7859 length 26 cvg_0.0_tip_0
TTTTTTTTTTTTTTTTCTTTTTTGTA
>7861 length 26 cvg_0.0_tip_0
TTTTTTTCCGTTTCCATGTCACATCC
>7863 length 26 cvg_0.0_tip_0
GATGTGACATGGAAACGGAAAAAAAT
>7865 length 26 cvg_0.0_tip_0
CTTTTTTCTTTTTTTTCTTTTTTTTT
>7867 length 26 cvg_0.0_tip_0
CTTTTTTCTTTTTTTTCTTTTTTTTC
>7869 length 26 cvg_0.0_tip_0
GCTGGATCTTAGTTAAAAGATCTCAG
>7871 length 26 cvg_0.0_tip_0
TCCTTCCCGCGGATTTTCAAGGGTCG
>7873 length 26 cvg_0.0_tip_0
GACCCTTGAAAATCCGCGGGAAGGAA
>7875 length 26 cvg_0.0_tip_0
ATATATTATTATTATTATTATTATTT
>7877 length 26 cvg_0.0_tip_0
CCCCTAGAAGTTCGAAGTATTTATCT
>7879 length 26 cvg_0.0_tip_0
CGAGAGCGACCTTGACTTGACGGAGC
>7881 length 26 cvg_0.0_tip_0
AAAAAAAGAAAAAAAGAAAAAAAAGA
>7883 length 26 cvg_0.0_tip_0
CTTTTTTTTCTTTTTTTCTTTTTTTC
>7885 length 26 cvg_0.0_tip_0
TGGCTGCTGCTGCTGCTGCTGCTGCT
>7887 length 26 cvg_0.0_tip_0
TTCTCCTCGGTGCCACCAATCCTGCT
>7889 length 26 cvg_17.0_tip_0
ATTTTTTGGTCAGGAGGCGCACGATT
>7891 length 26 cvg_0.0_tip_0
TTCTTCTGCTGCTGCTGCTGCTGCTT
>7893 length 26 cvg_0.0_tip_0
AGCAGCAGCAGCAGCAGCAGCAGCCT
>7895 length 26 cvg_0.0_tip_0
AGCAGCAGCAGCAGCAGCAGCAGCCG
>7897 length 26 cvg_0.0_tip_0
GGCTGCTGCTGCTGCTGCTGCTGCTG
>7899 length 26 cvg_0.0_tip_0
TAGATTGATTGCTCCCGAGGACAACC
>7901 length 26 cvg_0.0_tip_0
CATGTATTGCTTGTGTGCCTGGATAG
>7903 length 26 cvg_0.0_tip_0
TAGACAGAGTGCCGCTTCTCTTCCCC
>7905 length 26 cvg_0.0_tip_0
ATTTATTTAATTTTAATTTTAATTTT
>7907 length 26 cvg_0.0_tip_0
CCCAGCAGCAGCAGCAGCAACAACAA
>7909 length 26 cvg_0.0_tip_0
AACGAGCAGCAGCAGCAGCAGCAGCA
>7911 length 26 cvg_0.0_tip_0
AAATCGTTATGGCATGATCCTCTATG
>7913 length 26 cvg_0.0_tip_0
ATCATCAGCCCCAGGCTATCCTAAAA
>7915 length 26 cvg_0.0_tip_0
ATTAAAAAAATTAAAAAATTAAAAAT
>7917 length 26 cvg_0.0_tip_0
TTTTTAATTTTTTAATTTTTTTAATT
>7919 length 26 cvg_0.0_tip_0
TGCGGCGACGGCGAGGTGCACACCAA
>7921 length 26 cvg_0.0_tip_0
TCCCACCAATCTCCAAGCTCACCCCT
>7923 length 26 cvg_0.0_tip_0
ACATATATATATATATATATATATGT
>7924 length 26 cvg_0.0_tip_0
ATGAATATGGGTACAAGGGGAAAAAA
>7926 length 26 cvg_0.0_tip_0
TTAATCTTTGAGACAAGCATATGACT
>7928 length 26 cvg_0.0_tip_0
TTTTATACCTAGTTGCCTATATCCCC
>7930 length 26 cvg_0.0_tip_0
TTTTGTTTGTTTTGTTTGTTTGTTTT
>7932 length 26 cvg_0.0_tip_0
TTTTGTTTGTTTTGTTTGTTTGTTTG
>7934 length 26 cvg_0.0_tip_0
AGCCTAGCCAGGCGTGAGGTTTCTTT
>7936 length 26 cvg_0.0_tip_0
AAAAAAAAAAAAAAGAAAAAAAAAAG
>7938 length 26 cvg_0.0_tip_0
TTTTTTTTTTCTTTTTTTTTTTTTTG
>7940 length 26 cvg_0.0_tip_0
GGTCCTTTCGGTCAGCTCTTCCGCCC
>7942 length 26 cvg_0.0_tip_0
CCTTTTTTGGTCGTTGGGATAGTCGG
>7944 length 26 cvg_0.0_tip_0
CGACTATCCCAACGACCAAAAAAGGA
>7946 length 26 cvg_0.0_tip_0
ATGGCTGGGTTTGACTTTTTTCCCCC
>7948 length 26 cvg_0.0_tip_0
AAAGAAAAAAAAAAAAAGAAAAAAAA
>7950 length 26 cvg_0.0_tip_0
TTTTTTTCTTTTTTTTTTTTTCTTTT
>7952 length 26 cvg_0.0_tip_0
TTTTTTTCTTTTTTTTTTTTTCTTTA
>7954 length 26 cvg_0.0_tip_0
AAGTGGTAAAAGCAAGAGAAAAAAAC
>7956 length 26 cvg_0.0_tip_0
TTTTTTTCTCTTGCTTTTACCACTTT
>7958 length 26 cvg_0.0_tip_0
ATGTCACGGACGGCGAAACGACCAAG
>7960 length 26 cvg_0.0_tip_0
AGGTTAAGGTGCCGGAATGCACGCTC
>7962 length 26 cvg_0.0_tip_0
TTTTTCCTATGTACCAAATACACCCC
>7964 length 26 cvg_0.0_tip_0
GTGAACTATGCCTGAATAGGGTGAAG
>7966 length 26 cvg_0.0_tip_0
GGGCTGTCTAGATGAACTAACACCTT
>7968 length 26 cvg_0.0_tip_0
ATATTATTATTATTATTATTATTTAA
>7970 length 26 cvg_0.0_tip_0
ATATTATTATTATTATTATTATTTAT
>7972 length 26 cvg_0.0_tip_0
TAAATAATAATAATAATAATAATATA
>7974 length 26 cvg_0.0_tip_0
TGGGGTCGAGGCGGACATCCTTGGTG
>7976 length 26 cvg_0.0_tip_0
TTGTCTAAACCAAGTCATTTGAGGGA
>7978 length 26 cvg_0.0_tip_0
AATAAAAAATAAAAAATAAAATAAAA
>7980 length 26 cvg_0.0_tip_0
AAAAGCCTCTAGTTGATAGAACAATG
>7982 length 26 cvg_0.0_tip_0
TCTTGGCCCGTTTGGCCTCCTGCGCA
>7984 length 26 cvg_0.0_tip_0
TTTAAAGTTTGAGAATAGGTTAAGGA
>7986 length 26 cvg_0.0_tip_0
GGTGGACACAGAAAAAGAGGTCTTTT
>7988 length 26 cvg_0.0_tip_0
ATGGTGACACCGGAGTGACCACCAAC
>7990 length 26 cvg_0.0_tip_0
GCCCGACGATGAACGCAACTGCGACG
>7992 length 26 cvg_0.0_tip_0
AACCTTGTTACGACTTTTACTTCCTC
>7994 length 26 cvg_0.0_tip_0
AAGCAAATTGTACGGTGAAACTGCGA
>7996 length 26 cvg_0.0_tip_0
CGCAGTTTCACCGTACAATTTGCTTA
>7998 length 26 cvg_0.0_tip_0
CTTTTTTTTCTTTTTTTTTTTGTTTT
>8000 length 26 cvg_0.0_tip_0
GGAGAAAGAGATCAAGCGCCAACGGG
>8002 length 26 cvg_0.0_tip_0
CATGAACATGAACATGAACATGAACA
>8004 length 26 cvg_0.0_tip_0
CCAGCGGCCGGCGGACGCCGACCGGG
>8006 length 26 cvg_0.0_tip_0
CGGAGGGCATTGGTTTTTTATCTAAT
>8008 length 26 cvg_0.0_tip_0
TTAGATAAAAAACCAATGCCCTCCGG
>8010 length 26 cvg_0.0_tip_0
CGGTCTCCGGCCGGTATTTAGCTTTA
>8012 length 26 cvg_0.0_tip_0
ATCAACAAGGAGGTCTACGACTTCCT
>8014 length 26 cvg_0.0_tip_0
ATAAGCAAATTGTACGGTGAAACTGC
>8016 length 26 cvg_0.0_tip_0
ATGGTGGTGCATGGCCGTTCTTAGTT
>8018 length 26 cvg_0.0_tip_0
CGACGTTGTTGCTTCCTCCAACGTCA
>8020 length 26 cvg_0.0_tip_0
AAAAAAAATAAAAAAAATAAAAAAAT
>8022 length 26 cvg_0.0_tip_0
TTTTTTTATTTTTTTTATTTTTTTTT
>8024 length 26 cvg_0.0_tip_0
TTTTTTTATTTTTTTTATTTTTTTTA
>8026 length 26 cvg_0.0_tip_0
AGAACCAAAAAAAAAAAAAAAAAAAA
>8028 length 26 cvg_0.0_tip_0
TTTTTTTTTTTTTTTTTTTGGTTCTA
>8030 length 26 cvg_0.0_tip_0
CCGACGACGACGACGACGACGACGAC
>8032 length 26 cvg_0.0_tip_0
ACCAAAAAAAAAAAAAAAAGAAAAAA
>8034 length 26 cvg_0.0_tip_0
AATGGCCAAGGGTGCTGATTCTTTTT
>8036 length 26 cvg_0.0_tip_0
TTTTTGGCACCTTCTTCCAGAAGTTC
>8038 length 26 cvg_0.0_tip_0
ATAGGAGGGTCTCTAAGGTAGTTCTT
>8040 length 26 cvg_0.0_tip_0
CAGCCAGGTCAGCCTGGACAGCCAGG
>8042 length 26 cvg_0.0_tip_0
AAAAAGTTTTGGTGTTTTGATTTTCT
>8044 length 26 cvg_0.0_tip_0
GAAAATCAAAACACCAAAACTTTTTG
>8046 length 26 cvg_0.0_tip_0
CTGATAGAAGCTGTCTGTGGGAGTTG
>8048 length 26 cvg_0.0_tip_0
AAAAAAAAGACCCACGCCCATCCCAT
>8050 length 26 cvg_0.0_tip_0
TACTGGAGATTTCTGTTCTCCATGAG
>8052 length 26 cvg_0.0_tip_0
ATTACCGTTGCGGCGAACTTCATCAT
>8054 length 26 cvg_0.0_tip_0
ATTACCGTTGCGGCGAACTTCATCAG
>8056 length 26 cvg_0.0_tip_0
TCTTTGAAATCCTGCTTTGATATTGA
>8058 length 26 cvg_0.0_tip_0
CTTTTTTAACGACACAACGGTCTGGG
>8060 length 26 cvg_0.0_tip_0
TATTTATTTATTTATTTTATTTTTTA
>8062 length 26 cvg_0.0_tip_0
TTTCCATTGTCAAGAGAAGTGCGAGG
>8064 length 26 cvg_0.0_tip_0
TCTCAAGCGCCAGGGCCGCACCCTTT
>8066 length 26 cvg_0.0_tip_0
ATACGATATTGTCACGATATGCATGC
>8068 length 26 cvg_0.0_tip_0
TTAATTTTAATTTTAATTTAATTTAA
>8070 length 26 cvg_0.0_tip_0
GCTGGACGTTGGTACGCACTCCGGCG
>8072 length 26 cvg_0.0_tip_0
TTTTCTTTTTTCTTTTTTTCTTTTTT
>8074 length 26 cvg_0.0_tip_0
TGGATCCCTCGTCTGGATCCCTCGTG
>8076 length 26 cvg_0.0_tip_0
CTTTTTACTTCAAACATCAAAAACCC
>8078 length 26 cvg_0.0_tip_0
TTGGTCGATCACCACGATGGGGAACG
>8080 length 26 cvg_3.0_tip_0
TTAGCACGCACTCATAAAGTTGCGAT
>8082 length 26 cvg_0.0_tip_0
TCTCCTACAGGGCCGCCTTCTGCCCT
>8084 length 26 cvg_0.0_tip_0
ATTTTAAAATTTAAAATTTAAAATTT
>8086 length 26 cvg_0.0_tip_0
TTTTGGTAAAACATGACAACAAAATT
>8088 length 26 cvg_0.0_tip_0
TTGTCTCAGATGCACAAGCGCGGTGG
>8090 length 26 cvg_0.0_tip_0
CTTCTTCTTCTTCTTCTTCTTATTCT
>8092 length 26 cvg_0.0_tip_0
AAAATATGATTGTTTCCAGAGGAGTG
>8094 length 26 cvg_0.0_tip_0
TTTTTTGTGATGGTCCCGTTATCCGA
>8096 length 26 cvg_0.0_tip_0
AAAATAAAATAAATAAAATAAATAAA
>8098 length 26 cvg_0.0_tip_0
CCCGTTAATTGCTATTTGCTGCCAGA
>8100 length 26 cvg_0.0_tip_0
ATTTTATCCGGCCACGATATAACAGT
>8102 length 26 cvg_0.0_tip_0
GGGGTTGGGTAGCGGATGTCAGGGAA
>8104 length 26 cvg_0.0_tip_0
AAGAAGGTTGAGGCTGATGGTGAGAA
>8106 length 26 cvg_0.0_tip_0
ACGTTGTAGCTGGATACAGATAGGCC
>8108 length 26 cvg_0.0_tip_0
GGGTGTCGACTTCGTCAAGGCCAACC
>8110 length 26 cvg_0.0_tip_0
CCGTCCCATGAGAAACAGCGCAAAAA
>8112 length 26 cvg_0.0_tip_0
TCGATCGTCAAATATGGGCATGGGGG
>8114 length 26 cvg_0.0_tip_0
GATTTTCTAGATGGGATTTCCATACG
>8116 length 26 cvg_0.0_tip_0
AAAAGAAGAAGAAGAAGAAGAAGAAG
>8118 length 26 cvg_0.0_tip_0
TTCTTCTTCTTCTTCTTCTTCTTTTT
>8120 length 26 cvg_0.0_tip_0
TTCTTCTTCTTCTTCTTCTTCTTTTC
>8122 length 26 cvg_0.0_tip_0
GAGGTAAAGTCTTCTTGTTGACAAAA
>8124 length 26 cvg_0.0_tip_0
GGTTGTCGAGAAGAGCGGCAAGCCCA
>8126 length 26 cvg_0.0_tip_0
GGGTTGTCGAAGTAAAGTGCGAACAT
>8128 length 26 cvg_0.0_tip_0
AAATTTTAAATTTTAAAATTTTTAAA
>8130 length 26 cvg_0.0_tip_0
AGTTGTTGTTGTTGTTGTTGTTGTTG
>8132 length 26 cvg_0.0_tip_0
TAGTATGATACTCCGTACCCCGTGCC
>8134 length 26 cvg_0.0_tip_0
GCATGTTGAAGGTATCTGGGTCGGGG
>8136 length 26 cvg_0.0_tip_0
AATTTAGTACGAGAGGAACCGTTGAT
>8138 length 26 cvg_0.0_tip_0
CGGAGCGTTCGGTCATCCAGTACTTG
>8140 length 26 cvg_0.0_tip_0
CAATGATTCCCTCATCCGCAAAGAAA
>8142 length 26 cvg_0.0_tip_0
CCCCCCCGGCACCTGAAAATAACCTG
>8144 length 26 cvg_0.0_tip_0
CCGCCGCCGCCGCCGCCGCCGCCGAA
>8146 length 26 cvg_0.0_tip_0
ATGAATATGGGTACAGGGAAAAAAGA
>8148 length 26 cvg_0.0_tip_0
CCTTGGCCGAGAGGCCCGGGTAATCT
>8150 length 26 cvg_0.0_tip_0
CTGGTGCGGTCCCTGCAAGGCCATCT
>8152 length 26 cvg_0.0_tip_0
AAAAAAAAGAACCTTGATGTGTTTTT
>8154 length 26 cvg_0.0_tip_0
CTAGACTAAGTAGTATAACTATAAGT
>8156 length 26 cvg_0.0_tip_0
CCGTGAGTTGTTACACACTCCTTAGC
>8158 length 26 cvg_0.0_tip_0
CACTGGTCCGGCTGGGCCTTTCCTCT
>8160 length 26 cvg_0.0_tip_0
ATCCCCAGCACGACAGGGTTTAACAA
>8162 length 26 cvg_0.0_tip_0
CAGAACTGGCGATGCGGATGAACCGA
>8164 length 26 cvg_0.0_tip_0
CTCGGTGAAGAAAGCCGATGCTCCTT
>8166 length 26 cvg_0.0_tip_0
GCGGATTTCCCCGAGCTCACAGAAAG
>8168 length 26 cvg_0.0_tip_0
TTTATTTATTTATTATTATTTATTTA
>8170 length 26 cvg_0.0_tip_0
AAAATAGGAATAGGACGACTACAAAG
>8172 length 26 cvg_0.0_tip_0
CTCTGGCGGAACCACGCAACAGAAAA
>8174 length 26 cvg_0.0_tip_0
GCTCATCCCAAGAAGTAAGAAAAGGT
>8176 length 26 cvg_0.0_tip_0
GGGGGTGAAGAACCATCGGTTCTTTC
>8178 length 26 cvg_0.0_tip_0
TTAAAATAAATAAATAAATAAATAAA
>8180 length 26 cvg_0.0_tip_0
TTTATGGTTAAGACTACGACGGTATC
>8182 length 26 cvg_0.0_tip_0
ACGGCGGTCCTAGAAACCAACAAAAT
>8184 length 26 cvg_0.0_tip_0
CCCCAGCATTTTCCCTCTTCCTGAGC
>8186 length 26 cvg_0.0_tip_0
TTCCTTGCCACGACAAGAGATGCCCA
>8188 length 26 cvg_0.0_tip_0
TTTTTTTTTTAATGTTGGAAGGAGGA
>8190 length 26 cvg_0.0_tip_0
GGAACAAAAGGGTAAAACGTCCCTTG
>8192 length 26 cvg_0.0_tip_0
ATTAAATCAGTTATCGTTTATTTGAT
>8194 length 26 cvg_0.0_tip_0
GGCTGCTGGCACCAGACTTGCCCTCC
>8196 length 26 cvg_0.0_tip_0
AAAAAAAAAAGAAAAAAAGAAAAAAG
>8198 length 26 cvg_0.0_tip_0
TTTTTTCTTTTTTTCTTTTTTTTTTT
>8200 length 26 cvg_0.0_tip_0
CAAAAGGGTAAAAGTACCCCTTAGAA
>8202 length 26 cvg_0.0_tip_0
TCCTTTCGGCTGACGGCGCACCGGGC
>8204 length 26 cvg_0.0_tip_0
GTAAGCGTTGGATTGTTCACCCACTA
>8206 length 26 cvg_0.0_tip_0
AAAATTTAAATTTAAATTAAATTAAA
>8208 length 26 cvg_0.0_tip_0
AAAATTTAAATTTAAATTAAATTAAT
>8210 length 26 cvg_0.0_tip_0
TGCGGGGCTCTGCCGGCCGTTGAACC
>8212 length 26 cvg_0.0_tip_0
AAGGTTCTAACTTACGTAGTCTTTTT
>8214 length 26 cvg_0.0_tip_0
TCAGTATTCGGCTGTCAGAGGTGAAA
>8216 length 26 cvg_0.0_tip_0
CTTTATTATTATTATGCTATCTAAAT
>8218 length 26 cvg_0.0_tip_0
CTAAGAAGCCAGCGGCCGGCGGACGC
>8220 length 26 cvg_0.0_tip_0
GCTCCTCTGGCTTGCTGATGGTTAAA
>8222 length 26 cvg_0.0_tip_0
GAGAGCCCCGGAGGGCATTGGTTTTT
>8224 length 26 cvg_0.0_tip_0
GGCCCCAATCTTTATATATATATATA
>8226 length 26 cvg_0.0_tip_0
AAAGAAATCAAGGGCCTTGGTTGCAA
>8228 length 26 cvg_0.0_tip_0
AGAAAGTCTCAGACTTCTTGGTAGGG
>8230 length 26 cvg_0.0_tip_0
ACACTCCTTAGCGGGTTCCGACTTCC
>8232 length 26 cvg_0.0_tip_0
TCCGCTTCATTGAATAAGTAAAAAAA
>8234 length 26 cvg_0.0_tip_0
TCCGCTTCATTGAATAAGTAAAAAAC
>8236 length 26 cvg_0.0_tip_0
TTTTTTACTTATTCAATGAAGCGGAA
>8238 length 26 cvg_0.0_tip_0
ATTTAATTTAATTTATTTATTTATTT
>8240 length 26 cvg_0.0_tip_0
ATTTAATTTAATTTATTTATTTATTA
>8242 length 26 cvg_0.0_tip_0
GTCGTCTTCTTTGACAGCTCGGAGCT
>8244 length 26 cvg_0.0_tip_0
AAAATAAAATAAAATAAAATTAAAAT
>8246 length 26 cvg_0.0_tip_0
AAAATAAAATAAAATAAATAAAATAA
>8248 length 26 cvg_0.0_tip_0
AAACCACATCCATCCAAGGAGCTACT
>8250 length 26 cvg_0.0_tip_0
TAAATTGAATTACCGTTGCGGCGAAC
>8252 length 26 cvg_0.0_tip_0
TTCGCCGCAACGGTAATTCAATTTAG
>8254 length 26 cvg_0.0_tip_0
GAACTCCAGAAGATTTTTTTCCGTTT
>8256 length 26 cvg_0.0_tip_0
CATGGTGGCAACGGGTAACGGGGAAT
>8258 length 26 cvg_0.0_tip_0
TTCCCCGTTACCCGTTGCCACCATGG
>8260 length 26 cvg_0.0_tip_0
ATTTTCTAGATGGGATTTCCATACGT
>8262 length 26 cvg_0.0_tip_0
ATAAGCAATATAACATGTGGACCTTT
>8264 length 26 cvg_0.0_tip_0
AAACACATATAGCTTCCATTTTCTCT
>8266 length 26 cvg_0.0_tip_0
CGAAGAGGTCTGTTCTTATGATACGG
>8268 length 26 cvg_0.0_tip_0
GGGACCCGAAAGATGGTGAACTATGC
>8270 length 26 cvg_0.0_tip_0
CCTACAGTAGTTTAATACATTGTTTA
>8272 length 26 cvg_0.0_tip_0
AAAATATGTGACATGATTCGTTTTTT
>8274 length 26 cvg_0.0_tip_0
CGACTAACCCATGTCCAACTGCTGTT
>8276 length 26 cvg_0.0_tip_0
TTTTAAATTTAAATTTAATTTAATTT
>8278 length 26 cvg_0.0_tip_0
TTTTAAATTTAAATTTAATTTAATTA
>8280 length 26 cvg_0.0_tip_0
AACCTCGCGTTCGGTTCATCCCGCAT
>8282 length 26 cvg_0.0_tip_0
GCCTGCGTTTGGTCTTTTGTTTTTTC
>8284 length 26 cvg_0.0_tip_0
CCCCCCGTTTGCGTCAGGCATTTCGA
>8286 length 26 cvg_0.0_tip_0
ATTTAAATTTAAATTTAAATTTAAAT
>8287 length 26 cvg_0.0_tip_0
TTTAAATTTAAATTTAAATTTAAATT
>8289 length 26 cvg_0.0_tip_0
ACTGCAGATTGGTCTTCGGATGAAAA
>8291 length 26 cvg_0.0_tip_0
AAAGATCGAGCGTCTTAGACGCGAGT
>8293 length 26 cvg_0.0_tip_0
AACAACAGCAGCAGCAGCAGCAGCAG
>8295 length 26 cvg_0.0_tip_0
TGCTGCTGCTGCTGCTGCTGTTGTTG
>8297 length 26 cvg_0.0_tip_0
AAGAAGAAGAAGAAGAAGAAGAGAAA
>8299 length 26 cvg_0.0_tip_0
AAGAAGAAGAAGAAGAAGAAGAGAAG
>8301 length 26 cvg_0.0_tip_0
TTCTCTTCTTCTTCTTCTTCTTCTTC
>8303 length 26 cvg_0.0_tip_0
CCAAATACGCCGAATACATGTTAAAA
>8305 length 26 cvg_0.0_tip_0
CAAAATTACCCAATCCCGATACGGGG
>8307 length 26 cvg_0.0_tip_0
AATATGAACAAAAAGCCAGTTCAAAA
>8309 length 26 cvg_0.0_tip_0
GAAGTGAGGAGTGTCTTGACGCCCCC
>8311 length 26 cvg_0.0_tip_0
AAAAAAAAAAAAGAAAAAAAAACTAA
>8313 length 26 cvg_0.0_tip_0
TAGTTTTTTTTTCTTTTTTTTTTTTT
>8315 length 26 cvg_0.0_tip_0
CCCTGTTGGTTTCTTTTCCTCCGCTT
>8317 length 26 cvg_0.0_tip_0
GGATTCTGACTTAGAGGCGTTCAGCC
>8319 length 26 cvg_0.0_tip_0
TCTTTAAGTTTCAGCCTTGCGACCAT
>8321 length 26 cvg_0.0_tip_0
GGAATCTCGTCACTGCTATCCTGAGG
>8323 length 26 cvg_0.0_tip_0
TGCTGCTGCTGCTGCTGCTGTTGCTG
>8325 length 26 cvg_0.0_tip_0
TTTTGTATCACCAAGAATAAAGTTTT
>8327 length 26 cvg_0.0_tip_0
TAATAATAAATAAATAAATAAATAAA
>8329 length 26 cvg_0.0_tip_0
TAATAATAAATAAATAAATAAATAAT
>8331 length 26 cvg_0.0_tip_0
CTTGTCCGCTTTTCTCCTTTTCGTTT
>8333 length 26 cvg_0.0_tip_0
CCGTTCGACCCGGGGTCGCCCCAGGC
>8335 length 26 cvg_0.0_tip_0
AAAAGAGCGTTGAAGGAGACCATTTT
>8337 length 26 cvg_0.0_tip_0
CTTTTTTCCCCTTGTACCCATATTCA
>8339 length 26 cvg_0.0_tip_0
ACAGCCGCAGAAACCAATTATCTGAA
>8341 length 26 cvg_0.0_tip_0
CCTTGGAGGCATCACCAGGAGAAAAA
>8343 length 26 cvg_0.0_tip_0
ATGGAGAGGAGGTTAAGAAGCTTCAT
>8345 length 26 cvg_0.0_tip_0
GGGTACTTTTACCCTTTTGTTCCACT
>8347 length 26 cvg_0.0_tip_0
CAGGAATTCTGCAACATGCACAAGTT
>8349 length 26 cvg_0.0_tip_0
AAAAATTTAAAAATTTAAAAATTTAA
>8351 length 26 cvg_0.0_tip_0
TAAATTTTTAAATTTTTAAATTTTTT
>8353 length 26 cvg_0.0_tip_0
GCCTGTATCAGTATTTATTGTCACTA
>8355 length 26 cvg_0.0_tip_0
AAAAAAAAAAAAAAAAAAAAAAAGAA
>8357 length 26 cvg_0.0_tip_0
CGGTTGCCCGACTTGCACTTCGGTTT
>8359 length 26 cvg_0.0_tip_0
TAAGATCCAGCGTCTCGTCACCCCCC
>8361 length 26 cvg_0.0_tip_0
ACCAACCCACCAACCAACCAGCCAAA
>8363 length 26 cvg_0.0_tip_0
CCCACGTTCACTCAAGAAACAAGGGA
>8365 length 26 cvg_0.0_tip_0
CCCACGTTCACTCAAGAAACAAGGGC
>8367 length 26 cvg_0.0_tip_0
CACTAAATGACCTATGACTGTCATCC
>8369 length 26 cvg_0.0_tip_0
ATCAAGAAAGAGCTCTCAATCTGTCA
>8371 length 26 cvg_0.0_tip_0
GACAGATTGAGAGCTCTTTCTTGATT
>8373 length 26 cvg_0.0_tip_0
AACGGACCAAACGACTTTCTGAGAAA
>8375 length 26 cvg_0.0_tip_0
CTTTTTCTTTCAACATCATGTAGCCA
>8377 length 26 cvg_0.0_tip_0
AATAATTAATTAATTAATTAATTAAA
>8379 length 26 cvg_0.0_tip_0
AAAAAGGGTGCTGAGAAGGACTACAG
>8381 length 26 cvg_0.0_tip_0
AAAAAAAAAGAAAAAAAAACAAAAAA
>8383 length 26 cvg_0.0_tip_0
TTTTTGTTTTTTTTTCTTTTTTTTTT
>8385 length 26 cvg_0.0_tip_0
ATTTCGTCATTTCCATCCGTCCCAAA
>8387 length 26 cvg_0.0_tip_0
TAAAAAAAAAAAAAAGAAAAAAAAGA
>8389 length 26 cvg_0.0_tip_0
CGCTCCACAACCTCTTCATACCCCCC
>8391 length 26 cvg_0.0_tip_0
GGTGTATTTATTAGATAAAAAACCAA
>8393 length 26 cvg_0.0_tip_0
TCCATCCGAAGACTTCAGGATCGGTC
>8395 length 26 cvg_0.0_tip_0
CCAGCAGCAGCAGCAGCAACAACAAC
>8397 length 26 cvg_0.0_tip_0
CCAGCAGCAGCAGCAGCAGCAGCAAG
>8399 length 26 cvg_0.0_tip_0
CCCGCATCGCCAGTTCTGCTTACCAA
>8401 length 26 cvg_0.0_tip_0
CCGCGAGGCATCTTATACGGATCAAA
>8403 length 26 cvg_0.0_tip_0
TCTCGGCCCTACCCTGACCGCTTCTT
>8405 length 26 cvg_0.0_tip_0
AATTTTTTAATTTTTTTAATTTTTTT
>8407 length 26 cvg_0.0_tip_0
GATCTGATGCTGCTAATCTCCAAAAA
>8409 length 26 cvg_0.0_tip_0
ACGGGTAACGGGGAATTAGGGTTCGA
>8411 length 26 cvg_0.0_tip_0
CGAACCCTAATTCCCCGTTACCCGTT
>8413 length 26 cvg_0.0_tip_0
CCTTAACCTCGCGTTCGGTTCATCCC
>8415 length 26 cvg_0.0_tip_0
ATTAATTAATTATTATTATTATTATT
>8417 length 26 cvg_0.0_tip_0
ATTAATTAATTATTATTATTATTATA
>8419 length 26 cvg_0.0_tip_0
GAAGAGAGAGAGAGAGAGAGAGAGAG
>8421 length 26 cvg_0.0_tip_0
CGGAGATACGCTTGACACCACCACGG
>8423 length 26 cvg_0.0_tip_0
ACCCTTAACGAGGAACAATTGGAGGC
>8425 length 26 cvg_0.0_tip_0
ACCCTTAACGAGGAACAATTGGAGGG
>8427 length 26 cvg_0.0_tip_0
CCGCCGTGTCACCATCCAGCAGAAGG
>8429 length 26 cvg_0.0_tip_0
CTCATCACGATATCCTGGCAGGAAAA
>8431 length 26 cvg_0.0_tip_0
TAAGTTAATAATATCTACCTCTACTT
>8433 length 26 cvg_0.0_tip_0
CCCGTGCGCGCAGTGAAAGCGAACGG
>8435 length 26 cvg_0.0_tip_0
AAAAGTCGAGGAAGTTGATGACGAGG
>8437 length 26 cvg_0.0_tip_0
CGTCGTCGTCGTCGTCGTCGTCTTCT
>8439 length 26 cvg_0.0_tip_0
GAAGACGACGACGACGACGACGACGA
>8441 length 26 cvg_0.0_tip_0
CAGAGGTTGTGATATGGTGTTTTACT
>8443 length 26 cvg_0.0_tip_0
GTGAATATCAAATCCTCCCCGTTTTT
>8445 length 26 cvg_0.0_tip_0
ATTTACTCGGGCTTGGTGTCCATTCC
>8447 length 26 cvg_0.0_tip_0
TGAAGAAGAAGAAGAAGAAGAAGAAG
>8449 length 26 cvg_0.0_tip_0
TGAAGAAGAAGAAGAAGAAGAAGAAA
>8451 length 26 cvg_0.0_tip_0
AGAGTTATCTTTTCTTCTTGACGGTC
>8453 length 26 cvg_0.0_tip_0
ATTTAATTTAATTTAATTTTAATTTT
>8455 length 26 cvg_0.0_tip_0
ATAATTAATTAATTAATTAAATTTAA
>8457 length 26 cvg_0.0_tip_0
CGAAAAGAGACATCCTCCTTCCAACA
>8459 length 26 cvg_0.0_tip_0
GTTGGAAGGAGGATGTCTCTTTTCGC
>8461 length 26 cvg_0.0_tip_0
CCGAACCCTGGAAGACGTCGATGAAG
>8463 length 26 cvg_0.0_tip_0
TATGTACAACCTTGTCAGATAGAAAA
>8465 length 26 cvg_0.0_tip_0
TATTTTTTTATTTTTTTATTTTTTTA
>8467 length 26 cvg_0.0_tip_0
GCGAACGGAGGTGGGACGCCCCCCCA
>8469 length 26 cvg_0.0_tip_0
GCGAACGGAGGTGGGACGCCCCCCCC
>8471 length 26 cvg_0.0_tip_0
CCCGTAGGCCTCCGCACACGAAGTTT
>8473 length 26 cvg_0.0_tip_0
CCAGCACTGCTGAGACCAGCACCCGA
>8475 length 26 cvg_0.0_tip_0
CCAGGTCTATGCTCTCTCCGGATTTG
>8477 length 26 cvg_0.0_tip_0
AAAGAGAGACTTGGAGCGAGCACGGT
>8479 length 26 cvg_0.0_tip_0
CCGTGCTCGCTCCAAGTCTCTCTTTG
>8481 length 26 cvg_0.0_tip_0
TATCATTTTCTTCTTTCTTGTTTTTT
>8483 length 26 cvg_0.0_tip_0
CAAAAGCAGCGATCTCTCGAAGATTT
>8485 length 26 cvg_0.0_tip_0
GAACTTTGAGGACTGAAGTGGGGAAA
>8487 length 26 cvg_0.0_tip_0
AGCAGCAGCAGCAGCAACAACAACAG
>8489 length 26 cvg_0.0_tip_0
TGTTGTTGTTGCTGCTGCTGCTGCTG
>8491 length 26 cvg_0.0_tip_0
AGGCGGTCCTTGCGCGTTCCGTAATG
>8493 length 26 cvg_0.0_tip_0
CCCCGCTGATTCCGCCAAGCCCGTTC
>8495 length 26 cvg_0.0_tip_0
TCTTCTAGATAAATCTAGTTTACCCC
>8497 length 26 cvg_0.0_tip_0
TCTTCTAGATAAATCTAGTTTACCCT
>8499 length 26 cvg_0.0_tip_0
AAAAGAAAAGAATCAGCAGTGAAATG
>8501 length 26 cvg_0.0_tip_0
TTTAAATTTAAATTTTAAATTTAAAT
>8503 length 26 cvg_0.0_tip_0
TTTCGTCAGCTTCGTTTTCTGTAAAA
>8505 length 26 cvg_0.0_tip_0
CAACCGCATCGACTCTTGTCTTTTTT
>8507 length 26 cvg_0.0_tip_0
GGAAAGAACCGATGGTTCTTCACCCC
>8509 length 26 cvg_0.0_tip_0
AAAAAAAAACATACATCATCATACCA
>8511 length 26 cvg_0.0_tip_0
GAGGAGAAGAAGAAGAAGAAGAAGAA
>8513 length 26 cvg_0.0_tip_0
AGGAATTCTGCAACATGCACAAGTTC
>8515 length 26 cvg_0.0_tip_0
TCTTTTTCTTTTTTTTCTTTTTTTTT
>8517 length 26 cvg_0.0_tip_0
CTGAAAAGATATATATATATATAAAG
>8519 length 26 cvg_0.0_tip_0
AACAGCAGCAGCAGCAGCAGCAGCAA
>8521 length 26 cvg_0.0_tip_0
TCACAACAACAACAACAACAACAACA
>8523 length 26 cvg_0.0_tip_0
CCCAGTTCTTGGAGACAATGATCTTT
>8525 length 26 cvg_0.0_tip_0
AAACTCTGGTGGAGGCTCGCAGCGGT
>8527 length 26 cvg_0.0_tip_0
CGGTCGATGGTGCGCCCTGGGGGGGG
>8529 length 26 cvg_0.0_tip_0
CGGTCGATGGTGCGCCCTGGGGGGGC
>8531 length 26 cvg_0.0_tip_0
CACACTGAAAATCAAAATCAAGGGAC
>8533 length 26 cvg_0.0_tip_0
TCCCTTGATTTTGATTTTCAGTGTGA
>8535 length 26 cvg_0.0_tip_0
ACTCGCACTCGCACTCGCACTCGCAC
>8537 length 26 cvg_0.0_tip_0
AAAAAAAACAATACATCATCATACCA
>8539 length 26 cvg_0.0_tip_0
CCCTGCTGCTGCTGCTGCTGCTGCTG
>8541 length 26 cvg_0.0_tip_0
TAACCTTGCTGCCTACAGAGCTAAGA
>8543 length 26 cvg_0.0_tip_0
ATGCGTCGTGGCAAGCATTAAAAAAT
>8545 length 26 cvg_0.0_tip_0
GGGGCAGCAGCGTCACCACCAGCAGC
>8547 length 26 cvg_0.0_tip_0
TTCGTCACGGACCTCCACGCCTGCCT
>8549 length 26 cvg_0.0_tip_0
AAGCAGAACCCTTAACCGATGAACCC
>8551 length 26 cvg_0.0_tip_0
GGGGGGATGCGGAGCGGAGCGAGGAG
>8553 length 26 cvg_0.0_tip_0
TTTAATTTAATTTTAATTTTAAATTT
>8555 length 26 cvg_0.0_tip_0
TTATAGCCAGCCTCTTACCCGTCTTT
>8557 length 26 cvg_0.0_tip_0
CCGCGGATTTTCAAGGGTCGTCGGGG
>8559 length 26 cvg_0.0_tip_0
AATTAATAATAATAATAATATATATA
>8561 length 26 cvg_0.0_tip_0
ATATATATTATTATTATTATTAATTA
>8563 length 26 cvg_0.0_tip_0
TCTGACAAGGCATTGCCGCGACGCTA
>8565 length 26 cvg_0.0_tip_0
CCCATGGCCTTCACTGGCCGTGGGCG
>8567 length 26 cvg_0.0_tip_0
GCCCACGGCCAGTGAAGGCCATGGGG
>8569 length 26 cvg_0.0_tip_0
GGGCGCTTCTCGATGAGAGGGTTCTT
>8571 length 26 cvg_0.0_tip_0
CCCCCGGCTATAAGACGTCCCTAGAG
>8573 length 26 cvg_0.0_tip_0
AAAAAAAAAAAAAAAGAAAAAAAGAA
>8575 length 26 cvg_0.0_tip_0
TCTTTTTTTCTTTTTTTTTTTTTTTT
>8577 length 26 cvg_0.0_tip_0
AAAAGAAAAAAAAAAAAAAGAAAAAA
>8579 length 26 cvg_0.0_tip_0
GTACCTCCACCTCGACTGGCCTTGCT
>8581 length 26 cvg_0.0_tip_0
TGAGTACAATTTAAACCCCTTAACGA
>8583 length 26 cvg_0.0_tip_0
GGCCAGGTGAATATCAAATCCTCCTC
>8585 length 26 cvg_69.0_tip_0
GTACGGACCGGTGTAGCGGGCCTTGC
>8587 length 26 cvg_0.0_tip_0
TTTTTGGCATAGCAGCCTGGCCGGAA
>8589 length 26 cvg_0.0_tip_0
AAAGAAAAAAAAAAAAAAAAAAAGAA
>8591 length 26 cvg_0.0_tip_0
TCTTTTTTTTTTTTTTTTTTTCTTTT
>8593 length 26 cvg_0.0_tip_0
TCTTTTTTTTTTTTTTTTTTTCTTTA
>8595 length 26 cvg_0.0_tip_0
GGAATGTTGACCATGGTGACTGATTT
>8597 length 26 cvg_0.0_tip_0
TCTTCTCAAGAGACTGCATGATTTTT
>8599 length 26 cvg_0.0_tip_0
GTCGATGTTGATGTCGATGTTGATGT
>8601 length 26 cvg_0.0_tip_0
TTTTTTTTTTTTTTTTTTTATTTTTT
>8603 length 26 cvg_0.0_tip_0
AAACCGAATAGAGCGAAGATGGTAGG
>8605 length 26 cvg_0.0_tip_0
CAAAAACCAACACATTTCTAAAGCAT
>8607 length 26 cvg_0.0_tip_0
CCCTGTCTCACGACGGTCTAAACCCC
>8609 length 26 cvg_0.0_tip_0
TAATTAATAATAATAATATATATATA
>8611 length 26 cvg_0.0_tip_0
ATCTATGTGACGAAGTCGTATCCTAG
>8613 length 26 cvg_0.0_tip_0
ATGATGGAACGAGATCTACGGCTTAC
>8615 length 26 cvg_0.0_tip_0
TAGATAAAAAACCAATGCCCTCCGGG
>8617 length 26 cvg_0.0_tip_0
TTTTTTTCGAGCTGCTTATAAAACTA
>8619 length 26 cvg_0.0_tip_0
GTCGATGCTTGCGGCGTTCCCATATT
>8621 length 26 cvg_0.0_tip_0
CCCTTTTGTTCTACTGGAGATTTCTG
>8623 length 26 cvg_0.0_tip_0
CAACTTCATTAATTATATAGTATTAA
>8625 length 26 cvg_0.0_tip_0
CCAGAGTCTTCATAACATCGGAAATT
>8627 length 26 cvg_0.0_tip_0
AAAAAACCAGCATCTCTTTTTTACTT
>8629 length 26 cvg_0.0_tip_0
TAAAATTAAAATTAAAATTAAATAAA
>8631 length 26 cvg_0.0_tip_0
ATAGAGTTGCCCTCCCCTTGTTCAAG
>8633 length 26 cvg_0.0_tip_0
AAAAAAATATGATACTCCAATTAAAA
>8635 length 26 cvg_0.0_tip_0
ATTTTTTAATTCTCCAACACCGGAAA
>8637 length 26 cvg_0.0_tip_0
AATAATAAATAAATAAATAAATAAAT
>8639 length 26 cvg_0.0_tip_0
TATATATATATATATATATATAATAA
>8641 length 26 cvg_0.0_tip_0
GGGGGGGTATTGGAGGCCTGAGGGAA
>8643 length 26 cvg_2.0_tip_0
AATTGCTCTCTGGTTCAAAGAGGGAG
>8645 length 26 cvg_0.0_tip_0
GTGCATTGAGCGACTACTTCCTCCCG
>8647 length 26 cvg_0.0_tip_0
AAACAAACAAACAAACAAACAAACAA
>8649 length 26 cvg_0.0_tip_0
TTTTTTAATTTTTTTTAATTTTTTTT
>8651 length 26 cvg_0.0_tip_0
TTTTTTAATTTTTTTTAATTTTTTTA
>8653 length 26 cvg_0.0_tip_0
AAATTAAATTAAATTTAAATTTAAAT
>8655 length 26 cvg_0.0_tip_0
AAAAAAAAAAAAAGAAAAAAAAGAAA
>8657 length 26 cvg_0.0_tip_0
TTCTTTTTTTTCTTTTTTTTTTTTTT
>8659 length 26 cvg_0.0_tip_0
TAAAATTAAAATTAAATTAAATAAAT
>8661 length 26 cvg_0.0_tip_0
TTTATTTAATTTAATTTTAATTTTAA
>8663 length 26 cvg_0.0_tip_0
GAAGGCCGAGGAGGAGAAGCCAAAGG
>8665 length 26 cvg_0.0_tip_0
CCAATAGCGTATATTAAAGTTGTTGC
>8667 length 26 cvg_0.0_tip_0
TGTCCAGCGCAGCCGTCGAGGAACTT
>8669 length 26 cvg_0.0_tip_0
CACCGTGACTTCATCAAGAACATGAT
>8671 length 26 cvg_0.0_tip_0
TCATGTTCTTGATGAAGTCACGGTGA
>8673 length 26 cvg_0.0_tip_0
CAGGGTCGCATTATTGACGCCAAAAA
>8675 length 26 cvg_0.0_tip_0
CCGCAGCTACCGAAGCTAAGAAGGAA
>8677 length 26 cvg_0.0_tip_0
TTTCATGTACTTGCCTTGTGTGCCTG
>8679 length 26 cvg_0.0_tip_0
ATTATTATTATTTATTATTTATTTAT
>8681 length 26 cvg_0.0_tip_0
TAAATAAATAATAAATAATAATAATA
>8683 length 26 cvg_0.0_tip_0
CGGATATCGAGGTCGACCTCCCCCCC
>8685 length 26 cvg_0.0_tip_0
AAATCAAGGGGTACTTTTACCCTTTT
>8687 length 26 cvg_0.0_tip_0
AAAAGAGACATCCTCCTTCCAACATT
>8689 length 26 cvg_0.0_tip_0
ATGTTGGAAGGAGGATGTCTCTTTTC
>8691 length 26 cvg_0.0_tip_0
TCCTTGCCACGACAAGAGATGCCCAA
>8693 length 26 cvg_0.0_tip_0
CCATAACGCAGGTGTCCTAAGGGGGG
>8695 length 26 cvg_0.0_tip_0
CCCCCTTAGGACACCTGCGTTATGGT
>8697 length 26 cvg_0.0_tip_0
AAAAAAACATGAACCCCCAGACCGTT
>8699 length 26 cvg_0.0_tip_0
AATGTCTCGCTCACATCAGCGAAAAG
>8701 length 26 cvg_0.0_tip_0
GCTCCCCCAATGCCGCAGGGGCCGGG
>8703 length 26 cvg_0.0_tip_0
TAAAAAAAAAATAAAAAAAAAAAAAA
>8705 length 26 cvg_0.0_tip_0
TTTTTTTTTTTTTATTTTTTTTTTAG
>8707 length 26 cvg_0.0_tip_0
ATCAGACACCACAAAAGGTGTTAGTT
>8709 length 26 cvg_0.0_tip_0
TTTTGATGACTGAAGATGTCGGTTTG
>8711 length 26 cvg_0.0_tip_0
AAACAAAAAAAAAACAAAAAAAAAAA
>8713 length 26 cvg_0.0_tip_0
TTTTTTTTTTGTTTTTTTTTTGTTTT
>8715 length 26 cvg_0.0_tip_0
AAAAATTCAATTCTTCTTTTATAAAA
>8717 length 26 cvg_0.0_tip_0
TTAAATTAAAATTAAAATTAAAATTT
>8719 length 26 cvg_0.0_tip_0
AAAAAATTTAAAAAATTTAAAAAATT
>8721 length 26 cvg_0.0_tip_0
ATTTCAACCCCGGCGGCGAGGTATGG
>8723 length 26 cvg_0.0_tip_0
CATACCTCGCCGCCGGGGTTGAAATG
>8725 length 26 cvg_0.0_tip_0
AAAAACAATAAAGGTAGTGGTATTTC
>8727 length 26 cvg_0.0_tip_0
AAATACCACTACCTTTATTGTTTTTT
>8729 length 26 cvg_0.0_tip_0
GTGGACGAAGTGGACGAAGTGGACGA
>8731 length 26 cvg_0.0_tip_0
AAAAATAAAGATTTGATAGTTGGCAA
>8733 length 26 cvg_0.0_tip_0
AATAAATAAATAAATAAATAAAATAA
>8735 length 26 cvg_0.0_tip_0
TATTTTATTTATTTATTTATTTATTT
>8737 length 26 cvg_0.0_tip_0
GGGCCGAGGCCTATCTGTATCCAGCT
>8739 length 26 cvg_0.0_tip_0
GGGTAAAACTAACCTGTCTCACGACG
>8741 length 26 cvg_0.0_tip_0
CGATCGTCAAATTTGGGCATAGGGGC
>8743 length 26 cvg_0.0_tip_0
AGAACAATGCACTCTTGTCATCGACC
>8745 length 26 cvg_0.0_tip_0
GAGAGAGAGAGAGAGAGAGAGAAGAG
>8747 length 26 cvg_0.0_tip_0
GAGAGAGAGAGAGAGAGAGAGAAGAA
>8749 length 26 cvg_0.0_tip_0
CCACAGCAGCAGCAGCAGCAGCAGCA
>8751 length 26 cvg_0.0_tip_0
AAACTTCGGCAGGAACCAGCTACTAG
>8753 length 26 cvg_0.0_tip_0
ATTTAAAATTTAAAATTTAAAATTTT
>8755 length 26 cvg_0.0_tip_0
ATTAAAAAAAAATAAAAAAAAAAAAA
>8757 length 26 cvg_0.0_tip_0
CCACTACCTTTATTGTTTTTTTACTT
>8759 length 26 cvg_0.0_tip_0
TTGTTGAGTTGGTTGCGTAAATGCCC
>8761 length 26 cvg_0.0_tip_0
AAATAAAATAAAAATAAAAATAAAAA
>8763 length 26 cvg_0.0_tip_0
AAAAACACAGGGGGAATATCACCCAA
>8765 length 26 cvg_0.0_tip_0
AGAAGAAGAAGAAGAAGAAGAAGCAG
>8767 length 26 cvg_0.0_tip_0
AAGTAGAGTAAAGAGAGAAGCTTTAA
>8769 length 26 cvg_126.0_tip_0
AACGGCTACCACATCCAAGGAAGGCG
>8771 length 26 cvg_0.0_tip_0
TTAAAATAAAATAAATAAATAATAAA
>8773 length 26 cvg_0.0_tip_0
AAAAGCAACGTCGCTATGTACGCTTG
>8775 length 26 cvg_0.0_tip_0
AAGCGTACATAGCGACGTTGCTTTTG
>8777 length 26 cvg_0.0_tip_0
TCCGACTATCCCAACGACCAAAAAAG
>8779 length 26 cvg_0.0_tip_0
TTTTTTGGTCGTTGGGATAGTCGGAT
>8781 length 26 cvg_0.0_tip_0
TTAAAAGATTTTGAACTGGCTTTTTT
>8783 length 26 cvg_0.0_tip_0
TTAAAAGATTTTGAACTGGCTTTTTG
>8785 length 26 cvg_0.0_tip_0
GGTATTTAAATATATAGAGAAAATGG
>8787 length 26 cvg_0.0_tip_0
ACTGTAAAACCAAAAAGGGGGGGGGG
>8789 length 26 cvg_0.0_tip_0
GATGAGCGTGCATTCCGGCACCTTAA
>8791 length 26 cvg_0.0_tip_0
CTTTTTTTTTTTTTTGTTTTTTTTTG
>8793 length 26 cvg_0.0_tip_0
AAAAAAAAACAAAAAAAAAAAAGAAA
>8795 length 26 cvg_0.0_tip_0
TTCTTTTTTTTTTTTGTTTTTTTTTT
>8797 length 26 cvg_0.0_tip_0
AGCATCAGCAGCATCAGCAGCAGCAG
>8799 length 26 cvg_0.0_tip_0
AAGGGGTTCATCAACTTAAAAAAAAA
>8801 length 26 cvg_0.0_tip_0
AAAAAAAAAAAGAAAAAAAGAAAAAG
>8803 length 26 cvg_0.0_tip_0
TTTTTCTTTTTTTCTTTTTTTTTTTG
>8805 length 26 cvg_0.0_tip_0
ACCGGCTCTGGCCCATCCTCTTCCAT
>8807 length 26 cvg_0.0_tip_0
TTTTTTTTCTGTTATGTCATGCTAGC
>8809 length 26 cvg_0.0_tip_0
TTATTTATTTATTTATTTTAATTTTA
>8811 length 26 cvg_0.0_tip_0
TAAAAAGCTCGTAGTTGAACCTTGGG
>8813 length 26 cvg_0.0_tip_0
TTTTTTGACTTAATTATGTCATGCCC
>8815 length 26 cvg_0.0_tip_0
GGATGGTTTTTCTGTAACCCCTTTTT
>8817 length 26 cvg_0.0_tip_0
ATAGCGCACAAGTAGAGTGATCGAAA
>8819 length 26 cvg_0.0_tip_0
AGAAAGGGAGCAGGCACTAATGGAAG
>8821 length 26 cvg_0.0_tip_0
TCGACCTCAAGAGTGATGGTCTTGCC
>8823 length 26 cvg_0.0_tip_0
TTTTTCTTTTTTTCTTTTTTTTTCTT
>8825 length 26 cvg_0.0_tip_0
AGATAAAAAACCAATGCCCTCCGGGC
>8827 length 26 cvg_0.0_tip_0
AGATAAAAAACCAATGCCCTCCGGGG
>8829 length 26 cvg_0.0_tip_0
CGGTTCATCCCGCATCGCCAGTTCTG
>8831 length 26 cvg_0.0_tip_0
TGATGACGATGATGATGATGATGATG
>8833 length 26 cvg_0.0_tip_0
TTCCTTTCGAAGCAGATCCCTATTTT
>8835 length 26 cvg_0.0_tip_0
CCTTACCCATGATGACGGTGTTTTTT
>8837 length 26 cvg_0.0_tip_0
ATCCGGCAGATGGTAGCGTCGCGGCA
>8839 length 26 cvg_0.0_tip_0
TTGACTCTAGTTTGACATTGTGAAAA
>8841 length 26 cvg_0.0_tip_0
GGAAACAAAAGGGTAAAAGTCCCCTT
>8843 length 26 cvg_0.0_tip_0
TGTGTGGTGGTGGTGGTGGTGGTGGT
>8845 length 26 cvg_0.0_tip_0
GCCAGTAGTCATATGCTTGTCTCAAA
>8847 length 26 cvg_0.0_tip_0
CGGGTTCATCGGTTAAGGGGTTCTGC
>8849 length 26 cvg_0.0_tip_0
TTTTTCTTTTTTTTTTTTCTTTTTTA
>8851 length 26 cvg_0.0_tip_0
TAGGGTTCATGGCGACCTGGTTCTTT
>8853 length 26 cvg_0.0_tip_0
CTGGTGAGTTTCGAAGAGGAACCCCC
>8855 length 26 cvg_0.0_tip_0
CCAGTAGCAATCTCCACGGTTGGAAA
>8857 length 26 cvg_0.0_tip_0
TTCCAACCGTGGAGATTGCTACTGGG
>8859 length 26 cvg_0.0_tip_0
AAAAACCCCGACTTCGGAAGGGGTGT
>8861 length 26 cvg_0.0_tip_0
TACTTGGTAGTATTTTCTTGTTTCTT
>8863 length 26 cvg_0.0_tip_0
TTAATAATAATAATAATATAATATAT
>8865 length 26 cvg_0.0_tip_0
ATGACAGGTTGCATTGTGATCCTTTT
>8867 length 26 cvg_0.0_tip_0
TAAGATTACCCGGGCCTCTCGGCCAA
>8869 length 26 cvg_0.0_tip_0
GATAACTGATTTAATGAGCCATTCGC
>8871 length 26 cvg_0.0_tip_0
AGATATTGTCCTTTCACCCTTTTTTT
>8873 length 26 cvg_0.0_tip_0
ATTTGAAATCTGGCCTCCCCCGGGGG
>8875 length 26 cvg_0.0_tip_0
TCTATCTATCTATCTATCTATCTATC
>8877 length 26 cvg_0.0_tip_0
GAGATTCGATCTGTTATGAGATCTAT
>8879 length 26 cvg_0.0_tip_0
TCCCTAACTTTCGTTCACTGATTAAT
>8881 length 26 cvg_0.0_tip_0
AAAAACACCAACGATGACCTGTGGAA
>8883 length 26 cvg_0.0_tip_0
AAAACAAACAAACAAAACAAACAAAC
>8885 length 26 cvg_0.0_tip_0
CAGGCCCAGGCCCAGGCCCAGGCTCA
>8887 length 26 cvg_17.0_tip_0
AACCAAAGACTGTCAACGACTCGCCC
>8889 length 26 cvg_0.0_tip_0
TTTTTGGTAGTATCCCGTAGAGGATG
>8891 length 26 cvg_0.0_tip_0
ATTATTATTATTATTATATATATATA
>8893 length 26 cvg_0.0_tip_0
AGCAAATTGTACGGTGAAACTGCGAA
>8895 length 26 cvg_0.0_tip_0
TCCCCAGCACGACAGGGTTTAACAAG
>8897 length 26 cvg_0.0_tip_0
TCAAGGGAGAGAGCGTAGTCTTTTTT
>8899 length 26 cvg_0.0_tip_0
TGACGTCTCCAACATGGCCAAAAAAA
>8901 length 26 cvg_24.0_tip_0
TTTTACATCGCGGTCGCCTCTATCCC
>8903 length 26 cvg_0.0_tip_0
CGAAGCTCCCACCTATTCTACACCCC
>8905 length 26 cvg_0.0_tip_0
AAAAAAATAAAAAATAAAAATAAAAA
>8907 length 26 cvg_0.0_tip_0
AAAAAAATAAAAAATAAAAATAAAAT
>8909 length 26 cvg_0.0_tip_0
TGGGCAGCAGTTGCAAGAGCAGTGGG
>8911 length 26 cvg_0.0_tip_0
AAATTCTTGGATTTGCCGAAGACTAA
>8913 length 26 cvg_0.0_tip_0
CAATAGCGTATATTAAAGTTGTTGCA
>8915 length 26 cvg_0.0_tip_0
GCCCTTGTTTCTTGAGTGAACGTGGC
>8917 length 26 cvg_0.0_tip_0
AGTAATAGTATTATAATACTATTACT
>8918 length 26 cvg_0.0_tip_0
TTAGCTTCTTGACAGAGAAAAAGAAA
>8920 length 26 cvg_0.0_tip_0
AAACCAAAAAAAAAAAAAAAAAAAAA
>8922 length 26 cvg_0.0_tip_0
AAACCAAAAAAAAAAAAAAAAAAAAG
>8924 length 26 cvg_0.0_tip_0
TTTTTTTTTTTTTTTTTTTTGGTTTT
>8926 length 26 cvg_0.0_tip_0
TCCCCCAGACCAGCAGCGCCTGATCT
>8928 length 26 cvg_0.0_tip_0
GGCATTCCTCGTTGAAGAGCAATAAT
>8930 length 26 cvg_0.0_tip_0
GTTGCTATCCTAGAATCTCTCACAAA
>8932 length 26 cvg_0.0_tip_0
TAAAAAAAAATAAAAAAAATAAAAAA
>8934 length 26 cvg_0.0_tip_0
CAAGCAAGCGAAAGCACGAGTAAAGG
>8936 length 26 cvg_0.0_tip_0
CGGTGCTGGCGGTGCTGGCGGTGCCG
>8938 length 26 cvg_0.0_tip_0
CGTTGGGACCCGAAAGATGGTGAACT
>8940 length 26 cvg_0.0_tip_0
TCGAGATGGTTGGTGGGCTCGTCGAG
>8942 length 26 cvg_0.0_tip_0
CCACACTTTCATGGTTTGTATTCACA
>8944 length 26 cvg_0.0_tip_0
AACAAAAGTGGATACCATCTTACCCC
>8946 length 26 cvg_0.0_tip_0
AAGATGAAGGGTGACTACCACCGTTA
>8948 length 26 cvg_0.0_tip_0
AAAAAAACAAAAAAAAAAAAAAAAAA
>8950 length 26 cvg_0.0_tip_0
TTTTTTTTTTTTTTTTTGTTTTTTTT
>8952 length 26 cvg_0.0_tip_0
TTTTTTTTTTTTTTTTTGTTTTTTTG
>8954 length 26 cvg_0.0_tip_0
CGGTTACCAGGTCGGCGGCCGCCACG
>8956 length 26 cvg_0.0_tip_0
TAAGGGGTACTTTTACCCTTTTGTTC
>8958 length 26 cvg_0.0_tip_0
AGGGCTAGTTCATTCGGCCCGTGAGT
>8960 length 26 cvg_0.0_tip_0
ACTCATGGAGAACAGAAATCTCCAGT
>8962 length 26 cvg_0.0_tip_0
TTAATTTATTTAATTTAATTTAATTT
>8964 length 26 cvg_0.0_tip_0
AGTTCATCTAGACAGCCCGACGGTGG
>8966 length 26 cvg_0.0_tip_0
CACCGTCGGGCTGTCTAGATGAACTA
>8968 length 26 cvg_0.0_tip_0
GCTCTCTCTCTCTCTCTCTCTCTTTT
>8970 length 26 cvg_0.0_tip_0
GCTCTCTCTCTCTCTCTCTCTCTTTC
>8972 length 26 cvg_0.0_tip_0
CCCCAGCACGACAGGGTTTAACAAGA
>8974 length 26 cvg_0.0_tip_0
TTTTTTCTTTTTTTTTTTTTTTTTTC
>8976 length 26 cvg_0.0_tip_0
GTACAATTTAAACCCCTTAACGAGGA
>8978 length 26 cvg_0.0_tip_0
ACAAAAAAAAAAAAAAAAAAAAAAAA
>8980 length 26 cvg_0.0_tip_0
TTTTTTTTTTTTTTTTTTTTTTTGTT
>8982 length 26 cvg_0.0_tip_0
ACTAAAAAAAAAAAAAAAAAAAAAAA
>8984 length 26 cvg_0.0_tip_0
ACTAAAAAAAAAAAAAAAAAAAAAAG
>8986 length 26 cvg_0.0_tip_0
TATTTTTTATTTTTTTTATTTTTTTT
>8988 length 26 cvg_0.0_tip_0
GGGCGCTTTGGAACGAAGAGCACAGC
>8990 length 26 cvg_0.0_tip_0
TCCCCCCTAGAACAATGCACTCTTGT
>8992 length 26 cvg_0.0_tip_0
AAAATTAAAATAAAATAAATAAATAA
>8994 length 26 cvg_0.0_tip_0
ACGTCACTAGTGGGCCATTTTTTGGT
>8996 length 26 cvg_0.0_tip_0
GCAAGCAAGCAAGCCAGTCTCTTAGT
>8998 length 26 cvg_0.0_tip_0
TAGAGCCATGACCGACAATCGGATTT
>9000 length 26 cvg_0.0_tip_0
GAAGAGGAGGAGGAGGAGGAGGAGGA
>9002 length 26 cvg_0.0_tip_0
CAAAGGAGCGAGCGATGTTTGTCTCA
>9004 length 26 cvg_0.0_tip_0
TCATGATGGTGCAGAAGCATGGGGGG
>9006 length 26 cvg_0.0_tip_0
GGTCTTTACGGCGTCGCGGCCCTCCC
>9008 length 26 cvg_0.0_tip_0
TGATGATGATGATGGTGGTGGTGGTG
>9010 length 26 cvg_0.0_tip_0
AGGAGAGAGAGAGAGAGAGAGAGAGA
>9012 length 26 cvg_0.0_tip_0
ATGAGGTAAAGCGAATGATTAGAGGC
>9014 length 26 cvg_0.0_tip_0
TTTTCTTTTTTTTTTTTTTTTTTTGG
>9016 length 26 cvg_0.0_tip_0
TTTTTATCAGAGTTTGAAGCTGAGCT
>9018 length 26 cvg_0.0_tip_0
TATGTGCAGATATAATTTGTTTAAAT
>9020 length 26 cvg_0.0_tip_0
ATTTTTTTAGTTTTTTTAGTTTTTTT
>9022 length 26 cvg_0.0_tip_0
TTTTTCCCTCCCAGAGCAGCCCCATC
>9024 length 26 cvg_0.0_tip_0
TAAAAAAAAAAACTAAAAAAAAAAAA
>9026 length 26 cvg_0.0_tip_0
TTTTTTCTTTTTTTTCTTTTTTTTTT
>9028 length 26 cvg_0.0_tip_0
TTTTTTCTTTTTTTTCTTTTTTTTTG
>9030 length 26 cvg_0.0_tip_0
AAAAAAAAGGGTTTTGATGTTTGAAA
>9032 length 26 cvg_0.0_tip_0
AAGAGCAATAATTGCAATGCTCTATC
>9034 length 26 cvg_0.0_tip_0
CTTTTCCTCAGCCAGCTTGGTCAAAT
>9036 length 26 cvg_0.0_tip_0
TTGCATGTCTAAGTATAAGCAAATTG
>9038 length 26 cvg_0.0_tip_0
TGCCCTCCTTGTCCTGGATCTTGGTC
>9040 length 26 cvg_0.0_tip_0
AGTTCGCCGCAACGGTAATTCAATTT
>9042 length 26 cvg_0.0_tip_0
CTGGTGCCAGCAGCCGCGGTAATTCC
>9044 length 26 cvg_0.0_tip_0
AGACACAGCTAGCCAGATTTACCCCT
>9046 length 26 cvg_0.0_tip_0
CCGCGCATGGCAGCAGGCGCTAGACT
>9048 length 26 cvg_0.0_tip_0
TTTTTTTTAGTTTTTTTATTTTTTTA
>9050 length 26 cvg_0.0_tip_0
GTTGCTGCTGCTGCTGCTGCTGCGGC
>9052 length 26 cvg_0.0_tip_0
AGACAGACAGACAGACAGACAGACGG
>9054 length 26 cvg_0.0_tip_0
CGTCTGTCTGTCTGTCTGTCTGTCTG
>9056 length 26 cvg_0.0_tip_0
TGCATCATGTTGTCGAAGCCGGTGGA
>9058 length 26 cvg_0.0_tip_0
ATTAATTAATTTAATTTAATTTTAAA
>9060 length 26 cvg_0.0_tip_0
TTTAAAAAAAAAAAAAAGAAAAAAAC
>9062 length 26 cvg_0.0_tip_0
CCAGTTGCCTTTGCCGCCACCGTCCT
>9064 length 26 cvg_0.0_tip_0
GGACGGTGGCGGCAAAGGCAACTGGG
>9066 length 26 cvg_0.0_tip_0
TCAAGAAAGAGCTCTCAATCTGTCAA
>9068 length 26 cvg_0.0_tip_0
CCGATATGTCTTTTCACAATGTCAAA
>9070 length 26 cvg_0.0_tip_0
TTGACATTGTGAAAAGACATATCGGG
>9072 length 26 cvg_0.0_tip_0
TCAAATTGGAATACAGAACAGCGAAA
>9074 length 26 cvg_0.0_tip_0
TCCTCAAAGTTCTCATTTGAGTATTT
>9076 length 26 cvg_0.0_tip_0
TTTTCGAATGTATAACTTTAATTGGT
>9078 length 26 cvg_0.0_tip_0
GCCGTCTTCTTCTTGCCGAAGCATTG
>9080 length 26 cvg_0.0_tip_0
ATAAATAAATAAATAAATTAAAATTT
>9082 length 26 cvg_0.0_tip_0
GCAACCACATCCATTGCTGATCTGTC
>9084 length 26 cvg_0.0_tip_0
ATCAAGACAAGTCATCATGGCCAAAA
>9086 length 26 cvg_0.0_tip_0
AACTACGCTCAGCGTGTTGGTGCTGT
>9088 length 26 cvg_0.0_tip_0
CTCGCTCTCTCTCTCTCTCTCTCTCT
>9090 length 26 cvg_0.0_tip_0
GTTGTTGTTGTTGTTGTTGTTGTTGT
>9092 length 26 cvg_0.0_tip_0
GTTGTTGTTGTTGTTGTTGTTGTTGG
>9094 length 26 cvg_0.0_tip_0
GCCTGCTGTTGCTGCTGCTGCTGCTG
>9096 length 26 cvg_0.0_tip_0
GTAGATGTTGTTGTTGTTGTTGTTGT
>9098 length 26 cvg_0.0_tip_0
TGTTTTCTTTCTGACGATGCAGGGCA
>9100 length 26 cvg_0.0_tip_0
GAGGCCGTTCGACCCGGGTCGCCCCA
>9102 length 26 cvg_0.0_tip_0
GTTTTCTGTTAGATGAGGAGTGAACA
>9104 length 26 cvg_0.0_tip_0
CAAAATTGACAACTAGATACAAAACT
>9106 length 26 cvg_0.0_tip_0
TATCATATATCATTAAGAGAAAAAAA
>9108 length 26 cvg_0.0_tip_0
TAATAATAATAAATAAATAAATAAAT
>9110 length 26 cvg_0.0_tip_0
TTTATTTATTTATTTATTATTATTAT
>9112 length 26 cvg_0.0_tip_0
AAACCAAGTCATTTGAGGGGATACAT
>9114 length 26 cvg_0.0_tip_0
TAAAATAAAATAAATAAATAAAATAA
>9116 length 26 cvg_0.0_tip_0
CTGCCGTCCAGGCCGCCATTCTCTCC
>9118 length 26 cvg_0.0_tip_0
GCGCCCCGGTGCGCCGTCAGCCGAAA
>9120 length 26 cvg_0.0_tip_0
CTTACCACAGTTCATCGAATATCTTT
>9122 length 26 cvg_0.0_tip_0
GGATTATGGCTGAACGCCTCTAAGTC
>9124 length 26 cvg_0.0_tip_0
GACATATCGGGTGTAGAATAGGTGGG
>9126 length 26 cvg_0.0_tip_0
GTTGCTAGCCTTGGTGACTTTGTTGT
>9128 length 26 cvg_0.0_tip_0
TATATATATTATTATTATTATTATTA
>9130 length 26 cvg_0.0_tip_0
GACCAGTTCCGACTGCACAAGAAAAA
>9132 length 26 cvg_0.0_tip_0
TATTAAAAGTTGTTGCAGTTAAAAAG
>9134 length 26 cvg_0.0_tip_0
TTTTCATCGTCAACGTCGACAATGTC
>9136 length 26 cvg_0.0_tip_0
CAAGATGGTGTTGGCACCAGTTGGGG
>9138 length 26 cvg_0.0_tip_0
AAAAAAAGAAAAAAAGAAAAAAAAAA
>9140 length 26 cvg_0.0_tip_0
TTTTTTTTTCTTTTTTTCTTTTTTTC
>9142 length 26 cvg_0.0_tip_0
AGCAGCAGCAGCAGCAGCAGCATCAT
>9144 length 26 cvg_0.0_tip_0
TGATGCTGCTGCTGCTGCTGCTGCTG
>9146 length 26 cvg_0.0_tip_0
AGCAGCAGCAGCAGCAGCAGCAGTAC
>9148 length 26 cvg_0.0_tip_0
AGCAGCAGCAGCAGCAGCAGCAGTAG
>9150 length 26 cvg_0.0_tip_0
TACTGCTGCTGCTGCTGCTGCTGCTG
>9152 length 26 cvg_0.0_tip_0
AAAACAAAACAAACAAACAAACAAAA
>9154 length 26 cvg_0.0_tip_0
AAAACAAAACAAACAAACAAACAAAC
>9156 length 26 cvg_0.0_tip_0
CTTAATGATATATGATACCTTGTTTA
>9158 length 26 cvg_0.0_tip_0
ATAGCGGCGATGGGAAGGCAGTTAAA
>9160 length 26 cvg_0.0_tip_0
AAAATTAAATTAAATTAAATAAATAA
>9162 length 26 cvg_0.0_tip_0
ATCATTCGCTTTACCTCATAAAACTG
>9164 length 26 cvg_0.0_tip_0
TCCCCGCCTGCTCTTCATCAGCTGTT
>9166 length 26 cvg_0.0_tip_0
AAAAAAAAGAAAAAAAGAAAAAGAAA
>9168 length 26 cvg_0.0_tip_0
AAAAAAAACAATTCCCGTTTTCTTTT
>9170 length 26 cvg_0.0_tip_0
AAAGAAAACGGGAATTGTTTTTTTTG
>9172 length 26 cvg_0.0_tip_0
CCCAACCACCAAGACTGTCAGCGTCA
>9174 length 26 cvg_0.0_tip_0
GACGCTGACAGTCTTGGTGGTTGGGC
>9176 length 26 cvg_0.0_tip_0
AAGCGAACGGAGGTGGGAGCCCCCCC
>9178 length 26 cvg_0.0_tip_0
GGGGGGCTCCCACCTCCGTTCGCTTT
>9180 length 26 cvg_0.0_tip_0
GGAACGGGCTTGGCGGAATCAGCGGG
>9182 length 26 cvg_0.0_tip_0
TTGTTGTTGCTGTTGCTGTTGCTGTT
>9184 length 26 cvg_0.0_tip_0
GCCAGAGTCGACCTTGGCAATGTAGG
>9186 length 26 cvg_0.0_tip_0
TGATTGTTATAGAAGAAGTGTTTTTT
>9188 length 26 cvg_0.0_tip_0
TAGTAAAATTAGGACTAAGTATATAT
>9190 length 26 cvg_0.0_tip_0
CCCCCCCGGAAATTGGGAATGTCAAC
>9192 length 26 cvg_0.0_tip_0
GGCCCTTTTTCACCGTCTGCTTCATT
>9194 length 26 cvg_0.0_tip_0
TTTTTCTTTTCTTTTCGTCTCTTTGC
>9196 length 26 cvg_0.0_tip_0
ATCGATAGGCCACACTTTCATGGTTT
>9198 length 26 cvg_0.0_tip_0
TCAAAGATTAAGCCATGCATGTCTAA
>9200 length 26 cvg_0.0_tip_0
ATAATATATATATATATATATATTAT
>9201 length 26 cvg_0.0_tip_0
AGTATATATATATATATATATATATA
>9203 length 26 cvg_0.0_tip_0
TCGATAAAGTCAAGACCGCCAAAAAA
>9205 length 26 cvg_0.0_tip_0
TTTTGTATTCCTCTGGCGTTACACCT
>9207 length 26 cvg_0.0_tip_0
AAAAAAAAAAAAAAGAAAAAAAACTA
>9209 length 26 cvg_0.0_tip_0
CCGACGCCGGAACCGCGGGCACCCAG
>9211 length 26 cvg_0.0_tip_0
AATAAATAAAATAAAATAAAATAAAA
>9213 length 26 cvg_0.0_tip_0
TTTATTTTATTTTATTTTATTTATTT
>9215 length 26 cvg_0.0_tip_0
TTTCTTTTTTTTTTTTTTTTTCTTTA
>9217 length 26 cvg_0.0_tip_0
GCAGCAGTTGCAAGAGCATGGGGCCA
>9219 length 26 cvg_0.0_tip_0
ACAAAAAAAAAAAAGAAAAAAAACTA
>9221 length 26 cvg_0.0_tip_0
TAAATTAAATAATAATAATAATAATA
>9223 length 26 cvg_0.0_tip_0
TTTTCATTTCAAGAGGGGGCTATGAG
>9225 length 26 cvg_0.0_tip_0
TCTCCAGTGGAACAAAAGGGTAAAAA
>9227 length 26 cvg_0.0_tip_0
TTTTACCCTTTTGTTCCACTGGAGAT
>9229 length 26 cvg_0.0_tip_0
GCCGCACCCTTTATGGTTTCGGTGGT
>9231 length 26 cvg_0.0_tip_0
AGATGGTAGCGTCGCGGCAATGCCTT
>9233 length 26 cvg_0.0_tip_0
AGGCATTGCCGCGACGCTACCATCTG
>9235 length 26 cvg_0.0_tip_0
AACAGACAGACAGACAGACAGACAGA
>9237 length 26 cvg_0.0_tip_0
AAATTTTTAAATTTTTTAAATTTTTT
>9239 length 26 cvg_0.0_tip_0
TCCCAAGGCCTCTAATCATTCGCTTT
>9241 length 26 cvg_0.0_tip_0
CCCCTTCCGAAGTCGAGGTTTTTAGT
>9243 length 26 cvg_0.0_tip_0
ACTATGGAAGAGGCCAAAGGGGAAAA
>9245 length 26 cvg_0.0_tip_0
CAAAAAGCAACGTCGCTATGAACGCT
>9247 length 26 cvg_0.0_tip_0
GCGTTCATAGCGACGTTGCTTTTTGA
>9249 length 26 cvg_0.0_tip_0
AGAGGTGGTGGTGGTGGTGGTGGTGG
>9251 length 26 cvg_0.0_tip_0
TGGGGGGTAAGGGGGTGTGTGCGTGA
>9253 length 26 cvg_0.0_tip_0
GACTTCCCCACCGCTGTCCGTGTTTT
>9255 length 26 cvg_0.0_tip_0
TGGGGTAAGATGGTATCCACTTTTGT
>9257 length 26 cvg_0.0_tip_0
GCTGGGTGATGGACTTGACGTTGCGG
>9259 length 26 cvg_0.0_tip_0
ATATTATTATTATTATTATTAATTAA
>9261 length 26 cvg_0.0_tip_0
ATATTATTATTATTATTATTAATTAT
>9263 length 26 cvg_0.0_tip_0
TAATTAATAATAATAATAATAATATA
>9265 length 26 cvg_0.0_tip_0
AGCACCAGACAATTGCCAGGATGGGA
>9267 length 26 cvg_0.0_tip_1
TATATATTATATATATATAATATATA
>9268 length 26 cvg_0.0_tip_0
AAAAAAAACAGATCGCAAATTCCCTT
>9270 length 26 cvg_0.0_tip_0
TTATATATATATATATATATATATAT
>9272 length 26 cvg_0.0_tip_0
CAAAAGTTACATGAAGTGTGTTGTCG
>9274 length 26 cvg_0.0_tip_0
GAAGGGGTGTATTTATTAGATAAAAA
>9276 length 26 cvg_0.0_tip_0
ATTTTATTTTATTTTTTATTTTTTAA
>9278 length 26 cvg_0.0_tip_0
ATTTTATTTTATTTTTTATTTTTTAT
>9280 length 26 cvg_0.0_tip_0
AAAAAGAAAAAAAAGAAAAAAAAAAA
>9282 length 26 cvg_0.0_tip_0
TTTTTTTTTTCTTTTTTTTCTTTTTT
>9284 length 26 cvg_0.0_tip_0
CCTTTCTATTCCATTGGTGGAACGAA
>9286 length 26 cvg_0.0_tip_0
GCTCCCTCTCCGGAATCGAACCTAAT
>9288 length 26 cvg_0.0_tip_0
AAAACGCATTAGGATTTCCTTTCTGT
>9290 length 26 cvg_0.0_tip_0
AAAAGATGCTCAACGAGGATGAACTA
>9292 length 26 cvg_0.0_tip_0
CCAGCTCCAGCTCCAGCTCCAGCTCC
>9294 length 26 cvg_0.0_tip_0
AAAAAAAAAAAAAGAAAAAAGAAAAA
>9296 length 26 cvg_0.0_tip_0
AAAAGAAAAGAGCCTTGGGTGTAAAG
>9298 length 26 cvg_0.0_tip_0
ATTTTTATTTTTATTTTTATTTTATT
>9300 length 26 cvg_0.0_tip_0
TTTGTCCGGAGCTAGGGTTCAACGGC
>9302 length 26 cvg_0.0_tip_0
CCGCTTCTTAAGCGCACATTGATTTT
>9304 length 26 cvg_0.0_tip_0
GGGGCATGACATAATTAAGTCAAAAA
>9306 length 26 cvg_0.0_tip_0
AAAAGAGAGAGAGAGAGAGAGAGAGA
>9308 length 26 cvg_0.0_tip_0
CTCTCTCTCTCTCTCTCTCTCTTTTC
>9310 length 26 cvg_0.0_tip_0
CCCGCGGATTTTCAAGGGACGTCGAG
>9312 length 26 cvg_0.0_tip_0
CCAGTTATCCCTGTGGTAACTTTTCT
>9314 length 26 cvg_0.0_tip_0
TGCGTCTGCGTCTGCGTCTGCGTCTG
>9316 length 26 cvg_0.0_tip_0
CCCACGGCCAGTGAAGGCCATGGGGT
>9318 length 26 cvg_0.0_tip_0
ATAGGGCAGAAATTTGAATGAACCAT
>9320 length 26 cvg_0.0_tip_0
CCCACCAAGCCACTGTTGAAGATGAG
>9322 length 26 cvg_0.0_tip_0
TCATCTTCAACAGTGGCTTGGTGGGA
>9324 length 26 cvg_0.0_tip_0
ATGGCTACATGATGTTGAAAGAAAAA
>9326 length 26 cvg_0.0_tip_0
GTCTGGCACGGGCACCGGGACCACCG
>9328 length 26 cvg_0.0_tip_0
AAAAAAGAACAAATAGGACTTTCTTT
>9330 length 26 cvg_0.0_tip_0
CTTCTTGACACCGCCGGTGGTTGGGG
>9332 length 26 cvg_0.0_tip_0
TCGTTTATTTGATAGTACCTTACTAC
>9334 length 26 cvg_0.0_tip_0
TAAAATAAAATAAAATAAATAAATAA
>9336 length 26 cvg_0.0_tip_0
CCCTTAACGAGGAACAATTGGAGGGC
>9338 length 26 cvg_0.0_tip_0
GAGAGAGAGAGAGAGAGAGAGATGGG
>9340 length 26 cvg_0.0_tip_0
AGCATAATAATAATAAAAGACAAGAT
>9342 length 26 cvg_0.0_tip_0
TTTTTTTTTTTCTTTTTTTTTTTTCT
>9344 length 26 cvg_0.0_tip_0
GAAAAAAAAAAAAGAAAAAAAAAAAT
>9346 length 26 cvg_0.0_tip_0
GAAAAAAAAAAAAGAAAAAAAAAAAG
>9348 length 26 cvg_0.0_tip_0
GAAAAAAAAAAAAGAAAAAAAAAAAA
>9350 length 26 cvg_0.0_tip_0
GGCAGGAATTATTGGTATTTTTTTTT
>9352 length 26 cvg_0.0_tip_0
TCCAAGGAAGGCAGCAGGCGCGCAAA
>9354 length 26 cvg_0.0_tip_0
GCCCCATAATGGTTGATGTTAAAAAT
>9356 length 26 cvg_0.0_tip_0
CGAGGGTCTTCTTGTAGACGTCAATC
>9358 length 26 cvg_0.0_tip_0
TTTTGATTTTCAGTGTGAATACAAAC
>9360 length 26 cvg_0.0_tip_0
TTTGTATTCACACTGAAAATCAAAAT
>9362 length 26 cvg_0.0_tip_0
AAATTTGAGGCTAGAGGTGCCAGAAA
>9364 length 26 cvg_0.0_tip_0
AGAAAAGAAAAGAAAAGAAAAGAAAA
>9366 length 26 cvg_0.0_tip_0
AGAAAAGAAAAGAAAAGAAAAGAAAT
>9368 length 26 cvg_0.0_tip_0
CCCATTAAACAAGGTATCATATATCA
>9370 length 26 cvg_0.0_tip_0
AAAAAAGAACAGAAGATTCCAAGGTC
>9372 length 26 cvg_0.0_tip_0
CCGCACCCTTTATGGTTTCGGTGGTT
>9374 length 26 cvg_0.0_tip_0
AACTCACGAAAATACCACTCTCCCCC
>9376 length 26 cvg_0.0_tip_0
GGGAGGAGGAGGAGGAGGAGGAGGAG
>9378 length 26 cvg_0.0_tip_0
ACTGAGACCGAAGAAGTTGAAGCCCC
>9380 length 26 cvg_0.0_tip_0
GTTCTACTCTACGAAACACAGTTTTT
>9382 length 26 cvg_0.0_tip_0
TCGAAGTCGAAGTCGAAGTCGAAGTT
>9384 length 26 cvg_0.0_tip_0
ATTATTATTTATTTATTTATTTATTT
>9386 length 26 cvg_10.0_tip_0
ACTCAACTAACAAATTAACTTTTTTT
>9388 length 26 cvg_0.0_tip_0
ACGGGCGACGAGCGCCCGCTGAACCC
>9390 length 26 cvg_0.0_tip_0
AGTTCGTTTGACGGCAAAGTTAAAGT
>9392 length 26 cvg_0.0_tip_0
TTTCACCGGCGCCGAAGCTCCCACCT
>9394 length 26 cvg_0.0_tip_0
AAAAAGAATGAAGCATACATAAAGGA
>9396 length 26 cvg_0.0_tip_0
GAGGGTGTTGACTTCTACACCTCCAT
>9398 length 26 cvg_0.0_tip_0
CATTGTTGTTGTTGTTGTTGTTGTTG
>9400 length 26 cvg_0.0_tip_0
TTTTTTTTTCGATCTTGGTCATTAAA
>9402 length 26 cvg_0.0_tip_0
AAAAATATACAAAACCCCTAAAAAAA
>9404 length 26 cvg_0.0_tip_0
TTTTCTTTGGCCGAGCATCAAGGGGC
>9406 length 26 cvg_0.0_tip_0
TCCTTCGATGTCGGCTCTTCCTATCA
>9408 length 26 cvg_0.0_tip_0
GATAGGAAGAGCCGACATCGAAGGAT
>9410 length 26 cvg_0.0_tip_0
TAAATACATTATTTATATTCTATTGC
>9412 length 26 cvg_0.0_tip_0
CTCGAAATTTGAGGCTAGAGGTGCCA
>9414 length 26 cvg_0.0_tip_0
AGCCTCCACCAGAGTTTCCTCTGGCT
>9416 length 26 cvg_0.0_tip_0
TTTTCATTAGATATCATAAATATCAT
>9418 length 26 cvg_0.0_tip_0
TTAAATTGTACTCATTCCAATTACAA
>9420 length 26 cvg_0.0_tip_0
CCCTTCGTTGCCTCCTCATGACCCCC
>9422 length 26 cvg_0.0_tip_0
ACAGCAGCAGCAGCAACAACAACAGA
>9424 length 26 cvg_0.0_tip_0
CTGTTGTTGTTGCTGCTGCTGCTGTT
>9426 length 26 cvg_0.0_tip_0
AGACGTCGATGAAGTGCTGGACAAGA
>9428 length 26 cvg_0.0_tip_0
ATGAATATGGGTACAGGGGAAAAAAG
>9430 length 26 cvg_0.0_tip_0
GCCTCCACCAGAGTTTCCTCTGGCTT
>9432 length 26 cvg_0.0_tip_0
CAGCGGCCGGCGGACGCCGACCGGGC
>9434 length 26 cvg_0.0_tip_0
AAAAAAGATTCGTGAGAAGGCATTTA
>9436 length 26 cvg_0.0_tip_0
ACTACTTCTACTACTATATCCTCTAA
>9438 length 26 cvg_0.0_tip_0
AAAAAAGAAAAAGAAAAAGAAAAAGA
>9440 length 26 cvg_0.0_tip_0
CAGTCTCCGCCCAACTCGCGGTTAAA
>9442 length 26 cvg_0.0_tip_0
TGGGAAACGAGCTCAAATTCTTTTTT
>9444 length 26 cvg_0.0_tip_0
TAGTGGCCTACCATGGTGGCAACGGG
>9446 length 26 cvg_0.0_tip_0
TTAGGGTTCGGATTCCGGAGAGGGAG
>9448 length 26 cvg_0.0_tip_0
ATTAACCCTTAACGAGGAACAATTGG
>9450 length 26 cvg_0.0_tip_0
CACCAACAACAACAACAACAACAACA
>9452 length 26 cvg_0.0_tip_0
AAGAAGACGAAGACGAAGAAGACGAA
>9454 length 26 cvg_0.0_tip_0
TTTTTAACTATGGCGTTGGGGAACGG
>9456 length 26 cvg_0.0_tip_0
GCCCTTAGATGTTCTGGGCCGCACGC
>9458 length 26 cvg_0.0_tip_0
CAGCTGCTCCTGCTCCAGCTGCTCCC
>9460 length 26 cvg_0.0_tip_0
CAACTTGGTAAGTGGTAGGTGGTTAT
>9462 length 26 cvg_0.0_tip_0
CAAACTTTAAATATGTAAGAAGCCCT
>9464 length 26 cvg_0.0_tip_0
GGGCTTCTTACATATTTAAAGTTTGA
>9466 length 26 cvg_0.0_tip_0
AAAAAACAAAAAACAAAAAACAAAAA
>9468 length 26 cvg_0.0_tip_0
GCCCTTTTAATGATGCATGCGACTTT
>9470 length 26 cvg_0.0_tip_0
CCCCCCTAGAACAATGCACTCTTGTC
>9472 length 26 cvg_0.0_tip_0
ATCTGTCTGTCTGTCTGTCTGTCTGT
>9474 length 26 cvg_0.0_tip_0
GTGTGTGTGTGTGTGTGTGTGTGCGT
>9476 length 26 cvg_0.0_tip_0
GCCGACGACGACGACGACGATGATGA
>9478 length 26 cvg_0.0_tip_0
GTGGTGGTGGTGGTGGTGGTGGTGGT
>9480 length 26 cvg_0.0_tip_0
CTTTTTTTTTTTTTCTTTTTTTTTTC
>9482 length 26 cvg_0.0_tip_0
GGAGGTCCGTGACGAAGCCCTGGGGG
>9484 length 26 cvg_0.0_tip_0
TTATTATTATTATTATTATTTAATTT
>9486 length 26 cvg_0.0_tip_0
TTTCTTTTTGCTCTTCACGCCTCGTT
>9488 length 26 cvg_0.0_tip_0
AATTTAAATTTAAATTTTAAAATTTT
>9490 length 26 cvg_0.0_tip_0
GGGATGACAGTCATAGGTCATTTAGT
>9492 length 26 cvg_0.0_tip_0
CCCCAAGCTCTCCGTGTCCTCCGCCT
>9494 length 26 cvg_0.0_tip_0
ACAAAAGCCTCGGAGAATTCCTTGAA
>9496 length 26 cvg_0.0_tip_0
AAGATTACCCGGGCCTCTCGGCCAAG
>9498 length 26 cvg_0.0_tip_0
TAGATAATGTGGGAAAAACAGGTTTT
>9500 length 26 cvg_0.0_tip_0
AGCCCCGCACCTTTGCGGCGTCCGGC
>9502 length 26 cvg_0.0_tip_0
CTTTCCCCACTTCAGTCCTCAAAGTT
>9504 length 26 cvg_0.0_tip_0
TTTTTTTTTTTTTTATTTTTTTTTTT
>9506 length 26 cvg_0.0_tip_0
GAAAAAAACAAAAAAAAGAAAAAAAA
>9508 length 26 cvg_0.0_tip_0
CACCACCACCACCACCACCACCAACG
>9510 length 26 cvg_0.0_tip_0
AAAATAAAATAAAATAAAATAAAATA
>9512 length 26 cvg_0.0_tip_0
ATTTTATTTTATTTTATTTTATTTTT
>9514 length 26 cvg_0.0_tip_0
AAGAAAAAAAAAAAAGAAAAAAAAAA
>9516 length 26 cvg_0.0_tip_0
TTTTTTTTTCTTTTTTTTTTTTCTTT
>9518 length 26 cvg_0.0_tip_0
AAAAATAAAAATAAAAAATAAAAAAA
>9520 length 26 cvg_0.0_tip_0
AAAAATAAAAATAAAAAATAAAAAAT
>9522 length 26 cvg_0.0_tip_0
GTTTTTTTTAGTTTTTTTTAGTTTTT
>9524 length 26 cvg_0.0_tip_0
TACATAGTGAAAACACAGAAGAAAGG
>9526 length 26 cvg_0.0_tip_0
TGAATAGGGTGAAGCCAGAGGAAACT
>9528 length 26 cvg_0.0_tip_0
TTTTTCTTTTCGCCCGAATAGACACA
>9530 length 26 cvg_0.0_tip_0
TCCCCGTATCGGGATTGGGTAATTTT
>9532 length 26 cvg_0.0_tip_0
TTTTTTCTTTTTTTTTTTTTTTTTCT
>9534 length 26 cvg_0.0_tip_0
TTTGGAGTTCGAATGTTCCTCAGAGT
>9536 length 26 cvg_0.0_tip_0
TTCTTGAGTGAACGTGGGCACTAGAA
>9538 length 26 cvg_0.0_tip_0
AAAAGAAACCAACAGGGATTGCCCCA
>9540 length 26 cvg_0.0_tip_0
TAAATTTAAATTTAAATTAAATTAAA
>9542 length 26 cvg_0.0_tip_0
TAAATTTAAATTTAAATTAAATTAAT
>9544 length 26 cvg_0.0_tip_0
CTAGTTCATTCGGCCCGTGAGTTGTT
>9546 length 26 cvg_0.0_tip_0
AAAATAAATAAATAATAAATAATAAT
>9548 length 26 cvg_0.0_tip_0
TTATTATTTATTATTTATTTATTTTA
>9550 length 26 cvg_0.0_tip_0
TTATTATTTATTTATTTATTTATTTT
>9552 length 26 cvg_0.0_tip_0
CTGCTGCTACTACTACTACTACTACT
>9554 length 26 cvg_0.0_tip_0
GGAGGAGTCGTGGTCAGTGTTAGGTC
>9556 length 26 cvg_0.0_tip_0
GGGCTTCGTCACGGACCTCCACGCCT
>9558 length 26 cvg_0.0_tip_0
CAACTTGGAGCCGAATCCACGCTTTT
>9560 length 26 cvg_0.0_tip_0
TCGTCTTCTTCTTCTTCTTCTTCTTC
>9562 length 26 cvg_0.0_tip_0
CGGGCTATTTAGCAGGTTAAGGTCTC
>9564 length 26 cvg_0.0_tip_0
AAAAAAACCCCGGGGCACACTGACGA
>9566 length 26 cvg_0.0_tip_0
AGGTGCTGGTGCTGGCGGCCCTGGCG
>9568 length 26 cvg_0.0_tip_0
TCTTTTTTTTTTCTTTTTTTTTTTTT
>9570 length 26 cvg_0.0_tip_0
AAAAAAAAAAAAGAAAAAAAAACAAA
>9572 length 26 cvg_0.0_tip_0
TAAAATTTTAAAAATTTTAAAATTTA
>9574 length 26 cvg_0.0_tip_0
AAAAAACTAAAAAAAACTAAAAAAAA
>9576 length 26 cvg_0.0_tip_0
AAGATGGTGTTGGCACCAGTTGGGGC
>9578 length 26 cvg_0.0_tip_0
TCCCTCAAGACTGAGAAGCAGAAAAA
>9580 length 26 cvg_0.0_tip_0
AAAAAAAGAAAAAAAAAAAAAAAAAA
>9582 length 26 cvg_0.0_tip_0
GACTCCACCGGCTGCTAACTCTCCCC
>9584 length 26 cvg_0.0_tip_0
GTTTTGATCCATGACACCATTTGACT
>9586 length 26 cvg_0.0_tip_0
GTTTTGATCCATGACACCATTTGACA
>9588 length 26 cvg_0.0_tip_0
TTTTTTATTTCGGCGTGAATCCGGGT
>9590 length 26 cvg_0.0_tip_0
CAACTTCGACTTCGACTTCGACTTCA
>9592 length 26 cvg_0.0_tip_0
CAACTTCGACTTCGACTTCGACTTCG
>9594 length 26 cvg_0.0_tip_0
GAAGTCGAAGTCGAAGTCGAAGTTGA
>9596 length 26 cvg_0.0_tip_0
GCAGCAGCAGCAGCAACAACAACAGA
>9598 length 26 cvg_0.0_tip_0
TTTTTTTTTTTTTCTTTTTTTTTTCT
>9600 length 26 cvg_0.0_tip_0
GAAAAAAAAAAGAAAAAAAAAAAAAA
>9602 length 26 cvg_0.0_tip_0
ATTTATTTATTTATTTATTTATTTAT
>9604 length 26 cvg_0.0_tip_0
TAAATAAATAAATAAATAAATAAATA
>9606 length 26 cvg_0.0_tip_0
GAAGTGGTATTTATTTGTTTATTTTG
>9608 length 26 cvg_0.0_tip_0
AAATAAATAATAAATAATAATAATAA
>9610 length 26 cvg_0.0_tip_0
TACACTAAAAGGAGTGAGCCCACACT
>9612 length 26 cvg_0.0_tip_0
GTGTGGGCTCACTCCTTTTAGTGTAG
>9614 length 26 cvg_0.0_tip_0
TGGCCGTGGGCGGAACCAGGGCTTTT
>9616 length 26 cvg_0.0_tip_0
TTTCTTCACTTTGACATTCAGAGCAC
>9618 length 26 cvg_0.0_tip_0
ACTTGTGAGAACCGCGGAAGTTGTTT
>9620 length 26 cvg_0.0_tip_0
TGGGCTTCGGTCTCTTCGACTAAGCG
>9622 length 26 cvg_0.0_tip_0
GCTTAGTCGAAGAGACCGAAGCCCAT
>9624 length 26 cvg_0.0_tip_0
AAAATAAAAAATAAAAAATAAAAAAA
>9626 length 26 cvg_0.0_tip_0
CACCGAGGAGAACACGGCCGGTCTTT
>9628 length 26 cvg_0.0_tip_0
CTACTACCACCAAGATCTGCACTAGA
>9630 length 26 cvg_0.0_tip_0
AGGTAGTGACAATAAATACTGATACA
>9632 length 26 cvg_0.0_tip_0
TGGTCTGGAACTTCAGTGGGTGAACT
>9634 length 26 cvg_0.0_tip_0
TTTTTTTCCTGTGCCTGTTCCCATCT
>9636 length 26 cvg_0.0_tip_0
CAAAAAAAAAAAAAAAAAAAAAAAAA
>9638 length 26 cvg_0.0_tip_0
AGCCATGAAGATACCGGCACCGCACT
>9640 length 26 cvg_0.0_tip_0
AATAAATAATAATAATAATAATAATA
>9642 length 26 cvg_0.0_tip_0
CTAACGACCGAATCGTAAAACGCTTT
>9644 length 26 cvg_0.0_tip_0
CCCTTTGGTAAGACCCACGGTGCTCC
>9646 length 26 cvg_0.0_tip_0
TGTTTTTATGTTATTCTCTCTGTAAA
>9648 length 26 cvg_0.0_tip_0
TATTTCGTTTTCATTTCAAGAGGGGC
>9650 length 26 cvg_0.0_tip_0
CCCCAGACCGTTGTGTCGTTAAAAAA
>9652 length 26 cvg_0.0_tip_0
ACCATCTGCCGGATTATGGCTGAACG
>9654 length 26 cvg_0.0_tip_0
CCCAAACATCGAAAGTTGATAGGGAA
>9656 length 26 cvg_0.0_tip_0
CACCTTTTGTCGGTCGTTCCGGTCGT
>9658 length 26 cvg_0.0_tip_0
TCCTTTGCATCCATAGCGACCTCCTC
>9660 length 26 cvg_0.0_tip_0
TTTTCGCCAACAAGCAGGATCTCCCC
>9662 length 26 cvg_0.0_tip_0
TCGGCTGCTGCTGCTGCTGCTGCTGC
>9664 length 26 cvg_0.0_tip_0
CTACACCAAAAGGAGTGAGCCCACAC
>9666 length 26 cvg_0.0_tip_0
TGTGGGCTCACTCCTTTTGGTGTAGT
>9668 length 26 cvg_0.0_tip_0
TATCCTAATCCCCTTTTCCTTATATA
>9670 length 26 cvg_0.0_tip_0
TCCTCTCTTCTCTTCTTCTCTTCTTC
>9672 length 26 cvg_0.0_tip_0
GTTTTTTTAGTTTTTTTATTTTTTTA
>9674 length 26 cvg_0.0_tip_0
CACCAAAAGGAGTGAGCCCACACTAA
>9676 length 26 cvg_0.0_tip_0
AGAGGGTAATAGTTACAACTAAGGCA
>9678 length 26 cvg_0.0_tip_0
TCTGGCATGCCCGGACCGCCCTTGGG
>9680 length 26 cvg_0.0_tip_0
GGAGGAGGAGGAGGAGGAGAAGAAGA
>9682 length 26 cvg_0.0_tip_0
CTGTTGCTGTTGCTGTTGCTGTTGCT
>9684 length 26 cvg_0.0_tip_0
GAGCGGGACATTGGAAGACCACGGGG
>9686 length 26 cvg_0.0_tip_0
CCAAGAACGACCCACCATCCGGCTGT
>9688 length 26 cvg_0.0_tip_0
CTCAAACAGGTTCAGGCCAGCGCCAA
>9690 length 26 cvg_0.0_tip_0
GCAACTGGTTCCCAGGCGGAGTATTT
>9692 length 26 cvg_0.0_tip_0
TTTCGTTTTCATTTCAAGAGGGGGCT
>9694 length 26 cvg_0.0_tip_0
AGTCTTGCAGCGCTTCTGCCACTCTC
>9696 length 26 cvg_0.0_tip_0
CTCGTAGTTGAACCTTGGGCCTGGCT
>9698 length 26 cvg_0.0_tip_0
ACCTTGACCTGCTTGACCTGGCCGGG
>9700 length 26 cvg_0.0_tip_0
TTTTATTGCTCGCTTCTAAACATAAC
>9702 length 26 cvg_0.0_tip_0
AAAAGAAAAAGAAAAAGAAAAAGAAA
>9704 length 26 cvg_0.0_tip_0
TTCTTTTTCTTTTTCTTTTTCTTTTT
>9706 length 26 cvg_0.0_tip_0
CAGCAGCAACAACAGCAGCAACAGCA
>9708 length 26 cvg_0.0_tip_0
AAATTTAAATTTAAATTTTAAATTTT
>9710 length 26 cvg_0.0_tip_0
AAATTTAAATTTAAATTTTAAATTTA
>9712 length 26 cvg_0.0_tip_0
GTTTGTTTGTTTGTTTGTTTTGTTTG
>9714 length 26 cvg_0.0_tip_0
GCAAATCGATCGTCAAATTTGGGCAT
>9716 length 26 cvg_0.0_tip_0
CTTCGATCCTCTCCACTGGCTGCAAA
>9718 length 26 cvg_0.0_tip_0
CTTGGGGAACCCCATGGCCTTCACTG
>9720 length 26 cvg_4.0_tip_0
TCGTCTCGTCGTCGTCGTCGTCGTCG
>9722 length 26 cvg_0.0_tip_0
AAAAAAAAGAAAAAAAAACTAAAAAA
>9724 length 26 cvg_0.0_tip_0
GCAGCAGCAGCAGCAGCAGCAGCCGC
>9726 length 26 cvg_0.0_tip_0
AAAAGACAAGATCTCACAGTGGGAAC
>9728 length 26 cvg_0.0_tip_0
GCCCCGGAGGGCATTGGTTTTTTTAT
>9730 length 26 cvg_0.0_tip_0
ATTTTATGATTCCTTTTACTATTTGA
>9732 length 26 cvg_0.0_tip_0
ATCTTGGTGGTAGTAGCAAATACTCA
>9734 length 26 cvg_0.0_tip_0
GAGTATTTGCTACTACCACCAAGATC
>9736 length 26 cvg_0.0_tip_0
AAATTAAATTAAATTAAATTAAATTA
>9738 length 26 cvg_0.0_tip_0
AATTTAATTTAATTTAATTTAATTTT
>9740 length 26 cvg_0.0_tip_0
AATTTAATTTAATTTAATTTAATTTA
>9742 length 26 cvg_0.0_tip_0
GCGAGACGGCCACCAGCGTGAGAACC
>9744 length 26 cvg_0.0_tip_0
TTATATTATTATTATTATTATTATTT
>9746 length 26 cvg_0.0_tip_0
ATCAACATCAACATCAACATCGACAT
>9748 length 26 cvg_0.0_tip_0
GGAACAAAAGGGTAAAAGTACCCCTT
>9750 length 26 cvg_0.0_tip_0
CCCCTTGATTTTGATTTTCAGTGTGA
>9752 length 26 cvg_0.0_tip_0
GGGGGACTTGGGGGAGATCTCGAAGG
>9754 length 26 cvg_0.0_tip_0
GGAACAAAGGGTAAAAGTCCCCTTGA
>9756 length 26 cvg_0.0_tip_0
CATTCCAATTACAAGACCCTAAAGAG
>9758 length 26 cvg_0.0_tip_0
TTTCCGGTGTTGGAGAATTAAAAAAA
>9760 length 26 cvg_0.0_tip_0
TCTTTTTTCTTTTTTTCTTTTTTTTT
>9762 length 26 cvg_0.0_tip_0
AAAAAATATGGCGTTGGCGTCAAGTG
>9764 length 26 cvg_0.0_tip_0
ACTTGACGCCAACGCCATATTTTTTG
>9766 length 26 cvg_0.0_tip_0
CAGCAACAGCAACAGCAACAGCCGCA
>9768 length 26 cvg_0.0_tip_0
TTAGTCGGTCTTCGCCTTTTTTTTTT
>9770 length 26 cvg_0.0_tip_0
CATCGACTATGACAGAGTTGCTATCA
>9772 length 26 cvg_0.0_tip_0
TTCCGGCACCTGGATGTGGATTCTCC
>9774 length 26 cvg_0.0_tip_0
CAAATGCTGCGATTGGGAATGAGAAA
>9776 length 26 cvg_0.0_tip_0
AATATATATATATATATATATATATA
>9778 length 26 cvg_0.0_tip_0
AATATATATATATATATATATATATT
>9779 length 26 cvg_0.0_tip_0
AATATATATATATATATATATATATG
>9781 length 26 cvg_0.0_tip_0
ATATATATATATATATATATATATTG
>9783 length 26 cvg_0.0_tip_0
TGGTCATCTGGATCCACCGTGAAAAA
>9785 length 26 cvg_0.0_tip_0
GACAACAACAACAACAACAACAACAA
>9787 length 26 cvg_0.0_tip_0
GGCCGCCGGGGTTGAAATGACGCCCG
>9789 length 26 cvg_0.0_tip_0
ATATATATATATATATATATAATAAT
>9791 length 26 cvg_0.0_tip_0
ATATATATATATATATATATTTATAC
>9793 length 26 cvg_0.0_tip_0
TTACTACTACTACTACTACTACTACT
>9795 length 26 cvg_0.0_tip_0
GGTGCTGGCGGTGCTGGCGGTGCCGG
>9797 length 26 cvg_0.0_tip_0
TCCAATGTTCTATTTTCCTTTGTCGA
>9799 length 26 cvg_0.0_tip_0
CGATGATCATGACTACAAAAAGTTTT
>9801 length 26 cvg_0.0_tip_0
CCCCCCCCCCCCCCCCCCCCCCCCCC
>9803 length 26 cvg_0.0_tip_0
CTGCAGGAACAACGTGGGCCAGACAT
>9805 length 26 cvg_0.0_tip_0
ATTATTTATTTATTTTATTTTATTTT
>9807 length 26 cvg_0.0_tip_0
ATTATTTATTTATTTTATTTTATTTA
>9809 length 26 cvg_0.0_tip_0
AAAATTTTAAATTTTAAATTTTAAAA
>9811 length 26 cvg_0.0_tip_0
CAAAAAAAAAAAAAGAAAAAAAAAGA
>9813 length 26 cvg_0.0_tip_0
AAAAAACCAGCATCTCTTTTTACTTT
>9815 length 26 cvg_0.0_tip_0
TTTTCTTTATTTTTTATTTTTTATTT
>9817 length 26 cvg_0.0_tip_0
CGCCCCCCCCAGGGCGCACCATCGAC
>9819 length 26 cvg_0.0_tip_0
AATATTGAGCTCTATCGAATGTGCTA
>9821 length 26 cvg_0.0_tip_0
GGAATAATAGAATAGGACGTGTGGTT
>9823 length 26 cvg_0.0_tip_0
TAAAAAAAATAAAAAAAATAAAAAAT
>9825 length 26 cvg_0.0_tip_0
GAGCTAGGGTTCAACGGCCGGCAGAA
>9827 length 26 cvg_0.0_tip_0
TGGCATGGGCGGTATGTACTAAAAAG
>9829 length 26 cvg_0.0_tip_0
CCCAGCAAACAAACGAACAAACAGGG
>9831 length 26 cvg_0.0_tip_0
CATGCTTTAGAAATGTGTTGGTTTTT
>9833 length 26 cvg_0.0_tip_0
ACAATATGCCTTGCCCTTTTAATGAT
>9835 length 26 cvg_0.0_tip_0
TACTCCGTGAGCGGCGAAAGCAAAAA
>9837 length 26 cvg_0.0_tip_0
AACGTATGGAAATCCCATCTAGAAAA
>9839 length 26 cvg_0.0_tip_0
AGAGCGGTCAGTTCAAGAAGCTCGAC
>9841 length 26 cvg_0.0_tip_0
TATTACTTACTACTACTATAAGTCCC
>9843 length 26 cvg_0.0_tip_0
TGTTGTTGCTGCTGTTGCTGCTGCTG
>9845 length 26 cvg_0.0_tip_0
TTTTAAATTTTAAATTTTAAATTTTA
>9847 length 26 cvg_0.0_tip_0
AAATAAAAATAAAATAAAAATAAAAA
>9849 length 26 cvg_0.0_tip_0
AAAAAGTCCTTCCATTACATTCTACC
>9851 length 26 cvg_0.0_tip_0
AAGCAGCACACACTATGGAGTACTTC
>9853 length 26 cvg_0.0_tip_0
ATGAGTGCATACCATGTGTCTTTTTT
>9855 length 26 cvg_0.1_tip_0
ACGGCAACGTAACTGAACGCGGAGAG
>9857 length 26 cvg_0.0_tip_0
TCTCCGCGTTCAGTTACGTTGCCGTG
>9859 length 26 cvg_0.0_tip_0
TATCAAGATGCAGTCAGGCATATCAG
>9861 length 26 cvg_0.0_tip_0
CCCAATGACGGTTGCTTGAACTTCGT
>9863 length 26 cvg_0.0_tip_0
CGAAGTTCAAGCAACCGTCATTGGGA
>9865 length 26 cvg_0.0_tip_0
TGTTGTTGTTGTTGTTGCTGTTGCTG
>9867 length 26 cvg_0.0_tip_0
GGCCAGTGAAGGCCATGGGGTTCCCC
>9869 length 26 cvg_0.0_tip_0
GGGAACCCCATGGCCTTCACTGGCCG
>9871 length 26 cvg_0.0_tip_0
TGTTTTTTACTTATTCAATGAAGCGG
>9873 length 26 cvg_0.0_tip_0
CAAAATCAAGGGGACTTTTACCCTTT
>9875 length 26 cvg_0.0_tip_0
AAAATAAAAATAAAATAAAATAAAAT
>9877 length 26 cvg_0.0_tip_0
TTTTATTTTATTTTATTTTTATTTTA
>9879 length 26 cvg_0.0_tip_0
GGAACATTGGATAAATCTTAGATTTT
>9881 length 26 cvg_0.0_tip_0
AGCTGGGCAGGGCCGGACCACTTTTT
>9883 length 26 cvg_0.0_tip_0
AGAAGAAGAAGAAGAAGAAGAAGGAG
>9885 length 26 cvg_0.0_tip_0
ACTTCTTCTGCTCCATGAGCTTGGAA
>9887 length 26 cvg_0.0_tip_0
AAGCGTTCATAGCGACGTTGCTTTTT
>9889 length 26 cvg_0.0_tip_0
AGGGTGACAGACCGTCAAGAAGAAAA
>9891 length 26 cvg_0.0_tip_0
ATTTTCTGTCTGTATAGCTGATCCGG
>9893 length 26 cvg_0.0_tip_0
AAATTCAAAAGAGACAATATAAAAAA
>9895 length 26 cvg_0.0_tip_0
CGGCAACTCTAAGGCAGACAAACAAA
>9897 length 26 cvg_0.0_tip_0
AGCCGGCGATGAAGAAGAGGGAGGCA
>9899 length 26 cvg_0.0_tip_0
AGAAGAATAAGAAGAAGAAGAAGAAG
>9901 length 26 cvg_0.0_tip_0
CTTTTGCGTGTATTGGTAGTTCTATC
>9903 length 26 cvg_0.0_tip_0
TTTCTCAGCGGGAGGAGGCTAAAAAG
>9905 length 26 cvg_0.0_tip_0
TTTTTAGCCTCCTCCCGCTGAGAAAC
>9907 length 26 cvg_0.0_tip_0
ACACACACACACACACACACACAACC
>9909 length 26 cvg_0.0_tip_0
TTTTTAATACATTGCATTCTTCCAAG
>9911 length 26 cvg_0.0_tip_0
TTGGAAGAATGCAATGTATTAAAAAT
>9913 length 26 cvg_0.0_tip_0
TTTTCGGGCGCGTCCGCCCCGAAGGA
>9915 length 26 cvg_0.0_tip_0
AAAAAAAAAAAGAAAAAAAAAGAAAA
>9917 length 26 cvg_0.0_tip_0
TTTCTTTTTTTTTCTTTTTTTTTTTT
>9919 length 26 cvg_0.0_tip_0
CACGCCTGCCTACTCGCCGGGGCGTC
>9921 length 26 cvg_0.0_tip_0
ACTCCAAGACTCGCATTGGTAGCCCC
>9923 length 26 cvg_0.0_tip_0
GAATGCATGCCTGCTTGCCGTAACCC
>9925 length 26 cvg_0.0_tip_0
TTTTTTTTTTTTTTTTTTTGTTTTTT
>9927 length 26 cvg_0.0_tip_0
CTCTGGCCCATCCTCTTCCATGACCA
>9929 length 26 cvg_0.0_tip_0
GGTCTTTGGCAGCAGGTTGGGGTGGA
>9931 length 26 cvg_0.0_tip_0
TTCTTTCTGTGGCATTTTTTTTTTTT
>9933 length 26 cvg_0.0_tip_0
AGCTTGTCGTTCTTGTGGCCGCGGTG
>9935 length 26 cvg_0.0_tip_0
AATATCATGTTTTCTCGTTTTTTCCT
>9937 length 26 cvg_0.0_tip_0
GGGTGAGCAGACGTGCGCCGGCCGTA
>9939 length 26 cvg_0.0_tip_0
TAAAAAAAAAAATAAAAAAAAAAAAA
>9941 length 26 cvg_0.0_tip_0
TAAAAAAAAAAATAAAAAAAAAAAAT
>9943 length 26 cvg_0.0_tip_0
TTTTTTTTTTTTATTTTTTTTTTTAT
>9945 length 26 cvg_0.0_tip_0
GCTTTCCCTGTTTGTTCGTTTGTTTG
>9947 length 26 cvg_0.0_tip_0
ATTTATAGTTCTTTCCAGAAACGCAA
>9949 length 26 cvg_0.0_tip_0
AAAAAGGCAGGTAACCCACCTCTTTA
>9951 length 26 cvg_0.0_tip_0
CGATCCTCAGGCCGTTGCTGCCTTCA
>9953 length 26 cvg_0.0_tip_0
TTTAATTTAAATTTAAATTTAAATTT
>9955 length 26 cvg_0.0_tip_0
CTGGGACTGGGGCTGGGGCTGGGGCT
>9957 length 26 cvg_0.0_tip_0
TTTTAATAAATAAGCTTATAAGTAAA
>9959 length 26 cvg_0.0_tip_0
TCGATGACCATGGCGTAACGGCCGGT
>9961 length 26 cvg_0.0_tip_0
AGTCAAATGGTGTCATGGATCAAAAA
>9963 length 26 cvg_0.0_tip_0
AACTAGAGTCAAGCTCAACAGGGTCT
>9965 length 26 cvg_0.0_tip_0
CCTATTCTACACCCGATATGTCTTTT
>9967 length 26 cvg_0.0_tip_0
TGCACAAAATAGATATTATGTAGGGG
>9969 length 26 cvg_0.0_tip_0
TCGGAAAGCGCCACAACAAGTCGCAC
>9971 length 26 cvg_0.0_tip_0
AGTGGCCTACCATGGTGGCGAACGGG
>9973 length 26 cvg_0.0_tip_0
AAAAAAAAAAGAAAAAAAAAAAAGAA
>9975 length 26 cvg_0.0_tip_0
TCTTTTTTTTTTTTCTTTTTTTTTTT
>9977 length 26 cvg_0.0_tip_0
TTGTTTTTTTTTTTCTTTTTTTTTTT
>9979 length 26 cvg_0.0_tip_0
TTTTCCTTGCTCACATCGTCACCCAT
>9981 length 26 cvg_0.0_tip_0
TGGGTGACGATGTGAGCAAGGAAAAT
>9983 length 26 cvg_0.0_tip_0
TTGGTGGTGGCCATGATAACGGAGGG
>9985 length 26 cvg_0.0_tip_0
TAAAGGCTTGTACTAAACCAAGTCAT
>9987 length 26 cvg_0.0_tip_0
AACCTTTCCCCACTTCAGTCCTCAAA
>9989 length 26 cvg_0.0_tip_0
AGAAGCAGCAGCAGCAGAAGAAGAAG
>9991 length 26 cvg_0.0_tip_0
TGTTAACGGCGATGTTCTCTCGCAGG
>9993 length 26 cvg_0.0_tip_0
AAATCAAAGACTGGCTCTGTGAAAAA
>9995 length 26 cvg_0.0_tip_0
AAAGCGAATTTAAGTGGTCTTGTCCT
>9997 length 26 cvg_0.0_tip_0
AAAATTTCTGGTGTGTTTCAAGAAGG
>9999 length 26 cvg_0.0_tip_0
TCCAAAGAGCTACAAGACTTCAAACC
>10001 length 26 cvg_0.0_tip_0
AGAACAAAAAAAAAAAAAAGAAAAAA
>10003 length 26 cvg_0.0_tip_0
CCCAGGAGATCTCCTCCATGGTTCTC
>10005 length 26 cvg_0.0_tip_0
TGGTGCTGGTGCTGGTGCTGGTGCTG
>10007 length 26 cvg_0.0_tip_0
GCTCTGTACGATCATAGGGAAAACGG
>10009 length 26 cvg_0.0_tip_0
TGGGTAATTTGCGCGCCTGCTGCCTT
>10011 length 26 cvg_0.0_tip_0
TTTTAATTTAATTTATTTATTTATTT
>10013 length 26 cvg_0.0_tip_0
TTTTAATTTAATTTATTTATTTATTA
>10015 length 26 cvg_0.0_tip_0
CCCGTTCGGCACCTTACGAGAAATCA
>10017 length 26 cvg_0.0_tip_0
ATTTATTATAGCCAGCCTCTTACCCG
>10019 length 26 cvg_0.0_tip_0
GCTAAGTTAGTAGACCTTCTATTTAG
>10021 length 26 cvg_0.0_tip_0
CTTGATCGGTTTGTCCTTGGAAAAAG
>10023 length 26 cvg_0.0_tip_0
AACGTCCTCCGTATCATCAACGAGCC
>10025 length 26 cvg_0.0_tip_0
AAAAAAGAAAAAAAAAGAAAAAAAAA
>10027 length 26 cvg_0.0_tip_0
TTTTTTTTCTTTTTTTTTCTTTTTTT
>10029 length 26 cvg_0.0_tip_0
AAAGAAAAAAAAAGAAAAAAAAAAAA
>10031 length 26 cvg_0.0_tip_0
CGAGGAGAGAGGTCTCGTAGAGGAGC
>10033 length 26 cvg_0.0_tip_0
GAATAATAGAATAGGACGTGTGGTTC
>10035 length 26 cvg_0.0_tip_0
TTTTCTTTTCTTTTCATTTATTTGTT
>10037 length 26 cvg_0.0_tip_0
TAAACAAAAAAAAAAAAAGAAAAAAA
>10039 length 26 cvg_0.0_tip_0
CCAAGAATCTCAAACAAGAAGAAAAA
>10041 length 26 cvg_0.0_tip_0
TGGAGGTTCTGAATACCGTAATATTA
>10043 length 26 cvg_0.0_tip_0
TTACCGCAGGCAGTTCCAAGTTCAAT
>10045 length 26 cvg_0.0_tip_0
TTTATAGTTCTTTCCAGAAACGCAAG
>10047 length 26 cvg_0.0_tip_0
CGCGTGCGGCCCAGAACATCTAAGGG
>10049 length 26 cvg_0.0_tip_0
AGGGAGGAAAGGGACTCGGCAAGGGC
>10051 length 26 cvg_0.0_tip_0
CCCTTGCCGAGTCCCTTTCCTCCCTT
>10053 length 26 cvg_0.0_tip_0
GCTTTCCTCTGCAGCAGAAAAAAAAA
>10055 length 26 cvg_0.0_tip_0
AAGCCAGCGGCCGGCGGACGCCGACC
>10057 length 26 cvg_0.0_tip_0
TAGAGCGGGACGAAGGCCGGGGTGGA
>10059 length 26 cvg_0.0_tip_0
AAAAAAAAAAAAGAAAAAAAAAAAGA
>10061 length 26 cvg_0.0_tip_0
CTTTTTTTTTTTCTTTTTTTTTTTTG
>10063 length 26 cvg_0.0_tip_0
CTTTTTTTTTTTCTTTTTTTTTTTTA
>10065 length 26 cvg_0.0_tip_0
ACCCTTAACCGATGAACCCGAAGAAA
>10067 length 26 cvg_0.0_tip_0
CAGAGATGGCCGAGCGGCCCTTCTTT
>10069 length 26 cvg_0.0_tip_0
GGTCCTTCTCTCGATCTGCTCGATGC
>10071 length 26 cvg_0.0_tip_0
TCTATCAATTATTCCGACGTCAAGCT
>10073 length 26 cvg_0.0_tip_0
GTTTTTTACTTATTCAATGAAGCGGG
>10075 length 26 cvg_0.0_tip_0
CCTCCAGCAATGGTTCGCAACGGTCT
>10077 length 26 cvg_0.0_tip_0
TGGGGGGGCTCCCGACCTCCGTTCGC
>10079 length 26 cvg_0.0_tip_0
TTTTTTGGGAGGTTTGAAAAGATGTT
>10081 length 26 cvg_0.0_tip_0
CCCTTGACAAAGAGAGACTTGGAGCG
>10083 length 26 cvg_0.0_tip_0
TAAAAAATAAAAAATAAAAATAAAAA
>10085 length 26 cvg_0.0_tip_0
TAAAAAATAAAAAATAAAAATAAAAT
>10087 length 26 cvg_0.0_tip_0
TCACCGGCGAAACCGGCCTTGCACAT
>10089 length 26 cvg_0.0_tip_0
TTTTTCTTTGAGTTGGAGAGACGGGC
>10091 length 26 cvg_0.0_tip_0
TTTAAATTTTAAATTTTTAAATTTTT
>10093 length 26 cvg_0.0_tip_0
AAAGATTAAGCCATGCATGTCTAAGT
>10095 length 26 cvg_0.0_tip_0
CTTAGACATGCATGGCTTAATCTTTG
>10097 length 26 cvg_0.0_tip_0
CAAGGGGTACTTTTACCCTTTTGTTC
>10099 length 26 cvg_0.0_tip_0
TACTCGGGGGCAAGGGCCTTGCAGTG
>10101 length 26 cvg_0.0_tip_0
TTATCGTTTATTTGATAGTACCTTAC
>10103 length 26 cvg_0.0_tip_0
AAAAAAACTCCAACAATGCAGCTGCC
>10105 length 26 cvg_0.0_tip_0
GTGCGCGCGCGGGACTAATCCCGGTT
>10107 length 26 cvg_0.0_tip_0
AAAACCTTGGTATTATTTATATGTAT
>10109 length 26 cvg_0.0_tip_0
AGTGACAATAAATACTGATACAGGGC
>10111 length 26 cvg_0.0_tip_0
CCCTGTATCAGTATTTATTGTCACTA
>10113 length 26 cvg_0.0_tip_0
AATTAAATTAAATTAAATTAAATTAA
>10115 length 26 cvg_0.0_tip_0
TAATTTAATTTAATTTAATTTAATTA
>10117 length 26 cvg_0.0_tip_0
ATGTTTTCATTAATCAGTGAACGAAA
>10119 length 26 cvg_0.0_tip_0
AAAAAAAAAAAAAAAAAAAAAAGAAA
>10121 length 26 cvg_0.0_tip_0
TTCTTTTTTTTTTTTTTTTTTTTTTG
>10123 length 26 cvg_0.0_tip_0
AAAAACAAAAAACAAAAAACAAAAAA
>10125 length 26 cvg_0.0_tip_0
AAAAAACTTAAGATTGCACAGGTAAA
>10127 length 26 cvg_0.0_tip_0
CTGCGGCTGCTGCTGCTGCTGCTGCT
>10129 length 26 cvg_0.0_tip_0
GGAGCACTGCGAGGATGTTGATTTCT
>10131 length 26 cvg_0.0_tip_0
ACCATACTCCCCCCAGAACCCAAAAA
>10133 length 26 cvg_0.0_tip_0
ACCCAAAAACTTTGATTTCTCGTAAG
>10135 length 26 cvg_0.0_tip_0
ACAGCAGCAGCAGCAGCAGCAGCAAG
>10137 length 26 cvg_0.0_tip_0
TTTTTTTTTAATGTTGGAAGGAGGAT
>10139 length 26 cvg_0.0_tip_0
GTGCAGATCTTGGTGGTAGTAGCAAA
>10141 length 26 cvg_0.0_tip_0
TGGAATGCGCCAGACTCATCAATTTC
>10143 length 26 cvg_0.0_tip_0
CTATGAAGTTATAGTATATGTATTTG
>10145 length 26 cvg_0.0_tip_0
GCCGGGGTTGAAATGACGCCCCGGCG
>10147 length 26 cvg_0.0_tip_0
GAAAAGAGACATCCTCCTTCCAACAA
>10149 length 26 cvg_0.0_tip_0
CTTTTTCTTTTTTTTCTTTTTTTTTT
>10151 length 26 cvg_0.0_tip_0
ATTAATTATTAATTAATTAATTAATT
>10153 length 26 cvg_0.0_tip_0
TTGAATTGTATTCATACTATTTTTTG
>10155 length 26 cvg_0.0_tip_0
GAAAGAGAGAGAGAGAGAGAGAGAGA
>10157 length 26 cvg_0.0_tip_0
CTTTTTTTCTTTTTTTTTTTTTTTTC
>10159 length 26 cvg_0.0_tip_0
AAAAAGAAAAAAAAAAAAAAAAAAAG
>10161 length 26 cvg_0.0_tip_0
TTTTTTTTTTTTTTTTTTTCTTTTTT
>10163 length 26 cvg_0.0_tip_0
CGAAATTCAATGACTACAAAAAAATC
>10165 length 26 cvg_0.0_tip_0
CCTGCTGTTGCTGCTGCTGCTGCTGC
>10167 length 26 cvg_0.0_tip_0
TTTAGTCGACTTCCTCGACGGTTGGG
>10169 length 26 cvg_0.0_tip_0
CCGGAAAGCGGCGACACCTGCCCCGC
>10171 length 26 cvg_0.0_tip_0
CATGGCAGCAGGCGCTAGACTTGCAG
>10173 length 26 cvg_0.0_tip_0
GGAAAAAAAAAAAAAGAAAAAAAAAG
>10175 length 26 cvg_0.0_tip_0
GGAAAAAAAAAAAAAGAAAAAAAAAA
>10177 length 26 cvg_0.0_tip_0
AAAAAAAAAAAAAAACAAAAAAAAAA
>10179 length 26 cvg_0.0_tip_0
TTTTTTTTTGTTTTTTTTTTTTTTTT
>10181 length 26 cvg_0.0_tip_0
CAGATCGGAGACACTTTTAATTTTTT
>10183 length 26 cvg_0.0_tip_0
CGGTTCTGACGTGCAAATCGATCGTC
>10185 length 26 cvg_0.0_tip_0
CAAAACCGACGCTCAGCAGGCCTGTA
>10187 length 26 cvg_0.0_tip_0
TTTGACACCCGAACACTCGCGTGGAT
>10189 length 26 cvg_0.0_tip_0
CAGCAGCAGCAGCAGCAGCATCATCA
>10191 length 26 cvg_0.0_tip_0
GATGATGCTGCTGCTGCTGCTGCTGC
>10193 length 26 cvg_0.0_tip_0
TTTTGAAAAAGGTCGCATAGGCTTCT
>10195 length 26 cvg_0.0_tip_0
GCCGACATCATGATGCACTGCTACCA
>10197 length 26 cvg_0.0_tip_0
CATCGATGCCATCGACATGCCAACCC
>10199 length 26 cvg_0.0_tip_0
ATGATAGGAAGAGCCGACATCGAAGG
>10201 length 26 cvg_0.0_tip_0
GGTTAGTTTTACCCTACTGATGAAGT
>10203 length 26 cvg_0.0_tip_0
TCAATGGCGTAGTCACCACGGATGGT
>10205 length 26 cvg_0.0_tip_0
AAACAAAAAAAAAAAAAGAAAAAAAA
>10207 length 26 cvg_0.0_tip_0
GGGGTGGATGGCATAGTGCGCTTTCC
>10209 length 26 cvg_0.0_tip_0
GGCTCAGGCTCAGGCTCAGGCTCAGG
>10211 length 26 cvg_0.0_tip_0
AGCCAAACTCCCCACCTGACAATGTC
>10213 length 26 cvg_0.0_tip_0
TTCAGGATCGGTCGATGGTGCGCCCT
>10215 length 26 cvg_0.0_tip_0
GGGCGCACCATCGACCGATCCTGAAG
>10217 length 26 cvg_0.0_tip_0
GGGGACTATCGACTCAAGTCGATGGA
>10219 length 26 cvg_0.0_tip_0
GCCTCCTCCGCATCGTCTTCCTCTCC
>10221 length 26 cvg_0.0_tip_0
ATAATCCGGCAGATGGTAGCGTCGCG
>10223 length 26 cvg_0.0_tip_0
GCGACGCTACCATCTGCCGGATTATG
>10225 length 26 cvg_0.0_tip_0
CTATATCTTCAGCCATTTTCATTTTT
>10227 length 26 cvg_0.0_tip_0
AAAATCAGAGAGATCCAGCAGTCTCG
>10229 length 26 cvg_0.0_tip_0
GGAGCGGCTCCTCCAGCGAGCGACGA
>10231 length 26 cvg_0.0_tip_0
GATGTTGTTGTTGTTGTTGTTGTTGT
>10233 length 26 cvg_0.0_tip_0
TAACAAAAAAAAAAAAAAGAAAAAAA
>10235 length 26 cvg_0.0_tip_0
TAAAAGTACCCCTTAGAATTTTAGAA
>10237 length 26 cvg_0.0_tip_0
AAAATTAAAAAAAAATTAAAAAAAAA
>10239 length 26 cvg_0.0_tip_0
AAAAAAAAGAAAAAAAAAGAAAAAAA
>10241 length 26 cvg_0.0_tip_0
TGGTCCTGGTCCTGGTCCTGGTCCTG
>10243 length 26 cvg_0.0_tip_0
CCCTTCATGCGACAACGTTGACCCCC
>10245 length 26 cvg_0.0_tip_0
GGGCACTAGAATGGAACGTCACTAGT
>10247 length 26 cvg_0.0_tip_0
ACCGTTGATTCAGATAATTGGTTTCT
>10249 length 26 cvg_0.0_tip_0
AAGTACATACGACCATAGGAAGTGGA
>10251 length 26 cvg_0.0_tip_0
AATAATAATAATAATAATAATAATAG
>10253 length 26 cvg_0.0_tip_0
TGAGGCTGCTGCTGCTGCTGCTGCTG
>10255 length 26 cvg_0.0_tip_0
TATTATTATTATTATTATTATTAATT
>10257 length 26 cvg_0.0_tip_0
GAAAGTAAAGGAAAAGCAACGCTGAG
>10259 length 26 cvg_0.0_tip_0
GTAGGATAGTGGCCTACCATGGTGGC
>10261 length 26 cvg_0.0_tip_0
TTTATTTTAATTTTAATTTTAATTTT
>10263 length 26 cvg_0.0_tip_0
AACCCCGGCGGCGAGGTATGGGTAGC
>10265 length 26 cvg_0.0_tip_0
CTCTTCTCTTCTTCTCTTCTTCTCTT
>10267 length 26 cvg_0.0_tip_0
TCGTCAGTGTAGCGCGCGTGCGGCCC
>10269 length 26 cvg_0.0_tip_0
TGGGGGGGGCGTCCCGACCTCCGTTC
>10271 length 26 cvg_0.0_tip_0
ATTTGCATGGGATGACAAGGCTGATC
>10273 length 26 cvg_0.0_tip_0
GATAAAAAACCAATGCCCTCCGGGGC
>10275 length 26 cvg_0.0_tip_0
AAAAAAAAAAAAAAAGAAAAAAAAGA
>10277 length 26 cvg_0.0_tip_0
CTTTTTTTTCTTTTTTTTTTTTTTTT
>10279 length 26 cvg_0.0_tip_0
AAAGAAAAAAAAAAAAAAAGAAAAAA
>10281 length 26 cvg_0.0_tip_0
ATTATTATTATTATTATTATATATAT
>10283 length 26 cvg_0.0_tip_0
GCCCCCAGGGCTTCGTCACGGACCTC
>10285 length 26 cvg_0.0_tip_0
AATCGGTAATCATCTTGCGGATAAAA
>10287 length 26 cvg_0.0_tip_0
ACCTACGACCGACCGGGGTTAGAAAT
>10289 length 26 cvg_0.0_tip_0
AGCAGCATCATGGAACAACAACAGTG
>10291 length 26 cvg_0.0_tip_0
TTTTTTTTTTTTGTTTTTTTTTTTAT
>10293 length 26 cvg_0.0_tip_0
TACCTTTATTGTTTTTTTACTTATTC
>10295 length 26 cvg_0.0_tip_0
AAACCCGTGCGCGCAGTGAAAGCGAA
>10297 length 26 cvg_0.0_tip_0
TTTATTAGATAAAAAACCAATGCCCT
>10299 length 26 cvg_0.0_tip_0
GGGCATTGGTTTTTTATCTAATAAAT
>10301 length 26 cvg_0.0_tip_0
TTACCGTTGCGGCGAACTTCATCATG
>10303 length 26 cvg_0.0_tip_0
ATGTATCCGAGCAAAGGCCTGCTTTG
>10305 length 26 cvg_0.0_tip_0
CCTTCCTTCAAGTACTGGATGACCGA
>10307 length 26 cvg_0.0_tip_0
ATTTTTTTTTTTTATTTTTTTTTTTT
>10309 length 26 cvg_0.0_tip_0
GGGAATTAGGAGGGAGGGCTTTTTTT
>10311 length 26 cvg_0.0_tip_0
CAAGTATATCTAGTTCAAATCAGCCA
>10313 length 26 cvg_0.0_tip_0
GGCTGATTTGAACTAGATATACTTGA
>10315 length 26 cvg_0.0_tip_0
AAAATAAAAATAAAAATAAAAATAAA
>10317 length 26 cvg_0.0_tip_0
TTATTTTTATTTTTATTTTTATTTTT
>10319 length 26 cvg_0.0_tip_0
TGCTTGGACAGGAGCTCGGGGTGAAG
>10321 length 26 cvg_0.0_tip_0
ACCCCGGGGCACACTGACGAAAAAAA
>10323 length 26 cvg_0.0_tip_0
CAAAAAATGAAAAATGAAATATAGTG
>10325 length 26 cvg_0.0_tip_0
TTTAAATTTTAAATTTTAAATTTTAA
>10327 length 26 cvg_0.0_tip_0
CGTGCGCTCGCTGATTACCCAAGAAT
>10329 length 26 cvg_0.0_tip_0
TTCTTGGGTAATCAGCGAGCGCACGA
>10331 length 26 cvg_0.0_tip_0
GCCCTATGAACACTGGTCAGCAGGGA
>10333 length 26 cvg_0.0_tip_0
TAAAAAAAGAAGAAGAGTCGAGCGAA
>10335 length 26 cvg_0.0_tip_0
CATGTAGTAAGGTACTATCAAATAAA
>10337 length 26 cvg_0.0_tip_0
AAATTCTGAATGTCATAAATTAAAAA
>10339 length 26 cvg_0.0_tip_0
CGTCAAATTTGGGCATAGGGGCAAAG
>10341 length 26 cvg_0.0_tip_0
TTTTTCTTTTTTTTTTTTTTTTCTTA
>10343 length 26 cvg_0.0_tip_0
ACCTTGCTCTCCGATAGGTGCTTCGT
>10345 length 26 cvg_0.0_tip_0
AAAAACAAAAAAACAAAAAAAAAAAA
>10347 length 26 cvg_0.0_tip_0
TTTTTTTTTTTGTTTTTTTGTTTTTT
>10349 length 26 cvg_0.0_tip_0
CCCCGGTCACCGTGACTTCATCAAGA
>10351 length 26 cvg_0.0_tip_0
AGCAAACAAACGAACAAACAGGGAAA
>10353 length 26 cvg_0.0_tip_0
CTGACGTCCTGTTCCAAGGAACTTAG
>10355 length 26 cvg_0.0_tip_0
AAAAAAAGCCTGTTGAACTCCAGAAG
>10357 length 26 cvg_0.0_tip_0
CCCCCAACGCCATAGTTAAAAAACCG
>10359 length 26 cvg_0.0_tip_0
CACTCATTTCCATGTATCCCCTCAAA
>10361 length 26 cvg_0.0_tip_0
GGGACGCCCCCCCACGGGCGCACCAT
>10363 length 26 cvg_0.0_tip_0
GGGCTCTTTAGGGTCTTGTAATTGGA
>10365 length 26 cvg_0.0_tip_0
CCCATATCATTCCCTCAGGCCTCCAA
>10367 length 26 cvg_0.0_tip_0
ATTTTTGGAGATTAGCAGCATCAGAT
>10369 length 26 cvg_0.0_tip_0
GACTGACAGCTCTTCAGAGAATTTTT
>10371 length 26 cvg_0.0_tip_0
GTCAGAGGTGAAATTCTTGGATTTGC
>10373 length 26 cvg_0.0_tip_0
CCAATCCTGCTGACTCTGCCCCCGGC
>10375 length 26 cvg_0.0_tip_0
AAAAAATTCTCTGAAGAGCTGTCAGT
>10377 length 26 cvg_0.0_tip_0
TTATCCTCCGATGAGGATGCTATCCT
>10379 length 26 cvg_0.0_tip_0
TAAAATTAAAAATTAAAAATTAAAAA
>10381 length 26 cvg_0.0_tip_0
AGAGACAGACAGACAGACAGACAGAC
>10383 length 26 cvg_0.0_tip_0
TCTGTCTGTCTGTCTGTCTGTCTCTC
>10385 length 26 cvg_0.0_tip_0
TGCAGATCTTGGTGGTAGTAGCAAAT
>10387 length 26 cvg_0.0_tip_0
TTTCTTCAATCCCCCCTAGAACAATG
>10389 length 26 cvg_0.0_tip_0
GAGGAGGTCTTCAGCGACGAGGACGA
>10391 length 26 cvg_0.0_tip_0
TTTTCTAGTGTGAATACAAACCATGA
>10393 length 26 cvg_0.0_tip_0
GCCCCCCCCAGGGCGCACCATCGACC
>10395 length 26 cvg_0.0_tip_0
ACGGACCGGCCAGCCAGGCCCAAGGT
>10397 length 26 cvg_0.0_tip_0
TAAAACTTTCAACAACGGATCTCTTG
>10399 length 26 cvg_0.0_tip_0
GCTTCTCTTCTTCTTCTTCTTCTTCT
>10401 length 26 cvg_0.0_tip_0
TTTCATGGTTTGTATTCACACTGAAA
>10403 length 26 cvg_0.0_tip_0
TATTGTTGTTGTTGTTGTTGTTGTTG
>10405 length 26 cvg_0.0_tip_0
CCCTGTCAGTGTAGCGCGCGTGCGGC
>10407 length 26 cvg_0.0_tip_0
GATGAAGACCTCTCTTCCATTTTTTT
>10409 length 26 cvg_0.0_tip_0
AGGTCATCGTCCTCAACCACCCCGGC
>10411 length 26 cvg_0.0_tip_0
ACCTTAAACCGCCACAGTTTTTTTTT
>10413 length 26 cvg_0.0_tip_0
AAAAAAAAAAAAATAAAAAAAAAAAA
>10415 length 26 cvg_0.0_tip_0
TTCTCCTCTCGCGCCAGAGAAAAAAA
>10417 length 26 cvg_0.0_tip_0
AGAAGAAGAAGAAGAAGAAGAAAAGA
>10419 length 26 cvg_0.0_tip_0
TCTATATCACTTCTTTTCACTCAAAA
>10421 length 26 cvg_0.0_tip_0
CCAACGCTTACCGAATTCTGCTTCGG
>10423 length 26 cvg_0.0_tip_0
AAGGGGTGTATTTATTAGATACAAAA
>10425 length 26 cvg_0.0_tip_0
ACTCGCGCCATCCTGCTAGCTTTTTT
>10427 length 26 cvg_0.0_tip_0
TCTTTATATATATATATATCTTTTCA
>10429 length 26 cvg_0.0_tip_0
TACCCCGTTTTGCTTGACTAACCGTG
>10431 length 26 cvg_0.0_tip_0
AGCAGCAGCAGCAACAACAACAACAA
>10433 length 26 cvg_0.0_tip_0
GAGGTGACTGGGCGACTGAGAGTCTT
>10435 length 26 cvg_0.0_tip_0
AGGGGTGTTGTTTGAGCTTTAAACAA
>10437 length 26 cvg_0.0_tip_0
TTAATTAATTAAATTTAAATTTAAAT
>10439 length 26 cvg_0.0_tip_0
ACGGTGGTGGTAACCACCAGCATATT
>10441 length 26 cvg_0.0_tip_0
ATATGCTGGTGGTTACCACCACCGTG
>10443 length 26 cvg_0.0_tip_0
TATGGTTTCGGTGGTTAGACGCTTTT
>10445 length 26 cvg_0.0_tip_0
TTGATCTCTTGGACGACCATGTTTGC
>10447 length 26 cvg_0.0_tip_0
AATGCCCTCCGGGGCTCTCTGGTGAT
>10449 length 26 cvg_0.0_tip_0
TGGACCTGGTGAGTTTCCCCGTGTTG
>10451 length 26 cvg_0.0_tip_0
ACAGATGTGCCGCCCCAGCCAAACTC
>10453 length 26 cvg_0.0_tip_0
TTTAATTTAATTTAAATTTTAAATTT
>10455 length 26 cvg_0.0_tip_0
TTCCGTTTTCCCTGACTCTATGTATA
>10457 length 26 cvg_0.0_tip_0
AATTTAAATTTAAATTTAATTAATTA
>10459 length 26 cvg_0.0_tip_0
GACGAGACTTCTGCTGTAGAGGGTGG
>10461 length 26 cvg_0.0_tip_0
ATATTGAGCTCTATCGAATGTGCTAA
>10463 length 26 cvg_0.0_tip_0
TAGTAGTAGTAGTAGTAGTAGTAGTA
>10465 length 26 cvg_64.0_tip_0
CCCCTGAGCAGACCATGTTCCACTTC
>10467 length 26 cvg_0.0_tip_0
CGCCGCAGCTCATCGTTAAAAAAAAA
>10469 length 26 cvg_0.0_tip_0
TTTTTTCTCTTTCTAGATAAATATTT
>10471 length 26 cvg_0.0_tip_0
TTTGCACGGTACGAATGAGGCTTAAT
>10473 length 26 cvg_0.0_tip_0
TCTTCAGCCATTTTCATTTTTCTTTG
>10475 length 26 cvg_0.0_tip_0
TTAAAATTAAAATTAAATTAAATTAA
>10477 length 26 cvg_0.0_tip_0
TTGAGTAGGAGCGTGGCCGTTGGACC
>10479 length 26 cvg_0.0_tip_0
TTCGGAATCCTTCTCGTCGGTCTCCC
>10481 length 26 cvg_0.0_tip_0
GAAGGCCATGGGGTTCCCCAAGAGGA
>10483 length 26 cvg_0.0_tip_0
TCCCTTGTTTCTTGAGTGAACGTGGC
>10485 length 26 cvg_0.0_tip_0
CCGAAGTATCAAAATTTCCAAAGAAT
>10487 length 26 cvg_0.0_tip_0
CAAACAAACAAACAAAACAAACAAAC
>10489 length 26 cvg_0.0_tip_0
CCGACTTGCACTTCGGTTTGCCCAAC
>10491 length 26 cvg_0.0_tip_0
TTGGGCAAACCGAAGTGCAAGTCGGG
>10493 length 26 cvg_0.0_tip_0
CTTTCACTGCGCGCACGGGTTTGACA
>10495 length 26 cvg_0.0_tip_0
TGTCACCCTGAAATCGGTTTGTCCGG
>10497 length 26 cvg_0.0_tip_0
ATTTTATTTATTTATTTATTTATTTT
>10499 length 26 cvg_0.0_tip_0
AAAAATTTTAAAAATTTTAAAATTTA
>10501 length 26 cvg_0.0_tip_0
CTTTTACTGTGAAAAAATTAGAGTGT
>10503 length 26 cvg_0.0_tip_0
ACTCCTTTTGGTGTAGTGGCAGACTT
>10505 length 26 cvg_0.0_tip_0
AGTCTGCCACTACACCAAAAGGAGTG
>10507 length 26 cvg_0.0_tip_0
ACGAAAGCAGTGACTTTCTTTCCGTT
>10509 length 26 cvg_0.0_tip_0
AAGTCATCCTCTACTTTCTCCTGAAA
>10511 length 26 cvg_0.0_tip_0
CCCTTTTGTTCCACTGGAGATTTCTG
>10513 length 26 cvg_0.0_tip_0
GTCTTTTCTTCTTCTTCTTCTTCTTC
>10515 length 26 cvg_0.0_tip_0
TCGTCTGCTTCTTCTTCTTCTTCTTC
>10517 length 26 cvg_0.0_tip_0
TTTGATGGAAAGGTGTTGATAATGTT
>10519 length 26 cvg_0.0_tip_0
GGAAGTGTGATCGGTCTCGTGCCTGC
>10521 length 26 cvg_0.0_tip_0
GGCACAAGGGTCTTGAGCTTGTGCTT
>10523 length 26 cvg_0.0_tip_0
CCAGGTCAGCCTGGACAGCCAGGTCA
>10525 length 26 cvg_0.0_tip_0
AAAAGAACGGACGTGCCAGTCCCAGA
>10527 length 26 cvg_0.0_tip_0
TAGAAAAAAAAAAAAGAAAAAAAAAA
>10529 length 26 cvg_0.0_tip_0
TAAAATAAAAATAAAAAATAAAAAAA
>10531 length 26 cvg_0.0_tip_0
TAAAATAAAAATAAAAAATAAAAAAT
>10533 length 26 cvg_0.0_tip_0
AAAAACAGGTTTTGTGTATAGGGTAT
>10535 length 26 cvg_0.0_tip_0
TAGGATAGTGGCCTACCATGGTGGCA
>10537 length 26 cvg_0.0_tip_0
ATCCTTGGCGAATGCTTTCGCAGTAG
>10539 length 26 cvg_0.0_tip_0
GCACGGGAGGGAGAACCCAACATCTA
>10541 length 26 cvg_0.0_tip_0
GGGCCTTAACGCCAGAAGTTGGCCGG
>10543 length 26 cvg_0.0_tip_0
ATGATGATGATGATGATGATGATGGT
>10545 length 26 cvg_0.0_tip_0
CCATCATCATCATCATCATCATCATC
>10547 length 26 cvg_0.0_tip_0
GCAGACAGACAGACAGACAGACAGAC
>10549 length 26 cvg_0.0_tip_0
ATTTTAATTTTTAATTTTTAATTTTT
>10551 length 26 cvg_0.0_tip_0
TCTTTTACAGCCGCCCACGAAACTAC
>10553 length 26 cvg_0.0_tip_0
GGGAACGTGAGCTGGGTTTAGACCGT
>10555 length 26 cvg_0.0_tip_0
GGGGGATTGAAGAAGGAGTGGCTTGT
>10557 length 26 cvg_0.0_tip_0
AAAAACATATCCCTTAAATTCATCGC
>10559 length 26 cvg_0.0_tip_0
AAAGAAAAAAAGAAAAAAAGAAAAAA
>10561 length 26 cvg_0.0_tip_0
ATTAATTAATTAATTAATTAATTAAT
>10562 length 26 cvg_0.0_tip_0
TTTATTTAATTTAATTTAATTTTAAT
>10564 length 26 cvg_0.0_tip_0
GCTCCGGACAAACCGATTTCAGGGTG
>10566 length 26 cvg_0.0_tip_0
CTTAAAAAAAAAAAAAAGAAAAAAAC
>10568 length 26 cvg_0.0_tip_0
CCATACTCCCCCCAGAACCCAAAAAC
>10570 length 26 cvg_0.0_tip_0
CCCTACTGATGAAGTTCGCCGCAACG
>10572 length 26 cvg_0.0_tip_0
GTTGCGGCGAACTTCATCAGTAGGGT
>10574 length 26 cvg_0.0_tip_0
TTTTTAGTTTTTTTTAGTTTTTTTTA
>10576 length 26 cvg_0.0_tip_0
CAGCAGCAGCAGCAGCAGCAGCAGCT
>10578 length 26 cvg_0.0_tip_0
GCTGCTGCTGCTGCTGCTGCTGCTGG
>10580 length 26 cvg_0.0_tip_0
GCTGCTGCTGCTGCTGCTGCTGCTGA
>10582 length 26 cvg_0.0_tip_0
CAATATCGTATCAAAAACAAATAAAT
>10584 length 26 cvg_0.0_tip_0
AAACGCGTTGCTGCGCTGAAAAATAT
>10586 length 26 cvg_0.0_tip_0
TTCAGAACAGATTATCCCAAAAAAAA
>10588 length 26 cvg_0.0_tip_0
ATTATTATTATTATTTATTTAATTTA
>10590 length 26 cvg_2.0_tip_0
TCCTAAGGCATAGGGTAGTTCCGATG
>10592 length 26 cvg_0.0_tip_0
TAGTTCAGTGGACGTTTTCTTTTTTG
>10594 length 26 cvg_0.0_tip_0
CCGTGAGGGAAAGATCACATCCGTTT
>10596 length 26 cvg_0.0_tip_0
TGTTGTTGTTGCTGCTGCTGCTGTTG
>10598 length 26 cvg_0.0_tip_0
TTTGATTGGCTGTATCTCTTTTGTTT
>10600 length 26 cvg_0.0_tip_0
AAATTTAAATTTAAATTTAAAATTTT
>10602 length 26 cvg_0.0_tip_0
TTTTGCAACTCTTCTCTGGCCTCGAC
>10604 length 26 cvg_0.0_tip_0
GCCTACCATGGTGGCAACGGGTAACG
>10606 length 26 cvg_0.0_tip_0
CCATGGTGGTGGTGGTGGTGGTGGTG
>10608 length 26 cvg_0.0_tip_0
CAAAAATCACAATGGCCTTCTTGCCA
>10610 length 26 cvg_0.0_tip_0
ATTTTTCGGTATCACTCACGACACAA
>10612 length 26 cvg_0.0_tip_0
ATACCTCGCCGCCGGGGTTGAAATGA
>10614 length 26 cvg_0.0_tip_0
GAAAAAATTAGAGTGCTCCAGGCAGG
>10616 length 26 cvg_0.0_tip_0
ATCAAATTTAAGGATTAGCTTATTTT
>10618 length 26 cvg_0.0_tip_0
TTTTCTTTTTTTTTTTCTTTTTTTTT
>10620 length 26 cvg_0.0_tip_0
GACAAGGAGGAGGCAAAGGTCAAAAA
>10622 length 26 cvg_0.0_tip_0
AAAAGGAGTGAGCCCACACTAATGGT
>10624 length 26 cvg_0.0_tip_0
AAGTCTGAAGACGGCGCTCCAAGAAA
>10626 length 26 cvg_0.0_tip_0
AAAAAAAAGAAAAAAAACTAAAAAAA
>10628 length 26 cvg_0.0_tip_0
TAAATTGTACTCATTCCAATTACAAG
>10630 length 26 cvg_0.0_tip_0
GCGACAACACACTTCATGTAACTTTT
>10632 length 26 cvg_0.0_tip_0
CGAGACCTTAACCTGCTAAATAGCCC
>10634 length 26 cvg_0.0_tip_0
CGCTGGAAGGGGAGCTTGCGGATGAG
>10636 length 26 cvg_0.0_tip_0
AAAAGAGCGAGGTCTCATAATGCGGG
>10638 length 26 cvg_0.0_tip_0
ATCAGCAGCAGCAGCAGCAGCAGCAG
>10640 length 26 cvg_0.0_tip_0
AAAAAAAGAAAAAAAGAAAAAAAGAA
>10642 length 26 cvg_0.0_tip_0
ATTTTAATTTTTAATTTTTAAATTTT
>10644 length 26 cvg_0.0_tip_0
GTCTGCTGCTGCTGCTGCTGCTGCTG
>10646 length 26 cvg_0.0_tip_0
TTTGGCCAAGACCCAAACATCGAAAG
>10648 length 26 cvg_0.0_tip_0
TTTTTGATCCATGACACCATTTGACA
>10650 length 26 cvg_0.0_tip_0
GTCAAATGGTGTCATGGATCAAAAAC
>10652 length 26 cvg_0.0_tip_0
TCCGTTTTCCCTGACTCTATGTATAA
>10654 length 26 cvg_0.0_tip_0
GCCGGATCAGCTATACAGACAGAAAA
>10656 length 26 cvg_0.0_tip_0
AAAAAATGCTTAGACCTCGGCGATCT
>10658 length 26 cvg_0.0_tip_0
AAAATTAAAATTAAAATTAAATTAAT
>10660 length 26 cvg_0.0_tip_0
TTCGATGAGATCGTTGAGATTGCCCG
>10662 length 26 cvg_0.0_tip_0
CTCTGTCTGTCTGTCTGTCTGTCTGT
>10664 length 26 cvg_0.0_tip_0
AGAATCGAATCCATTCTCCACGAGAG
>10666 length 26 cvg_0.0_tip_0
ATATAACATCCTTTTGTAATGAAAAA
>10668 length 26 cvg_0.0_tip_0
TAATTAAATTAAATTAAATTTAAAAT
>10670 length 26 cvg_0.0_tip_0
TTTTAAATTTAATTTAATTTAATTAT
>10672 length 26 cvg_0.0_tip_0
TTTTAAATTTAATTTAATTTAATTAA
>10674 length 26 cvg_0.0_tip_0
AGAGCACTCATCGACATCGACCTTGT
>10676 length 26 cvg_0.0_tip_0
TGGACGAGGATGAGAGAGGAGATGGC
>10678 length 26 cvg_0.0_tip_0
AGCAGCAACAGCAGCAGCAGCAGCAG
>10680 length 26 cvg_0.0_tip_0
TTTTTTACGACGAGAAAAAGAGAAAG
>10682 length 26 cvg_0.0_tip_0
CAGGCTCCCTCTCCGGAATCGAACCC
>10684 length 26 cvg_0.0_tip_0
TCATCAAGGCCCTGAAGGAGCCCCCA
>10686 length 26 cvg_0.0_tip_0
GGGGGCTCCTTCAGGGCCTTGATGAC
>10688 length 26 cvg_0.0_tip_0
ATTATTATTATTATTATTATTATCAT
>10690 length 26 cvg_0.0_tip_0
TGATAATAATAATAATAATAATAATA
>10692 length 26 cvg_0.0_tip_0
AATACCACTACCTTTATTGTTTTTTT
>10694 length 26 cvg_0.0_tip_0
AATAAATACCACCCCTTCCGAAGTCG
>10696 length 26 cvg_0.0_tip_0
CATCGCTGCTTGATTGTGAGGCGTTT
>10698 length 26 cvg_0.0_tip_0
TGGCTGAACGCCTCTAAGTCAGAATC
>10700 length 26 cvg_0.0_tip_0
CCATGTGAACAGCAGTTGGACATGGG
>10702 length 26 cvg_0.0_tip_0
GGGGACTGGATGATAGCCTCCTCGGA
>10704 length 26 cvg_0.0_tip_0
GGGAGGGAGGGCAGCTGCATTGTTGG
>10706 length 26 cvg_0.0_tip_0
CAAAAAAAAAAAAAGAAAAAAAAAAG
>10708 length 26 cvg_0.0_tip_0
GGGCCGCATACAAGCCATACTCGACT
>10710 length 26 cvg_0.0_tip_0
TTTTATTTTTATTTTTATTTTTTATT
>10712 length 26 cvg_0.0_tip_0
CCAAAAAAAAAAAAGAAAAAAAAAAA
>10714 length 26 cvg_0.0_tip_0
AAAAAATCACCTACGTGGGCGTTAAG
>10716 length 26 cvg_0.0_tip_0
TTAATTAAATTAAATTAAATTTAAAT
>10718 length 26 cvg_0.0_tip_0
ACAAAAGAGGCGCAAGGGGGTGTATT
>10720 length 26 cvg_0.0_tip_0
GGGGAGGAGCTGGAAGGACTGGCTGT
>10722 length 26 cvg_0.0_tip_0
AAAAAAAAAAATAAAAAAAAAAATAA
>10724 length 26 cvg_0.0_tip_0
ATCAAGGGGACTTTTACCCTTTGTTC
>10726 length 26 cvg_0.0_tip_0
ACGACGACGACGACGACGACGACGAC
>10728 length 26 cvg_0.0_tip_0
GAATGATGAGTAGTGACTCCAAAAAA
>10730 length 26 cvg_0.0_tip_0
ACCTGATCCGAGGTCAACCTGAAAAA
>10732 length 26 cvg_0.0_tip_0
CTTTTTTTTTTCTTTTTTTTTTTTTA
>10734 length 26 cvg_0.0_tip_0
CTTTTTTTTTTCTTTTTTTTTTTTTC
>10736 length 26 cvg_0.0_tip_0
ATGTACTTCGTCTCCGGAGCGGCCCC
>10738 length 26 cvg_0.0_tip_0
GGGGGAGCGCATGCGCCAGAATTTCT
>10740 length 26 cvg_0.0_tip_0
AAACACACCTCAATAAAGCTCATTTG
>10742 length 26 cvg_0.0_tip_0
CCTTGTAATTGGAATGAGTACAATTT
>10744 length 26 cvg_0.0_tip_0
TCAACACCAGCCTCAATGTTGATAAT
>10746 length 26 cvg_0.0_tip_0
CAAAGAACCAGGTCGCCATGAACCCT
>10748 length 26 cvg_0.0_tip_0
TCCACTCAGCAATCATGCATTTCTTT
>10750 length 26 cvg_0.0_tip_0
AAAATTTAAAATTTAAATTAAATTAA
>10752 length 26 cvg_0.0_tip_0
TAATTTAATTTAAATTTTAAATTTTA
>10754 length 26 cvg_0.0_tip_0
GGCAACGCAGCTCGCGACAACAAGAA
>10756 length 26 cvg_0.0_tip_0
CTCCTTGGTCCGTGTTTCAAGACGGG
>10758 length 26 cvg_0.0_tip_0
TATATTATTTAGATCCGTTATATTTT
>10760 length 26 cvg_0.0_tip_0
TAAAAAAAAAAAAGAAAAAAAAAAAA
>10762 length 26 cvg_0.0_tip_0
TTAATTTAATTTTAATTTTAAATTTT
>10764 length 26 cvg_0.0_tip_0
CTGCGAGCCTCCACCAGAGTTTCCTC
>10766 length 26 cvg_0.0_tip_0
GCTTCTCGGAGGTGGTCTTGTCGAGA
>10768 length 26 cvg_0.0_tip_0
TTTTTAACGATGCTGATGACCTATTC
>10770 length 26 cvg_0.0_tip_0
TTGTCGAGCTTGAGCTTGGTGATAAC
>10772 length 26 cvg_0.0_tip_0
TATTTTTATTTTATTTTATTTTATTT
>10774 length 26 cvg_0.0_tip_0
AATAGGGTGAAGCCAGAGGAAACTCT
>10776 length 26 cvg_0.0_tip_0
GAGTTTCCTCTGGCTTCACCCTATTC
>10778 length 26 cvg_0.0_tip_0
TAAAAATAAAAAATAAAAATAAAAAT
>10780 length 26 cvg_0.0_tip_0
CCCCAAAGGGTCTATATGATGATAAT
>10782 length 26 cvg_0.0_tip_0
AAAAAAAAAAAATAAAAAAAAAAAAA
>10784 length 26 cvg_0.0_tip_0
TTTTTTTTTTTTATTTTTTTTTTTTA
>10786 length 26 cvg_0.0_tip_0
GAACGTGATAAAAAAAGTCTTTTTTT
>10788 length 26 cvg_0.0_tip_0
AAAAAGACACACAAGTCCTCGTTTAT
>10790 length 26 cvg_0.0_tip_0
TCTCTTGGATTATCTATTATTTTTTT
>10792 length 26 cvg_0.0_tip_0
TTTAAAAAATTCTGTATAATGGCACC
>10794 length 26 cvg_0.0_tip_0
ACTGGTCCGGCTGGGCCTTTCCTCTT
>10796 length 26 cvg_0.0_tip_0
GAATAGGTTAAGGATGTTTCATCCCC
>10798 length 26 cvg_0.0_tip_0
AAGCGTGCATAGCGACGTTGCTTTTT
>10800 length 26 cvg_0.0_tip_0
GTAAAAAGGGGGCATCGAAGCGTGGA
>10802 length 26 cvg_0.0_tip_0
CGTGTGTGTGTGTGTGTGTGTGTGTG
>10804 length 26 cvg_0.0_tip_0
TTTCTGTTCTCCATGAGTCCCCCTTA
>10806 length 26 cvg_0.0_tip_0
TTTCCCCGGTGCCGGTGCTGGTGGCG
>10808 length 26 cvg_0.0_tip_0
CTTTTTTTTTTTTCTTTTTTTTTTTT
>10810 length 26 cvg_0.0_tip_0
TTTAGTTTTTTTTCTTTTTTTTTTTT
>10812 length 26 cvg_0.0_tip_0
CGCTCAGACTGACAGCTCTTCAGAGA
>10814 length 26 cvg_0.0_tip_0
CTTCGAAGAGGGAGACGAGGTAGGCC
>10816 length 26 cvg_0.0_tip_0
CGAAGAAGAAGAAGAAGAAGAAGAAG
>10818 length 26 cvg_0.0_tip_0
TTCTTCTTCTTCTTCTTCTTCTTCGT
>10820 length 26 cvg_0.0_tip_0
TCCAGGACAAGGAGGGCATCCCCCCA
>10822 length 26 cvg_0.0_tip_0
GGGGGGATGCCCTCCTTGTCCTGGAT
>10824 length 26 cvg_0.0_tip_0
AAAATAAATAAAATAAAATAAAATAA
>10826 length 26 cvg_0.0_tip_0
TTAAAGTTGTTGCAGTTAAAAAGCTC
>10828 length 26 cvg_0.0_tip_0
ACCGCAACGTCAAGTCCATCACCCAG
>10830 length 26 cvg_0.0_tip_0
TGATGCGGCCCGCGTGAACGCCGGAG
>10832 length 26 cvg_0.0_tip_0
CAGAGGATGCTTCGGGCGCGGCCCCC
>10834 length 26 cvg_0.0_tip_0
TACAACAACAACAACAACAACAACAA
>10836 length 26 cvg_0.0_tip_0
GTCGAGCAAGAGAGTTTAGGTAAAAG
>10838 length 26 cvg_0.0_tip_0
GTTATCGCAATTAAGCAGACAAATCA
>10840 length 26 cvg_0.0_tip_0
TAACGATCTTTGTGCGTATTGTATAT
>10842 length 26 cvg_0.0_tip_0
TCAGGGACATTGAGGCCTCTTTTATA
>10844 length 26 cvg_0.0_tip_0
CAGCCAGCCAGCCAGCCAGCCAGCCA
>10846 length 26 cvg_0.0_tip_0
CAGCCAGCCAGCCAGCCAGCCAGCCC
>10848 length 26 cvg_0.0_tip_0
CTTCAGAAAAGAAGATATGAAGAAAA
>10850 length 26 cvg_0.0_tip_0
TTCTTTTCTTTTTCTTTTTCTTTTTT
>10852 length 26 cvg_0.0_tip_0
GAACCAAAAAAAAAAAAAAAAAAAAG
>10854 length 26 cvg_0.0_tip_0
GAACCAAAAAAAAAAAAAAAAAAAAA
>10856 length 26 cvg_0.0_tip_0
ATTTTGTTGTTTTCGTGGTTGGGCTG
>10858 length 26 cvg_0.0_tip_0
ATATTGATGATGTCGTGGAGCTCAGC
>10860 length 26 cvg_0.0_tip_0
TTTTTTTCTTTTTTTTTTTTGTCTCC
>10862 length 26 cvg_0.0_tip_0
TGCTTCTTGAGCTTCTCTTCGGCAAA
>10864 length 26 cvg_0.0_tip_0
CGAAGTGCGCCTTGCGCGACTTCCGT
>10866 length 26 cvg_0.0_tip_0
AAAAAAAAAAAAACAAAAAAAAAAAA
>10868 length 26 cvg_0.0_tip_0
TTTTTTTTTTTGTTTTTTTTTTTTTT
>10870 length 26 cvg_0.0_tip_0
AGACAGAGTGCCGCTTCTCTTCCCCA
>10872 length 26 cvg_0.0_tip_0
AAAATAGTGTTGTACGACTGTTTAAT
>10874 length 26 cvg_0.0_tip_0
TTTTTTTTTTCTTTTTTTTTTTTTCT
>10876 length 26 cvg_0.0_tip_0
TTTTTTTTTTCTTTTTTTTTTTTTCG
>10878 length 26 cvg_0.0_tip_0
TTTTTGATGTTTGAAAGTAAAAAAGA
>10880 length 26 cvg_0.0_tip_0
AAAATAAATAAATAATAATAATAATA
>10882 length 26 cvg_0.0_tip_0
ATTATTATTATTATTTATTTATTTTA
>10884 length 26 cvg_0.0_tip_0
AAAGGTGGACAACTAGTGGACAAAAA
>10886 length 26 cvg_0.0_tip_0
ACCTTGCTGGCTTCCAAGCCAGCCAG
>10888 length 26 cvg_0.0_tip_0
AAAGTCATTTCATAAACATTTTTTTT
>10890 length 26 cvg_0.0_tip_0
CCCAAGAATCCCAAAAAAGCACTTTT
>10892 length 26 cvg_0.0_tip_0
TTTCACTACCCATCTGTACTTTACCA
>10894 length 26 cvg_0.0_tip_0
AAGAAGAAGAAGAAGAAGAAGAAGAA
>10896 length 26 cvg_0.0_tip_0
TCTTCTTCTTCTTCTTCTTCTTCTTT
>10898 length 26 cvg_0.0_tip_0
TCTTCTTCTTCTTCTTCTTCTTCTTC
>10900 length 26 cvg_0.0_tip_0
CCCCCCGGAATGCCAGAGGGCGCAAT
>10902 length 26 cvg_0.0_tip_0
AAAAAAAAAAAAGAAAAAAAAAAAAC
>10904 length 26 cvg_0.0_tip_0
TTTTTTTTTTTTCTTTTTTTTTTTTG
>10906 length 26 cvg_0.0_tip_0
AAAAAAAAAAAAGAAAAAAAAGAAAA
>10908 length 26 cvg_0.0_tip_0
TTTTGTTTTGTTTTTGTTTTTGTTTT
>10910 length 26 cvg_0.0_tip_0
CGGAAATCATGCATGATAGTTGTTTA
>10912 length 26 cvg_0.0_tip_0
CAAAAGGTGTTAGTTCATCTAGACAG
>10914 length 26 cvg_0.0_tip_0
TAAAAAAAAATAAAAAAAAATAAAAA
>10916 length 26 cvg_0.0_tip_0
AGGAAGAAGAAGAAGAAGAAGAAGAA
>10918 length 26 cvg_0.0_tip_0
CCCTCGAAAACACGGACAGCGGTGGG
>10920 length 26 cvg_0.0_tip_0
TTTTTTTTTTTTCTTTTTTTTTTCTT
>10922 length 26 cvg_0.0_tip_0
GCGCGCCTGCTGCCTTCCTTGGATGT
>10924 length 26 cvg_0.0_tip_0
TTTCTTTTCTTTTCTTTTCATTTATT
>10926 length 26 cvg_0.0_tip_0
TCAACTACGAGCTTTTTAACTGCAAC
>10928 length 26 cvg_0.0_tip_0
CTTTCCCTGTTTGTTCGTTTGTTTGC
>10930 length 26 cvg_0.0_tip_0
ATTAAATTAAATTAAATTAATTAATA
>10932 length 26 cvg_0.0_tip_0
TTCCCCAAGAGGAAAGGCCCAGCCGG
>10934 length 26 cvg_0.0_tip_0
TGTCGAGCTTGAGCTTGGTGATAACG
>10936 length 26 cvg_0.0_tip_0
ACTGCTTCTCGCCCTGCCTCTCCCGC
>10938 length 26 cvg_0.0_tip_0
AAAAAAAAAAAAAAAAAAAAAAAAAA
>10940 length 26 cvg_0.0_tip_0
TTTTTTTTTTTTTTTTTTTTTTTTTC
>10942 length 26 cvg_0.0_tip_0
CGGTTTTTTTTTTTTTTTTTTTTTTT
>10944 length 26 cvg_0.0_tip_0
TTCTCTTCAAAGCGTGCAGTTTTTTT
>10946 length 26 cvg_0.0_tip_0
CTCTCTCTCTCTCTCTCTCTCTCTTT
>10948 length 26 cvg_0.0_tip_0
ACGCCGGACGCCGCAAAGGTGCGGGG
>10950 length 26 cvg_0.0_tip_0
TATCGACTCAAGTCGATGGAAGTTTG
>10952 length 26 cvg_0.0_tip_0
AGAAAAAAAAAAAAAAAAAAAAAAAA
>10954 length 26 cvg_0.0_tip_0
TTTTTTTTTTTTTTTTTTTTTTTCTT
>10956 length 26 cvg_0.0_tip_0
AAAAATCCACCAATCAAGTTGTTAGA
>10958 length 26 cvg_0.0_tip_0
CAGCAGCAGCAACAACAACAACAACA
>10960 length 26 cvg_0.0_tip_0
GTTGTTGTTGTTGTTGCTGCTGCTGC
>10962 length 26 cvg_0.0_tip_0
TAGGGTTTAAATTGTACTCATTCCAA
>10964 length 26 cvg_0.0_tip_0
TGACGACGGACGGTACCAGCGGAACC
>10966 length 26 cvg_0.0_tip_0
TTTCGCCACATCTTATCGAACTCCGG
>10968 length 26 cvg_0.0_tip_0
TGTCTGGTGGTACCACCATGTACCCC
>10970 length 26 cvg_0.0_tip_0
GAGAGAGAGAGAGAGAGAGAGACGGA
>10972 length 26 cvg_0.0_tip_0
CCCTATTAGTGGGTGAACAATCCAAC
>10974 length 26 cvg_0.0_tip_0
AAAGAAGAGGAAGAGGAAGAAGAAGA
>10976 length 26 cvg_0.0_tip_0
ATTAGGGTTCGATTCCGGAGAGGGAG
>10978 length 26 cvg_0.0_tip_0
TCCCTCTCCGGAATCGAACCCTAATT
>10980 length 26 cvg_0.0_tip_0
TTTTATGTGACCTACCAAGATATCAA
>10982 length 26 cvg_0.0_tip_0
AATAATATATATATATATATATATAT
>10984 length 26 cvg_0.0_tip_0
TATATATATATATATATATATTATTA
>10986 length 26 cvg_0.0_tip_0
TTTTCAACTTAACTACACCGGTTTTT
>10988 length 26 cvg_0.0_tip_0
GCCCGACGGTGGCCATGGAAGTCGGA
>10990 length 26 cvg_0.0_tip_0
GGCTGTCTAGATGAACTAACACCTTT
>10992 length 26 cvg_0.0_tip_0
AAAAAGAAAAAAAAAAAGAAAAAAAA
>10994 length 26 cvg_0.0_tip_0
TTTTTTTCTTTTTTTTTTTCTTTTTG
>10996 length 26 cvg_0.0_tip_0
TCTCTCTCTCTCTCTCTCTCTCTCCC
>10998 length 26 cvg_0.0_tip_0
GGAGAGAGAGAGAGAGAGAGAGAGAG
>11000 length 26 cvg_0.0_tip_0
TGGTGGTGCATGGCCGTTCTTAGTTG
>11002 length 26 cvg_0.0_tip_0
GGAAGACGATGCGGAGGAGGCAAAAA
>11004 length 26 cvg_0.0_tip_0
GAGGAGGAGGAGGAGGAGAAGAAGAA
>11006 length 26 cvg_0.0_tip_0
CTGCTGTTGCTGCTGCTGCTGCTGCT
>11008 length 26 cvg_0.0_tip_0
GCAGCAGCAGCAGCAGCAACAGCAGC
>11010 length 26 cvg_0.0_tip_0
CCCTTTCCGAGGTCTATGGCTTCCTG
>11012 length 26 cvg_0.0_tip_0
GCCCTCCTTGTCCTGGATCTTGGTCT
>11014 length 26 cvg_0.0_tip_0
TTTTTTCCCCCTGGATTTGACATGGT
>11016 length 26 cvg_0.0_tip_0
TTTTTATTTTTTATTTTTTTATTTTT
>11018 length 26 cvg_0.0_tip_0
TCCTTGGCCTTCTTGAGACCACCGAA
>11020 length 26 cvg_0.0_tip_0
AAGCCAGTTATCCCTGTGGTAACTTT
>11022 length 26 cvg_0.0_tip_0
GCAGCAGCAGCAGCAGCAGCAGCCTC
>11024 length 26 cvg_0.0_tip_0
GCCTTGGCTTCGGATTTGCCCCCCAT
>11026 length 26 cvg_0.0_tip_0
CCCCAGCAACAACAGCAGCAGCAGCA
>11028 length 26 cvg_0.0_tip_0
AACTTGGGGTTGGCTTCGACGGATTT
>11030 length 26 cvg_0.0_tip_0
GTCTACGCTCTCAAGCGCCAGGGCCG
>11032 length 26 cvg_0.0_tip_0
CGGTTAACCGGTTAACCGGTTAACCG
>11033 length 26 cvg_0.0_tip_0
CCCCAGTAGCAATCTCCACGGTTGGA
>11035 length 26 cvg_0.0_tip_0
TTTTCGTTGCTGCCGCATTGGCTAGC
>11037 length 26 cvg_0.0_tip_0
AATTAATTAAATTAAATTAAATTAAA
>11039 length 26 cvg_0.0_tip_0
TTTTTCCGTTTCTTGCAGCAGGACCT
>11041 length 26 cvg_0.0_tip_0
GAAAATCCGCGGGAAGGAATAGTTTT
>11043 length 26 cvg_0.0_tip_0
CGCTCAAGCGCTTCTGGTGCTTCTTT
>11045 length 26 cvg_0.0_tip_0
GTTGGTGGCCATGATGACCTTGACGT
>11047 length 26 cvg_0.0_tip_0
GAGTTGTTGCTAGCCTTGGTGACTTT
>11049 length 26 cvg_0.0_tip_0
TTTTTTTTTTGTTTTTTTTTGTTTTT
>11051 length 26 cvg_0.0_tip_0
GGCAGGCAGGCAGGCAGGCAGGCAGG
>11053 length 26 cvg_0.0_tip_0
CGTCGTGGTGGTGTCAAGCGTATCTC
>11055 length 26 cvg_0.0_tip_0
AAGCGAACGGAGGTGGAGCCCCCCCC
>11057 length 26 cvg_0.0_tip_0
TCAGGAGCAGGACCCTCAAGCCAAAA
>11059 length 26 cvg_0.0_tip_0
GGGGGAAAAAAGCAAAGAGACGAAAA
>11061 length 26 cvg_0.0_tip_0
GCTGTCTAGATGAACTAACACCTTTT
>11063 length 26 cvg_0.0_tip_0
ATAATAATAATAATATAATATAATAT
>11065 length 26 cvg_0.0_tip_0
AAAAAGACCATCAAGAAGGCTTTGGA
>11067 length 26 cvg_0.0_tip_0
TAAGCATATCAATAAGCGGAGGAAAA
>11069 length 26 cvg_0.0_tip_0
AAAAATTAGAGTGTTCAAAGCAGGCC
>11071 length 26 cvg_0.0_tip_0
ATCGGAGACTACTTTTTAATTTTTTT
>11073 length 26 cvg_0.0_tip_0
ATTTAAATTTAATTTAATTTAATTAT
>11075 length 26 cvg_0.0_tip_0
GGAAATTCATGACACCATTCCTTTTT
>11077 length 26 cvg_0.0_tip_0
GTCTGTCTGTCTGTCTGTCTGTCTGT
>11079 length 26 cvg_0.0_tip_0
TGGCATCAAGTCCCTCGTCTGGGAGG
>11081 length 26 cvg_0.0_tip_0
ATATATATATATATATATATATATAC
>11083 length 26 cvg_0.0_tip_0
ATATATATATATATATATATATATAT
>11084 length 26 cvg_0.0_tip_0
ATATATATATATATATATATATATAG
>11086 length 26 cvg_0.0_tip_0
TATATATATATATATATATATATATG
>11088 length 26 cvg_0.0_tip_0
TATATATATATATATATATATATATA
>11089 length 26 cvg_0.0_tip_0
AAAAAAAAAAAAAAGAAAAAAAAAGA
>11091 length 26 cvg_0.0_tip_0
CTTTTTTTTTCTTTTTTTTTTTTTTG
>11093 length 26 cvg_0.0_tip_0
GCGTTGATGTTCTCCTCACGGTTACC
>11095 length 26 cvg_0.0_tip_0
AGAAAAAAAAAAAAAGAAAAAAAAAG
>11097 length 26 cvg_0.0_tip_0
TTTTTTTTTCTTTTTTTTTTTTTCTT
>11099 length 26 cvg_0.0_tip_0
AATCAACGGTTCCTCTCGTACTAAAT
>11101 length 26 cvg_0.0_tip_0
GGCCTCTAATCATTCGCTTTACCTCA
>11103 length 26 cvg_0.0_tip_0
AAAGAAAAAAAAAAAAAAGAAAAAAA
>11105 length 26 cvg_0.0_tip_0
TGCTCTGTTACGAGATCTTCAAAAAA
>11107 length 26 cvg_0.0_tip_0
TTTTTAACTATGGCGTTGGGGGAACG
>11109 length 26 cvg_0.0_tip_0
ATAAAATAAAATAAAATAAAATAAAT
>11111 length 26 cvg_0.0_tip_0
TGGACAGGACAAGTGAGACAAAAAAA
>11113 length 26 cvg_0.0_tip_0
TTTTGAGAATAGGTTAAGGATGTTTT
>11115 length 26 cvg_0.0_tip_0
AAAATGGAAGAGCGCAAAGAAGACTT
>11117 length 26 cvg_0.0_tip_0
TAATTAATAATAATAATAATAATAAT
>11119 length 26 cvg_0.0_tip_0
TTATTATTATTATTATTATTAATTAT
>11121 length 26 cvg_0.0_tip_0
TTATTATTATTATTATTATTAATTAA
>11123 length 26 cvg_0.0_tip_0
AAAAATAAATAAATAAATAAATAATA
>11125 length 26 cvg_0.0_tip_0
GGCCGGCCTCGACAAGGGCGCCAAAA
>11127 length 26 cvg_0.0_tip_0
TGGACCGAAAGATGGTGAACTATGCC
>11129 length 26 cvg_0.0_tip_0
GTTTGTTTTGTTTGTTTGTTTGTTTG
>11131 length 26 cvg_0.0_tip_0
GCAGACACATGGAAGACCCATCGCCT
>11133 length 26 cvg_0.0_tip_0
ATGCACGCTCATCAGACACCACAAAA
>11135 length 26 cvg_0.0_tip_0
CAACTACGAGCTTTTTAACTGCAACA
>11137 length 26 cvg_0.0_tip_0
ATAATATTATAGTAGAATAATAAAGC
>11139 length 26 cvg_0.0_tip_0
TTTTTTTTCTTTTTTTTTTTTCTTTC
>11141 length 26 cvg_0.0_tip_0
TTTTTTTTTTCTTTTTTTTTTTTTAG
>11143 length 26 cvg_0.0_tip_0
AAAAAAAAAAAAAGAAAAAAAACTAA
>11145 length 26 cvg_0.0_tip_0
AAAAATTAAAAATTAAAAATTAAAAA
>11147 length 26 cvg_0.0_tip_0
CTGCACGGATCTTCTTCGCTCTGAAG
>11149 length 26 cvg_0.0_tip_0
TTTTTTTTTTTTTTTTTTTTTTGGTT
>11151 length 26 cvg_0.0_tip_0
ACGGGCTAATGGTCGAGCACCGTATG
>11153 length 26 cvg_0.0_tip_0
GTCTGCCACTACACCAAAAGGAGTGA
>11155 length 26 cvg_0.0_tip_0
TTCTCTTCTTCTCTTCTTCTCTTCTC
>11157 length 26 cvg_0.0_tip_0
ACAACAACAACAACAACAACAACAAT
>11159 length 26 cvg_0.0_tip_0
TTGTTGTTGTTGTTGTTGTTGTTGTG
>11161 length 26 cvg_0.0_tip_0
ACCTTTGATATGGTGAGAGCGGGACT
>11163 length 26 cvg_0.0_tip_0
GTCCACCCTCAACTCCTTCGTCAATG
>11165 length 26 cvg_0.0_tip_0
AAAAAAAAAATCAGTAGCCATAGGCT
>11167 length 26 cvg_0.0_tip_0
GCTGACTAAGCTACATCCTGACACTA
>11169 length 26 cvg_0.0_tip_0
AAATACTGATACAGGGCTCTTTAGGG
>11171 length 26 cvg_0.0_tip_0
CTTTCTCTCTCTCTCTCTCTCTCTCT
>11173 length 26 cvg_0.0_tip_0
TAAACAACTATCATGCATGATTTCCC
>11175 length 26 cvg_0.0_tip_0
AAAATATGACTCTCAACACGGCCAAT
>11177 length 26 cvg_0.0_tip_0
AGCGGGAGAGGCAGGGCGAGAAGCAG
>11179 length 26 cvg_0.0_tip_0
CTTCTTCTTCTTCTTCTTCTTCTTCC
>11181 length 26 cvg_0.0_tip_0
CTTCTTCTTCTTCTTCTTCTTCTTCT
>11183 length 26 cvg_0.0_tip_0
TCAATCCCCCTAGAACAATGCACTCT
>11185 length 26 cvg_0.0_tip_0
TTTGTACACACCGCCCGTCGCTACTA
>11187 length 26 cvg_0.0_tip_0
GGCCAAGGAAAAGTCACTTTTTTTAT
>11189 length 26 cvg_0.0_tip_0
TTCTGCGTCTGCGTCTGCGTCTGCGT
>11191 length 26 cvg_0.0_tip_0
TCTTACTTCTTGGGATGAGCTGCTTT
>11193 length 26 cvg_0.0_tip_0
TGAATATGGGTACAGGGGAAAAAAGA
>11195 length 26 cvg_0.0_tip_0
CCTTAAGTCCGTCGACCGCAAGTTCA
>11197 length 26 cvg_0.0_tip_0
TTTAATTTTAATTTAAATTTAAATTT
>11199 length 26 cvg_0.0_tip_0
TGCTGCTGGTGCTGCTGCTGGTGCTG
>11201 length 26 cvg_0.0_tip_0
ACTTGCCCAGCCAGCTGAGACCCATC
>11203 length 26 cvg_0.0_tip_0
AGCTCCAGCTCCAGCTCCAGCTCCAG
>11205 length 26 cvg_0.0_tip_0
TGGAGCTGGAGCTGGAGCTGGAGCTG
>11207 length 26 cvg_0.0_tip_0
ACATCCACCCCAACCTGCTGCCAAAG
>11209 length 26 cvg_0.0_tip_0
GTGGAGTGATTTGTCTGCTTAATTGC
>11211 length 26 cvg_0.0_tip_0
AAAAAAAAAAAGAAAAAAAAGAAAAA
>11213 length 26 cvg_0.0_tip_0
GCAATGGGAACCAACATCAGCTGTTT
>11215 length 26 cvg_0.0_tip_0
TTTATTTATTTATTTATTTTATTTAT
>11217 length 26 cvg_0.0_tip_0
AAAAAAAATAAAAAATAAAAAATAAA
>11219 length 26 cvg_0.0_tip_0
GTCTGTTGTTGTTGCTGCTGCTGCTG
>11221 length 26 cvg_0.0_tip_0
CAAAAAAAACAAAAAAAAAAAAAAAA
>11223 length 26 cvg_0.0_tip_0
GGGGGTGACGAGCTTCATGGCAACGA
>11225 length 26 cvg_0.0_tip_0
ATTAATCATTACGGCGGTCCTAGAAA
>11227 length 26 cvg_0.0_tip_0
GCCGAATGAACTAGCCCTGAAAATGG
>11229 length 26 cvg_0.0_tip_0
GTCGATAGTCGCCTACTACCAGAAAT
>11231 length 26 cvg_0.0_tip_0
TCCGGCTGGGCCTTTCCTCTTGGGGA
>11233 length 26 cvg_0.0_tip_0
TTCCTGCGAACAGCTTCAGTAAGTTG
>11235 length 26 cvg_0.0_tip_0
AAAAGCAACGCTGAGTATCATATGCG
>11237 length 26 cvg_0.0_tip_0
CATGAAAGTGTGGCCTATCGATCCTT
>11239 length 26 cvg_0.0_tip_0
CCCCTAACTTTCGTTCACTGATTAAT
>11241 length 26 cvg_0.0_tip_0
AAAACAGCTTGAGGACGGCCGGACGC
>11243 length 26 cvg_0.0_tip_0
TTTTTTTTTATTTTTTTTTTATTTTT
>11245 length 26 cvg_0.0_tip_0
TTTTCTTGCCTTGTTTAAAGCTCAAA
>11247 length 26 cvg_0.0_tip_0
AAAGAAAACGCATTAGGATTTCCTTT
>11249 length 26 cvg_0.0_tip_0
CAACTTCTCTTGTGTCATACCCAAAC
>11251 length 26 cvg_0.0_tip_0
TTTAACAGCAAAAGAAAACGGGAATT
>11253 length 26 cvg_0.0_tip_0
CGTATCAAGTTTCGCTTGGCAAAAAA
>11255 length 26 cvg_0.0_tip_0
CTTTTTTTTTCTTTTTTTTTTTTTCG
>11257 length 26 cvg_0.0_tip_0
GAAAAAAAAAAAAAGAAAAAAAAAGA
>11259 length 26 cvg_0.0_tip_0
CAGGTTGACCTCGGATCAGGTAGGGA
>11261 length 26 cvg_0.0_tip_0
CCCTACCTGATCCGAGGTCAACCTGA
>11263 length 26 cvg_0.0_tip_0
GAATTAGGGTTCGATTCCGGAGAGGG
>11265 length 26 cvg_0.0_tip_0
TTTCTTTTTTTTTCTTTTTTTTTTCT
>11267 length 26 cvg_0.0_tip_0
GAAAAAAAAAAGAAAAAAAAAGAAAA
>11269 length 26 cvg_0.0_tip_0
AAAATCCTAAACAACAAGCCACTCCT
>11271 length 26 cvg_0.0_tip_0
CAGATATCTCACCTGCCGCCGCCCCC
>11273 length 26 cvg_0.0_tip_0
ATTGTTGTTGTTGTTGTTGTTGTTGG
>11275 length 26 cvg_0.0_tip_0
GGGGGCGCTATATAGCCTTCATCCAT
>11277 length 26 cvg_0.0_tip_0
CCGAGACCGACGTGGCCCTCGGAGTC
>11279 length 26 cvg_0.0_tip_0
GAATTTCTTAATTTCCTTGTTTTTTT
>11281 length 26 cvg_0.0_tip_0
TCACTCCACCAACTAAGAACGGCCAT
>11283 length 26 cvg_0.0_tip_0
AAACGTGATCTGGTTATCCTTTCCAG
>11285 length 26 cvg_0.0_tip_0
CAAAAGATCAAGAAAGAGCTCTCAAT
>11287 length 26 cvg_0.0_tip_0
TTATTATTTATTTATTTATTTAATTT
>11289 length 26 cvg_0.0_tip_0
CTTGCCACGACAAGAGATGCCCAACC
>11291 length 26 cvg_0.0_tip_0
GTTGGGCATCTCTTGTCGTGGCAAGG
>11293 length 26 cvg_0.0_tip_0
CGTCAGTGTAGCGCGCGTGCGGCCCA
>11295 length 26 cvg_0.0_tip_0
TTAGTTTTTTTTCTTTTTTTTTTTTG
>11297 length 26 cvg_0.0_tip_0
GCGCGCGCGCGCGCCCCCCCGCGCGC
>11299 length 26 cvg_0.0_tip_0
TTTTTTAATTTCGGAACAAAAGGGGG
>11301 length 26 cvg_0.0_tip_0
GAAGATGAAGATGAAGATGAAGATGA
>11303 length 26 cvg_0.0_tip_0
GCTCCCTCTCCGGAATCGAACCCTAA
>11305 length 26 cvg_0.0_tip_0
ACCTTAACCTCGCGTCGGTTCATCCC
>11307 length 26 cvg_0.0_tip_0
GAGTTTTGTATCTAGTTGTCAATTTT
>11309 length 26 cvg_0.0_tip_0
ACCGTCACCAAGTCTTGCAGCGCTTC
>11311 length 26 cvg_0.0_tip_0
CTGCGTTTTAATCATGTGGCGTTTTA
>11313 length 26 cvg_0.0_tip_0
CAAGGTGTAGCGAGATAAGATGACTA
>11315 length 26 cvg_0.0_tip_0
CAGTTATCGTTTATTTGATAGTACCT
>11317 length 26 cvg_0.0_tip_0
TTTTTTTTAGTTTTTTTTATTTTTTT
>11319 length 26 cvg_0.0_tip_0
TATCACTCATGAAATATGAAGCATTG
>11321 length 26 cvg_0.0_tip_0
ATCCCCAACGAGGACAAGACCTCCGC
>11323 length 26 cvg_0.0_tip_0
TTTTTTTTGTTTTTTTTTTTTTTTTT
>11325 length 26 cvg_0.0_tip_0
GTCGTAGTCGTAGTCGTAGTCGTGGT
>11327 length 26 cvg_0.0_tip_0
AGTACATACGACCATAGGAAGTGGAA
>11329 length 26 cvg_0.0_tip_0
GCTGCTGCTGCTGCTGCTGTTGCTGC
>11331 length 26 cvg_0.0_tip_0
AAAACCGGGTGATACGTTAAGGGAAG
>11333 length 26 cvg_0.0_tip_0
ACGATTTGATCTCGACTCCGGCATTT
>11335 length 26 cvg_0.0_tip_0
AATAAATACACCCCTTCCGAAGTCGA
>11337 length 26 cvg_0.0_tip_0
ATTATTAATTAATTAATTAATTAATT
>11339 length 26 cvg_0.0_tip_0
ATGGCCACCGTCGGGCTGTCTAGATG
>11341 length 26 cvg_0.0_tip_0
TCTTCTGCTGCTGCTGCTGCTGCTTC
>11343 length 26 cvg_0.0_tip_0
CCAGCAGCAGCAGCAGCAGCAGCAGA
>11345 length 26 cvg_0.0_tip_0
TCTCACAGTGGGAACCTACCACTGTA
>11347 length 26 cvg_0.0_tip_0
TTTCGCCAACAAGCAGGATCTCCCCA
>11349 length 26 cvg_0.0_tip_0
AGGATGTTGAGCTATTGTTGATGCAC
>11351 length 26 cvg_0.0_tip_0
AAATAAAAAATAAAAAATAAAAAAAA
>11353 length 26 cvg_0.0_tip_0
GTCTTGTAATTGGAATGAGTACAATT
>11355 length 26 cvg_0.0_tip_0
TTAAATTAAATAAATAAATAAATAAA
>11357 length 26 cvg_0.0_tip_0
AAACAACTCGACTCGTCGAAGGAGCT
>11359 length 26 cvg_0.0_tip_0
CTGCAGTGAGAATTACGGCGGAAAAG
>11361 length 26 cvg_6.0_tip_0
AAAAAAGCCGAGGATATACCGAGTAA
>11363 length 26 cvg_0.0_tip_0
GACTCCACCTCAAGGGTGATAGTCTT
>11365 length 26 cvg_0.0_tip_0
ATTTAAATTTTAAATTTAAATTTAAA
>11367 length 26 cvg_0.0_tip_0
TTTTTATAGTAGTCTAGCCGATGCGG
>11369 length 26 cvg_0.0_tip_0
ACATCTTCTCTTCATCTGCATCTTCT
>11371 length 26 cvg_0.0_tip_0
CTGATTGATCAACCTGGGAAACAATC
>11373 length 26 cvg_0.0_tip_0
TTTAAAGAACACAAGAACATACACAC
>11375 length 26 cvg_0.0_tip_0
CCCCCTCCAAGGAGCACCTCGAGACC
>11377 length 26 cvg_0.0_tip_0
TAACCCATGTCCAACTGCTGTTCACA
>11379 length 26 cvg_0.0_tip_0
TCAAATGGTGTCATGGATCAAAAACA
>11381 length 26 cvg_0.0_tip_0
AAAGGTCATCCCAGAGCTCAACGGAA
>11383 length 26 cvg_0.0_tip_0
TTTTTTTGTTTTTTTTCTTTTTTTTT
>11385 length 26 cvg_0.0_tip_0
TGCCACGTTCACTCAAGAAACAAGGG
>11387 length 26 cvg_0.0_tip_0
GCGAAGAAAGACGACAAGAAGAAATC
>11389 length 26 cvg_0.0_tip_0
AAAAAAAAAAAATTAAAAAAAAAAAA
>11391 length 26 cvg_0.0_tip_0
CTGAAAATCAAAATCAAGGGGACTTT
>11393 length 26 cvg_0.0_tip_0
GGGGTAGCCAGGAATTCTGCAACATG
>11395 length 26 cvg_0.0_tip_0
GGCCGCACGCGCGCTACACTGACAGG
>11397 length 26 cvg_0.0_tip_0
TTTTTTTTTTTTTAATTTTTTTTTTT
>11399 length 26 cvg_65.0_tip_0
AAATGTTCTTCTCCAAGGCCATCGCG
>11401 length 26 cvg_0.0_tip_0
TCCATCTCCATCTCCATCTCCATCTC
>11403 length 26 cvg_0.0_tip_0
GCCCCGCACCTTTGCGGCGTCCGGCG
>11405 length 26 cvg_0.0_tip_0
AACACTCTAATTTTTTCTACAGTAAA
>11407 length 26 cvg_0.0_tip_0
CGAGAGGAACCGTTGATTCAGATAAT
>11409 length 26 cvg_0.0_tip_0
TTATCTGAATCAACGGTTCCTCTCGT
>11411 length 26 cvg_0.0_tip_0
ACTATATATATATATATATATATATA
>11413 length 26 cvg_0.0_tip_0
CTCGCCTCGACCGATAGATTTCTTTT
>11415 length 26 cvg_0.0_tip_0
ATTGTCACTACCTCCCCGTATCGGGA
>11417 length 26 cvg_0.0_tip_0
TTTTTGATCTTCTTTCTCGCTACATG
>11419 length 26 cvg_0.0_tip_0
GTCCGGCCCATCCATTGTCCACCGAA
>11421 length 26 cvg_0.0_tip_0
AAGATGAAGATGAAGATGAAGATGAG
>11423 length 26 cvg_0.0_tip_0
AAAAAATTAGAGTGCTCCAGGCAGGC
>11425 length 26 cvg_0.0_tip_0
CCATATATATATATATATATATATAT
>11427 length 26 cvg_0.0_tip_0
TATATATATATATATATATATATGGC
>11429 length 26 cvg_0.0_tip_0
TTATTATTATTATTATTTATTTATTT
>11431 length 26 cvg_0.0_tip_0
CTATATATATATATATATATATATAC
>11433 length 26 cvg_0.0_tip_0
TATATATATATATATATATATATAGG
>11435 length 26 cvg_0.0_tip_0
CCCTTTTCAAGGTGCTTTTAACCTTT
>11437 length 26 cvg_0.0_tip_0
TATATATATATATATATATATATACA
>11439 length 26 cvg_0.0_tip_0
TATATATATATATATATATATATACC
>11441 length 26 cvg_0.0_tip_0
TATATATATATATATATATATATACG
>11443 length 26 cvg_0.0_tip_0
GAAAAAAAAAAAGAAAAAAAAAAAGA
>11445 length 26 cvg_0.0_tip_1
AATTTAATTTAAATTTAAATTAAATT
>11446 length 26 cvg_0.0_tip_0
TTAATTTAATTTAATTTAAATTTTAA
>11448 length 26 cvg_2.0_tip_0
TTCCCCTTCAAGGTTGTCGAGAAGAG
>11450 length 26 cvg_0.0_tip_0
AGGGCCAAAGCGAAGAAGGACAAAAA
>11452 length 26 cvg_0.0_tip_0
TTTGAGTAGTCTAGGCTTGGTCGACT
>11454 length 26 cvg_0.0_tip_0
CCGACCCTCCGCCCTATCCTGTGTAT
>11456 length 26 cvg_0.0_tip_0
AAAAGCTCCATCCGTAGACCGTCAAT
>11458 length 26 cvg_0.0_tip_0
TCTCCGGAATCGAACCCTAATTCCCC
>11460 length 26 cvg_0.0_tip_0
AATAAAATAAATAAAATAAAATAAAA
>11462 length 26 cvg_0.0_tip_0
TAAGTATAAGCAATTATACAGCGAAA
>11464 length 26 cvg_0.0_tip_0
TTCGCTGTATAATTGCTTATACTTAG
>11466 length 26 cvg_0.0_tip_0
GGCAATGCCTTGTCAGACAGCCGCAG
>11468 length 26 cvg_0.0_tip_0
AAATAGAAACTAAGACCCTAGAAAAT
>11470 length 26 cvg_0.0_tip_0
CTTTTTGATCCTTCGATGTCGGCTCT
>11472 length 26 cvg_0.0_tip_0
TATTTAATAAAAAGAGATCTTTAATA
>11474 length 26 cvg_0.0_tip_0
GAAAAGAGACATCCTCCTTCCAAACA
>11476 length 26 cvg_0.0_tip_0
TAAATGCCGGAGTCGAGATCAAATCG
>11478 length 26 cvg_0.0_tip_0
TTATTATTTATTTATTTTATTTATTT
>11480 length 26 cvg_0.0_tip_0
AAACTCACCAGGTCCAGACAAAATAA
>11482 length 26 cvg_0.0_tip_0
CTTTTCACAATGTCAAACTAGAGTCA
>11484 length 26 cvg_0.0_tip_0
TAAAAATAAAAATAAAAATAAAAAAT
>11486 length 26 cvg_0.0_tip_0
TCCCCTCTCCACATCACATTAGATAC
>11488 length 26 cvg_0.0_tip_0
TTTTTTTAGTTTTTTTACTTTTTTAA
>11490 length 26 cvg_0.0_tip_0
ATTAAATTAAATTAAAATTAAAATTA
>11492 length 26 cvg_0.0_tip_0
GTCTTTCGCCCCTATGCCCAAATTTG
>11494 length 26 cvg_0.0_tip_0
GTTCCGCTTCATTGAATAAGTAAAAA
>11496 length 26 cvg_0.0_tip_0
TTGTTGTTGTTGTTGTTGTTGTTGGT
>11498 length 26 cvg_0.0_tip_0
CCGTCAAGATGGTACCCGTCCTTGCA
>11500 length 26 cvg_0.0_tip_0
TTTAAGTCGTGCAGTGGTGAGATGTT
>11502 length 26 cvg_0.0_tip_0
CGGTACCGGTACCGGTACCGGTACCG
>11503 length 26 cvg_0.0_tip_0
GGTACCGGTACCGGTACCGGTACCGG
>11505 length 26 cvg_0.0_tip_0
GGGGTAGGGGTGACGTCCTCGATACG
>11507 length 26 cvg_0.0_tip_0
CCCCCTGGTCCCTAATCATTCGCTTT
>11509 length 26 cvg_0.0_tip_0
AGGGCCGCACCGGCCGTTACGCCATG
>11511 length 26 cvg_0.0_tip_0
CATTTTGGGGGTTTTGTTGGGTATTC
>11513 length 26 cvg_0.0_tip_0
TTTTTTTTTTTTTTTTGTTTTTTTTT
>11515 length 26 cvg_0.0_tip_0
GGCAGAGTCTTCCAGACGCAACTCCC
>11517 length 26 cvg_0.0_tip_0
TGGCCATCAGTCCTTGCTTCGAAGAG
>11519 length 26 cvg_0.0_tip_0
CGCGCGCGCGCGCGCGCGCGCGCGCG
>11520 length 26 cvg_0.0_tip_0
GCGCGCGCGCGCGCGCGCGCGCGCGA
>11522 length 26 cvg_0.0_tip_0
GCGCGCGCGCGCGCGCGCGCGCGCGC
>11523 length 26 cvg_0.0_tip_0
CGCTGAGAAGAGTCAATAGTGAATTT
>11525 length 26 cvg_0.0_tip_0
CGAATGTGCTGTTGAAGCTCTTTTTT
>11527 length 26 cvg_0.0_tip_0
GCACCTTAACCTCGCGTTCGGTTCAT
>11529 length 26 cvg_0.0_tip_0
AAAAGAAAAGAAAAGAAAAGAATCAG
>11531 length 26 cvg_0.0_tip_0
TTCATGGTTTGTATTCACACTGAAAA
>11533 length 26 cvg_0.0_tip_0
TTCATGGTTTGTATTCACACTGAAAT
>11535 length 26 cvg_0.0_tip_0
CCCGCTTCATTGAATAAGTAAAAAAA
>11537 length 26 cvg_0.0_tip_0
TAGCATTTCTCATGCTCAGGCAGCAA
>11539 length 26 cvg_0.0_tip_0
TTTAATTTTTAATTTTTTAATTTTTT
>11541 length 26 cvg_0.0_tip_0
CATCATCATCGTCGTCGTCGTCGTCG
>11543 length 26 cvg_0.0_tip_0
AACATGATGATACCGCACTGGCCGTT
>11545 length 26 cvg_0.0_tip_0
TAACGAACGAGACCTTAACCTGCTAA
>11547 length 26 cvg_0.0_tip_0
AATCTCCAGTGGAACAAAAGGGTAAA
>11549 length 26 cvg_0.0_tip_0
GGTAGTGGTATTTCACCGGCGCCGAA
>11551 length 26 cvg_0.0_tip_0
AAATAAAAATAAAAATAAAAATAAAA
>11553 length 26 cvg_0.0_tip_0
ATTTTTCACGGTGGATCCAGATGACC
>11555 length 26 cvg_0.0_tip_0
CCCTTTAGTCCCTCGAAATTTGAGGC
>11557 length 26 cvg_0.0_tip_0
CGCTTTGGGTATGAAGATACGGTTCT
>11559 length 26 cvg_0.0_tip_0
TAACTAAGATCTAGCGGTTCGCGCCC
>11561 length 26 cvg_0.0_tip_0
TCCATCGACTTGAGTCGATAGTCCCT
>11563 length 26 cvg_0.0_tip_0
GGGACTATCGACTCAAGTCGATGGAA
>11565 length 26 cvg_0.0_tip_0
GTGGGATGTATATGAAAACAAAAAAA
>11567 length 26 cvg_0.0_tip_0
ATTTAAATTTAAATTTAATTTAATTA
>11569 length 26 cvg_0.0_tip_0
GGGGGAGGCTTGGGACACAGGACATT
>11571 length 26 cvg_0.0_tip_0
CTGGGCGACTGAGAGTCTTTGTTTTT
>11573 length 26 cvg_0.0_tip_0
TTCTTTTTTTTTCTTTTTTTTTTTTT
>11575 length 26 cvg_0.0_tip_0
TTTTTTTTATTTTTTTTAGTTTTTTT
>11577 length 26 cvg_0.0_tip_0
CTTTCGGCTGACGGCGCACCGGGGCG
>11579 length 26 cvg_0.0_tip_0
GGGGGATCGCTCCCCTCGCAGCTCCA
>11581 length 26 cvg_0.0_tip_0
CAAAAGTGCTTTTTTGGGATTCTTGG
>11583 length 26 cvg_0.0_tip_0
CCGTCACCAAGTCTTGCAGCGCTTCT
>11585 length 26 cvg_0.0_tip_0
CTATTCTCTTTATAATCTATATTAAA
>11587 length 26 cvg_0.0_tip_0
TTTGATTATCTGGGTTACCTGGCACC
>11589 length 26 cvg_0.0_tip_0
GGAGATGGAGATGGAGATGGAGATGG
>11591 length 26 cvg_0.0_tip_0
TCCCCGTTACCCGTTGCCACCATGGT
>11593 length 26 cvg_0.0_tip_0
TCAAACTTTAAATATGTAAGAAGCCT
>11595 length 26 cvg_0.0_tip_0
TTTCTAACGATACTGTTTCTACCCTC
>11597 length 26 cvg_0.0_tip_0
CCCCCCACGATAGGGACCGACGTTCC
>11599 length 26 cvg_0.0_tip_0
ACGAAAATGGTCTCCTTCAACGCTCT
>11601 length 26 cvg_0.0_tip_0
CCTTCAAGCTCCTTCTGCTGGGACTC
>11603 length 26 cvg_0.0_tip_0
ATATATATTATTATTATTATTATTAA
>11605 length 26 cvg_0.0_tip_0
TGAAAATCAAAATCAAGGGGACTTTT
>11607 length 26 cvg_0.0_tip_0
ATTCACAAATCAAACTTATTGCATTT
>11609 length 26 cvg_0.0_tip_0
ATCATCATCGTCGTCGTCGTCGTCGG
>11611 length 26 cvg_0.0_tip_0
AACTAAGATCTAGCGGTTCGCGCCCG
>11613 length 26 cvg_0.0_tip_0
TAGAAAGACACCAAGGAAACAAAGTA
>11615 length 26 cvg_0.0_tip_0
TTTCTTTTTTTTTTTTTTTCTTTTTG
>11617 length 26 cvg_0.0_tip_0
TTTATCCAATGTTCCGCTACCCCGTA
>11619 length 26 cvg_0.0_tip_0
GGTCCCACGGCCACGCTCCTACTCAA
>11621 length 26 cvg_0.0_tip_0
ATCGAAGAACGATCCATGAACAAAAG
>11623 length 26 cvg_0.0_tip_0
AGAAAAAAAGAAAAAAAGAAAAAAAA
>11625 length 26 cvg_0.0_tip_0
TTTTTTTCTTTTTTTCTTTTTTTCTT
>11627 length 26 cvg_0.0_tip_0
CTAGTTATAGTAATTTTAATATATAT
>11629 length 26 cvg_0.0_tip_0
CAGCAGCAGCAGCAGCAGCAGCAGAA
>11631 length 26 cvg_0.0_tip_0
AAACAAAAAAAAAAAAAAAAAAAAGA
>11633 length 26 cvg_0.0_tip_0
CTTTTTTTTTTTTTTTTTTTTGTTTC
>11635 length 26 cvg_0.0_tip_0
CTCCTCCTCCTCCTCCTCCTCCTCTT
>11637 length 26 cvg_0.0_tip_0
ATCGGTTTGTCCGGAGCTAGGGGTTC
>11639 length 26 cvg_0.0_tip_0
ATTTTTTCTAATGTACACGCAACTTT
>11641 length 26 cvg_0.0_tip_0
ATTTTAAAATTTTAAAATTTTAAAAT
>11642 length 26 cvg_0.0_tip_0
TTTTAAAATTTTAAAATTTTAAAATT
>11644 length 26 cvg_0.0_tip_0
TTCTTCTTCTTCTTCTTCTTCTTCCC
>11646 length 26 cvg_0.0_tip_0
GGAAGAAGAAGAAGAAGAAGAAGAAA
>11648 length 26 cvg_0.0_tip_0
TCCGACCTTGCCGGCACCAAGAAGCC
>11650 length 26 cvg_0.0_tip_0
TTTATTATAGCCAGCCTCTTACCCGT
>11652 length 26 cvg_0.0_tip_0
GCCGTCGACATGGGTGGTATGCAGGA
>11654 length 26 cvg_0.0_tip_0
AGAAGATCCTGGCTGAGCTTGAAAAA
>11656 length 26 cvg_0.0_tip_0
ATTTTATCTTTTTTAAGTTAAAAAAA
>11658 length 26 cvg_0.0_tip_0
CATCGACGTCTTCCAGGGTTCGGATC
>11660 length 26 cvg_0.0_tip_0
TAACCATAAACTATGCCGACTAGGGA
>11662 length 26 cvg_0.0_tip_0
ACCCGCACCGTTATCGACGAAAAGAG
>11664 length 26 cvg_0.0_tip_0
TCACTATATTTCATTTTTCATTTTTT
>11666 length 26 cvg_0.0_tip_0
CGCTGTGGGATTGGAGGCGGATTAGG
>11668 length 26 cvg_0.0_tip_1
TTAATTTAAATTTAAATTTAAATTAA
>11669 length 26 cvg_0.0_tip_0
GTCGTATTACTTAGGGACTTTTTTTG
>11671 length 26 cvg_0.0_tip_0
ACTCCAGTGGAACAAAAGGGTAAAAA
>11673 length 26 cvg_0.0_tip_0
CAGCAGCAGCAGCAGCAGCAGCAGTC
>11675 length 26 cvg_0.0_tip_0
GTGTGAATACAAACCATGAAAGTGTG
>11677 length 26 cvg_0.0_tip_0
AAAGTCTTCCTTGTCCAGAACCCTAA
>11679 length 26 cvg_0.0_tip_0
GTCTTTACATTAATTCACATATTTAT
>11681 length 26 cvg_0.0_tip_0
CTTTTTTTTCTTTTTTTTTTTTTGTT
>11683 length 26 cvg_0.0_tip_0
ATATATATATATATATATATATATGC
>11685 length 26 cvg_0.0_tip_0
AATAACTTCTCGAATCGCATGGCCTT
>11687 length 26 cvg_0.0_tip_0
AAAATTGATTGGTACTCGTCGAGAAG
>11689 length 26 cvg_0.0_tip_0
CCCCAAGGCCTCTAATCATTCGCTTT
>11691 length 26 cvg_0.0_tip_0
ATAGGGTGAAGCCAGAGGAAACTCTG
>11693 length 26 cvg_0.0_tip_0
AATTATTCTCTCCTCTTACTCTCCTC
>11695 length 26 cvg_0.0_tip_0
AATCGAACCCTAATTCCCCGTTACCC
>11697 length 26 cvg_0.0_tip_0
CTACCCCCCACTTGGTCGTTTCGCCG
>11699 length 26 cvg_0.0_tip_0
AAGAATACAAGAGCAATCTTGGAAAC
>11701 length 26 cvg_0.0_tip_0
TAAAAATAAAATAAAATAAAATAAAA
>11703 length 26 cvg_0.0_tip_0
ATTTTTGGTAAGCAGAACTGGCGATG
>11705 length 26 cvg_0.0_tip_0
TCAAGGGGACTTTACCCTTTTGTTCC
>11707 length 26 cvg_0.0_tip_0
TAAAATTAAAATTAAATTAAATTAAA
>11709 length 26 cvg_0.0_tip_0
ATGGTGGTGGTGGTGGTGGTGGTGCT
>11711 length 26 cvg_0.0_tip_0
GCACCACCACCACCACCACCACCATG
>11713 length 26 cvg_0.0_tip_0
TAGATGACCGGCGAATAACCCTTAGT
>11715 length 26 cvg_0.0_tip_0
TATAAATATGTGAATTAATGTAAAGA
>11717 length 26 cvg_0.0_tip_0
GAAAATCAAAATCAAGGGGACTTTTA
>11719 length 26 cvg_0.0_tip_0
TTTTTTTCTTTTTTTTTTTTTTGTTT
>11721 length 26 cvg_0.0_tip_0
TTTTTTTCTTTTTTTTTTTTTTGTTC
>11723 length 26 cvg_0.0_tip_0
AAGAAAAAAAAAAAAAAGAAAAAAAA
>11725 length 26 cvg_0.0_tip_0
TGGTGCTGGTGCTGATGCTGATGCTG
>11727 length 26 cvg_0.0_tip_0
TTCACACTGAAAATCAAAATCAAGGG
>11729 length 26 cvg_0.0_tip_0
TTTTAAAATTTTTAAAATTTTAAAAA
>11731 length 26 cvg_0.0_tip_0
TAACCGGTTAACCGGTTAACCGGTTA
>11732 length 26 cvg_0.0_tip_0
TGTCCAACTGCTGTTCACATGGAACC
>11734 length 26 cvg_0.0_tip_0
TTTGGGCATAGGGGCGAAAGACTAAT
>11736 length 26 cvg_0.0_tip_0
GTTTTGATCGGGAGTTTGTGCATTTA
>11738 length 26 cvg_0.0_tip_0
GTTTTTTAGAGCTCGTTCAACAAGTG
>11740 length 26 cvg_0.0_tip_0
GCCCCCATGCCCATATTTGACGATCG
>11742 length 26 cvg_0.0_tip_0
CGTGAGTTGTTACACACTCCTTAGCG
>11744 length 26 cvg_0.0_tip_0
CAAGGACAGCAAGTTCCGTCTTATTT
>11746 length 26 cvg_0.0_tip_0
AGAAGAAGAAGAAGAAGAAGAAGAAA
>11748 length 26 cvg_0.0_tip_0
TTCTTCTTCTTCTTCTTCTTCTTCTG
>11750 length 26 cvg_0.0_tip_0
AGAAGAAGAAGAAGAAGAAGAGAAGA
>11752 length 26 cvg_0.0_tip_0
TTATTTAATATTACTTATAATATAAA
>11754 length 26 cvg_0.0_tip_0
TAATTAATTAATTAATAATAATATAT
>11756 length 26 cvg_0.0_tip_0
ACCCGAAAGATGGTGAACTATGCCCG
>11758 length 26 cvg_0.0_tip_0
AAAATATATATACACCGCTTGGACAC
>11760 length 26 cvg_0.0_tip_0
TTTTATTTATTTATTTATTTATTTTA
>11762 length 26 cvg_0.0_tip_0
TTTTATTTATTTTATTTATTTATTTA
>11764 length 26 cvg_2.0_tip_0
CCCGGAAGGAATTCGTCTTGACAAAA
>11766 length 26 cvg_0.0_tip_0
GTCAGTGAAAGCCTCAACGCACATGG
>11768 length 26 cvg_0.0_tip_0
ATTAAATTTAAATTTTAAATTTAAAT
>11770 length 26 cvg_0.0_tip_0
GAAACAACTTGTCCTCGAATGATTTT
>11772 length 26 cvg_0.0_tip_0
TTTTGTTTTTTTTTCTTTTTTTTTTT
>11774 length 26 cvg_0.0_tip_0
AAAAATGAGGCCGCGACGAGTTTCAC
>11776 length 26 cvg_0.0_tip_0
AGGGTTTAAATTGTACTCATTCCAAT
>11778 length 26 cvg_0.0_tip_0
CATCCTCCTTCCAACATTAAAAAAAA
>11780 length 26 cvg_0.0_tip_0
TCTTTTGGTTCAGATTAGCCAGTGTA
>11782 length 26 cvg_0.0_tip_0
TACAAAAGGATGTTATATTGTGAAAA
>11784 length 26 cvg_0.0_tip_0
ATTTGACGACAATTGGGTCCTGGATG
>11786 length 26 cvg_0.0_tip_0
TTTTATTTTATTTTTATTTTTATTTT
>11788 length 26 cvg_0.0_tip_0
ATTTTCACACCTATCCCCCCTTTTAC
>11790 length 26 cvg_0.0_tip_0
TGGGGGTAAGGGGTGTGTGCGTGAAA
>11792 length 26 cvg_0.0_tip_0
AAAAATAAAAATAAAAATAAAAATTA
>11794 length 26 cvg_0.0_tip_0
CTTTTTAACTGCAACAACTTTAATAT
>11796 length 26 cvg_0.0_tip_0
CATCTTCTCTTCATCTGCATCTTCTC
>11798 length 26 cvg_0.0_tip_0
CAAAAAAAAAAAACAAAAAAAAAAAA
>11800 length 26 cvg_0.0_tip_0
TACCTCGCCGCCGGGGTTGAAATGAC
>11802 length 26 cvg_0.0_tip_0
AAAAATTAAAAAATAAAAAATAAAAA
>11804 length 26 cvg_0.0_tip_0
TAATAGAATAGGACGTGTGGTTCTAT
>11806 length 26 cvg_0.0_tip_0
TTTTTTTTTTTTAAATTTTTTTTTTT
>11808 length 26 cvg_0.0_tip_0
TAAAATTAAATTAAATTAAATTAAAT
>11810 length 26 cvg_0.0_tip_0
CAGCAGTTGCAAGAGCATGGGGCCAT
>11812 length 26 cvg_0.0_tip_0
AGCCCCGGAGGGCATTGGTTTTTTAT
>11814 length 26 cvg_0.0_tip_0
TCTTCCATTAGTGCCTGCTCCCTTTC
>11816 length 26 cvg_0.0_tip_0
GTTATGAGTACGACCTGGCGTGAAAA
>11818 length 26 cvg_0.0_tip_0
GGGGGTGCAATGCGGCCCGTCGAGAC
>11820 length 26 cvg_0.0_tip_0
AACTTTGCCGTTGTCGATGACCATGG
>11822 length 26 cvg_0.0_tip_0
TCAAGGGACTTTTACCCTTTGTTCCA
>11824 length 26 cvg_0.0_tip_0
TAAATAAATAAATAATAAATAATAAT
>11826 length 26 cvg_0.0_tip_0
CCATCACATGGTGGAGTGTAGGTGGC
>11828 length 26 cvg_0.0_tip_0
AATTGGAATGAGTACAATTTAAACCC
>11830 length 26 cvg_0.0_tip_0
CCTTACTACATGGATACCTGTGGTAA
>11832 length 26 cvg_0.0_tip_0
TTTTATTTCTAATAGCTTTATTCTGC
>11834 length 26 cvg_0.0_tip_0
TTTTAGCATGTATTAGCTCTAGAATT
>11836 length 26 cvg_0.0_tip_0
TGTCAACTTTCATATGCGTATATGTA
>11838 length 26 cvg_0.0_tip_0
ATTAAAATTAAAATTAAAATTAAAAT
>11840 length 26 cvg_0.0_tip_0
GAGAAGAGGAAGAAAGGGTGGACACA
>11842 length 26 cvg_0.0_tip_0
TCAAGGTGCCAGGTAACCCAGATAAT
>11844 length 26 cvg_0.0_tip_0
GATGTCGATGTTGATGTTGATGTTGA
>11846 length 26 cvg_0.0_tip_0
CTCTCTCTCTCTCTCTCTCTCTCCCT
>11848 length 26 cvg_0.0_tip_0
TAAATTAAATAAATAAATAAATAAAT
>11850 length 26 cvg_0.0_tip_0
ACCTTTTTTCCCCCTCTTTGCACAAA
>11852 length 26 cvg_0.0_tip_0
AAAAAGGCTATGATCCCAAGTATGGT
>11854 length 26 cvg_0.0_tip_0
CTTTTCGGAATGGAGAATTTCCGTAG
>11856 length 26 cvg_0.0_tip_0
ATTCTGATGATTTATGTGCTTTTTTT
>11858 length 26 cvg_0.0_tip_0
ACTCGCGCTTCATGTGGGGAAGCTCG
>11860 length 26 cvg_0.0_tip_0
AAAAAAACACCTGGGGAGAAATAAGA
>11862 length 26 cvg_0.0_tip_0
AAAAACTTTCAACAACGGATCTCTTG
>11864 length 26 cvg_0.0_tip_0
AAAAACCTCTTATGCCATTACTTTTT
>11866 length 26 cvg_0.0_tip_0
TTTTTTAATGGAACGGCTTATGGACA
>11868 length 26 cvg_0.0_tip_0
CATCCTTGATGTGGACAATGCCAAAA
>11870 length 26 cvg_0.0_tip_0
ATTTTCTGTCTTCCTGTCTCCCGCCC
>11872 length 26 cvg_0.0_tip_0
GAATCTCGTCACTGCTATCCTGAGGG
>11874 length 26 cvg_0.0_tip_0
TATATTAAAGTTGTTGCAGTTAAAAA
>11876 length 26 cvg_0.0_tip_0
AAAATTAAAATTAAAATAAAATAAAA
>11878 length 26 cvg_0.0_tip_0
TTCGACGATTGTCTCTTCTTCCGCTT
>11880 length 26 cvg_0.0_tip_0
AAAAAAAAATAAAAAAAATAAAAAAT
>11882 length 26 cvg_0.0_tip_0
CTGTTGTTGTTGTTGTTGCTGCTGCT
>11884 length 26 cvg_0.0_tip_0
CCAAGAGATCCGTTGTTGAAAGTTTT
>11886 length 26 cvg_0.0_tip_0
GCAGATCTTGGTGGTAGTAGCAAATA
>11888 length 26 cvg_0.0_tip_0
TCTTCTTCTTCTTCTTCTTCTTTTTT
>11890 length 26 cvg_0.0_tip_0
AAAATAAGACGGAACTTGCTGTCCTT
>11892 length 26 cvg_0.0_tip_0
TTTTTTATATGCAGAACGTATGGAAA
>11894 length 26 cvg_0.0_tip_0
GCGTTGAATGATAACGAACTGAGAAA
>11896 length 26 cvg_0.0_tip_0
AAAAATAAAATAAAATAAAAATAAAA
>11898 length 26 cvg_0.0_tip_0
AAATCGATTGTTTCTCTTGTTCACTC
>11900 length 26 cvg_0.0_tip_0
CAAATCAAGGGACTTTACCCTTTGTT
>11902 length 26 cvg_0.0_tip_0
CCGGCTAGTGCCGCCTTGCCTCGGGG
>11904 length 26 cvg_0.0_tip_0
TAAAAAGGGGGCATCGAAGCGTGGAA
>11906 length 26 cvg_0.0_tip_0
CCACTGTCAAAAGAAAAAAAAAAAAA
>11908 length 26 cvg_0.0_tip_0
TGTCAGATGCAACGCCACTGGTTGCA
>11910 length 26 cvg_0.0_tip_0
TTGAAGTCGAAGTCGAAGTCGAAGTT
>11912 length 26 cvg_0.0_tip_0
AAATTGTACTCATTCCAATTACAAGA
>11914 length 26 cvg_0.0_tip_0
TTCCAGTTTTATGAGGTAAAGCGAAT
>11916 length 26 cvg_0.0_tip_0
CAAAGCCGGTGGTCTTTCCACCACCA
>11918 length 26 cvg_0.0_tip_0
TTTTTGGGCCTTCGCCAAACTCCTTC
>11920 length 26 cvg_0.0_tip_0
GATAATAATAATAATAATAATAATAG
>11922 length 26 cvg_0.0_tip_0
GGGGCCTGGCTGGCCGGTCCGTCTCA
>11924 length 26 cvg_0.0_tip_0
TTTTTTCTTTTCTTTTCTTTTTTTTT
>11926 length 26 cvg_0.0_tip_0
CTAATGGTAGGCAGAGCTGAAGTTTT
>11928 length 26 cvg_0.0_tip_0
CCCCTGAGGAAATCTCCTCCATGGTC
>11930 length 26 cvg_0.0_tip_0
AGGAAAGCAGAGCAAGGCTCAGGCCC
>11932 length 26 cvg_0.0_tip_0
CTTTTTTTTTCTTTTTTTTTTTTAAT
>11934 length 26 cvg_0.0_tip_0
AAAGAGCTCTCAATCTGTCAATCCTT
>11936 length 26 cvg_0.0_tip_0
AAAAAAATTTAAAAAAATTTAAAAAA
>11938 length 26 cvg_0.0_tip_0
GAGATTTCTGTTCTCCATGAGTCCCC
>11940 length 26 cvg_0.0_tip_0
AAAAAGACGAAGATTTGATTTGCTTG
>11942 length 26 cvg_0.0_tip_0
AAACAAACAACAACAACAACAACAAC
>11944 length 26 cvg_0.0_tip_0
GCATGAGCATGAGCATGAGCATGAGC
>11946 length 26 cvg_0.0_tip_0
TCTCCTTCTTCTTCTTCTTCTTCTTC
>11948 length 26 cvg_0.0_tip_0
CTCCTCCTCCTCCTCCTCCTCCTCCT
>11950 length 26 cvg_0.0_tip_0
CAAAAAAAAACAAAAAAAAAAAAAAA
>11952 length 26 cvg_0.0_tip_0
CAAAAAAAAACAAAAAAAAAAAAAAC
>11954 length 26 cvg_0.0_tip_0
CGAAGTTTCCCTCAGGATAGCAGTGA
>11956 length 26 cvg_0.0_tip_0
CCCATGTGCGTTGAGGCTTTCACTGA
>11958 length 26 cvg_0.0_tip_0
CGGTCCGACCCCTCCGCCTCCTTTTT
>11960 length 26 cvg_0.0_tip_0
CTTCCTCCTCCTCCTCCTCCTCTTCT
>11962 length 26 cvg_0.0_tip_0
CATGCTCATGCTCATGCTCATGCTCA
>11964 length 26 cvg_0.0_tip_0
AAAAAATTAAAATTAAAATTAAAATT
>11966 length 26 cvg_0.0_tip_0
TTTTTTTTCTTTTTTTTTTTTTTTTC
>11968 length 26 cvg_0.0_tip_0
AAAAATCCACAAGATTCGTATCACCT
>11970 length 26 cvg_0.0_tip_0
GCTCAACTGGCCGGTCCTTGGAGACA
>11972 length 26 cvg_0.0_tip_0
AGTGGTAGGTTCCCACTGTGAGATCT
>11974 length 26 cvg_0.0_tip_0
CAGCAGCAGCAGCAGCAGCAGCCGCA
>11976 length 26 cvg_0.0_tip_0
GGGGGAGATGGCCTTGCAGGGACCGC
>11978 length 26 cvg_0.0_tip_0
AAATATATACAACACATGGACCGCAG
>11980 length 26 cvg_0.0_tip_0
TGTATTTTTGTCTATTTAAAAAAGGA
>11982 length 26 cvg_0.0_tip_0
TTTTTTCGACATTGTGAGGAGAAAGC
>11984 length 26 cvg_0.0_tip_0
TTTTGTTTGTTTGTTTGTTTTGTTTG
>11986 length 26 cvg_0.0_tip_0
CAAAAAATTGAAATAAATTAAAATTT
>11988 length 26 cvg_0.0_tip_0
CTTTTTTTTTTTTTTTCTTTTTTTTC
>11990 length 26 cvg_0.0_tip_0
GCCCCGACGACCCTTGAAAATCCGCG
>11992 length 26 cvg_0.0_tip_0
TAACAAAAAAAAAAAAAGAAAAAAAA
>11994 length 26 cvg_0.0_tip_0
AGAGGGAGCCTGAGAAACGGCTACCA
>11996 length 26 cvg_0.0_tip_0
TTTATTATTTATTTATTTTATTTTAT
>11998 length 26 cvg_0.0_tip_0
ACGTTGAATCGGACAGTCTTGCTCAG
>12000 length 26 cvg_0.0_tip_0
TTACGATCAGCGGGCATACGCCTCGG
>12002 length 26 cvg_0.0_tip_0
CACTCCACCAACTAAGAACGGCCATG
>12004 length 26 cvg_0.0_tip_0
CGGGGGCACGCCGGACGCCGCAAAGG
>12006 length 26 cvg_0.0_tip_0
AAAGAAAAAAAAAAAAAAAAAAAAAA
>12008 length 26 cvg_0.0_tip_0
GCATGGCCGTTCTTAGTTGGTGGAGT
>12010 length 26 cvg_0.0_tip_0
GGCGGGGGATGATACGGGTCTTCTTG
>12012 length 26 cvg_0.0_tip_0
TATTTTATTTTATTTATTTATTATTA
>12014 length 26 cvg_0.0_tip_0
TTAATATATCCATTCATTTCCATCCC
>12016 length 26 cvg_0.0_tip_0
AATTTACTACCGTCTATTCCGCCAAA
>12018 length 26 cvg_0.0_tip_0
GGTACTGGTCATGGAAGAGGGATGGG
>12020 length 26 cvg_0.0_tip_0
GGAACCATCTCGTTGACGGCCATGGG
>12022 length 26 cvg_0.0_tip_0
ACCAACGACAAGGGCCGTCTGTCCAA
>12024 length 26 cvg_0.0_tip_0
CAATCTGTCAATCCTTATTTTGTCTG
>12026 length 26 cvg_0.0_tip_0
GGCCTGGTTGATTGCCTCGTTTCTGC
>12028 length 26 cvg_0.0_tip_0
CCCCCCCCCAGGGCGCACCATCGACC
>12030 length 26 cvg_0.0_tip_0
AAAAAATAAAAAATAAAGAAAAATAA
>12032 length 26 cvg_0.0_tip_0
CCTCAAAGTTCTCATTTGAGTATTTG
>12034 length 26 cvg_0.0_tip_0
CCCCCAGCGATCTTCTGGACACGGAG
>12036 length 26 cvg_0.0_tip_0
AAAACTAACCTGTCTCACGACGGTCT
>12038 length 26 cvg_0.0_tip_0
ACATGCAATCGGAACTACCCTATGCC
>12040 length 26 cvg_0.0_tip_0
ATAAAATAAATAAATAAATAAATAAA
>12042 length 26 cvg_0.0_tip_0
TTTAAATTAAATTTAAATTTAAATTT
>12044 length 26 cvg_0.0_tip_0
ACAAGACTTCAAACCACACACAAAAA
>12046 length 26 cvg_0.0_tip_0
CACCCACGTTCTCCTCAACCGCCCAG
>12048 length 26 cvg_0.0_tip_0
AAAAAAAACAAAAAAAAAAAAATAAA
>12050 length 26 cvg_0.0_tip_0
GATGAGAGTGAAGTCTCGGTGGTTTT
>12052 length 26 cvg_0.0_tip_0
AAAAATAAAAATAAAAATAAAAAATA
>12054 length 26 cvg_0.0_tip_0
AAAAAAATAAAAAATAAAAAATAAAA
>12056 length 26 cvg_0.0_tip_0
CCCGGCTGGCAAAGCTCCCGCTGAGA
>12058 length 26 cvg_0.0_tip_0
CAAACAAACAAACAAACAAAACAAAA
>12060 length 26 cvg_0.0_tip_0
TGATTTTCAGTGTGAATACAAACCAT
>12062 length 26 cvg_0.0_tip_0
AAAAAGCTTTTATTTATCTAAGGAGG
>12064 length 26 cvg_0.0_tip_0
CAAAAAAGCCAGTTCAAAATCTTTTA
>12066 length 26 cvg_0.0_tip_0
TTTTTTTCTTTTTTTTTGTTTTTTTT
>12068 length 26 cvg_0.0_tip_0
ATTTTTATTTTTATTTTTTATTTTTT
>12070 length 26 cvg_0.0_tip_0
GACCGTAACACTGATACCTTCGGCTC
>12072 length 26 cvg_0.0_tip_0
ATGCCATCCACCCCGGCCTTGTCCCG
>12074 length 26 cvg_0.0_tip_0
TTTGTATGTTCATTTTTTGCATACCC
>12076 length 26 cvg_0.0_tip_0
ACTAAAAACCTCGACTTCGGAAGGGT
>12078 length 26 cvg_0.0_tip_0
TGGTGGTGGTGGTGGTGGTGGTGCTG
>12080 length 26 cvg_0.0_tip_0
GGGTCTCGAGGTGCTCCTTGGAGGGG
>12082 length 26 cvg_0.0_tip_0
AGGCGTGGAGGTCCGTGACGAAGCCT
>12084 length 26 cvg_0.0_tip_0
TTAATTAATAATTAATTATTAATTAA
>12085 length 26 cvg_0.0_tip_0
TAATATATCCATTCATTTCCATCCCA
>12087 length 26 cvg_0.0_tip_0
ACCGGTACCGGTACCGGTACCGGTAC
>12089 length 26 cvg_0.0_tip_0
TACCGGTACCGGTACCGGTACCGGTA
>12090 length 26 cvg_0.0_tip_0
CAACGACAACGACAACGACAACGACA
>12092 length 26 cvg_0.0_tip_0
CGGGTAACGGGGAATTAGGGTTCGAT
>12094 length 26 cvg_0.0_tip_0
AGGTCCCTCCACCTCTAGATTTTGGC
>12096 length 26 cvg_0.0_tip_0
TTTTTTGTGTGTGGTTTGAAGTCTTG
>12098 length 26 cvg_0.0_tip_0
TACCCGGTTAACCGGTTAACCGGGTA
>12099 length 26 cvg_0.0_tip_0
CCAGGCATAGTTCACCATCTTTCGGT
>12101 length 26 cvg_0.0_tip_0
GAGCCAGCCAGCCAGCCAGCCAGCCA
>12103 length 27 cvg_0.1_tip_0
GGTTCCGCGGAGCTCCTTGGCAAAAGA
>12105 length 27 cvg_0.1_tip_0
AAAAAAACAAAAAAAAAGAAAAAAACC
>12107 length 27 cvg_0.1_tip_0
TATCACCCCGCACCGTTATCGACGAAA
>12109 length 27 cvg_7.0_tip_0
TGGGCTTGCCGCTCTTCTCGACAACTT
>12111 length 27 cvg_0.1_tip_0
GTTTTGCTGCTTCTTCGACTTGTTGCT
>12113 length 27 cvg_8.0_tip_0
TCGCCGTCGCCGTCGCCGCCGCCGTCG
>12115 length 27 cvg_0.1_tip_0
TTATCCGATTTCTGGATTGATGCTTCG
>12117 length 27 cvg_44.0_tip_0
CTCCCTGGTTGATCCAGACCTTCTTAC
>12119 length 27 cvg_63.0_tip_0
GGGCTCCATGCCTGTGTTGCCGGCAGG
>12121 length 27 cvg_10.0_tip_0
TTCTTCTTCTTCTTCTTCTTCCTCTTC
>12123 length 27 cvg_4.0_tip_0
GTCACTTTCACGACATATTTTCCTTCA
>12125 length 27 cvg_63.0_tip_0
TACCGCCTCGCAACCGCAGCACCAAAT
>12127 length 27 cvg_63.0_tip_0
CGCAAGAAGGAGAAGAACATCAAGCAC
>12129 length 27 cvg_63.0_tip_0
CGATATTGAAGTCTTGTGGAGGTCATC
>12131 length 27 cvg_0.1_tip_0
AAATTAAATTAAATTAATTAATTAAAT
>12133 length 27 cvg_4.0_tip_0
CTGGGGCAATCCCTGTTGGTTCTTTCC
>12135 length 27 cvg_0.1_tip_0
AGTTTTATCTTTCACCAACTTACCACA
>12137 length 27 cvg_0.1_tip_0
TGTTGGAAGGAGGATGTCCCTTTTCGC
>12139 length 27 cvg_0.1_tip_0
GAAAAGGGACATCCTCCTTCCAACATT
>12141 length 27 cvg_0.1_tip_0
GATTTAAGGTTGTAATCGACAGATGCT
>12143 length 27 cvg_2.0_tip_0
AGTTTTTTTATTTTTTTTATTTTTTGG
>12145 length 27 cvg_46.0_tip_0
CCCATAACTTTCTCCCATGAAAAAAGG
>12147 length 27 cvg_0.1_tip_0
AAGCGCACTATGCCATCCCACCCCGGC
>12149 length 27 cvg_63.0_tip_0
TTCAAACATCAAAAACCCTTTTTTTGT
>12151 length 27 cvg_0.1_tip_0
GTTAGTTCATCTAGACAGCCCGACGGT
>12153 length 27 cvg_0.1_tip_0
GTCACCTCCTGGCTTGATGGAAAGCAC
>12155 length 27 cvg_21.0_tip_0
TACGGCAAGACAAATAAATTGAGCAAA
>12157 length 27 cvg_0.1_tip_0
TCAATTTCCCATAACCATCATAAATGC
>12159 length 27 cvg_0.1_tip_0
AGCGGAAGGAGGGAATCGACGCCCGAG
>12161 length 27 cvg_2.0_tip_0
GTTGCTGTTGCTGCTGCTGCTGCTGTT
>12163 length 27 cvg_63.0_tip_0
CCGGCCGGTATTTAGCTTTAGATGAAA
>12165 length 27 cvg_15.0_tip_0
CCTGAGAGGACACATTCCGTCAAACCT
>12167 length 27 cvg_0.1_tip_0
TTTTTTTTTTTTTTTTTTTTTTTAAAA
>12169 length 27 cvg_0.1_tip_0
GAGCTTTTAACTGCAACAACTTTAATA
>12171 length 27 cvg_0.1_tip_0
CCCTTGAACTCGACCTGGACGATGGGC
>12173 length 27 cvg_9.0_tip_0
CGCCATGCAGCGAGGCTATGAGGGGGC
>12175 length 27 cvg_63.0_tip_0
TGAGCGTGGTATCACCATCGATATCGC
>12177 length 27 cvg_0.1_tip_0
TAAATAATAATAAATAAATAAATAAAT
>12179 length 27 cvg_0.1_tip_0
ATTTTAAATTTTAAATTTTAAATTTAA
>12181 length 27 cvg_8.0_tip_0
TCTTTTTAAAGAAGGGATCTTGGTCCT
>12183 length 27 cvg_27.0_tip_0
ACAAAGGGTAAAGTCCCCTTGATTTTG
>12185 length 27 cvg_0.1_tip_0
GAAAGAAACCCAGTCATAAAAGCGTCT
>12187 length 27 cvg_63.0_tip_0
GGCTTGCCGCTCTTCTCGACAACCTTG
>12189 length 27 cvg_0.1_tip_0
TTCCCCCAACGCCATAGTTAAAAAACC
>12191 length 27 cvg_63.0_tip_0
AAAGAAAGCTATTTTATGACAGGTTGC
>12193 length 27 cvg_5.0_tip_0
GAAAATGAGGAACAATATGCCTTGCCC
>12195 length 27 cvg_17.0_tip_0
AATAAAAATAAAATAAATAAATAAATA
>12197 length 27 cvg_9.0_tip_0
CCCATCTGGCCGAGGCCGATGAACCCC
>12199 length 27 cvg_63.0_tip_0
TTCCCTTTCCCCATTTCGTTCCACCCA
>12201 length 27 cvg_63.0_tip_0
GGTGGAACGAAATGGGGAAAGGGAACC
>12203 length 27 cvg_17.0_tip_0
GAGTCGTTGCCTGATGATCCATAGGCG
>12205 length 27 cvg_0.1_tip_0
ATTCCTTGCCACGACAAGAGATGCCAA
>12207 length 27 cvg_0.1_tip_0
CTAACCTGTCTCACGACGGTCTAAACC
>12209 length 27 cvg_7.0_tip_0
AGAAGAAGAAGAAGAAGAAGACGATGA
>12211 length 27 cvg_19.0_tip_0
TTAAATTTAAATTTAAATTTTAAATTT
>12213 length 27 cvg_63.0_tip_0
GCAGTTCAACTTGGAGCCGAATCCACG
>12215 length 27 cvg_63.0_tip_0
GGGATCGAAGACGATCAGATACCGTCG
>12217 length 27 cvg_63.0_tip_0
TGGTGGCACCGAGGAGAACACGGCCGG
>12219 length 27 cvg_0.1_tip_0
TATCTAATAAATACACCCTTCCGAAGT
>12221 length 27 cvg_0.1_tip_0
CATGGAGAACAGAAATCTCCAGTGGAA
>12223 length 27 cvg_33.0_tip_0
CCACTGGAGATTTCTGTTCTCCATGTA
>12225 length 27 cvg_0.1_tip_0
GATGATCATGACTACAAAAAGTTTTGG
>12227 length 27 cvg_0.1_tip_0
TAAAATTTTAAATTTTAAATTTTAATT
>12229 length 27 cvg_7.0_tip_0
TTAAAATTTAAAATTTAAAATTTTAAA
>12231 length 27 cvg_0.1_tip_0
TAATTATTAATTAATTTAATTTAATTT
>12233 length 27 cvg_0.1_tip_0
CGAAACCACAGCCAAGGGAACGGGCTT
>12235 length 27 cvg_0.1_tip_0
GCCCGTTCCCTTGGCTGTGGTTTCGCT
>12237 length 27 cvg_63.0_tip_0
ATAATAAATACAGTGTCATAGAAAGCA
>12239 length 27 cvg_0.1_tip_0
CTTTCTATGACACTGTATTTATTATAG
>12241 length 27 cvg_27.0_tip_0
AACAACTACCTTAAGACGGGTTACCGA
>12243 length 27 cvg_5.0_tip_0
GTACGTACGTACGTACGTACGTACGGT
>12245 length 27 cvg_23.0_tip_0
CAAATTAGTTACCTACGTTAAAGGGGT
>12247 length 27 cvg_63.0_tip_0
ATGCCCCCATGCTCTGGGGACAAAAGT
>12249 length 27 cvg_0.1_tip_0
TATCCCTATTAATCATTACGGCGGTCC
>12251 length 27 cvg_0.1_tip_0
GAACGAAAGTTAGGGGATCGAAGACGA
>12253 length 27 cvg_63.0_tip_0
GAAGAAGAAGAAGGTAGGCATGGCTCT
>12255 length 27 cvg_63.0_tip_0
GAAGTGATCTCGATGTCCTCATCGGCG
>12257 length 27 cvg_0.1_tip_0
CTAACAAAAAAAAAAAAAAAAAAAAAA
>12259 length 27 cvg_0.1_tip_0
CCTTGGCGAATGCTTTCGCAGTAGTTA
>12261 length 27 cvg_29.0_tip_0
ACAAACAAACAAACAAACAAACAAAAC
>12263 length 27 cvg_0.1_tip_0
ACAAACAAACAAACAAACAAACAAACA
>12265 length 27 cvg_0.1_tip_0
AAAAAAAAGAAAAAAAAAAAAAAAAGA
>12267 length 27 cvg_0.1_tip_0
TATTTTATTTTATTTTATTTTATTTAT
>12269 length 27 cvg_63.0_tip_0
CGAAGCCCTGGGGGCGACCCGGGTCGA
>12271 length 27 cvg_6.0_tip_0
CCTGCTTTGAACACTCTTAATTTTTTC
>12273 length 27 cvg_4.0_tip_0
TCACCGAAGTATCGTCTGATAGGGGAA
>12275 length 27 cvg_0.1_tip_0
TATAAGACGTCCCTAGAGACGACACAT
>12277 length 27 cvg_63.0_tip_0
CGGCGATGTTCTCTCGCAGGTGGGGTG
>12279 length 27 cvg_0.1_tip_0
AATTAAAATTAAAATTAAAATTAAATT
>12281 length 27 cvg_9.0_tip_0
AATTAAAATTAAAATTAAATTAAATAA
>12283 length 27 cvg_50.0_tip_0
AATTAAAATTAAAATTAAATTAAATTA
>12285 length 27 cvg_10.0_tip_0
TTTCGACTGCTTAATATCAGACTGTTT
>12287 length 27 cvg_63.0_tip_0
GCGTTGGAGGCCATTGTGATTGTTTTG
>12289 length 27 cvg_38.0_tip_0
CTCCAGTAGGAACAAAAGGGTAAAAGT
>12291 length 27 cvg_63.0_tip_0
GGCTGAGATCTTTTAACTAAGATCCAG
>12293 length 27 cvg_0.1_tip_0
TAAATTTTAAATTTAATTTAATTTATT
>12295 length 27 cvg_0.1_tip_0
GGAATGAACCGTCGATGCATGTATGCT
>12297 length 27 cvg_63.0_tip_0
GCGCACTATGCCATCCACCCCGGCCTT
>12299 length 27 cvg_63.0_tip_0
GACGCCCGGCGAGTAGGCAGGCGTGGA
>12301 length 27 cvg_63.0_tip_0
AAGCTAGCACTGACTGCATCCTGGTCG
>12303 length 27 cvg_0.1_tip_0
ACCAGGATGCAGTCAGTGCTAGCTTGA
>12305 length 27 cvg_2.0_tip_0
ATTTAAAATTAAAATTAAATTAAATAA
>12307 length 27 cvg_20.0_tip_0
ATTTAAAATTAAAATTAAATTAAATTA
>12309 length 27 cvg_0.1_tip_0
AATTTCCAACCGTGGAGATTGCTACTG
>12311 length 27 cvg_0.1_tip_0
GTAGCAATCTCCACGGTTGGAAATTGC
>12313 length 27 cvg_0.1_tip_0
GAGGAGGAAGAAGAAGAAGAAGAAGAA
>12315 length 27 cvg_63.0_tip_0
AACTGATTTAATGAGCCATTCGCAGTT
>12317 length 27 cvg_0.1_tip_0
CTGCGAATGGCTCATTAAATCAGTTAT
>12319 length 27 cvg_34.0_tip_0
GAACTAAGCTAGTCAAAACAAAAAAAT
>12321 length 27 cvg_6.0_tip_0
CTAGTCCGTCGGTTAATTTCCTAGTCT
>12323 length 27 cvg_0.1_tip_0
TTAGTCCCTCGAAATTTGAGGCTAGAG
>12325 length 27 cvg_63.0_tip_0
ATAAAGGTAGTGGTATTTCACCGGCGC
>12327 length 27 cvg_4.0_tip_0
TAAGAAATAAGACACGACCATCCGACT
>12329 length 27 cvg_57.0_tip_0
AGGGGCACAAAGTCATATCTCATCAAT
>12331 length 27 cvg_18.0_tip_0
AGATACGCTATTGGAGCTGGAATTACC
>12333 length 27 cvg_0.1_tip_0
AACATCTCATGGACCGCCCTACCGTCT
>12335 length 27 cvg_0.1_tip_0
ACTTTTTTTATAGCTTTGCTTTTAAGA
>12337 length 27 cvg_0.1_tip_0
TCAGGAGAAGAAGAAGAAGAAGAAGAA
>12339 length 27 cvg_0.1_tip_0
AGTGCTTCATGTCGGCCTGGACCTCGG
>12341 length 27 cvg_0.1_tip_0
ATGGACATCTTCCCTTCGACAGACTCA
>12343 length 27 cvg_3.0_tip_0
ACCCCTAACGAGGAACAATTGGAGGCA
>12345 length 27 cvg_13.0_tip_0
ACCCCTAACGAGGAACAATTGGAGGGC
>12347 length 27 cvg_63.0_tip_0
TACAAACATCACCTCAACGAAACAAAT
>12349 length 27 cvg_0.1_tip_0
ACCGCGGCTGCTGGCACCAGACTTGCC
>12351 length 27 cvg_63.0_tip_0
CAAGACGAGCCGACTCGAATGGACGAC
>12353 length 27 cvg_0.1_tip_0
ACAAAAAAAAAAAAGAAAAAAAAAAGA
>12355 length 27 cvg_63.0_tip_0
TGACAGGGCCAGCGAGTCCATCACCTT
>12357 length 27 cvg_0.1_tip_0
CTTTTTTACTTTCAAACATCAAAAACC
>12359 length 27 cvg_0.1_tip_0
AACCCCTTAACGAGGAACAATTGGAGG
>12361 length 27 cvg_63.0_tip_0
ACCAAGCCACTGTTGAAGATGAGGAGC
>12363 length 27 cvg_63.0_tip_0
TCCTCATCTTCAACAGTGGCTTGGTGG
>12365 length 27 cvg_0.1_tip_0
TCTTTTTCTCCTGGTGATGCCTCCAAG
>12367 length 27 cvg_63.0_tip_0
ACATGATCACTGGTACCTCCCAGGCTG
>12369 length 27 cvg_51.0_tip_0
GTCCTTGTCATCAACAGACCAGAAACG
>12371 length 27 cvg_46.0_tip_0
TACACCCCTTTTACGACTTCAGGGATA
>12373 length 27 cvg_4.0_tip_0
TCCCCTGTACCCATATTCATAAAAGGT
>12375 length 27 cvg_0.1_tip_0
TCCCCTGTACCCATATTCATAAAAGAT
>12377 length 27 cvg_55.0_tip_0
GTGTTTTCGAGGGCATCCGATCAAAGG
>12379 length 27 cvg_14.0_tip_0
ATCGAACCTAACTTCCCCGTTACCCGT
>12381 length 27 cvg_9.0_tip_0
ATTGACTTCTCATACGCTTCTTGTGTG
>12383 length 27 cvg_0.1_tip_0
TATTATTTATTTATTTATTTTATTTAT
>12385 length 27 cvg_0.1_tip_0
ATAGTTTTCACGCCAGGTCGTACTCAT
>12387 length 27 cvg_10.0_tip_0
TATATTATTATTATTATTATTATTAAT
>12389 length 27 cvg_63.0_tip_0
AGCAACTTTGGGAGCGGATCCCTTAGC
>12391 length 27 cvg_4.0_tip_0
AGCTTCTTTCGCAAGAATGGAAACAAT
>12393 length 27 cvg_22.0_tip_0
CCAGAAAGCAGCACCAATTTGGTTACC
>12395 length 27 cvg_19.0_tip_0
CCACCCCCACTCGTCATAGCATTTCCG
>12397 length 27 cvg_0.1_tip_0
TTCTACCCCTAGCCTAGATCAGATAGC
>12399 length 27 cvg_63.0_tip_0
GTTGACTTTGTAAAGTGTAGTCTTTGG
>12401 length 27 cvg_63.0_tip_0
GGTTTCGGCAGGCGAGCCGTTTACTTG
>12403 length 27 cvg_0.1_tip_0
TTCATGGGCAAGCGTATGCCAAAGGAG
>12405 length 27 cvg_0.1_tip_0
TTTTTTTTTCTTTTTTTTTTTTTTAGT
>12407 length 27 cvg_0.1_tip_0
TAAAATTAAATTAAATTAAATTAATTA
>12409 length 27 cvg_6.0_tip_0
TAAAATTAAATTAAATTAAATTAATAA
>12411 length 27 cvg_0.1_tip_0
GAAAAAAAGCTAGAGTTTGAACATGAC
>12413 length 27 cvg_16.0_tip_0
TGCTTCTGTCGCTGTTGGAGCAACCCC
>12415 length 27 cvg_3.0_tip_0
ATTAAAAAATAAAAAATAAAATAAATA
>12417 length 27 cvg_22.0_tip_0
CGGGGTGGTTGAGGACGATGACCTGAG
>12419 length 27 cvg_0.1_tip_0
GAAATATCATGTTTTCTCGTTTTTTCC
>12421 length 27 cvg_10.0_tip_0
GACCCTCCAATTGTTCCTCGTTAAGGG
>12423 length 27 cvg_4.0_tip_0
TATTTATTTATTTTATTTTATTTTTTA
>12425 length 27 cvg_0.1_tip_0
TATTTATTTATTTTATTTTATTTTTAT
>12427 length 27 cvg_0.1_tip_0
ACCTCCCACTTGACCTCAGAGCAAAGA
>12429 length 27 cvg_0.1_tip_0
TCTCAAAGATTAAGCCATGCATGTCTA
>12431 length 27 cvg_0.1_tip_0
ACGGGGAATTAGGGTTCGATTCCGGAG
>12433 length 27 cvg_0.1_tip_0
TAAAAAAAAAATAATTATAAACCGTAC
>12435 length 27 cvg_6.0_tip_0
AGGAGCACTGCGAGGATGTTGATTTTC
>12437 length 27 cvg_7.0_tip_0
CTAAAAAAATTAAATTTATTACAACTA
>12439 length 27 cvg_0.1_tip_0
TTCTTTTTTTTTTTTTTTTTTTGTTAA
>12441 length 27 cvg_63.0_tip_0
CGCTGGACGCCATCGGGCTTGATAGCG
>12443 length 27 cvg_12.0_tip_0
ATTTCTGGATTGATGCTTCGATTTTCT
>12445 length 27 cvg_0.1_tip_0
TCTTTTTTTTTTCTTTTTTTTTTTTAA
>12447 length 27 cvg_2.0_tip_0
CTTAATTTAATAAAATAAACTATATAA
>12449 length 27 cvg_63.0_tip_0
TTCGGTCCCAACGGCCACGCTCCTACT
>12451 length 27 cvg_0.1_tip_0
GTATGGTCGCAAGGCTGAAACTTAAAG
>12453 length 27 cvg_35.0_tip_0
GCCCCCGACCTATCCCTATTAATCATT
>12455 length 27 cvg_0.1_tip_0
GAAACCCCGTCCGATCCCTAGTCGGCA
>12457 length 27 cvg_0.1_tip_0
GCAAAATAGATCCGTAACTTCGGGAAA
>12459 length 27 cvg_0.1_tip_0
CAAAAATGACTCGCTTCCGCAAGAAGA
>12461 length 27 cvg_0.1_tip_0
ACCAAAAAAAAAAAAAAGAAAAAAAGA
>12463 length 27 cvg_0.1_tip_0
TTTTTTTCTTTTTTTTTTTTTTGGTTT
>12465 length 27 cvg_0.1_tip_0
CATCAGCCAAGATGGTCGCCGCAAAGA
>12467 length 27 cvg_30.0_tip_0
CATATATCGCCCAGCATGTCGCTCGTA
>12469 length 27 cvg_0.1_tip_0
CAACGGCGTGCACTGGTCCGGCTGGGC
>12471 length 27 cvg_2.0_tip_0
GCCTCCCACCACTCCCGCCCCAACTGG
>12473 length 27 cvg_0.1_tip_0
ACGGAGGTGGGAGCCCCCCCCAGGGCG
>12475 length 27 cvg_50.0_tip_0
CATTAACTTTTTCTTTTGGTTTTACAT
>12477 length 27 cvg_51.0_tip_0
TACTACCACGACGTCTAATCAACTTGT
>12479 length 27 cvg_0.1_tip_0
TCCCTGACCCAAATCGACCTGCTTAAG
>12481 length 27 cvg_4.0_tip_0
GTAGTACGTACGTACGTACGTACGTAC
>12483 length 27 cvg_0.1_tip_0
GTCGATCCTAAGGCATAGGGTAGTTCC
>12485 length 27 cvg_0.1_tip_0
TAATCATTCGCTTTACCTCATAAAACT
>12487 length 27 cvg_63.0_tip_0
TTATTTTTTTTTTATTTTTTTTTTATT
>12489 length 27 cvg_7.0_tip_0
TGCCTAGTCTAGTCCGTCGGTTAATTT
>12491 length 27 cvg_0.1_tip_0
TCGGGGGCGTCAGTATTCGGCTGTCAG
>12493 length 27 cvg_0.1_tip_0
TAAGATGTGGCGAAACCCTCTTATTTC
>12495 length 27 cvg_63.0_tip_0
CCGACGAAACGGTCGACACAGAGGTTT
>12497 length 27 cvg_63.0_tip_0
TGGGTCCTCGTAATTCGTCCATTCCGT
>12499 length 27 cvg_3.0_tip_0
TAAAATCATTCGAGGACAAGTTGTTCT
>12501 length 27 cvg_0.1_tip_0
TGAACAGCAGTTGGACATGGGTTAGTC
>12503 length 27 cvg_13.0_tip_0
TAGGTTCCCACTGTGAGATCTTGTTCT
>12505 length 27 cvg_63.0_tip_0
CCAGAACATCTAAGGGCATCACAGACC
>12507 length 27 cvg_2.0_tip_0
TCCTCCCTCCACCCACAACATGGATGT
>12509 length 27 cvg_2.0_tip_0
TCCTCCCTCCACCCACAACATGGATCG
>12511 length 27 cvg_7.0_tip_0
GATGCTGCTGCTGCTGCTGCTGTTGTT
>12513 length 27 cvg_54.0_tip_0
TTTCTTCAAGGAATTCTCCGAGGCTTT
>12515 length 27 cvg_39.0_tip_0
GGCCGCACCCTCTACGGTTTCGGTGGT
>12517 length 27 cvg_63.0_tip_0
GTTTAGACGTCAAATGGTCGATTTTCT
>12519 length 27 cvg_0.1_tip_0
AACAAAAAAAAAAAACAAAAAAAAAAA
>12521 length 27 cvg_63.0_tip_0
CCAGACTTGACAGCTTCAGCCACATCT
>12523 length 27 cvg_3.0_tip_0
ATAAAAAAATAAAAATAAAATAAAATA
>12525 length 27 cvg_21.0_tip_0
CGCCCAAGTACCGCCTGGTCGTCCGCT
>12527 length 27 cvg_0.1_tip_0
GGTAATTCCAGCTCCAATAGCGTATAT
>12529 length 27 cvg_14.0_tip_0
ACAAGAAGAAGAAGAAGAAGAGAAGAA
>12531 length 27 cvg_16.0_tip_0
CTTCTCTTCTTCTTCTTCTTCTTGTTG
>12533 length 27 cvg_2.0_tip_0
GATTGAGTAGGAGCGTGGCCGTTGGAC
>12535 length 27 cvg_0.1_tip_0
CCCACTGTCCCTATCTACTATCTAGCG
>12537 length 27 cvg_42.0_tip_0
ATTTCTTCATAACGCTCGGCCTGTTCG
>12539 length 27 cvg_0.1_tip_0
AACCAAAAAAAAAAAAAGAAAAAAAAA
>12541 length 27 cvg_63.0_tip_0
GTGGGTCTCGAGGTGCTCCTTGGAGGG
>12543 length 27 cvg_63.0_tip_0
GCTTGTGCCGATTACGTCCCTGCCCTT
>12545 length 27 cvg_0.1_tip_0
CAGCAGCCGCGGTAATTCCAGCTCCAA
>12547 length 27 cvg_0.1_tip_0
CCGGGTAATCTTGTTAAACCCTGTCGT
>12549 length 27 cvg_0.1_tip_0
CTGAAAATGGATGGCGCTCAAGCGTCT
>12551 length 27 cvg_11.0_tip_0
CTTTTCTTCTTGACGGTCTGTCACCTG
>12553 length 27 cvg_16.0_tip_0
CCGAAGCCCCATGTCCTCGTCGGACTC
>12555 length 27 cvg_63.0_tip_0
CAACACGACGGACAACCTTCTCACCCA
>12557 length 27 cvg_4.0_tip_0
ATATCTGTATCTGTACTAAAAGAAAAT
>12559 length 27 cvg_63.0_tip_0
CACCAAGACTGTCAGCGTCAACTACGG
>12561 length 27 cvg_63.0_tip_0
GTAGTTGACGCTGACAGTCTTGGTGGT
>12563 length 27 cvg_63.0_tip_0
CCGGTGCGGCCCTCGTGGGCGGTCCAG
>12565 length 27 cvg_63.0_tip_0
CGGGGTTTTTAGCATGTATTAGCTCTA
>12567 length 27 cvg_0.1_tip_0
TTTTGTTTTTGTTTTTGTTTTTGTTTT
>12569 length 27 cvg_31.0_tip_0
TGAAGGGTAAAGGGTTGGCTATTCGTT
>12571 length 27 cvg_0.1_tip_0
GCAGCCGCGGTAATTCCAGCTCCAATA
>12573 length 27 cvg_0.1_tip_0
CCGGGGTTGAAATGACGCCCCGGCGAG
>12575 length 27 cvg_0.1_tip_0
TAATTAATTAATTAATTAAATTAAATT
>12577 length 27 cvg_0.1_tip_0
GAAATGACGCCCGGCGAGTAGGCAGGC
>12579 length 27 cvg_63.0_tip_0
GCAGCCATGAAGATACCGGCACCGCAC
>12581 length 27 cvg_0.1_tip_0
AACCTGCTAAATAGCCCGGTCGGCGTC
>12583 length 27 cvg_0.1_tip_0
CGCCGACCGGGCTATTTAGCAGGTTAA
>12585 length 27 cvg_2.0_tip_0
GGAAGCGCATAGACGGAGAATAACTGA
>12587 length 27 cvg_3.0_tip_0
AATTAATTTAAATTTAAATTTTAAATT
>12589 length 27 cvg_10.0_tip_0
AGCGTCTACGAGAAATAACGAATCCCG
>12591 length 27 cvg_1.5_tip_0
TCTAGTGGTATGATTCTCGCTTTGGGA
>12593 length 27 cvg_0.1_tip_0
TATATTAAAGTTGTTGCAGTTAAAAGC
>12595 length 27 cvg_0.1_tip_0
CCAATCGGCATCCACCCATCCAAGGTC
>12597 length 27 cvg_14.0_tip_0
CCTTTTTTTTTACACCGTATCTAGCAC
>12599 length 27 cvg_5.0_tip_0
CAAAGGGGAACTTTTAACCCTTTTAGT
>12601 length 27 cvg_8.0_tip_0
TAACGACAAATATGATGGTGATGAAAC
>12603 length 27 cvg_0.1_tip_0
TCAGACAGCCGCAGAAACCAATTATCT
>12605 length 27 cvg_0.1_tip_0
CCTGAGAAACGGCTACCACATCCAAGG
>12607 length 27 cvg_0.1_tip_0
TATTAAAGTTGTTGCAGTTAAAAAGCT
>12609 length 27 cvg_22.0_tip_0
GATTATCAACTTAATGGGTATCATATA
>12611 length 27 cvg_63.0_tip_0
GGCGCACATGCAATCGGAACTACCCTA
>12613 length 27 cvg_60.0_tip_0
ATCAGGAACGGCGTGATGCAGTGCAGT
>12615 length 27 cvg_0.1_tip_0
ATTTTTTTATACCTTTCAGTGAAGAAA
>12617 length 27 cvg_7.0_tip_0
AGCAGAATGGCGGTAGGGGGTCTAGCT
>12619 length 27 cvg_0.1_tip_0
CCTTTTTTTTTCGTTTCGTTTTGTATA
>12621 length 27 cvg_0.1_tip_0
TATTATTTATTTATTTATTATTATTAT
>12623 length 27 cvg_0.1_tip_0
GAGGCAACCGGGTGAGGTAGACAAGAA
>12625 length 27 cvg_12.0_tip_0
AGTATAAATATGTGAATTAATGTAAAG
>12627 length 27 cvg_0.1_tip_0
AGGGCCAGCGAGTCCATCACCTTGGCC
>12629 length 27 cvg_63.0_tip_0
GGTTTTGTATCTAATAAATACACCCCT
>12631 length 27 cvg_4.0_tip_0
AGTTGATAGGGCAGAAATTTTGAATGA
>12633 length 27 cvg_46.0_tip_0
GGAAAGTTGCAACCAAGGCCCTTGATT
>12635 length 27 cvg_63.0_tip_0
AGTTTGCAGAGTCTGCCCATCTAGATT
>12637 length 27 cvg_3.0_tip_0
TAATATATTTAACGATTAGTAACCTTA
>12639 length 27 cvg_0.1_tip_0
TCTAGCGAAGAGGAGTTTATTATTACT
>12641 length 27 cvg_5.0_tip_0
CAAGATTCGATGCTCTGGCTTTGATAC
>12643 length 27 cvg_54.0_tip_0
TTGAAGACTAACTACTGCGAAAGCATT
>12645 length 27 cvg_0.1_tip_0
CAAAAATACATCTCCCAGTTTCCTGGA
>12647 length 27 cvg_5.0_tip_0
CGTAATTCTTTTTATTTTTTCTTTTGG
>12649 length 27 cvg_0.1_tip_0
GAAAAGAAATCGTTATGGCATGATCCT
>12651 length 27 cvg_0.1_tip_0
CCTTGTTTCTTGAGTGAACGTGGGCAC
>12653 length 27 cvg_0.1_tip_0
GCGGGGCAGCAGCGTCACCACCAGCAG
>12655 length 27 cvg_63.0_tip_0
TCAAGATGGCGGGGGATGATACGGGTC
>12657 length 27 cvg_8.0_tip_0
TTTGGATCCATCTCGGCATATGTTTGG
>12659 length 27 cvg_63.0_tip_0
CCAATCCCGATACGGGGAGGTAGTGAC
>12661 length 27 cvg_0.1_tip_0
AATTTAATTTAATTTAAATTTAAATTT
>12663 length 27 cvg_13.0_tip_0
ATTTAAATTTAAATTAAATTAAATTAA
>12665 length 27 cvg_63.0_tip_0
CGCCGACGTCTCCGCGTTCAGTTACGT
>12667 length 27 cvg_0.1_tip_0
GTGAGACAGGTTAGTTTTACCCTACTG
>12669 length 27 cvg_0.1_tip_0
ATGGATACCTGTGGTAATTCTAGAGCT
>12671 length 27 cvg_41.0_tip_0
TTACAAAAGAACAAACAGTAAGAAAAA
>12673 length 27 cvg_0.1_tip_0
AAGAAATAAATGAGCAAGGAGCAAGAA
>12675 length 27 cvg_6.0_tip_0
GGCAACCCAGTCCGACCAGTTTTTTTG
>12677 length 27 cvg_63.0_tip_0
CCAGATAATCAAAGGAAAAGCATGCAT
>12679 length 27 cvg_0.1_tip_0
TTTTAATTTTTTTTTAATTTTTTTTTA
>12681 length 27 cvg_0.1_tip_0
TTATTATTATGCTATCTAAAATCCTAA
>12683 length 27 cvg_0.1_tip_0
ATAATAAATAATAATAATAATAATAAT
>12685 length 27 cvg_7.0_tip_0
CAAAGTCCTCCTCGCGCAGCAACCGCT
>12687 length 27 cvg_11.0_tip_0
TGTTTTTCTAAGCTCAGCCAGGATCTT
>12689 length 27 cvg_0.1_tip_0
AAGAAAAAAAAAAAGAAAAAAAAAAGA
>12691 length 27 cvg_0.1_tip_0
CTGCTGCCTTCCTTGGATGTGGTAGCC
>12693 length 27 cvg_0.1_tip_0
ACTACGACGGTATCTGATCGTCTTCGA
>12695 length 27 cvg_0.1_tip_0
ACCTTTGCGGCGTCCGGCGTGCCCCGA
>12697 length 27 cvg_0.1_tip_0
GACCCTAAAGAGCCCTGTATCAGTATT
>12699 length 27 cvg_63.0_tip_0
TGGGTTGGGCTTTGCGTTCTCGACCGT
>12701 length 27 cvg_29.0_tip_0
ACTTTAATGCACAGGAGATAAAAACCA
>12703 length 27 cvg_0.1_tip_0
GTTTTTATCTCCTGTGCATTAAAGTCT
>12705 length 27 cvg_11.0_tip_0
AGGGGGCAAACTCTTGACTCTTGACGG
>12707 length 27 cvg_0.1_tip_0
GACAAATCACTCCACCAACTAAGAACG
>12709 length 27 cvg_49.0_tip_0
AATCGACCGCAAGACCGCTCAGCTCGT
>12711 length 27 cvg_6.0_tip_0
GGACGGTCGACTGTCTGCAGGGTCTGC
>12713 length 27 cvg_63.0_tip_0
AGCGAAAGGCATACAAGGGCCTTTTCC
>12715 length 27 cvg_63.0_tip_0
CGCGCGTGCGGCCCAGAACATCTAAGG
>12717 length 27 cvg_0.1_tip_0
TTAGATGTTCTGGGCCGCACGCGCGCT
>12719 length 27 cvg_0.1_tip_0
CCACCAACTAAGAACGGCCATGCACCA
>12721 length 27 cvg_63.0_tip_0
TTCGCAACGGTCTTCAGCGCGGCGTGG
>12723 length 27 cvg_7.0_tip_0
AAGAAGAAGAAGAAGAAGAAGAAGCCA
>12725 length 27 cvg_63.0_tip_0
ATCTCGACCCGGCATCTCTCTATGACA
>12727 length 27 cvg_0.1_tip_0
CACACTGAAAATCAAAATACAAGGGAC
>12729 length 27 cvg_0.1_tip_0
TTTTTTTTTTTTTTGTTTTTTTTTTAC
>12731 length 27 cvg_0.1_tip_0
TTTTTTTTTTTTTTGTTTTTTTTTTCT
>12733 length 27 cvg_0.1_tip_0
TCTTTTTTAGTATCTCTTTCCTTCCCG
>12735 length 27 cvg_63.0_tip_0
ATCAATGTGCGCTTAAGAAGCGGTCAG
>12737 length 27 cvg_63.0_tip_0
GACCGCTTCTTAAGCGCACATTGATTT
>12739 length 27 cvg_63.0_tip_0
GAAGTCGTTGACTCTTCTGGCAGCCTT
>12741 length 27 cvg_63.0_tip_0
GGCTGCCAGAAGAGTCAACGACTTCCC
>12743 length 27 cvg_14.0_tip_0
TAAATTAATAATAATAATAATAATAAT
>12745 length 27 cvg_0.1_tip_0
TAAATTAATAATAATAATAATAATATA
>12747 length 27 cvg_60.0_tip_0
AGTTGGAGAGACGGGCTCCCTTTCTTT
>12749 length 27 cvg_0.1_tip_0
ACAAAAAAAAAAGAAAAAAAGAAAAAA
>12751 length 27 cvg_63.0_tip_0
CCCCCCTAGAGGTGTCGGACCGATACC
>12753 length 27 cvg_10.0_tip_0
TATCGGTCCGACACCTCTAGGGGGGTA
>12755 length 27 cvg_2.0_tip_0
CGCCCCCCAAGGGTCCTGCTTCAAGGC
>12757 length 27 cvg_23.0_tip_0
ATATCGGATGCCGTCTTCCAGCGCTGG
>12759 length 27 cvg_0.1_tip_0
CATCCCCAAGGCCTCTAATCATTCGCT
>12761 length 27 cvg_0.1_tip_0
GCTCGTCGCAAGCACGTCGCCGGAAAG
>12763 length 27 cvg_0.1_tip_0
TTTACACGTTAATTGTATTAATATTTT
>12765 length 27 cvg_0.1_tip_0
AATGAGCCATTCGCAGTTTCACCGTAC
>12767 length 27 cvg_0.1_tip_0
AAGGGACGTTTTACCCTTTTGTTCCAC
>12769 length 27 cvg_0.1_tip_0
TTTTTTTTTTTAGTTTTTTTTTTTTAA
>12771 length 27 cvg_2.0_tip_0
ACAAAGTATAGATAACCAGGTACATAC
>12773 length 27 cvg_0.1_tip_0
GGCATTTGCTCCCGGGGCTCCGAGTAC
>12775 length 27 cvg_0.1_tip_0
ACAAAAAAAAAAAGAAAAAAAAGAAAA
>12777 length 27 cvg_0.1_tip_0
ATTTAAAAATTTAAAAATTTAAAAATT
>12779 length 27 cvg_12.0_tip_0
AATTTTTCACCGTAAAAGCCCTGGTTC
>12781 length 27 cvg_3.0_tip_0
AACAGCAACAACAACAACAACAGCAAC
>12783 length 27 cvg_0.1_tip_0
ACCAGACTTGCCCTCCAATTGTTCCTC
>12785 length 27 cvg_25.0_tip_0
GGAACAATTGGAGGGCAAGTCTGGTTG
>12787 length 27 cvg_63.0_tip_0
TTCTTCAAGCAAGGAGAAGCACCTGAG
>12789 length 27 cvg_63.0_tip_0
ACGCCACATGATTAAAACGCAGTTATC
>12791 length 27 cvg_13.0_tip_0
CAACCGTACGGGACTAGTACTAAGAAT
>12793 length 27 cvg_2.0_tip_0
AATTAAATTAAATTAAATTTAAATTAA
>12795 length 27 cvg_9.0_tip_0
AATTTAAATTTAATTTAATTTAATTTA
>12797 length 27 cvg_0.1_tip_0
TCAGCCATTGTGAATGATTGTTATAGA
>12799 length 27 cvg_0.1_tip_0
ACAAACCATGAAAGTGTGGCCTATCGA
>12801 length 27 cvg_2.0_tip_0
GTGTGTAGGTCTTCTTCTTGCGCTTTC
>12803 length 27 cvg_11.0_tip_0
GTGTGTAGGTCTTCTTCTTGCGCTTCT
>12805 length 27 cvg_2.0_tip_0
TGGTGTAGGTCTTCTTCTTGCGCTTTC
>12807 length 27 cvg_63.0_tip_0
TGGTGTAGGTCTTCTTCTTGCGCTTCT
>12809 length 27 cvg_0.1_tip_0
AAACAGGCTCGCTTCGCTGTCCAAAAA
>12811 length 27 cvg_0.1_tip_0
GAGGTATGGGTAGCACGCTTGAGCGCC
>12813 length 27 cvg_3.0_tip_0
AGAAAAACAAAAAAAAAAAAAAAAAAA
>12815 length 27 cvg_15.0_tip_0
CTAACGGTCCGGTCTAGTAGTCCCCGT
>12817 length 27 cvg_20.0_tip_0
GGGGACTACTAGACCGGACCGTTAGAA
>12819 length 27 cvg_63.0_tip_0
GAAACCGTTCTTGAACTTGCGGTCGAC
>12821 length 27 cvg_53.0_tip_0
ATGTACGCCTACGTCGTCTACCGTATC
>12823 length 27 cvg_56.0_tip_0
AAAAAAAGAAAAAAAAGAAAAAAGAAA
>12825 length 27 cvg_2.0_tip_0
TCTTTTTTCTTTTTTTTCTTTTTTTCT
>12827 length 27 cvg_63.0_tip_0
GAGGGAGAGGTCCTCAGCTACAAGCAG
>12829 length 27 cvg_0.1_tip_0
ATTACCGCGGCTGCTGGCACCAGACTT
>12831 length 27 cvg_0.1_tip_0
GTCTGGTGCCAGCAGCCGCGGTAATTC
>12833 length 27 cvg_63.0_tip_0
CCTTTATGATAGTGACGAGTCTCAGAA
>12835 length 27 cvg_0.1_tip_0
AAACACCACAGCTCATGTTGTCCACGG
>12837 length 27 cvg_0.1_tip_0
ACAAAAAAAAAAAAAAAAAAAAAGAAA
>12839 length 27 cvg_17.0_tip_0
CCAGGCCGTCATCTTCTGCAACACCCG
>12841 length 27 cvg_5.0_tip_0
GGAGACAAAAAAAAAAGAAAAAAAAAG
>12843 length 27 cvg_16.0_tip_0
TCACTGCGCGCACGGGTTTGACACCGA
>12845 length 27 cvg_0.1_tip_0
GCTCCGGCGGTGGCGCTGCTGCCCCCG
>12847 length 27 cvg_39.0_tip_0
TATGTACCAAATACACCCCCTTGCGCC
>12849 length 27 cvg_63.0_tip_0
CATTTGACGTCTAAACCACTGTTTCTC
>12851 length 27 cvg_0.1_tip_0
GAAACAGTGGTTTAGACGTCAAATGGT
>12853 length 27 cvg_0.1_tip_0
CACTCAAGAAACAAGGGCTTCTTACAT
>12855 length 27 cvg_63.0_tip_0
CCACTCCTTTCTTCAATCCCCCCTAGA
>12857 length 27 cvg_0.1_tip_0
TAGGGGGGATTGAAGAAAGGAGTGGCT
>12859 length 27 cvg_0.1_tip_0
GTCGTCAAGAAGACGGAAAAGGGGGTG
>12861 length 27 cvg_0.1_tip_0
AAAGACAAAAAAAAAAAGAAAAAAAAA
>12863 length 27 cvg_0.1_tip_0
TTTTTTGTAATTATCATGTCACTTGTG
>12865 length 27 cvg_0.1_tip_0
ACGCCTCGTTTCGTCAGCTTCGTTTTC
>12867 length 27 cvg_9.0_tip_0
GACTCTGGCGCTACTCTAATCTTTTGG
>12869 length 27 cvg_9.0_tip_0
CTGATGATCTTCCGTTAAGTTTTTTTT
>12871 length 27 cvg_0.1_tip_0
GAAAATCCGCGGGAAGGAATAGTTTCA
>12873 length 27 cvg_0.1_tip_0
GACGCCCCCGGTCACCGTGACTTCATC
>12875 length 27 cvg_63.0_tip_0
ATGGCGACCGAGTTGACCGTCCAGTCG
>12877 length 27 cvg_0.1_tip_0
GGAGACAAAAAAAAAAAAAGAAAAAAA
>12879 length 27 cvg_0.1_tip_0
CCCGCCGACGAGGCCCGTACAGCCAAA
>12881 length 27 cvg_38.0_tip_0
CAGCCTTGGCTTCGGATTTGCCCCCCA
>12883 length 27 cvg_0.1_tip_0
CGAAATCTTCGAGAGATCGCTGCTTTT
>12885 length 27 cvg_0.1_tip_0
GAACAGAAATCTCCAGTGGAACAAAGG
>12887 length 27 cvg_63.0_tip_0
AGGGCGGCGAGAAGCTCCAGTCTGTTG
>12889 length 27 cvg_0.1_tip_0
TTTTTTTATTTTTTTTTTTTTTTTAGG
>12891 length 27 cvg_0.1_tip_0
AAAAAAATAATACAAAACCCCTAAAAA
>12893 length 27 cvg_0.1_tip_0
TTTAGGGGTTTTGTATTATTTTTTTTT
>12895 length 27 cvg_0.1_tip_0
CTGCAGCAGCAGCAGCAACAACAACAG
>12897 length 27 cvg_0.1_tip_0
AAGGGCATCACAGACCTGTTATTGCCT
>12899 length 27 cvg_0.1_tip_0
GATCCTAAGGCATAGGGTAGTTCCGAT
>12901 length 27 cvg_10.0_tip_0
TGGGGTATAAATCAAGGAACTAAAAGT
>12903 length 27 cvg_0.1_tip_0
TGGGGTATAAATCAAGGAACTAAAAAG
>12905 length 27 cvg_63.0_tip_0
AAAGGATAACCAGATCACGTTTCTTTT
>12907 length 27 cvg_3.0_tip_0
CTGGCTGGCTGGCTGGCTGGCTGGCGG
>12909 length 27 cvg_56.0_tip_0
TATTTTTTATTTTTATTTTTTATTTTT
>12911 length 27 cvg_61.0_tip_0
TTAAAGAAACCAACTCACCTTGTATCC
>12913 length 27 cvg_47.0_tip_0
GCCGACATCGAAGGATCAAAAAAGCAA
>12915 length 27 cvg_0.1_tip_0
CTAGGGATCGGACGGGGTTTCTTTTAT
>12917 length 27 cvg_0.1_tip_0
ACTCGGGGTAGGGCACTCGCGTCTAAG
>12919 length 27 cvg_0.1_tip_0
CGGCTCCTCCAGCGAGCGACGAACCAT
>12921 length 27 cvg_0.1_tip_0
ACCAAAAAAAAAAAAACAAAAAAAAAA
>12923 length 27 cvg_38.0_tip_0
ACCCTTTTGTTCCACTGGAGTATTTCT
>12925 length 27 cvg_63.0_tip_0
TGGGGTGGGCTGGCCGGCTTCCTGACC
>12927 length 27 cvg_2.0_tip_0
AGCTAAAGTAGAAGCTAGAGAAGAAGC
>12929 length 27 cvg_15.0_tip_0
CATTTGGCAGGATATCAAGGACAAGTT
>12931 length 27 cvg_63.0_tip_0
TTCAAGAAACATTATCAACACCTTTCC
>12933 length 27 cvg_0.1_tip_0
AATTTCCCATAACCATCATAAATGCGC
>12935 length 27 cvg_19.0_tip_0
TGGGCGAAGGTGGTAGGTGTTGCGGAA
>12937 length 27 cvg_63.0_tip_0
CTCCTTCTGGATGTTGTAGTCGGAGAG
>12939 length 27 cvg_61.0_tip_0
CTCCGACTACAACATCCAGAAGGAGTC
>12941 length 27 cvg_63.0_tip_0
CTTCCGTCTTCTCTGCCCGATCAATCG
>12943 length 27 cvg_63.0_tip_0
ATCAAATCGTATATTCGCAGGTGGGGT
>12945 length 27 cvg_25.0_tip_0
CCCTTTATTCTCCTTTTCTTTTCTTTT
>12947 length 27 cvg_40.0_tip_0
GCGGAGACGTCGGCGGGGTCCGTGGGA
>12949 length 27 cvg_3.0_tip_0
CATCCTTGCCACGACAAGAGATGCCAA
>12951 length 27 cvg_14.0_tip_0
CATCCTTGCCACGACAAGAGATGCCCA
>12953 length 27 cvg_0.1_tip_0
GGACTTCTTGCCCAACTCTTCGGCTTC
>12955 length 27 cvg_0.1_tip_0
CGAGTTCAATCGCGTCTTCAAGTTCCC
>12957 length 27 cvg_63.0_tip_0
GGCTTTGCGTTCTCGACCGTGAGGGTA
>12959 length 27 cvg_63.0_tip_0
AGGCTGGCAAGAAGTAAATCATCTCAC
>12961 length 27 cvg_10.0_tip_0
TTATTATTATTTATTATTATTATTATT
>12963 length 27 cvg_0.1_tip_0
GTCAAGAAGAAAAGATAACTCTTCCCA
>12965 length 27 cvg_0.1_tip_0
AAAACACCGAGGAGAGGGTACAGAAAA
>12967 length 27 cvg_2.0_tip_0
ATTTTAATTTAATTTAATTTAATTTTA
>12969 length 27 cvg_0.1_tip_0
ATTTTAATTTAATTTAATTTAATTTAA
>12971 length 27 cvg_0.1_tip_0
ACTTTTGATGACTGAAGATGTCGGTTT
>12973 length 27 cvg_3.0_tip_0
ACCAGCAGCAGCAGCAGCAGCAGCATC
>12975 length 27 cvg_5.0_tip_0
TGCTGCTGCTGCTGCTGCTGCTGGTGA
>12977 length 27 cvg_0.1_tip_0
TTAAAAATTTTTAAAAATTTTTAAAAA
>12979 length 27 cvg_0.1_tip_0
TCTTTTCGTCGATAACGGTGCGGGGTG
>12981 length 27 cvg_0.1_tip_0
TTAAATTAAATTAAATTAATTAATTAA
>12983 length 27 cvg_0.1_tip_0
AAAATAATGTCTTCTGTTCTCTCTTTT
>12985 length 27 cvg_63.0_tip_0
GACTTGCACTTCGGTTTGCCCAACCGT
>12987 length 27 cvg_12.0_tip_0
AAGGGGCGGCAGCAACTTTCTTTCCAC
>12989 length 27 cvg_3.0_tip_0
AAGGGGCGGCAGCAACTTTCTTTCCTA
>12991 length 27 cvg_2.0_tip_0
ACGAAAGAAAAAAAAAAAAGAAAAAAA
>12993 length 27 cvg_0.1_tip_0
TGCTGCTGCTGCTGCTGCTGCTGCTTC
>12995 length 27 cvg_63.0_tip_0
TCCCTTTCAACAATTTCACGTGCTGTT
>12997 length 27 cvg_63.0_tip_0
CTAGCAGAGCGTATCACCAACAAGAAC
>12999 length 27 cvg_63.0_tip_0
GTCACCCACGTAACGATCGTGGTTGCA
>13001 length 27 cvg_10.0_tip_0
AATTAATTAATTAATAATAATAATATA
>13003 length 27 cvg_63.0_tip_0
TCTATGTACTACTTTGTACATTTTTGT
>13005 length 27 cvg_0.1_tip_0
CTGCTGTTCACATGGAACCTTTCCCAC
>13007 length 27 cvg_0.1_tip_0
GGGAAAGGTTCCATGTGAACAGCAGTT
>13009 length 27 cvg_10.0_tip_0
ACAAAGAAATCAAATAATAAAAATATT
>13011 length 27 cvg_0.1_tip_0
GAAAAAAGGGGAACCTTCCTCTAAAGC
>13013 length 27 cvg_0.1_tip_0
ATAGTTCACCATCTTTCGGGTCCCAAC
>13015 length 27 cvg_0.1_tip_0
ATTTTTTTAATGCTTGCCACGACGCAT
>13017 length 27 cvg_7.0_tip_0
AAACCGAAGAAGACCCATTCAAGGGCG
>13019 length 27 cvg_0.1_tip_0
GTGAGAGCTGGGCCGCTGATACCCCCG
>13021 length 27 cvg_6.0_tip_0
GTTTTTTGCTCCTGTGCATCGAAGCTA
>13023 length 27 cvg_23.0_tip_0
CGATCTCTTGTCGTGGCAAGGAATGGA
>13025 length 27 cvg_63.0_tip_0
ACGTCACTGCCAAATCCTTTGTGCCCC
>13027 length 27 cvg_20.0_tip_0
TAATTATATATATATATATATATATAT
>13029 length 27 cvg_0.1_tip_0
ATATATAATATATATATATATATATAT
>13031 length 27 cvg_63.0_tip_0
TCTTTTTCTATTGAGCACCAACAGATT
>13033 length 27 cvg_10.0_tip_0
CTTGCCGTGCTTATCGATCAAGTTCCA
>13035 length 27 cvg_63.0_tip_0
GTCAAAAAATGAAAAATGAAATATAGT
>13037 length 27 cvg_0.1_tip_0
AAAAAAAAAAAAAAGAAAAAAAAACAA
>13039 length 27 cvg_0.1_tip_0
CAAGGTCGAATGCCGTTTCTCAGAAAG
>13041 length 27 cvg_63.0_tip_0
TTCTGAGAAACGGCATTCGACCTTGGA
>13043 length 27 cvg_0.1_tip_0
CAACGTCGCTATGTACGCTTGGCTGCC
>13045 length 27 cvg_63.0_tip_0
AAAGTTCTTCAACGACTGGACGAAATC
>13047 length 27 cvg_2.0_tip_0
ACAAAAAAAAAAAAGAAAAAAAAACAA
>13049 length 27 cvg_5.0_tip_0
GAATATATGTCTCTAAGAGCTGTTTTG
>13051 length 27 cvg_63.0_tip_0
CAAAAGGTGCGGGGCTCTGCCGGCCGT
>13053 length 27 cvg_0.1_tip_0
TTTATCTAATAAATACACCCCTTCCGA
>13055 length 27 cvg_57.0_tip_0
GAAAACTGCCTTGTTGAGCTCAAGAAG
>13057 length 27 cvg_0.1_tip_0
CTCAAGACTGAGAAGCAGAAAAAGAGG
>13059 length 27 cvg_63.0_tip_0
TCTTTTTCTGCTTCTCAGTCTTGAGGG
>13061 length 27 cvg_0.1_tip_0
ACAGACCTGTTATTGCCTCAAACTTCC
>13063 length 27 cvg_0.1_tip_0
ACAAAAAAAAAAAAAAGAAAAAAAAGA
>13065 length 27 cvg_19.0_tip_0
ATAGCACGGTGGATGTCAAAAAAAACA
>13067 length 27 cvg_0.1_tip_0
ATGACAAGAGTGCATTGTTCTAGGGGG
>13069 length 27 cvg_63.0_tip_0
ATTAAGTGATTCATGACAACACCCAGT
>13071 length 27 cvg_7.0_tip_0
TAAATTAAATTAAATTAAATTTAAAAT
>13073 length 27 cvg_0.1_tip_0
GCGACAACGAGAAATATCATGTTTTCT
>13075 length 27 cvg_63.0_tip_0
AAATAAAATAAATAAATAAATAAATAA
>13077 length 27 cvg_0.1_tip_0
TGCGGTTATGAGTACGACCTGGCGTGA
>13079 length 27 cvg_0.1_tip_0
TTAAATTAAATTAAATTAATTAATAAT
>13081 length 27 cvg_63.0_tip_0
CTCTCTTTCCTTCCGGAGTTCGATAAG
>13083 length 27 cvg_2.0_tip_0
ATGAAAAGAAAAGAAAAGAAAAGAAAT
>13085 length 27 cvg_63.0_tip_0
ATGAAAAGAAAAGAAAAGAAAAGAATC
>13087 length 27 cvg_63.0_tip_0
TTCTTTTCTTTTCTTTTCTTTTCATTT
>13089 length 27 cvg_0.1_tip_0
AAGAAAAAAAAAGAAAAAAAAGAAAAA
>13091 length 27 cvg_63.0_tip_0
CCCAAGTACAATGTCACCGTCATTGAC
>13093 length 27 cvg_63.0_tip_0
CTTCTCAACAGCCTTGATGACACCGAC
>13095 length 27 cvg_0.1_tip_0
AATTAATTTAATTTAATTTAAATTTAA
>13097 length 27 cvg_15.0_tip_0
GCGGGGTAAGCTTCGTCAACGAAGACC
>13099 length 27 cvg_0.1_tip_0
TTTGTCTCCCCTTCTTCACCTCCTTTT
>13101 length 27 cvg_0.1_tip_0
CTTCCCGCTTCCACACTCCTCGCACTT
>13103 length 27 cvg_0.1_tip_0
ATTTTATTTATTTTATTTTATTTTTTA
>13105 length 27 cvg_0.1_tip_0
ATTTTATTTATTTTATTTTATTTTTAT
>13107 length 27 cvg_30.0_tip_0
CGCCGGCGATGGTTCATTCAAATTTTC
>13109 length 27 cvg_0.1_tip_0
GAAAAACAAAGCAGCTCATCCCAAGAA
>13111 length 27 cvg_13.0_tip_0
AAAACATCTCAACTATGCTCTTTTTAA
>13113 length 27 cvg_7.0_tip_0
ATTTTAATTTTAATTTTAAATTTTTAA
>13115 length 27 cvg_63.0_tip_0
GTGGAACCATCTCGTTGACGGCCATGG
>13117 length 27 cvg_0.1_tip_0
GACTACGCCATTGACGTCGGCCGCAAC
>13119 length 27 cvg_63.0_tip_0
GGTTTCGCCACATCTTATCGAACTCCG
>13121 length 27 cvg_63.0_tip_0
CATTTGAGTATTTGCTACTACCACCAA
>13123 length 27 cvg_2.0_tip_0
ATTAATTAATAATAATAATAATATAAT
>13125 length 27 cvg_10.0_tip_0
ATTAATTAATAATAATAATAATATATA
>13127 length 27 cvg_0.1_tip_0
TATATTATTATTATTATTAATTAATTT
>13129 length 27 cvg_63.0_tip_0
CGGCGTGCCCCGACGACCCTTGAAAAT
>13131 length 27 cvg_33.0_tip_0
CTTTCTTGCCGATTCTCTTTTTTTCTT
>13133 length 27 cvg_23.0_tip_0
GAAAAAAAGAGAATCGGCAAGAAAGAC
>13135 length 27 cvg_63.0_tip_0
ATAGCGGCATCGCCAGACTTGACGAAC
>13137 length 27 cvg_0.1_tip_0
CCACAGCGGGCCGGCACCGGCGCCTCG
>13139 length 27 cvg_9.0_tip_0
TTACGTGTATTTCTATACAATTTTTTG
>13141 length 27 cvg_0.1_tip_0
TGTTCTTATCAGACAGAGACACATCCG
>13143 length 27 cvg_63.0_tip_0
TGCCCGACTTGCACTTCGGTTTGCCCA
>13145 length 27 cvg_63.0_tip_0
TTTGATTTCTCGTAAGGTGCCGAACGG
>13147 length 27 cvg_0.1_tip_0
GTTCGGCACCTTACGAGAAATCAAAGT
>13149 length 27 cvg_0.1_tip_0
TCTTTTTTTCACTTCTATACCATCCTG
>13151 length 27 cvg_9.0_tip_0
CGTTTTTGGAAACTGACAATCTTAGCG
>13153 length 27 cvg_56.0_tip_0
AATGGAACACCAAGCTCAAGGAGCTTG
>13155 length 27 cvg_0.1_tip_0
TAATTAATTAATTAATTAATTAATTTA
>13157 length 27 cvg_2.0_tip_0
TAATTATTATTAATTAATTAATTAATT
>13159 length 27 cvg_0.1_tip_0
GGATCGATAGGCCACACTTTCATGGTT
>13161 length 27 cvg_63.0_tip_0
TGCTCTATTAACTGCTAATGCATTCCG
>13163 length 27 cvg_8.0_tip_0
ATTTTAATTTTAAATTTTAAATTTTAA
>13165 length 27 cvg_36.0_tip_0
AGAAAACCACACATCAAAATGCGTTTC
>13167 length 27 cvg_0.1_tip_0
GCAGCAAGGCCAGTCGAGGTGGAGGTA
>13169 length 27 cvg_13.0_tip_0
GCAGCAAGGCCAGTCGAGGTGGAGGGT
>13171 length 27 cvg_20.0_tip_0
ATTTAATTAATTAATTAATTAATTAAT
>13173 length 27 cvg_0.1_tip_0
TAAAAATTTTAAAATTTTAAAATTTTA
>13175 length 27 cvg_3.0_tip_0
ATATCAGCGCCGGAATGAACAGTGTCT
>13177 length 27 cvg_3.0_tip_0
TCTTTTTTCTTTTCTTTTCTTTTTTTT
>13179 length 27 cvg_0.1_tip_0
ATTAATGGATGGAAGCGTGGAAAAATT
>13181 length 27 cvg_0.1_tip_0
TGGTCTGGGGGATGCCCTCCTTGTCCT
>13183 length 27 cvg_32.0_tip_0
TATTTACAGAGCGTCGGTGAGAGCCTT
>13185 length 27 cvg_0.1_tip_0
TAACGAGGAACAATTGGAGGCAAGTCT
>13187 length 27 cvg_63.0_tip_0
CTTACGTCCAGGCTGTCAACGTCAAGG
>13189 length 27 cvg_15.0_tip_0
CTCCCCTCATTGTCTTTCTCCGTAACC
>13191 length 27 cvg_0.1_tip_0
CACCGTAGAACTTCATCATGATGGGGT
>13193 length 27 cvg_0.1_tip_0
GCTGCCCACGCCGAGGCCACCTACCTT
>13195 length 27 cvg_63.0_tip_0
TTAGCGTTCGTGACCTTGACACCGAGA
>13197 length 27 cvg_0.1_tip_0
AATTCCAGCTCCAATAGCGTATATTAA
>13199 length 27 cvg_63.0_tip_0
CGTCGGGGCACGCCGGACGCCGCAAAG
>13201 length 27 cvg_13.0_tip_0
GCACGCTTGAGCGCCATCCATTTTCTA
>13203 length 27 cvg_63.0_tip_0
AAATCCCCAAATCATTCGAAATGGTGG
>13205 length 27 cvg_63.0_tip_0
AAAACGCGGACTTAGTCAAAATTTTTT
>13207 length 27 cvg_0.1_tip_0
AAGGGGGAAAAAAGTCAAACCCAGCCA
>13209 length 27 cvg_63.0_tip_0
AATAAAATAAAATAAAATAAATAAATA
>13211 length 27 cvg_0.1_tip_0
ACAAAAAACCAACAACCATGCGATCGA
>13213 length 27 cvg_36.0_tip_0
TTAAAAAATCACCTACGTGGGCGTTAA
>13215 length 27 cvg_0.1_tip_0
TAAAAAAATAAAAATAAAAATAAAATA
>13217 length 27 cvg_0.1_tip_0
CCCTTCTTCTTCTTCTTCTTCTTTTTT
>13219 length 27 cvg_24.0_tip_0
TATTTTTTTTTTAATGTTGGAAGGAGG
>13221 length 27 cvg_0.1_tip_0
TGTTTTTATATTATTATTTTGCATCTT
>13223 length 27 cvg_12.0_tip_0
GAATCTGTTGGTGCTCAATAGAAAAGA
>13225 length 27 cvg_56.0_tip_0
ACTAGACTAGGACAACCAAGAACTTAG
>13227 length 27 cvg_63.0_tip_0
TCAAGCAGTGCTCCGAGGCCGGAGCTC
>13229 length 27 cvg_0.1_tip_0
AACTCTTCCCAGGACCCCCGCCGACGT
>13231 length 27 cvg_4.0_tip_0
TGTTGTTATTGTTGTTGTTGTTGTTGT
>13233 length 27 cvg_0.1_tip_0
CAAGTAAAAGACATTCAAAGCAACTTC
>13235 length 27 cvg_8.0_tip_0
TTAAATTTAAAATTTAAAATTTTAAAA
>13237 length 27 cvg_63.0_tip_0
AGAAATTAATTGATGGGTAGGGATGAC
>13239 length 27 cvg_63.0_tip_0
TGAAAAGAATACTACGACAACGAAAAG
>13241 length 27 cvg_39.0_tip_0
AAAAGAACCGCCGTCGAAATGGCTCCC
>13243 length 27 cvg_63.0_tip_0
CTGCCTTCACTTCGTCGACTTTCCTTA
>13245 length 27 cvg_4.0_tip_0
GATGCTGCTGCTGGTGCTGCTGCTGGT
>13247 length 27 cvg_63.0_tip_0
AACTCGGTGAAGAAAGCCGATGCTCCT
>13249 length 27 cvg_0.1_tip_0
AGGGCAGCAGTCATGACGGCAACGGAT
>13251 length 27 cvg_63.0_tip_0
CCTGGGGGCGACCCCGGGTCGAACGGC
>13253 length 27 cvg_0.1_tip_0
CACCTTGGCCGAGAGGCCCGGGTAATC
>13255 length 27 cvg_0.1_tip_0
TCCCGGTTTGACCGACGTTGTCAACCC
>13257 length 27 cvg_0.1_tip_0
GCCCCCGGAGGGCATTGGTTTTTTATC
>13259 length 27 cvg_3.0_tip_0
GCCCCCGGAGGGCATTGGTTTTTTAGC
>13261 length 27 cvg_0.1_tip_0
TACTGTGAAAAAATTAGAGTGTTCAAA
>13263 length 27 cvg_19.0_tip_0
TGAAACCATAACGCAGGTGTCCTAAGG
>13265 length 27 cvg_0.1_tip_0
ACCTCTAGCCTCAAATTTCGAGGGACT
>13267 length 27 cvg_0.1_tip_0
AAAAACAAAAAAAAAAAAAGAAAAAAA
>13269 length 27 cvg_33.0_tip_0
TCTATGCCCTCTTCAAGCAAGGAAACA
>13271 length 27 cvg_0.1_tip_0
GTTAAGATCGAGTACTGGGTTACCAAC
>13273 length 27 cvg_26.0_tip_0
TCCCGCTCGTTTATGCTACAGACACAC
>13275 length 27 cvg_12.0_tip_0
CACACACACACACACACACACAACACA
>13277 length 27 cvg_63.0_tip_0
ATAAAATTAAGAATCAACGCCCCTGGT
>13279 length 27 cvg_25.0_tip_0
AGCAAAGTAGGGAGCAAAGTAGGGAGC
>13281 length 27 cvg_0.1_tip_0
AACGAGGAACAATTGGAGGGCAAGTCT
>13283 length 27 cvg_0.1_tip_0
GCCGCCGGGGTTGAAATGACGCCCCGG
>13285 length 27 cvg_63.0_tip_0
AGTTTGACATTGTGAAAAGACATATCG
>13287 length 27 cvg_5.0_tip_0
GCCCCCTATGCCCAAATTTGACGATCG
>13289 length 27 cvg_0.1_tip_0
ACGTTCAAATGAAGAAGGCTTTTTTGT
>13291 length 27 cvg_0.1_tip_0
ATTCGATCAAAGGAGGGGTCTTCTTTC
>13293 length 27 cvg_0.1_tip_0
TTCGAGGTCGAGTACACCGACAAGAAC
>13295 length 27 cvg_63.0_tip_0
CTAAAAAGACCATCAAGAAGGCTTTGG
>13297 length 27 cvg_0.1_tip_0
GATTTTTGGACAGCGAAGCGAGCCTGT
>13299 length 27 cvg_63.0_tip_0
CCAAAAATGGCCCACTAGTGACGTTCC
>13301 length 27 cvg_3.0_tip_0
TATAGACCGCAGCTGATTCACCCGTCT
>13303 length 27 cvg_53.0_tip_0
AACTTTCGTTCACTGATTAATGAAACA
>13305 length 27 cvg_4.0_tip_0
ACCTTCCATGGGTTGCTATATGCGAAG
>13307 length 27 cvg_0.1_tip_0
CACCCCTTCCGAAGTCGAGGTTTTTAG
>13309 length 27 cvg_33.0_tip_0
TTCTTTTTTTTTTTTTTTCTTTTTTTT
>13311 length 27 cvg_0.1_tip_0
AAGGCGTCATTATGTCATGTTCACCCA
>13313 length 27 cvg_0.1_tip_0
TGGGGGTTGACTGGATGCTGCTTCTCC
>13315 length 27 cvg_0.1_tip_0
AGAGATACCGCTAAGGGCAAAGGTAAT
>13317 length 27 cvg_6.0_tip_0
CGGTTGGTGGCCATGATGACCTTGACG
>13319 length 27 cvg_0.1_tip_0
TAATGGCCGTAAGCGGCCCGTCTTGAA
>13321 length 27 cvg_0.1_tip_0
GTAAACTAACATTTGTACTTTTATAAA
>13323 length 27 cvg_0.1_tip_0
TGCCGATTCCAAGGTCACCAACCCCCA
>13325 length 27 cvg_63.0_tip_0
GGGCTCTGCCGGCCGTTGAACCCTAGC
>13327 length 27 cvg_63.0_tip_0
AGCAAAGGCCTGCTTTGAACACTCTAA
>13329 length 27 cvg_63.0_tip_0
CGCTGCAAGACTTGGTGACGGTTGGGC
>13331 length 27 cvg_3.0_tip_0
GGCCAAGGTTCAACTACGAGCTTTTTA
>13333 length 27 cvg_2.0_tip_0
GGCCAAGGTTCAACTACGAGCTTTTAA
>13335 length 27 cvg_63.0_tip_0
GTCGCCCCAGAGGAGCACCCAGTTCTG
>13337 length 27 cvg_4.0_tip_0
GCCTATTTCGGAACCTATTATTCTGAA
>13339 length 27 cvg_63.0_tip_0
TTAAAGATAATGACAATTATCTATTTA
>13341 length 27 cvg_0.1_tip_0
GTTTTTACTGTCCTCGGGAGCGTGGCA
>13343 length 27 cvg_9.0_tip_0
CCTTTTTCGTGTTCCAATTGTCTTAAG
>13345 length 27 cvg_0.1_tip_0
GCCTGGCCCTTTGCCATTGCCATTTTT
>13347 length 27 cvg_0.1_tip_0
TAATACATGCTAAAAACCTCGACTTCG
>13349 length 27 cvg_43.0_tip_0
CCGCACCCTCTACGGTTTCGGTGGTTA
>13351 length 27 cvg_0.1_tip_0
ATGGAAAGCGCACTATGCCATCCACCC
>13353 length 27 cvg_0.1_tip_0
GTGGATGGCATAGTGCGCTTTCCATTG
>13355 length 27 cvg_4.0_tip_0
GTGGATGGCATAGTGCGCTTTCCATGT
>13357 length 27 cvg_63.0_tip_0
GGAACCTTTCCCCACTTCAGTCCTCAA
>13359 length 27 cvg_0.1_tip_0
GTGTAAAGGCTTGTCTAAACCAAGTCA
>13361 length 27 cvg_0.1_tip_0
GGCCATCTTGATGGAGATGCACCCCCA
>13363 length 27 cvg_0.1_tip_0
ATTTAATTTAAATTTAAATTTAATTAA
>13365 length 27 cvg_63.0_tip_0
CCGGATTATGGCTGAACGCCTCTAAGT
>13367 length 27 cvg_19.0_tip_0
CAAAAAACCGCTACCACCTTGCGTTCT
>13369 length 27 cvg_63.0_tip_0
TGGGACCGAAAGATGGTGAACTATGCC
>13371 length 27 cvg_2.0_tip_0
TTATTTAATTTTAATTTTAAATTTTTA
>13373 length 27 cvg_2.0_tip_0
TTATTTAATTTTAATTTTAAATTTTAA
>13375 length 27 cvg_0.1_tip_0
GCTTGGTGATGCCGTGGATGTTGTCGC
>13377 length 27 cvg_63.0_tip_0
CGAACCCTAACTTCCCCGTTACCCGTT
>13379 length 27 cvg_23.0_tip_0
CGCCCCGGAGCAGCATCATGGAACAAC
>13381 length 27 cvg_2.0_tip_0
CTAATGAGTTAGCGCGGCCCGAACCCG
>13383 length 27 cvg_63.0_tip_0
AAGATGAGACGTTGCTGGTCTGGAGGG
>13385 length 27 cvg_63.0_tip_0
ATTATTATTATTTATTTATTTATTTTA
>13387 length 27 cvg_8.0_tip_0
AAGAAGAAGAAGAAGAAGAAGCAGGAG
>13389 length 27 cvg_21.0_tip_0
ATTTTTGTACAAAGATAGTTGTATTCA
>13391 length 27 cvg_0.1_tip_0
GTCCATCACCTTGGCCGAGAGGCCCGG
>13393 length 27 cvg_33.0_tip_0
TAGGAACAAAAGGGTAAAAGTACCCCT
>13395 length 27 cvg_2.0_tip_0
TAGGAACAAAAGGGTAAAAGTACCCTT
>13397 length 27 cvg_35.0_tip_0
GGGTACTTTTACCCTTTTGTTCCTACT
>13399 length 27 cvg_0.1_tip_0
GGTTTTTTATCTAATAAATACACCCCT
>13401 length 27 cvg_0.1_tip_0
TATTCCATGCTAATGTATCCGAGCAAA
>13403 length 27 cvg_8.0_tip_0
TCCCTCAGGATAGCAGTGACGAGATCC
>13405 length 27 cvg_3.0_tip_0
TTAAATTTAAAATTTAAATTTAATTTA
>13407 length 27 cvg_2.0_tip_0
TTAAATTTAAAATTTAAATTTAATTAA
>13409 length 27 cvg_4.0_tip_0
TCTTCTTCTTCTTCTTCTTCTTCATCT
>13411 length 27 cvg_63.0_tip_0
TTCCTCAAGGAGAATACCAAATAAATA
>13413 length 27 cvg_0.1_tip_0
CTTTTTAGTTCCTTGATTTATACCCAT
>13415 length 27 cvg_0.1_tip_0
ATTTTTAAAGGTAAGATTATTATTAAA
>13417 length 27 cvg_0.1_tip_0
TCAACGGTTCCTCTCGTACTAAATTGA
>13419 length 27 cvg_0.1_tip_0
CATTTGTTACATTCCCTCCGGCCCCAG
>13421 length 27 cvg_30.0_tip_0
AATTAAATTAAATTAAATTAAATAAAT
>13423 length 27 cvg_0.1_tip_0
CATAGAAAGACACCAAGGAAACAAAGT
>13425 length 27 cvg_39.0_tip_0
TGGGTAGGGGGTATGCGGATGCTGGGG
>13427 length 27 cvg_3.0_tip_0
CGACTTCGACTTCGACTTCGACTTCAA
>13429 length 27 cvg_26.0_tip_0
CGACTTCGACTTCGACTTCGACTTCGA
>13431 length 27 cvg_63.0_tip_0
GGCGGTCTTCTCCTCATCGGTCTCCTC
>13433 length 27 cvg_6.0_tip_0
TCGTCAAGAAGACGGAAAAAGGGGGTG
>13435 length 27 cvg_0.1_tip_0
AGAGGAGCACCCAGTTCTGTTGACTGA
>13437 length 27 cvg_63.0_tip_0
CAGATCGGTGCTGGTTACGCTCCAGTC
>13439 length 27 cvg_8.0_tip_0
TTCCTCTTCCATTAGTGCCTGCTCCTT
>13441 length 27 cvg_63.0_tip_0
GAGGTGCTTCATTTTGAAATGTTTTCT
>13443 length 27 cvg_3.0_tip_0
AGAAAAAAAAAAAAAAAAGAAAAAAGA
>13445 length 27 cvg_0.1_tip_0
CCCTTGCCGCGTCCAGTCATGATGAGA
>13447 length 27 cvg_63.0_tip_0
GCCGCCCTTGAAGAAGAAGAAGGTAGG
>13449 length 27 cvg_4.0_tip_0
TTTAAATTTTAAATTTTAAAATTTAAA
>13451 length 27 cvg_63.0_tip_0
TGGTGGAGCTGCCTTGGGCACGTTGAC
>13453 length 27 cvg_0.1_tip_0
TAGGGTGAAGCCAGAGGAAACTCTGGT
>13455 length 27 cvg_0.1_tip_0
GGAAAAAAAAAAAAAAGAAAAAAAACT
>13457 length 27 cvg_0.1_tip_0
GTTTAATGCACCGGACAGGGTATACCA
>13459 length 27 cvg_63.0_tip_0
ACGGGGGGCAGGTGGGATACCAGTGAG
>13461 length 27 cvg_33.0_tip_0
TTTATTTTATTTTATTTTTTATTTTTT
>13463 length 27 cvg_63.0_tip_0
CTCGTTTCAAGAAAATCGACCATTTGA
>13465 length 27 cvg_63.0_tip_0
GGGATAGAGCATTGCAATTATTGCTCT
>13467 length 27 cvg_0.1_tip_0
AATAAGAAAAAAAAAAAAAAAAGAAAA
>13469 length 27 cvg_63.0_tip_0
CTGCTCGCCTCGACCGATAGATTTCTT
>13471 length 27 cvg_0.1_tip_0
GAGTACAATTTAAACCCCTTAACGAGG
>13473 length 27 cvg_5.0_tip_0
ATTTTATTTGTTTTTGTATACGATATT
>13475 length 27 cvg_22.0_tip_0
GGTAATTTATTCATTTTTTTAAAAATT
>13477 length 27 cvg_0.1_tip_0
CCAAAAAAAAACATACATCATCATACC
>13479 length 27 cvg_0.1_tip_0
GTCAGCTACATGCTCAGCGGACCCATC
>13481 length 27 cvg_7.0_tip_0
AAGGCAAGGGCAGATGGTGAAATACTG
>13483 length 27 cvg_8.0_tip_0
AAATATCTAATAGTTTAGCTAAGCTAT
>13485 length 27 cvg_63.0_tip_0
CCTTTTTACTACTCTTTCATTATTATT
>13487 length 27 cvg_0.1_tip_0
TGCCTACTAGGCATTCCTCGTTGAAGA
>13489 length 27 cvg_0.1_tip_0
GCTTCATGATGGCTGAAGGCGAGGAAA
>13491 length 27 cvg_0.1_tip_0
TACCCATACCTCGCCGCCGGGGTTGAA
>13493 length 27 cvg_3.0_tip_0
CCCTTCTACCCTTCTACCCTTCTACCC
>13495 length 27 cvg_0.1_tip_0
CGAGACAGAACGCATCGAGATCCCCCG
>13497 length 27 cvg_11.0_tip_0
ACGAAATTCAATGACTACAAAAAAAAT
>13499 length 27 cvg_0.1_tip_0
GATGCCCTTAGATGTTCTGGGCCGCAC
>13501 length 27 cvg_0.1_tip_0
TTTAAAAATTTTAAAATTTTAAAATTT
>13503 length 27 cvg_4.0_tip_0
TCTTTTTCTTTGTATGTTCATTTTTTG
>13505 length 27 cvg_0.1_tip_0
CATCATCATCCGTTCCCCCAACGCCAT
>13507 length 27 cvg_5.0_tip_0
AAAAATAGTAGAGACCTGGGTGTGGAT
>13509 length 27 cvg_63.0_tip_0
CAACACCCCCTGCGCGCATCTTTTTCT
>13511 length 27 cvg_3.0_tip_0
TTAAATTTTAAAATTTTAAAATTTTTA
>13513 length 27 cvg_6.0_tip_0
TTAAATTTTAAAATTTTAAAATTTTAA
>13515 length 27 cvg_63.0_tip_0
TCTTGGGGCCGGCAGAGCCGCCACCAG
>13517 length 27 cvg_0.1_tip_0
CTCTTGTTCTACGTTCAGCCTTTTTTA
>13519 length 27 cvg_30.0_tip_0
GCTGCCATGCAAAAGCTTTAAGTTAAA
>13521 length 27 cvg_16.0_tip_0
TATATAATAATAATAATAATAATAAAT
>13523 length 27 cvg_0.1_tip_0
TTATTATTATTATTATTATTATATATA
>13525 length 27 cvg_35.0_tip_0
TTATTTATTTATTTAATTTAATTTAAT
>13527 length 27 cvg_0.1_tip_0
CTTTTGGCTCTCCACGGCGAGTCCAGC
>13529 length 27 cvg_0.1_tip_0
CTCAGGCTCCCTCTCCGGAATCGAACC
>13531 length 27 cvg_0.1_tip_0
TGATCCTTCGATGTCGGCTCTTCCTAT
>13533 length 27 cvg_40.0_tip_0
CGGGCCGAATGAACTAGCCCTGAAATG
>13535 length 27 cvg_2.0_tip_0
TAAATTAAATTTAAATTTTAAATTTTA
>13537 length 27 cvg_0.1_tip_0
TTTGACATTCAGAGCACTGGGCAGAAA
>13539 length 27 cvg_4.0_tip_0
TACGTTACGTACGTACGTACGTACGTA
>13541 length 27 cvg_63.0_tip_0
CGACGGAAGTCGCGCAAGGCGCACTTC
>13543 length 27 cvg_63.0_tip_0
CGACGGAAGTCGCGCAAGGCGCACTCG
>13545 length 27 cvg_0.1_tip_0
CTGGCTTCACCCTATTCAGGCATAGTT
>13547 length 27 cvg_0.1_tip_0
GCTGCTGCTGCTGCTGCTGCTGCTCGT
>13549 length 27 cvg_0.1_tip_0
ACTTTTAAATCATGGTAGAAACCCGAG
>13551 length 27 cvg_0.1_tip_0
GCACCATCGACCGATCCTGAAGTCTTC
>13553 length 27 cvg_63.0_tip_0
GGAAAAAGGAATGGTGTCATGAATTTC
>13555 length 27 cvg_3.0_tip_0
AGCTCCATTGCTAGCCAGCGCCTTGCC
>13557 length 27 cvg_0.1_tip_0
AATCACTCCACCAACTAAGAACGGCCA
>13559 length 27 cvg_20.0_tip_0
AAGTTAGTTAACAACAACTACCTTAAG
>13561 length 27 cvg_6.0_tip_0
TTTTTTTCTTTTTTTTCTTTTTTTTGT
>13563 length 27 cvg_63.0_tip_0
TACACTCATTTCCATGTATCCCCTCAA
>13565 length 27 cvg_0.1_tip_0
TTCACCCTATTCAGGCATAGTTCACCA
>13567 length 27 cvg_2.0_tip_0
CTCGGGGAGGTAGTGACAATAAATAAC
>13569 length 27 cvg_0.1_tip_0
CTCGGGGAGGTAGTGACAATAAATACT
>13571 length 27 cvg_0.1_tip_0
TAACTTTAATTGGTGTTAAGTCGAAAT
>13573 length 27 cvg_43.0_tip_0
CATGACCAAGGAATGGCAAGAAGCCAC
>13575 length 27 cvg_0.1_tip_0
CTATTATTCCATGCTAATGTATCCGAG
>13577 length 27 cvg_0.1_tip_0
CGGATACATTAGCATGGAATAATAGAA
>13579 length 27 cvg_63.0_tip_0
ATGGAGCCGAGGATTAGGGTGGGAATC
>13581 length 27 cvg_49.0_tip_0
GTATGCGGCCTGGTAACGAGCAAAAAG
>13583 length 27 cvg_18.0_tip_0
GGGGTTAAAAGAAATAGGAAAACAAAT
>13585 length 27 cvg_0.1_tip_0
GATGGTTCGATTAGTCTTTCGCCCCTA
>13587 length 27 cvg_0.1_tip_0
TTTTTACTTCCCTGTAATTTTTTTTAT
>13589 length 27 cvg_38.0_tip_0
GCCCCCTCGAGTTGGTCTAACTTCCAA
>13591 length 27 cvg_0.1_tip_0
AAAAAGATCTAGGCCTACCTGCTTCCC
>13593 length 27 cvg_3.0_tip_0
TAATCCAAGAACTGAGGATGGGGGGCA
>13595 length 27 cvg_0.1_tip_0
ATGGGTTGGCAACACCTTCAAGCTCCT
>13597 length 27 cvg_0.1_tip_0
TTCTAGATAAATCTAGTTTACCCCTAA
>13599 length 27 cvg_49.0_tip_0
AATAATAATAATAATATAATATATATA
>13601 length 27 cvg_63.0_tip_0
AGTTTCTGTCAGCCTATACGCGCCTGA
>13603 length 27 cvg_0.1_tip_0
CTTTTTCTTCGCTGTTCTGTATTCCAA
>13605 length 27 cvg_3.0_tip_0
CTGGCTGACCTGGCTGTCCGGGTTGAC
>13607 length 27 cvg_63.0_tip_0
AGTTTTCACGCCAGGTCGTACTCATAA
>13609 length 27 cvg_63.0_tip_0
TAGGGGGATTGAAGAAAGGAGTGGCTT
>13611 length 27 cvg_63.0_tip_0
GCCACTCCTTTCTTCAATCCCCCTAGA
>13613 length 27 cvg_0.1_tip_0
TACGACGGTATCTGATCGTCTTCGATC
>13615 length 27 cvg_3.0_tip_0
TGAAAAGGAAAGGGGAAAAGGGGGGGC
>13617 length 27 cvg_5.0_tip_0
AGGTTTGGTTGACTTGAGTATACACAT
>13619 length 27 cvg_0.1_tip_0
TAGTGCCCACGTTCACTCAAGAAACAA
>13621 length 27 cvg_3.0_tip_0
TGTTTTATTTTTATTTTTATCTGTCTA
>13623 length 27 cvg_63.0_tip_0
TCCCTTCGGTAGCGGTTGCTGCGAGGT
>13625 length 27 cvg_4.0_tip_0
TCCGTGACGAGCCCTGGGGCGACCCGG
>13627 length 27 cvg_0.1_tip_0
ATTAAAAAAATTAAAAAATTAAAAAAT
>13629 length 27 cvg_8.0_tip_0
GGGACGCTCCGACTGGCTGCGGAAACA
>13631 length 27 cvg_0.1_tip_0
TAAAAATTTAAAATTAAAATTAAATTA
>13633 length 27 cvg_0.1_tip_0
ACTGATGAAGTTCGCCGCAACGGTATT
>13635 length 27 cvg_0.1_tip_0
ATTATTATTATTATTATTATTATTAAT
>13637 length 27 cvg_0.1_tip_0
ATTATTATTATTATTATTATTATTAGC
>13639 length 27 cvg_63.0_tip_0
GGAAAGCGTTTTACGATTCGGTCGTTA
>13641 length 27 cvg_13.0_tip_0
AAAGGGCGTTGAAGGAGACCATTTTCG
>13643 length 27 cvg_63.0_tip_0
AGCATCGAGGGGCTTCTGGTCGAAAAT
>13645 length 27 cvg_49.0_tip_0
CCGACGAGGACATGGGCTTCGGTCTCT
>13647 length 27 cvg_2.0_tip_0
AACAAAAAAATAAAAATAAAAATAAAA
>13649 length 27 cvg_42.0_tip_0
TATTTTTTATTTTCTTAGTTCCATATT
>13651 length 27 cvg_0.1_tip_0
GAAAAGGATTGGCTCTAAGGGTCGGGC
>13653 length 27 cvg_0.1_tip_0
GCTATTGGAGCTGGAATTACCGCGGCT
>13655 length 27 cvg_63.0_tip_0
TGGCCGGGGTGGTTGAGGACGATGACC
>13657 length 27 cvg_18.0_tip_0
GAACACCAAGCAGACCCGCGTTGTCAA
>13659 length 27 cvg_6.0_tip_0
CTTCAACCCGGATCGGCCGCGAGGGGC
>13661 length 27 cvg_0.1_tip_0
TTCCGGCAGTGGCTTCCTCTGATCCCT
>13663 length 27 cvg_0.1_tip_0
AATAAAAAATAAAAATAAAATAAAATA
>13665 length 27 cvg_63.0_tip_0
CTGGCAACTTCAACTCCAACTCCGTCC
>13667 length 27 cvg_0.1_tip_0
AACCCCGTCCGATCCCTAGTCGGCATA
>13669 length 27 cvg_63.0_tip_0
CTATTTCCATATCTATATCAGATTTCC
>13671 length 27 cvg_0.1_tip_0
TTAAATTAAATTAAATTAAATTAATTA
>13673 length 27 cvg_6.0_tip_0
TTAAATTAAATTAAATTAAATTAATAA
>13675 length 27 cvg_11.0_tip_0
TTTTTTACGTGCCCTGTCCTTCAGGCT
>13677 length 27 cvg_18.0_tip_0
TGGGGAAGGTTTCATAACCACGTCCAA
>13679 length 27 cvg_0.1_tip_0
TTCTTGATCTTTTGGATGGTGGTGCAT
>13681 length 27 cvg_63.0_tip_0
TCTCTCTGGTGGAGATGGTGGATTTCT
>13683 length 27 cvg_1.0_tip_0
CATCGGGGTTGATGGACTTGTTTGGCT
>13685 length 27 cvg_0.1_tip_0
CTTTTCCAACAAAGGGTTTCATGTATT
>13687 length 27 cvg_0.1_tip_0
CAAAATCAAGGGACTTTTACCCTTTTG
>13689 length 27 cvg_4.0_tip_0
GTTCTTGCCGAAGTGCTTGGCCTGGTA
>13691 length 27 cvg_0.1_tip_0
TTAATACAATTAACGTGTAAACGTATA
>13693 length 27 cvg_8.0_tip_0
CCAGCCAGCCAGCCAGCCAGCCAGACA
>13695 length 27 cvg_63.0_tip_0
GTCAACAAGATTCCATCTTCAAGAAAC
>13697 length 27 cvg_30.0_tip_0
CTCCCCCCATGCTTCTGCACCATCATG
>13699 length 27 cvg_0.1_tip_0
ACTGGCCTTGCTGCCACCGCCGGCCCA
>13701 length 27 cvg_63.0_tip_0
CATCTTATGGTAGAAGACCTTGGACTC
>13703 length 27 cvg_6.0_tip_0
TGGGGGACGTTGGGGAGATCTCGAAGG
>13705 length 27 cvg_0.1_tip_0
CCTTGCTCTTCAATGCACAAAGCTTTG
>13707 length 27 cvg_0.1_tip_0
ATATGCTTGTCTCAAAGATTAAGCCAT
>13709 length 27 cvg_19.0_tip_0
AATTAATTAATTAATTAATTATTATTA
>13711 length 27 cvg_0.1_tip_0
ATAATAATTAATTAATTAATTAATTAA
>13713 length 27 cvg_11.0_tip_0
CCATGGCAGAAGAATGAATGCATTTAA
>13715 length 27 cvg_0.1_tip_0
ACAAGCCAGTTATCCCTGTGGTAACTT
>13717 length 27 cvg_0.1_tip_0
GACTCTATGTATAGAAAGATAGCTTGT
>13719 length 27 cvg_63.0_tip_0
GACCCATCTCGCCACCACCGTTAGAGA
>13721 length 27 cvg_63.0_tip_0
CCGTGACGAAGCCCTGGGGCGACCCGG
>13723 length 27 cvg_0.1_tip_0
AATAGGGATAGTCGGGGGCGTCAGTAT
>13725 length 27 cvg_0.1_tip_0
GAAAGGAGTTTTGTATCTAGTTGTCAA
>13727 length 27 cvg_2.0_tip_0
TTTCTATAATATTTAAATATTTTTTAG
>13729 length 27 cvg_16.0_tip_0
AGAAAAGTCCCATCTATCGTACAAATA
>13731 length 27 cvg_40.0_tip_0
CAACGCCGGACGCCGCAAAGGTGCGGG
>13733 length 27 cvg_0.1_tip_0
GTCACTGCCAAATCCTTTGTGCCCCCT
>13735 length 27 cvg_3.0_tip_0
TAAATTTTAATTTTAATTTAATTTATT
>13737 length 27 cvg_0.1_tip_0
TAAATTTTAATTTTAATTTAATTTAAT
>13739 length 27 cvg_0.1_tip_0
TGGGCGTGGCTGGCTGAGATCTTTTAA
>13741 length 27 cvg_63.0_tip_0
GCCCACGCCGCGCTGAAGACCGTTGCG
>13743 length 27 cvg_0.1_tip_0
TTTTTCTTTTTTTTTTTTTTATTTTTT
>13745 length 27 cvg_63.0_tip_0
CTTGAGGCGGCGAACTCGCTTCTTTCT
>13747 length 27 cvg_31.0_tip_0
GGCCACGGTACTTGAGCCAGGGACCGG
>13749 length 27 cvg_0.1_tip_0
TCCACCAGAGTTTCCTCTGGCTTCACC
>13751 length 27 cvg_63.0_tip_0
CCAAGGCTCTCGATGGCAAGAACTTGA
>13753 length 27 cvg_0.1_tip_0
GAGTAAGCATAGGACTCGAGACCGTTC
>13755 length 27 cvg_4.0_tip_0
GAGTAAGCATAGGACTCGAGACCGTCT
>13757 length 27 cvg_0.1_tip_0
TATTTATTTATTTATTATTATTATTTA
>13759 length 27 cvg_2.0_tip_0
TCTTTTTTTTTCTTTTTTTTTTTTATT
>13761 length 27 cvg_3.0_tip_0
TCTTTTTTTTTCTTTTTTTTTTTTAGT
>13763 length 27 cvg_0.1_tip_0
GCGGTGGGCATCATAGTCGTCAAGAAG
>13765 length 27 cvg_11.0_tip_0
AAGGGTTCCTTTCCCCATTTCGTTCCA
>13767 length 27 cvg_10.0_tip_0
TAACATCTTTTCAAACCTCCCAAAACA
>13769 length 27 cvg_63.0_tip_0
CCTCAGGACCGGCCGCCCTGGCCCCAA
>13771 length 27 cvg_63.0_tip_0
TTCAACTCCACCAAGTCTGGCGACGAG
>13773 length 27 cvg_52.0_tip_0
CACCGAAGTATCAAAATTTCCAAAGAA
>13775 length 27 cvg_3.0_tip_0
CTCCCCTTCCGCCTCATCAATTTTTTC
>13777 length 27 cvg_0.1_tip_0
CAAAGCCAAGACAAGACAAGCATAGTA
>13779 length 27 cvg_0.1_tip_0
AATAAATAAATAAATAAATAAATAATA
>13781 length 27 cvg_0.1_tip_0
TTATTTATTTATTTATTTATTTATTAT
>13783 length 27 cvg_0.1_tip_0
TTGGTAACGGCATCGACTATGCCCCCA
>13785 length 27 cvg_0.1_tip_0
GAAGAAGAAGAAGAAGAAGAAGAACAG
>13787 length 27 cvg_3.0_tip_0
CTCCCTCCCTCCCTCCCTCCCTCCCTC
>13789 length 27 cvg_6.0_tip_0
GGGAGGGAGGGAGGGAGGGAGGGAGGG
>13791 length 27 cvg_0.1_tip_0
TCATTCGCTTTACCTCATAAAACTGGA
>13793 length 27 cvg_19.0_tip_0
GTAACAAAAGACCGCCACCAACGCTAG
>13795 length 27 cvg_63.0_tip_0
CTCCACCCACAACATGGATGTCCCCAA
>13797 length 27 cvg_51.0_tip_0
CTATGTCCCAGGCATTTCCCGTATGCT
>13799 length 27 cvg_3.0_tip_0
CGACCGAGCGTCCGTGCCAAGCGCTGC
>13801 length 27 cvg_28.0_tip_0
CGGGGAAACGTTAGTCCAGCTAAGGCC
>13803 length 27 cvg_0.1_tip_0
AAATAAAATAAAAATAAAAAATAAAAA
>13805 length 27 cvg_0.1_tip_0
AGAAGAAGAAGAAGAAGAAGAAGAGCT
>13807 length 27 cvg_50.0_tip_0
CCAAAAATGTCTCTGATATGCTTCTGG
>13809 length 27 cvg_41.0_tip_0
TCCCACCTCCGTTCGCTTCACTGCGCG
>13811 length 27 cvg_2.0_tip_0
AGGAAGAAGAAGATGATGATGATGATG
>13813 length 27 cvg_5.0_tip_0
TCATCATCATCATCTTCTTCTTCCTCT
>13815 length 27 cvg_63.0_tip_0
TTAGGGTCTTGTAATTGGAATGAGTAC
>13817 length 27 cvg_6.0_tip_0
GGAAGACGAAGAAGAAGAAGAAAAAAT
>13819 length 27 cvg_63.0_tip_0
ACCACCGCACTTGTAGATCAAGTGACC
>13821 length 27 cvg_54.0_tip_0
GCCCCCACGGGCTTCGTCACGGACCTC
>13823 length 27 cvg_7.0_tip_0
TAGATAAAAAACCAATGCCTCCGGGGC
>13825 length 27 cvg_31.0_tip_0
CACCAATGGAATAGAAAGGGAGCAGGC
>13827 length 27 cvg_0.1_tip_0
CTTCGACTCCAAGGAGCGCAAGGCTGC
>13829 length 27 cvg_0.1_tip_0
TCCGGTGATGCATGCCCTTGTGGAAAG
>13831 length 27 cvg_0.1_tip_0
AAGGAGTGGCAGGGCGGGACGGGGGGA
>13833 length 27 cvg_63.0_tip_0
TTTATCTTAGTCGTTTATAATTTTTCC
>13835 length 27 cvg_0.1_tip_0
AAAAACAAAAAAAAAAAAAAGAAAAAA
>13837 length 27 cvg_63.0_tip_0
TTCATCCCCAAGGCCTCTAATCATTCG
>13839 length 27 cvg_63.0_tip_0
TTCACTCTCATCCCAATCATTCAAAAT
>13841 length 27 cvg_63.0_tip_0
ACCCGCTTAGAGCTGCATTCCCAAACA
>13843 length 27 cvg_0.1_tip_0
TAGGGGGGGTATTGGAGGCCTGAGGGA
>13845 length 27 cvg_10.0_tip_0
GCTGGTGCTGGTGCTGGTGCTGGTGCT
>13847 length 27 cvg_11.0_tip_0
TGTTCTTCCTATTGTAGTTCCCCCTTT
>13849 length 27 cvg_0.1_tip_0
CCCGTACGGTTGGTCCTATTGGTAAGT
>13851 length 27 cvg_63.0_tip_0
TAGCCTTCATCCATTCTCAAACTTTAA
>13853 length 27 cvg_0.1_tip_0
TGTTTTTTATATGCAGAACGTATGGAA
>13855 length 27 cvg_63.0_tip_0
CTAAAAACCCCGACTTCGGAAGGGGTG
>13857 length 27 cvg_0.1_tip_0
AAAGAAAAAAAAAAGAAAAAAAAAGAA
>13859 length 27 cvg_0.1_tip_0
ATTTTAAATTTAAATTTAAATTTAAAT
>13861 length 27 cvg_8.0_tip_0
ATTTTAAATTTAAATTTAAATTTAATT
>13863 length 27 cvg_8.0_tip_0
TTAAATTTAAATTTAAATTTAAAATTT
>13865 length 27 cvg_0.1_tip_0
AACGGTTCCTCTCGTACTAAATTGAAT
>13867 length 27 cvg_48.0_tip_0
ACCGTCACCCCTAAGGGCGAAGGAAAG
>13869 length 27 cvg_63.0_tip_0
TTGACTCTCTTAAGGTCAACGTCACCC
>13871 length 27 cvg_63.0_tip_0
AACGTCGCTATGAACGCTTGGCTGCCA
>13873 length 27 cvg_13.0_tip_0
TTAAAATTTAAAATTTAAAAATTTAAA
>13875 length 27 cvg_0.1_tip_0
CCGGCGGCGAGGTATGGGTAGCACGCT
>13877 length 27 cvg_63.0_tip_0
AAGTTTTAACTGATTGTGCTTGCTAAA
>13879 length 27 cvg_0.1_tip_0
ACTTAACAAAAAAAAAAAAAAAAAAAG
>13881 length 27 cvg_6.0_tip_0
CGACCCTAATTCCCCGTTACCCGTTGC
>13883 length 27 cvg_0.1_tip_0
TCACAGTAAAAGCCCTGGTTCCGCCCA
>13885 length 27 cvg_63.0_tip_0
GTCCCCCTTAGGACACCTGCGTTATGG
>13887 length 27 cvg_0.1_tip_0
ATTGGTCAGGCAAGAAAGAGCAAAATT
>13889 length 27 cvg_15.0_tip_0
ATTTGGGTCAGGGAAGTAGTTTATTGG
>13891 length 27 cvg_0.1_tip_0
AAAATTTAAAATTAAATTAAATTAAAT
>13893 length 27 cvg_63.0_tip_0
TTCCCACTTCAGTCCTCAAAGTTCTCA
>13895 length 27 cvg_0.1_tip_0
TTAAGGGGTTTAAATTGTACTCATTCC
>13897 length 27 cvg_7.0_tip_0
CCTTGTTTTCCTCCTTGTCCTCAAAAA
>13899 length 27 cvg_63.0_tip_0
ACACGTCCTATTCTATTATTCCATGCT
>13901 length 27 cvg_63.0_tip_0
TGAAAACGTAGGCTGCAATATTGTGGA
>13903 length 27 cvg_63.0_tip_0
GCTTGGCGGAATCAGCGGGGAAAGAAG
>13905 length 27 cvg_0.1_tip_0
ATTTTGTATTTTCAGTGTGAATACAAA
>13907 length 27 cvg_0.1_tip_0
TGTTGACGCAATGTGATTTCTGCCCAG
>13909 length 27 cvg_0.1_tip_0
AAATTAAAAAAAAAAAAGAAAAAAAAA
>13911 length 27 cvg_8.0_tip_0
TTATTATTTATTTATTATTTATTTATT
>13913 length 27 cvg_0.1_tip_0
TAAAATAAAATAAATAAATAATAATAA
>13915 length 27 cvg_0.1_tip_0
TCCCCAGCACGACAGGGTTTTAACAAG
>13917 length 27 cvg_52.0_tip_0
TCTTCAAGGAATTCTCCGAGGCTTTTG
>13919 length 27 cvg_5.0_tip_0
GCGGCTGCGGCTGCGGCTGCGGCTGCG
>13921 length 27 cvg_0.1_tip_0
ACCAAAAAAAAAAAAGAAAAAAAAAGA
>13923 length 27 cvg_2.0_tip_0
AAAGAAAAAAAAAGAAAAAAGAAAAGA
>13925 length 27 cvg_0.1_tip_0
CCTCGTGGGCGGTCCAGCCAAAGGCAC
>13927 length 27 cvg_0.1_tip_0
CTTTTTCTACGGACCTCCAACCCTCGT
>13929 length 27 cvg_17.0_tip_0
GAGGGTTGGAGGTCCGTAGAAAAAGAC
>13931 length 27 cvg_63.0_tip_0
CTCTTGTTCTGGGCTGTTTCCCTTTAG
>13933 length 27 cvg_8.0_tip_0
GAAGCATTGCAGTTCGTCAAGGAGCAA
[truncated: 34,976,377 more chars]
