# Supplementary material for: Evaluating de Bruijn Graph Assemblers on 454 Transcriptomic Data
Source: PLoS One. 2012 Dec 7;7(12):e51188. doi: 10.1371/journal.pone.0051188 (PMC3517413; doi:10.1371/journal.pone.0051188)
Supplement: Figure S7 — Trichophyton_rubrum.mRNA.454.velvet1.2.07.k25.contigs.fasta Contigs assembled by Velvet (v1.2.07) based on the 454 reads of Trichophyton rubrum transcriptome. (FASTA) [file pone.0051188.s007.fasta]

>1
ATCATCTATGGCATCCTCGGTGTCCCGTTCAAGGACCTGGAATATCTCACTCAACAGGCT
GCTATCCGCAGCAACGGCAGCGCAACTGCGGCTGCTGCATCCGCAGCTAACCAG
>2
AAACGGATGAGGTATTACAAATCAGTGAATTTCATGTTAAGAATAACACTTCGCTAAGCA
GCAGAAGTAGAGAAGAGAAGAAG
>3
AGCAGAAGTAGAGAAGAGAAGAAGAAGGGGAAGAGAAAGAAGAGAGGGAATATGCGCCC
>4
CCCTGGACATATACAGAGAAATGGAAGGGTGAGAAAAGGGTACACGTCAGGCATTATCGT
ATGTAGCGTCAGCATCCTATGGCCACCAGAAGAACAGAAGAAACAAGCTGAAATCCCATA
ACTCCTCTTAACGAGTTAAACC
>5
AACAACAGCTTGTGTGGCTGCTCTTTGTTGATGTCGGTAAAAGGCAAGGCCTGCTGACCT
CCGAAGAGATTCAATTCCCGGATAGTCTCCTCATCCACTTCGCCAACGGTAGAGGACGAT
TCAGGCCATCCCAATCGCCGTTCCAGCAGCAGTTTCGCAATATCTGGGCTCCGTTGTCGA
CTATCTCCAGCTCTCGGCTTCCAAGAATCCACGCCCGCGCTGTCCTCAAGCATATGAACG
AGATAATCCTGGGCGAAGGATGTAGCTGTAAACGTGGACAGCACCACCGCTAGATTGCAG
AAGACACTTTTCATCGTGATGGCGCTCGTAGTCGTAGCTCTATGGATGCAGTCAGGTCAA
CTAAACACAGGAGCTTGCCTGGTATCGATCGTATTGATGGCGGCAGCTGGCCACTCTCCC
AGCTACCCAACGCAGCCAAAGTCGTCAGCACTAGACAGAGCAGAGGCTATCTCATCTGCT
G
>6
GGGTCGTAGCCAACCTTCTTGATGAAGTTGGTGACTTCCTTGATAATTTCCTTGAAACGA
TCCTCGG
>7
CCTTGAAACGATCCTCGGACCAGCCGGTGGTGTCCATCTTGTTGATGGCAACGA
>8
TTTTAAAAGAAAACGGTAAAAGGTAACTTAATTAAGTAATTACAATACAATACTACCTGC
ATGAGAATTCGTCTGTCTT
>9
CCTGCATGAGAATTCGTCTGTCTTCACTTTCTTTCCATCGCTGAGCAAATTCGGCCGGTG
>10
GTCTGGGGTACACGAGACTCGTAGCCAGGCCTGACTCTTCGTTCTGACGGACTGGTGACC
GAAGTTAAGAAATCAGCAGTAGTCTGTCGGCTAGGACAGTCAAAGCCCATCTCGATGAAG
TATTCTTTTGCTCGGACAGCGTTTCCAAAGTAGATCTGATGTCCCTCGTATAGAACAACC
GCTTTGTCAAAGAT
>11
GTCGTAGATTGCTTGACCAGCCTGGTAGATGGCAACGATGGCAGTGGTTCCAGAGTATTT
AGTAGACAGGCGGAGCGATTTGACAAATTCAAGGGCATTGGCACTGTCAAGGCCTCTGGT
GCTGTTGTCCCAGCACTGTAGAGGACTTCCGCTAAGGGTTGTCTCTGCAATACTGATTCG
CTTCCTCTCACCTCCAGATACACCACGGATATACTCGTTGCCGACCTGGGTATTGATGGT
ATGCGACAGGCTAAGCATTGACATGACCATGCTGCGCATATGAATAGCATATTGCTCTCG
GGAGACGCCTGGCAGTCTGTTTGCTGGAGCTCTGGCGCGAGCAGCAAAGTAAAGGGTATC
TCCCACGGTCATCTGGGGGAAATGAGTTTCAGTTTCAGCCTGGTAGATGACTTCTCCCCT
GAAGTTCTTGTGCATCTGCTCCCAGGAGA
>12
GTAACGAATAGGACTAAGGACGAATTTTTACTTAAATAGGGACGACTAAATTAATTTAAT
TTTACCTACGCAGAGATCGAGAATTAGGTAATAGCAAGATATAAAATATATCTTCTTCTT
GCGAGGGGAAGCCGTCGACGGTCAGGTCAAGTGAAGGGCGTAGAGCCAGATGGATGTTGA
AGCAAAGGCGTGCTCTCATTCAGTATTAATAGCTAACTAGTTATT
>13
AGTATTAATAGCTAACTAGTTATTGACATTAACATCTACTCTAACTAGCTACTCGGTAAT
ATATGGACTTAGAATCACCAGCTGGTATCTAGATCACAGCTTGACCTGACCGGCATTGAG
CTTCTCCCAGTCCTTCTTCTCGAACGGCACATACGTCTTCCCTCTAAGCCAGTAAAGCAG
GTCCTTGCTGTTCTTGCTCTCGAGGACATTGGGGTCAACGCCCTCTGCCCGCAGCAAGGT
CTTCTGCTGCTTGTTGTTGCCCGTCGTCTCCAGCGCGCGGGT
>14
GGTTCGCGGTGACATGCTCGCCCAGGGAAGATAGGAAAGCCGCCGACGGCTCCAGCTTT
>15
TTTCGGCATCAGGGTCGACTCCTTCCATGATCAGGGCGGCACAGCCAGCACGGCCTCGTG
GTGAGGCAGCAGCACGCCGTAGACGTTCGTCTCGTGGACCTGGGGATGTGACCCGAGAAC
TTCAGCAACCTCGTTGGTGGATACGTTCTCTCCTCGCCATCTGAAGGTGTCGCCGATGCG
GTCGGAGAAATACCATCGTCCCTCGGCGTCGTAGCGAATGACATCGCCGGTGCGGAACCA
GGCATTCACCTTTTC
>16
TTTTTTAAAAAGTAAAAACAAAAAGGAAACTAAAGGAAATAAATAATTACTACCAATTTT
AGAAATAGTCAGTATATAATGTTAGATCATA
>17
AAAAGGAAACTGTGTTAGTGGGTCAATGTAAACAGAAATCGAGATATTTAAAATTGAATA
TCCATTACTCTGTATTATCACCCTCAGCTGTACTGGCCACACTTTCTGACCTGCGAGCTG
ATGATCGTCTCTTTTCCGTCTCCGTCTCCTCGCCTTCATCTTCCTCCTCAATGCGGCTGA
TATTGCTTGTTGCTACTGAACTGGCCCTGCTCGCCTGTGACATTACAGTCACTTCATTTT
CATCTTCTTCCTCAATTGGCTCATCCTTGACACGGACCCTTTCTCGTCTTCCAGGCCGTG
CAGACATGGTGCTGGAATCCATATCCGAAGGCTTAATAATACCAGCAAGCAACTTGAGGA
TAGAGTTCTTTGCTTTCACAAGTGCATTTCGGCTTGACGCATCACTAGCGACGCCCGCTG
AAATGGCTTGATCTAGCAGGTCTTTAACCTGGAGAGGCAGCTCGTCGTCATCTTCTTGGA
GCTGGGAAGTCATATTGTCAGTCCTGATACTGGACCTCAAACTTTCTCTTTCATCTGGAG
CTCCCTCTGGAACACGAGAACTGGCTCTTGATGAGGGCATTGGAGCGGGGGTGGGCAAGT
GTAGCTTGCTTAGCATCGAAAGCAAGTATTTCCTTTCCTCTCGTGGTGCAGTAGCGAATC
CCCCTACACCCAGAACTCGTTGTAGAATATCCTTGGCGAGAGCTAAGTGAAGGCTCTCGC
TCGGCCGGAGTGTCGAGTTATTCGAAAGGCTCGCTGGGGCCAATGGATCTCCTCCACCAC
CT
>18
GGTTTTCTTTTTGGGTTTTGTTTTACTTTTGGTTTCCTTTAGTTTGTTTGTTAATTTGTA
GGTAGCGGTGGATGTGGCTGTGGACGC
>19
AAAAAATATATAGTTATATATCAAGACAACAAACGCCAGGGCAAGATCAAGGCACAGCCG
CCACTGGCTAAGCACAGCAGCGAAAAGCATAAGCTACCCAGCGAAGAACTCAATAGAGGA
AGCTTAACTCGCTTCTTGTCCTCGAGAACGGCCCAGACAGCTCTCCGTCGCATGTCTTCT
>20
ACAGCTCTCCGTCGCATGTCTTCTTGTCTCCACCGGCCATCGATCTGGCACGGTACCTTC
GTCCCGCTCGTCTACATCGAAACGCCATCGCCATCGCCATCGCCAT
>21
GGGGGGTCTTCGTACCGAGGGGATGAACGCGAGCATGCGTGGCTGGCCCCAATGGTAACG
TCTTGCATGGGATACGCGCAGACTTGGGCTGATGGATCTGAATCATGGG
>22
TTTTTAAGTTTTTGTTTTTAAGTTTTAATTTTCTTTTAACCTTTAAGTTTCGTTCGGTTA
ACGGTCGGTAGTAACTATGACTCTCTTAAGGTA
>23
AATGCCTCGTCATCTAATTAGTGACGCGCATGAATGGATTAACGAGATTCCC
>24
TTTTTCGGTTTTTAAACTTTTTACCTTTTTCTTTTCTTTTCGTTTTAACGGTTTTGTTTT
CCTTTTCTTTTTACTTTAGTTCCTTATTACTACGTACTTGTTCGTCTGGCTTCATTATAT
CGACACAAG
>25
CTGGCTTCATTATATCGACACAAGTATAGCGGGCGAATTACAACCTCGAGAAACCAGGCG
CTGGGCCATCGTTGATGATGGCATCACTACTTCTTTCCGTGCTTGCGATTCAGACAATCA
CCTATTTAATCAATACAATTGGCGCTAGCAC
>26
GCTATGGCTTCTGTATATCAAACTCCCGAACCAAGCGTCGCAAACGGCTCGAGAACAACG
GCAAGCGAAGCTCGAAGTAATTCAACTTAAACGGGAGATGGGCGCTACCAGCTCCCAAGA
CGAGTTTGCGAAGTGGGCGAAGCTACGGAGAAGGCACGATAAAGCTATGGAGGAATATGA
TGTTAAGA
>27
TTTTTGTTTTGTTTTCTTTTAGTTTCGTTTCTTATTTGTTCTAAGTAAGTAATGCATCAG
CAGAGTAAAAGAGG
>28
AATGCATCAGCAGAGTAAAAGAGGGAGCTTTGTTCTTCTCGATCCATCAGCGAGCTCATG
CTATCGCACTGGAGGAATTACTCAAGCTAGGAATACTGCGTATCCCGCGGGGTTCAACCA
AGGCCGATCTGATCAAGGCAGAAGTCACAGCTCTCTTCTTTCCGCATGGTCTAGGCCACC
ATCTTGGCTTGGAAGTGCATGACGTCTCACCTGATAGCGGCACCATACCCGTCGAACTTG
CCATAGAACGGGAGAAAGGACTAATGAGTGTCACGGAACATCGACCGCCATGCACGCTCT
CTGCACCACCATTGGCCTCCGGAATGGTCATCACCGTGGAGCCAGGGCTGTACTTTAACC
GACTGGCCATCGACCAGGCACGAGCTGAGCGAGACGAGCCCAACTCGAAAGGCAGGTTTG
TCAATTTTGATGTAGTGGAGCGGTATGTGGATGTTGGAGGCGTGCGTATCGAGGATGATG
TACTTGTTACAAAGGATGGTAACAGGAATCTCACCGATGCACCTAAGGGGAAGGAAATGC
TTGATTTGATCTATGGCAGGTAAGTAAGCTTGGTATAATTTGTGTAGACGTTT
>29
TTTTAGTTTTATTTTATTTTCGTTTTCCTTTATTTCTTTACCTTTAAATTTGGTTCGGGT
ACTTGTCTACACTGGATTCATCCTGGTGGCATGTATACCAACAACCTCTTTACCATCCAT
GTTGTTTCTCAAGCGTTGAGATATTGGAATATTTTCTTTCCATATAGCCAAGGATAACGG
GACCTTGATGTAAGCATCCAGGATAGCTACCT
>30
GGAGGCCCGTTTCCGAGGAGATAGAGTCGTTATCCCACAGGCAGCAGAGCTTCCTCGTCC
AGGACAGGATGCCCTTTTCTGTTCCTATCTTCCCATGCCTCTGTCTCCAGCCAGACCAAC
AATGTGCTGTCCCGTGGAAAGGAGAAAAGCGACGTCGACCTCGAGTTAAGCTATTTTTAC
CTCGGAAAGTCTAAGCTCATCACGTGCCACTTCGATCTCAACGTCATCAACATCCAACTT
TTTCTTACTGCTCTCAAGGCTTCGAATCAAAGACATCGTCAACTAGTTAGCTGCTTCGGA
CTCTTGAAGAAGCTCGTTT
>31
TTTTTTCGTTTTTTTACTTTTTTTACGTTTTTTTACTTTTTTCTTTTTAAGTTTTTCCTT
>32
TTTCTTTTTAAGTTTTTCCTTTTTCCGGTTTTCCTTTCCCTTTAATTTCTTCTTCCCTAT
TATCCTACAACACCATCGATTCCG
>33
TATCCTACAACACCATCGATTCCGATACCAGCAATTATGGCTGACGCTGCTCGAGGACGC
GGTGGCTTTGGCTCGCGTGGAGGAGACCGTGGCCGTGGCCGTGGTGGACGTCGCGGACGT
CGTGGTGCTAAGAGCGAGGAGAAGGAATGGCAGCCC
>34
CCCGTCACCAAGCTCGGTCGTCTCGTTAAGGCCGGCAAGATCAACAGCATCGAACAGATC
TACCTCCACAGTTT
>35
AGATCAAGCCTGTCCAGAAGCAGACTCGTGCCGGTCAGCGAACCCGTTTCAAGGCCATTG
TTGTCATTGGAGACTCCGAGGGCCACGTCGGT
>36
GTTTTTAGTTTTTAACGTTTTTCTTTTTGTTTTAGGTTTACTTTATTCGTAGGTAAGCCG
TTCTGGTAGTCTGAGCGG
>37
AAGCCGTTCTGGTAGTCTGAGCGGCGAAGTGGGCGGAGAGTATAGTTCTCAGGAAGCAAG
GAGACAACCTCGGGAGATATATAGGAAGCTGAAAAGAGGCCTTCTTCAGTTTTTTCCTCC
TCGCTGTTAGGCTTAGTGGCCTCGGTCACCGCCGGTTCCACCTCCTTGGTATGAATGGCA
AGCATCTTGGTATCGATACAGTTGTTTGTAACGGCCACAGGGACAGTGGTAGACGAAGTT
TTCAATGGCCATGGGAGAGAAAGGCTGTTGGATACAAGGGCGGATGGTATGTAAAGAGAG
GATAATACTGTCGAATTT
>38
TTTAACGCCTAACTGGGGCTTCTCCTAGATGGAGGAAGTGGAGGATTCAGGGGTGAGGAA
GCGGGGAGAAGTTTTCAACTTGACGCCGTCGGTATGAAACAGCAACAACACCCTTCGCGA
TAGAGAACAGGCAGTTCAACTAGGAGAAGACAAAGACTCTTGCTTATCCAAAGAGAGGAA
TCGAAAGAAGTTCGATCGAGGGAGAGGTGGAAAAAGGAGCGGCAACGTAGCTCGCTCCAT
GTCTCAAATAGACGCAGCTTAGTCACCACCAGGAACGGACCTCACCAATGACGTCATGTG
ACTCTGGCGCCAATTAATCTATAAAACTAAGCGGCGACTAAGTCGACCTGACAAGCCTAT
ATACACCCTCGAACGTTCGATGCCGTGATATCCTATGCTAAAACAAGGGCATACTGCTTT
CTACTTCTCTTGAATAAGGACTCTATAGACATAAAAGTCGATATCAACATTGTCCGCCAG
GTATGCGCCAAA
>39
TTTTCGTTTTTTTCTTTTTTTACGGTTTTTTAGTTTTTTAGTTTTTAGTTTTCTTTCGTT
AGTAGTCGTACCTTGACTTTGACGGAGCTGGCG
>40
GATCTGGATGAAGTCGAGAGGGACAACGGCTCCCTTGCTGTTCTACGGTACCTTCG
>41
CCTTGCTGTCACGGACCTCGAAGACACCGAGCTGGTCGGCATAGGCGTCAAGTGG
>42
CTGGTCGGCATAGGCGTCAAGTGGAGTGTTCCAGGTCAGGACGGTGGCTGGCTTCTTGGT
GTTGGTGTTGCGGACAGTGACTTCGAGCTCACATGCCTTGCTGG
>43
CTGGCGCGGCAGACACCGTTGACGGCCTTGACGGAGACACCGAGGGAAGGACCGGCGATG
GGCT
>44
AAGAAGAGGCAGAGGCCAAGTGCGACAAAGGCAAGCTGGATAGCGCGGGAGAGGACA
>45
TTTTGTTTTTCTTTTTAATTTTTACTTTTTGGTTTTCTTTGTTCGTTAGTTACTAACTTC
TTCCCTAAAGTTCAGCATAGTATGGCAGAT
>46
AAAGTTCAGCATAGTATGGCAGATCATTGTTGAGGAAGCGAGCGGAGAGAACAAGGTTCT
CTCTTGATCGGTAGCAGGAAAGTTGGCCTCCAAGAAGCTCGTTCTCACGGGTGATTCGTA
GGGCCGAACGCTTGAGAGTAGACT
>47
TTTTTTGTTTTTTAAAACTTTTTAGTTTTAACTTTAAAATTTGTTTCTAGTCTAGCTCAG
GACTGAAAGGGTTTT
>48
GACTGAAAGGGTTTTGCGATATATGCAGCCATGCGAACAATGAACATCGACAATATAAAT
GCAATGCATGTAACCAGCCAAAAA
>49
AAAAATGGAAGATTTGCCAACAACCTTCCCATGGAGGCTATGTGGTGTGTGTCAAGTGTG
AGACCTGTGCGCCAGGAGGTGGCCCACCAGGCTCCCAGCCTGATGGCCATATGAAATATC
TATGTGACGAAGTCGTATCCTA
>50
CTATGTGACGAAGTCGTATCCTAGTAAGTAGTATGCTCGCGGCTAATTAGTGATCAGAAT
AACTGATATAAAGTGGG
>51
GAAAGTTCGGAAGAGTATACCTTGCCCGTGAGAGATCAACTGGCTTCGTATGTGCATTGA
AAGTGCTGCATAAGAGCGAGCTTGTCCATGGACATGTTGAGAAACAGCTTAGACGTGAGA
TTGAGATCCAAAGCAACCTACGACACCCCAACATCCTGAGATTATA
>52
TTTTATCTATATGGTGACATGTTACAACAAGAGTAGTAGTTATTCAGAT
>53
AAAGAAGAGGGGAAGCAGGCCGTGGAAGGCGAGCCTACTTGGACTCCTCTGGGTATAGGT
CTTCCTGGAGAACAATACCGAGCTCCTCTCTTAGATCCTTGAGTTCTTCCAGGTACACCT
CGTACTGAGATCGGTTCTCAACCTTT
>54
AAGTCGTTGACTCTTCTGGCAGCCTTGAGGGCAGCAGTCATGACGGCAACGGATGGAACG
AGATCGTAAGCAAA
>55
CGGGCAGAGAACTGCTCAAAGGTCTCCTCCTCGTGAGCACCGCTGAATCGCAGTGGGG
>56
TTCTTTTTTTCTTTTTTACTTTTTCCTTTTTCGTTTTCTTTCCCGTTCCTACTAATTGTT
CTAGAAGTGCTCTACGGCAGTCGAGC
>57
AGAAGTGCTCTACGGCAGTCGAGCCGCTCCGTGACGGCCGTCTCTGTCTCTGGCAGAGTC
TCCGCTGT
>58
GTCCGAGCCGGTACTCCCAGCCCCTTGGCCGCTGTGTCCAAGCAAGTCAGATCCTACGCC
GCTGAGGCCAAGCCAGCTCCCACTGAGGTCTCCTCCATCCTCGAGCAGAGAATTCGTGGT
GTCCAGGAGGAGGCTGGTCTCGCCGAGACTGGTCGTGTCCTTTCCGTCG
>59
GCGATGGTATCGCCCGTGTCCATGGTATGCACAACGTCCAGGCCGAGGAG
>60
GTTCGCTTCTGGTGTCAAGGGAATGTGCATGAACTTGGAAGCTGGACAGGTCGGTGTCGT
GCTTT
>61
TTTCGGTTCCGACCGTCTCGTCAAGGAGGGTGAGACCGTCAAGCGTACCGGAGAGATTGT
>62
TTTTTTTAATTTTTTTAGTTTTTTCCGTTTTTTATTTTTTCGTTTTTACTTTT
>63
TTTATTTTTTCGTTTTTACTTTTTATTTTCCTTTAGGGTTAAGTTCTAGGTTAATTCGTG
TCTGCCTCGATCCGGCCATTTCACG
>64
CTGCCTCGATCCGGCCATTTCACGCCCATGGAAGTGGAGGGCCGAGGAGCCCTTGAAGAA
ACAGTGCTATGGGCCGTCGAGGGTGAGACAGGCGATGTTGGCCAAGCTGTCTTGTCTGTG
TACCCTGAAGCGAGATTGGTCGCCCGTCAGTAACTCAATAATTGGTTAAACAGCTACTCC
ATAGCTAGGAAGAACAACTGCTGCGAAACTACACGAATTGTTGCATCTTCTTCCTCCTAC
CATGGGTTATGAGCATCTGTTCTTTT
>65
TTTTAGTTAGCCTGCAATATGCAGTTAAATGTTCAAAAATATATGAGCGAGGCAGAAGGA
AAGGATGGCCGGTGTTGT
>66
GAAGGAAAGGATGGCCGGTGTTGTCGTTGGAGATTGCGATCTGAGCGTTCTGATTCCGAT
TCCTGTACTTCCTTGCTTTTTCTCCAGGCGTTAGCATAATACCTGTACTCCATTTT
>67
TTTTGATAGTATATAGTTCTCATCGGAATGCATGTAACTATACCTAACAAAAAAAAAAAA
AAA
>68
GCCAATAACTGGCGTTGCTTTTCGACTGGCATGAATCATAAGGTGGATTCAGACTGTCAC
GTCCTATATTTTACGACATGTGCACAACTTATTCCCGTCAAAGGAGAAAATTTCTTGCTC
TTCCTTGAACGTTGTCTAGGCATCAACAACCGCCTGTTCAGCCT
>69
CATCAACAACCGCCTGTTCAGCCTACTCCGTACCATTGACGATATTGATGCCGAAGCGAT
CCTCATTCAATGGTTTCCGACACCAATGAAATAAGAGACGCCACAAAAAATCAGGTAGTT
CAATCGAAGGACCTGATACGTTTCCTTTTAGCTCCGTATCTATTCGAGAACACAAGAGAC
TTGCAAGCTGATTGATGTCAGTTTAACACTAAGCAGCCACTCGACTTCTAGACGAACTTA
GCGCCAACCTTCGATCAGTTTCCCGTCGATCTGTGCGCTTCTGTGTTCTGATTCTGCAAT
TGGAATCCACTGATTTGCCCTTAAAATGCCACGAAAACTGGATAATCGACCTAGACTCGA
TCGTTT
>70
AAAGATACAGGAACTTGATAAAAGCAGGCAGCATAGAAGACGTCTGCCGATAAAGAAGCA
AACGAAACAAAATGGACTCTCTGATTTCAGCATTACTGACTGCATTCTTAAACGGATGCT
AAGAGATCTCTGCTCAGCAGCATTGAATATGGAGATCGTAAATAATGAGTTTAGCAGTTC
CAGTGATAAAGCTATATCAAACCCACGCTGGCATAGAATAGCACTAAACGCAGACTTGAG
AAAGACAGCAGCCCTCTACCTGTGTTTTCGGTGTACTTATACAATGGGACACTTCAGCAG
AGATCTGCTTGCAGGGCCAACATAGAAGAGGTTCTCGAGTTACCTCCATAGACATTCGGA
GCATAGTTAGGACAAATATTTGCCAATTCCTGGTCCTAGTTAGCTCTTCCAGAACCCATC
TCCGGCTTGAAAGTAGAACACGGCCATAAGGGTGTCGTTCGTATATTGACTGCCTCTTCC
ATTCCTTGAAGCCCTTTTATCAAATAACAATACTGTCGACTGGCCATCCGTCCTCCGCGA
CATCTATGAAAAAGACCAAGAGAAAACTTCCAAGAAACGGCTCCACGTGACATCCCGAGA
GCCAGCTAGTTACTAAGAAAGCGACAAGTCGAGATCGACGAAAAAGAAACGTTTGAGATT
TCAAGAATTTTCAGCTCGCTGTCAGATGCGACCTGATTTCACTTGGGATCGTCTCCGCCG
ACAGGTCGTTCATACATACTCCGTACATATCATGAGTGTGGCTCATCTGAACTTGTCTAT
GTCTTTTCATTGATCTCCTGGGGAAACAATCCCTATTCGCGCTCCATCTGTTTGGCTGGG
CCTGAACCGCCCTTTATCCGGAGCCCGAACCTACCCCTGAAAACAATAATATAAACAGCG
AGCTGGCACTGTTGGACAAAACAGATCCAAAAGACCGGCCTCGCAGTTCTCGGAAGATTA
AAAGCTCGACCGGCCTTATCGGTTGATGCAAA
>71
CTAGTTGTCTTCTAGTTGTTGTTCCTTGTTCTTAATTTCTTACTTTACCTTAAGTTTCTT
TCGTTTCTTTAGTTTCTTTATTTCCGTTCTTACGGTTCTACTTCTTCCTATGTAGCCAAG
CCGCAATGTGCTGCCCATTCCAGTTTCCTTCTTTATGCCCATGATACGATTAAA
>72
AAATATAGGACCAACATGTGGCTCACCCTCGCAAACCACATACGTTAGATTCGGAATGGC
AGACTATTACCAGAAGATTAGGATGTGTAGTCAAAAACTGATGGATGGAGGAATATATCC
GCGTCTTACCTTGATCTTATCAACAAATTGACCGACTGCATCAACGAGCACATCATCCCC
TCCTAGAAATACCAGCAGTGCCTTTGTCTTGACGTCCTTCCACCATTCTACCGGTGCCTG
GCTGGCCTGAATATAATTGTCCAACTTCCCGTCCCCGACGTACACCTTGCCC
>73
TTCTTCGTCCCTTGTCCTTCTTCCGTTCTTTAGGTTTACTTTACTTTTAAGTTTTTCTTT
TTACCTTTTTAGTTTTTCTTTT
>74
AGTTTTTCTTTTAGTTTTACTTTAAATTTAAGGTTATTTGTACTAGTATTGTAGAGCT
>75
AAAACCGTTCACCTCATTTCATTAACATGGGTATATGTAAGATGCAAAA
>76
TCGGTAACAGAGTCAAGCCATTGGAGGGCGAGAAATGCGTCTCATTTCTAAA
>77
TTTTAAACTTTTAGTTTTCTTTTCCCTTTTCTTTTCTTTAAACTTTAGTTTCTTTCGTTC
TTACTTCTTGGTCTTGTCGGGTCCGTCTGCTCAGCTTTAGG
>78
AGTGCATGGGCTTCTCGCCAATATATTGACGGTGTTTACATTCCTGCTGGCCTGCTGATT
GCTGGAACTGCAATCATGAAGCTTGAATGGGTTATTTACGCCGTGGCGCTGGCCGTGGTT
CTCGGAGCTTACAAGATCTTTAGCAACAG
>79
GACAGCGGAAGGTCCTGAAACCCAACGAGTTCCAGAAATTTGTACTCAAGGAGAAGACAA
TTGTTTCCCACAACGTTGCCATTTACCGATTTGCCCTCCCTCGTCCCACAGACATCCTCG
GGTTACCAATTGGTCAGCATATCTCTCTTGCAGCTCTTGTAGAGGGCCAGACTAAGGAGA
TCGTTCGCTCCTACACCCCTATCTCCTCTGACGACAATGCCGGATACTTCGACCTTCTCA
TCAAGTCATATCCTCAGGG
>80
GAGACGGCCACCAGCGTGAGAACCACCGTTTAGAACGTTCTGGAAAGGCACTGGAAGGAC
GTATGGCTTCTTGGTGCCGGCAA
>81
AAGGTCGGAGACGTGAGCGTACAGTGGGACACCCTTCTCAGCGGCACCGGCCTTAGCAAT
GGCCAAACTGACACCGAGGATGGCGTTGGCACCAAGCTTGGACTTGTTGACAGAGCCATC
GAGCTTGTTCAGGAACTCGTCGACCTTGGACTGGTCCTTT
>82
TTTACATCGATGTTCTCCTTAGTAAGAGCTGGACCAATGATCGAATTGACGTTCTCGACG
GCCTTGGTGACACCCTTTCCAAGCCACTTGGTCTTGTCTCCG
>83
ACCGGTGGAAGCTCCAGATGGGACGATGGCGCGGTGGAGGCCAGTCTCG
>84
AGTCTCGGTGACGACGTCGACCTCAACGGTTGGGTTGCCGCGAGAGTCGTAG
>85
GTTGGGTTGCCGCGAGAGTCGTAGACGGAACGAGCGTGGATCTTGGTAATGGCCATGT
>86
GGGTCATTATATGCTCAGTGCCATGATAGAGTTGACGATATCGTTGTCGTTCTCTTTGAG
GGCCTTGACAGCCTTCTTTCTGGAGACGTTCGCTTGGGCCATGACAAGCTCGATATCCTT
GGCCTCGAGGCCAGTGTCGTCAACCTCCTCGCCATCGTCCTCGTCCTCCTCTTCCTTCTT
CTCGGTCTCGGCGGCCTTGCCCTTT
>87
AGTTTTTCTTTTTATTTTTGTTTTTGTTTTTACTTTTATTTTAGTTTTCTTTTACTTTAG
GTTCTTGTAATTAAAGTCTTGTCATTGACACGGGATGACGAAGACA
>88
CATTGACACGGGATGACGAAGACAGGACATCCCAGAATGGCTTGGCCATTT
>89
TTTCAAGGCTACCTTGGCGGATGTGGAGAGCAAGCATGGCGATAGCAGGCTCAACGGAGG
TGGCAGCATCCGTGGTCAGGAGACGGTAGGCGCCTGTAGCGGTGGAAATATCATTGGCAT
CAGCTGCAGCAATGCAAATGTTCAAAGCTGCGTCTGTCAAGGGCTGGCCATGCAGCTGGG
TCTGGGCAATGTGCAAGGCCGAAGCGAAGTTGCGGGTGTCAAGG
>90
GAATGTTGGACAAACCCATCCTTAATGATTACTTGTTCAACAGCTCGGAGGCGCTCTGCC
TGATTCTCAACGCCATCAAAGGAGGCACGGATCTTGTTAAAGAAGCGATGGGCTCCCTCA
GTGTTT
>91
TTTCCGCAGGAGAGATAAGCCTTGATGACGGAAGCGTAGACTTCAGCATCTTGACGTTCG
ACAATTCCAAAGACTCCA
>92
TTTTTTTTTACTTTTTTTTTTTAATTTTTTTTTTACGTTTTTTTTTTACGTTTTTTTTTA
CTTTTTTTTTACGTTTTTTTTTAGGTTTTTTTTAGTTTTT
>93
TTTTTAGTTTTTTTTAAGTTTTTTACTTTTTTTTTAGTTTTTAAGTTTTTAATTTTCTTT
TC
>94
TTCTTTTCCTTTTGGTTTTCTTACGTTTCTTGTCTTCGTTATTGTCGGTTTACCTAGGTC
GGTCGGCCGCCTACGTGTGCGCGCGCGGGACTATCCCGGTTCGCGCGTCGGGCTCA
>95
AGGCCATGCCGCAGCTCGCGCCCTGCGTGGAACTTTCGATCCCGCATCTCCTCGGGCTCC
TCTCCCTC
>96
TTTATTTTTTCGTTTTTTCTTTTTTGTTTTTTGGTTTTTAGTTTTTCTTTTTGTTTTT
>97
AGTTTTTCTTTTTGTTTTTCTTTTGGTTTCCTTTAGTTCTTCTATTTAGGTCTTCTTCAG
CATTAAGGGCAGAAG
>98
CTTCTTCAGCATTAAGGGCAGAAGGAGGCTAAGTTAACGGAGCGAGCCTCCACACTTGGA
AACCAACCACCAGCGAGCCAGATATTGAGACGTGTAGAGCGCAGTTCTCGCCTTACGGTC
GTCGTGTAACTTCCCGAGTATACTTCGAATGTACTTCCGTATCTTGATAAAGGAGAAGAA
GCGGATGGAGTATACGTCGCCTGCAGCCACGAAGACGGCCTCGCTGCGGCCC
>99
CCCGGCCGGCTTACTCGTAAGCTCTCTCCACCGGATGACGCAGATCTGGAGGTTTCACCT
GCACCAGCCTCCGCTGCTCCGTCCCTGAGGCACTCTCGCACTGTTAGCATACTTAAAAAG
GGTCGCGAGCTCAGGCCGACTCTGAGATGCCATTGTTTTTTGTTATCATCCTCGAGCGAA
ACGCCTGGTTGGTTGGATCAAGAGCAAGCTTTGCGTCGCTTTTGACTATCGATGGCTTTT
GATGGCGGCCTCAGCGAGGCGTCATTGGCGGCTTCTGATTGGCTGTTCGCGGCATTTGGA
TTCGTCCCATATAACACGGCGCAAAAGAGAAATATATAAAAAATATAAATA
>100
GTTTTTTCCGTTTTTTAGTTTTTTCCCCTTTTTAAGTTTTTAACTTTTAGTTTCCTTACT
TATTCCCTAACATCACCCT
>101
AACATCACCCTCGCAACGAGAGCTCAAGAACAGCCCTGAAAATCAAATATGTCTGCTCAT
TACGATACCGAGCCTCCTCCAACAGCCTCCGCGACCC
>102
CTCCTCCAACAGCCTCCGCGACCCTCCATACCACCGTCGGGCCCATCCACATCTCCCTGT
TTGCGCGACAGACACCGCTCGCGTGCAAGAACTTCCTCCAGCACTGCCTCGACGGATACT
ACGAGAATACCACTTTCCACCGCGTGGTACCCAACTTCATTATCCAGGGTGGTGATCCCA
CTGGCTCTGGTTCAGGAGGCTCCTCCATTTACGAATACCCGGAGTTCGAGTATGATCCTC
GTGATGGCGAAAAGGTCGTGTTTAAAGACGAATTCCACAGCCG
>103
GTTTAAAGACGAATTCCACAGCCGACTGCGATTTAACAGGCGCGGCCTGGTAGGTCTGGC
GAAGAGCGAAGATGGTACCTATGGAAGCCAATTCTTCATTACGCTGGCGAACGTGGAGAG
AGATTTGAAAA
>104
TTTTCTTTTTGTTTTCTTTTCCTTTAAGTTATTGTTATTGGGTATTGGTATTGGATAACT
AGGGGTCTTCGGT
>105
ATTGGATAACTAGGGGTCTTCGGTCGGCAAACACATATGATGCAGTGCTGGAGGGGAGGT
AGGTGCCATGGAAGAGATCAAAGGCGTCTTGTCTCGGTCCATCCATAAAATTATTCAAGA
TATACCTGGTGATGGAGTTGTTGCCATCCTGAAGAGCACCGGCCTTCGTTCGCTCACCGG
TTCGAGTGAAGTCGGTCTTCAGAGCGCCGGTCCCAGAGTACGACTTTGAGACAACATCTG
CGTTGTCAGCCCACATATTTCGGAAGAGGTCTCGGAAGACCAAATCATCATCAGTCTTCT
CTCCTGGCATCAAGATACCGCAATCGATAAATTGGCGGGTCAAGGTATATCGGCCAAGCA
TGCTCTGAACAACGTTCGTTCGGTCCAGACAATCCATACAATTTGTTCGAACGACTGAGG
ATTGCATTCTTCTCGCTTCCAGAGTACCCGATGGGTTACCTAACGACTCAATGCCACTGA
AGTACTGGCCGCGCTGGAGGCCCTCATTCAGTTGGTTCAAAAGAAGTTCCGCTCTGTGCC
ACTGCAGACCTTTGGTTTCATTGTGGAAATCAAAGTATATGTAATGGAGTCGGTCCATCA
GTTGCTCTTT
>106
GTCCTGTTCGAACAAAACGTGGGAAGAGCGTCTCTTCAAAGGTGGTGAATAGCAGGATCA
GGACGACAGCGAAGATCATGGAACAGATCCATTGGGTCCATCTCCACCCTGGTCCGTCTG
AGATGATACCTCCGGTGATGGGCCCTGTTTACCTTTGTCAGTCAGTCGTCGAGCTGATTG
TCCACGGAGGGGTGAAAGAAGCAATACCCAGAATAGAGCCGAGCTGCTGGCCAAAGAGAT
AAAAGGATAAAGTCCGTCCTCTTTGATGGGCAAAGAACATGTCGAAA
>107
AAACACTCAGTTGGATGACTGCCTGGTAGGCAGCAACTCCAAACCCGTTGATGGCCAGGT
TGGTCATCCACTGAGCCGTTCCGTGAACATAGCCCAGCCAGACAGCAGTCAACATGCAGA
TGGTTGTCGTGATTAGAAAGACTGGGCGACGGCCGAGTTTCATCCCAATAGGCACCCAGA
AGATATTTACCAGCCCAAGAAGCAGGTAGTTTAGTGC
>108
CTGAACCGCCGTTCATATTATCAAGGGATATCTCAGCTTCTCGCGAGACGGTTGTCCATG
CCGCTCCGAGCATGTTCTCTCCATACGAGAATGTGCATGCATATAGACCTATTAACATAA
TGTTATAAGAAGTTCGTA
>109
GTTTTATTTTACGTTTATTTAGTTAAGTTATTACCGTTGGTATAATCCCGAATTTCACAC
TCTTCAGTTTGCTGGC
>110
TTTCACACTCTTCAGTTTGCTGGCATGGGAGCCGGTCCGGCACGATAACGGATAGACATG
GCTAAAGCTGCTGACAAGCAATTTATATACCACATTAATGGAAATGCGAAACCCCACGAA
GGATTAACGCGGGGACGCTTTAAATAAGGGAAGAGTCGATATTTCCCTTTGTGCGTATAT
CATCGGCTGGAATCTGTGTCTATTGGAGCGCCCCATCTTCATTGTCTGGATCTTCAAACC
CTTCAAATTCGCTTTCATCTTCGTTGCCGTCTGACCCGTTTTCGAGAGCCCCAGATTTGA
CGCTCTCCGCATCATCGTCGCTTGCATTGGAGCCGGACTGTACTTCATCTCCGTCGTCAC
CTTGAGCTTCATCCGCTTTCCTCTTAAGGCCCATCTCACCTAATCGACCTTCACGTCCGT
TTATTTTTTCATCTCCAGCGTCATCAGCCTTAGGTGGAGGTGTATACCAAGGCAACTTCC
CGCGAAGGAAGTCATTTATCACCATCTTTGCAACACTGTTCACGTCAGGCTC
>111
TTTTTTTTTATTTTTTTACAAGGAAGGATCTGATTCAGCTATTTGTTCCTGCTCTAACTC
CCCATTTGAGCAGCTATGTGGT
>112
AAAAAGTACACGGTAATGAGATGGTAGATGTATATATCATGGTGGTGAAGATGTAAAAAC
GGGGCATAGAGAAAGTGGGAAA
>113
GGGGGGAAAGGTACAATTTCTTTTGATCGCCGAAATGAAGCAAAGAGCAACAAGACGGAT
TCGCCCTAGTTGATATTCTAGGAATCATCCACCAATCTGTGCTGCTCCCAGGCTTTCTTT
GCAGCTTCTAACAACGAATCCATATTTCCACTGTTCTCACACATACTCCTGAAAATTCCC
C
>114
CCCCTTCCTGGTTAATCAGCTGCCATGGGCCATCGTACTCCTTCACCTCACCGTGATCAA
GGACAAGGACTTTGTCATAATCGATGATAGTTTGAAGACGATGTGCGAT
>115
GATAGTTTGAAGACGATGTGCGATTGTCAATATGGTGTTGTTACCCCTTAATTCACGAAG
AGTATCTTGAATCTTGGAGTCGGTGGCATAATCAATTGAAGCAGTTGCTTCATCCATGAG
AAGGACTTTTGGAGATTTTAGTAGCGCTCTGGCTAAGCACAGAAGTTGTCGCTGGCCCTG
AGAAAGATTAGAACCAGACTCCGTGATGGCTGATTCAAGGTTT
>116
TTTTTTCCCCCTTTTTTAGTTTTTAGTTTTTCGTTTTCTTTTAATTTACTTTCCGTTCTT
GGTATCGGTGGTTCTATTCTCGCTTCC
>117
GCAGATGTGGATCTCCAAGCAGGAATACGACGAGTCCGGCCCATCCATTGTCCACCGAA
>118
TCAACTCCTACCTTTGTCTTGCCGGTGAGATAGCAACGATAGCTGCTTGGAATCGAGCTC
TGTTATGTTAATACGGACTACGTTG
>119
AAGGAGTTCCAGTGGGAAATCAAGAACACCAGACGGACGGTATTAGGCCTAGGCCTAGAT
ATAGAGGAGGATCTTAGGTCGCCCAAAAAGAGTGCTCACTAATAAACCTCTCGACCTCCA
CGTTTGCTCGTTTGTTTATGGCAAGCGTCATGACTTGAATTTACGAATGATATGATATAT
ATAACATGAAGGGCAGGGTACAATTTAGATAATATTGCTAATGAGCGTATACTAGTTAAG
CCTGGGAAGTGAATGATCAAGTTC
>120
TTTCATCGACCGAAGTCACATATTTTCCCTCCCGTCGTCATTCGGTATCATCGTGACAAG
TCAATAAATACATGAGAACAGATGTTTATGCAGAGCACTCCTTCTTTCGCTCCTCAAAGA
CCTCGAGGGCAACCTCAGCGACCTTAAGACCACTCAGCATCATAGCAGAGAAGATGGG
>121
GGGGCCCATACGGTGCCATCCGTCAATCTCAGAAAGCTCCATTCCACCGATGA
>122
CAGAAAGCTCCATTCCACCGATGATCAAGCCCTTGGTAACCTCACGGGTGTTCTTGACAA
TGGCCTCCTCAGCAGAGTTCATATCCAGTCCCTTCATACCTCCGAGTTTCTCAAGGGCAG
ACATAGAAACAAGACGCTTGGCACAGAAAGCACCGAATGGGCCGTCGTGGCCGGTGGTGC
TGATGATTAGTGGAGCGTTGATGGTGTTGGGGTCCATGCAGGAGTGGTCGTCGTGGTGCT
GGGTAACAAGAGTCCAGTTGGTGACGACACCGGCAATCTGGAAGCCCGAGGCCTCAGAGG
CGCGCGGACGGGTGATCAGGTCCTCGACACAGGTTGCGTTGAAGAGCTTGATGTTGGGGA
ACGAGAGCACCTTGGAGAGCAAGGTAGAGGTGAAGAGGGCGGCATGCTTGATGACGACGA
GGTTTGGGTTGCTGGCATCCTCCTCATACGGG
>123
TGGTCCTGCTGCTGTTGCTGTTGCTGGGCATAATATAGCTGTTGTAAGGATGCAGCCAGT
TGACTATGGCCCTGATGGGGCTCTGAAGTGGAGAGAGCCTGAGGGAAGCTGTCGATGACA
AAGGTGTCTTCTAGCACCGGGCTTGGGAGACTCGATGGGGAGGATGATTCGGTCGCATGA
GAAGGAGGGGATGTCCCCTCAGAAGTCGAATCCATTGATTCTCCCCTACCCTGTTCCTCT
TCAAGGTCCATTTTCTCTGGTTGATCTAACAGACCCATCGTATCTGTCTGTTCGGCAA
>124
CCATCGTATCTGTCTGTTCGGCAAGCTCCATTCGCCCGGGACGCTGGGCCACTTGCGCCC
GTTCTGGACTTTTGTGTAGCAACTGAGCCTGCATCGTCTCCAAATCTTCTTCGAATCTCG
GCAGCCCGGCATTGGCTGGCCCATCTGCTACATTCAACGCCCC
>125
TTTTTCTTTTTTAAGTTTTTCTTTTTACTTTTTGTTTTCCTTTTAGTTTACTTTATTTGT
TCGGTAGGTTTCGTATTTGTAGAGACGCCTGGAGTCCA
>126
ATTTGTAGAGACGCCTGGAGTCCAACAACTATAACAAGAGCCCATATTAATGAC
>127
ATAACAAGAGCCCATATTAATGACTATCAACATGTTAGCAATTATATTCAATACGTCATC
ATCAAACTCTCTTGCGCGTACCAATTTTGCGTAAAAGTGCCAGTTCCG
>128
TTTTCAGCTGTTCTATGTCTCAAGAGCAGCCACAGAGCTCCGGCAGAGCCAACCAGCCCA
AACACGGCCACGAAGCAGATGAACACATCTAGGAAGCAAGGAGTAAGACCGTATCTGATA
GAGCTGACGGGGCCCCAGCCCTCCGGGTCGCCGCAGAAATGCCGGGCGTGAGCTAAGGGT
CCGGCAACAACGTCGGCGATCTCGCTGGAGGACAGGGCGAGAACCGCCTGCTCTCCATCA
ATTCCCGCCATGGTCCCGGCCGTATGATGAGCAACAACCAGAGAATGGGACTTAACGGGG
GAAAAAAAGAAAAAAAAAAAA
>129
TTTGTATTTAGAGCAGACGCTGGTCGTTGTTGATCAAATAGTTAGTTGATGCTGAATGTC
ATTATTATTGGCGCAAAAAGAAAATTGAAGGAAGTTCAAAACAGTCACGTGTGACACCAT
TACGTAATAAGTTTGAGCCTCATTGTGGATTATATATTATCCGTTTATTACATAAGCTGA
AAAATCAGGCCCGAAGGCTGACGCGAATTTTTCACGGAATACTTCAAAGAAATTCCTAGA
CTGTTCTGAATAGGACGATATATCGGCAGTGTAAACATTCTCCTTCATTATCATTTTGTT
CAAGGCTACCCAAGCCGAGTCATTGGAACAATTGAAATATGCTATATATTATTCTCTTAC
AAGAACAAGGACTAGTTATAGGACTGAATACTAGATTCACCAGCGGGCATGTTGAGGGTA
GAGTTATGTTAAA
>130
AAACTAACATAACCTACTGTTGCAATGAGCTGATCAACCATACTTTCCCACCAGGAGGGT
CTTTTATGCACTGGCACACCTTCATC
>131
TTTATGCACTGGCACACCTTCATCGAAGACGTGGCTAACCCCACCGCCATCCATCCACGT
CCACATTGCCTGGACTGCTGCCCACACCGGGG
>132
ACGCTCTAATAAACCTCGTTAGCCACGTCTTTATGCACTGGCACACCTTCATC
>133
CTCTCCACCTGCCGCATCCAGACTGACCACATTGGCCACAGTGGCTACATCAACACTGTC
ACT
>134
CCCTGATGGCTCTCTTTGCGCCTCTGGTGGCAAGGACGGCGTTGTCATGCTCTGGGATCT
GAACGAATCG
>135
CTCTCAACGCTGGTGATGAAATCCACGCTCTCGTCTTCTCTCCTAACCGCTACTGGCTCT
GCGCTGCCACCGCCAGCAGCATTAGCATCT
>136
TTTTTTTTTTTTAAAGTAAATAGATACTTTTACCCTAAAGTTACAGGATATAGAAAATAG
ATAGACGTGAGAGGACATTGGGG
>137
CCCCCTCTTGCGGAAAGAATATCCCACTCAAATCATTAAAAGAAGAAAAAACTGTGTTGC
TCATTGTATGATTACCACTGAGTGCCGTTGTTACCATCATCCCGCTTCAATGAACGGTGG
TAAGGG
>138
GGGATGAATGATAACCACCGATACCCATAAGGTTAGCACCACCTTTAGAAGCGGAACGAA
GC
>139
ATCCTATCGCTTCCGCCAATTGCACGGTTCGCATCTGGGTTTTCGTAAGCTCCACGGTCC
ATCACCTTGCGGCGAGGGGCCATAACGGTGGGCTTGTTTTGGATTGCCGGGTTTCCAGAA
GCAACGTTAGCGTTGGCAATGCGGCGGGG
>140
CGTTATTCTTTTCCAAACAAGTACCATATATCGCATGTCTAACAGTTTCATTTCTAATTC
TTTTTGCGGGTCAGACCAGCCAGAGGCCGACTGCTTATATGCTGCCGAACTGGTGAGATA
TATAAGATCATAACACGCATTCAAATATGGCTCAGGTATTGAGGCAGCAGTATAAAACTG
AAGTGAGTAGGAGACGTGCCCGGGCTCTCCATTGGTATCATCCGAACTTGCAGTAGGGAG
TCTGATGGTGAGATCCAAGGCATATGGCGGTATATATCGATGAATAAACTCGCTGAAAGG
AGCCGAGTTAACCCTTTCAACTAGAGATGTATGCTTTGGCCCTACAACGCTCTTAGCATT
ACAGAGTTGGACGTTGGAAATAAGTGGGCTAGCTAGTCACCTTTCATGCGTGTTCTTGCT
ATATTTATAGGGCGTTCAGTAAGTTGCGGCGTCTCCGCAGACAACGTTGGCTCTGCGTTC
CTTTTCGTTTTTCTATCAGCATCGTCTTCTGATTCTGCGACAGATGGGCGGGTTCGTAGA
TGGTCGTTGCCGAGTTGTAGGTAGGAAGCGCGCTCGAAACTAACAGGCTAACCAACAGCT
TTAACCCGTTAGTTAACTGGGCGCCTAGCTAACTAGCTAACTAACGACCTAGTGGCGGCG
CGGCTAACGAGTTATAGTTAACTACCAGGTATTGCTTCCTCGATTCTTCAGACCAAAATT
TATTAGTGCTTAGCATTTTTATACCCTGTTCACAAGAGCTATAGCAAGACTCCAGCCTTC
ATGACTTCACGCATCTAATGAAGAGCTGGCCATGCAAGGGACCATCCGACTGCTGGCTGG
G
>141
TTTTCTTTTTTGGTTTTTTGTTTTAGGTTTCTTTCTTATTCTAATTATTCTAAGCGCGTA
GGCTTATGTTGAATGAGTACCTG
>142
AGGCTTATGTTGAATGAGTACCTGGAACCAAAGTAGATGCCCAAGCTGGCTTGGGCATAT
AGTGTCCCATTGTTGGAGCAAGCCC
>143
CCCGTCAACAGCGATGACGATGCAGTCTATATGTGAAAGGGGTTTGCCACAGCGACCACA
ACGCCTTAGGTATCCGCACATTGATTAAACCCATTCACCTCGTCAACTTCCAGCTTGCTC
ACATCAATACTTTTATGGTTGAATCGGAAGCACCCAATTTCGCGGAAACATGAGTCTCGA
GGACAACTTCGCTCAGGAGCCAGCATGATGTAGGATATAATAAGAATCTCAGGGGTTGAA
A
>144
AAAGTCCTGAGTTTATTGGTTGATATGATGGACACGGAATTCAACAATAATAGTGTGGTA
TAAGGACTTCAAAACGCGGT
>145
TCTCTCTCTCTTCTTTTCTTTTTTCTTTTTCGTTTGGGGAAAGTGTATCGTCAATGTGGT
CGTCAAGGGGTCATTGCATAGCAAATAATTTCGTCAATATTCAACCTGAATTTACTGT
>146
CAATATTCAACCTGAATTTACTGTCAGGATAATTACTGCAGTTGATTTCTTGGGCAGTTT
TGGTATTAGGGTGAAACGGAACGTGTTGATCGTAGATCATATAAGGAGAACCCATGCTAA
CGTG
>147
ATAAGGAGAACCCATGCTAACGTGCCGAATAAGCTCCTACGGCGAAGTAGCCAGGCCAAT
CTCCGAGTCACTGGCGATCACGGAATTATCCTCCCAGGCATCTGAAGGAAAGTCAGGACC
>148
CTCCAGCGCGGTCGATAATAGCTCTGTCACCTTCGATATTTTCCTCATCAAAA
>149
TTTTCTTTTCGGTTTTCCTTTTGTTTTCGTTTCCGTTTAACGTTAGGTTGTTTCGTAACT
AGTCGACTGGCTTGGGAAGGCTGAGTGGCACGGATGGGATTCAAAGGAATGGCAATATCT
ACGTGCACGGTCGCGACGTCACGTGAGCTGGTACGAATCATCAAATTTCCATGCGTTTAA
GATTCATAAGCCAGAACAATAAGATCAAGCGATAAATGGCAAAGGGAAGCTTTATGACTT
GTAGCCATACATTGTACAAGAACAATCCACACTTCATTACATCATAACAGCTTATCCTCA
CTAGCATCCCTAGTATTGTGAAGACGTGGTGCTGTTGTCTATGCCTGAGGTGACCTGACG
AATGATCCGACCAGTTCAAGGAGTGTCGAAGAATACAGCTGCACCGAACAAGATTTGGCT
TTACTTT
>150
TTTCACACAGTATCCTATCCATCGCTTAAGTTCCCCAACTCAACAGTGAGACCATCGAGA
AAGATGACTATCGACGACGTCTTGATCAACTTCCAACTCATGGTCTCACGGTTCGAGCCT
ACCTACCCTATATCACCCTCCC
>151
TTTTTATTTTTTTTTTTGTTTGGTTTAGTTTTTAACTTAAAGTCTTTTGTCATGGCAGCA
ACATCGGTGGACTG
>152
GGACGTGGTCCTCGAAGCCCTCAATCTCCTCCTGCAGGTCGGAGAGGGAGATCTTCTCAT
CCTCGATGACAAGGTTGATCTGGAGCTTCTTGATACCGAAGCCAACGGGGACAAGTTT
>153
GGGACAAGTTTGGAGCCAGACCATACGAGACCATCCTTCTCAATGGATCGTACGTGAGCC
TCAAGCTCGGTCAA
>154
CTGTAGGCAGCAAGGTTACGCTCTCGCTCAGCAACAACCTCTGGGTCCTCGTCTTCACTG
TCGAAGAGGTCGATATCATCTTCATCTTCTAGTCAGCTGGG
>155
TTATTTTTGTTTTTCTTTTATTTTTGGTTTTAAGTTTTTAGTTTTGGTTTATTTACTTTC
TTACTTAGTCGTCTTGTGTTCCCGACCTATATCGAATGATACGTTGTATTCGCTTTGTAA
CCATGGGAGAAGAGTATTTTCCCAATAGTTCAAGTCTGCGGTAGCTTTTAGTTGCGCAAC
GGAGAGACCAGTATCTATCGACCGGACATCAGAAGCCCATTCTTTAAGCTGCTGACTTGT
CCCTATGCACGCTTCCCTGCTTCCCGTTATTCGATTAACCCGAGATGTCGCGACACGTCG
ATGTTGACTTTGTGGGATTCGGCGAACATGTTCAGGAGCGGTATGGTTGGG
>156
GGGAGCAGTAGTACTGACATTGGCCGCGTGTCCAAATGAATGTCAAGCTGTCCCTCCTCC
CCATCAATAGACAATTCCCAAGACTCTCTTAGTATTCTTTCGACCAACTTTTTCTTGGGT
CCCATCTCCTTGAAAGCTGGGATTCGGCTCGTAACCCGACCTTGGGGAGCTGGAGGCT
>157
TTACTTTTATTTTACTTTTAGTTTCCCGGTTTATTTAGGGGTTATTAATTAAACTAACGT
CTTCCTAAGTCAGTGTAGCAGAAAGCAACAACTC
>158
TTTTGTAATCAGCATGGCCCTTAGCCGTATACCCAATATTGCGCAGTATAGCCAATCTGG
AATTCAGAAGGCTGTCCTTGACATGTTACAGGGCTTACTCCCTCATGCGTTTTGACTCGA
AAAATAGCCTCCATGATTCATATTAATGTCAGCCACAAACC
>159
TCATATTAATGTCAGCCACAAACCCAAGTTTTAGTGTGGAGTAAATATACACCCACTTTA
TGTAGGGC
>160
ATATACACCCACTTTATGTAGGGCGAAGAGATAGCCATACCTTTATACCGGATCCCTCCA
CCTTGTTTAACCTTAGCCAGGGAACATCGAGACCACTGGGAGCAGGAACGCTTGCTACCA
CAGATACGAAGGCTCTGTCTGAGCCGCCACGAGTTGTCAAGTCGAAAAATGGCCTCCCTT
CGGTAAAGTAATGCTGGCCGAGCTTAGGCATTTT
>161
TTTTATTTTTTCCTTTTTACTTTTACGTTTCTTTCCGTTCGTAAGTCGTGCCAATCACTA
CCTTGCCGTC
>162
CGCATTGGCTAGCTCTGTCATCGGTGCTCCCGTCCAAGGAGCCAATGGAGGCAAGCGTGG
TATGGCCTACAACGATCCTCAGGCCGTTGCTG
>163
TTTTTTTTTTTTTATTTTTTTTGTTTACGTACATATATTAGATTTGTAGAGGAGTAAATA
AAAAGGGGGAAAAGAATATACAGCAACGCACA
>164
TACAGCAACGCACATGGCGCACGTCACGATGCTTCTAATTTGCTACTGTACACTATGTAT
TT
>165
AAAGGGCAAGATACAAGATGCGATGCAAGAAGTAATGGCTGGGCAGCAGACTGAACGAGA
GCGCTCTACATGGCAAGGGCTCCGAACAATGG
>166
AAAACAAGAGCAATGAACACCGAGTCGGCCTTCTGGAGGGAGCCGACGTTGGACTCGGTG
TAAGGG
>167
GAGACGATCCCATGCCGGAGCTGGGCTTGGAGCCAGAGCCAGAGCTGGG
>168
CCCGGAGCTGGTCATGGAGCCAGAGCCGGAGGAAGTCTGAGATGGCGAGGAGGAAGAAGT
AGTGTTCGCATGAATGAGAG
>169
TAATAGGGAATCGGCCAGCTGCAGTCTTTCTTTGCAGGCGTGAGGAAAG
>170
CTTTCTTTGCAGGCGTGAGGAAAGGAGAAGCTTCCCTGCTTCTCCCAGGCGCTGGAGAGG
CGGAGACGTCAATCCCCATTCGTCGAAGCTGAGCTTCTAGGACATCAACGTCACCACTCT
TTCGTTCCGCCATGTTCGTCATCGTGGATATCGTGGATGTCACCGCATCAACGGTCGGCC
GCGCCATTTTTCGG
>171
TTTTCTTTTTACTTTTTAAGTTTTCTTTTTGTTTTATTTTGTTTTACTTTTGTT
>172
TTTTATTTTAAGTTTTCTTTTAGTTTCTTTCCTTTAAGTTTCCTTTAGTTCTTTGTTAGT
TCTTTCGTCTTCCCTTTCTACACCGATTGAGCTCCCATTTACTGGATGCTCTGGTAGCTC
TTCTGGGGCAATGCGCATTCGCCTCAAAATGGACCCTGGATTTGTAGATACTAGCTTTCC
TGGCAGAATCTCTAGGAACACTGAGATATCTAACTTGTTCAAGATGTTAAGAATCTTCTC
CTCGACAGCTGCAAAGTCACACACTGAGTGAGGGTGACAGAAGATAATAACTGTGGGTTT
CCTTGGTGCGTTAAAATCGTTTCGTCGGCATCGCATATGGAATGCAATGGATGGCCTTAG
GTCATTCATAGAGGTCCCAACCTCTTCCACAATTCTACTTTTGACTTGCTTCAGGGGCCC
AACAATAGACGGGTCATTGGGTAGAGCACTAGAAACATCATCATACATTCTGTCGGTGTT
GACCAACAATATTTGTATCGGCTGTGAATCTGGGATATTCTCTTTGACTAAACCAAGCAC
TTCATTAACCGAGTCATGCCACGCTCTGCTTGGTCTCTCATCCCGCGTTAAAATTTCTAT
AACATCTCTAGTTTCGTAGACCTCGTCTAACGGTTGAAGACGATGGAATCTCTCTCCGAC
GAAGGAGATTTTATGCCTAGCTAATATGGCTGGAATTTGTGGTGAAATAAGGCTGTCATA
TGCGTCCATCACCTTAACACTTACTGGAAGCGATTTCGAGCGCCAA
>173
CTTGACCGTGACATACTGGTATAGACATGGACAGGCAATGATGACATTAAC
>174
CAGAGGAAGAGTACTTGGTGACGGCCTTGGTGCCTTCAGAGACAGCGTGCTTGGCCAGTT
CACCGGGCAGGATGAGACGGACGGAGGTCTGAAT
>175
TTTTTGGGTTTTACTTTTATTTTCCGGGTTTTAGTTTCTTTACGTTTGTTAATTTCTTAA
CTATTCGTCGTAGCAGCCAAGGAGACGAGCAGAAA
>176
AGCAGCCAAGGAGACGAGCAGAAAGGAATGGGGCAGAGGCAGAAGACAAGCGGACGACAA
AAAGCAGACGAGAAGCAGACAATAAGACAAGGCGGGACAGGATGGTGGCTGAAGAGGTGG
TTGAGAGGATACGGGCCTACCAGGAGTCGTGCCGGGAGATTGAGAAAGAGCGTGAAAAAG
GCGCGTTGACAGCCGCCGACTACGAAGAATACAACAGGCAGATAGACAAGACACTGCGTG
GCCTACGCGAGCAGGTCCAGCGACAGGAATCTGCTTTGAGAGAGGTATGTCATCTGTGTT
TGGCCGACACGATATGTTTTGGCCTGTCTAACCAGTGACTATAGCTTCGTGCGTCTACAA
ATCCTCTGGGGCTACCGCGTCCACACTTACAGCCACATGAACGACTGGCACAGACACGTA
GGGCTATCCAGGCATACAAGTCGCTCTTATCTGATGGAGAGCCGCAGCTCCCAGCCCCGG
ACTCGCCATTGAATGGTCTCTTGGCTATTCGGGAAGCTCGTCGATTGGTTCAAGAATTCA
AACATACCATTCCTTCAACAGCAGAACAGCTTGTCCGTGATCGTGAGAGACTAAAATCCG
AAGAAGCCGATCTACAAGACGGCAATGCAATAACTACTGAACTCCAACGGAGAATACAGG
ATATTCGCCAGAATGGACACGGCGAGGATGATACAGGACGGAAGAA
>177
TTACCCTTACTTCTACCTCCTTTTTACGTAGAATTTACTGGAAACAAGAGAAAGTAAAGA
GATAATGTATTATACACCATCATATCTTGCACTGAGTAGTAGCA
>178
GTTGCCCTTGCGGAGGAGACGGTGGACACGACCGACTGGGAATGCGAGGCCGGCCTT
>179
AAACAGAGAGAGAGAGAGCAGGTCTCGGTCCTATTGTCGAAGGAAGACGCAGTCTATTCG
AATAACGGCAGAGTCCGGCTCTCTCTCTTCCTAAGCCAAATAA
>180
AAAATTGAAGAACCAGGTCAGGGAGACAGCGAGTTGGTACAGCAGATCAGCCCTTCCGAC
GAAAAGACATCCGCAAAGCGAAGCAAGGTCGAGTCAACAACGGAGAAGGATGAACCCTCT
GCTCAGCCCCAAGTCGAATATTTCACCGACGCTTCTACTGAGCGGGCTTCCGTACCGTTA
AGCCC
>181
CCCACAGACTCCTCCCACTCCGGACGGCCTTCCGAGTTCCTTGACCTTGTTGATCTCAAT
TCGGCTTT
>182
CCTTGTTGATCTCAATTCGGCTTTCTTAAGCGCGTTATCCCTTCCATTTCGTCCCACCAA
TGGATCCATGGCGCCTGCAAA
>183
CAATGGATCCATGGCGCCTGCAAATATTCGTGATCTACTTAGCAGCACGGAAAGGATCTG
GAATAAA
>184
TTTTTTCTTTTTGTTTTTCCGTTTTTAACTTTTTGTTTTCCGTTTTAGTTTTCCTTTAGT
TTCTTTCTTAAGGTTCGTTAAATTGTTGGGTTGTCACTGACCTTTCGGGCTTTGCAATCC
AAGGGGCTTTGCTT
>185
TTTGCAATCCAAGGGGCTTTGCTTGATGGGTGATGCCGAGCCGGCGAGCCGTGATTGGCA
GTCTCAAGGTGGTCAATCGCCGGTACATTCCCTTGAGTCGTTCCTGGACAGCGTCTCGAG
GAAGTCAGGTCCAGTACGTAGACAAGCCGTCCAGCTACGGCAGATTGCGCAGATCCCGTT
GCTGGAACATTAGAGGCCATCGTGGGCTAGTCCCTAACAGTATGGTAATCACTGCTGATC
CCCCTCTTAAGACTCCATTCCCATCTCCGTGCACTGCCGATCACCACGATAGTCGACGAC
GGGAGATGGCCCCAGTGTTCATGTAAATCTTCCTGGTGCTGCGACAAGCGTTCCTGCAAC
ATCTGGTCTCCCGCATCTCCCGCAACACTTCTTGTTAGGG
>186
GGGAGATTAACTTGTGATACGTACGCAGTATTTGACTGGCTGTATATGCGGGTGAGCGGC
TACGGCTCCTCCCATCGCCACAGAGAGAAAACTAAAAA
>187
AAACAGGGTATAGTTAACCAACTGGAGACAGATGAGATTTGATGGAGAAACCTAGGGTAT
TTGGGCGATGAAGAAAACAGACAGGTAAATAGATATATCTATGGACACTTATATAAATTA
ATATTATTATTGGCTCTCTTCATTATCGCTATAACAAAGAAAAGACAAGGACAAGACGTC
AACAATTATAGTCTATCACCAAATAAGTTTCAATATTATACTAGTAAGAGAGAACGGGAA
AGGGAAAAGCAAATAGAAGAGAGAAATAGGAAACATCGACAAACAAAAGGCAGGGCAGAA
ACGGAGGTAATAAATAGCAGCTATAAAAA
>188
TTTCCATTTTCAATGCCGTTACATGACCTGGGAGAACGAGGTTCTGGATATAAAGCCCTT
CCATACAAAGCAAGAACCCCGTCTCTTT
>189
CGTTTACTTGAGAGGAATGAAACGGGAAGAGTGGGTGGCACCGATACCGGGTCGACCGTG
CTTGACAGGCTTG
>190
TATGAGATAGAGAACTCAGCCAAGTAGTGGCCAACCATCTCGGGCTTGATCTCG
>191
CTCGACCTGGTTGAATTCCTTTCCAGAGTAGATTCCGATGACGCTGCCGATCATCTCCGG
TACGACAATCATGTC
>192
CACGAAGATGTGTCTTGACGAGATCTGGCTTCTCGTTGGGCTTAGCCTCCTGCTTGGCCT
TGCGGAGCTTCTTGATCAGGCCCATTGGCTTGCGCTTGAGGCCACGGTTGAATCTGCGGC
GGG
>193
TTTTTTTTATTTTTTTTTTAGTAAATTTAGTAACGTTTTCTTTTTCTATTACATCTCCTT
CCGATTACCCT
>194
AAAGGCCGATATGATGCATGTCCCGTTTATGCGGAGTCCCGCTTGCCCTCCTTAACCTCC
TTC
>195
CAATGCCTTCATGGTTCCGTGAAGAGCATGTCTGTGGTTTCTTCGGAACTTGGGGTCTGT
GCCCTTGAGAGATGGGTAGCGGTCAGTCTTT
>196
TTTTGTTTTTTCGTTTTTGTTTTTTCTTTTAGTTTTCTTTCCGGTTCTTCTACCTATATG
TGTGGGCGAAGTAGTCTGT
>197
TGTGGGCGAAGTAGTCTGTTGGCCGCCATGGGCTAGGTGATGAGATGTGCTAGTATCAAT
TGGGG
>198
GGAGTGAGAGAATGAGCTGAAGAAATGGCTTCGGGAGGGAGAGGTTGGTGGCTCTAGGTG
GGAGCTTG
>199
TTGGTGGCTCTAGGTGGGAGCTTGCAGTTGGCGGAGAGGTAGTTCCGCCC
>200
GGGAGTCTTCGATGTATCGCTGTTCCCTGAGCAGGTGGTCGTGGAAGTAGAGAGGCTTGG
GACGGAGGAGGAGGTCGACTGAGTTGTCTGAGCCAGGAATAGTGGGCGATCAGGCATTGT
TGCTGTGGCTTGCTCTTGTCCAGAATACATGAACTATAGCGTTTATAGAAAGTAGATGTA
TGTCGTCCAGCAACTTGGAGACGTGCAAATCAATTGCAAATCTGGTGAGCAAGGTACGTT
GTATACGAGCAGAAGTGAAATCAAGCAGGAAAA
>201
TTTTTTTTTGTATAGGAATTACATGTCCTTTTCTATTATCTAATACGCTCCATTTTAGTA
CCCTTACTTCCGTGATCATCATCATCTGCTC
>202
TTCCGTGATCATCATCATCTGCTCATCCTCTGCCTGAGGATTCATCAAGCCTGTGCGCAA
AGTAATGGCTTACAGGTTGACAGACTTGCGGAAGTTGGCACCGGCGTAAATAGCGTTCTC
ACCGAGCTCCTCCTCAATGCGGAGAATCTGGTTGAGCTTGGCGGTACGCTCAGACCGGCA
GGGG
>203
GGGGCACCGGTCTTGATCTCTCCGGCACGGAGACCGACGACAATGTCAGCAATGGTGACA
TCCTC
>204
AATGTCAGCAATGGTGACATCCTCGGTCTCACCAGAGCGGTGGGAAACCATAACGCCC
>205
GTCCTTGGCGGCCTGGATGGACTCGGTGAGAGTTCCGATCTGGTTGACCTTGAGGAGGAG
GGCGTTGCAAGCCTTGAGGTCGATGGCCTGCTTGATGCGCTTGGGGTTGGTGACAGTCAG
GTCATCGCCGACGATCTGAATGTCCTGGGTCTTGTAGAAGTAGCTCCACGCCTCCCAGTC
GTCCTCGGCGAAG
>206
AGCGCCTGAACCTATACCAGTCCATCAACTCGGCTCTGCGGACTGCCCTGGCTGCTGACG
AGCGAGTGCTGCTGTTCGGCGAAGATGTTGCCTT
>207
GCTGTTCGGCGAAGATGTTGCCTTGGTGGACTGGTATAGGTTCAGGCGCT
>208
TGGACTGGTATAGGTTCAGGCGCTTGGTGGGAGCGTTGGCCGGCAGCTCTTTGTTCGAGG
AGAGAGAAGAGGGAGCGTGGTGCAGCAGCGGCGTGGCTGCGTAGTTAACGGGCACATTCA
TTGTCGCCCCGGGGGCGTGGGACGAGTATAGACGGGCATTGCCTGGCTGTGCTCTTGACA
GGAGCCGTCTCACGGCTGTTCGGGAGGCCATGCCGAATCTATATCTGGTCTCTGCTTAGA
CGGCGTATCTGTCCAATGTCCGTCCGTCCGTGCTGCGTCT
>209
TTTTTTTTTAAAATAGGAAAAACCGTAATACAAATTAGGACTAAACGTAGAAGAATAAAA
CCAATGAGTGAGCTTTGATCGTCTTGAAACTGAATTTT
>210
AAAGGGAACATGATGGCATTGTAAATTCTTGGTTAAAGGGTCGGGTGTATGTAAGTTTAT
TCTCCGTCAGTGTCTGTTTCGGTGTCTGTTTCGCTTGTGTCGTCGGCAGCGTCACCGTCG
GTGTCACTCTCATCATCTTCGCTGGATTCGGCGACACGCTTCTTCTTGGGAGGTGCTTGA
CCGGTTTT
>211
GATGAGATCAAGAAGGCATACAAGTGAGTGTACTTCCCAGATCCCCGCTTAACTAGCTCC
TCGTGGCGTCGCCAGGACTGACAGATCGATAGGAAAGCAGCATTGAAATGGCATCC
>212
AACCTTCGCTGCGAATTCCTAGCTATTATGCCCTCCACTCCCACGTATCAACCCACGTCA
TCTGAC
>213
ACGTATCAACCCACGTCATCTGACACAACTAATGGCTGCAGCCATAGTGCTTT
>214
TTTCCCGTCTGTGTTCAAGGTCCTGCAACGCAGGCATACGTATTGGCCCAAAGGTTGCTG
CAATCGCTCTTGACAGCTGGATTCCACTTGACAAAATTAGCCAGTGAAATCTTGTTATAA
GCCAGGATCCC
>215
CCCTGACAGGTCGTTGTTGATTGAACGTGGTGGAACTTGGTACACCCCTT
>216
CCCTTGATCATGCCATTTTGGATCGGCGTCGGCGTCGCGACACCGGTGCTGGGTTTCGTC
GTAGTCGGCGGCGGCGGCGACCCTCCGATCACACCAGCGCAGGCATAGTACCCGAGCAAA
A
>217
TTTTTTTATTTTTTTTAATTTTTTAAAGTTGTCCTTTTATACAGTACACGATACGC
>218
TACGCAGCGTGGATGACTCTCCTCCATCTCTAATGTCAAGTCGGCGGACCGGCCAATGTA
TCAAGATTCACA
>219
TCACAAGTATATGGATAATGGCCGGATAGAGGTGGAAGAGGCGAGGTCAAGAAGGACTGG
GCATGCGTAACGATTCAAGGT
>220
AGTCAGGAGATCAGGGCTGTGTATTTCTATCTAGGCCGATGGTGTTGTGGGTTAAGGACA
TGACCAAAATAGCTGGG
>221
AAGGACATGACCAAAATAGCTGGGATGGAGCTACGAGGTTAGCCACGCTCACTGCCTCTC
AACCGCACAGCCTGCCCGTACTTCTGCAGCTTAGTGATTAGGGCATCTCCCTGTTTTACT
ACGTCTGCGTACTGCTTGTTCTTGTCGTCTGGTCTGTTAGTTTCAATAATCCCGTTGACC
CTGTCAATCGTGCACGATATCCGGTCCCCGGCAATAAACTTAGCAAGGTCCC
>222
GAACAATTAACATTAAGAAGTAAGCTGGTATGTACTATATACGGCGCCCACCCTTGCCTC
CATCGACCCTCTACAGTTTCGAGTCGAAGAAGTCCAGCATAGCGCTGTAGGTCTGAGGAT
GCGAGTACTCCATGTTCAGGCCGTGGCCAGTTCCAGGGATGATGGTCGCGTTGAAGGGCG
ATGCCTTGGG
>223
GGGAAGAACTGGCCGGAGAAGGCGATGAGGTTCGCGGCGCTGTCGCCGATGGCGGCGGTG
CCCATGCAGTTGCCACCGCAGAAGGGAACATCGTTGTCTCCAGTGACGATCATGACTGGG
CCGGTGAACCCGTTGACATTGCCAAGTCCAGCGCCCACAGACAGGATCTCACCAGCCGTG
AAAGCCTGCTGGTTCTTGTACGCAAAGTCAAGGATCTTGGG
>224
GGGTCGAAGTTGCCGGGACCGAAGAAGTTGATGTGCGTGCCGACCTTGGACTCAACGCCA
ATGTATCCAGGCTCATACTTGTGCTTGAGAGAGCTGATGGAGGACACGGGGACGAAGTTT
CCGCCGACGGCGAAGTAGTTGAGGAAACCGGGCGCCTGGCTGAAACCCTGGAGGATGATG
CCCTTGGTGAGCTCCGGGTAGAGGTTGGCGAAGTTGTAGGTCATGGCTGAGCCGAAGGAG
TGACCGACG
>225
GTTTTAAGTTTTATTTGGTTTATTTAACTTTAGGTTTCTTAAGTTTCGTTGGTCCCAGCC
TGATGTCCCAATCTAGT
>226
CCCAGCCTGATGTCCCAATCTAGTGCCATATATGGCCCATGTCTAACATGTACCACATCT
CATGTACGATGGCAGAGTGAAATTTTGATCTGCAAGGCTCATGCATGAGTGGACCGTATA
CCTATTTCTGTGCATACAAGCTTTAGCTTGTTTGCAAATACTACGTCGGCAGTCTTATCA
TGCATGGAACAGTTAAAATACCGGATCTGGTCTAAGTC
>227
AAAAGCCCTTTGGCGCCTTTCAACTGCTTGTGCTCCCTGATTTGGAAGCTATATCACACG
AAGATGCAATTATCTACCCGCGGCCCGGTTACTCGGTTACTTTCAAATACCGTTCCCAGC
GACACCCTGAGCTTAATCTCTCGTACGAAATGGAGAATTAAGGAAAATAAAAAGGAACTG
TTCGGTACCAGGTCCCTGAA
>228
TATTTTTCTTTTTAGTTTTCTTTTACTTTAACGTTTGTTCGGGTTCTAGGTTGTTCGTCC
GTCTTT
>229
AAAATAGCATTCATCATAAACTAGAACCGTCCTAGCTCAGGAAGAGGGAAA
>230
AAACTTCCTTGAAGGTATCGTTGGTCACGGCGCCCTTGAGGCCCTCAAGCTCGA
>231
CGCCCTTGAGGCCCTCAAGCTCGAGAGTGTAACGGGTTGGCATGAGGTGGTTG
>232
TAACGGGTTGGCATGAGGTGGTTGTAGTTGACGGTCTTGATGAATGGCTTAACCTTGCTC
CTCTTCTCGACCTTCTTGGCGCCCATTCGTCGGGTGATCTTCGAT
>233
TTTTGTTTTTTGTTTTTTATTTTTGTTTTCTTTCTTACCTTAGTTCGTTCGTTCTCTGTC
ATGGATATTGGT
>234
TTTGTTGCTGGTGTTATCCCTCGGGATCGTATTGGAGCCTTTGAGAGGATCCTCTGGCGT
ACTCTCCGTGGCAATCTCTACATGAACCAATCTGAAATCCCAGATCCCATCGTCGACCCA
GCCACCAACGAGGAAATCCATAAAA
>235
AAAACGTCTTCGTTATCTTCGCTCACGGAAAGGAAATTATCGCTAAGATTAGAAAGATTT
CAGAATCCCTAGGCGCCAACTTGCATGCCGTGGATGAAAACAGTGAACTTCGAAGGGATC
AGATCCATGATGTCAACACTCGCTTGACGGACGTTGGCAACGTTCTACGCAACACCAAGA
ATGCACTCGATGCTGAGTTGACACAAATCGCTCGCTCTCTTGCTGCTTGGATGATTATCG
TTAAGAAGGAGAAGGCGGTGTACCACGCACTCAACAAGTTCTCCTACGATCAAGCCCGCA
AGACATTGATTGCGGAAGCATGGTGCCCGACAAACTCGCTTGGCCTCATCAAGTCAACTC
TCCAGGACGTCAACGACCGTGCTGGCCTCTCGGTTCCTACCATTGTCAACCAGATCCGTA
CTAACAAGACGCCACCCACTTACATGAAGACCAACAAGTTTACTCAGTCGTTCCAGCTTA
TCGTCGATGCATACGGTACCTCCAAGTATCAAGAAGTCAACCCTGGTCTCCCTACTATCG
TCACTTTCCATTCTTCTTCGCCGTTATGTTTGGTGACTTCGGCCATGCCATGCTTATGAC
GATGCTCGCTATCACCCTAATTTTGTTCGAGAGAAAGCTCGGAAAGACCAAACTTGATGA
GCTGAGTTCCATGGCATTCTCTGGCAGATATATCATGTTAATGATGGGAATCTTT
>236
GGGGTCAAAGTACTTCTTGTTAGGCTTGTCCTCGCCGTCAGGGTTGCCGACAGCGCTCAT
CAGGTAGTCCTTCTTGTTCAG
>237
CATCAGGTAGTCCTTCTTGTTCAGGACATAGTCACGCACGCCGCTGAGGTAGGCATACTG
CAGGTCGGTGTCC
>238
TAGGCATACTGCAGGTCGGTGTCCAGGTTGACCTTGACGACACCGTAGCTGATGGCCTCC
TTGTACTCGGCCT
>239
CCTCCTTGTACTCGGCCTTGGTGGAGCCGGAGCCGCCGTGGAAGACGAGGAAG
>240
GAGCCGCCGTGGAAGACGAGGAAGACGGGCTTGTCCTTGTTGGAGCCGGTCTTCTCCTTG
>241
TTGTTGGAGCCGGTCTTCTCCTTGACGTGGGCCTGGTGCTTGGACAGGAGCTCGGGGTGA
>242
TGCTTGGACAGGAGCTCGGGGTGAAGTCGGACGTTGCCGGGCTTGTAGACACC
>243
GACGTTGCCGGGCTTGTAGACACCGTGGACGTTGCCGAAGCCAGCGGCAA
>244
AAAAAGACAAGCAAGTTGGGGTAGAGGAAGCAGCTCAGTGTGTCGATGGGTTATGGACGA
ATGGTATAGTTCATGTA
>245
TGGACGAATGGTATAGTTCATGTATTACTGGTATCTATCATGGAGAACAAGAACTGAGAG
GGATTT
>246
TTTGTTTGGTTACACCGCGCATGTTTATATCAAGATCATACCAGCGCCAGCAAGAACGGC
ACAGAAGACATAAGCACCGAGCTTGACAATGCCCAAGTTGACGGATGGGGCAGAGACGGT
GGAAGCAGCACCTTGGTCAGGTTTGTTGGTGCCGCTTCCGGGAGCAGAGGTAACACTTCC
GGTACCATCCTGGCCAGCCTGGTTGACGAGATTAGCACAGCTGCCAGACGGCTTCTCAGA
CTTCTGCGTGGTA
>247
GGCTTCTCAGACTTCTGCGTGGTAGCAGCGCCGTTGAAGTCACAGGCGTTGGCTCCATTG
CCCT
>248
GGGACGTCACGGCCGGAGAGAGAGCGGGCTCAGTCGGTCGAAGACGCAGACAAAGCAGAG
ACGAGACGAGACGAGACGAGAGCAGTGAGTATCCAGCAATGAAGCAGGCGAAGGTGTTAA
TGACGGGTCGGAAGATGCCGTCTAATAACAGGGCGAGACAGAGGCCTGGGTGGTCATTAT
CATTATGCTGTCAGGGGTAATGTCGACATAAGTTGCCAGGGGCTTCCTTGCACAGATTGG
ACCACTCTACATATGCATCGGGAGACGAGGATCAATGATACGAGAAGAGATTTAAGAGAC
GAATTGTTCATTGAAAGAGTAGATACAGGACACAAACAAGAAAGGGGTTTCATCAGACAG
CTGGATGTTCCGAATCCGCTTCATGCCTCCTTGAGAAAAGGGAAAA
>249
AAAAAAGGAATCATTTCATGAATTTAAAATCAAAGTAGAAGAGGTCAAGGGAGGTCGAAG
CGGATACTGATCACCGGGGAGTGCCGATTCTGTCAACACCGAGAGGAAGTATGTATGTAG
GTATGTATATAAA
>250
AAAACGATAACAAGAGAAACAGTAACGGGCTAGTCCAGATTTCTAAGAGGCGAGAGCGAA
GT
>251
GATAGCACGCTGGTAGAAAGCAAGTTCCTCTCCCTCCAGGATGTAACCATCCACTCGTCC
ACTCTGGCCAGGTCTGGAAGAGACAACAGCATACAATCGACCGGCCTCGAACTGCTTCT
>252
ATCGACCGGCCTCGAACTGCTTCTCAAGAGCAGGCTCAACCTTGCCCATTACAGCAACAC
GAGCTGCCTGCT
>253
GCTGGCGTCGTCGGCCAAGGGGCTGACCGTAGTGTGCCTCATACCATTGTCGGAAAGGG
>254
GGGCAGCGTCGACTTGAACAACGGCAGATTTGGTGAGGGTGTTGGTACGGACGAGTTCGT
TGTTGGAAGGGTGGTAGGACACGGCAATCACACGGACTTTGCG
>255
CCCAGGAGAAGTTGCCGGACTCGAGGCGGAGGGCACGGAATTTCTGGTTACCAC
>256
CCACCGCGGACACGGACGGTGTGGATGCGCTTGGGGCCAATACGGGTGTTGGCTGGCTGA
CGGCCCTTCTCGAAAGCCCT
>257
TTTTTTTTTATTTTTTTATGTCTGGTCATAGAATCTATTTGCTTCTTTGCTATTTCTCTA
TCCAGCTCCGCCAGCCTGCAAGGGCCCTCAAG
>258
GGAGGCGGAGGTGCGTGGTCGTCCGCTGTCACTGATGGCAACTAGTGATGAGAACAGCGC
ACTGGAGCTCGCGGCCGGTAGAGAAGAGGATGTCGGTCTGTAGACGTCTCTGAACGGCTT
TCTCTCTTCCTCTCTCTGTCTCTGTGTCTGTCTCTTCGTCCGCGTCCTCTTCTCGTCGCT
TTTCTTTGGCCGCTTTTTTCCTTTGGTGGTGGAAAGAAGTTTTGTATGAGGTAATCACGA
TTTCTTTGCTTTTTTACCGAACGGAAGAAATGTTATAAAAAGGGGGCAAAGAAAGAGATA
AGATACGATTACTGGATGGTTACTTTGGCTACGGGAGCAGAAGAGCAGCAGCTAGACTCT
AGGAAGAGCATGGATGGTGGTTGATTTTCGTTACGACGGCTATCCTTCCCC
>259
GGGAGGGTAGATAGATAGATAGAAAGAGAGAGGACATCATTAAGAGTACAATCTCAGGGC
ATTGCATTGGAGTATATTGGAATATTGGGATTGGGATATGGCGGGCAAGCTAAAA
>260
TTTTTTATTTTTTAGGTTTTTTCGTTTTTAGTTTTTACTTTTTAACGTTTTTGTTTTATT
TTGTTTATTTAGGTTATTGGGTATGTATGGAGCTGGGTAGAGCCACCGCC
>261
ATGGAGCTGGGTAGAGCCACCGCCTGCAGTGAAGAGTTCGAGTGCATATATATATCAAGT
GCATGAATATATATAGAACGAGGACTGCAGCATCAAGCGCCGGGGAGCACTCGAAACAAG
AACGGAGGAGCCGATATCCAGGCGCCTACTGAGACAGAGAAGCTCACCAGTCATGTCTTC
ACACCTTCATCTCTGCGGGATGACTCCTGTCACAGCTGGCGCGCAAGACTTCCATCAGGG
ACAGACGGACGGACAGGGAATCCTCGGCCGTTATAACTAGTCAGTCGAACTGGTGCAGCA
GCAGAAGCAGGACGCCAAAAAAATGGACAAACCCCATCCTCGGAGCGGGGCAAAGAGACT
AGAGGTCCTCTTCTTCGATCGATCTTCTTCATCTGCTTCTGTTTCTGCTTCTTTAACGTC
CACCTGATTGGGCGCCATCGCCTCTCCTTCTCACCGTAAGTGTGTGAGAGCCCTGTTTGA
CGGACGGGAGCATGTTGCCCGCGCAGGGGCACACGGGAAGGGCGAACCCGGAGCAGAAGC
AAGC
>262
TTTTGTTTTCTTTTAATTTTAGTTTCTTTACGTTTAAAGTTCTTAGTTCTAGTTAATAGT
CTATAATATGCATTGGACAACCGG
>263
CTATAATATGCATTGGACAACCGGGAGTGGACGATTTGGAATCTAGTACGCCGACGAAAA
ACAAGTTTGATTT
>264
TTTGTGGAGTTATCCACTGGAAAATTCCGTGGGATGGTAGCCGGTGGCGACTGGCAGGAT
AATTCTGAGATAGGCCAGATGAAGCATGATGCCTGGACATATTGGGGCCACTCGGGCGCG
CCTTTGCTTGCCGAGGCTGATGGTACTCTGATTGGACTGCACTCTTCTTGGGATGATCAG
ACTGGCATGCGTCACGGCATTCCTATTGTTGCTATCCAGGCATTCCTCGCACAACACGCC
GGATTAATGAGTTCCATAGGGCAAGCTGCTAAAGCTCAAGACGACCATACCTTGTCAAAA
CTGGCCGTGGAGGAAGAGGTGATTGTTATTAGCGATTAGCCGGAATTCTGGTCAACATCT
TGTTTCAAAAAAAATAGACTAGCGTCTGTAGCGCTCAAAATCTTTTTATTTTGGAACAAA
GGAAAGTCTATCGCCTTGAAGCTTTC
>265
GGGAAGTTGTCGAAGCCAGCTTTGAGAACCTTGACGTAGAGGGTGCCATTGTCGCCGTTG
AA
>266
AAGACAACGGCGACGGTGACTGGATCCTCCGGACGGTCAAAGTAGTAGCTGGAGCCACCG
GATTT
>267
GTAGGTAGACTTGCAGCGCATGTCGACCGGGGGCGAGGACCTCGAGGAC
>268
GGGGCGAGGACCTCGAGGACGTCGAACTCGCCGCATCCAGACTTCCAACAAGAGCAACCT
GGGTTCATGGGG
>269
TTTTTTTTTTTTTTTTTAATTTATTTAACAGGCAGCCATATATTGCCTCGCCC
>270
AGGCAGCCATATATTGCCTCGCCCGTATAACGACATGTTTCATTTACTTTTGCTATAATA
CGTGGAATGCCGCACACCCAACGCCACACATGTATTAATCCGTGTACAGCCAGGAAAAGA
ATTCAGGTCGCAGTAAATGCAAAAAGTCAATAACTAGCAGCCAGCCAGTAACGATGTGGT
AACAAACTATCATAGGTAGAGAGACTGTGCGGCAACAATGTCTCGTTTTATGAGTGTGAG
GGCGGTTTCGAACTTGGTTTCCAGGTCGCTACTTCCCATCACTTTAGCCGCTTGTGCCAT
TTGTCGCATACACTCCTCAAGGCGCCGGAAAGCTCTGATCAAACTTCCCTCATAAACCTC
GGTCATTTT
>271
AAAGGATTTACCCTTTGCCCACTCGAACATCACTTCCATAAGTTCCCATCGGAAGCTCTT
CACATACTCGTCTTCATTCACAGGTAGTTTGGATTCCTGGGAAACTTTGGCAATGATTCT
AGCCTGGGCTTGGATATCTCTGAGCGGTTTGGCGAGCTCCTCATTGGTAATAGCAGGAGT
GTCCTTGGCATTTCTTCGAAGACAATACGCTTAGTGCTGCGGCGCATTGCTCAGGTGTGA
GATTGTTGAAGAAACCGTTGAACAATAGCTCGCTGAGCATGAGTTCGTCACCACTGCTGA
TTTCACAAGCAACTCGAGCCTTGAGCTGTACGACTTCATCTTCATTGATGAACTGGAATC
GGCGAAGTACTCGTTTGCGGCATTTCAACTCATCCATCTGAATTATTGACATGGCCTCGG
TGATCTTCTTCTTCGTCTCCTTGATTTTCTTGACAAGCTCCACTTTCGCAGCATACTGGT
CGTACAATTCTGGAAGCCGAGGAGAGTTGTGTAGTGGGTTAGATATTAGGCGTGACTCCA
GAACCTCGATTTTCTTAAGTTTTCTATTTTAGTTACTTGGGTCGTTTGTC
>272
CAATTAGTGAGTTTAGAGTATCAACTGCTCTTCCATAAGTCGTTAAACCCTGGGCAATGG
TAGGATCGGACAATGTCACTGATGGATTCTTTGCCTTTTCGGCATTTATAGCCGAGGAAA
CACCACGTAGAATATCTAGTTGGAGGCGAACAGACTGTGCCGTAATGCTAAAGGCATCTT
TGTCTGAAGCTGGTCGTATTTCACGACTGCTTGTGTAATCAGCATAGTCATCTTCACCAT
CACCTTCAGCCGTGTTAGTGGTCACATGGCTAATCACTCTGGCCATGTTGGACTGTGAAG
TACTAAGGTCGTTGACCCCGGTGACTGAGCCCTCATCGTCTCCGAAACCATTATCTGTTC
CACCTCGAGAAATTTGTAGGCTCAACTTCGATCCGCTGGGAGTAGT
>273
CGCTGCAGGAGGCGCGAGGGTTTTATCATTCAGCTTACTCCCAGCCGTGCTCATGGTATC
CTGGTCCTGCCTCTCGATCTGTTCCATCCTGGCCTGTCGAAGCACCTCAACATCCTTTGT
CCGTCGTTTGTCACTTTCTTT
>274
TTTTTGTTTTAAGTTTTCTTTTCTTTTAAGGTTTCCTTTATTTACGTTAGTTAACTAGTC
CTAAATCATCTCTGACAGAACTATTAGAAGAGACCAAGCGTCGATCAGCAGCCCTTACTA
CTTTACCCCAGGACGGCTCACCTGTTCCACTGGTGAACGAAGTAATGAGCTCTCTATCCA
CGCTCACCGCTTACTCCAAACCTCTAGCTTCCATCCTCACATCACTAGGAGACGGTAACT
GGAAACCCTCTGCAGTCCCCAACACCGCACCTCTTGACGTGGGCCCAGACAGCTCTACCC
TACTATCCCATTTCATACTCGACATGATCGACACGCTTCTATCTTCCCTTGAAGCTCGCG
GCCGGGCGGTGCACAAAAGCAAAGCCACGCTTGGCGCCTTTATTGCTAATAATGTCCACA
TAGTCGACAGAGTCATACGCAGTACTCCAGAACTATCGAACTGTCTGTCAACGCCAGAAA
A
>275
AAAACGCAAGTAGACTTGAAGTATGGCGCAAGAAGGGTGTGTCGATATACCTTGATGCTT
GGCGTG
>276
GTTTTTCTTTTAGTTTTCTTTAACGGTTTACGTTCTAAAATTGTCGGCCCTAATGGATTC
GGCAGACAGCGCCGCGCCGTTCCTGGTGCCGAGACAGTCGAGCCCCCGGCCCTCGCTGTG
CGCAGCGTCCCTGGTGCGGAGCCTGCCGGTGACGAGAACTCTGGTCGCAACAGGAAGAAG
AAGCGTGGAAAGAAGCAAGGCGGTGAGACCAAGCTGGAGAGCGAGCCTAACGGAGGCGCC
AGTCTTGCGCCTCCCAACGAGCATGGTGGTCGCCACGGCGGAGAGGGTCGTAGCCCCGAG
CGTAGGGGACAAGGAGGCCGTGGACCTCGTAGCCAGTCTCGACACAACGGCAACGCTCGC
AGCCGCAGCAACACGCAGCTCGCCTCGAACCAGGGTGGTGCTCCTAATGGCAGCAGCAAC
AACAACGCTGGTGCTGCCGCGGCCGCCGAATCCTCTCAGGATCCG
>277
TTTTTTTTGATTAAGCACACAATTAGACATCGTTAACTTCTGAGCTATGAGAATCAGTCA
TCCGGGAACGCGGGACTCATCGTCATGAAACGCCAGCAGCCTTCTCCTGATCCCTGTCCG
CTGTTGACTCTCCACTAGGGTTACTTGTGCCTTTCCTCTTATCCCGCGAGGAAACTCCAC
GTCTTCTCCTGCTAACTTGATATACATCATTGAAATTCATCACTACCC
>278
CCCTAGGAAACGCATGTCGACATCGGGTTGGTATGCGAGGTCGCCGAGCAGGGTGACAAG
GCGAACACGGAAGTCCGAGGACAGTTCACGTAAACGCTCTCGGAGAGAGGGTAGTAGGTG
GTCTTCACCGCCTAGAAGTGCATCGCCACTGGGAAGAGGTGTCCCCGGTGTATTTGGGTC
CGCAGTCCACCATCTTTTCTGATTTGGTGGCACCTCAACAACCCCAAAAGCAGGAGAGTC
TACTCTCCGGGTTGAACC
>279
AGAGTCTACTCTCCGGGTTGAACCAGATCTGCTTGGGCGCGTAGGCGGTTCCTGCGCGTC
CTTATCAGTGACGCCCCATCGGCCTTGTGCTGTGCGGAGTTCAATTTTTGCGTTTAGCTC
TTGCCGGCGGGTAAATTCTGCAACGGAGAAGGAGTATAAACCGTCCACCGCATCCTTGTA
GGCAAGCATCACTTTGAGTATTTGATGAAGTTGAGACAGAAATGAATCTTCTTTACTTCC
AGAGGAGCG
>280
TTTTAAAATTTTTCTTTTGTTTCTTTTCTTTTCCTTTTGTTAACGTTTGTTCTTAGGTCA
TCAACAACCGCCTGTTCAGCCT
>281
TATTACATATTATTGTACAGAATCGGTCCGAACAACCATTCAGTGGGTAACTATGTGTAG
CCGATTTCGTGTGTCGATTTGGTTCAAAGTCTAGTGGACGGG
>282
AAACCCGGTCACCTGGAGCAACGCTCATGGCAATTCGCTTGCCGTCCTTGTCCAGAGCTC
CAGGTCCAACGGCAAGGACCTTGGCCTCATTGAGCTCCTTGACAGAGCTTTCCGGGAGGA
AGATTCCAGAGGCAGTCTTCGCTTCGGATTTAATACGCTGGACCAAGACACGGTCGAGGA
GAGGAGCGAGGTTCTTTACGCTGCGGAAAGCC
>283
CCATTGCTGATGTCTATAGGAGAGGCAGAGAAATTTATAAGGCTAACGTTTGTAAAG
>284
TTTAGTTTTTTGTTTTTTAGTTTTCTTTTAGTTTCTTTAGTTTCTTGTCGTAGGTCAAAG
AGGGATCGACCCTGG
>285
AGGTCAAAGAGGGATCGACCCTGGGCCAGCCACGAGATCTGAGAGTGCTCGACCGGGACA
GAGGCCTGCTCCTGTATATCAGCGGCGCGGTCGAGGTCGAGAGATCGACGTCTGGTGGTG
AACGAGAAGAAGAAGATGTTGTTGTTGTTGCTGAGAGTCGCGAGAAA
>286
TTTTAGGTTTTCCGTTTTGTTTCTTAGTCGTTCGGGTACTGTCCGGCGCCAAAGCGAGGA
GATGTGAAATCGCATCACTCAGATAGCTGGCCGAGGCATAGAGGAAAAGAAGAACTTGGG
AATATGGTTATTGTTTCAGGTAAACGTTCTTCATGCCGTTTATTGATGCGCCGGCGTCAA
GTCGAAGTTGGTATTTCTCGTCGTTGTCCTTAGCTTTCGGTGGTGCGATAACTACGGCTT
CCTGCGGTGGTCACCCCGATAAGGCTTTTAAGTAGTCCCTTCAAAAGGGCTTCCTCAAAC
TGCTTGAGAACTTTAGACATAATTACTGTGTGGTAATCGGGATATAAAATCAAGGAGATC
AGGAAATAGGCGAGGAGATATGTAGCATGGTGGTGAGTGATTGATATTCGTAGCAAGAAA
TAGTGAAAGACGACTTGGGTCTGCATATTTATAAAAAGTATCTCGCCAGCTACTTGGGCA
TTTCA
>287
TTTAGTTTTTACCGTTTTCGTTTTCTTTAAGTTTATTTGTTGTAATGTCAGTTCCTAAGA
CGAACGCAGTATATC
>288
TTCCTAAGACGAACGCAGTATATCGCATCTAGTGGAATGGCCCGTGGCATCGATTCAAAA
GGATCTGTCTTCATTGGAGGTCCTCGCAAAGGAGTAAAACCGAAGCCAACCCGCGATGAT
CCTACATACGTTAAGAAGTACATTCAAAAGGGCTTTGATATTGCTTAC
>289
CAAAAGGGCTTTGATATTGCTTACCCGAAAAGCAAGCACACTGGTCCAGATACCGCAAGC
CAGATTCAGGGTCTAACACCAACTAAAGCGGAGCTCGATGCGTGGGCAAATCCAGTTCAT
CCAGATAATCCAAAACTTAAACCTGTTGGATTTTACCCTGTCATTCCAGATGTGGATGGA
TTTCCTGATTCCGGTGGATTCTTACAATTCAAGTTT
>290
TTTGACAAAACTCCTGTTCCACCAGTCAACGGACAACGTGATGACCGCATGGACATGTCT
>291
CGTGATGACCGCATGGACATGTCTATACTTATCCCATCATCACCAGAACCAAGGGTCTTG
CAACAACATACTTCCAAAACACAACTCCACAAGGCAAACCCAGCC
>292
TCCCTTCTTCTCGGCTTCAGCCAGTCGTTCTTTGTATTGTTGGTCCGTTTACTTATTTTC
GTTTAGTTTTAATTTTTAAACTTTTTAATTTTTTTGTTTTTTCGTTTTTTCT
>293
TTCTTTTTTAGTTTTTCTTTTTAAAATTTTGTTTTCGGTTTATTCGTACTCCTCTCTGGC
GAATATTCAGG
>294
ACTCCTCTCTGGCGAATATTCAGGCATACACCGGCGAAGGGATCGCCATTCTTAAACGTA
ACACGCAGAATGTCACCAACTTTGGCGCCCTGGCGATTTTTCGGATCGAAGAGCGCTTTT
CTCTCGCCAGTAGGGTCAAGTACAGACAACTGCTCAGCCGTAAAGGCGGCAATAGGGTCT
TTGCATGTGTCGTATGGGAAAGCTGGAGGAGGGTGGACCTTGAGCTCC
>295
CCTTTCCCAGGCCGGCAGAACTTGGGAATCTGTGATATGAATTGTTCCGGAATAGTGGTA
GGGAACGCGATCTTCTCTTTCCGGGGGG
>296
TTTTTTTTTATTTTTTTTTACTACGTACTTTAACGTAATTACTTTTTAGGTTTTAGTCTC
TATTTATTTACATGCTCATCTAGCT
>297
TTTACATGCTCATCTAGCTAGAGCCAGCAGCTTCGAATCGCTTGTTAATTCCCATGACCT
TCTCTACCTCGTTCTTGCTGCCGAGGAAGATTCC
>298
TTTCCAGCAATCTCTCCATCTTAGAATTGATAGCTGAACCACCAGCATTTT
>299
TTTTTTTATTTTTTTTTTTTTTAGGACAGTACAAGAGCGCTCTATTATTCTACGAGCATA
TGGCTATTCTATCTATGCTAAGTGGTGAAATCAATCAGAGATAACCAACTAGTTACTGCT
TTTCCTCTGCTTTCTGCTTGAACTGGGCCATAAGCTCATCGACATTCGGCACCTTGGCGA
TGAAGGCCTTGATGGCGGGTCTCTCGTTGCAACGATCCCACCATGCCTTGAGAGCGGGTC
TGGATGTGATCACATCACCCTGTCCGCGCTCAAACATTCTAGCTAGCGGAACGATATAGT
TAATATCGACTAGCGTGAACTTGTCACCGGCCCAGAACTTCTTCCCGGTCTTGGAGAAGA
TCGACTCGGCAACGTCAAGGTACTCGCTGAGGGCCTTTCTGTTCTTTTCCAAGGAAGCCG
GGTCGGTCTCCAAGCCTAGCAACGGCTTGAAAGCTGATTCGAAGAGGACGGTTGAGACGG
GAGTGTCGAAGCAGGCGGTTTCACAGGAGTATTCTTGCTCGAAGAGGGCGACTGCTGCGT
TGTCGTTGGGGTTGGGCAGGAGGTCGAAGTTGTAGCGGGTGCAGAGGTAGCGGGCTATGC
CACGGGACTCGTACATGGTGATGCCATCGGAGGTGACGATGGTAGGCACCTTGCCGAAGG
GATTGCGGGCGAGGTATTCGGGGGTCT
>300
TTTTTAGTTTTTATTTTTATTTTTCTTTTTAAGGGGTTTTCTTTATTTAAAGGGTTATTA
TTATTAGTCGTTATATATATACGAGCGAGATT
>301
CGTTATATATATACGAGCGAGATTATCGCTGAGGGCCTGTAGGGTGGTTTTCGAAGAGGT
CTTCGAGGTATGCGCTGGGTGCGCGGCCCTGTGGAGGTGACGAGAGGTTTACACTGCTTG
TAGATGGATGAGTTTGTTCATATCTCCGCGCGTTAGGTGATAGAGCAGGCGAGTCGGGAG
GCGTTGGCCCTGTAGACCTTGTTCGTGAGTAGCCTTGTGATTGGGGACCAAGAGGAGCAA
GGCCAATTGAGGATGTGCTGTGTTGAAGGCCTGCTCCCGAGCCAGGAGTGGCCCCGCTAG
CTGCATAATAGCCTGCCGGGAGATATCCTGAGGCTCTGTTGCCGGAAGCGTGCAAATTGC
TCGCTCCGGCAGTCGGGGAGAAGAAAGACTGGAATTTGGCGGTTGGCTTTTGCGGTGAAG
AGCAGAGTGTCGGTTGCTAGACGTGTTTCCGCTGTGGAGTTTCTCAAGGGACATGGATCC
ACCTCTGGATTGGCGGTAGGCCTTG
>302
TTTTTTGGAGTAGGAATCGGCCAAGAGAGTCAACCTTGGGAACGGGAACGGGAGTGAGAG
ATGGTTACGTTACTTACATAGGGCTGGGTGGGTGGCTGACTGACTGACCAAACTGAACTG
AACTGAACTGACTTCACTTGACTGACGGCATGGCCTGGCCTGGCATGGCATGGCATGGCA
TGACAATGGCTGGCTGGCCGGATAGATGGATGGAATAACTTGCTTTAAACATACCCGTTC
ATACCATCCCAAATCATCCATCCATACTTTTCAACCCGCTTGCTTGCTGTAATGCCTTAT
CTCCGTACGTATGGACTGACGGGATGAGCCAAACAAGACGATATACCACCTGTACATTCG
GAATAATACTTGTGCATACCTTTTGAACCTCTTTTCTTTTCTTCTTTTCCGCCGCTCAAC
TAGTCCCGTCCCGCTTCCTACTGTTAACTACGGACTGTCTGCCTGTTTGCTTGCTCTTAT
TATCCTCCCCCCCCTTGGCCTAACCACGTTACGTTACTTACCGCGCCTTGTGGCTTGATG
TTAAATATTCCTTTTTAACCTAGTACTTCCCCCCCCCTTTTTTTTTTCCCACTTGGATTA
TCAGATGTTGCTCTCGGGCTATCTTCAACAAGTCTCCGTCCTCCACTTTTCTCCGGTTCC
TGCATGTGTTGCTGCATACAGATGTCTGTTGCATAGTACGGAGTACGGTAATGAAGGAGC
TGGTAATTTCCAACGTTCGGAGAGATAGTTGTAATCGTAATAGCTAATATCAGTTCGTTT
TGACAAATGCTACGGAAAAGGCATGGCATTGCATAGTAATAAGGCATATTCCCATGGCTG
TCCACGGCCGCGGCTTTGAACTCGCCTCGGACCAAATAGTGAACTATACAGCAGCGCAAT
GAAGGCCGCAATATTCTTCCAACGACTTGCAGCGACAAGCCTGAGCTCATCAAAGACTTA
CAGGAGTTGCCATCTTCCATCTTCCTCAGTATCGGATCAATATGACAAGTTCTACCGGTA
CACAAGCGGCCGCTCGCCAGAAGTCGCCACGATGGATTTTGTAAGACCCAGGTTGTCTTT
CTTGCCTGTTCTTCATTGGCCCTGTTGTAGCAAGGGAGGGATTACTGGGCCAAAGAACGT
TCTCTGATGGATATAGATCGGGGTCCATGTAAGTCACTTTATCTCTATACTCTCGATGTT
TCCTACTGCTAAATTCGTTCAGGGCACTATCTGAAGCCCATCTTTCTCTTCTCAGAAAGT
TATTCTTACGTAGTTGGTC
>303
AAACAGTCTACCCTCGTAGCATATGTTTCTACTATGGCCACTTTAATTTGAGGTGGCCAC
GTTGCGAAGCTTGGATGGTCCT
>304
TTTTTAGAAGACCAGGCGATAAAGGCCGTTCTTCGCGTTTATTCCATCCACAGAACAAA
>305
AAATATTTACAAACGACGACCTCTGCGACCACCCTTGCGACGAGTAGAG
>306
TACCACCAGTAGCACGGATCTTGATATGGAGGGCGTTGATGCCAAGCTCCTTG
>307
AGGGCGTTGATGCCAAGCTCCTTGCAGCGGGCAGCGACATCCTGAGCAGCCAACATAGCA
GCGTAAGGAGAGGATTCGTCACGGTCA
>308
GTTAACACGCATCTCTATCCTAGGCTGTCTAGCGTTCATTACCATTCCTGTAAGGGACAA
ACATTAACATAGGTAGTTCACTAGAGTCTTTTCTATAATGAACCATATGCTAGGACCATA
CGCTGGAATGAATTATATCGGTGTGTTAGATTTGAGGTCGCGGAAGAATTACCAAAGGAT
TATATGTATAGAATACGCACTTAAACGATATTATGCCAATCGAGCAACCAAGTAGACGGC
AACACATATGTGCTGTTCTAACTGGGCATAACATACCGTCTATTCCTCTATCTTCTCCCT
GCTACAAACTGTAGATAAGTAGTCTACTACACTGTACTTAGACACAAGAGCACTGGCGAC
AGACGGCAGACGAAAGACAGGATCAGTAGTAAAAATCATGTAAAAATGGATTCGTTCTAT
TTCGAGCACACAAACAGAACAAGAATAATAAAAGCACAA
>309
GGGAAGTCGTCGCAAGAAACATAGAACAGGGAGAGAAATAGGAAGTAAAA
>310
GGAGAGAAATAGGAAGTAAAAAATAATAATTCGCCGATCGAATGCATGAAATTATAAGTT
TCCCGACCACC
>311
TTTTTTTTTTTTTTTTCTTTTGTTCGGATGGAAATCATTATTTCATTTAGCTCCTGACAA
GCTGGGAAGGAATT
>312
CTCCTGACAAGCTGGGAAGGAATTTTATCCGCTAACTAAAATAGACAAAGGGAGAAA
>313
CCCGTAGAACATCACCAAACTCCTCGAGAGGGCTTCGGTTGAGCTTGGTCTCCTTCCACA
GGT
>314
GAGCTTGGTCTCCTTCCACAGGTTAGGAGTCAAGTAACCGTATGAGTTACCGACAGCAAC
GAAGGTGGCCTTGAGAGTGTTCTCAAGGGTCTTGGTGGAGCCGGAGGAGGATGTGTAAA
>315
TCTGACGGAAACGGAACCGCACTTTCCGCTGGTCTTGGTTGGGAGAGAGT
>316
CGCTGGTCTTGGTTGGGAGAGAGTGAGGTTCACCAAGGTTTGAACCCCAGTAACCCCGA
>317
ATGATGGCGGCACGGATAGCAGTAGCGACTTCCTTGGAAGTCTTGATTCCGAGACCGACG
TGGCCCTCGGAG
>318
GTTTTTTGTTTTTAAGTTTTTGTTTTTATTTTTAGTTTTAGTTTTAAATTTTACTTTTAC
CGTTTAACTTTACCTTTGTCTAGCCGCTACAAAGCATAAGGCCTT
>319
AGCCGCTACAAAGCATAAGGCCTTCAGTGCTTCCACACATCATACAGGAGGGAGAAGGTG
GCGTGGCGAGGCCAGAAATATAGGTGTCGCGTAACTCGGCTGTAAGTCGCCCAGCTTTT
>320
TTTTGATCGCAAGATCCAGCAGTCCGGCAAATAGGCACACCATAGCCCCAGACGGATCGA
CGGATGGGGTCAATGGTCCCGGCCTCAGGAGACAGAAAAGAGACGACTACCAGGTTGAAA
GTTGAGGCTTTGATACCGCAGAACTGGCAGTCCCAGGGCCTCATGGCAAGTAGATCGGCA
TGATGGCGCGCAGCCAAGTTCGCTACAAAGCGGCAGGCTAAATGGGCCGATTCAGGGGAA
TGTCCAAAACCAGGCAGGCAGATGGCTCTAGGAGCAAACTCGGCGAAGGCGAACTTCAGC
CCATCTCCTCCGTTGACTCCAGGATGACGGACACCGCAAAGTCCCTCATAGACAAAGGGA
ACAAGCTGTCTAGGGGGTTAAGGACTTCACTAGGAGCTTCGCGGCCAGGACGCGACATTT
TGATAACTGTCATTTAGCGCTAAGGAGGTTCAAAGCAAGTATCAAAGAAGACGAGAGGAA
GAGGATAA
>321
TTTTTAAACGTTTTTCTTTTTACCCTTTTTACCGTTTTTCTTTTTCTTTTTCGTTTTTCT
TTTATTTTCCTTTTACCTTTTATTTGTTTCCTTTCGTTTCTTCCGTTGTCTTGTATCCTC
ATACTCGGCTGCGCGAGC
>322
ATCCTCATACTCGGCTGCGCGAGCCTTTGCAGAGGCTAAAAGTGCAGCCATAGGGTTGGA
CTCC
>323
CCTTCAACCTCCATATCATCGTCGTCACTCTCTATCAGTTCGTCGTCCTCATCGTCGATA
AGATCGGCATTTTCCGTTATATCAACATCTCCAGCTTCCTCTGCGTTTTGTGCCTGGCGT
CGTAGCTTCGCCTCCTCGCGCAGTTTCTGTGCTTCTTCAGCCTTTAACCTCCTCTTCTCT
TCGATCTCCTGTAGGAGTCTATCTTTATATGGGAATAAATTT
>324
TTGAAGCATTATAATCTTTACCACACGAATACCCTTGCAGCACTAAGAGTATCTACTTTC
ATTGATTATCCACTATATACTTGGCGTGGATAGCAACGCTACGCCATTATATATTCACAT
CCCCAAGATTCTATATAATAACTTTGATTCACTGGTTCCAAGGAGCAGGATCGTAACCAT
CCATGTTAGCCACATACTCTTCTCCAGCCTTTACCCAGCCTTTAATGCCACCTTCAAGAA
TAAGGCTCTGAATATCGCTTTCCCCTTGTTCCTGAAGATAGTCGGCAAAGCAGCCTGCAG
CCCGGG
>325
TTTTAATACCAGCCTGCTTGAGCAGTTTGTATAGGGTTGGGCGCGATGCGTAGAAACTTT
GCGCCGGTAGGTTGATAGAGCCCCGTATTGTCCCTCCCTCGTGGTCGACCCTGCGTACGT
CAACTAGCACATAATCCAGCGGTCCATCACTCCTTGATAGCCATCCAAGGACTTCAGAGC
GGTTTACAGCCCCAGGAGTCGCCGTGGGGTTTGGAAAGGCGGCATGCCATGGTGCGTTTG
TCGTTTGCTGGGTTGCCATGGCGAAGTAACTAGTTAACTAACCAACCTGGCTTCGGGACA
GTAACTATATAGAGGAAATATCCAGCTCTTCTAGTAAAAGGAAGGGAGGCCTGAAATGGT
TATGAAATGTTTACGACGGAGATGTTGTTGACTGGTGCCCGAGGGGCTCGGAAGTCTACT
TTCAACTGCTTCTACGGCTGATAGTTAGTCTTGGCTGGTAATTAGTTAACTAGTTAACTT
AACTCGTCAAATGGTGGGTAGTTAATTTGAGCCGGCGATAACTACGTATCACCCAAAGTT
GTAGACAAATCTAGTTTGATAAGAAACCCCTTGTATTTCGCTTATTGGAGCCCAAAGGAG
CTAGGAGCCCCGGTGTTCAGGTGGTGAAAGAGAGGGAATACACAAGAGGGACC
>326
AAAGATTATCACAATTAGAAGTCACACGCTTCCTCCCTCCGCTCGTTCGCAGAGAATAAA
AGAACA
>327
TTTGACATGGTATCGTGCAGTGCCCATATTGACTCAAGCCTCACGCTCTCCAACCCCTTC
ACCC
>328
CCCTAAACGACAACCTTACTTGCGCATCGACGAAGCTCGTCGCTTTCGGAGCTCATCACG
CTTAGCCTTCTCTTCGTGGACACGGCTAGCCAACATCTTGGCA
>329
AATACTCCATATCCGTTGAGACAACCAACATTTCAGTGGGGCCATGGATAGAACGACTTA
AAAATATAATCTCATAACTTCGTTACATTCTTTTTT
>330
GGGTTCATGCGGAGTGCAGTTGGTTCTAGCTGGCCACCTCATGTCCGGCTTTCATTCCAT
TTGGCAATCTCGGCTTGAATGGCATCTTT
>331
TTTCACAATAGCACCGCACATCTTTGCGTATGGGTTGGTGCCGACAGCCATCTGCTTGGC
TGCCTCATTGCCACACCGGCCACCGATCTGGAAATCATAGCTCGCAAGTTCCTCCAGGCG
TTCATCTGAGACATCCTGAAGCTGTAGTGGTAGAAAGTTT
>332
TTTCGTCGATGGTGTTCCTTCTCCTTCTCATCCTTCGACCGAGCTGCCTTGTAGAGTATG
TATGCACGGTGGGTGTGGGCATTGGCCAGGAT
>333
GTGGGTGTGGGCATTGGCCAGGATGCGAGAGTGGAAGGGCGAGATGGCATCCGAGGACGA
CGAAGGGGTCAATA
>334
TTTTTATTTTTCTTTTTACTTTTTACCTTTTTATTTTGTTTTATTTTGTTTCCTTTAGTT
TATTATTGTCTACTAAGCCAATGAGATTATACTAACTG
>335
AAGCCAATGAGATTATACTAACTGATGTCGGTAGGATTCCCGTACCCTGATAACGTG
>336
GGATTCCCGTACCCTGATAACGTGGATCTTGCCATGCGTCTTGAGTCCATAGTGAGATCG
AAAGGCGGCGTGCCAGCTACTATTGGGGTTATTGACGGCGTTGCTCGCGTTGGGATGAAT
CAGACGGAGTTGACAGAGCTCGCGTCGACCTCACAAAGGACAAAAGTGCACAAGGTATCC
CGCCGGGACCTTGGATACATCTGTGGAGCTG
>337
ACCTTGGATACATCTGTGGAGCTGTAAGGGTGGCTTTTGTACGCAGTGGTTATTGCCTGG
CGTTGATGTTGACCCTTATCCTAGGGCATTCGGGGAAGCCTGATGAAC
>338
GGCATTCGGGGAAGCCTGATGAACGGCGGAACCACGATTGCTGGGACTATGATTCTGGCT
CATTTGGCAGGAATCAAGGTCTTTGCTACTGGAGGACTAGGCGGTGTACACCGTGGAGGA
GAGACTACCATGGATATCTCAG
>339
TTTAACTCGTTCCAATAAATAGTTAGACGCAGTGGGGACGGGACCAGCCGCAGCCAATCA
GCGAATGAGCCGTGACTAAGCATAACAGCCGCCACGACATCAAGTGCTTCAGGATTGGAG
CTGCGAGATATCCCAACTACACCACCGGTAATATATATATGTATATATATACGTATAACT
CCTCTGAAATGGCAGGATTGGGCATTTTTAGATCATTTCTTAAACATACCCAAGCTGTGG
AAAACATATTTGATTGGACGGTCCTTCACCGATACATATATCAAAACATTCGAAGATAAA
A
>340
CCCATGATGCGATGGGGTATTTGTGAGAGATTCTAGGATAGCAACAAGGACTCGGCGTGG
AAGGACGAGGAGG
>341
TCATGAAGCCCCAGTATCTGAGGAAGAAGAACTTGGTCAATGGGTTGAATGGAATGTTGG
AGCGAGGG
>342
GGGCCCTCTGGGTAGTGGAAGCCGGAGCCCAGCTGGGTGCGAGTTGAGTGGAAGCCTCGA
CGGCTAATGATGGAGGCGGCCGTGTTGGTCGTCGGTATTGGTCTAG
>343
AAAATCAATATCTTCCCCGCAAGCTATATTCAGAGGACAGGACAAGACATGAGTAAGTAG
CATTGAGTCAGAGTCCTAGAGATGAAAGGGGGCTAATCACCGAGCCAAACCAATAATCAA
AACGCAGTCAATACTTAAACCGACCTATAGGGTAAGGTAAGACAGGGGAGGACATAGAGA
AATAGAAGAGGGCAGTAAGGTACGGTAGGGAAGAGGGGAGAAGGTACACCAAAGGGGAGG
CGGATGCGGGATTATATATATAATACTCAAGCCGGTTTCCCCGTCTATTCGGCAAGGACC
AGCATCAAATAGATAGGCGGGGCAAGGGAGACAGACATCAGGAGAGAAAAGCAGAGAACC
GATTTAACCCGTTTCCAACGAAGACAAGAAAAAAGCGATAACGCAAAGCAACCAGAACCA
GCAGAGCATGTGAAGACGCCGTGAATCAAGGGGAACGGGGAAGATGGGAAGAGGGGGGGA
TGGAAGACGATTCGAAGAAGTGTATAGATGCACCGACGTATCTAGCGACTGTCAAGGGCG
AGCTAGCAGCCCTGATTTGACCAGAAACCCAATCGATTCCGGGGATGCATTCAACTTCGA
GCCAGGAGAAGTGGGG
>344
TTTAGTTTTTTCTTTTTACTTTTTCCTTTTTGTTTTACTTTTGGTTTGTTCCGTTTGTCT
CCTGGTCGGTGGTGGGTTCATATGCGACAA
>345
ATATGCGACAAGTCTTTCTTCCAATGACTTATGTCTACTCTAAACGGTTTAGCCACCCAG
CCGACTCTCTTACCCGGGAAATACGGGAAGAAATATATACCCAATCCTACGATTCTATTA
ATTTCGCCTCTTACAGGGGTTGCATTGCTGATGCCGACAACTATCACCCAAAATCTGCGC
TTTTGAAGATTCTCTTCTGGATCCTTGCTAACATATGGGTCTACCTGCGCTGGCCAGGCC
TTGTCAAGGCAGCAGAGGCCAGAGTTTGGCACCTGATTCAACGGGAGGACGAGAACACCG
ATTATGCATGTCTTGGACCTGTCAACGCTCCCATGAATACCCTCTGTTGTTACATCCACG
ATGGGCCCCAGAGCAAGTCTTTCAGTTGCCACCTGGAACGTTTACACGACTTCCTCTGGA
TGAAAGACGAGGGGATGTTAATGAACGGCACAAACGGTGTTCAGCTCTGGGACACTGCTT
TTGTGATTCAGGCCGTAGTGTTGCAGGTCTTGCGGAGGATCCTAAATGGAAGCCAATGTT
GGTAAAGGCTCTTGAATTCGTTGAGGACCATCAGATGCTTGAAACCATTCGCGAGGAAAA
GGACTGCTATCGGTTTGAGACCAAGGGAGGATGGCCCTTCAGTACTAAGACTCAGGGATA
CACCGTTAGTGACTGCACCGCAGAAGGTTTACGGTCTGCTCTTCAGCTGCAAAAACAACT
TGGCTACCCAGCCCTCATATCTGACGAACGACTCAAGTACGCTGTGGATACTCTCCTCAA
AA
>346
TTTTTGATTTCTCCTTTCTTCGCTACCTCCGTCTGAGCGGTGGTTTTACAAAAGGTACGT
ACGTGCGTATGTATCTTGATTATTCTCCGTGATATTATCCCCCCCGCAAAAACGCCCCTA
CCATTTGTTCATTTT
>347
TTTTACCAGGTTGATCGTTATTCGTTAATTACTTGGGCGGTTTCCTTACCACCTTGATGC
CGTTGTTGGGCGGGACATTCGACATTAGCTCGTCCATGTCCATGTCGTCGTTGTCGCCGG
CAGGACCTGTTGAGCTCATTTCTCTCGCCCTGGCTTCTGCTTCCCAGTCCTGCCTCTCCT
TCTCATCCCAC
>348
TCCTGCCTCTCCTTCTCATCCCACTCATCCTTTGCATCCAGCCACCTCTCCTGCACATCC
TTGACATCCATCACT
>349
TGCACATCCTTGACATCCATCACTCCCATACCTTCTCTAACAGCCACCTGCCAGACTGTA
TCGTTGGCGCCCTCAGCGGACCCAAATGCATACCCGCCCGCTCGATCGATCGCATGCAGC
AGGCTCATCAT
>350
TGCTCTTCTTATCCTCTACCGCCAGCGTCTCGAATCCTACCAGCCCGAAATCCTGC
>351
AATCCTACCAGCCCGAAATCCTGCACTAGCTCGACTATGGCGGAGTTCAGCGCGTCGAAC
TTGGAATTCGCGAGCCACGGCGCTTCCTCGTTCAGGTGCGGTATCAGGTGCGACAGGTCG
TGGACTTCGGTGTAGAAGTCCAGGTTGAACGGGAGGGAAGGATATTTGCTGAGGTTGTCG
ATCTTAGTCAGCACGTTCAGGTGCGGCAGATCCATCTGAAGCATTGCCCGGAGTGACAGC
AGCAGCGCCGAGATGTACATCGATGGAAGCGTGAGGTTATAAGAGTCGACCAGGTGCACT
ACAACTAG
>352
GTGATCAAGAAATCTCGGTCTCTGTCAAAAGCAATTGTATCGTATGCCCAGCAGGG
>353
CCCTTCTGTATTGTTCCGGATCCATAGCCGTAGCCATAGCCATCGACCCAAA
>354
AAACCAGGCTGTGTATCCTCACGTAAACAACCACGCCATCTCGCCCGCAACCACGAAATT
AAG
>355
CTCGCCCGCAACCACGAAATTAAGAAACCCGTCTAAGATCGTGGCTTCTCCTTCTTCTCC
T
>356
CCCTTACGACCGAAACCAGCAAGCAGCACCTCGTCGTTCTCGTCAACGAAGTTCAAGCAA
CCGTCATTG
>357
AGAAAATGCTGTCTATAAGTGATTATCCTAGTTGGCATGATTAAGCTGAATCATGCAAAA
GGCCTGAGAGACAGAGGAAAGGATCATGTTGAAACAAACTATGGGCACAAGAAAGGTCAA
GTCAGGCAGGTATGGGGATACCTCGAGGAGGGAAGAAGATGGAGAGGTGTTTGAGAACAA
ATGAAAAGCCGCAGGTTACGCAGTGGCATGGATCCAAATGGCAATTGAACAACTCTTTGC
GAGCAAAATATGTAAGAATAGGTTCTTGCTAAACCAGGGATGGGGAAGTTGTTTATTAGG
GAGACGGAGGCTGGTGAGAGGTAAGGATGTGCGCAAATGATATCGTTATTCTTTGTGGAG
TCATTCGTAAGTAGATCAAAAGTTCAGATGGGTTAGACCGTTCTAGGCAAAACCAAATGG
ATTGGATGGAG
>358
CCTCTCCGCAACCTCATACCCACAGTAAGTGATGCCGTCCAACTTCCAACATATGTCTCG
GGAAACCCCTAGCTGCTAACATTTCTCAGAGCACCTTATTATACACCTGTCCC
>359
ATGAAAAACAAATAGGTCAACAATTTGATAAATCTTATTGGGAAGATTCATTAGGGGTAA
CGCATCGACAAAGCTCTAATCTACAAATATGTGCCCAGCACCTAAACGACTTTCTATCCC
AAATCAATGAGGGTTCTATAACGCCT
>360
AAAACAACACGATAATAAAACAAGTGGAGAAGGACGTCGACATCGTGATGGCCGCGGAAC
ACCTGCGGTTTGCGGCCGAATCCCTTGCAAAGATCACTGGTCGTGGTGAAGGTGGTGATG
TCGAGAGTGTGCTGGGAGTTGTCTTTGAAAAGTAAGTGGCCGTCGTTGTCGTCGTCCGTG
TAATG
>361
TTTTTCCCTTTTTATTTTCTTTTCCTTTTAACGTTTCTTTAGTTCGGTTCCCTTTCTATC
AATGGGATAAGACTTCTGACTGGCTGACGCATTTGACGATTCCAGCTGGATATGAGGAAT
GCCTGATTTAGAATATAGTGACTGGTTACTGACATCTTCCTCCGATCCCGTTTCATGTCC
ATGTGAAGCGTCTGTCCGGGTCACGGCCTGAACCTGTGCTGTTGCACTTGAAGTCGGCAA
TGATGGCCGAGGGGCATGTAGATGAAGGTCCTGATGAACATTCCTTGTCTCTGCGGGCTG
TTCCACCCCGTATCCGGCTACCTTTTCTCCCTGTGTAACGGGGTTCCTAAGCTCAACAAG
CTTTGGAGCGGTTGGAGGAAGAGTAGCGCTATCAGGCCTGATGGAAGGATCAATTGGTGA
ATCTGCACCTAATAAACTAGAGGAAGGCGGCGCATTCAGTGGAGATGGAGCAAAACTGTC
TAACTTTGGAGGTGAGTT
>362
TTTTTAAAAGTAAGTTCTTGCTGTCTTCAATTTCGAAAATTATCTGTCCGCATTATCGCA
CATCCATATTCGTCACTTGCAGATAGAAATATCCGCAAATATCCCATTTTGACATTATCT
CCAGAAAACCCGTCGTTGGAGCTGAATCATTCAATTTTGTCGAATGGCTCTGCGATGCGA
TTGCTGGTGGTCGGTGTCTCGATTGCTCGTTGGAT
>363
GGGTCCTCCCACACTCTGGTACGAAAGCAGCACGGCAAAGGCAGAAAAAAGT
>364
CCCTGTAGGAGGTAGTAGATACCGCCGAGAACACAGAAGACACCGAAGGA
>365
GGGTCAACACGCATATAGGTATCAGACTGATGTCTGTTGAAGCGCTTCTTGT
>366
TTTAAACGGACGTAGGTTAGGTAACGACTAGGGAAGTACAAACGACAAACGAAGACAAGC
AGTCGTAGAGTCGTAGAGTCGTAGGGTCGTAGGGTCGTAGAAGAAGAGGACGAAGAGACT
GTCGGTGGCTTCTGTCAAAGACGTCCACGGCGAAGTAGCAGCTGCGTCGACGTCAAGGTA
GATTCTCAGTCTTATGTGTGGCTGGTCGGCGCTGCGTCTTGACTCGCCCAGCCACCGCCG
GCCACCGCCATCACCAGGCCAACGGGTTTCAGCTCATCTCATACTACTCCGTATGGAGAC
TGGCTACGGAGGTTACTTATAGACGGGGAATGTCAATGGAGAAAGCTAGATGTATTCTAC
TGGTGTATTGAGTATTATCT
>367
TTGAGTATTATCTATATCGTCTCGTCGTGAATCATACAGGCTAGAGCAGGGTGTCGCCCA
GGGCGCAGCGGACGAGC
>368
CTTTAATACCACCAACCATCTACTACTCCAGAGTCGGCCTTGAGCTGTCGAAAATCGTCT
TCCGGG
>369
TTTTTTTCTTTTTTTCACCCATGCTTCCGCCTCCGGTGAGCATACATTTTTCTTCCGTTT
ACGCCCTTTACTGCCAATTTAACTCCCTGGTTTAATGGCGTTGACGAAAATGGCGTTCCT
GTCTTGTCCCTCCGTCTGTCTCTTCTTTTAATGTGTTTATGTATCGTAGTCGGTTTATTC
CGCTTGAGAAGAAATCTATATTTCCTGGTAATGCCATGCTATCCTATTCATCAAAGC
>370
TTTAAGACTCTAACCAGTCCAGCAGCTCTGGGACAAAGTACGTCGTCACAATACTCCCAC
CAGCCCTGAGTATACCTTGCATACTCTCCATTACCATCGCCTTAAGCTCAAATACGCCGG
CCTTCGCACCCGCATGGATCATTGCATATTCCC
>371
GATACGCGGCAACAGGAAGATCCCCTCCCAGCTCCTTCGCGTCACTAATG
>372
CCCAGCTCCTTCGCGTCACTAATGATATCCAAATAGGCTCCCGCGGGCTTTACCATGATA
ATATCAGCCCCTTCGTTGATATCTCTCTGAATAGCCCTCCTCGCCAGTCCTCTACCACTC
GGCGGGAGCTGATAACACTTCCTATCACCGAACGAAGGCGACGAGCCTGCAGCATCCCTG
>373
TTTTTTTAATTTTTTTCGTTTTTTATTTTTAACCGTTTTCGTTTATTTAATTCTTTACCT
ACTAATT
>374
TTTATATGTATAATATACCTTGCCACTAGATCGGACTATATATATAGGATCAAGACAAGT
CATCATGGCCAAAA
>375
ACCCGAAAGTGCATTTCTCCGGGTTAGAGAAGGCAAGACAACATAGTTATCTTATCGCGG
CACTATATATTGCAGTTCATATAGAATAGAGAGTATAGATTATTGTAAATGTAACATCCT
AAGTCAACATGAATTTAATATCCAGTCTTCCAC
>376
TGAATTTAATATCCAGTCTTCCACTGCCTTTAGCACGGAGGCTTTATCGCTCCTTGATGA
CTCCTTCGAGAGTAGTGAATCATCATCGGATTCATCAAAAGCCACCCAGTCGTGGTTACG
TATTCCTTGCTCGCGTGCCGAGAATTCATTATTCCGGAGCCAGATAAAA
>377
AAAATATTTCGTGTAGCATGTTGTGACGCTGATTCGTTCTCTGGATTCAGAGCTTCATAG
CTGATCGGTATATTTATTGGCAGGTCCTCCGTTAGTGTAAAGGTAGGCATAGTGGCTATC
ACGCATATTGGATGTACCCGTTTGCTGTCTCGACAGGCCCAATACCAATCCGCATATTGC
AGATCGTGACCAGTACATTGTGTGTGCAGACGAACCTCAATTTCGGCATCTTCGAGCACT
GTGGTACCAAA
>378
TTTAGTTTTTTAATTTTTTCTTTTACTTTTAGTTTTGGTTACTTACTTAACCCTTGTAAC
TAAGTAAGTGCACTTTTGACAGCACATGCCTCTCTCA
>379
TTTTGACAGCACATGCCTCTCTCAGGAAATCCCGTACCAAACTCCGCCGCATTTCTGCCG
CAGTGGGGTCTTTAACGATTTCCATATGGCTTCTGCTCCTCTTGTGAACAGGGAGGTTTG
CAATGCAACGCTTGACATAGGCATTCCTGCGCTGTATCAAACCAACATCGTCCTCATCGT
CGCTATCATCATCACTCGAATCGTCTTTCCCTCGAGCGCCTTTTCGTAATTCCATGTTCC
CAACGATATGCGCCTCTTCAATTAACCCATATTGTAGAAGCCGCAGCTTGCAGGAGTAGT
TATTAACCTGGACGCGGGACATCCTAAACCGGTGACAGTATATGCACTGAGATCTAAGTA
GTCTGTATAACTGGTCAAAGAAGGTAACATTGTAGACGTGAACTGGTAATTCGATATGAC
CAGAATGCCCAGCGCAGGACCAAGAGTTCTGGCGACAAGTGGAACAT
>380
TATTTTTATTTTTATTTTTCTTTTATTTTTCCTTTAAGTTCTTAAATTGTCTTATTAACT
AAAACCTCGCTACCTTTACATATT
>381
CAGTCCACGCGAATGAATGCCTATCTAGAAGCTACCGCCATTTCATCCATGACCTGCTTT
ACACAGGCCCTTTTCCGGACTCTTGTATAGTACCCCATGAGAAGAGGGAATTTTCCCTCG
ACCACCTTACTTCCATCTTTGGCCTCCACGATCTCTCTAAGTACAGACCAGAAGGCACAG
TCGTCAACTCCAAACAATTTTCCGTTGATATATAATTTGCCATGGATTAAGGAATTGAAG
GTAGATAGCTTCGCTGCAACCTGCTCAACGTTGCTATCAGAAG
>382
CCTGCTCAACGTTGCTATCAGAAGACGTTGTCCATGCTTGATACAATTCGTCAACAGCAT
CCAGCCTCTCCTCCAGTGTCAAGCCATCCACTTTCATATCAGGATCGGGCGCGATATCGG
CAATACGGCAATAGGCAGTTTCGGCAATGTATTGAAGAATTGCCATGCTTCCAGTTTCGA
CATGAGATCCATCTGAGTCAACTAGC
>383
TTTTCTTTTTAGTTTTTAGGTTTTATTTTGTTTGTTAATTTGGTCTAATGTCTCGATCAG
ATCACCGCTTGTGTT
>384
ATCAGATCACCGCTTGTGTTTACAAGTGCGAGGATTATTCACGCAAAAAATGTGTGGAGG
GTGTCAATATGATTCAGAGCCTTGGATTGCTTCATGTGGGCGAAAATAAGTTCCCCAGTC
TTAACTTCCGCTCTGAAATCATGTTTAAACAGCACCGTCACGAACTTGCACGACAGATAC
ATACGGAACTTGATGTTTGGGATTTCATTGACCTCCCTGGTT
>385
TCTGGGAACGGCAAGAGAAAGTTGCTGGTACCGGTATGGCTATGACTGTCCTAGGTGTAC
TTGGGGG
>386
GGGGGCAGAGCATTGGGTGGAATTGGGTGGCTTGATGGTGTAATGGGAGCCGCCAGG
>387
ATAGTAATGCTGGGTTGTATTTATGGACAGGTTTGCAAAAGCTAAATAACAAGGCGGTGG
AGGTGAATGTATATCTTTTTT
>388
TTTTTATCCAATGCATGCATCCATGAATAAATATTTAATAAGCTAACGGG
>389
GGGCCGACATCAGGTCATGCACTACCCTATCCGAGTTTCGATTTGAGGCTGGCAACTTCA
GATTTCAGGGCGTTGAGCTCCTCGGCCTGAGAGGTGATGGTTCGGGTTTGTTCAGTTAGC
ACCTCTTTGATGGCCTCAATCTCTTTGACTAGCGATGACTCCGAAGAGCTGGAGTCGGTA
GCCTTGCTAGCTGGAGCCGGAGTGGCTGTGGCTGTCAGTTTTGCAGTGGGTTTTGATTCC
T
>390
CCTTTGGCTCCTCCTTAGATGGCTGAGAAGCCTCGGCCTGTACTGAGGAAACGGAGATGG
AGGGTACTTTT
>391
GCTGGCAATGAGATAACCTCCACGATTAACGTGGAGTGGATTATTCGTTTCGTAATGTTG
AAATTAAGTCTATGACATTTACCATACCTGTGCCCTTTTTGCCCTTGATTTT
>392
TTTGTCTTGACGTTGTCTATCGTGTCGCTGGATTCTACTTCCAGAGTGATAGTTT
>393
CCTATTAGTGGAAAAGAGAAACACATAAACCCAGAAGTTTGACCCTCTCAGTAACG
>394
AGAAGTTTGACCCTCTCAGTAACGCCGACTATTGTAACATATACTGACATATCTCTCTGA
TTGCGCATAGATTCGATCATTGCCCTGCCTGCACGACCAGGCCCTTCTCTTCGAGAAGCT
TAGACAACTCTCCATTCTGGTGCATGGTCATCAAGATATCACATCCACCAATGAACTCCT
TCTCGACGTATAGTTGGGGAATGGTTGGCCAGTCAGAATATTCCTTAATCCCT
>395
CCTTGTCTTAGCTCGGGGTCCTCGAGCACATTGAATGCTGTGAACTTCTTTGGGTCCAGC
CCCTGTAGACCCAGAACCTGAATGCTA
>396
AGCCCTTGAAAACCCGCACTGCGGTGTCTCTGGGGTGCCTTTCATAAACAGGACAACCGG
CGCCGAGGCTACAGCCTTATCGATGGCGGATCGGGTTTCGTCGGAGAGTAGACGTATTTG
CAAAGGAGTGAGTCCGAACCTCTT
>397
CAAAGGAGTGAGTCCGAACCTCTTTGTCGTCGGGTTTGGTAGGCGGGTGAATCGAAGAAG
C
>398
TTCCTTCCTTCCTTCGCAGCTCTGGTCGCACGTCTTGTTACCTGCTTTCTGCTTTACCCG
GCAAAAAGGTATGTTCTGGTCAAGATGGAACCAGCAAATTTGAATAGAAGACGTATATCC
TGGATGCTGACCATCCATATAGGAATCGTGACTTAGCTGCCTGACACTATGAGTTCCGAT
ATCGAGAAGGACACGGCGGGTAGAACCGCGACCCATGAGAGCTCTCTCAAAGGCATGTCT
GTCGAAGAGCGAGAAGTCGCAGAGGCAGCAGCTCGTTATGGATACGGTCCTCTAGCCAAC
GGAAACACCAGCGTAGCTGCGTTTGGGAAATTCCAGCCTTCGCCAGCGCCAGCGCCAGCA
GCAGCACCCAGCAAGTCCTTCGCAAACCCTGGGCCCTTGGGACTGTCTGCTTTCGCCCTC
ACTACTATGGTACTCAGTCTGATCAACATGCAAGCTCGCGGTGTCACCGCGCCTCATCTG
GTCGTTGCTTCAGCTTTTGGGTACGGTGGATTGGTACAGCTTCTTGCTGGCATGTGGTAA
GTTGTGACCATCTTCTTGTTCCACTCTCTGGTTTTGCTTTAGTGCTGACCGTAAAATAGG
GAAATGGCCGTTGGAAACACCTTT
>399
GTAAGAGATTACGTAGTTGTTGTCACGTGCCTTATTACCTCCTCCCGTTTTAGGAAAGGG
GTATTAGTCAAGAGTTGATAGCTTGGAGTGAGAGCGTTTAATTGGGAACAGAATACATCT
TATTATGTTTGTATAAAAATATTCAAATTTGGCTGTTTAATTGAGAACGAGTCCCTAAAT
CATATTCTCTTTAACTCACTG
>400
CTGATTAGCGGACACGTATACGGTAGAGGTCTTGGATACCCTAAAGCCGAGCTTTTATCT
TCTTTTCTGCCAAAGTCTCCTTCACCAAAGCAGCAACTTCGGCACAGCATCCAAATGAAG
TCTGGTATCCGAATCCGCCATGGCCGTAATTATGCACCACGGCAATGCCATCGATCTTGT
CCTTTTCAACTCTCGTACCTCCTTGTCTAAGAGGCCGTAGGCCAACGCCATGGCGAATGA
TATCAAGACCCTCGATACCTCTCTGCTTGCCGTTT
>401
TTTCATCCTTGCCAACAAGTTGAGGGCAGACGGCAACGCATCGTCTCATTATGCGTACTG
CTAGGCTGGGTTCTGGCTGGCTATCCC
>402
GTAGGATCCGCCTAGGATAGTTCCCGCCCCCGGCTGCCCTCATCATCACGTAG
>403
CCGGCTGCCCTCATCATCACGTAGCAAGCTTCGTCATCCCCATCATCACAGCCAGATAAG
GAATACATGGCACCTGGGTCGTTTCGTACAACCACAACCTGGCCGCGAGCAGGGTACATC
TTAGTATCCTCGACTCCGCCTAGCTTCAGTGACCCGAGGCCGGTACAGTTGACGATAACA
TCAGGCCTCTGGCCAGAGGAATGTACTTTGGCGGCTTCGGATAAATGTTTGAAGGTAGCA
CGCTTGAAAACGACTCCATTCTTGCAGCACTGTGATACCAACCATGCCAGGTAGATGGGC
GCATTCATGCAAACTGAAGTGAACTCAGCTTGGTTATCTACTCCTTCTGGAAGATCACTA
TCGGGAGTAAGTGTGAA
>404
TTTTTTTTTATATATAATTTATTAAATTAGGGGGTCTTGCTGATAAGAATAGGTACATTC
ATGGCGGGGCATGGCG
>405
GTACATTCATGGCGGGGCATGGCGGGATCCAGACATCCTGGCGCCCTCCTTCAAGGCGGC
GCAGGACCACCTGCTCTCCGACCACTCCGTCTCATCCAGCATAGCAGGAATAGCATCCAT
CGACTACCGACTGTCCGCACACCCCAACCACCCACAGGACCCTACCAGCCTGGATGCAAG
CGAGTACCGCAACGCCAAACACCCGGAGCACATCCACGACGTGCGGGACGGGCTGG
>406
TTTTTCTTTTTAGTTTTTCCGGTTTTATTTTGGTTTTAGTTTACGTTTCGGTTGGTAAGT
AGTCGGGGAACAAATTTGCATTTTGGGGGTTTTGTTGGGTAT
>407
CGTCTGGGAAGATTAGATCGAGCTTGAACAGGCCTCCGTCCCAGAGCGTCTTTGATTTTC
CCGGTACTCCACATTCCCA
>408
TTTTCCCGGTACTCCACATTCCCATCGTTTCAGGTCGAGCGCGCCCTGGGGTGTTCGGTA
TGGCTTCGCGAAGAACCCGAATGGGTGGTCCCTTCGCCATTGTTTAC
>409
CGTTCCTCAGTCAGCCTGTTTATACAGAGAGACATCTTGCTTGGGCTGAACGGG
>410
GGGCAAGTTGCTTGCTCGATAGCTGGTATTAGGTATGGTCTGACAGAGTGGCAAGAGTTT
GAAAAAA
>411
AAAAAAGAAGAAACCCAGGGTATGTCAAGAAATAGAAGCTCCCTTTTATACAATGACACA
AA
>412
AAATGACACAAACTAAACAGTCACTTCTCACTCTTCACACTTCTTAATCTTCTTCATGAT
CTTTCTTCTTTGCTTGCTTTGGCTTCAAGCTCGATAAAGTGAAAAAGAAAAAAGGCCAAG
ACTGACGTTCCAATGGGAAGTGGGGAAATCACGTGCTAGTCAAAACTCTCTCTGTGGCGG
CTTCTATAAATAAATGCAGCGATTGAACATGTTTTCTGATAGTTAGTGATTTATCACAGC
TTGAGGGTGCAATTCTATCTACAAATACATAGGCAGGATTGAAGTATTTTAATGTTGGCA
TTGCGCTAATCATATCTTCCCTCTTCGAAACTCTCGCTATCGAAAAAGCGGGCTGTTATT
GTATTACCATTGAATATTCGGCCCTCGAGTGCATTAACCGCC
>413
CCCTTCGGCATCACCTTCCTCATCCTCATCGTCATCCTCGGTATCATAGTCC
>414
TCGTCATCCTCGGTATCATAGTCCTCGTCATCAGAAGAAGTGTCCATTT
>415
CTGCCTTGCCAAGGTAGTCCTTCACCTCGGGTGAGCACATGATCTTCACCCTACGACCGT
TGCTGTCAAGCCGTTT
>416
TTTCTTCACTTCGATCACTATGTACGAAAGCGACAAAAGAATACAGACTCCGTCACAACC
TGCCACTGAATTCAAACTTGTAGTATTTACTGTTAATTATTGAGGCGCTTTTTGACAATA
AGCCAGAGAATTTCCGGGCCGATTCCATACTTGCAAATTAGCAGGTTGTAATTATAAGTT
TTATCGAAAAGCTGCAAGTTAAAGATAAGACATATATTTCTGTTTCAACAATTCGACCTA
TTCTACATAT
>417
TAGATGGATAGCTTGCGCCATAGATCGCTGGTGGAGGCAGCGTGAGCCTTAACGGCAGCT
CTCTCACGGAGGAACTCGTTGTCGTGAGGAGTCGAGCTGTTCAACCGGCGCTGGACGAAG
TTGCGAGCGACGGGAGATCGGATGCTGGCCCTCTGGGCAGCGCGCAGGTATTAGGTCT
>418
TTTTTTTTTTTTTACTAGTAGCTAAACTACCACTCTTACAATATCATTTCCTTAGAAAAG
ACTTTTTGGGTCCTCCAGTACTATGCTGTAATAACCCTGTAGCTCCTATACTGACTCGAC
TTGCTACTGAATGATTGCGCCGATAGACAATGAATTCAGCTCTTCAGGGGCAGGTATGAG
TATTGCTGAGCAGAACTTCTCGGATTAAA
>419
AAAAAGGCAAAATAAAATACACTAGAATACATTGGGCATAGCCCGTCTGGGTATGTGCTG
GGTTTCTTATCGCAGTGGATACCACGATAGAATAATGAGCAAGAGCGTAGACATTGAAGA
AGAAATTAACGGACGGGAAGTGTAAGTTCTGGTGGGGAGTGCAGCATTCTAGCATTGAGT
TGTCTGCGCGAAGATGATGCCGCTGGTGGTGGCAGATCGAGATGCATATCATCGTCCTCG
TAGTTAGCCTTCAGGGTAATCAGAGTAATCATCGTCATCACCGTCATCATTGGATTCCTG
GAATACTTCAGCGCCGCCAGCTAAGGCGACGATGCGTTGAAGCATCCATTGCAGTTGTAG
AAGCGCCAGGTCAGGGAGGG
>420
ACGAGATCGACTGGGTTTCCATTGCTTTCACGTCAAGGTACGTATGGGT
>421
TTTGGGTAGTAGTGAGCAATGCACCAAGCAGCGTTTATTAGTGACATAGAAACCA
>422
TTCCGCAGCAAGGGACTGTTCACCACTTCCTCCGGTATCTTGAATGCGCGGTGCATGTAG
GAGGCCGCCATCTCCCAGTTCTGCGAGGCCCCCATCGAGCCCGCAACACCCAGCACGCAG
GCCTTGAGCTCCGCAACCTGCCCGACCATGTCCAGTATCGATCTGACGCGAGACTGCTCG
AGATCCAGCTTGCGGACGGCGCTCGATAGCGAATGTGCAGACGAGGCCGCCCCGGACAGC
ATCTCATGGCTGATGGAGCGGGTGGTGCTGGCCTGCGTCCCCAGGTGGGCACGCAGCAGA
TCGAGACGGCCGAGTTCGCGCGAGAGATCCTTTTGCGAAGCCACCAGGGCATCGAGACGG
GCCGTCACCAGGGCTTCTCGGTCCTGCAACTGCGAGAGCGTCGCTTTGATGGCCGCCACG
GAGCTGGCGTTGTAAATGTCGTCGTCACCGTCGCCGTTGCTGTGGTCGAGGGTGCCGCCG
GGTCTGCTCGTGCTGTGGCCGTTGGCGAGCTCTGGCGACGATAAAGGGCCGCTGCCATGG
CCATTGACCTGGCTCACCGGCAAGCTGGCCATTCTCTGCCTGGTTCTGCGGTAGTCGGGC
GGTTGGTGGTTGTTCGCATAGTATGTTGGCCTGCAAAGCGTTGGATATTCGGAGGTTTCG
ATGTCCACAAAACACGAATGAGGAACAACTTGGTAGCCGAAGACGCAGACACTACCGGCT
GCACCTGAAGCGGGCGAGATATTGGGATTAGATATACCGGTGGGTATTTGCTATTACTTC
TACCTGCTGTCTACGGCGGTTATTATACCTGGCTAACGTCTGTTGTAGGGAGATACTGGT
TAGTTGAGAGGCCTTTCAAACACACCCACCTCCCCCCGCCGCCTCAGCCGCCTGATACAC
AGCTACCATCGAGTAAATCGAAAGAGATACCATACGGTCAGACCAAAGAGAAGACGAAGA
A
>423
TTTTTTTATTTTTCCTTACAAGTACTTTATTGACGATTCTCCATCCTCCCTGCTAGAAAC
TCCGTTCCGTAGAGACCACGCCCGCATAATTCATATGACGAGC
>424
CGAGCAACGCGGTCCTTAGTGTCAGTGTAGGCCTCGCCGATCTTGTCCTGCTGGG
>425
TCTTTTTTTGGTTTTTTCGTTTTTCTTTTAGTTTACTTTCCGTTAATTCGTAGTATCGAT
CCACAAAACCCGCTGGGCCCATAGCTTTCACT
>426
CCCGCTGGGCCCATAGCTTTCACTTCCACAGCTCTGCTTGGTCTAGCATATATACGCCTA
CACCTCGACCTCGGCCCATGCCGTCGCCTCGTCACCCAGGACCCTGTCCAAATCGCCCAT
GCACTCAACGACTCTCCACCGCTGACCCGCAGTTCCCGTCTGATAATGGCTCTGTTACAC
TCCGCTCATGCCCTTT
>427
TTTTTTTTACAATTAGACGATCGTTTGTGAGGGTTGATTTACTGTTCATAATCGCTTACT
TCTACCAGTATGATGGACGCATGCCGGCAAATTGTGACAACGCCGCCGCCGTAGTTGTGC
TATCCTCTCCTTCACGCTTCCTCTGGCCGCTCAGCTCGAGCTGAACGTTCTTATGCACGT
GTACCAGCCAGTCGACATAGCTCTGGGCCTCGTTGTTCCGATCTTCCACCAACATCCTCG
CAAAGTCAAATTCTGCCCCGTCAATACCCTGTCTCGCCAGCTGTATCGCCATGCCCTTAC
TGCCGCGCACTGTCTTGAGGAACTCAATCACGTTGCGGACCTGTGCATTGAGGTGTGTGT
TCAGGACCGGTAGGCCTGAAGTGTAAGCGTCCAGATCCTTGAGGCTCTGCTTGTCCTGGC
CGAACAGGTCAGAGATG
>428
TTTTTCGTTTTTACGTTTTTCTTTTAACGGTTTTCGTTTAAGTTAACTTACCTTTGGGTC
TCGACTCGAACTGGAACATGGAT
>429
CGACTCGAACTGGAACATGGATTCCTGCAATGATGTTAGAAGAGATTCAAGTGAATAGAA
TAGTTAAGAACAGCTTACTCTTGCCCTTAGGGGCTTTGAAC
>430
CTCTTGCCCTTAGGGGCTTTGAACCTCTTCACCTGGATGTCATCTCCTAGAATACGACGG
TTGCGGCCACCACCAGCACCTTCGGGTAGCTCAGTAGGTTGGGG
>431
GGGGAACGGGCGAAGATAGCTCAAGAACTGGATGGTATTGCGCCCAGCCGACTTGAGGTT
ATATTTGGTAAGCTTATAGTAGTACTGCAAGCCACCAACCTGTCTGGCCTCCTCCAACTC
GTCCTGAGCATTAGATTCATCCTCGGAGTCATATAAGGGGTAGTCATTGCCACCAAGAAG
ACCGTCAGCGGCTATACGCTCTTCAATATCAAGAAGGTTGCCAGGAGCAACCATGTTATT
GGTCTCATTCGCGGTATATCCGTTGGCCTCGTCGCCTTGGCTGTCATGGTACTGCATACC
ATTTCCAGCAGCACCGTTTGTCTGAGTGGTTACATCAGTACCATCTACCCGAATTCCACC
TTCATCGTCAGAATCGTCATCCTCTAGCATGTCATCGCTGGTTGACTGGTTAGACTGAAC
GGGACGTTCTATACCAAATCCTGGAGTGATGGGCTTGCGGATATCAACGTCCATCTGGGG
CATC
>432
AAACGATATGATTATTGCGCTCTAGCCACTTGGCTATCCAGGAAGGAAAA
>433
TTTGACGTCTAAACCACTGTTTCTCTCCTCACGCTTATCGGCTTGCGCTCCAGACGTTCT
TCAAGAATCCATCCCGCTGAGCCAAACGGTTCAAGCTGTCATCACCC
>434
GGGAGGACCAGAGGCAGGAGATGCTCACTGCCATGGCAGAATACCAGGACCGTGGGGTTC
CTGACGTCCAGATATCAGAGTTCATACACTCCACGCGACCTCATTATT
>435
TACACTCCACGCGACCTCATTATTCAGTGAACTTCTTCGTGGGTGCGGCTGGCCCGTCCA
ATGCAAGTTCAACCGTGACTTTCCTTGGAGCCACAGAACAGCTCTTCACCCAGTCGGGAC
GCTGGGCGGGCTCAGTGATTGACTATCGATCACAGAAGCAGATCAAGGAGCAATTAATGG
ATACCATCAATGCTGTCGCTCGCACCCTGATCGGCTCCTATGTCGGATGGGCGGGGATAG
ATGTCATTATTGATGCGCATAGTAACCGAACGGTGGTTGTTGACCTCAATGCGCGGTTAA
CAGGAGGTTTCGTTGTATGCTTACTTTCAACCCATTTCATGAAGGAACGAGGGTTGCCTC
TGGCCCAGGCTCAGAGTTTCCACTATGAGGGGAAATCGTCCGATGTTTATACCCTTCTCG
CTCCGTTTATTAGCAAGGGACAAGTTATTGTGGCTGCAGCCACGGAGTCCCTGCCCAACA
ACTCTACCGCGCAGCTAATATTCGGCGGAAAGACTCGAGAAGAGCTTTTTAGTATGCATG
CTGCAATTCAAGAGAGATTGAACCGCTGTCTAGATCGTCACGGTACGATTGATTTATTCC
ACAGGGCACCCTAGCATGAGCGTTTAAATATATAACTAGACCAAAGGAAGCAGCATGTGT
TTTGAGTAGACTAACTAGCAATTTTAATGAATGAAAATGAATGAAATTTCAATAAGAATA
GGATATAGAGAAAAATAATAATAATCTACTGTGTGATAGTTTGATGGCGAAGCCCTCCGT
AATCTCAACTGATCTAACTGTTAAACCCTGGCGTATATACAGTTGCTCCGTCAAGAGAGG
GAAGCTGTGCCGGTCTGTCCACCAATTCCCAGTCTTTTCAGGCCAGATCTCTCGAGATAC
CCTCTCTTCCCTTTCCATCATGTCGGCCAGTCGGATTCCAAATTCTCGTTCGATAAGTTC
CCTTATTTCCCGATGGAGAACTGAACTGGCGGTCGCCCGTCTCTAGTTGTCTTTCACCTT
CGGCAATTTTATAACGACAATGCCAGTGGAGTCTCCCATCTACGG
>436
TTTTTAGTTTTAATTTTGTTTTCTTTTCTTTGTTTCGTTAAGTTATTCCTATTGGTCTAG
ATCCAGATGGTTCATACTTT
>437
CTAGATCCAGATGGTTCATACTTTTAGTTATCTGATTCACATCATGACTAAGAATATGCG
CCTTTGTGAAAAGGATCTTTGTAAGAAATTCCTGCTTGTTAGGAACGGAATAGTCCAGCC
ATTGAAAGGATCGGTTGAGGTTGGCGAACACGAAAGGGCTATCATGAGTCCTTTCGGTAA
CCTTCTTCAGCATCGCATCTTGAAGTATGACCCGAGAAATGAACGATGATCCACTCTTTT
GAATATTGTTCTTTGGCTTCCTTCTCTTTGACCCAGTTGTGTCTCTGCCTCCACTGTTAG
CCAGGGCAAGACTACCCTCACCGAACGGTGGAGCCTGAGTAGACGCGTTTACATGGGGTT
CACTTGATGAGCGACCAGCACTATCACTCTCATTAACGCTTCGTAGGTCTGATGTTATGC
TTGTTCGAGTGTTGGTTTTGTAGAGTTGAGCACCACTTCCAGTGGGTTTCAGAATAGCAA
GAGAAAGCTTCGCACCAACAGTTGGTGGAGTAATGCCGGTAGCTAAAGGGTTTGGGTTTA
TTAATGGTGGTTCCGAAGGGTGCGGCGGCGGCGTAGCGAGATGAACGTCCTCCCTGAGCT
CATATGTCCCTGGACGCATTTGAATTAGCATACCTGTAGTAACTCCAGCCCAGGTAGCAG
TAGGCGATGTAGCATACCTTCACCAACTTGCAAAGGACAACCTCCTTCTGGATGTTTCAA
AACATTGATAACTTCAGTTATGGGGACTGGTAGACCGTTCGATGTGCCGGCAGCGTATGC
GACTGGATTTACATAGCGAGGTGCCGGAGGGGGCAGGAAGCTATGGGCGGTCAGCTCGAC
TGTTCGATAACCATTTGAATGAATCTAGTGCGAACATGATATTTTCAAAACGCACTTGAA
ATCTTTATGTTAAAGCTTTTAATGTAGGATATTTGCCTCCAAATCCGTATCTGTAGATAG
CAACTCCGGAGCTGTTGTATGCGGAGTATGAGAAGTGGTGGGGAAGAGCTCCAGGCCGGG
GAAGTAAGAAGTGGGAGAGAGGAGATGCCGTTACCTGTAATCCATCGAGTAATCTATATA
ATTCATCCAGATATAAA
>438
TTATTTTTTTCCTTTTTTATTTTTTAATTTTTCTTTTTATTTTTACGGTTTCGGTTTCCT
TTAGTTAACCTTAACTAAATTAGTAACCACACGTCCTATTCTATTATT
>439
AAAGAGCCCTGTATCAGTATTTATCGTCACTACCTCCCCGTATCGGGAT
>440
GCTGGTATTGTCCATACTTTGTAGAGCATGATAGAAGATTGTGACGACTAGCGTAGAGCA
AGCAGTAGCGTTATGTAGACATACAGCCATAGATAGACTAATACAGTGCAAGAAGAGGTA
AGAGTAAGGATACACGCTCAAAAGACGGCAGACAGACGACACGATACGGTGGATATCAGA
AGAGGTGTGCAGAAGGAGATAAAA
>441
AAAAGACCACCAGCCAGTGCCAGTAGCCGGTGTGAGTTAAATAAGGTATCGAGAAGACGC
AAAGACGAGAACGAGACCAGAGCCATTATTCGCCTGCATGCTGAGCATTCCAAGAGAGAG
ATAGAGATAGAAAGAGAAAGAGAA
>442
TTTCGTTTTTTCTTTTTAGTTTTAGTTTTGGTTTTAGTTACTTGTCCTTGTCTAGTAGTA
GCAGTCCTCGAGCCCAG
>443
AGTAGTAGCAGTCCTCGAGCCCAGTGTTCCGGACATTGAAGTGCGCTTTGCAGTTCCTGA
AATCCCACTCTTTCGAGACTCATCACCAGAGCTAGCAACAGCTTTGGCTCGTTCATCAGC
CGAACTACCGATGGACATGCGTGATGCACGGGTAGTACTTGCGGCCC
>444
CCCACCAAGAGTCGTAGAGCCTGGGGTTTTTCTGGCGGCAGTATTGGCCGCAGGTCTAAT
TGGGGGTTTGCTAAGAGTGCTCCC
>445
TTTTTTTAGTTTTTTCTTTTTTTGGTTTTTCCTTTTTCGGGTTTTAGGGTTTTCGGTTTA
CTTATTTGTTTGTATTGTACGGAGCCGCCCCAGGAGCGGTAC
>446
ACGGAGCCGCCCCAGGAGCGGTACATGTGGGATTCGGCGCGGGTCGAGAATTGAGGGCCC
TCCATGCAGATGACGGTGCCCTTA
>447
TTTTTTTCTAAAATTTTATTCTACTATAACCTAATTCTTCCTATCCGATCCATCCCCAAC
TGCAAGAAAGGGAACAAGAGCGGG
>448
TGCAAGAAAGGGAACAAGAGCGGGAAGCAAGGCAAAACAACGGTGAATAGCAGTTAACGA
GAGTCGGACAAGTGCAGTGACAGGCTGCATGCACATAATCGAAGAACGATCCATGA
>449
AAAAATCAAGCAGCCAGCTCACAGAACACCTATGAAGCTGAACATGGTAACTGTTTACCC
TCCCTGTCCTGT
>450
AACTGTTTACCCTCCCTGTCCTGTCGTCATCTTCGTTGCTGTCGTTAAAA
>451
GTCCTACTCATCAACGAAGAGGTTCGTCTGCCTCAGCATCCGGTGGCGCGGGTCTTGGTT
GGATAGCACTAGGCAGTACGGCAGTAACCTGTGCAGAGGAGAAGGACGCGATGGCACGGT
TCGAGTCGGTCTCAGAATCCTCTTGGATATTTTCAGCCGGTTTAGTTCTTTGCAATAGAT
TTAAGTCGGGATATTCACCATTCGAAATTGCAGAGTATGATGGCGGTGGAGGCAGTAGCT
GTAGGAAGTACGTGCAGACCACTATTATCAATGACGGGCCTAGAGCAAGCAGTAGAAGAA
ACTCGGAGGTATCATCCTTGAACGCCATGGCTGATATCGCCGAGAAACCAAAAGCACTAA
GACCAAAAGCAGCGAGCGGGAACGCAGTTGCGGACCCTCGATGGTCGGGGAAGTGTTCGC
GGCTATTGTGCATGTATGAGTACCTGATATATCGCTTGTTAAGGAGCACTTAGATAATCC
ATACCGGTCTTAATTGCGGCAGCAAACGCAGCACAACTTCCAACTCCTGAGAGGAAGGAG
AAAA
>452
AAAAGCATAGGAATATGACACTTAGCGAACCTGCACCGGCAGCATATGCTA
>453
AACCTGCACCGGCAGCATATGCTACAGTAAATGTTAGGATATTCCAAGGGTATCACCTAA
TGTAGTATTAAGGGTTAATAGAACGTGTCTAACCTAGGTGAATTGGAAAGTAGCCGC
>454
TTTTACTTTTTACTTTTTAGTTTTCTTTTAGTTTTGTTTAAGTTTGTTCTTCCGGGTACT
ATCCAGCGTGGTGCTGAGTCACTGAACAATGCA
>455
GGTGCTGAGTCACTGAACAATGCAGCTCTACCGGAGAGTTGGGGTAAGGTTGTAGTGAGT
CCTTCCAGAGTTGCCTTCCTCCCACGCTCAACGTCCGGTTCTTTGTCATTATTCCCGGCG
AGCAACGCCCGACTTAGAGCATGGTTCAACGCTGGCTCACCAAAAAATCCTTCCGGTGAC
CTATCCGGAGACAGAGAAGGGAACGAGGTAAGATCTGTGGCCGTATGCGTTGACGAACAT
GTGCTCAGACGTTTGATAGGTTTCGAACGGACTGTTTTGCCTCTCTGGCTGCGTATCGAT
GAGGTAGATGCTTGTGAGGAGGATCGTTTCTGGGCTTGGGCTTGGGCTTGGGCTCGAGCT
CGCTCGTGGGGTTCTATAGCTTCTCCCATTCTTCCTACTTTCTTTC
>456
ACTGACACTGATATTCACTTGATATTTTTGAACTGACTTGGTATTGGTCTTCATTTGCTA
TTTGTGCGTTTAAGCTGTTCGGTTAAACAAACATAGGGCTCTCTCCGTGGACAAGGCCTG
AGGGGAGCAGAAAAGGGG
>457
GGGGAACCTCGTTCAAGGACAGGCAGGCTGTCAAAGAGGAGTTTGGTTTGATATCAGAAG
GTAAGCAGGTAATTTGCGCCTGACAGGTAGAGGATAGAAGGTAGAGAGGGTAGGTAAAAA
AA
>458
ATAACCATTTCTTATTCCCAACCCATATTATACAGCAGTGAAATACAGCAGCTAGACTTG
ATTACCAGCCATAATAAAGATAACCGCAGCTACGGCTAATCTAGTAACTCGCAAA
>459
TTTCCATCTTCCAATTCAATTGTCTCAGACCTTGAATCCGAATCCAGCCATACAGTCCTT
ATATTTTT
>460
TTTTTGTACATATGTCAAGCATTCTCCTGACGCAGGGTCGTCGGACTTGGAAAAGAGCAT
GCAATCATCTCGTGTGGCTTTT
>461
TTTACAGACGCAGCATGGCTTTGGCTTTGTCGTTTGGTTGGGGACGACAACGCTAGCTGC
AGGCTTCTCCTCTGCAACGGGCT
>462
AAAAATCTATTCGTTTCCGCTCTTTTATATATCTAGTTGTACAGTACGCGCTGTTTTACA
CCGTCGACCGAGTCTCCATCTAGATAGATACGCACAGCACTCCCTCCAGTTACGCTCTTC
ACCAAA
>463
AAAATAAAGATTTGATAGTTGGCAACGGCCTCGGATCGTTATTCCTGTTTACTCCTTAGA
GGCCTTCGATTGGATGGCTTCTA
>464
CGGCCTCCTGCAGCTTATCCTTGCTGGATGTGGACTCTGACTGGGAGGGTTCCGGGACAA
CAGCAGGTGCAACCTCAGA
>465
GACAACAGCAGGTGCAACCTCAGACGATTCCGAAGACGCCTTCTGCTCAGCCTGTTTCTC
CGAAACA
>466
ATGTGTTCGTCTAATTGCGCATCAACTTCTTCGTCGTCGAGTTCGTTTCCGTAGATGTCG
GGATGTTGTCTAAAGCAATCTTGCATGGCC
>467
TCTTGTTGGTGATACGCTCTGCTAGGTTAACGTCTCTGGCAACCTCTTCACCGTTGGAAG
TGGTCAACGTCGCTCGCAGAATTGGCAGGTTAGTTGCCTCGTCGAACTGGAGCCAGATGT
TGGAAGCACTGTTGGAGAAGTCTCTTTCTCCC
>468
CGGGCAGTGACATAGTCGCCATTATCGTTCCGAAGCTCGGCGACGAGGACGTAGTCGTCT
TCGATGCGGACTTCTCGAGCGGTCTCGTGGAAGCTCAT
>469
GCGGTCTCGTGGAAGCTCATGGTGGTAGTTGGTGGTGGTAGTTGGTGGTTGGTC
>470
TGTAACAGGCCAGCGTCCAGGTATTGCTGGTACATAGGCAACATTTGGGAGGTGAGCCCA
TTT
>471
GGGCACGAGAGGTGAGAGTTTCGGAGGTGTTTCCGTGGTAGAGTGGGAAAA
>472
AAAGAGGAAAGGCGCGAGGAACGGATGCGGTTTAAGCCCGAGAATGCTTAAATGGTGGTG
GTTGATTAATGGTTTT
>473
TTTCTTTTTAGTTTTTAGGTTTTTCCGTTTTTAGTTTTTAATTTTTGGTTTTTATTTTT
>474
TTTTAATTTTTGGTTTTTATTTTTCTTTTAGTTTTAGTTTTAAGTTTTC
>475
TAGTTTTAGTTTTAAGTTTTCTTTAATTTTCGTTTCTTTAGTTCTTCGTTGGTATTGGTC
GTCTACCGGCGTCAAAAGGGAGACAGAGTGGCCGTGT
>476
AAAAGGGAGACAGAGTGGCCGTGTCTTTGGGAAACGGACTGGAATATGCCATTGTGAGGA
TACGTTT
>477
TTTGAAGCCATACTGGAGAGACTGCTGAGCTGACCATGGATTTCACAGGCGACATATGCT
CTGTTCAAACTGGGAGCAGTCCTGGTAAGTACATTTTCATTTACCTATGCTCGGTGACAG
ACAGCTACTGATACCATACCCAGGTCCCTCTTAATCCATCGTTCAATTTCAACCAGGTGA
CATCTGCCCTCAGCCATCTGGAGGCTTCCCACTTGATCATAAGTACGGAAGTCAACCTAC
CTCGAAAAGACCCTCGGTCGAACATTCCCTTACTGCAGGAGCTTGTTCCCGATCTTCAGT
CCGTCAAACTCCAGTCTACTGTCAGCTCCCTCAAACAGATCATCCTAGTCCAGAACGATG
CCGGTCGAATTGATACCTCTGCATTAAAGTGCATCACACCGTATACTTCGATATACTCTG
AGCTCCTGCAGGACATGAAGGCTTTGCCCGACCAGGGACTCTCTCCAACTGATGTTGTGA
ATATCCAATTCACCTCCGGGACAACATCAATGCCCAAGGCAGCATGCCTGAGCCACCGAT
CGATATTAAACAATGGGGTGCAAATTGGGGATAGAATGCTGCTCACGCCCAAGGATATCG
TATGCTGTCCTCCGCCGCTCTTCCACTGCTTCGGATGTATCCTCGGATACATGGCAACAG
CCACTCATGGATCGGCCATAGTATTCCCAACCGAATCCTTCAACGCAGTAGCAACGTTGA
AAGCTGTGCAGGAAGAGAAGTGCACGGCACTCTATGGCGTACCGACCATGTTCATAGAGG
AGCTCGACCTCCTTGCAGACGGTGTCGTACCCTATGAGGGATTCCAGTACCTGCGCACTG
GCATTGCAGCCGGCAGCAGCGTGCCATCTGAACTGATGAAGAAGTCTTACTACTAAAAC
>478
TTTGGCGCCTTGCTAGCCGAGTTTGATGGCTTTTCCTCGGGCGGATTGTCGTTTGCTTCG
TCTTCGCCCCATCCCCAGGCTTCATCTATATCGTCATCGCCGTTTTCTCCTTTTTTCATG
CTCATTCCTTCTTGGGACATATCTTCGTCATCGTCATCTAGTCCCCACGCACTAACGTCT
TCATCCCCATGGTCAGTTACTCTAGTTCCGGCGCTTTTCTCGTCTACTTCCTCATTCTCA
TCCTCCCAGTTGGCATTCCAATCATCCTCAACTTCTGTTTCGTCACTATTTCCCTGAAAT
ATGCTATCAGACTGTGACACTTGCTGCTTTTCTATTCGTTCGGCCTTTTTATATTCACCA
GAATGACGGTATACAATCGACCTGACACGGTCTAAAGCATGGGCACGTCGGCGTGATAAC
CACAACCGAGGTATTTGGTTTCTCCAAGATCCTAGCTCGGGAGGTACATGCCATCCTAGT
TCAGCCAGAGATTTGGAAAATTGTGGTAATTCGTCCAGGGTACGCTCAAAAGCATTCATA
TCCTCAACAGCCACAGGTATAGCCGGTGACATCCATTCTGAAATTAGGAGCTGACAGGAA
GCAGTAGCAAGAGTGGTAGAGACTACCTCTAGAACCCTAGCCGGAAGATTGTTCTGGATG
AATGTAAACAGGGAGAGGATCGAGCCTAGAACGTCTGATATTGTAGGCTTTGCAACTTGA
CTCTTCAGTTGGATATAGTTCTCACCAGAAGAGAAAAGATTATATGGGCCCGTCCGAGAA
GGAGACAAAACGGGCTGCAGAATGTGACTTAGAAGCTCTTCCCGAAAAGAAACAAGAGTA
GTCTGCAAGATCCGCAGATTTGAAAGCCAGTTTAAATGGCGGTCTAACACAGATATATCT
ATGGAATGTCAATAAACAATACCGATATTCTTATATGATAGAGCAATCCTACCATCTACT
TTAATGGTGAGTATCCCCACTTTATCAATATGAACTAAGTTATTCCATGAATTTTGTAGC
GAGGCACATAGGAAGCTTCGGATGGTGGAAGCCTTATCGGCTAGTATGGTAATAATGGTC
GAGTCTTGGGGCAGAGCCAGTTGATCCAAGTCCTGGTTAACCAGGTCGAGTTTATGGATT
GCTATTTCCAGGTTGTTATCATTTCCGCAGGCCTGGGCAGCATCTATATTGTTATCAATG
ATGCGTGCGTTTTCGAGGGTTTCCCTTAGAGACTGTGTAAATGCAGTTTCGCGCTTTAAA
AGGCTGACTTTGGCTGCTGTGTCCTCAACTTGATTCTGTAAAGCTTGTGCTTTCTCGTGA
TTTTTGACAATTTCCCTCGCTGCCAGTTTCGATCGTTCTATGTCCTCATGAAGCTGCTTT
GCTTGTGATA
>479
CATGAAGCTGCTTTGCTTGTGATATCCACTCGTCGACGTCTGACGCTTTGTCCTGGCTCA
GG
>480
TTTCTTTCTACGTAGTGGTATTGTCAGTTATGTATTGCTAGGTCGTAATTGTCCATCAAC
GATATCTCCCATACCTCGACCCTCTGTCTCGCCTCAGA
>481
CTCGACCCTCTGTCTCGCCTCAGATATCTGCTCAAGTCCAGCAGGGAGAGCTGTCACAGG
GTACTCCGCCTCGGTGATGGACTCTGATTCCGGGAATGAGCCATCGGTTATAAATTTGAG
TAGTGCCCGGTGCACTTTGTCGTCAGAAACGGTCGCCGGCATGGGGTAGTGGCTTCGACA
CTGCTTGGTAGTGACTTGACACACCTTCATCAAGTTGTTAATGGGGCGTCCGAGATACTA
GGAGTTAACAGTATGGCCATATCTTACCGCGCACTGCAGAATTAAACTCCAGCAACCAAA
TAATTCTTAGCGCTCTACTAACTGAGATGTTGTAGGCTATCCGCGGCGATTGCTAGAATG
CTTGTTGTTGGCATCTAAATGAGTGCATACGGAGTGGTAGTTAGTAGTTAGTAGTGCCTA
AGTAATTAAATTTAATGGCCTTTT
>482
CCCGCCGACCTTGTGTGGCGGAGTGGATGCAAGCAAGCAAGCAGAGCCTTACTTGACGCT
TACTATAGCTAACTATACATCGACCTAGAAGTACATTCCCCGTCAATCTCTCGAGTTTGA
CAGCGGACCTTGTCCAAAAGTGTGCCTTCGCCTTTAGCTTTTTTTCTTTTCTTCCTTGCA
TGGTTATTTGTGCCCGAGAAAAAGCTGTCCGATGATTAATATTCTT
>483
TTTTCTTTTGTTTTATTTTGTTTACTTTTGTTTGTTTCCTTTACTTTAGGTTCTTATTTC
CTTCGTTGTAAGTAGTCAATAATTGCAATGCTCTATC
>484
ACAAAGGACAATTGATTATTGATTTTGATGCTGAAATACTAAAATAGCGAGATGTCGCGA
>485
AAGACACAGACGACAGGTCGTGGTTGGTTCGAAGCCGCAGACATCTTGACGGTGGCGTGG
TTTTGATATTTTGGTTGCAGGACAGGAAAGTTGAGGGTCCAGCATGGTAGAAGTCTAATT
TGTAGGGCTGCCTCACATAGTTAAAGTACTCCATAGATGGTTAGTAATATGCTTACGTCG
AGGGCCATCGCAAGGAGTCGATCAAAGAATCTCATTTTTATAATATGGTTTTAAGCGTGT
CACTTATGACAGTGTTGCAACGGCATTGTATTCACCAGTATGCAGGCAGTTAACTATAAA
GGGTGTTTTGCTTTGTCTCGGGCTCTCAAAAGTAATTGCAAGAGGTCGCAGTGGGCTCCA
GAGGTGCCAATAAACCCAGAGCTAGGAAAGTAACTTTAGGCTCCGCTATTTTGGCTGTTG
AGAGCTGTAAGGATTCTTCTGCCAG
>486
TTTTTTTTTTATTTTTTTTTTGGTCTTCACGCCCCCCGGTCCCGGGGGTTTTACAACGCT
TATTTGGAAACCATTAAAGGCTGA
>487
TATTTGGAAACCATTAAAGGCTGAGCACTAGTTAAGAACTTTTGTACCCCTTAATCTTAT
CAACAAACTCCTTACATGAATAACAATATCATAATGCAACGCCAAACAGCCAGGGTGTAT
CACCAATGTATAAAACCAAGATATGAATATTGACTCGCAAGGCGGAATGAGGATTGAAAG
GGTCATACTTTCAGCATATCTAGCATCCCCCGTGTCTGCCACGCTTGTTGAGCCCGATCA
ACCTCCTCCTGGACTCGCCGATGCAGCTTACGTACCATGTTATCAATATGCACTGACTGG
CCAAGATTTCCGGAGTAGATATCCAGAATATTCATGGAAACTTCAACGGTTAAGTCAACA
AGCCGTGGGTCGGGGATGGCTTTGTATACCCATTTCAGTATAGGTTGTAACGACGTTTCG
TCTCGATTAGACAGAGCAGT
>488
TTTTTTTTTCGTTACTTTACGTACTAGTCTAGTAAATTAGTATTTCCATTATTCCATACA
CAAAAAGGTCTGAACTACTTAGTTAACAGACTACTCGGACGTTGAAGAAAAGAACAAAA
>489
CCCAGTCCATTCGTCCTGTAAGCTATGAAGTTTGGTTTGCGTGGGTGGCGCGCAATCCGA
TGTCGAAGTAAGGTAGATAAGGAATGTCGAATTGTGTGTTTTAGAAA
>490
CTTGATGAAACCGATATCTTTGGACTTCTCACGGAAGCATTGACGGCAGATCATGAGGCC
GTACTTGCGGATGATACCAGCC
>491
TTTCTTGAGGACATCTTCCAGAACCTCGGCAGTAGTGGCCTTGCCACCAAGGTCAGGGGA
AAGGAGCTTGCCCTCATCCAAATTGGCGTCGACAGCCGCATAAATCTTAGCAGCAGCCGC
ACCTTCGCCCAAGAACTCCAACATCAAAGCTGTGCTTCGAATGGTAGCAATAGGGTTGGC
AATACCCTTGCCCTCGATGTCGGGAGCACTGCCATGGCATGGTTCACCAATAGCAAACCC
ATCGCCGACATTGGCGCTAGGAACCAGACCTAGACTTCCGACGAGGGCGGCAGCACCGTC
CGACAGAATATCTCCATACAAATTGGGAGCAACGATGACATCGTAGTATGAGGGTTGTCT
GAAGAGCTTGTACACCATCGAGTCAACGATTTGTTCCTCGACGTTGACGCCGCTGAATTT
T
>492
GCTGTTTCCCGGTTGCTCATACGGTATCTCTCTGCTCCTGTCCTACCTTGCTTGTTATGC
TAGTTGCCTCTGCTGCTCTGTTTCTCCTGTTGCCGTCCTCACCAAGTTCCTCTGGCTAAC
GAACGACGACGACGACGACG
>493
CGACGACGACGACGACGACGACGTCAAGCTTAGATTGCAGGATCATACTCGTTCCC
>494
TTAGTTTTACTTTTAAATTTTAAGTTTATTTGTTACTTAGTATTGTAGTAGCTCTTTCTT
GATC
>495
TTTTTTTTTTTTTGGTTTTGTTGTACTAGTCTATTTGTAATTTGTAGTCTTCGTTACTAG
AGAATCTCGTGAATTCGCCGTCGTTCCTGTTGCATGTACCAGTC
>496
GTCCTTCCGTGTGAATGCAGCAATGCGTAACCAGACTCCAACCCAAAGTCCATTTTCATG
ACATTATCCTCGACAACCGCCTCAGCCTTAGGCCTTGGGG
>497
GCGGGGGAGCGCGGTTGCGGCGGCCCTCGCGGGAACGGACACGGACAATCTTGCCGTGGA
TGGCGCAAGAGACGCAGTACTGCAGCTTCAGG
>498
AGTGTACTCGGAGAAGACGGAGGCGTCAGAGATATCACGGATGGCGGCAGACTCGACCAT
GTTGCGGATGGTGAATCTCTTGATTGCCTTATCCTTGGGCGTGCATCGCGAGCAGTTGCT
GCAGCGGAT
>499
TTTAAGTTTTTGTTTTTACGTTTTCTTTTCTTTTGTTTATTTTAACTTTCTTAGGTTTGT
AGTAGTATAGTGAGCTAAAAAATGTTTCTTTCAGCCACTTATCAGTCTGTCCAAGCGTAG
CTATGGACGATACCTATGTATGTCAGGGAAAACAGGCACAATAAAAAATGGTTTATGCTG
AACTCACTTACTTGAATGATGATATGGGG
>500
TTTGGAGACAGAGTTAGGCTGTCGGGCCATTCTTCCGCCCTCTTTCACGGAGACAAACAA
TCCCCTCCAAGCTGCAGCTAAAAAGAGCTTGCCGGCGAGGTGGAAAGATGCAATGTAACG
TCTAGCCGGTAAGGCAGCTTTCGCAGACGCATCAACGTTGCGTAACTTCAACAGTACAGC
AAGGAGTTTCACGTGACCAAATAGATTATCAAACCTTAAAATGGATATACCTGCGCAGTC
CAAGAGGGCAAAAAGGGAGAATCGAATCTCTATCATGAATAGCAGACTAATTGAACATGG
GTCAAGAGGCGTAGGATAGATGACAGAGAAGGA
>501
CGTAGGATAGATGACAGAGAAGGAAAGCAGGGGAGACACAGAACAAATGCAGCCCTATAC
ATTTTT
>502
TTTTTGAGGAGGAAACAAACCACCACATGGCTAAACCTGTGAATAAACAGATCCAATCGT
ATTTCAATGAGAGCCTTGGAAGAAGACATAACGCAGGACTCACTCAAAA
>503
AAAAAAAATTTGAAACTCTCAAACGCCAATGAAAGATGGGAAACCAAAAGAAGAAACACC
TGAAAAA
>504
AAAAATTCCCAGTTAAGTGGCTCGGTAGATACCGGCGACAATGCAGTGGTCACGCTCGAA
AGGTTC
>505
CAACCAGGAACGTAGATGTCAACAGGCACAATTCTGTCACATCCACGAGTGACAGAGTAA
C
>506
CACATCCACGAGTGACAGAGTAACTGTAGTGATAGTATCCACCGCCATTGGCACAACTGC
CCATACTAATTACCCATCGTGGTTCCGGCATCTGATCGTACACCTGCCTCAA
>507
CATCTGATCGTACACCTGCCTCAAGGCCGGAGCCATCTTGTTCGTCAATGTGCCAGCAAC
GATCATCACATCGGATTGACGCGGCGATGCTCGGAAGATAATTCCCAGCCTGTCCTGGTC
GTATCGGGGTGTAGACAGATGCATCATCTCTACGGCACAGCATGCCAGCCCGAAGGTCAT
AGGCCACAGAGAGCCCTGCCGAGCCCAGTTGGCTACCTGGTCAAGCGTAGTC
>508
TTTTACTTTTTATTTTTAGTTTTTAAGGTTTTGTTTTCTTTCTTTCCTTAGGGGTTAGTT
AACTTGTAGGCACACTACCGGTCTCCTGGTC
>509
TTTCTATGTCAGAGGAAGAGCTTGAACTTTCGAGGTTGCCTGTAGCGATACGCTCAGCCT
TAGCCATAGACGCAGCAATACACTCTTCAACTATGACGGTGAACTCGATTCGAATACGCT
CAGCGTATTCGACGATACGCCGATGTCTGAAGACGGCGTCGACCTTTGCACGGGCAACCT
CCTCGGTATCAGCAGATAAGGCGGCCAGGCCCTTCTCCTGCTCTAGAGTGTGATTGCTGG
GTGA
>510
CTCTAGAGTGTGATTGCTGGGTGACTGCCATTGAAGAACCTGAGATATCCGTGATTCCGA
CTGAGGGGACTGTGTCCTGA
>511
GGTCCTTGTCGAGCTTGAGCTTGGTGATAACGACCTTGGATGGGTGGATGCCGATT
>512
ATGCCGATTGGGACGGACTGGCCATTGGACTTCTCACGGCTGACTCGCTCGACGTGGACG
ACATACTTAAGGCGATAAA
>513
AAAATGAAGAGCCGAATCCATACAGAAGTAAAGGACAATTTCGTCCTCGCCTCACATACA
CACCCATGCG
>514
TTTTTATCGGTTACTCTTGGCGACACGCTCCAACTCGTCCTTCTTCTTGATAGCGTAAGA
GTTTGAAGAGCCCTTGGCGGCGTTGATAAGCTCGTCAGCGAGACATTCAGAGATGGTCTT
GATGTTGCGGAAAGAGGCTTCACG
>515
GATGTTGCGGAAAGAGGCTTCACGAGCACCGATGGTGATGAGAGCAATGGCCTGGTT
>516
TTTTTTTTTTTTAAAAAAAAGTTTAACTATTAACTGTTCAACTAAATAGTAGTGTACATC
ATCAGCCACGG
>517
AGTAGTGTACATCATCAGCCACGGGTGATGGATTGTTATACATTTGACTGTTATACATTT
GAGGGTTGCAGGAAGGAGAGAGCAAGCGTTGAATGAAGATGGTAAGATTCATGCAGGAAC
G
>518
AACGGTGGGCTGGCTTCTAGAATTTGCTGCATCTGCCTTAATGTCCTCGACCGACACCTC
TGCAGGCATAGCATCCTCCTGCAACTCGGCGGTTTCTAGGAGCTCGTCTTGCTCTGGTCG
GTAGCCATTGTTATACAGCTCGCGAGCCTCTGACCAGGCGTTCCATCGTTCTCTTAGGAC
ATGCTTGATATTGTTCTGTGTAACGACGATC
>519
TTTTTCCAGCCTCGTACTCTCCGTATCCAGCCTTTAGTCTGTCTCTTTCATAATTGGATG
TAGCAATCCGGTTACGCTCCTTCACACACACCCACCATAGACAGTGGAGGTCATCCCACG
ATTTCTGGCGCAATTCTTGAAT
>520
TTTAACCATCTCTGATGAGCGAGGCCATACCTCGTTCATATGTTGATCAGCCTTGTCATC
CCATGCAAA
>521
CATCAATTTCACCAGACTTGACATCGTCGCTAACATCCTTAGGACTGCGTCCATCGACCT
GGCAACCAACG
>522
GGGCAATCTCAACGATCTCATCGAAGGGAATGGACTTGGAGTGCTTGATGTTCTT
>523
CTCCTTCAGGGCCTTGATGACAAGAGAGGAAGCGGAGGGAACAACAGAGATGGTAGCCTG
ACGGTTCTGGATGACAAGCTTCACAGTGACACGGAGACCTTTC
>524
CCAGTCACCAGTGGCCTTCGCAATATCTTCACCGATCTTCTTGGGAGAAAGACCGAGTGG
ACCAATCTTGGGAGCGAGGGCAGACTGGGCACCG
>525
CTGGCCGGAGTATGACCCTTCCTCTCAATTCCTGATGAAACCTGGTCTGTCCCC
>526
GTCCCCGGCCCGGGAAAAGAAGAACCACAGCCGAGGCTCGTTCCTTTTGAGATCATACCC
CTGTCATCCC
>527
AAAAGGAGACATTCACACACGCACTCTCTTCGCTTAGAGGGTGGTGGCGAGGTCCTTCTT
GAGGGTACCCTGGTAC
>528
ACCCTGGTACTGCTTCTTCTCCGCGGGCGTCTGGAAGGCGCCGTGTCCGAACTCGGACGA
GGTGTCGATCCAC
>529
GACGAGGTGTCGATCCACTTGAGGTTGATCTTCTCGAGAGCCTTTCTTGAGGTGTGGGTG
AACATGGACTTGCGGAGGGTCATGACACGCTTCTTGGTACCAGGGATGGAGCCCTTGAGC
ATGACGAAGTCGTTCTTGACCTCACCATAGCGGACGAAACCACCGAGAGGAGTGATG
>530
ACGAAACCACCGAGAGGAGTGATGGTCTTCTTGGTGACATCGAGAGAGGTGGAGCCGTTG
TCGTCGGCGCCCTCCTTGCCGATACGGTAAACCTTGTGGTTGACCGAGGTACGGTGGTGG
TAACCGTCCTGACCGGCACGGGCAACAGTCCACTGGACGTGGGACGGGTGCCAGGCACCG
ATACAAGCGACCTTACGGAGACCCTTGTGAGTCTTGCGAGGAAGCTTCTTGGTGCCCCAA
CGGGAGGTGACACCGTTGAAACCGTGACCCTTGGTGACGGCGATGACATCGATCATCTCG
TCCTGCTCGAAGATGGAGTCGACGGACACGGTCTTCTCGAAGAGACCCTGGGCGAACTCG
ACCTTGTCGGCGACGGAGCCACCGTTGACCTGGACCTCCATGAGGTGGGCCTTCTTCTGC
TTGAGGGGGGTCTTGCGGATCTGGGTGTGGGCGAGGACACGGACGACGGTGCAGTACTTC
TTGATGCGCTCGAGGTCGCGGGTGATGGAGGAGCCGCTGTTCTCGGAGTGCTTCTTGGCG
TACTTGGTGA
>531
AAGTGTAATCAATCACTGACACTTTGGTACTAGTTACTATCAGCATATTCACCCTATTTT
CCCAGTTCTACCGAACTCTCGGGATCTCCTTTTCCAGTACCTTAAATCAGCCAGTCGCCA
GATTCAAGAAACTTTCCTGCACTCGCTACTCTCTGTGACGGGGGCCAACCTGTCAAGAGC
GGAAAAGGCACTGCAGGAAATCCCAACGTTTCAAAGAGCACAGGATTATCTAACTGAAAG
TCTTCGTGAAGACCCTCGCTCCAGGGCTCAGGCGATTAATTTTGTTCTCCTCTTCACCTT
TATCTTGTTGATCATCGATGCCGATTCCAGGGGTCCGGAAAATCTCCATGGTCAGAATGG
>532
AAAAATTCCAGAAATGCATTCAACCCTCGAAAGAAATAGTTTTAAAATAATTCATCATCT
TTCTCTCTTTTCCC
>533
CCCACCTACAACAAATCCTTTACTTTCTGGGCTAGGTCCGCTGGCTCATCTGCTGGTGTT
TCCGCAGGCGCATCAGCCTCGCTCGCCTTCTTCTCCAGCCTTT
>534
TTTGCTTAATTTCGGTGGTAAGAGAGTCAATGTCAACCAGCACGCCTTCCTTCTCAGG
>535
GGTGGCCATCTGGAAGGCCCATCTCCTTGACACGGACTTTTCCAGCAGCAAGCTCATCTT
CACCTAGAATAACGGCGAATGGGATGCCGTTGGTTTCAGCAGCTTTGAATTGAGCGGGAA
GTTTTGGTTTGACTTTATATGAGAATTCTGCCTTGATGCCGGCCTCCCAAAGCGACCTGC
AGATCTGCATTCGCTCCTTGAGTAAGCCTGTGAATCCCTTGCCGCCAAACGC
>536
TTTTTTTTTTATCCCTCTTTCTGTTCTGCCCTGCTTGCTGCAACTGAAACGCCCCAGGGA
AGCCAACACTCATGCAATTCTTCCATAA
>537
AAAACAAATCGCAGCCGACACTCTTGAATTCCGTGGAGTCGGCTCCGCACAACCCCAGCG
ACCACAGCAGCGTCAGCACTCAGAACCACCACCCTCAT
>538
GGTTGGCCATACCGGTGTCTATGAAGCCGCCATTAAGGGTGTGGCTGCCACCGATGCTGC
CATCGGATGCGTCTATGAAGCCTGCAAGAAACATGGATACATCCTATTCGTCACTGCTGA
TCACGG
>539
GAAACGCCGAGGAGATGAAGAACGCAGATGGAACACCTAAGACTTCTCATACCACTAACT
TTGTTCCATTCGTCATGGCAAACGCTCCTGAAGGCTGGAGTTTGAAGAAATCAGGGG
>540
GGGGTGTTCTTGGTGACGTTGCTCCCACAGTTCTTGCGGCCATGGGTATTGAGCAGCCAG
AGGAAATGGACGGCACTAGCTTGCTTGTCAAGGCATAGAAGGATAGATAGTAAATACCTA
TCTCTAGAATTAGAGTGT
>541
AAAGCAACGCTGAGTATCATATGCGGCTTGACAATAAGGTAAGATAGACAAAAA
>542
CGCTGCCAACGGCGGCGGCGGCAGGCTTGACGGCCTCCTCGACCTTGGC
>543
CTTGACGGCCTCCTCGACCTTGGCAGCAGCAACAGCTGGGCCGGCAGCAATGA
>544
CAACAGCTGGGCCGGCAGCAATGACCTCTGGAGTAGCCTCATCAGCGTACTTCTTGTAAG
TTT
>545
CACATCAGCGTACTTCTTGAAGTTGTCGTTGAAGAGGACACCAAGCTTGGTCACCTCTTG
CTTAAAGTCGGCAGAACC
>546
ATGAGAATATATAGAATCCTCACTCTCTGCATCACGATAACAGTCGACCA
>547
TTTATTGAGCAATGGTGACTTCGACCTCAACACCAGCCTCAATGTTGATAA
>548
CCCAGGTCTTGGAACCCTCACCGTTAGGAGTCTTACGGGTAGAGATGCGAAGAGTCTTGG
>549
CTTGACAAAGAGAGACTTGGAGCGAGCACGGTCAATGAGCTCCTGGCAGACCTTCTCCAA
AGAGGCGACCTTGCGCGAGGTCAAGGTGATACGAATCTTGTGGATTT
>550
TTTTCTTTTTTATTTTTGTTTTTCCGTTTTTGTTTTAGTTTTAAGGTTTTGTTTTGTTTC
TTCTTCTACTAAGTCTTGTCGGTGCTCCTTGCGCCATC
>551
AATATAGATCTTGTATGCGTTTGAGTAATAAGATTATAGAAGATTCCTCAGTGATATATT
TGATATACCTTGTCGCTAGAAGCGTACATAAATCAACTAAATTGGTTCAAAGCGTAC
>552
AGTACCAATAGCATGAGTTTATTTGCTGAGTCAGCACAGCCGCAGACCTTATTTTATCGA
CATCAAAACGACGTGCGATAATAATAAGCAGAGGCGAGTGAGGCGAGATGAAAGGCTGCG
GCGGTAAGGAGAGCGCCGTTGCTCTGTCCAGAGGCCAAATTGGAAGGCTGGTTACTTTCA
CCCTGGACCATCGTCTCTCTCGCCGAGCTGACTTTTTTTTTGCTGCAGTGTCAGAAGAAG
GAGGATGACACACTTCCCGCTTCTTCCTTCAGCTTTTTGGCTAGGCAAAGGCGGATGCCT
CGGGAGGCTCTTCTGCTTACTTGACTCCTGTTCCTTACTCATTCGCAGCCCCCTACTCTC
CCGTGTTCATGTTCTACGGAGCACCCTGACCCCTTTTCTGCTCATTCTGCCCGCGCTGTA
CTCTACGCTCTTCCCTC
>553
TTTTCTTTTTATTTTTGTTTTGTTAGTCTAAGTAGAGTGGATACGGAGTATTC
>554
AAGTAGAGTGGATACGGAGTATTCAACAAATAGGGTACCATACGTCGAGAGATGGATGCT
CGCTGGTGTTGCAAGTGTATCAATTATGATATTAGGTGTATGTTTATTAATAACAGTCAG
CGGCATAACAAGT
>555
TAAAGCTCACAATAGATAAATACCATGTTCAACCGCTCCGCTCCATGTCTGGTTGCGATA
TCCATA
>556
CCATGTCTGGTTGCGATATCCATAGACTTTCCATCCTCATTCTCCGAGTGCATGGTTCAT
AACCGCTTAGGAAA
>557
TTTTTTTTTCTTTTTTTTTTTACCCCTTTTTTTTTTAGTTTTTTTTTGTT
>558
TTTTTTTGTTTTTTTCCTTTTTTACCTTTTTAGTTTTATTTTAGTTTGTTCTATTCTAAG
TACCTTCTACTCATCTGTCTGGAAACGACGTT
>559
ACTCATCTGTCTGGAAACGACGTTGACCTGATTATCACGCAGGATGCAGAGAACCTCTGT
CCAGGGAGCT
>560
CAGAGAACCTCTGTCCAGGGAGCTTTATCATCAGGAGAGGCGAGTGGGCGAATTATTTCC
TAGACGCCTGGTTTGATCCGCTGTACAGGAGCTATAACTTTGCAAAGGCGGAAAACCATG
CTCTGG
>561
GGATCATATTGTACAATGGCATCCGACCATTCTAGCCAGACTAGCTCTTATTCCCCAGAA
AATTATCAACGCCTATTCTCATGAAGCTCCGAAGCCCGGTTCAAA
>562
TTTTTTTTTTTTTTTATTAACGTTGCATTGTATTTTTGGTTATTGTAAGAGGAAAACGAA
CGGGAATGCTCGAAATATCTCAC
>563
ACGGGAATGCTCGAAATATCTCACGAGAAGCATATATACAACAACGCGCAGAGGCAGTAA
AAAATGAATGGATAGAAAGAAATGGTGGAGGGGTGGAAAGATTAATGAAGGAATCAAGAT
ATTACTACATTT
>564
TTTGATCGAGCTTCACGTCGTGGATTGACATGACATGTGGCCCGGCATAACTCTTCTGGC
GGATGAGGTACCAAATGACGACGAAAATGGTCACTCCACCGGTCATTAGGGATGCGTAGT
TCATTGTAGCAGCCGACGTGGGCATGCTGAATGGGAAGCAGAAGAT
>565
TAACAACAAAGGTGACAATATACAGGCAGCTAATGGTATTTACCACATAACCAACCCATC
CTCTCATAAAGAAGGGGCCTGGGATGATGCCTTTGCGGCCTCGGAGGAGGTGAGGTAGGA
TTGCCGCGAGGTACGAGAGGGTGGACAACTGCACATAACATCCGACGAAAGCATTGAAAG
CGGTAGTTGAGCCGACATAGATGCATCCAAGTGCAGTGACAACGGCGACGCAGACAGCAG
TTGCATTGAACGGGTTGTGGTAGGTAGGATGTACCCGGGCGATGAAGTTGGAGAAAGGAG
TAGCGTTGTCACGGGCAAGGGTCCAGAGGACACGGCCGGCTGTGATATAGCAGCCTATGC
AGGTGATAAAGGTAGGTAGAAACGCAATAATGAGTAGTCCAAA
>566
TTTTCTCCTTGTTCCACACCCGGAAGGAGAATCCAGGCTTAGTGGTCCTCGCGCTTCGAT
CGGCTGAGACGGAGGGTCTTATCCTCGAA
>567
TATCCTCGAACAGCTTCTTTCCGCTGGAGTAAATGGCGGCGCAAATGGCAACA
>568
GGGATCAACTCCGGAGGAATCTTCTTGAGTGTTCGCAGACGTTGGGAGATGGTGTGAGC
>569
GGGGATGGGCTCGAAGAGAGGTCGAGCCGACCGGAAGCCGAGGGCACGAGTGGCAAACAT
CGTTGCTGGATATTCAGG
>570
AAAGCAAAGTCCATCCACAGTCGTATTATTCAAAAGCATGAATGAATACCTTCTATCACG
TATCATCAGAACGGAA
>571
GGGTATCCGTGAATGTAGCTATAAACATTGCGGCTGCTAATAATCGCAGCAAGACCC
>572
TTTGCGGCGTTGCATCCTGCGGTAGAGGTATGTGGACAGCACGCCAACTGCAATAGCGAA
GATGATGCAAA
>573
AAATACCAGGACAACACCGGGTTCTCTGGCTGCCCAGTTCTTTCGCTTGGCCAGCTGGTG
AGATGCGGCGTGTACATCTCTGAGAGATATGATAGCAGCCATTATAAAGGTAGTGAGTAA
GGTACTCTCTGTAATGCAACAGAATCGAGACTTGCGCTACTGGGGCACCACCAGTCCGAC
GACTTGATCTATAGCTAGCAAAGAATATAGATACTATC
>574
TGATGAAGTTGATGAAGTATTCATTGGCAATGCCAGCAGTCATGAGTATGA
>575
AACGTGATACGCTGCGATCCATGACGGCGCTAGGCTGTTTTGGGAAGACTATGGCGGATG
TGCCTAGAAGTATCTTCACATACAAATTTACGCCCTCAGGTACACAGCGGTACTACTCTT
GAGGCTACATCAACACTTGACAGCATAAGCCAACTGTAGATACACATTACATGTATATTA
TGACGTTAAGATACATAGAGATTTGGGTTTTT
>576
TTTTTGGAGCTGCTCATGTGCTCAGTGCCAGCCGGGTGGCACGAAGGAA
>577
TTTATACGTAGCCACGCTGGATGAGCCACTCAAGGATAGCCTTCTCCTCTCTCTCACGGT
AGCTGGCGTTGGACTTGATGGTGTCCGCGGCGATGACAAGTGCACGGTCGTAGCCTTCCT
GGTCCTTGTCGGAGAAGAACTTGGTGATGTCCTTTTCAACTTCTTTATCGGCGTACTTGA
TCAAGCTGAGACGCAGGAAGCGTTGAAGCAAGACCTTATTGGCACC
>578
CCAACTTTTCCTCAATACGGTTCCAGTTGGCTTTAATAAAGTCCCACATGAGGTAGCGGC
CCTTGGGATTAGCGGCCAAGCCTGACCCACCGGTGTGGACGTCCTGTCCAGAGACCTTGG
GCGAGAAGAGGAACTCCAGGAATTCCTTGATGAGCTCAGGGTCAGTGGCACGGGAGAGAG
CACCAAGACAAATCTCCTTTCCATCGATGGTGGTGTTGGTCTCGTACTCCTTGACCAGCA
GATCATACTCAGGGCGACCACCTTCTCCCATGTTGATGGAGAAGACAGCAGATCGGAGGT
TGGTGTGAATGGCAGACTTATCACCATCGGCCCAGGCCTTGAAACGACGCTTGGCTTCGG
CAACGGTGC
>579
TTTTTTTTTATTTTTTTTAGAGACAGGACAAGACGAGGACTATATCTTGTATTTGGTCAT
AAAGTACGTACTGT
>580
TTTGTATATGCTGATTTATCTAGGGCCCAACTTCTCCAGGGCCCTCGGGCCCTGTTCCTC
CCATTCCTGTTTT
>581
CACATGTTGTCCTTGTCGGCGAGCAGATTTGCAAGTACCGCACCTCCAAGGAAGACCATA
TGTCGTCTTCGTGGGGGATCTTCGATTCGCGGTTTGAATTTGTCTAGCCGCTCGGGGTCG
CCATGTAGATTTCTGGTCAACCATAGCTGCTTCAACTCCTTTTCTAGTCGGGACGGTAGG
CCCGGGTACATGCTGCTACCGCCGCTTAGAACAATAGCCTTGTACAAGCTGCTTCTCACA
TCCACGTCGGCAGCTTGTATGGTGTTAAA
>582
GTTTTCGGTTTAGTTAGTTCGAGACACTTGCTAAGGTGTCTAACGCGAGTCGAACCTCGC
CGTGGATGCCGCTTTGCAAGCTGCGTGTCAGAGCAGGGATGTCAATGTGGCCGAGCTCTT
GGACATGAGGCATGTTTGGGCGCCACATCTCCAGTTGTTCACCTATCTTGGCGGCCGCAG
CGACGTCAACTCCTCCC
>583
CCCAGGATGAGAGTTCCCTGGCGCAGGGAGTGTAGTCATCAGATTTGGGCAAAGGACGTG
GCACGAGCGGTTCTGCGACGGATCCGTGGCGATTTTGCAAGCGCGGGTCTCCTGGTGGCA
TCGACATGCTGCCCATCTTGACGTGTGCAGGCGACTGCACAGCATAGTCATTGCCGGCTG
AGGGGTCCATATCTCTTGACATACTGTTCCTGCTATGGGCTCCCATACCTTGCGGCTGTT
GTTGCTGGGCTTGTTGAGGGGTGTGTGGAGGTTGTTGATGCTGCATTTGAGGTGTCGAAA
ACCCATTCATGCCCGGCTGCCCGGGTTTCGAGGGCGTTTGTTGACCAGGACCTGGCAGAC
CCGGCTGCATCTGACCTTGACCGCTCTGCTGGGGCGGCATCGGCCTCTGCGGTGTACCCG
GATGTGCCATATTCGGTGTATGTTGCTGCGGATGTTGTTGGTGCCCTGGAGGTTGTTGCT
GACCTTGCGACTGCTGTTGATGTTGCTGCTGGGGCGCCTGTGGCTGTTGTTGCTGCGCCT
GTTGCGCCTGCTGCGCCTGCTGAGCTTGTTGCGCCTGCTGCATCTGCATCATCCGCTGCT
TTTTGCTGGGCTGTCCAAACCTCTTCGAATTTTAGCAGATTCCTTTCATACACCTGCTTC
AGTGTTTGAGG
>584
TTTTTTTTACAAATAGAAACTTACAATAATTAGAGACCCGTAACCCAAGGGTTTACTCAA
TTTGCCATTTGATGCTCTGTGCACCCGCCAACTCCCAGACCGTGATGGAGAAAACG
>585
TTCCGCTGGTGTATCGCTCCTCGAGGATCTTCTTGATGTTCTTCTTCGCGTCCTCACGCT
GGCTGACCTCCTTGAAGGTGTCGTTGGAGACGGAGCCCTTGAGGCCCTCGAGCTCGAGGG
TGTAACGGGTGGGCATCAGGTGGTTGTAGTTGACGACCTTGATGAAGGGCTTGATCTTGG
AGCGCTTGTCCTGGCGGGCCTTGGACATGCGGCGGGTGATGCGCGAGGGGTAGCGCTCGA
TACCGGCGACCAGGGCGTGGCCGAAGGGGTGAGGCTTGTTGCCGTTGTCAACGGGCTGGA
TGATGACAACCTTCTTGCCGGCGTAGCGGCCT
>586
TTTATTTTTTCCTTTTTATTTTTACTTTACTTACCGTCCGTCGTCAAGTTTCCACGTGAG
GCGTATCT
>587
CAAGTTTCCACGTGAGGCGTATCTAGTTCCAGTGACAATATCGGCCTTGGTGCTTTCCTG
AATCTTGATCATCTCA
>588
CTTTCCTGAATCTTGATCATCTCAGGGATGAACTTGGGGTGGTGGCTGAAGTCTGCGTCC
ATAATAATAATGAAGTTTCCAGTAGCAAACTTAAGGCCGTGAACGTATGCGGTCCCAAGG
CCGAGCTTGCCTTCTCGAGGTTTCAAGACAATGTGTTGCTCGCCATAGGCAGCCTGGAGC
TGCTTCGCAATCTCGAGTGTACCATCGGGCGAGCCATCATCAACTATAATGACCTCCCAG
TTAAGCTTG
>589
TTCTCACGGAAAGTCTTTTCAATCAGCCAACAAATGATTGGAAGGTTCCGGCGCTCATTG
TAGGTAGGCAGAATAACGGAGTACTTGTTTGCAGGCGACATCTTTAGATGCGACGGAATT
GGTGTTTGCTCGAACTGCGATTCGGCTTCTTGGTCCACGGCTTCTAGGGTTGGTCGATAT
CGAGGGCCCCGGCCGGGCATGCGGAACTCGCTATTACGCTATTAGACAAGGCGACCAGCA
GAAGGAATGAAGGAAAACAGTAAAGGAGAGAGTGTGTGTGGCCTCAAAGCAAGTCTGCAG
AAGCTCTCTTGTTGATGGCTTGCTGGCTTGTTTGATGCTTTGCATGTCTTT
>590
AAAGTCACGGGCGTTATCCTTGGCCCGGACAAAAGCTTGCATCTCACGTTTGAGAAGCTG
TATATCGCCGAAAGAGGTACCAAAGTCGCAGGTTAGCGTGATCTGTTCACGCATGGCCTT
GGAGCGAGTGACATTTTCAATCCATTGGGTGTTGAGCACGATATTGGGTACCTGGATGGT
CTTGTGGTG
>591
GGGTACCTGGATGGTCTTGTGGTGCTGAATGTTCCGGAAGACGGTGAACAAAAGAGAGAT
GTGCTCAACCATGAGCTCATTGTCGTTGATATGGACACGATCACCAACATCGTAAGGATG
CTTGACGAATAGGTAGATGCATGAGCCGAGGACCTCCTGGGCAGTGGCAGCGAAA
>592
AAACGAAGGAGAGGGACAAAAGAGCCGTAGCTCCGGCAGCCAAGGTGGTGCCAAACCCCT
TGTTTAGGAATGCGACGAAGACGAGAACGACCAAGATGAAGACGACGGCTAAGAGGAGAT
TGTCAAGGACGTTGATGGCCTGGTCAACATCATGCATGGACTTGCTCATGGACTGTCTCG
CCTTGCCGAACTCAGTGACTGTAAGGATCATCTCGTCCAAGCTGATATCGCCGTTATCAT
CTCTGTCGAGAGCAGCCATGCACTCCTCCGCTTCGGCACGGTGGTCTGGCCCAAAGACAT
CATATAAGTCATCAAGGTACAGAGCATCTCGTCCCTGAAGCACAAACGACATCCACAGGC
GGCGAGCCAGGGCCTCAGAAGACTTGCGTTTCTCGAGTGCCAGAATAACAATTGAATGGG
CAGAAGTGGAGTTAAAGACCTGCTTTCCTGTAATTTCTTGCGCGACATGGCCGAACGCGG
CAGTGATCTTGTCACCCACTCGGCCCACGTTCTGACCGACGTTCTGGATCAAACGCATGG
G
>593
CGACCTAGGTAATAACACATCATGTGAGTAACCGATAACGGCGAATAATTCTATTACCCA
ATCCACACCTAGAGTATACATGATAGATAAAA
>594
AAAATACAGTTTCAAGCGACTATATCTGAAAGAAACAAAAAAGCCCCATGGAGGCAATAA
GAAGCAAAGTCAACGTTGATATTATCGTTTGACCCAGGCGGGCATCTTCCTTGACTTGAG
CTTTCCAGGCTTCTTTCTCTCGACTTGACGGGGATCGGTTCTGATAACACCGGCT
>595
CTCTTCTCAAGGCGGATTTCAGACCGGGTTCGTGGACAAGAAGTGACTTCGCAACGGC
>596
GACAAGAAGTGACTTCGCAACGGCAAGAGTAACTGCTTCCGCCTGGCCGGTGACACCGCC
TCCACGAGCAACAGCAAATACATTGTATTTATGTAGTCGATTTGTTGCTTTCAACGCCCA
CATTGCACTCTCTCTATCATGAAGTCTAGGGAATACCTCCGAGATGGTTTTCCCATTGAT
GATAATCTGGCCATCTCCTTCAACAAGATAAGCAGTTGCATGTGCAGTCTTTCGCCTCCC
TATGCCACGGGATCGGCCATCCTCATCAGGCTTCCGTGGGTTGAGTTCCCA
>597
TTTACTTTTGGTTTTCTTTTATTTTGTTTAAGTTATTAAGTTATTAACTATTGTCGCCGA
ATGGAATTATATACGCGA
>598
CGCCGAATGGAATTATATACGCGAAACAGGAGGTTCGGAAGTCACTCCTTGCAAAAATGC
TGACTGAAATCCTTGAAACTCGGGTCATGGTGAAAAACGGCATGAAAGAGGACAAAGATG
ATAGGCCTCTACAGCGTTTGCTGAATAACCGACAACTGGCTCTCAAGCTGATTGCCAACG
TTACATATGGCTATACGTCCGCCTCTTTTTCGGGGAGAATGCCATGCTCCGAGATCGCGG
ACAGCATTGTCCAAA
>599
AAAAGGCAATTGCACTCATCCACTCTGTGAAAAGATGGGGCGCTGAGGTTGTCTATGGGG
ATACTGACAGCTTGTTCATCTACCTAAAAGGCCGTACAAGGGCAGAAGCCTTTGACCTTG
GGGAAGAGATAGCCAAAACTATAACAGATTCAAATCCACGACCAGTTAAGCTAAAGTTTG
AGAAGGTATACCATCCATGCGTGCTTCTTGCCAAGAAAAGGTACGTCGGTTATAAGTATG
AGTCTAAAAATCAGGAAAAGCCTGAATTCGATGCCAAGGGTATAGAAACTGTTCGAAGAG
ATGGGACACCTGCAGAGCAAAAGATTGAGGAGAAGGCATTACGGCTTT
>600
TTTCGTTTTTACTTTTTGTTTTTACTTTTTATTTTGTTTCTTAAATTGTAAGTTACTTAC
CGGGTTGGAGATGACGAGGATG
>601
GGAGGCATTGGTAGCGAAAAGGTCTGACAAGTCAGCTTCAAAACCTCTCTATTTTCCATT
GATGCTTCATAACAGCAGAGAGCAAACATACCATCACGGGTCATTCCTGGCTTGC
>602
GGGGACACCGGCGGGGATGAGGACAATTTCAGATCCCTCGAGAGCCTCCTTGAGGCCGGA
TGGG
>603
GGGTGGGCTCATGGCCGCTGACAACGCTGTTGGTGTTGATGTGGCTCAAATCAGCGGCAA
CACC
>604
GTGGCTCAAATCAGCGGCAACACCTGCAATTGACCGGTCAGTTTTATGGCCTCTTCTTCA
ATTTTCACCTCAATTGCAGAGTTTGGAGGCTGCAATTGGGTGTTTCGTAGCTACGTACCG
GGTCCACCGCGGATGTCGTA
>605
GCCTAGGAACTGTTAGTATAACGTCCAGAGATAGATAGATAGAGAGAACCTACGGCCCTG
GCGCTTGAGAGCGTAG
>606
GAAGGACTTGAGCACGTTGCGGGTCTCGCCGTAGATCATGGCGGAGATACGCTTGACACC
ACCA
>607
TTTTTTTTTTTTTAACCCAAACCTTAAAAACGAACCTAATAGTAATTAAATTACTACTAC
TAACTAAGTTAATAGCAAAATAACCTATTACTATTATATCTTTGTG
>608
ACCTATTACTATTATATCTTTGTGAAAGACAAACAATGAACAGCTGGAAAGGAAA
>609
AAAGAAGAAGGAAAACTGGAAATAGGAAATATGATGGCCATCAACTTCTTGCTCACTCGC
CTTTTCGTTCTAATAAATAAATGACTTATACCTATAATGGATAGATAATTTCCCATCCAC
ATAGGTATATCGCGAAGCACACAGTTTCAAAATGAGGTTTGGTGGTAGATGGTTTGGCAT
GTCTAGCTTTCAATGTCCTTGGGAGCACTGGCTCTGGTTTGGCGCCAGAGGCACGCACTG
CATATAGCAGAGAAGGCAAACAAA
>610
GTTTTCTTTTACCTTTTATTTTCGTTTTACCGTTTTATTTTCCTTTTGTTTAAGTTTCTT
TCGGTTATTGGTATTTGTAGTAGGAGCGTGGCCGTT
>611
TTTCGATGATAACCAAACAAATTTAACGTTCTCCAGCGCTGGCGTTGCTGCCACAGCCAT
TACCGGCGTATACTTTGAAAGCAGAAATATCGTGGTCTACATTCGCGGCACGGAAGACGA
GCCGAGGGAATGGTGGAAATCTCCC
>612
CCCGATGGTGAACCGTCAGGAAGAGGTGGAGTGCTTGTAAATGCACACTATGATAGCGTT
TCTACCGGTTACGGAGCGACGGATAACGGAGTTGGTGTGATTACGA
>613
ATAACGGAGTTGGTGTGATTACGACATTGCAATTACTCAAATATTTCACCACACCAGGAC
ACTATCCTCGGAAGGGCCTGGTGCTGCTGTTCAACAATGGAGAGGAGGATTTCCTGAATG
GCGCGTATGCATACAGCCAGCACCCAATGTCTAAATTCACGCATACGTTTCTGAATCTCG
AAGGTGCCGGTGCAGGAGGCCGCGCTGTCCTGTTCCGTAGCACAGACACAGAGGTTACGA
GATTCTATGGAAAATCGGAACATCCCTTTGGCACAGTCCTTGCGAGAGACGCTTTCAAAC
TGAAATTTATCCGCAGTGAAACCGATTACCACGTCTTTGATGGCGTCTTTGGCATGCGTG
GGCTCGATGTTGCATTCATGGAGCCCAGAAGCAGATATCACACAGACCAAGATGATGCTA
GGCATACTAGTATTGATTCCGTTTGGCACATGCTTTCAGCGGCCATTACAACCACTGAAG
GGTTGGTCAGTTACACCGGAGATGCTTTCGACGGTGATAGCGGAGATGGTGGGAAACTCA
ACAACGGCATCGGTACCTTGGGG
>614
AGCAACAACAACAACAACAACAACCGTCAGGCTGTGCATCTCTTGCACATACACGCTCCG
AGATCTGATGACATTTCCCATGATTCATTTCGTTCCATTTCAT
>615
ATGATTCATTTCGTTCCATTTCATTCGGCATGGTCTACTGCAACGGTCGAGTCCAGCCTT
AGGCCAAGAGCCATTTT
>616
AAAAATTGCCCCTGAGCCGCTTTTATCCCAGCCCAAGTTCGATTCACGTGATGATCTCAT
CTCACGTGACGAAACTAGCGCTGAAAGGCGATTTCAATCTGAGCGCGGACCCTCACAGCT
AAGAATCTCTCACACCGTCAACGCCGACTCATCTTCCACTCCTCCAAGACCCATGGCTCC
AACTCCCCAAAAGCCAACGTTTCCATCCTCTCTTCCGACAAGACGACGACCCGGACGTCC
TCCAGGAGCGAAAAATAAGCTTAAAGCTATCCCTTCAGTCGCGAGTAAAGTTGAAGTTGC
TGTCCCCAGAGCCACGCCACAACCTTCGTTAAATAAATACCCGATATACGAATGCTGTTT
TGATGGCTGTGGAGCTAAACTGCACAACTTTGAGGTATTTCGAAAGCATGTCTTAAAGCT
ACATAGCCAGTCTGGCGAAGAGCAGGCTATCTGTATGTGGACAGGATGTGCCTCTGGGGA
AACAGCACCGCGTATCTTTTCTACCGAGGGGCTCAAACAGCATTTGGACAGTGTGCATTT
GAGCCCACTAGCTTGGAAATTGGGTGACGGGCCCAAGTCCGTATCCTCTGGTGAGACTGG
AAAGTTCCATCTACCCATTGTTATTTCCTAGTTACTAGAATTTTTCTTTCTTTTCTCTCC
CTTTAGGACATCCTTGCTTCAATCCAAGT
>617
AAAAAAGAGATGCGACCATCTAAGCGTTGCTTCGCCACGACGATCTTCGGCCTAGACCAG
AACGCCAAATATGGATATATACAGGAGAGGGTGAGAGGTACCGTATGTAAATGGGGTCAA
ACTGTACAAGGAAGTGGGAAATATATACCGAAATAGCATAAACAGAAACTTTTCC
>618
GCTGATACTTCTTCTACTTCTTCTACTGCGTGGATACCTTGATACTTCTGTTTGTCACTT
ATCTGTTTGTCTTTGTCTCCACTGAATGATAACTGCATTCTAATATACATATCCTACAAG
TAATATAATACCAAGTAGATCACCAGGAATAATACTGGCTCTGCCCCGTGACTCTCCGGT
CAGGCATCTGCACCCACAGCTTCTCCCTCCTCTCCCTCAGTGCCTTCTCCGTCCGGTCCC
GCCACTCCCTCACCCGCGTCTTCTCCTCCTTCAACACCACCGCCAACGCAGTATACGGCG
GACGCAGCCTATTGATCTGTCCCCTCGCCCGGTGGTCAAAGTCCACTCCATACGGGCCCC
GGTTCACCCACGCCTGGTCTACATATATCTCCCTCTCGTTCCTGACAGTATACCTCTTTC
CATCCTTCAACTTGATCTCCACCTCTTGACTGTCTTCCGCCGACTTCATCCCCATCCCTC
GACTGACAATAGCTTCATTCCTCGCCTGCTCAAGAAACGCCAACACGTCCTTCGCCGCCT
TCTTCTTACTATACCTCATCTGCATTATCGCGTCCTCGACCTTCTTGCCCGCCACCTGTC
TTGCAAGAGGACCCAGCTTCTTCACCGACGTCTTGAACCAGT
>619
TTTCACCGGTGTATCGGCCGTTCTCGTCAACCTTAGCGATGCTGATTTGGACGGAAGCAT
GGTCCTTGGCCTTGATGATACGGTTGGTGGCACTGCACTTGCGTGGGACGTG
>620
TTTTTTTTACTATTACTCAGGTATGCTCATATTCATATTCATGTTCATATTCATATTTCT
GTTCTCTATTGCATCACTGGTCGCTCCCACACGCCGTGTGTCACCTGGCACTCCTTACCA
CACATTAGCGCTCTATTGACTTCCTTCCACCTCCACCGCCGTTGCATGTATCAATATCAA
ATAAATGCCGTGCCACCCCCATGACATTTGCAAATATGGCTATTCGTTCAGGAGGCCCGT
CTTCGGTTGTCTCCCTGCTTGCCTTGGTGATACCCATGTCTGTATGGAAGAAAACGGACA
TGAAGGAAGAGAAAGTATGAGAAGTAGGGGTGGGAGAAAGGAAAGGAAGTAAAGACGAGA
AGACAAAGAGAAGAGAAGAATCATAAGAAGAAATAGTAGTAGAAAATTCTCGCCTATCTC
GCAGTGTGAAGGTTGGATCTGCTTGGCTG
>621
GTGAAGGTTGGATCTGCTTGGCTGCGCGAGGATATGAGCGTATCTCTCTAACTATCCCTA
TCCGTAATCCTATTTCCT
>622
TCCCTATCCGTAATCCTATTTCCTAAGCCATGTCCCTATTCCCACTCCTACTCCCGCTCT
CACACTTTGATCCGAGTCCGAACTGAAGCCAGTCGGTTGAGAGGTGGTCCCACGTCAATC
AGAATGTCATGCCATGGTTGTGTCGGACCGAAGGCGAAGGAGTCTTGAGAGAGGACGGTG
GGAAAAATAAGAGGGAAAGAAAAAAAAAA
>623
GACTGTGGAGGATCGTCGGACCTACTCCTGTCAGCCACCGAGGGTGTAGAACGCTAGTTT
ACGAAAAAAGGCAATCTCAACGTCCATGTCAAGACGGTGCACGAGGGCGAGAAGCGCTTT
GCCTGCGGCGAGACCGACCTCTCTACGTCTAAGAAAGTGGGCGGGTGGAATGGGATGGAT
GCTTGCGGGAAGAGGTATGGAAGTAAGCTTGCTCTGGAAGAACATGTGAGGACGGCACAT
ATGGGATTCCGGAATGCCAGGGCCGAGAGGAAAGCCAGAGCTGGTGCTGCTCTTACGGCT
ACCAACACATTGGAATCTGGATCAAAGCGTACTGGCCCATCTAACGTCGCTCTGCTTACT
GGCCAAGGGTACGCTGAGGAGTTAGGTAATCGCCATATACCGTGTCTACTAGCTGAGTGC
GAACATAGATTCCACCGGGACTATGATCTCTGGCTGCACATGGGCGCAAAA
>624
AAAACACGGCATGGATGAGAACGAAGTCCAGCTTCTCTTTATGCAGCGAGCCATGCAAGG
CGGGAATGAGAGCTTT
>625
TTTGACAGACCTTCATTCGAGTATGAGATGGACACGATTGGGATGGGCGTCGACGAGATT
GGCACTGCTGCTGGTGATGGTGGCAGCAGCAGCGGCCTTATCGACGATCTAGAGGGCAGA
TATACATATTTTCGACCCGATGCTAGTGTCGATGAGATCATGGCAAGCCACGACAGTGTC
CAGGAACGGGGCAAGGACGATCGTTTAGGCGGGTTGGGCGACCTTGTCGACCCGCTTCTG
ACGTACACCTGCCTGGAGTCGTGAGAGAAGAAGTATATCGGCTACGCGAGTTCCCACCAT
AAGGGATGTAATATCTCTGGGGATCTGTCCCGTCCAGTCCATGTAATAATACGATATAGG
CGCATGCTATGCTTTGTTGTCAAAGAGGAGCCTGGCATGCTCCGAAGGCTGATCGATAGA
GGTTTTGTCATAATGGCGATAATGAGAAATGAATAATAAAGTGAACGACTATGATTCAAA
GGGAAAGAGACAGCACAGCGTCTCGGTCTGTCATCATTCTTGCGGTTGCCACGATGCAAA
CAGCCGATCAATTGTTTGCTGTCTTCCTTGCTTCCTTGCTTCCTTCGTTACTCGATTCCT
TATTAATATTGATTGTAAGGTTGAAGATCTCGTCTTTGCTTCTTCCATCGTGTTGG
>626
AAAGTTGGTCAAGGAGCGTTGAATAAGTCTAGTCTATAACATAATCAGGTATTTAATAT
>627
ATAACATAATCAGGTATTTAATATTATTAAGGAGTGACATTATCCCGGAGGCCTTCTAGC
CTTCATCATCGGTAAACATATTCTTTCACAACAGAGACACATCGGCTGCTAAGCTTCTAA
GCCCTGAATCCACAGTCGGTTGGCAGAGCATCCTCGTAGGTGACGTCGATTCTCCCAAGG
TGTGCGGCCTGGTTGTTGGTAAGAGTGTCCATGGCAGCCTTGGCGACGTTGAAGCCATCG
GCCTTGTCGACGGAGGTAACGAAGATAGATTTGTTGAGGACAGGCCAAGTGACCTTGAAG
CACTTGCCGCAGTTGACGCTGTTGTATCCCTCAACGGCGAAGGAGCCACCAATGTTGGG
>628
GGGAAGTTGGGGAGAGAACCGGCGGTGGTGAAACCCTTAGTGATGAGGCCGTTGGTGCCA
TCAGAGCAGGTTACCTGAGTAAGACTGAGACCGGCATTGTCGTACTTTGGGTCGTAGGAG
AGGGAAACGGTGCCGCTGATGGCAGCAGCAGAGGAGAGAGAAGCCATGAGGCCGAGAGTA
GCTGGGATAGTGAACTTCATAATGGTTGGTGGACTGGTTTGAACTTGGGTTTGTTCGAGA
AGTAGGTTTGTTTGTAAAGGTTGGGTTGGTAGAGGTAGATTGATTGCGACTTGTCTTTGT
TCTTCCTGGAGCTGTGTTTTCTGATGGAGAGAAGAGGAGAAAAGCTCGAGACGGTGGTTA
CCTACCCGGGGTTTATATAACTTTTCTTCACAGCTATGTTGGCAATCGCACTGAGGGTTG
AACACAGCATTTCAAAGACTCCGTTGTCTTTGGAGGCAGCTACCTCGCATATGCAAAATG
ATCTGCATTGAGGGATCCATGGCTGGAAGCTACCAGCGAACGCCTTCATGCCCTGCGAGC
CTGCAGGTTACATTCTGGGAGCTCTTCGATGCACGGCCGCTTCAGCCCGTGGTTCCCGAA
GGCTTTCGATGCGGGGCAGAGCAATGGAAAGCAACATGTATGGAGTAAATTATGAAACAT
TTACAATCAGGAAGCATGTACAAGGTGTTCACAAATCAGGTGAGACACCTTTACATACAA
AAGGACTTTGTATGCTGTCATCGAGTGTGTTCCATTGTCCCGTATACTCATGTAGAAAA
>629
GACGGACTTGGGGATGGGCAAAGGTATGTCTTTTACCAACACAATGAGCTTCAAATTTTT
TTCCCTAACTACAATAGGATTCATGTAGGCAGCTGGCTAACTGGTGATTTTCATTTTTGT
TACAGGCAAGATAGCGGCACAATGCTC
>630
AGGCAAGATAGCGGCACAATGCTCCCACGCGACTCTCGCATGCTACAAATACTACTTCAG
CAAATCTCCGAATTCACCTATTCTAAAGCGCTGGGAAAGACAGGGCCAGGCGAAGGTTGC
GTTACAGACAAAGTCAGAAGACGATCTACTAGTACTTCAAGCTCAGGCTACCAGTCTCGG
GCTATGTGCTCGTGTGATCCAGGACGCGGGACGAACACAGATCGCGAGCGGCAGTCGGAC
AGTGCTGGGAATATTAGGTCCAAAGAGCGTAGTAGACTCGGTTACGGG
>631
TGGCTGCCGTCATTCTTGGGATGAGTGTTTCCCAAGCCATCAGGCACAAAATGATTGATG
CTTCTCTCCTTCAAAACGAACCATCCGTTCAATCTATACAAGGGGACGAAGAGGGCCTTT
TCGTTAGCGACGAGGAAGATAAGCCGAACCCCTTTCAAATAACGCAGCAGTCACCATTTG
AAACGGTTAATAAGCCAGTCACAACATTCGGCACACCGTCACCAGCTGTTTCTACGTCAC
CTTTCGGTCAAAGCTCTCCATTTGGGCCCCCATCTAATTCCCGATTATCTCCCATTGCCT
CGCCCTTT
>632
TTTGTCCCTCAAAACTCTAATACTAAGGTATATGGGCGACCCTTTGACATTT
>633
TTTGGTCCCTTTCTCTCTTGAGTGTGCATGTACGCTGACTACAGTCATTCTTTCTAGCCA
ACCGTTCAGTTTGGACAGCCAAGCCCGGCTCAAACTCCAGCCTCCTCATCTTCTTCACCA
ACAGCTACAATAAAAAATTCAAGTGAACCTTCTGCTACAGCTACTTCTAACCCGCCTACA
TTCTCATCAACGTTTCCTACATCTACCGTGTCTGGTTTTGGATCACCATCCTTTTCATCA
CCCAGCACCAACGGGTTTTTAAAAGGAGAGCAAACTACTCAAGCTGCTCCAACGTTTAGT
TTTACCTCCACTGCGCCTACTGACACG
>634
TTTATTTTTATTTTTGTTTTCTTTATTTACTTAATTGTATATTTGTATTTCGCATCAAG
>635
CAGGCAGTATCCTATATCAATATCATCCACCCTACCCTTTTGTGGCCCTCACATAGATAA
CAGACACTTTCTGATATATTGTTGTTGGCGGCCACATCACAGTTTAATCCCTTCATAGCC
TGTCCGCACTTCTAACACCATACAGTATCCTGGTATGATACTTT
>636
TTTACCACACGTTCATCAACGGCGTTAGGTAATTTTCTCCCTTCATCTGGAACCGTCTAC
TCT
>637
CATCTGGAACCGTCTACTCTGGCAGCAGTGACGTTGCGCGATATTTATCCCAAAGTTT
>638
TTTCTTTTTTTCTTTTTTATTTTTCGTTTTTCCCTTTTATTTTTCTTTTGGTTTAGTTTC
TTTTCCTTACCGGTTCTAGTCCCTCCCCCCTTGTCTGCGCTCACATCTACGAAGGGGACG
AACTAAATAAATAAATAAAAAAAAAAA
>639
CCCATTCGTTGTCGTACCAGGAGACGAGCTTGATGAAGTTCTCGTTGAGGGCGATACCGG
CACCGGCATCGAAGATGGAGGAGTTGGTA
>640
ATGGAGGAGTTGGTATTGCCGTTCATGTCAGTGGAGACAACGGCGTCCTCGGTGTATCCG
AGAATACC
>641
TTTTGTTTTAGGTTTTATTTTACGTTTACTTAGTTCCTTCTAGTCTACTGTACGTGTTTA
CAGTACCAACATCCACGGCC
>642
TTTACAGTACCAACATCCACGGCCTGACTGTAGTCTCGAAGCCAGTTGCCAAAGTAGACG
TGCATCACATCCATCTTGGAAAACTTTCGGCCACCAGCAGCGCGAGCCATGTACAAAGTC
AATAGGACATCTTCGATATCTCCATGGCGGAAGTTGACACCCTCAATTTTCGAGATGGAG
GCAATGTTACCGGCTCCAAA
>643
AAAGGCGGCTGTCGGGCTCGCAAAGACAAGGAAAAGAAGGGCAGTGGTGAGAATCAGCAG
GGTGAGAGAAGAAGAAGAAGAAGAAGCCATTAGGGGCGTATTATGGCTGTGCCGGTGTCT
CTGGCTGGGGACCTGTCAAGCCGAACATGCGGCG
>644
CTTTCTATAGAACTAATGACTGCTACATGAAGATACCATTGCATAACTTTGTGTGTGTGT
GTGAGTGAGAGTTGAGAGTGGGTGAGTGATAGGTCCTAGCTATCGTCGATCTCCATAGGA
TCCAAA
>645
AAATCGTAGTCTGGCAACTGTTCACCGTCCACGGGCATGTCTGGCGGCGGTGTCCTGTCC
CC
>646
CCCCTCCGCCTGTCCGTTGTAACTCTCTGCCATTTTCTCCCTGGCTCGCTCTCTTGCGTC
CGTCATCGCTGCTCGAACACTGTCCTGTTCAGCCGGTATTCCCAGCGCTGCCGGAACGCG
GTAGAGCACCAGCTCGTTGTTCCTCTCCTCCTTTGGTTTATGCGTAAGCACTGACTTAGG
GATCGACATGAGCTGCTTCTCCATCTCCGGCATGACTTTAAACGTCTGTCTTCTCTCTTC
CTCTTCTATCTGGGCGATCTCGTCCCCTAGATCAGTGATGTATACTCGGGTTTTGGTGTC
GTCGACCTGCATGCCATCGCCATTG
>647
TCGACCTGCATGCCATCGCCATTGTCTGGCCCGCCGAGGACGTGTATTTCGACGGCGA
>648
CTTGGTGTAGAAAGGACGGACAGCTACTTGGGTAATTTGTTCTTACGTTACGTTTAGTTT
AAGTTTTTCGGTTTTTTATTTTTTCGTTTTTTACTTTTTA
>649
TATTTTTTCGTTTTTTACTTTTTACGGTTTTTCTTTTTGTTTTACTTTTAGTTTTGTTTA
TTTAAACGGTTCCTTAGGTCGTAACGGTACGTCGCCGGCAGACTTTGCGCTG
>650
ACGTCGCCGGCAGACTTTGCGCTGTCGCTGCAGCCCTCTCCTCTGGCTGCTGCCAAAGGG
GACGAGCACTGGGACAGCTGGCTGACGGCGCCCTCGCTCAGCCAGTCGCAGCTCAGCTTC
GGTCCGGCCGTCTTTGTCTCGGTCTCAACTCATCTGCTGGCCAATCCGAACCTGATATCC
CCCAGCCTGTTCAGGGCGGACATCCTCCATGACAGTGCTGGAGTGCTGGCCACTACCACT
GCAGAACACGAACATGATGGTCCTGCAGCAGAAAAA
>651
AAGAAGCTGAGATAGTCTGCCATGCAAAGAACGCTCGCCTGCCTCTTTG
>652
AAAGAACGCTCGCCTGCCTCTTTGCTTCCCTGGATTCGACCTGGATCGGGTCGTCGTCAG
GAGGCTGATACCCCGAAACCCGAACCTCGACCCTCCC
>653
AAAGCATGACGGACATAACTACCAGAGCTAGGAACATAATAACCGCATCATCACTCTTAT
ATTATTTATTAACTTAAGAGCCTCGCTATGCGGTTCATGATCCTATCCCTTAAACGGAGT
CGCTTT
>654
TTTGCTCCTCCGTTGCCCGGCGGTAGTTCGGACTTTGCCCCTTTTCTCAGGTGTTTCTGG
CTTTTCTTGAACTCCTTATCCCGAGCCTTTTGTTCTTTGGCCTTT
>655
TTTTCTTCTTTCTCAACCTCACGCCTCTGCTGACTGGTGAGGCGGGATATTTGAGCCTCG
TCACGTTTCTGAACAGACTCCTTGTTGGCTGGGG
>656
GGGGTTTGACGGTGCTAGAGCTTTCTACCGCCGCTTTCACCTGTTCATCCGAGGATGCCA
ACGCCGGAACTTTGCCTGGGA
>657
AAACCTTGCATACTCTCCCTATCCGAATGAAGCGTAAAGATGGTCTTGAACAAAATCAGG
TTATCCGGTGGTTCAT
>658
AAATCAGGTTATCCGGTGGTTCATCTTATATACATATTTGCGCAAACAAGGCCTTAGCAG
CAAGTCTAACCGGCATTT
>659
TTTATAGAAAACAGATAGGGATCCTACTGCCAAGGAAGTCCGACGTGCTCT
>660
TTTTTTAACGTTTTTTTCTTTTTTAATTTTTTGGTTTTTTACCGTTTTTGTTTTTCGTTT
TATTTTCTTTCTTACTTAATTTCTAAGTCTAACGCAGTGGGTATCTTCACGATT
>661
AACGCAGTGGGTATCTTCACGATTGACGGCAGCAGCGGCAACATGATGGTCCCCGGCGCA
AATGCACAGATTCCACTGGATGATCTACTGCAGGCCCAGTTCAACAACACGCAGTTCATG
GACTTGTTTGAGGATCAGCTGCGCGTTAACGTCAATTTGTTCCTGCATTTGATCATGAGA
AAATTTTATAACGAATAAGCCACTGGCACAGGTGGACTGGGTTGACCGGTTTTCTCGTGC
TTATTT
>662
AAAACAGTAAATCAAGTTGGAATGTACTTCTTTTTGGGATGCCAGCATGATATATAATTT
CCTTCCAGTTGGCTCCTTCATGGCGCGTGTCCGATTGCCCTTTTTTGTTTTATTTTTATT
TCTTCGTTCCTTGTTTTATTTCCTATTGTTCAATTAGTCGGCGACACTCGAGGTGCTCGA
CACGTAAACACTTATCACAAAACACTAGACAGGCAATATTCGTCAATGGAGTATAAGTAA
CACAATTGCACATGCGAGTATCAACAACCGCGACATAATCATATAGTTCGAAGGCAACAG
AAAACAGAGGGTGGCAATATTATTATGGTGTTCGTTTATACCGTTGATATGTGCTTTGGT
TCTTCCCAGCATTCAGGCAGGTATATCGATCACTATGCAAACAGTAGAAAAGAGAAGGGG
AGTTTTTTTTTTTCGCGAGAAGATCAGTCAGTGATCATGTAGTGTGATATGACTGAAAA
>663
AGAACTGAAGCAGAAGTTGGAGGGAGACAATAAAAAAAAGTTATTCAAATAAACATCGAA
AACATCAATTCTGACACTGACAGCACATTAGATAG
>664
TTAGTTTTAGGTTTTATTTTGTTTTGTTTAATTTGGTTCTTAATTGTCTTCGTATCAGAT
CACCGCTTGTGTTTACA
>665
TGTTGTAATTCTTAGAGCACGTATCAACCAACGACTTGCTTAAATACTGCTAAATAGAAA
ACCTTCAATAACGTAAAGATAGTAAACACCAAGAAGATAAAATAAAAGGCGAGAAAGGGC
GTGGTCTAAGGTGGAATTATTGGCTTTCCTATATACTAATAGTACACCGGGG
>666
GGGGAGTTAAGGGTTAACGGGGTTAGGGGTCTCCTCGGCCCCTGAGCTTTAACACCGACC
ACATCTGAAGGG
>667
AAAACAGATTTACTCCTGGCCGAAGCCGAGTGTCTCTTCAACGGCAATGGTAAGTTTGTT
CTGTAAAGCTTCATATGTCTTATAAGGGG
>668
CAGGTATGTGATTTGGGCAGGGCATTGATATCTCCTGACTTCTCGATCGTAAATCTCCTA
GGCCCGTCACTGCCCTGAAGATCCTTAAA
>669
GGGGATACGTGATGTACCGGTGGCGAACTGGAGTAATCGAGACTTCTGCTCGGCATCCCA
ACTTCTTATTACCTTCCAGAAGTTCTGGATTACCTCATCGTCCTCCTGGTAGCCACGGTA
GTCGGTGTGTTTCTTCCAATCATCGATATGGATGTCAGCAATACCGCCGATAAGAAGCTC
AAGTTCTCGCTCGTCAAAGACGTTGACGAGTTCGGCGGGTATAAGTTCGTTGAATCCGGT
GATGAATGCGTTAAACTGCTCTTCTACTCGCTTTTGAATCTTCCACTCTGTCACTAGCTC
CACGTATTGTTTCTTATTCTCATTTGTAACGGGGATATTTCTTCCATCTGGGATTAAATC
TATT
>670
TTATTTTTTGTTTTTCCTTTTTAGGTTTTTACGTTTTACCTTTATTTAGTTAAGTTAAGT
ACGTAGGTATTGTACGTAGTAAATTATTCTCATGTGGGGAT
>671
GGGATAGTTTGTGTGCTGTGAGATGATTGAAGTAGAGGGAGAAGATGGCCGGAAGACAGA
ATAGGAAA
>672
TTTCTTCATGTCATGCAGCTAGCGAGTTCTTGGATGGAAGGGAGAGGATATGCCATGG
>673
TGGAAGGGAGAGGATATGCCATGGATAGAAGGACCGTGGAATCTTTTTT
>674
TTTTTTTTTTTTTTACCTAACAAATAGATTAGTTAAGTAGACTTAAATTAGTAACAAGCC
TAACTACATTGGAGTAGGGG
>675
AGCCTAACTACATTGGAGTAGGGGTCTAATTATTTGTACCTGGATAAAGTGTTCGCCTCC
CAAAGTCCCGCCGGCAGGTTGTTGTTCAAAGAACCAGGTACCATTGATTTAATATCATCG
TTTCAATACTAACCCCAGAGCTGATGCAGACATTCCAACGCCTATACAGGTGACGTGGTT
GTAGGAAGAGCCAAGAAGCTTTGGTCGCCATAGTCTACCCCGTACGATGTATCCCCACCA
ACGGAGTCAGGGCTGCAACTTTACCCTTGCAGCTGGTCAGCCCACTATGATTATATACTG
GATCTCTATCTCCATAAATCGCCGTCCTCGGATGAGCGCATATCTTGAGGCATAAGATGC
CCCAGTTTTTTGTGCCTCGGCTTGGCCCACGGAAAGGGGTATAATCACCAGAAGCTGCTC
TTATCAAGATGTTAAGCAAAAGGGACACCGATAGAGTTATCGTGAGAGCTTGTTTATTGT
GTGTATTTTTT
>676
TTATTTTTTAGTTTTTTAGTTTTTACGTTTTACGTTTACTTAGGTTAACTAAAGTTAGGT
ACGTACATGCCGAGCGGATAGTTAGGTAA
>677
CATGCCGAGCGGATAGTTAGGTAAGCAACGAGTTCTGTATTACGTAAGCTACGACGGGAC
GTGTAACTGCTTGATGGAACGACCGAGACGGAAAGGAAATGTACTCAACTTACAGTCATC
CCAAGCTTCTTGACCCCAGCTGAAGCACATCCATTCATAATCAAGCTGGAGACGGTGCAG
AAGTTATCAGAGCGTGCATAACGGTTCGTGGGATTTAGGTCTCAATATCCTCAAGGATCT
CCTGGG
>678
CAATATCCTCAAGGATCTCCTGGGTTGTGGACCAAAGATTACATCGAATTGGCATTGCAT
CTAGGTTTGCATGACCTACAGGGTGCTATGGAGGATTTACAGAATGTCATTAACCAGCCT
AAACACTGGGACACAATGGATTATCAAAAGACTGGGTAGTTAAACGCAGCTACTCTCTAC
TGGCTACTCAATTACCCTGATCTATCATACATGATATTTTTACAGAAACATTCGTATATG
TGCCCCGTTCCCTTTAGGGGTTTGGAATTAGACGACATTAACCACCCATCTATACCAATC
CATATTATTCCTCGAATCGCTGATTCCCAAGATTTTCCCCACTCAGGGTAATCTCGTCGA
TAAATATTGAGGTCACAAAACCCAGTCCACCGAGCCCTGTCATCGTATAAAATATCGTCT
GGAAGCACTTTAGATAAACTTTCAAAACAGGAAGAAGCGTTTCAGAGGAAACGTCTAGAG
TTCTGAGCTTTTCAATAAAGGCGACGGCAATGGAGGCATCGCGGAGGGGTAGCAGGGGAC
CTGTAAGTTGTGCTGCAGAGGATGATATGGTTGTAGAGAAGACAGTGTTAAAGACTGTCG
AGGCGATGGTTAACCCAACCAGCCCTCCAAACATACGAATAGTGAGAAATAGCCCGATCG
CTAGGCCTGTGTCGTCGACCTTTT
>679
TTTCTTTTTAGTTTTTCGTTTTAACTTTTTAATTTTGTTCTTACTATTCCGTATAAAGGG
GGAATAGCTGGAAGCTGGAGAGAGGAAGGAAAAGCAGCGGAATGAGTGGAAGATACAGGG
TGGCAGAGGCAGTGGATGATGATATTTAATAGATGCAAAAGAAGACAAGCTGTCAATAAG
AGGTGTTGTTCGCTTCTTTCATGAGAGAAATAGAAGTGGTTAGTAGAACTGGTTCAGGAT
ATTAAGCTATAGAGCTATTTTTTTTGAAATAGGTTTCTCTGGCTTCTAGCTGAAATTTTG
GGAGGAATAGGCTGGCAGCGTAGGAAAACAAGCCAATCATGGATAAGCTCTATACAAAGC
ATTGTTCAGTGGTGTTCTATTCCAGAGAGACGCATCCCAACAATAGATCAGAGCAGACCC
TTGGAATCCTCTCTCCATATCAGAGTTATGAATAACATTGTTATCAATCTAGCGGTCCGT
CAAAGGGTATTGTATGCCAAAATCTTCTGCCTTATCCCGCAAA
>680
TAGTGCATAGGCCGGCTATAATATGAGGCATGAGCGTGGCTGGACTGTATGAGCAGAGAA
ATGTATTCACAAGAAGCTGAAGCTGAAGCTGAAGCT
>681
GCTGAAGCTGAAGCTGAAGCTGAAACTGAAGCTGAAAAATGGATGAGAAACTAGAAAAA
>682
AAAATGGATGAGAAACTAGAAAAATCAATCAAGTACACCGTACATCGTAACGCTCTCGCT
ATAAAGTGGAAAA
>683
AAAAAGATGTAGCCAAACAGGTAGATAATAAGTAGTAGATGTGGTATAAGTTTTATCGAG
CCTCAACAACATGGCTGGTCCCTCTCTCGCGGTTCTTTTCTCTGTCTCTATCTTTT
>684
TTTTCTCTCTGCTGCTGCTGTTCTTGTTGCTGCTGCTGGGTCCTCTCTCGCTCAGCAGTG
CGTTGTCTGTGGTGGTCAAAGGTGTCCATGATGGCTTGTGCAAGGACATCACTAGAGTCA
TCATCTAGTCTTGTACTGGCGGTCCTATCATGTCTCTGGCTATTTCTACCACTGTTTGTG
GTGCCGTTGGTGGTATTTGTGGTTATCGTAGTTGTAGCGGTGGTAGTAGCAGGCCTAGCA
GGACTACTCTTGAGTCTATCATCCGGGGCAGAGGTAGAAGCAGAGACATCTTCACTGGCA
TCTCTGTCCTTTTCGCGGGTAGCAGTAGTGGTGGTGGTGGCATCCAGGCTAGCTGCGCGG
TCCTTGGGGTGGTCCTTTTGTAGTTCTTCCGCCTTGACATCGCGCCAGGAGCACTTTGCA
TGTTTCTTTGTGCAGCCCATGCACGCGGTCAGGTTCTTGAGGCAGTGCATGTTCAGTCTT
CTACATCTATCGCAAGGTGGCAGGATACGTTCTCCTCTAGCTAGGTCTTCCATGCGGGCA
ACCATGGCTGCCTTGAATGGCGCAGTCTCATCGCGGTCATGTGAAGGAGTTGGCTTTGGA
TGCGGGAGTAGCGAAGAAGGAGTGCTTGGAATAGGTACGGGAGGAATCGAGGAGTTGACC
TGTCCCGGGAACGGCGAGGAGGAGGACTGGTGGTCTGAGTCTGGGTGGTGGTCGGGCTGC
TGCTGTTTCTGCTGGTGCATGCGTCTGTCGGAGGTGGTGAAGAACTTCTTCATGAGCTCT
GCGCGGGTGCTGGGG
>685
TTTTTTTTTTTTTGGTCAGGTTAGTGACGGAGTCTGTATTCTTTTGTTCGCTTTCGTTAC
ATAGTGATCGAAGTGAAGAAA
>686
AAATATTGGGTTCGACAGAGGTGAGCTTATATAAATTTGATTCGGAAGCGCAAGCACGTT
ACTCCATGTACGATATCTTGCGCATCTCACCAAGTTGCTTTCTGGCTTGACTGAGAGCGT
TTTCGAGTTGCAGAATTTCAACCTGTTGCTCCATCTCTCGTACT
>687
GGGATTTGGTGGAAAGAGATAAACCACGTGTAGGTGACGATTCATTAGATCGCAAAGGAT
GGGATGAGGAAGATAGATC
>688
AGGATGGGATGAGGAAGATAGATCATGGCAAGGTTGAAGACCAACGGGTATACGCCTTCG
AGAACGCCGTAAACTTTCTTCTGATGATGCATTGCGTGTGGGAGCAGGAGAGCGGGAAGG
GGAAAA
>689
AAAAAAAAATGAAGAAAAGTCATAAAGTAGATTTCGTGTTTGTCGTAATCCATTCTATCT
GGGTTCCATAAACAGGAACAG
>690
AAGTGGTCAATGTAAATCATGCAGCATTGCTGCAATCGGCTGGACGAAAGGTAAAA
>691
TTTTTGTTTTTTTTTCTTTTTTTTGTTTTTAAAGTTTAGTTTTATTTATTTGTTATTTGA
TGATTTGGG
>692
CCGTTTGACCCTCCCATTATGGTCGTTACGAACGGGCGAGAATTGCTACACCTGGCAGCT
ATCTATGCCTTCTCATAGATCCAGTCGAACTGACTCTGCTTGTAGCTGAGGACCTC
>693
TTTTTTTTCTAGATGTACATTGTATAGCTTTTCTCCGTCTAGTATTGTATCGCGGTCATG
GGCCACCATGCCATGAGTATATATAGCTTGTCCTCGTCTTGTCTTCTTCCCTCCGGTGGC
TGATCCAACCCACCACAATCAGGTTTTGCTCTACGCCTTCTTCTTGAGCTCAGTCGTCTC
AACATCGATAGTCTGCATGAAGAACTGACGCTCAATAAGCTTCAGGACCTCGTCAAGTAG
GATGACGGGAGCGCTAATGATAATCACTGCCTTCCATTCCAACCAAGTCATAGGGATGAT
GTTGAACAGGGTCTGCAGAATGGGAGTGTAAAGCAGAGCGAAGTGAAGCGCCATGGAGAG
AGCAATGGCGTAAACAAGCATCATGTTCTTCCACAACGGAAGGGTCAACAATGACTCGCT
AGAAGACAATTGCTATTCTATTGGTCGTTTGT
>694
TTTTTAACGTTTTTAGTTTTACGTTTTCTTTTAACTTTTAGTTTCTTTACGTTTCTTAAG
TTAAGTCTAAGTTCCTCGATGTCCGTGTTAGA
>695
AAGTTCCTCGATGTCCGTGTTAGACCGACAACGGTACCTCGTGAAGCAATCGGAACCTTT
CCGGAGTCTTGTGCATAGAGCACTCTGTCACCAAGCTGGAAATGTTGGTTGTTGAGACGG
TGTTCTGCGTCTGCAGGTTTCAATAGTGCATTGCGTGGTACTCCTCGAATCTTCTGTGCC
ACTGGGGTAGGCCGACTTT
>696
TTTGTGACAGTTCATCGGCGGACTTTTCAATCGCCTGTACAATGCTAGAGTCAAGTTGTT
CAGCCTCGAGTGGAACGCGCTCAAAGCTCTTTGACTCGATCGATTTAAGCCACGCCTGGA
TCTCCTTGATCTTT
>697
TTTCCTTTGCAATATCGGCAGGGTAGAAATCACTAGGCTCAAACAAGTCGCCCTGGG
>698
CCGGTGGTGGGACTGTATTATATGGTCGAGGCCTGAAGTTCGGGTTGTGGCTCACGACGC
CGGCGTCCGGATTCATGCTTTCCACATTTACGTAGCCTCCTCTTCCACCGCCGCGGC
>699
TTTTTTTTTTTTAGGAAGTAATAGAATAGAAGGGTAAGTTAGAATAGTAGATTTAGGGAT
TGAAGCACCTATTTAGTTT
>700
GGGATTGAAGCACCTATTTAGTTTCCACACAAAAGCCTTTGCTCCGCGCTATAACGCCAG
TCTTGTTGATCCATCGCCAGACACCACCTTATGCTCACTCTCTCTCTCCTCGGCCCCTTT
TCTCTCTCCATCCGCTTTCCTTCTCTCCTCCTCCTTGCGGAACAGTTCCAATTACTCAAT
TGGCAGATAGTCAAAGAAATGAAAAACAAGGGGAAATATATGGGGGATTGCTAGGGG
>701
GGGGAGGGTAGTATATGGGAGCGGTGATGAGAAAGAAAAGTAAGAAACAGAAATAAAAAA
AATAAAAAAAAAAA
>702
AAGGAAACCTGGGCCGATTTTGCAATCATTCCTGCAATCCAAACTGCTACATTGACAAAT
GGGTTGTTGGAGAGAAGCTTCGCATGGGCATATTCGCTGAGAAATACATCAAGGCCGGTG
AAGAATTAGTCTTCAATTACAACGTTGACCGCTATGGTGCTGATCCACAGCCATGCTATT
GTGGCGAAGCCAACTGCCTTGGCTATATTGGTGGGAAGACACAGACAGGACGA
>703
GTTTTTTTATTTTTTTGTTTTTTCGTTTTTACGTTTTCTTTTGGTTATTTACGGTTCTAT
TCCCGTCACGCTTCAGATCTGAATATAGAA
>704
CACGCTTCAGATCTGAATATAGAAGATGTGCTGGGGACTGTACAGGAGAGTTCTGGGGAT
CCAGGAACATATCTTTCAAAAATTCAACAACGTCAACTGCTGTTTTTCGGTACGGATTTC
GACTCCTAGCTTTCGGGTTGTTGCTATCACATTACTGATACTAGTCGAACAGACGAACAC
ATTACACTCTACCTAGTGCTTTGTCTATCTGATTTCCCAAAGGACAGTCTAGAGGCTTGC
ATATCAAACCTCAGTGTACGTTTTGAAGTCCTCGCCATTGATGAAGGAGGTTCGAGTGAG
CCAGGAGAAGAGGAGCAGAGCTCGAAGGATTTAATATATTCCCAAACCGTGGATAAGAAA
GATGATCCATTCGTCATTGTTGATGAAGCTGTCGGAGATGGAGGGGATGGAAACCATGCA
TATGTGATATGGAAATCAGAAGCATTCCTCTGTTAGTATCTAGCCCAGCTATGCAGTATA
ACCCCTTCCTAAGCTAACATGATCTTAGACCGACCTCGAGTGCGCCTAAGGCATCCATCC
GTTGTTTTTACGGCATCTGCAAGCTATAGCCCCCAAGGCTCACAGACCTCAGCCAGCAAT
GACCAATATCTGCCTCGACTCACGCCA
>705
GCCTTCATGACCTTCTTGATCTCGTCGTAGGTGACTGGCTTCTCGGTGCGGCAGGTCTAA
GTCGACAACGGAGACGTTGGATGTGGGCACACGCATGGACATACCAGTCAGCTTTCCGT
>706
TTTTCCTTTTACTTTTAGTTTTCCGGTTTCTTTACTTTCTTATTGTTGTAGTCATGAGCA
GGAGGCTGTTTCTGCTCGTTAGGGATGCCTGGCTTTTCAGCTTCGGAGCTTGCCGGAGAG
ACCGAGGCGCGGGTTTGCTGATGATCTGGATGCGGGCAGAAGGCATGTTGCTTGATAAAT
TGCGCTCGTTTTCTTATCTGGGGCGAAGGGGAATTGCTGTATGAATGGAAGAGATTGTCC
CGTTGCAAGAGTGGCTGTTTCGGTTCCGATTGTTCACTAGCAGAGGCTTCCTGGGACGTA
GCTAGGGAGGCTGTCCCTCTTATCTGGCTCCTGCAACCATTCAATCTTAATTGTCCTTGC
TGCTGTGGAGAAATATTCTTTCGAGACGGCGTGGAATAAGTTTGATAACTGTGACCGAGG
CGAGCGAGCTGCCTCAGCTTTGGTCCCGACGTCGCCCCATTTCGGCGA
>707
TTTATTTTATTTTAGTTTTATTTTGTTTTCTTTATTTGTTTACTTATTCGTTCTTCTTGT
TCTTCTATCATCGACCAAGAAGAAGATCCGTCTGATCATG
>708
GAGCTACCCAGCCACGACCGGCCGCAACACTGCCGAGGTCCTGCGCTGCGTCGACGCCCT
GCAGACCACTGACCGGAACACCGTCAACACCGCCATCAACTGGCAGAAGGGCGACGACGT
CATCGTCCCTCCGTTCGTCAGCACTCAGGATGCCTCCAAGAAGTTT
>709
TGGCCAGGTCAGAGAAGTCAAGCCGTGAGTGTTCTCTTCTGCCGCGCGCCTCTCTGGACT
AAGATATGCTAACTAACTGCTGCAGATACCTCCGATACGTTACCCTCAA
>710
TTTTTCCTTTTTATTTTTGTTTTTAGTTTTCCCCCTTTTTAGGTTTTACTTTATTTTCTT
TGTTCGTTTATTCGTTTAACAGATGTGCCGCCCCAGC
>711
TGACTAAGCTACATCCTGACACTAAGTTACAGCACCTACCTAGTGCAGCGACCTAGCTGA
AAGGCACAGCTGGAATAACTAACGAATGTTCGTCTCTATATCCCCATCATTTTATTAGGT
GACAGTTATGAGGTTGCTATTACGTCTTACTCTCACATCAAGTCATTAACCATTAACTTA
GTTATTGCTACGTAAGGTTAAAAGTAACACC
>712
CTACGTAAGGTTAAAAGTAACACCCGATCTAAATTACTATACAAAGTTGAACCCATGTCA
GCTC
>713
CGCCTACCCCCAAGGACCCCTGAATCTCTTAGATGTATCTGCCCTAAAATGTG
>714
TAGATGTATCTGCCCTAAAATGTGCAGTCAAAGTTATGTTTCCAGCCTTCTCAAGCTTCA
ATTTGGCATTTGTCTCTTTTCGCCTCAATTGGCCAATATGCTTCGCTCGGATAGCAAGCA
ATGATCGAAGCTCAGGATTGGACAGATGCGCTAAACCTTTCTGATCGCCTCGACTGAGTC
CTAATAACTGGGTGCAGGAAGCTGAGGTTGGTTTATCATCTTCAGTTTCAGTACTCCCTT
GTTCTGTTGCATGGAGCAGCGACTGAGGAGAATCTCTGCGCCC
>715
CCCAGCGATTGACGATACTTATCAGACACTCGAGTACGATAGCCGTAGATTCTAACTGGA
GATAGCCGCAGTAATGGGCTAATACCTGCAACTTT
>716
AAAGGAGGTGTTTGCTGTGATAGAGAGGATGCTCTGTATGGACAGGATAAGGACGAACGA
GTGGTAGAACACGGGG
>717
AGGTAAGTTATAGCGAAAAAACTAAGAGTCTGGTAGGGTAGTTCTAAGGAAAGGGTAAGT
CAATGTAAATAGATTAGTCTACAGTGTGAGCGCTG
>718
GATTAGTCTACAGTGTGAGCGCTGTTTCTCTAGTGCATAGTACTTGAACCGATATCGTAT
ATATGATATATCAAGCACCCTC
>719
ATATATGATATATCAAGCACCCTCCGACAGAAAAACTAATCCCCGGACCCGGATCTGTCT
CCATCTCGAGAACGA
>720
CGTCTGGAGTTGGGTGCCAAACTGGCTCTGCTGCCATTGCTGGTAAAAGGGATTTGGTTC
TGTATATTAGCGTTCGAGGCTTCCTGGCTGCTCCAACTACTCTGTGCCTCCCTTCGGGTT
GACGGTGCATTGTTAGGTAGGTCAAACAGGGAGTTCTCATTGTCATTCGTTTGCTGTCAG
TGTTTGTACGCGGAGTCTGGGTCTGTATGCATTTGGGCGTTCTTGTTCTGTTTGTTCATG
TTTCTGGCCGGGTATGTATTTAGCATGACAGGAGTCTGCTTTTGTGATATTTTTCAAGAA
AGAGCATGAGAATGCTTGAGCGAGAGAGAGCGTTGCATAAGTATAGATTATTGCCAGGGC
ATTAAATGCCTATGAACATGAATACGAAGTATATATATTGTTGCCGTCATCATCTGTTTC
CCGGCCAATATTTGATTATTTTT
>721
TAGGTCCAGGTAAACACAAGAATTATCAATCAAAACCTTCGAAAGGTTCATCATCATCCA
CAACATCAGCAACATAAGGCTCCGACTTTT
>722
TTTTCTGTTTAGAAGCACCAGAGTTCATCTTTCGAGCCTCTATATTCGCCATGCGCACCT
TTTCCAGCATCTCGTTAGTGCGCCGTAGTTCTGTCTTCTCATCCTCAGTCATGGCTTCAA
GTTTAGCCTGTTCTCTCTTGATCCGCTTGCTCTCACGTTTCCTCTCCTT
>723
TTTTCTCTAGCTGTTTGCTCCAAGCCACCGTGCTATTTTCTCCTGGCGCAGCTGCACGTT
TTTTAGATGGCCGGGCTCCTTCTCCTTTTTCCTTGAGTTCGGCTAGAGCAGCAAGCCTGC
TCTTCTCTTTTTGCTTATCCATATAAGCAAAG
>724
AGAGACAGCGAGCTCTTCGATCTACCGACACAGACAGACAGACGCGGACCAGGAGCACCA
CCGCAGCC
>725
GCAGCCGCAGCGAGGCCAGACAGATCGTCCTCCCGCCATTATTTGTAGTCGTATACTTT
>726
AAAAAAGAGAGAAAGACAGCGTCCGTCAGTCGGCTCTCATGCACGCGCAAGGCTCAGCTC
TTCGGCTTCGAGTCAGGTCGGGTCGTCCGTCGGCCGGTCGAGTGGCTCGTCTCTGCAACC
CGTCCC
>727
TTTTTTGTTTTGAGCGTGGCTTCTGCGATGAGACGTGACGCAGTGTAAGGATACACATGC
ATGCAACACTAACCTAAC
>728
GGTAGAATAAGACATACAGGCTATGCATGATGCATGACAGAATGATGAGCGGGGGG
>729
GGGGGGCATTTTAACCATCAATATCCTGGGACGCAGGTTCATAAAAGGAGTGAAAGAAAA
GGGGAGGAATATCCAACATCAAACAGTCGGGTCGAGGTTCAGAGGGCCGTAGCAGGGAAT
ATC
>730
GGTGGGGGCTTTATTTCTGGGGGCAGATGGTTCTGGCTGGTACCGTGAATGGTGCATAGA
TGGATGGGTCTACTTGGTTTATTTATTAGAGGGCCGTGCTACTTGAATACGTATTGATTT
TCGTATATAAGCTGGATTAAAAGTGGTACAAATATCGAGCGTTATTATCATTATTGACAT
GGCATTAAAA
>731
AAAAGGACAGAAGGAAAACAATCTATCTGCACGAAGATGGAATGTATGAGTGGGTGAAAG
GGAAACAAAAGGAGTCATACTAAACAGTCAAAACATTATTATCGTGTGCTTTTTTAGGAT
TTCACTTGAAACATAAACCTGATGCCAATATTATGCAACGACATATCAAGAAGCAAAATA
AATATTTATGGCAAATTTTAAGAAAATAGGAGGGGAATAGATGATCTGCGGACTAGAGAA
CGTAAGAAGTGAGATATTAGGTTGAAGGAGAGTTAAGTGATGTGTGATGAAAGAAAATAT
TGAACAGGGGATGTAAAATATAATAGAGAATGGCATCGAATAAACGTCGGTGGAAGTTGT
TGTAGATATCTTGTTTCAGGAAATCCCAAAAACTTTCTTCAGCTTTGGAAACCTGCTCTT
TT
>732
TGCCACATTTAGCCAGCAGACCGCTGAGTTTTGCACGGATATGTTGGTGTATGTTTTCTT
ACTTTATTGTTGTTATACCCTGCCTTACTACGGTTAAGGTACTAACCTCTCACCTAGGTG
CCGATACTTCTGATCGTAAATTCCTCATCAGCACTCATCCTGAGCATCGAGATTTAGTGC
TGGGCGTAGGTGGTTCTGGCCATGGATTTGTACATATCACGTCTATTGGCTCCTTCATTG
CAGACGCCATGGAGTCAAAGTTAGACCCCAGACTAGCGAAGGCTTTCCGATGGAGACCCG
AGACTGCAGTGGGACGGGACTGGGGCGCATTGCAGGGCCGGTATGGGCCAAAGGGGAGCA
ATCGTGTGATGAACTTCCAGGATATTAGTGAGGATGAATGGACAACCATTGGATTGGACC
AGTTGAAGTTATAATTAAGTGTCATCGGTGATTATGATAGACTTTCTTTGTTTTGTAGAC
CGATTCTAAGATACCAGGAAGTTCCGTGGCTTTCATAGGTAGTCTATAAACGCAATTTCA
TTCATACCAACGCCGTTTCGGTTCGTTATGATGGGGAATATAAGAACCTGCTCAAG
>733
GGGGAATATAAGAACCTGCTCAAGGAAGAAAGTGGGCTAGCCAGGTATATAAGTATGGTA
GGATAGCAACT
>734
AAAAAAGAGCAGAAAGAACAGAAGAGCGGGATAATCAAGCAGAAGTCGAACCCTAGAGTC
CAAAGAATATTACAACAAGAATAATATTATTTGTTAAATCGAATGAAGGACAATACGAAG
AGAGCCCTGATGCATTCGTTTAATCGACTTTTCCGTTACTTGGGCCAGACC
>735
CTTTTCCGTTACTTGGGCCAGACCCAACGGAGCTAAAGAGCCCTTTCTCCTTGCCGTCTA
GGTGGAAG
>736
TTCTCCTTGCCGTCTAGGTGGAAGAAACCCATGGAAGAGCCTCCAAGTTTTCCGGTCACA
GTTCTTGTTCGGCGGATTTGACGCTTAGCCCACAGAGAAGCAATGGCAATGGCGACAATG
CACAATGCTAGAGTGATGAAAGGATGGGAGCTGACAAAGGTACGAGTGGTGAAAAAGATG
TGCTCAAAGAAGCCAACAGTGGACTTGGACTTGAGCTTCGGAGAAGAAGCGGCAATATGA
GTGAGTGTTTCGAGGATTGAAGTACGGCTGGGCATGATGTCAACGCCGTTTGGAGACGAG
TCCCAGTAGCGACGGTTC
>737
TTTTTTTTTATTTTTTTTATAAGAAAGGTAAAGGAGGTGTAGCTATTTTGTTATCATGGA
TATCAAGACGAAAAATAAATAGAGCAGGGATTTAATGTGGT
>738
AATAGAGCAGGGATTTAATGTGGTATTGGATCTCGAGGTTGAAGCAGGGCGTATTTCCTA
TGTTGCAAGACACAGACCGGCTCCAGCTCCAAAGGGGAGTTAAGGATAACTTCCGTCACT
GTAGCTCTGTGTGCGGAACCATATGTATGGTGTTATTGTCTTCTATAGTGGCCTGAGAGA
AATGGACCTTCTTCTCAGCACAGTTAGGCAACCTTGTTAGTTCCGATACAAACGAATGAC
CCCAGAATGCACT
>739
TTTTTTTATTTTTTTTTTAGTAGTATTTAATTCTACCTTTTATTGCTAACCTTCGCTGCG
AATTCCTAGCT
>740
CTGGCCCAGCCCAGGATGAGTATCTCCCAGTGATATCCAGGCTGCGTCGTCCCCAGAGCT
CATATTTCAACATGCTATTCGCCCGCTATTCATACAGATCGTTCGTCGAGAGAGCTGTTC
TTTAGCGCCCCGGTGACGTCTGCCCCTGCTATCGAGTGCTGCTCTCGGAATAGTGTCTGC
GTCGAAGCGGGATCAGCCTGCTTCCTGGCCTAAAGCAAGTCGTGGAGATCTCAGCTTGCG
TTATCCGTGATAATGATACTTGAACATAATGATTACGATATCCATTGAGGCCTTCGGTCT
GGAATAAAAGTTACCATATACCGGGTTCAGGTGGTTATATCCAGGAGCAATCCGGTGATA
CCTTATGTACAAATATACATATATACTTGGGTCCGAACAGATATAAACGTGCGAGCAACG
TGAAGGCGACATGAAGAACAACAGTCTAGGATCAAGGACTCCAGGGGAAATGGACGAAGG
ATATACCTGGCTGGAAATACTCTGTAGCATGGTAGAAGCC
>741
ATACTCTGTAGCATGGTAGAAGCCTCCCAGGCCAACAATTATATTCAGCTGATCATACAA
CTAAACGAGCATGCTATATATTTTGAGATCTCTTCTTCTTTAGCAGTTATACATTTATTA
TTACCTTTGAGGCGATATTCAATGATAAACAGCTATCAAAAGTTCAGAGGCTGGATGTAC
CAAAGAAGATCTTATATTTAGTTTTGTTTGGATACTA
>742
TTTTTTTTTTTAACTTTCAGAGATCTTTTCTACCAGAATTAACAAAGGCATAAGGGTAGT
TAAATACGAAGACATAGGGG
>743
TTTTTTTGTTTTTTTAGTTTTTTTGTTTTTCTTTTTCTTTATTTGTTATTTGTTAGTACT
ACAGAGGCTCCTGTATTCCTCCTA
>744
ACAGAGGCTCCTGTATTCCTCCTAGCTCCATTCGTAGACGATGAGTTCTTGCTATCCT
>745
TAGACGATGAGTTCTTGCTATCCTTTGTATTTCCTCTAGAAAGCCAGGAAAACGGACTGG
TGAGCTTTCTTGACGGGGGAGCTGGAGCATTTGGAGGAGCTGGAGGAAGAGCTTTTGTCG
CGGGCGGCGCACCCCAAGGAACAGAGGGGACTGAAGCTGATAGGCCTTGTAGACGGGTTT
GGTTGGGTGGTGAATCTTTAGATGGAAGCGTTGGAGGAACATCCGAGTGTTGGTCAGGAG
ACAGGGGGAGTCCCGTGCCGTTGGTATCATCGTCCTCTTTTAAATTGAGAGGTTAACGTC
GTCG
>746
TTGAGAGGTTAACGTCGTCGAGGGAGGAAGATGACAGCCGGTGGGTAGTCAGCAACGGTG
ACTTTGGCCGTCTCTGTTTCCTAGGTGTATCCTCTCCCACTTGTGATACGGGTGAGGTTA
TAACGGAGCTCTGCCCATCTTCTTCGACCTCGGAAGACGGTACCGGTAGCGGAGGGACTT
CTGTCGCTATGGGAGTGGAAGGAGACCTTGCAGAGCTGCTGGAAGGCCGTCTATCCGTTA
GAGACCGAGGAGGCTTGGAGGAGCTTGGGTTATCGCTGTCTTGTGCTGTATCTCGGGCGT
CTTCAAAGGTGTCCTAACGATAGTTACGTGAGTCCTCCGTGTCCCAAGGCTGCTGCTGCA
GAGCGAAGTTCAGAGAGCACTGATGAGAAGGGGAATTGCCTACCGCTTCATAGTCAGTAT
TCTCCGGACTAACAACCATAGTGTATAATTATCGTCATATGGAATCCCCAGACAAGAGGG
AGGAGGTTGAATTGCAGCGGAGAATTGCAGTCGTTCTTTTGGGGTTCCTACGGTT
>747
TTTTTAATTTTTCGTTTTTCTTTTCGTTTCTTTAATTTTCTTTCCTTTCTTGTCTTTCTC
AGATATACATATCACAT
>748
CTTTCTCAGATATACATATCACATCGAAGTATCATCAATTTGCTTCGTTTCCCGCAATAA
TGTATGGTTGAGATACAAAGGTACCAAAATTAAGCAATATAGTTTGCAAAATTGTAGTGT
GCTTCAAACTAGTAAATTATTGACGCAGAGCACATCCCGCTAAAAAGACGTATGTTGGCT
ATATTTTGCGTAAGACACTAATAGACGCTTCCCTGTGGTTGTAGTATGTAAACTATATGA
TATATGGTGGGTGAAAGCATCCAAGGGCAAAGATGCGTAAATGTTAGACGTATGCAGCCC
AGCCTATATAGTCTAGTTAGTGTCATGTTTGCAGGAATTGATGGCTAGATAATTAATATA
CTTACCACAGTACAGGACAGCAAGGTTCTTTTCATCTGTAGCTTGCTGAATCAATTCGTT
GACAGTGGCTGCTACACTCAGTGACTTGCCAAGCTTCTTCCGAACAACCGTCAAAGCTCT
ATCAGCCTCATTAGGCTCGTTGAGGTTCGTCTTTTTTCTTACCTTCGTTGGAGGTGACCG
CGCCATTTTCAGCTTCTTGGG
>749
GTTTAGATGAAAGCAAGTAGATCTTTCGCCCCGTCTGTCAGGCTACCTAGAGCTATGACG
CCTGACTAGAGTCGCAGGAGCAAGGACGGCCAGCATTCGACGTATGCGGCATCTCCCTTC
CTCAACGAAAATCAAGACCGTAGTTCAAAGACTGTAAGAAAGCCAAAGCATCACAAGGAT
GGACGTGAATAACCCTGTATTTATCAAAACCAACCCAACGTGTTGTTGCCCCTGCCCTTT
GCGCCAGTGTTGTCTCTCTTTCTACCGGACGGGTTCTTCGTGGAACCCACGTCCTTTTGT
TCCATCCTAATCTTGTTCCCCTCCATGCGCGTCGCTGAAGCAGCAAATCTGATGCGCATC
CTCCTTGTTACTGCGTGCCGCCGACCTGCTCCTGGTGGACTTCTAGGGTATCACCGTCGG
CCATCTCAAGCTGGTCTGGCGTATCGGCGGGTTGCACACGTGAGCCCTCGAAGAGGAAGC
GAACAGAGTTGAGGCTCTTGCCCTGGCGCTCGCAGAAAGCCGTCATGAGCTTCTCAAGCT
TGGTGCTGCGCTTGATCTTGAAGAAGACCTCGTTGTTGTTGTCGGTCACCTTGATGTTCA
GGTGCTCGCTGTTCTGAGGGGGCGCTTCGCCAGCGGGGGAGCCGTTGTCGGACATTGCGA
ATGTGTGGCTGGGTGTAGATGTAGGCTGGGAGATGTTCGGGATCGTCTCCAAGAGCGGGA
TGTTTCGCGGGCGTGAGTTACTTGTTC
>750
AAAGAAAGAAATAAATGAAATATGAAATTGTTCGTTTGATTTTCTTCTATGAAAGGAAGT
TTGAAGTAATCAAAGAAAAGAATTAATCTCATCAATCAAA
>751
TTTTTTTTATTTTTTTATGATCGCTGCCTGTGGTCGTGATCCTAATGGCTGTCCAGACAA
GACTCGCTGCGACGAGCAACGAGATAGAGATAGAGCTACTTTGATGTCTGTAGAAGACAG
AGATGATACTGTTATTCTGATCCTAGAAATCTACGTAGAAAGGAGAGAGTGGTGGTGGAG
GTAAAGGTGGAGAGACACCCC
>752
GTCTAACCTTCCATGCTCATTATTTCTATCAATAGATTCCTGTATATTTT
>753
TTATATATGGAGAATAATACAAGGGAAACTGGAGATGCAGACAAGGAAACGAAGAGGCTG
AAAAGCCTTGAAATAGAGCAGGTAGGTGAGACATAGGG
>754
AAATCAAAAGTCGGAGTAGCCCTGAGATGAGTTGTACAATTCCGTCTAGAACAGAGCAAT
CACTA
>755
CCGTCTAGAACAGAGCAATCACTACATCCCGCGAGTAATAGGAGGACCGGTGACGAGTAG
AAATTGATGCTAGCGCATTTTT
>756
TTTCCCAGGGCTGAAACATAACCAACTCGGTGATTGCTGAAAGTTAAAGTGGATCGGTTG
GTTGGAATTGAAAACGGTCCGCTTAACCAATAACGAGGGTGTCATCGCTTGGGAAGTCGT
AGATTGG
>757
TTTTAACATGTATTCCTGGTCGATCTATGTTAGCACGACAACCAAGTCATTGCATCAATG
CACCCCAGACAGACATAGAACATACGGCGTATTTGGTCTCAATGAAAG
>758
GGGGTTTGACAGCGCAGATATGAAACGCTGAATTCTATTACTTGGGTATGTCGGCTCTAG
AGTATTTACGCAATGAGACATAGCGGGAATAGAGACGCAGATGAACACGAGAGAGGACAA
ACACAACGACGAAAATAAAGATAACCAGATAATACCACCC
>759
AAGATAACCAGATAATACCACCCCCTGCCGTTGATCTTTTTGCACACGGGCAGTCAACAT
GATATCATGTCC
>760
GGGTAACTCCTTCGTCAACAGTCGCTTTCCACTTGGCATACTTGTATTTTCCCT
>761
CCCCGAACGAGTTCTTGTGGTCTGACCACGCTGCACCTCCATTTGATTGTTGCGCTGATG
GATCATCTGCGGTAAGTCCACGAATGATGGCGTCTTCAACATCTCGTTTCTTGTTTTCCG
TCTCTGTTCTACGGGACGATAGTTGCTCAACTTGGGATTTCTCCTTTACCAAAGCTGCCC
TGTTGGTGTCGAGAACCTTTTCAAGCCCCTCTATAAGTGACTGACGGCACTTTATAACCT
CGGACAAGGAGCTTTCAGCATTAGCAAGCGTCTTGAGAAGCGTGCTTAATCGAGCTGCAT
ATACGGGAGGAGTAGGAATCTCAGCAGATGGACCGTTCAGCTTGTCATATTCGGTGTTTG
CAATTGTCACAGTAGCGTTGGATGAAACGGAAGCCTTTGAGGTCGCAATTTGTAATGGAG
CAAGAGGCTGGAGCTCCTGAGGCAGTGAACCTGGAGAATTCGAGAAGAGGGAACCACCTA
GGAGAGGCTTCTTCCCCGCGGGTTTAGACTTATCGATCTCT
>762
TTTTGGAGTGCACGGAGTCTACTCCGATGGAGTATGCCATCTCTGATTCTGTTGATATGT
GATGATAAACACACTCGATATTCGTCCAGCCACAGATACACATGCAACATCTACTGCTTC
AAGTCAGCAGATACGCCTTTCTCAC
>763
CCCTGATATCAAGAAATCCCATCCGTTCTTCTAGTCCTTTAAACGGGTTTTCCGCACCGC
CTCGCTTCTCT
>764
TTTTCCGCACCGCCTCGCTTCTCTATCTCGCCTGCCCAAGAACTCCAGCTAATCGGCCGT
AGCTTCTCAGATCCCATAACCAATCCTGCCATCACCATTATCACCGACACAAGCGTCTCG
AGCGTGATATCCGCCGGGAGAGAATGGAGGCTGCCGTATAATGTCGAATGTTCATGTGTA
GAGTAACCC
>765
GCATGGGCGAGGAGAAGCAGGCCGAAGCCTACTATTAGGCGAGATAAGCTCATTATCTGC
GGCAGAGCTATATGTTGCGCTTTGGTATCTTGTTGACGTTTGTTGCTGGTGGTTACGATA
TTAACACTGCGAGTTGTTATGGCTGACGCTTCGAAGGATGAGCTTGGTGGATGTTTGTCC
TGTTTGCATCATATTTTTTTAGCTTCGATAAAATTTGCTGCCCGATAAGCGTCAGCAAGT
TGATTCTAACGTTCTACAAGATGAATTCAAACTACTCCATGGCATGAGAGGCAGCAAATC
TACTGGTCGAGTCATTTGAATTTCATTAACGTCAATAAACATAA
>766
TAGTTTTAGTTTTAAGTTTTCTTTTCTTTACTTTACTTACTTCCTTAGGTCTTGTCCGTT
TGGGTCTGTGCGTAGCTATATCGGATGCA
>767
TGTGCGTAGCTATATCGGATGCACCCTATGTTCCAGCCAGCAGTCCTGCGGAACGTGGTT
CCTGCTGATCGGGTCCTCCATGTTATTTTATTCCTTTTTTTCCCCTCTGTCTCTGTGACA
ATAATTT
>768
TTTTTTTGGTTGACGTCATTACAAGGTTTATATTGAATTCTTACACTTCACGAACTCGTA
TATAGATGGAGGTGTTAAATACCAAGGCAGGGCTAGAATAGCAATATTATATTCTA
>769
CTAGAATAGCAATATTATATTCTATTCCAATCAAAGAAAAACGAGATAGTTTATAATTCA
TATCTTCAAGAGAGGAGAAAAAACAAGTTTAAATTCTCAGAGAGAATTTGGGTATGGTGC
TTGCTCGGGAACAAGCAGGTGCTTAAGATATGGATTT
>770
TATTTTTGTTTTTACTTTTATTTTAATTTGTTATTAATTATTAGTCTAGAGCTTAGCTAA
TTACACGAG
>771
CTAGAGCTTAGCTAATTACACGAGGATGCACAGTTTTCCACAGAACCCAATCGATCAATT
ATCTTTTCCCTTTCCACAAACCACGCACTCTAACGCCATAATACAAAAGGTAAAGACACG
GCTCGGATGCTATGAGAAAA
>772
AAAACAAGGAAGCCGTTGTCTACTTCTTCTTAGACTTGAAGCCCCCTTCAAACCCAGGCC
TGCCTTTCCCTTTGCTCTTGGTCACCTTCTTCCCACTCTTGATCCCCTTGTTCTCCTTTC
GTTTCCGTAGGTTCTCATCCCTCTTCGACTGCCTAATTTCTTTTCCCTTAGCAACCCCAT
CTATTCTCTCTTTCCATTGCTTCTCGCTCCGTTTCTTAAGCCCTTCTTTTCTATGCAGAG
CTTT
>773
ATGTTACGTGGTTTACTCTCCGGGATGTGGTAACAATCGTAATTACAGGTAAAGTTCGAC
GACAAAGCTATATAAAAACGATTATAAAGACCGACGAAGAGAAGAAAACGAATAAACGAC
GGCGAAGAAAGAGAAGAGAAAGTCATGGAGGATGAAAATTCGATCTACGAGATGCAAGTA
ACCAAGAGATGACAGCTCCCACGCTTCCACGCTTTCATTTCCACGCTCTTTCGGGCTTGC
TCTAGTTTCAGCATGCGCTGTAGATCAGCATCGCTCGCTGCAAGTAAGTCAGTAGTATCG
AGCCGGTGTCAGTTAAAGTCAAGCCGGAGCTCTCGTCTCGCCAATGTCCTTGTAGAGATA
TGGCAGGCAGTTTAACCTTCTTCTTCATTGGAGGGAGCTCTGTGGTCGTCTCCTTGCTCG
GGCTCAGATATCTTCGACAGCTCATACTCCATAGTGTGCAAGTATCATGGCCGATGGGCC
CAAGTGTTAATATAACTCCAGATTCAGTGCTCAGTTCAAAAGCCGGAAAGTTTCGAGATA
CCCTGATGCTTGTCTGCAGTAAATCTGATGGGAAACGGCCGATTTAAGCATATTATCGAT
CATGCAGCTGGACGGCCAGGATGCATCTCTCT
>774
AGCACCTCCGATTCCACGCTCACCCTCCTGGGCACCACCTGGAGCGCCCTGGTCCTGAC
>775
TATTTTTTGTTTTTCTTTTACTTTATTTAATTTATTCTTTGGGTATGAGACGGGTAAGGA
AGTCTATA
>776
ATGAGACGGGTAAGGAAGTCTATACAGCTGTGTGCCGCTTCTGGATCATAGCTGTTGGCC
GAGACTGTCAAGGTTTGTATTAAAGTAGCTGTGTGCAGGGTCAATTCCGTAACTTCCTGT
TCAATGACAAGGGGGGTTGAAGACCGGGAGGCCAAAAA
>777
AAAAATGCAGTAGCGGTAGCCATCACGTTAGAAAGACGAGGAGATGAGATATTTGTGGCC
TTCACAAAGCGAACGGTTACTTGGGTTGGGAGAACATAAGGGCCTGGGTGCCTCTCAGTG
TAACCAGCCTTGAGTACGTCGCAAGTCGCCTCAATCATGTAGCTCTCGTTGGGAAACTGG
CCCACTAATGTGTCAAGGATGCAAATAACAGTTTCCGTAACAGATACTCCGAGAGGGTCA
TTGGCCCAGAATGAGTCGGATGCAGGCTGGGAATCGTGGGTATCAAGATCAATCACATCG
TCATCTGGAGCGCGAATACCCCTTCCAATACTCGCCGTGCAACGCATTACTATTAAACTT
CGCGCCAGACCCTCTTCATATTGCCCATTGCTCGCTTGTTGACAGGCTGCCTGTGCCTCT
TGGAGTAAAGGGTTAAGTAATTTCAATAGAGCAACAGCTCTCTCTCTATCAAGTTCCGTC
GCCTGGATGACCGCAGCAATTCCCTCTACAACACGCTCTAGGGTGGAGTCACTGAGTGAA
CTCTTGGTACATAGCTGGTGAAATTTATCGATAAATCCCTGGGAATGCA
>778
TTTTATGCTGAGAAAATGAGGCTGAAGAGATGAAGGATCAAATTCTATACCGCACCC
>779
AAAAGAACGAAAACTGGTTCACGGCAGTGGAAACGAAATTAGGCTGTCAACTTTGGTTGA
ATCAAGGCCAAGGTGTTCTGTACTTCCC
>780
CCCGGCTTCATGTCAAAGGCTTAGTTGGTCAACGCTGCCCACACGCATTCCACCTCCTAG
CCTACCACCACCCTTGGTCACCATTCCGAGTTGATATAGTCGTTCCTCTCCACTTGTTGT
TCGACCCCC
>781
CCACGTAGCGTCATTTGATAGTGTTTTGTTGAAAACAGCTCGAACACAGATACTATAAAG
TATGTATGTGATAAGCTTCGACGGAGGCCAAAAAAATAA
>782
AAAGTGACTATGACGTTAACGTCTCCGTAACGACGCTCGGGGATCCAGCATGTAACGTGA
CTCTCACTGCTCTGCTCTCTTCGTAGGCAATAATAGTGCGATGAAATCAACCAGACGACA
GCTTT
>783
TTTCTACGACCAGAGAAGCATTCAACAATTCACTCGACAGCTGCAGCTGTACGCCC
>784
CCCTTGATCTTTGTTTCGAGTGAAGCGGCCGGTTGAGACCACCGGGACGGCCTATTTTTT
ATCCTCGAGACCGCTCAACGGCGACGGAGTAAACGAGCGGGCAACCCTCCCTAATAAAGG
GGCTGATATCATTCACTGATACAGCCATACTCTACGCCCTACCTAGCAACTTCTTACGTC
GAAAATACTCATCGAACTGTCATATCGCATCAAAAGTCCGGCTTGCAGGCCAA
>785
TTTTTTTTGTAGTTAAGTAATTAGGTTACTTCTTGTCCTATTAAGTTTTGTATAGTCGTA
CGTACGGTTGTTCTATAGTCTCAAATAGTCCACCAGGTAAGAATATTCTGGTGACCCAT
>786
GGTAAGAATATTCTGGTGACCCATAGACACCCTCTTCAGTACGGCTATCTCATTT
>787
ATGTGCTCTCGCCCAGTCATCAATCGTTTATTGATAACCTTTGCAGCGTAATACCGGCCA
GTATCAATGTGGACACACTCTTTCACGACAGAATAAGACC
>788
TTCCCTGTTTTATATCTGCATGGCTGGACTTCAGTTTTAGGCCTGCTTGCCTCTGGATGG
CCGTGAGCAGCCATTGGGCCAGGATGTCGATTG
>789
GCCATTGGGCCAGGATGTCGATTGAAACTTGCTGAGAGTACGGCGTAAGGGGGAAACGAG
AGCTGAATGTTCGATTTATAGAGGTTTTATAATCTGTGAGATTTGATCCTCGCCTGGTAC
TCGACTTCCCAGCGATGGAGTAGTTTAAGGGG
>790
GGGGAGGTGTGGTCGCAGGCGGGGTAAGTTAGTTAACGAGCAAACCAAGAGTATAATAAT
CCCACAAGCAAAA
>791
CTAGATCTGGCTAGCAAGAGCAGGGCTTGTCGCCGCTTTCAATGACGGTTTCTATCTAGC
CAGTGCTTGGCTATGGGTATATTGACGGCCTTGGCCTATTTCCTATTGCCGATAGAGAGA
CTTGGATATGTTTTCTAGACTCTCATTCGTAGGACTCAGTATTCATCTCCTAGGCATCTG
AGTAGTTTGGCGGTAGGTAATTGGAATAATCATCGTTACTCTGAATCTATCAAATGCATA
ACTGTGATTATTCTCGAGCGGCTACGGGAGCTCCACCGGGCTGTGGTTGCTGCAATTGCG
ACTGTAGCTGAATGATCT
>792
CTCTCCCCTCTTATTGTCACTCTTCTCCTGTATCTCGGTGATCTGCTTCTCGATTCGTTT
G
>793
AGGCGGCCTTCGACAGCCATAACGGCCTCTGTCTTATCCTGCTTCAAAAGCACTGGTCCA
ACGAGTTTATATATGTTTGCATCATCGTCGAGCGTTTTGAACTCCT
>794
CCTTCTGTACACTCGTATTCTCCTGCTGCTGGGCTTCAAGCTTTTCTCGAGCTGCGATAG
CTTCTTCGAGCTC
>795
AGCTGCGATAGCTTCTTCGAGCTCTGTAAATACCGAGGGGCAGATGTTAGCGGGGAGGGA
GTCCTAATTAACCATCCACCTTGGGGGAGGTATAGTCGCAAAATGGCTGACCGGTCTGAA
GCTTCTGATACTCTT
>796
CGGTCTGAAGCTTCTGATACTCTTCACTGAGAGCCTGAAGCTGCTTCTGGGCGTCTGCCA
TGTTTAAAATCGGTCTTCGTCAGCGCTTAAGGGGCTTGCAAGTCT
>797
ACCAAGTTGACCCTAGTCTCATTCTAGTTACAGAACATCCACAAAGATATCAGCAAGCCC
TGCACTTCCCGGATCCACAGACCGGTTCATGTCAACAGTAAA
>798
AAAGCACGACCATCGAAGTACTTGCGCGAGAGAGGTCGTAGTTGAACAAGAGCCATTTAA
A
>799
ATTAACATTGGAGGGAGTTCACTGCTCGGTCTGGAAGTAGTTGAGAAGGATGGAACGCTC
CTGGGACTCCTCACCC
>800
TTCACCCAACATCTTGCCATCAGGGACCTTAATGAGAGGAATCTTGTGCTCAGAGCAAAG
>801
AGGAATCTTGTGCTCAGAGCAAAGAGCAATGACAAGCTTCTTGTAAGCCTCCTCCTCGCA
TCCC
>802
GGTTCTACAAACAAATTGCTATTGGTATGTTTACTCATCATCATTTCTCCTGGTAAGTTG
AGCATATTCAGTAACTAATTAATCCCTGGTTGATAGCTGTCAACGCATTTAATGAGAAG
>803
GCTGTCAACGCATTTAATGAGAAGTATAGTGCCAAGGGATAGCGTTTGCCAGCCGTTTCC
AAGGCACGGAAATGAGAGATGCAAAAAA
>804
TAAAAGTAAACAAATTAAATAATACATTTAATAGATTAGATATATTTCTAATCTAGATGG
GC
>805
TCAGCATAAGTAACTTTGCCGTTGTCGATGACCATGGCGTAACGGCCGG
>806
TTTTTTACTTTTTTAAGTTTTTTAGTTTTACTTTAGTTTCTTCTTCTGCAAATCCAATTG
GTACT
>807
TCTTCTGCAAATCCAATTGGTACTCAAATTCTCCTGGAACCATGTTCTTCACAATGTAAA
CTTTGCCCTCAGCACTTTCCGCTGGCTCTATAGTTAGCAGAAAGAATGCACTGGGATATC
TCATTCTAAACAGGTATGTGAACCTTGCACGATATACGCATTGCAGGGGTTTTCTCAGAT
CAACGAGGATATTTTCAATTTT
>808
TTTTATAAATCTGGCCGGAATCGCTCCTGAGCATCGTTCCAGGGGTATAGGGCTCGTCAT
TGTTAGCCTGCAAAGTGGCCGACATCCTGTACTGCTGGAAGAGTTTCCCTCCAAAGCACG
CAATTCGTGTCATGGGTGGTAGCCTTCTACCTAAAAACAACGGGCGCATCGGCAGGTATC
TAGACAAACCGAGGACAGAAACAGAGCGCAGCGGTATCGGTGAGATTGGTCGCAGTTTGT
TCTTAATTTAATTGCAAAGGCCAACTTATGCACCAAAAGGTTTTACTGGTGGTACTCAGT
AGTTAAAGGTTTGGATGCAGGACGGAAATTGTGGCCGTGCCGTTCATTCACATGACTGTT
CTGATAGGCCTAAATAGGTGTCTACCGGCAGGGCCGGCCAGGATGAGAGCTGACTGGGAT
GAGGGCTAACTAGTAGAGACTGCTATACTCGGCCTTTAGTTACCGGCATACCCTTATGTT
GAATGTAGATTCTACCTCTACTATCATATAGGCCTTTACTAGACCATATGGTTTACATTA
GATCGTGAGGCCTATATATATCAAATGCCGTAGAGAGTGGCAAGCTGTCAAAGGGGAATG
AAAGAAAATGAACAAGAAGATTGATTCGTATAGGGTGTTTATAACATACATATGAGGCAA
GGGAAAAGGAGCAAGGGGAATGAATACCAGACTTCAGGAGTTGTAGGCGAGATATTAGTC
GCGTTATCTGTTTCATTCATGTGTGGACGTCTCATGCATAAATAGCGCTAAACAACCTAA
TAAAAGAAA
>809
GGGGAAAATGGCTGTAGCAAGGCAAGGAGAAGGTCGAAATTATCATGGCAGGGTTCTATC
GTCTACCTCCGCGGCTCAGCACAAAGACACCGACAATAACAGCAGCCAGAGTAACGATAG
CTCCAGGTAGAATAAGTTCGTTAGGAATGCCGTTGATGAGCTGCTGGTCCGTTGAGGGCT
GGACAAGTGATTGGGCCACAGACTTGGG
>810
GGGCTGCTGGCCAACTCCTCTCTATGCACGGCTTCCTCCTCGGCAGCAACGGTTACGGAT
TCAGGAGGG
>811
GGGAGGCAGCTTTGGCTGCTGCAACTGGCTCGGGTTCCTTGGCAACAACCGGAGTAGAAT
CCGGGTTGTGGACGAAGAGGTCAACCTTGTCTTGGCTGGCCTTCCGGGCAATTGAAATGG
CGTCGACAAGGTCCTGGTCAG
>812
AATGACTGAAAGCAAATGACTCCGGCTGGAAAAACAGGGGAAGATGTGTGACTTATGTAT
GAATGGAAAGTTATTAAACAGCGTATATAAG
>813
AAAGAGGATATTGTTTGAAAGAAGAGGAAAATGTAGCGTCTCTTACTCCTCGAGTAAGGA
TTCTTGTAGCAGGTCGTGATTGAGGTTTTTT
>814
TTTTTTGGATGAAGTGACACTGGCGCGGGCGGAGGAGGGCGTAGGCCAAGTATAGGGCCG
CTCTGGTTAACACCTGGCGGTCTTGGCACCAAGGACCCTATCGTCAGTGAAGAAGCGGTG
CTGCCTGGTTCATCCACTGTGTTTGTGGACCACTTTT
>815
TTTCTAATGCCAATAGTTCGAGCAGATGACCCGGCCTTTGAGGGTACGTTAGACTCTGAC
GATGCTGAAATGGTGGAAGCGGCATCGCTGTGGATTTGGGAAGCGCTGTCGGATACAGCA
CGGAAAGTCCCTCTCGTATTGGAGGATACCACGGAAGAAAGTAAGGAAACTGAAGTTT
>816
TTTTAGTTTTTCCTTTTTGTTTTTCCTTTTACCTTTTACTTTTAGTTTACTTAAGTTCCT
ACCGTCTTCCTACCACCGCCCTCGAGACCTAGAACCTCGAGCATTCTACCTGAGCGCATA
GACTAGACTAGCGAGCATACTCGCCCTTGTCCCGGAGACGAGGAGCGCACTTCTTGAAAG
ACTTTGCTGGCAATCAACGGACAAACCGCGAAAAGAAGACTATGTACAAAGCAGACGTTA
CATATGGGCTGAATACTCTGGTTCCTGGCGTAATGGGGAACCCGACATGCCCAAAGAGAG
GTTCCTCGATGAGCCATGAAGAGGAGTTGGCATGGAAAGACCTCCCTGCATCAGTCAGCC
TTCGCCACTTTGAGGAGATGAGAGCGACGTATGGTCTGGAGGGAAGAAAACGATGATGAA
TGACATGATACCCATAGACATGCGGGGAAGGGGAACTGGCGCAGATGCTGGGGAGAAGAA
CCAACGAAGACGTTGCGGTCGCGAAGGACAATAGCATACCGCTCGCCACAGTAGAGCGGA
ATGCCCACAGTAGGACTACCGTGTATCAACAACGAACACCAATGAAGGAACAACCTACAA
TAGCCGCTGCAGGTGCTCGCATGTGCCCAAAGCTTCGCGAAAACCTAAACGGACGCTGAC
GTACGCTGATACTCCTAAGGCATTCTCAGCAGTTCTCCTTCTACAAGGGCATGCAAAGCG
TTGAAGCAAAATGTACTTTTCATATATGCATAAATATAACAAGCCGGTCGCCCATCAACT
CCCCAGCAACTCCTCTCAATTGCATACAGACAAATCACATCGAGCTCGCAGTCCAGCTTA
GCTCAACTCTCTCGGGCCCCCCGATCTTCACTCAGCAAAAGCCTGCAGCGCCTGCGTGAG
CGGCACGACTCTCAGGCTTCTTCCCCTCTTGAGGCCTCCAGACTGGCCTCCAGCTCCAGG
ACCGGCCACTGTGGTCGGGCTCTTCGCGTCATCCCATTTGCGGAAGACGCTTCTCAAGTC
GCGTGGGATGCCCTCCAGTACAACGGTTGAGTAAGGCACGAACGGGCGGTCTTCCATGCC
AGAAGCGAGGATGGCGTATTCTTGCGCGAAGTCGAGGGCGTTGCGGAAGGAGGCATACTG
GGACTGGGCGCGGGATCCGACGATGATGTAGATCTCAAAGAAAGCGTCGAGAATGTAGAT
ACTGGAGGTGGTGAGGTCGGCTTGGTTGAAGGGATGGACCTCGTAGATCTGTTGCCTA
>817
TTAGTAGTATTATTTCTTAGTATTTAGTTTAAATTTAAAAACTTTCTTTCTTTGGTTTTC
TTTTCTTTTGTTTAATTTTACGTTTTCTTTAATTTCCTTTCCTTGTCTAGTCCGTCCAGG
AGGAAGAGCAGG
>818
AGTCCGTCCAGGAGGAAGAGCAGGAATTCCTGGGAGTCCTGCTGTCCATAGCCAGAAAAC
GAAGGGCCGTATCTGCCAATGGTAACCTTGAAGTTCCGGG
>819
GGGAGCAAACGAAGCTGAGCCCTGAACATCGAATATCTGATGCAGCAGATTTGCATACGC
CTTGGCAACATCTCCGTTGTGAGACAAGGGGTTGTTCGGGTTCAGGTCTTTCTTGTACTC
GCCCA
>820
TTTTTTTTTTATTTTTTTTCGGTTGAGCCTCGAGTGACCACGTGTATTTCTTATTTTGGG
TTTAGCGTTATTTCTTTATTTTTTCTTCGTTTCTTCCAACGTC
>821
TTCGTTTCTTCCAACGTCGCGAAAACAAAACAGCAGACAAAAAGACAGCAAAAGAGACAG
CAAAGACAGCAGCA
>822
AAAGAGACAGCAAAGACAGCAGCAGCCGGGGCGACGGAGCTGACGACGAAGAGGCATAAA
AAA
>823
GGGGGTTGATTGCGTGAGTCTCACTGTCACGGATACTGCTGCCTCAGGATGTTCTAACAA
GCAACGCAGACGAACAAAAGCCGTGGACGGACTGGGATCCTGAGACCCATGCACGCCGAG
GCGGACCCCGGGGGCCACCGTGGCCAGAGGATAGCCGAATTTACCCC
>824
AAAAATGAGAAGAGAAGTGTCATAGAAAGAAGAGTTTCGAATTATCTCAATACGATGACT
C
>825
GACAAAGAGTATCTAATGCCGGTTTGCTAGCCATACATAATGAAGACAACCTATGAATCA
CGAATAACTGTGAA
>826
TTTGATGTACAATGAGTCTTGTCCACGACTCCTCTTTGTCCCACTCGAATCCAGCTAGGA
TGGGGTTATCTAGTTCGTCATCGGCCT
>827
TGTAGATAGCATCGAGAGCATCCTTGATAGTTACGCCCTTGAGGTTTCGAGCAGTGACCT
CA
>828
TTGAGGTTTCGAGCAGTGACCTCAAGGCCAAGTGGGAAGTGTAGGTCAATCTTCTTGACG
GGGG
>829
AAACTTCTTGAGGGCATCCTTGTCCTCCAGGGACGCAGGCGAGGTGTTGAGCTTCC
>830
GTCAAGTACTCCACGCAAAGTGGTTTCGAGTAGCTTCTTACTTCGAGTATCACTAGCGTT
TGTCTCAACAATATCAAAGTTCTCCAGCTTTGCAACCAGGTGCGCAGCGGTCGTCTTTCC
AATTCCAGGGGGGCCATGTATCATAACTGTGCGGTACGTCCCTGAACCGTCTTTTCCAGG
TTTCTTGAAGTTGGCTCTCGCGTTTGCATGCCAGTTACGCAGCCAGGTTTGTAGCTTTTC
GACAGTGCCCTTATTTCCACAGATCATGCTAAGTGATGTGGGGGCATATTTTGTAGTCCA
AAGGCGGTCATCAACTGCCTCACGCTTGTCACTAGCACTCTTGTCTTTTGGTCTTGTCTT
GTAAATTTGT
>831
AGACCAAAAGAGATCAAAGATAGGCAGATATATAGACAGATCCCGAGAATACAAA
>832
AAACACCCTTCAGCCCTCAAACGTGTATCTCAGCCACTCTCCCACAGCTCGGAGACTCTC
CCATCTCACGGACTCTTCCCGGTCAGTCATCAAGGCCATCACTCGCGCCTTCAGGCCTAG
CTTGTCCAGCTGGTGTCGTCGCTCGGGCACTTCCCTCACCAGACACCCAACGTCGTTACA
CGCAATAGCCAAAACCTGCTTGTCTGTCTCCCAGTCCTTCGACAGGATCTCGACCAGCTT
TTT
>833
TTTTTAGGTAGACTTCCTCCATCCTCATCCAGGATTCGGCGTGCATTCTCACGCCAGAAA
GTTGGATTGCGGTGCGGGGGCGACCAA
>834
GGGGCGACCAACGAAGGTGGCCAGCTTGTACTTCTGCAGCGTACTCGTCGAACGTGGTTT
GCTTCTTTGTATATTCATCCAGCATCTCTTTCAGGGCAGAAA
>835
CAAGAATATGATCGAGAGCCGGGGGAGCTAGGACGTGTTCGGGAAGGGAGTACATCTGCC
CGTATGTCTGAGCAGCGTTTCCGCTACTGTAAGACTTTGAGTGATTGAACGACACTCCCG
TAGCAGTCTGGGGAACTCCACCGAGGTACGCGTTGGAGTGGCCACCGTAATTTTGCATCC
CACCAAAGCCATTCTGATGAGGATGTTCCTGCATCAGTGGAGCAGTAGATGGGGTGGTAG
GCTGCTTGGGGGCAGTCCTCAACCCAGCTAGCAGGTGAGAGCGGCTTGTGCGTGGAGTCG
AGACGGATCCATGAGCATCATCTCGCTGATCGAGTTTAGACGGGTGTGGAACGCTGAGTC
GTTTGATATGAGATCCTTTACCCCGAGAAGCAAATCCAGATCCGGGAACGGCGAGAGAGG
AGGTGTTGAGGGGCATGTTGTTGTAAGTCATTTGAGCAAGACCACCAGTGTCCATGCTCG
TAGTCGTCAAAGATTTGAGAGGTGATAAGCCAATCAGATATCAAATATTTTTTTTAGTTC
GTATATGCCACCAGTGCCTTGCAAGAGATGGATCGGGTAACGAGGTTGGTGGTGTGAAGA
GAAAAAGATTAGACCGAGAATTAAGTAACGAGAAGTGCCGGGTAGGTCCGACAAATCGCA
AGGTTGAAGATGTCACAATTAGGCGATTAAGGTGTATGTAATGAAGGGTCCGTTACGAGT
TCCGGC
>836
GGGGTCAGAATGAGAAAATGAAGGGTAATGGAACCAAATTAGGAGGGGAAAAATGTACAG
GTGAATCAACGCGGCCGTAGGTTCAATTTGTCGCTGAAAGGAGGACGAAAA
>837
AAAACCGAAGTTCGTGACGAGGATGCTCTGCAAGCCTCGCGTGAGGTTTAGACGAAGAGT
GTGAGAACACAAGGTCGAAAAACGAGTACAGCGTGTACCAGCAGGGAATACAGGCAGTAA
GGACCAATGAACGCAGGACACAAGCAAGTAAACAGATGCAGATGCAAGTAAACACAAGAG
GACGAGCAAAGAAAGACGGAGTATCCGGACGCGTTTCAGCCGACAGAGCCTAGGAAAACT
ATCGACTTTCAAAGGACGAGGATCGACGAATGTTGAATATAACGATGCTGGACGCTATGG
GTGTTGGACGTTGGCGATGTTTTT
>838
AAAAAAAACCAAAAAAAAGAAAAATAAAACAAAAAACCGTAAAGTAAATAAGAACCTAAA
TAACGTAACAAATACCGAATTAAATACCGGACGCAGCAAGTATATGCCAATGAAG
>839
AAAAGGAAGAAAAGAAAATAACCGACAAACCCACTAAGCGCGTTTATGAAGAAGTACTAG
GTTCGGCGGCAGCCTTTCCTGCTTCGGCACCGGCATCCTTTGCCTTGTTTGCGAGAACAG
CC
>840
TTTGCCTTGTTTGCGAGAACAGCCTCTCGTCCTCCCCATTTCCAGTAGTTCACCCATCGG
TAT
>841
TTCCAGTAGTTCACCCATCGGTATCCCTGAGTCAATTGGGCTCCGAAGTTGATTAAGTGG
CAGCCGAAAAGAAGGTAGTTCTTGGGG
>842
GGGGTGACAGCGAGAGAATAACGCATGAAAGTTCCAGAATAGATAACCAATGCACCGGTC
ATTTGAGCGGAGATA
>843
ATTTCAGGATCTTTCTGAGTGTCCATAACCGCAGCGACCGGAATACCGAAGTTGGATACG
GGG
>844
GTGTTGAGCAGACATAGTCCAACACCTTGTTGGACCGTATCTTTGCATTGATGGCTTTAA
TGGCGGCGGCCATTGTGAAGGGCGGTTGGTTTAAAAA
>845
TTTTTTTACTTAGTTAGAATTAGTAGATTTTTGACATTCCAAACTTCCTCATCTATCATG
GCATCATCGTACCTCGGATCTACATAATGGCCTTGTCATCCCTCCCTTTTCCTCCGCGCC
TTTCAATGCATCCCTACATGAAACCTGCGTTCCCTCGCAAGACAGTGTTGTCGAAGGTCA
CACAGCCGGTCAGGCCGCATCCTCGTTGACTTCATGCTCGGCTACTCTGATGTTTTCTTT
CCTTTAGCTCTGGGGGACGTCTATAAGAAGACCTCGAGGTTGATCTCCAGCGTGCT
>846
CTCGAGGTTGATCTCCAGCGTGCTGACGGGATACTTGAGGTCGAAGTTCTCGAGC
>847
TACTTGAGGTCGAAGTTCTCGAGCACCGATGGGTGCAGGATACCGAACTCACCGATGCGC
TGCTCCTTGCCACCAAGGCGGAGGTGCACCGAAGCGGCGTGACCATGGAAGAAAGTGTCC
TCGTTCAGTTCCTCGATCCAGTAGCCATCCGGTTTT
>848
TTTTGCCGGGTTCTCCTTGACCTCGTAATCCTGACTCTTGCCCTTGAGGCCCTCCTCGCG
GGTGATGAAGGCGGTGCGCAGCATGAGCAGCACACGGTCGAGTAAACCGTGAACAATCTC
GAAGCCACTGTTCTTGCCGCACCAGGCGGCAGCGAAGTGGCGCTCGTTGCGGGCCTTGCG
CTCGAGCGACTCGTCCTTGAAGCCGACATCGGAGACCTCGAAGAGCTTCATAGGGAGTGC
GTGTTTGCGGTTCTCGCGGATGGTCTTGAGAAGGCCGGGTAGAAGTGATGTGCGGACAAT
TTGGTACTCGGCGGTCTTGGG
>849
GAAGCTCTAATAAGGATGTCCAGTCTACCGGATTGATCACCGTCGCAACCC
>850
GCCGACCTCGAGGAGAAGGGTCAGATCAAGAAGGTTGTTGGTCACTCTAAGAT
>851
TTTTTTTTGTTTTTTTTTTTGGTTTAAGAGGTAGAGAAAGTCGTTTCATTTT
>852
GGTGACCTCATCCAGCACGTGATCTAGCCGCCAGCCGCCTATCACCACTCGTTCTGACCC
AGACTATCAAATGGGAGGGAGAGAAGTGAAGAATATTTGAAAAAACAATACAAAGCAGCA
CAGAGCTATCGAATTTCTTATACTAAATCCATCCCCCGTTTAGGATTTACTA
>853
CCCTGCATTGCCTCCAAATGGGAAGATTTGTAATAGATGTTGGTATAAACATTGATGATC
CCGTTCTAGCGCATCGGTAGATGATTTT
>854
TTTCTCCCTCTTTGAGGCCTTCGACGACCAACTTATGACCCTCACATCGTTCGTAGATGT
CCCGAACGTCGTC
>855
CAGTTGTAGTTTCGAAGTGGCTTGTCGAATCGTAGCTCTTCGAGATGTAGATGTTATCAC
TCTTGCCGTCTTCAAG
>856
GGGAGGGCCCATGAACATCTCCTCAATCTTGCCCAGGCGGTCAAGACCT
>857
ATCTTGCCCAGGCGGTCAAGACCTCGGCTTGAGCTCGAGGTGGTGGTTT
>858
TTTTTCGTTTTTCGTTTTATTTTAAGTTTAATTCTATGGGTCGCGTGATCCGCAATCAG
>859
AGAGGAAGGGTCGTGGATCTATCTTCACGGCTCGCACCCGTCTCAACAAGGCCC
>860
GCACCCGTCTCAACAAGGCCCCAGCCCAGTTCCGAACCCTCGACTACGCTGAACGCCATG
GCTACATTCGCGGTGTCGTGAAGAAGATCGTCCACGACAGCGGCCGAGGCGCTCCCCTGG
CCCAGGTCTCTTT
>861
CCCTGGCCCAGGTCTCTTTCCGCCATCCATACAAGTACAAGGAGGTCACCGAGACCTTCA
TTGCCAATGAGGGCATGTACACCGGCCAGTTCGTC
>862
GGCATGTACACCGGCCAGTTCGTCTACTCAGGCAAGCACGCTTCTCTCAACATCGGAAAC
GTCCTTCCACTCGGCTCCGTGCCCGAAGGTACCGTTGTGACGAACGTGGAGGAGAAGGTC
GGCGATAGAGG
>863
GGAGGAGAAGGTCGGCGATAGAGGTGCGCTCGGCAGGACGTCTGGAAACTACGTTACTGT
CATCGGACACAACCC
>864
ACGGAGCATATATCACAATAATATTAAAGGCAGTCGAAAAGGCTCATGAAGGGATCGAAA
TTAAAGAGCCCACGACCGAATGAATGGCAACATCACAACAATATTTTGTTCCAGAAAAAA
AAAAAACATTCCATTTCTGAGGCCACCCAACCGCGGGAAAGGG
>865
TTTCTTTTTTAGTTTTTTCGTTTTTCTTTTAATTTTTTATTTATTACCGTCGTAACAAGA
CCAAGTTGCATGCATGCACTTTGATGCAAATGCAAGCGCACAGCCCTTGTCTAGTTTGAT
AGATGAACTCCCCTGACTGGGCGACTTACTCGTCCAGGACGCGATGATTGGACCACGGCC
GCCCCTGGGGCAGAGAAAGCAAAGGAGGATCAAATTAGTTAGAGTTGGCTCGAAAAGGCA
CAGAAGATGGGTGGGAAAAACGCCACTGAATGGTGTACTCCGTAATCAGAGAGGATTCGG
ATTGCTGGTTGGCTGGCTGAAGGTGGCCGGTGTAACTATGCTCTGCGTTTACTCTATCAT
CGACGGAGGAGGTCACGCGGGACATCGAGACAAGAAAAAGAGAAATTGAGCGTTT
>866
TTTGCCATCTTGCAAGCGAGCTTCCCTTTCTCTCCTCAATCGGCTGGCGAAACGTGCAAA
ACGTGCGAGGCGAATACGGGCAGCGAGAGGTCATCTCACCACTTAGTTCGCCGGTTAGAT
GAC
>867
TTTTTTTTTAACTTACATAGCATAGTCTACATGAGATAACTGAACCTGCCGCTATTGATG
CTTTCGTCTTAAAAAAAAAAAGTTAAGCAAGGCAGTACAGACACTCGCAGAGACGGTTAC
CCAGGAAGCCTGCACCAAACAGCTTATCCTACGGCATGCCGCCCAACTCTGCCTCGCTCC
TACAGTTGATGTTACTTCCCCC
>868
CCCCCAACCGCCAGCATCGAATCGCATCGCATCACATCGCGTCGTCCCCCAGTCCCCCC
>869
TTTTTTTTTTATTTTTTTTTTTGTCTTCGTATGCATCTTCTATTTCACTTGAATTAGTGG
TATACATATAATAC
>870
AGTGGTATACATATAATACAAGGGGCTTAACCTGCTTACTCCCTACAAGGGCAGGAAGCA
AGGGCAGCCAAACCGT
>871
AGGAAGCAAGGGCAGCCAAACCGTCCATGCCATCCGGCATGTCGAGAACCATTCTAACCT
AAACGAGAACTAGGTACGTCCTCAACAGCAGCAAAACTATGCAATATCCACGTAGTCAAC
AAGCTCGTTCCGTACTCATCATTT
>872
TTTACCCTCTCGGTCCCATCATAAATCGAAGTTCTCGTCTATTGGCTTCCTCTCAGAGAT
TCCAAGTGGCTTATGACGGCGAGGTTGGCGTCCATCCATCGGTTGACGCAATTTTGTGCG
CATGAAAGCTCATTCTTCTCCAGCGTATTGCGGCTGACTTTTCCCTAATGCATTTT
>873
GGTGGACTTGTATTTTCTGCTGTTCGTTGCTAAGGATTTGTTGCAGGTCTTGTTTGTCCG
CTGGAGAGA
>874
CAAGATACATAGAACAAAAATAACAACGAAAGCGAGAAAGTCCGACTGGCGAGCAGCAGA
AGGCGAGGTTGAGGTTGAAGAGAGCGCGATGTTGATGTTGATGTTGTTGTTGT
>875
TTTTGACTATCCCTATCCATATCCTCGTAGCAGAAACATTTCATTCATTGTTCATTTT
>876
TTTTATACCCCATCCGGTGTAAGCACTTGGTGCGACTTATGTGGCGATTGTCAAA
>877
GGGATAGAAATGGACGAGAATGTATGTAGAGTCGGAAATGGGGCTGAGAGTAACCGTTT
>878
TTTAGATTCCGAGACGGGTCTTGCGCCAGTGTCTTCGCTTGGCGTTGTATCTG
>879
TGTCTTCGCTTGGCGTTGTATCTGATGGTGTTGCCAGTTCTCAACCGAATCCACTGTGGG
ATAGGTCTGTTCTGCTTCTGGGCTTTGGCAAGCTTCTGCTTGGTGCGGAAGGACTTGTGG
CT
>880
AGGCATCTTGACGGTGTTTCGTGAACTGTCGCGTCCTTGGATATTTCGAGCGTTGCGACG
TGAACTTTTTCTATCGTCAGGAATTCAAAAAGGCAGAAGTTCTGTGTGAAGTGGGCTTGG
CTCGCTTGGCTGGTTTGGGATGTCACGTGATTAGATCAATCTCGCTTCGAGAAGTTTTGT
TAACGACGAACAACGACGACAAACGTGGAACTTCTCGACGACGCCGTGCAGCTAACTACA
AGAGCTCTATGGGTTGGATTGGGCTGGGTTTGGTCCGTTTTGGGTCTTGGTCTTGTTTTC
TTGTATTCTTTATTTGTT
>881
CCCGGTTCAACATTGGAGATTGAGGAGGTGGATAACTAGCGAAGATCTCATCATCAGCGG
TGCTTACTTGGCTTGGTTAATGTGAGGTAGACGCTAAAATAAGAATTGGAGTGATAGCTG
TCAGCTTTACAGATCTGGTAATTTCATTGCTGCGCTAACTAAATGACAGCTAATTATTTA
CCTGCGGCAAAGAGGTGG
>882
GGTTTTTTAACGGGTTTTTAATTTTTAGGTTTTCGTTTATTTCCGGTAGTAGGGTAGCCT
GAGAACGGCTACCACATCC
>883
AAAAATGGGTTCTAGTATTGCTCGCCTTGGTAGTTGGCATATATCTGTTTCTTGCGCAGG
TGCACA
>884
CAAGTTTTTCAAACACACAGGTGTTAAGCTGGTTCTCATTCTTTCGGCAGTTCCACAACT
GGTGGTTGTTCTGCTC
>885
CCACAACTGGTGGTTGTTCTGCTCCAGACACTCCCAGTGTGCCTTGAACTGCTGCATGC
>886
TATTTGTGAGAGAGGAAGATCATCAGTGTGCTGTGTCGTCGGCGGTACGATTCATTGAAC
GGATTAAGTTGACCAAGCTACTGGATACTGCACTTGGATGTCCGTCGTAGGATGTCATAC
CCATAAATGGGAACACACTAGGTAAATGATTTATGCTATAAGTAATGAGAATAACGAATA
TATCGAATTGCTCTCGCCAGTCGAGGGTATCATTCTGTATAGTAATTGTTGATTCTGGAA
TGTTGACGTTGGAAATTGTCTTCAAGACAATGCCAAGAAAAGAATCTTTATATATCTACA
AAACACACAAATCAGAAAGATATGAAATATCAACATGCTCTCCATTGCTAC
>887
CTACCTAGGGAACTATTAGTTTTCCACCGAAGACCGCATCTATGATCGAAGTAACGAAGA
GAAAAAAA
>888
TTTTTTCCTCGGTTCGTTCGAAGTGGATAGAAAAGGAAATGGTCATCAA
>889
TTTCCAGCAACTTGTTCGAATTAATGACCCGCAGGAACGAGCCTGCTATGATATCCCATT
TGACGATCTCCTCCACTGTGCTCCAACAGACCATAGTATTGTTGGCTACAATTTCAGAAA
CCATACCTGCATTGACTGTCGTATAAGGCTCGAGAGGTGGTTTAGGAACGACAGTATTAT
ATTGTGAAGTGGATGGGTGGCACAGGCACATATGGATGGAGGTCCTTTGGTATTTATCCC
TTGGGAGGAACTGTGTCTCTGTTCTTTTTTCGACTTCTGGCTCGTGGTCCTTCGTGTGGC
TGGTTTATTGAATAAAGCTTAGAGAAAGTTTGTATTTGACCTGGGAGGATGGCTGCATGT
TCTTCGAGAAACGGGCCGTTGAAAATTCTAATAAATTGTTTTATCAGGTAATTGGCCAAG
GGCGACCCTTTGGGGGGAGGCTCAAACGGATCCTTTAGTCCACCCACCGAGGCTACGAGT
CTATTATCAAAGATGGAATCTCGTGAGAATATCGCTCGTATTACTCTC
>890
GAGAATATCGCTCGTATTACTCTCAGGTATATAGACTGTGTCTAGTAATGGTCTTGGGAA
TCGAACATAAGAAGCACGAAAAGTAGTCTACAAACGATCATTAAACCGCCCCCGATGTGA
AGCACGAAATCTTAGGAACTCAGAAATGTAAGACGGCACATAAGTAAGCTTATAGAAGAA
A
>891
AAACAGAAACAGATGTAGAATAGCAGAAAGTCTATCAATGATTGCCACAACCACAATCTG
ATCGTCTTTGATGGACAGGCTCCTCATCAGGGCCT
>892
TGGACAGGCTCCTCATCAGGGCCTCTCTTTCTTAGACGACGCTTGAAGTCTCCGTGATAG
GTATCAAGCTGATCGACAATCACATTCTTGTCAAGCGGTTTACCCATCCAAGAGTAGTCG
GGTGCAGATTCTTCACTGCTAGTTGAGGGCTTAGTCTTAACACCCTTCAACTTTT
>893
GGAGAGGTGTTGAATTGAGCATATGGATTTTTTTATTACATATGATACC
>894
TTTTTGCCTCAAGCACAAGAAGCCCTCCCTTAATTCAATGCGCCATCCTCCGAATATCAT
CAACCCTTAATTCCTCACGAAGCAGCGCGGACTTTAGATAGAGATTTT
>895
GGTGGTGGTGGTGGTGGTGGTGCTATGGGTGACTGTGAAGATAGCACGCTGGGCGGTCAT
CCTGCTGGTCATCCATCCCTGGTCACAGCTACAACCGGGTGTATATACACGGTAGCTTAA
CGGCCAATATATAGATATACTCCATACATGATTATGTATTAACATGTTTTGAAACTAGGA
AATGCTCTAAACCTCCCTATCCGCTGTTTA
>896
CTTATCATTGAATGCGTACACAAATCTATGCACGCTTTGCCGCTTCAAAGATGTCGCGAA
AGGGG
>897
GGGGTAGCAATGACAAGGAAACCATCCAAGGAAAGAAGATGACTTGTATCTTCATCGGCA
AATCGCGGTCATAATGGTGTAACCGCCTGTCATAGAACTCTTGATAGTTCGCTCAGCTTT
>898
TTTCTTCTTGAGCGCTGCAGCTTTGGCCTTCGCTGCCTTCTTCCGGTTACTTCGAATCAT
GACGAGTCCGAGGAATGTGCCAACCACCGTGGATCCAAGGATTGTGAGTATCACTGGGAT
GCGGATGGCCCAAA
>899
TTTTTTTTTTTTTAGTTAATTACCAACGATAAAGACTGGTTGGATAAAGAATATTTAATT
GTAGACTACTTAATCCTCCCCCACGACTCTCGCGCACACACTGCCGGA
>900
GACTCTCGCGCACACACTGCCGGACACGCTTCTTGAACTCCTTGGGATCTTCCCGCCAGA
GTCTGGCTGCCTCCACGTTTGCCGGTGACTCGTCGTTCGGGCTCGACAGCATGCTAATCA
CGCTCAGCAGTATCGTCTCCGGCGTCTGCACGGGCGACCAGCGCTCGGCCGCCGACTCGT
ACCCGTACTTGTCTTCCTCCGGCGGGTGCAGAATCGATATACATACCTCGCCGTTGGGAT
ATA
>901
TATTGGGATGGAACATCGGTGTCTCAAACTTCATCTTCGGCGGCAGATGCGGGTATTCAG
GCGGAAAGGTCAGCTTTGCGCGGAAGAAACCTCC
>902
TTTTTTGCCGCCTTGTTTGTCCTGCCGTTTCAAGGCAATGCTTCCTGCAAGCAAATCATC
GCAAAACGGACCACTGAGGTACTGGAAATCCCGGTGATGAAAGATTACTTCAATGCTGTG
CATATGCCTTAGATGATCCCTTACACGGGGATATTCATTCGAAATATCCAAAAGAACGTC
GGGATGTAGGATTGAAAAAGTATTCTCACGATAGAATATTAGGCAGGCTTCTTCGTACAC
CTTCTTGCAGACAAGAAGAATTGCCATATTTGGGGGCTTATGGGTGTGAAGCCTGCTCTG
ATCGTTTACATAATGGAATGAAACGAACGGGCGGACAAAGATCTTCCCTGGAGCAACTGC
ATATCTGTAGATTTCCTTGCGAATATTCAGGGGAAATTGAAAGAAGTAGGCCCTTTGACG
CTCCAGGCGCTCTGGTACAGAACTAGCACCATTTTATTAGTAGAGACTGGTAGCAGCAGG
GTAATTCAAGGCTCACATTGCATTTTCAGTTGTGTCCCGGCCAGCATAAATACTCCCCTC
GTCCACGACAGACATGTCACTAGTCGTGTTTATACTGGCAGCAATCAGTGGCTTGGGGGG
CGGTACCATCTCCAAGTCTTAAACGCCAACGACTAGCAGCAACAAGGTACCTTGAGCAAA
GGTCGCTGAAAAAGCAAGAAAGTTCTTTTTAGCTAGGAAAAACGGGCAATCCTGGGTGCT
TTGTTTATTGTGATGGAAGTTTCCAGCAGAGATTTCATGGTTGCTAGGAGACCGTGTGTT
ATTCAACTGCCATAAGTATATAATAAGGAGATCATAAACAAAGTACGGGGTCATGTTGAG
TCAACATTGAATTGTAAAGAAACCTCCCACTTTTGCACTCCAGTGCCATACTCGCCTCCA
AGACGCTGCTTGATCATATTGACTATCCGCTCCCTGAGAAGGGTAATCGCTTCCTCTGAG
CCACTCACTCTCAGCCTGAGATTGGCCATACACAAGCCATAGTGGACTTGCCAGAAGCGC
GCCTCCTCAACGGTTGTGACTGATGGGTGTGCGGCAATGTCCTTCATGACGGCAGAAACG
CCAGGTCCTGCATAAGACATGAGGAGCATAGAGCCTAGGTTCACCACTAGACGAATCCCT
AGGGAACACATAGAAAAGGCTAGAGTAAAGGAAATAACCGGGTCAAGCATCGAATAAAAT
GAAGTTGATATCAAAGGGAGTAAAAGAAGGAGGGTGGAACACGATAGAGTAAGGAAATGA
GCAGGGTTGCTGAGTAAGGAGGGTAGTGCTTGTATATAGGTGACACGCATAGCCTTGCCA
ATTCGTCCATGATTTTTG
>903
GTGGAGGGCTGGCAGATAGCTATCAAAATTACGAGCCAAACCCGCACAATATATTTTACT
TAGTTGCAAAAGGCGCAAGGCTGTTATTCTGGGAATATTAATTATTTGATTAGAGAAAAT
GGAGGG
>904
GGGAATCTATATGCATAATGCAATACTATTTTCATAAGATCAAGGATATCAGGCTGCCAA
CAGTAAACAGAAAAAAAGGGGG
>905
CCACTCAGATGGCCTGGTTATATTTTCTTGGCTGCACTCCAGAAGATGCACCATGCTAGT
TAAAGCAGGCGCATATCCAGCTACGTCCGTCCCATATTCCCAGTTCGAAGGAGGTCGTCG
GTGTAAGCAACCGCTTACTCGTCGTCCTCGTCAGCCTCGTCGTTGACGACGTTGAAGAAC
TTGAGCTCGTAAACACCCTTGGAGGTGGAGACGACGCGGAGCCAGTCACGGAGCTGCTGC
TTCTTGAGGAACTTCTTGGTC
>906
CAGGTACTTGAGGTAGCGACCAGAGAGCTCGTTGTGGGAGGTGACCTCGATCTTGCCCTC
ACCAACCTGCTTGATGGCAACAGCGTCGCCGAGGTTGTTGGTGCGGCCGTCGACCTTGAT
GCGGTCCTGGAGGAACTTCTCGAAGGCGGAGACGTCGAAGATCT
>907
TAACCATCAGCAAGCCAGAGGAGCTGTGACATCGATATCATCAGCCCCAGGCTAT
>908
CCCATCGATCGGTCCAGGACTTGGGGCAGAGAGATCGGTAAGCAAGGAAAA
>909
TTTTTTTTTTTTTTTGTTTCTTTGTAAAACCTTACGGTTTCATTCATATTCTGAGAC
>910
TTTCTAGACCGTCAAGGGCAACCTGAATGATCTTGTTGTCCGGGCAAGAGAGAAGGTCGC
AGAGAGGCTTGATGCAGCCTTGGCTGACGAGGTAGCGAATCTGGTCTGGCTTCTGGAGAC
CACCTGAAGTGGCGTTAGAGATGGCCCAGCATGCCTCCTTACGGGTCTTGAAATCTCCGT
GGGATAGCAGGTGAATCAATGGCGGGATTATGTTGGCATCGATGACGGCCTGGATCTGTG
CTGGGTTGCCAGCGGTAATGTTGGAGATGGTCCAGCAGGCTTCCTTGCGGATACCATCCT
TATTCGAGCTCAGGAGTGAGAGCAGAGCGGTGAGCGCACCGCAGTTGATGATGACCTGGG
TTTGGATGTCGTCGCCGGTGACGATGTTGCCCACTGATCG
>911
GGTGACGATGTTGCCCACTGATCGTAGAGCAGGGGTCTGGACGGATGTGGAAGCATGCAT
CAAGAGCTCGACCAAACGACGGGG
>912
GGGGATGCCAGCCTCGATAACGGCCTGGATCTTGTCATTTGGACCATCAGAGAGGTAGGA
AATAGCCCAACAAGCATCAATAAGCACTTCGTCATCAAGCATGTAGATGAGCTTGGCCA
>913
GGTAGGCCAATCTGGCTGAGGAGTCTTTCCTCGACAGAAGTTGCTCAGAGTCCACGTAGC
GTTGCGGAGCATGGTC
>914
TCACTAGGCCTCAAGGACTGCAGAAACTTTAGTAAAATCACTTGCTCTTAATGGCACGAT
GTGCGACCGTTTATATTTACCACATCATAATATTCCAAAGAGATATTTACACAACGAAAA
TGAGACCTCAATATATAATTAGTCTTGATTAATTAGT
>915
TTATCTGTCACGGCCATGATGGCATGCAAATAATGAATGGTATTAAGTGTTGAAGTCTAG
GCCCCGACGATAGCGCAGTCAAAA
>916
CCCGACGATAGCGCAGTCAAAAGGGTTATAGTACCTTAACTGCCAGATAATGACACTGCC
TGATTAACGGCCACTGCCATTATAAAGCAG
>917
GGGCTGACTGAGCTGTTTGAGACGAAGACAAGCACGGTTACCGGGAATA
>918
TTTGCAATCAAGTAGGCTGCAACACCGGCGGCATGAGGGGCTGCCATGGAGGTCCCAGAC
ATAGTCTGGCTTCCGCCTCCAGGCCTAGCAGAAAGAATATTGTGACCGGGAGCATAAAGG
TCAAC
>919
TTTTTTTTTTCTACGGAAAAGGGGGACCCGACGGCCAGCTTAAGTTAGATAGTTATTAGA
GCCGATCCAGTATCTGTCAG
>920
TAGAGCCGATCCAGTATCTGTCAGACGCTGAGCAGCAGCACATAGGCAGGGAGGGCCGGG
CGAAGCCTCCGAGGGCTAACCATCGAGCAGGAGGCGCACATAGTACAGGGAAGCAAACTT
CGTCTCGTTTCTTTTTCTCTGAAAAAGCAGTTAAGTCTTCCCTGGTGCATCCCTGGGCCT
CGTCCTCTGCCCTATGTCTGTCTGGCTGTCCGTCCGCCTGTCTGTCTCTTCCTGTAGGCG
CCTGTCTTGTCCTGTCTCTGGCTGTCGTCTCGTCTCGGCAATAGGGATGTGCGAGCGTAG
CATGGCGGACTCCAGGCATGACTCTCGACCAAGGCCATCACACGATGCGAGCAGGCCTCA
TGCGTCGCCGCTGCTGCTGCTGCTCTTCTTATCGAACCCTCCTCTCCGTCTTATCGTAAC
TCTCCCGTAGTTTTTCTCTGCTCTGTCGACGGTCTCTGGTTAACTCTCTGGCCGTCAAAG
GGCCCATCGTAGTTTGACGTTT
>921
AAAATCTCTACAGTGTCGGTGGGAACTGAGAAGCAAATTCAAACTATTGGAACCGCTCTT
CATTCTGTAGCTCCTAGCTTGTTCCCAGACGATAAGGATACAAATATGGCTACACCGATA
TTACATGGAGCCGCAGTACCAATGAGTGCACCCCTGGAAGAAATGGCACGGTGTGCAGCA
TATGCTGATGGATGGCTAAATATTGTAGTCTGGATGCATGGATGAAATGACGCCCTGGGT
TATGACTAGACGCCATATGATTATTTAGAGCTGTTAGCCTAGGAAATTGATAGATAGTGA
CGTCATAAAAATTCAACGAAGGGTATATAGTTACAAACTTGAGCATTTT
>922
CCCCCAATATACCACTTCTCCGGTCCAAGAGCATCCCTAAACCCTCCGCTACCACTACTG
CTGTCGCTTCCCCGTCTATTCCTATCATATGACGAAAATGGGACTGCAGAGGTTGAAGAT
GAAGGTGTTGGAACTGGTATCGGAGAGGTCGTGGAATTGGAAACTGTGGATGTCTGGGCA
GCTGCCGAGGAGCTAGTATGGCTGGTAGAGCTTATTGGGGCGCGGGATGAAGGAGATGGA
GTATGCGAATGAGTATGGGCATGAGCATGGGTATGATGATGATGGGAGTGGTGATGG
>923
TAACGTACCTTAGTAAAAGACTTTTACAAGTACCATCTAGACACGTAGGTTTGTAGATGT
TGGCCGGTTTCCCGAGCTAGCGGTAGTAGTACACATGACCAGAGAGAGGACTGAAGTCTC
TTCTTGTTATTCCTTCATTATACTTAGCTGGGAGCTGCTTTGAAAGTGAGGTGCCAGCCA
GGGCTACAGGAGGTACAGGTACAAGCGTCAATAGACAATTGATTGCAATATAGGTATTTT
GTTATGATATCAGGGTTTGGAAACAAAACCGTCAGCTTCCTC
>924
CAGCTTCCTCGTCACGCCCAGATATGGTTTCAAGTTTCAATTCCGCACTTCTGTTCAAAG
CTCCACCCGGCGTTCGACATTGACTATTCTACATAGTGCAAGTACGGAGTAGTTCATTTG
CTTCGCCCGTTCTTTCGATTTCCC
>925
CAAACCATCATAATCAACCTACACAACCGATACATCACAACAACCACCACGTTTTCGCAG
ACTCCTTATACGCCTACCCGAGCCATCCCAACCTACCTCCTCCCGTCACAGAACCAATGG
CGACCGCAAAGAGCGTTAACACCTTACCTCCGGCATCCCCGTACCGCCCTAGCCGCTTTC
AACACCTCTGCCATGGTTAATGCGACAGTCGCAACGCTGAATCCACAAGTCGACGAGGAC
GGACAACCTCTGCTTGTTTCAATATCACCC
>926
TTTGGCATGTTCCAGTATTTAATGGCAATATCTGGCGCCGGCAAATCTGTCCAAGCCGGT
AGTTTACCGGCTTCCAAGTCCTTT
>927
AGTTTTTCTTTTTATTTTTGTTTTATTTTCCGTTTTAGGTTTACTTTTCGTTTACTTAAA
CTTTCGTTTATTGGTTAACGTTCGTAACTAGTACCCTAGTATCTCGGAGGAGACGATGTC
TAAG
>928
ATCTCGGAGGAGACGATGTCTAAGTTCTCTGACTTCGTCAGGGACGAGCCTAACGCTCTG
TTGCTCCTTCAAGCCCTCGAACGTGGCCGTATCAAGTTGCAGCCTAGCCATATGGAGCGA
GCTCGCGTCTCT
>929
CATATGGAGCGAGCTCGCGTCTCTCCTACCGAGACATCTTCCAAACGAAGCTTTAGGTCT
GCAAAGCGTGGTCTGCACGAGTCTGGCTTGGGTGAGGCAAA
>930
CAAATCAATTTGATGAGCTGCCCTTGACATCGCGGCCTGCTCTAGAAGTAGGTAAA
>931
CCCACAATACTGAAAGAACAAACTCCAGACAGCCATATGTTTGTTTATTGGGTATCCGAC
TCGAACATAGAAGGGCAACAGGGTATCCCAGCCATGAAA
>932
AAACAGCGTAACACATTTCATCCAGAGCGCAGGGAACGACCGTCAAGGCGCGTTAAGAGA
ATCCTCCGTT
>933
GGCGCGTTAAGAGAATCCTCCGTTGGAGGCCTGGATACCGAACCACTATGGCTGTTTGAG
CGTAGGTGCAGCC
>934
GGCTGTTTGAGCGTAGGTGCAGCCTATTTCCGGAATTGAACGAAGACAGTCCAAGGACCT
TTT
>935
GATAAGTCTATATAGGTAGTAGTATTATTACAGGCAGGCGTCAGACCTCAGCGCCGGCGA
AGGTACCACGCAAAGGCAGCGCCTCCGATGGTTTCATTGAAGGGGGTTGGCACCTCTGCC
CGGCCAGGGCGAGCCACGGGATGGCGCAGGTAGACGGCCGCGCAGATGTTGTGGTTGACC
TCCAGGTAGCGTGGCACAAAGGCGAAGGGGCTCATGTAGTCGCGAGGCCGCCAGGGGGTA
GCATACGGCTTCGTGCTGTCGATGGGGTTTTCGTGGATCTCCTCCAGAGCGAGCTTGAGG
GCTTTCAGGTCAGCGGGAGAGTAGTCGGCCAGCTCGACGTCGGACAGGGACGCTGCGAGA
TCATCAATTTCGCTGGAGGACTTGCTATCTCGGCTGGTTTGGTTGTTGATGTTGTCGTTG
TTGTTGTTAGTGGTGGTGGTGGTGGTGGTCGTCGTCGTCGTCGTGGTAGTAGAAATGGTA
TCAGCATTAGGAGTAGTAGATGAAGGAGATGGCGCAGTGGGTGATGCGGAAGATGATGGC
TCGGTGGCAGAGGAGGGTGATTCAGTGTTGGGAGCGGCCTGTTCTGCTTTCTTAGCAGCG
GCCTTTTT
>936
GTTTTTTTTAAAGTTTTTTTACTTTTTTAAGTTACGTACGTACGTAGTATAGATGAGGAG
AGAACTGGAGGAGAC
>937
GGAGGCGAGGGCAGCAGCAGAGGCATCGATGTTCTTCTCGACGTTGGTGGCTACATGGCC
GTTGATGGGCTGGTAGGCGCTGTTGCCGCCTCTCTCCTTGCCGATGGGGGATGCAGGGGT
GGAAGACTGTCCGCTCCTCTTGGCCTGCTTCTTCCAGTACTCTTCGCGGTGCTCGGGGAC
GATCTGCCATTTCATGCCCTTGCCAGGCTCGTCTGTGCGACGAGGCACCTTCTGGAAGGC
CTTGTTGAGAGATAGGTTGTGCCGGATGGAGTTCTGCCAGCCGGACTGCGAGTGCCGGTA
GAAGGCGTACTTTTGCATGATAAACTTGTAGATGTTGCTCAAAGACAGTTTCTCTTCCTC
GGTGGAGAAGATGGCCTGGGCAATCATATTTGCGTAGCTGAAGGGTGGCTTGATATCCTT
GGCCGCGTCCTCGCTGTAGTCGATCTCCTCGGTACTTTCCATCATCAAGCCCCGGTTGTA
CATGGGGGAGACCTTGGACGATGGCTCAATGGTATCTCGCGACAGTGGGCGTTGGGAGGG
TGTTGTCTGCCGCTTGGGAGTAACGGTGGCCGCGTTTGCAATCTCTGCTGCTCGACGGCT
ACCGTTGGCTGTGGCAGCACCG
>938
TTTTCTTTTGTGACAAGCCTCCTCCTCCTTGTCCTTTCCTATCATGAACTCATTCCACTC
CAGGCTAGCTTGCGACAAA
>939
AAAGTCGCTAATTTACTTGGAGCCGTCGACCTTGGCGATATAGGCCAGGAGGTCAAGGAC
ACGGCGGGAGTAACCC
>940
CCCACTCGTTGTCGTACCAGGAGACAAGCTTGACGAAGTTGTCGTTGAGGGAGATACCGG
CCTTGGCGTCGAAGATGGAGGAGTGGGTGTTGCCGTTCATGTCGCTGGAGACAACATCGT
CCTCAGTGTAAGCGAGGATGCCCTTGAGGGGACCGTTGGCGGCCTCCTTGATGGCCTCCT
TGATGGCGTCGTAGCTGGCACCCTTCTCAATGCGGGCAGTCAGGTCGACAACGGAGACGT
TGGCGGTGGGGACACGCATGGACATGCCGGTGAGCTTGCCGTTGAGGTCGGGGATGACCT
TGCCGACGGCCTTGGCGGCACCAGTGCTGCTGGGAATGATGTTCTGGGCAGCACCACGGC
CACCACGCCAGTCCTT
>941
ATAGGATAGCTACCCCGTCGCCGCCCCATATATGCCACATCCTTTTTCTTCTTTCATCCA
TCTTATAGCACA
>942
TTCTTTCATCCATCTTATAGCACAGATCTACACAGCGATGTTGCGAGAACGCTTACAGCT
GGCCAGACTTGACGATCGTGGGCTTCTTGGGGAACTTGATGGAGCCGGATTGGGAGCCAA
CGGCCTCAAGAGCCTTGACGACCTTCATGGACTCATCGTCAGCGACCTCGCCGAAGACGA
CG
>943
AGCGACCTCGCCGAAGACGACGTGGCGGCCATCGAGCCAGCTGGTGACGACAGTGGTGAT
GAAGAA
>944
GACGACAGTGGTGATGAAGAACTGGGAGCCGTTGGTGTTGGGACCAGCGTTGGCCATG
>945
GTGTTGGGACCAGCGTTGGCCATGGACAGAAGACCGGGGCGAGTGTGCTTCAGGG
>946
GCGAAGTTCTCGTCGGCGAACTTCTCGCCATAGATGGACTTGCCACCGGTGCC
>947
CATTGCCACGGGTGAAGTCACCACCCTGGAGCATGAAGTCGGGAATGATACGGTGGAAAG
CAGAGCCCTGGTAGCCGAAGCCCTTCTCGCCAGTGCAGAGAGCGCGGAAGTTCTCGGTGG
TCTTGGGGACCTTGTCATCGTAGAGGTTGAAGTT
>948
CCTAGCCTGCCGTAGAGGGAGGCATGGAGCATCATCTGAGGCCCCATGGAGTCCTGTCTG
CCCCTTGTAATGCAGACATGGGAGGCCTTGATGATACTTTCAAAGGTCGACGCAATGCTT
CCTCCCTATAGAGCTTTAGTATATGCATGAACAGGGAGTGGGTAGTAAAGAGATAGAAGA
TACATTTGCGAGCTCGAGTCTGCCCTCGCTGAGCAGAGCGGTGCTGAGCATCCCCCAAAT
CTCTGCCTCCTTTGCCTTGGCCTGGAGAAAGGCGAGAGCCTCTTGTCTGCTCCGAGCATG
CCGGTGTTGTGTATCTCAGCGAGCTCGTCAGGGG
>949
TTTACGTTTTCTTTTGGTTTTGTTCTTCTTATCCTCTTTCTGCAGTGTATTTG
>950
GTAACCGAATGTAGAGAAGAAATGAAGAAGGTTGAATAGAATATCTGGTAGTACATGGTT
CCGGTTAAATGGAAAAATAGCAGTCTCCACGGTAGTAGAAATGTTCGTTTCACTCATGCA
GTGTTGTAAGTGAATGTGGCGACTCCTCCTAGCTGATCAACTCTGCTAGGGGGCGCATTT
GGTCTCGGTGGCTGCGCTGGGGCTGCCAGTATCGAAGGGGATTCAGCTTGTAAGCAGAAG
TCGGGCTTGAATGCACTTCGGAAGGGTAATTGCTCGGAGCAGAGACGGAATGCAGAGATC
TCTCGTATGCGTTCTGCGGAGGGGTGACGAGCATCTCCTCCTCTGTGCCAGCGGCGGACT
GAGGGTCTGGGAGGTCTATGCGGAATGTGCTCTGCGATAGCTCCACGCTGGGAGCCCTAT
CCGGACGTAGATAGAGGCGCAAAAGCTGTCTCCTCTGCAGCTCTGCGTCATCTGGAGCCA
CTTCACTGGCAGCTCGAGTGCGCGCCCGTCTTCGCTTCCGTGAACAGGTCACGGACAGCC
AGTAGTCGGAGAAGTAGAAGGCCAGGAGCCCATAGGCAGCTGTCGAAACGCACGAGATGG
CCACGATAATGGTGGACAACATATTCATTGGCAGCAGTTTGCGCACCAGGATATTGATAA
GAACATTAAACATTCCTAGGATGGAAGATGTAAAACAGGCACTGTATGTACATATAGTCA
GCGTGAAGTTGCATTGAATCAATACAGCAACGGGGTTATACGTAGAGCCCATACAAGAAG
AGAGAGTTGAATAGGTAG
>951
GTTTTATTTTGTTTTCCGTTTTGTTTTAGTTTAAGGTTTTGTTTGTTTCTTCTTCTACTA
AGCTTGTCGGTGCTCCTTGCGCC
>952
CGGCGCGCAGGGACGGCAGCCCGAGGGCGGGGAAGCGCAGAGCAGGCGCCAGGATGAGGA
CGGCGACCACGAAGAGCGGGAGGGCGAGCAGGAAGAGGGAGAGGGAGCGCCTCGTAGCCA
GCGCCAGGATGACGGCCAGGGAGCAGCAGTTTCTTCTGTGTAACTGATAGCTGGTGGCTG
GTCAGAGCCAGTCGCAGTGGCTGTATATATAGTCTGGTGTAGAGCAGATCTAGATAGAGA
TCTATATAGTCTGAGGCTGCAGGGAGAGTGACTTGCAGCTAGATGAAGCTGTGTATGCAA
GACAGCAAAGAGAGGATGTTGGCCTTAGGAAAAGACAGCCAAGCAGTTAGTTATAGCTAG
CTAGTTTTACGTAATAGTTATGGATCTCTGCTAAGATGATCATGATCATTAATTATGTTT
ATTGTCTGGTAGTTAAAACACTTTT
>953
TTTTTGTTTTTCCTTTTAACTTTTGGTTTAAGTTCTTTTAGTCTATTAAGCACTCTTAGA
AGCCCCGCGG
>954
TAAGCACTCTTAGAAGCCCCGCGGCTATTCAATTATTCGAAAATTGGTCAGGTAGGAG
>955
GGGGGTTTGCGGTCGGTAGAGGTACAGCTCTACAGAGACTTGGTACGTGAGCGGCTGTGC
TACTGAGTCTGATGGTGATGTGAAGAGGCCGGTGTTGGGGTTCTGATCGAAGACAAGGGT
AGCAGAGAAGCTGTATCTGGGGCCACCGCAGCCATGCACCAAATTGAGATGCAGGATGCT
CTGTGGTTGGGG
>956
GGGGAAGGGAAAGAAGTGGAACAGCACGATCGATAAGCTGTTGTTGCTTGGTGGGGAGAT
ATTGCTTTCCTTTGGAACAGCCAAGATTACAGGCTAGCTTGCGCCC
>957
GGGGAATTGAGTCGCTATCGGCCTTGCGCAGATATCCAGTTGCTCGGCAGCAGGGGAGAT
ACTGAGGAGACACCGGAAGCAGGGAGTTTGTGATACTTGATATAACGCAAAAGTTGCAGC
GTCAAGAAGATGCGAGCCGGCGTCTGTTCGGGTTTCCATTTTTGGATGGGGCAGGCGCGC
GGCCCGAACAATGTTCCGCAGATGCTGATTCAGCAACCCTCCATCCATTTGGGCATTAGG
TACTCCGTAGACAACATAGAGTTTTATAGATGGAAACACAAAGGGAGAGGGTCAAATGAA
AATGCTATTAAGAAACTATGCCTTCGTCTAGTCAATAACGCAATCAGATAAGCAAGGAAA
CTTTTAAACCTGCAAGCAAAGGAATGCAAGAACGGAAGATGCAATGGGCCAGATCCAGTG
TCAGGCATGCTCAGGCTATAATGCACGTTTCTAGGGTCAGAGAAGAAAACAAGGACATAA
TATATATATATATATATATA
>958
GCACCAACAGATTCTGGTTGCTTGGACTCATCATAGCCATACTTGGCCTTT
>959
TTTCGGCTGGCTTCAGCGGCGGCTAAGAATTCTGGTGAAGACATGGCTGTGCCTGGATCT
TCTG
>960
AAGATCGGAACCGACGCCTTTCATTAATTGTAACAAGTCTGCATTTAGTGAGG
>961
CCCTGAATGAAGAAGAAGGGGGAACAGGCCGCAACCCAGGCCAGGCTGG
>962
GGCCAGGCTGGCTTTTTAAAAAAAAGATAAAAAAAAAAAAACAGCAAAAAATAGACACAT
GAGTGATTTC
>963
TTTTTTTTTTAACCTTAAAATAAAATAAGAACCGGTACTAGAACTTAGACTAATAAACCT
AAGAAAACTAAAAAAAAATTTACTAATACCATCTGCTGCTCAGGACGTAGGTAATGTCAC
CTGAGAAACACCCTCAGCAACCTCCTCCACGGCCTTATCTCCAATTGAGGCTGCTACAGC
ATCCGCACCATCCCTCGCTGACGCCTCTACAGGGCCCTCACTACTAGTAGCTTCGTTAGT
TTTGGATTTCTGCTGCTTCTTCTTGGTCTTTGCAGCCTTCTTTGCTGCCTGCTTTGCCTT
CTCTTCCTCCTTTTTCTGTCGCTCAGCTTGAGACCCGCCAAA
>964
AAACATTTCCCTCCACTCGTCGGCCTTTTTGACATCGATGTTGCTGAAAAGGTACTTCGC
CTTACCAAC
>965
GAAAAGGTACTTCGCCTTACCAACGCGGTGGCCAGGCTTGATAGCTGTAGGCTTCCACCC
ATCTTTGATGTCATTGAGGCTTGG
>966
TTAACTCATGATCGTTTGGCCAATTATCACGTCTGACCTCACTTTTCTATTGACGTGACA
AAA
>967
AAAATAGCTATAGGTCAGCCCAGCTGACTAGATGCAGGTGTAAGATTCTCCGAGTTT
>968
TTTCCATCTTGAGGCAATACCTTCTAGGAAGACTTATAGGATGGGCTTCCTGACGGCTAG
GGATGCTCTCCTTGCCATACTATCCAGGCAGTCCCTGGGAAACAGGCCTCATGAGGAAAG
GAAAGTATTT
>969
TTTCCTCAGTCGGGTATCTTGTGACGGTATAGCTCTCGCGATTGTTTGAAAA
>970
TTTTACATCCAATGTAGTTCAAGCCTGCTTTAGATGTGCAATAATAGCATCTATCTTATC
CA
>971
AAAAGGGTGCCTTGCAGTTTGACTAGGAATATGGTGCTGTAATTAATTGAATCAAAACAC
ATTGGGCAAAGTACGTAAGACGAAGACGTGCCAATTCTGAGGCTCAATGTACGCAGCGCA
ATAAAGCTCTTCTTCCTGGGCCTTTATTCAGCCTTCCAGTGTAACCTTAAGCGGGCACAA
CTCCTGCGCATGAATAGGGATAAACCAGGAAATGTCGGAGAAATCTC
>972
TTTATTTTTTTAATTTTTGTTTTACCGTTTAACTTACGTTCTTGTTACTGTAACACTATG
TCGCTGTTCTTCTGT
>973
CTATGTCGCTGTTCTTCTGTGGGTATCTCACCAGGAGAATCCGTTTGGACTTTGAAATTA
TCCTGTTTAACTGCTTGGTTTACCCAGTCATTCATTTTGGCATTTGTAACCTGGATCCAG
CGCCAGACAAATTCCGCTAGCAGTTCCTCAAGGTGAAAAGGGAATGACTCGCCAGGAAGG
GCTTCAATGTAAGCTTGTCGAATGCTAGAAAGCTCACCGTATAAATCGAATCCATCCTGC
ATTTCAATCTGCTCGTTTTTTT
>974
TTTTTTTTAAAACCTAACTTTAAGATTAAGTTACTACAATTACTATTACAAATACATTAA
ATAATTCAGGCAAAAATAGTCAAGATATATCATGTATAGGTA
>975
GTCAAGATATATCATGTATAGGTATCCAAAACTATCCGCTCAGCTTTCCTGTTCCTGACT
ACAGTGGCTATCAAAGCACACGAAGTCGTTTCCGCTCACTCTTCACTTCTCCATGATTGA
TCTTCTCTGATAAAGCGCCCTTTGGCCTAGACGGTTTGCGCTTAAGGTGCTTCGGCTG
>976
TTTGCGCTTAAGGTGCTTCGGCTGCTTTTTTAATAGCCGCGGGTCCATCT
>977
TTTTTAATAGCCGCGGGTCCATCTGGGACGCATCGAAGTCAATAATAAGCGCTCTATTGA
GCTCGGCGTTCCACAGGATATTTTCCCATCG
>978
GTTCCACAGGATATTTTCCCATCGAAGATCCCCGTGCAATAACCCTAGAGAACGAATCTC
TTTCTTTGACCTTGAAACTTCTCGTCTAACGCTCTTATCGACATTTTCTCCATCAATATG
TTCACCTGCCCATCCCATAAGTAGCATGTGTCGGATCCTTCCAGCCCCATGCAAGTAGTA
TGTCATGGCGAGGTCAATGGTACCAAGGAAGACGGGTATTGCTGAGCCTTGTGCTTGCTT
TAGAAAACCGTATATTTCTGCTTCGCGCGAGACCACACCCCAGAGATGAGTGGTGGTTCC
TTTACCAACGACGGTATACCCGTATTCAGTACAGGTGATTTTAAAAGGCGCACCTGTGGC
TCCGCATTCTCCGCAATTTCCCATGGGAGTGCAGTCAATGTCAAGGTTCTTATCTAGCTG
CTCGTTGATTAATTGTACTAAGGTTTTGGCATCGATGAGGTGGTGGTCACTGTCCCGAGT
CTTTCTATGAAGAGCCACGTTTGGACAATTCTCATCTAGTTTATCCCCTTGCTTTAGCCC
AAGAAGACATTTCTGGGTACAGAACTGAGCATTGTGCTGATAAGGACTACCTCCAGTTTG
TCGAGAGCCCGTCGTCTGACGCGGCGACTGTGCCGACTGGGATGACGAAGACGTTGTCAA
TTCACTGAAGCCACGTTTGCGCCCGCTGGGTTCAGCATCAGGATCTTCATCGGCATC
>979
CATCCCGCCAATGAGCCATTTGCATCTGTAAAATACCTGGATTCCTCAATACAGCACGTA
GGATCTGTGTTACTATTCTATTTTCCCAAGGACCCCATAATTATATCCATGGCAATGCTC
CGTATTATTTAATTAATACTTGGAGAATAAATAAATAGATAATGTACACTTGGTCAAATA
AATCAAACGCTCCGCCCAGTTTCCATCCGTGCATGTTCCCCCACAGTGAACAATGTCCAG
GCTCGTAACTCCTATATCTTTTTGCCACGGTAGAAAAACTCCATTAATGCTGACTAGTTG
AAAAGGCCGGAAAGGTATGTACAGCAAGAGAGGAAATGCTGCATCTAATCATCACAACC
>980
CCTCCTCACCTTCTGCCTGCCATCCTGTATCCCATTAGCAGGAAAGTTATCCCGCATATT
TTGTGCAAAA
>981
AAAATCTCAAACGGATTCTCAGCACACCATTTATCCTTGATCTCATATGTTCGTCGTTCC
CATTCGACTATCCTATCTTTCCACTTTGCAAAGTCCTCTTCATCGTTTTTCGATGAACCT
CCATCTGGTCTAGATACGGCTTCTTGATCTCATCGCTTGCATCACGCCACATTTGGCCAA
GCGCTTGTCGGATTTCATCCCGAGGAGCCTTTGCGTTTTCTTTCCCTGTAGCTTTGATCT
TGGCATTGTCACATTCAGTCTTGCAAATATACCAGTAATCTTTCTGATATAGGAGGAAA
>982
AAAACAATTCAATGATAGCTCGATGGGGTATAAGTGGAGGCATATGATATACAAAGGAAA
>983
CGAGGATGAGCCAGGGGGGAGAGGTGGGTCAGATCAGCGGTTCCGTTGAGTTCGGGTGTG
TCGAACTTGGTGCCACATTGAATCGCCGCTTAAGGCAGATAGGCTCAAGGATGTAAGCCC
TCTCCAGGTGGACCGGTGAGAAGCG
>984
TTTTTTTCTTTTTTAATTTTTTGTTTTTATTTTACTTACCGTCTATCTACATCTACATCT
ACATTTATTCTTTAGATATTCCTAGATATTCCTAGATATTCTTCTTAGACTGTCTTATTG
TGATACCATGGCCCCCATCCCCATCACCATCGTCACCGGCTTCCTGGGCTCCGGCAAGAC
CACGCTGCTGCTCAACCTGATCCCCCAGCTGCCGGCCTCCTACCGTCTGGCCCTGCTCAA
GAACGAATTCGGAGACGTCGCAGTCGATTCCCAGCTGGCCGCCGCCTCCTCCATCTCCGG
CGTGCGCGAGCTGCTCAACGGCTGCATCTGCTGCAACCTCGT
>985
CGGCTGCATCTGCTGCAACCTCGTCGGCCAGCTCAGCGACGCCCTCCTGCAGCTCCG
>986
GAGACACCGTCAACCCAGACCGCATCGTCATCGAGACCAGCGGCAGTGCGTTCCCCGCCA
CTCTAGCGATGGAG
>987
TTCCCCGCCACTCTAGCGATGGAGTCAATCGGGAGTCCAGCGAGCGCAAGGGAAGTTCGT
GCTCGACGGCGTGGTGG
>988
GGTTTTTTCCAATACTCGAAGTCGCTTTTCCTTTCTTTTGGTACTTTTGTCGCATCGAAA
TGTGGGAAGCCCTA
>989
CGCATCGAAATGTGGGAAGCCCTAAGCGCTAGCCGCATTAGATTAGGGTTGATAAAGTCA
CGTGTAGATAAGCCAATCTCATGTATCGACAGTAGGCATATTAGGTCTTTAACTTAGGTC
CATTCATCAGCAGGTATAGATTATACAGGATGATTAAGGATAAATAAAGAAAAGAAGTCA
GTGAAGTCATAAGTCATAAGAGCAGACCATCCCCAGCGGTGGGATAAGGCGGTCACCTAC
ACCATCAAGATCAGACCCAACATCAACCCGAGCGAAGCCGCATCTCTCATACAACCGGAT
AGCGGCATCGTTATCCCTCTCGACTATCAGACTGACATATAGCTTGCCAATTGATTTCCT
CTCGCCATCCTCCTTCGCATAGTCCATCATCCTCGAAATCAGCATCTTCCCAACCCCACG
TCTAGCCGCCTCCGGTAAGACAAACATCGAGACTGCAAAAGTTGCGGCCTCGGCATCCTT
AAAGTCGCCCTCATCATCAGGCTGCATCCAGGCCATGGACAGAAACGGATCCCAGACATA
TTTCATACTCGACCCAACCACTTTAGGGCCCAGTAGGACAACCATGCCCATCCATTCATT
GCTCTTT
>990
TTTTTTAACTTTCTAGCTGTGTTTGTCTTGTTTGCATCCGACTATCAATATACAAAACTT
CCGTTCGAGAACGAGGAGAGTATAGAAAGATAGCAAGACAGAGGTTGATATTGGGATAAC
ATAATTGTATCGTTAGGTTGATTAAATATTGGCAGTAGGAGAA
>991
GATTAAATATTGGCAGTAGGAGAAGTATATACAAATAGGTGAATAAACAAAAGAAAC
>992
ACGGCCCGGCCATAGATCTCAAAAGAAAGTAATGATGAATTGCAATGTATATGTGTACTC
AAGTAAAGGCGACTCCTAGGACGCCGATGCTTGCCAAAAGATCGAAAACGAATATGTTGT
AGATAGTCTCCTAGTACGCCGGTAGAGGGACGCCGATGAACGCCGGAAA
>993
TTTGATCAATCACGTTGAAGGCTCCGTAGAGTAGGACAGGGCGCGAGGCCGCAAGTCCGA
GGACGTCGAGACGTTGAGAACGGGTCTGGGGATTGTGAGACCTTTGCAGTTGGACATGCA
AGGTCCTACGCTCATTTCGAAACCCTAACGTACGCGTTTACGACGTTGCCTTCTTTCCAG
CCCTGTTCAAGTAGTGTCTGGCTGTCTCTGAAGAACTTGCCCAGATATACGATCTGGATG
CGGGTATTGGAAGGGAGTCTAGCTTCAGCCTGGATCTTCCGAACAAGGGCGGCAACGGTT
TGCTCCTTGCCGATGCTCACGACTACATCTGGTCCGCCGCGATCGCTCAGCCGAGCAGTG
ACCTTGACCATGTCTCGTTCGTTTCGCTTCCCCTTCTCTTCCCGCCTGCGTT
>994
TTACTTTTTTAGTTTTTAGTTTTTACCGGTTTTCCTTTAGTTAGTTACTTCTTCGTACGG
GTACTAGTATGCGCCCTTGAAGAGTATAT
>995
AGTATGCGCCCTTGAAGAGTATATTAAGGCAGAGCAGGCTGCTGTCTAATGTGCCCGGGG
GATCACATCAACTTTTCCGGTCAGTCCTACGGACTTCGAGATATCAGCAACTTACTCACG
GCTCATCCATACTGAGCCGGTCTTTCTCCTCGACTTCGAAGCTGCTACATGGACATATTA
CGAAACCAAA
>996
GATCAAGATTACTTTCATCGATAAAGACGGTGAACGACACGATTTCGAAGTCGCAGAGGG
AGATAACCTGCTTGATATAGCACAGGCAAACGATCTTGAGATGGAAGGT
>997
TTTTTTTTTGTTTCTAGTAGTTCAATGATTCTGGTCCAGCTACTTTGGCGTAGACACAAT
TGGTGAAAATTATGGCGAGCGTTGCTTCTTGCCCTGTTTTATTTGGCATAATATTGATTG
AAAAATGGTATATGTCTGGCCAAGGAGCGAGGATCCGAGTGCTTATATCCCTCTATTGTT
GTGCAACAGTTTCTAGTATGACAGGGGGAAATGTTGGGAATATTGAATGATGTATATGCC
AGAGTATAGAGATAATAAAGATGAAAAGTAATATCATGAATAAGAATAGGAATGAAGATG
CTATATGGTTAAGAAAACGCCATAAGCCGTGACTCATACAGACACCAATTCAAGAACAAC
GTTAATGACGGTACTTATAAACCATAGGGAGACAAGTCCGAAGCCTACATTCCTGTCCAT
CCGCCACTTATTCAACGGCACCAGGATAAGTAGTCCAAGCAAGGTTAGCATTAATGTTGC
AGCGCTGATAATAAGAGTTTTAGACACTTCAATCGGGTACGGCTGAAGAGCAGCCGACAC
TGCAGGGGTAATGCTAGCCGACTGCATGTTTTGAATCGGTTGCAAAGTCATATATAAA
>998
GGGCCTCTTCCTTGGTGTTTATTGGCAGCTCGCTGTTCTCTGGGCCATAGGCAGTATATT
CCTTGGAAGCAT
>999
TTTTTTTTTTTATTTTTTTTGTCTGACAAATAGTTCTTTTATTTGATTAGAAATATGGCA
TGTCATATTCAAT
>1000
AAAAACAGAAAAGAAGTTCGGCTTGGGCATATTCAAGTTTGGAAAAGGAGCGTCAATAGT
TGGGAGACTGGCACAAAA
>1001
TTTTTGTTTTTCTTTTTCTTTTTCTTTTTAATTTTTGTTTTAAGTTTTCTTTTACTTTGT
TAACGTTCTTTTGTTACTTCTTCTATGTACGTATACTCTAGGCTGCTA
>1002
ATGTACGTATACTCTAGGCTGCTACAGAATAACTCAGCTTTCCGACCTTGATCTCAGCCT
CATATTCTCTACCAGGATGAAACACATGAAAACAGGCCCAGGGATGCATTTAAGAAAGCT
ACGCATTCTAATGAACCTAAAGGGAGCCACCATATTCACCCTCATCATACACAGTAAGAT
ACGGACTTATTGTCTCTAACTCATCACGGAAATAAGTCCAGCTATCACGCTTCTTAAACT
GGAGGACTTGAATTATGCCTTCCCGGGAAGGAGGACGCTTGAGCCGCCTGAAAACCCCAC
TTAAAGCGCAGGTTGTTCTGCGAAGGTTCAAAATACAGATTGGACTGTCAAAA
>1003
AAAACAATACGACAGAGCTTGAACTAAGTAGATCATCATGGCCTAGTGATGGTCTTGGCC
AATTCCAGCAATGTCCTAATCCAGCCACAGAACTATGTGTTGGAGAAGAGGTGATAATCC
AAGAGTTCTCACTATGTTTCCGATGTGTTCGATTGCTGTTTATACATTACCCCACCCTGT
CGGAGTATTTTCGGACGTCAAGTCAAATCTTGATATCGATGCGTAACTAAGGTATGCACC
CGTGGAGAACCACCAAAATGATACTTAAGCCAGGTATTGTGCTTCCCCCTTGCCGAGCTT
CGAACCTCACGCGGTACAAAAGAAATAACTCTGAGTTACACCTCAGTATACTGTTATATC
CGGAGTTCATAGCTTTCTCGAGTTACTGCTGTTTTGGTCGAAAACTGCTACCCGAACAGT
AACTGCATTTCTTTGGCTCATCAGTCGCTGATCTCTTGGTCAAT
>1004
TTTTTTTTTTTTTTAAAAGTAAAAGTAAGTAAAGTAAACCTTTACAATTTACAATACGAA
TCAAGCCTTTTCTATCACCT
>1005
CTTCGGAGCAGATGCAAAAAATAATTCAAACGAAGGAATAGAAAACATCAGTTTTAAAGT
CTAAACAATCCAAA
>1006
GGGGAATAAAACCATTCGTACCACCGAGACCGTGAAGATAAGAGTAACATGGCAAAA
>1007
TTTTTGGATAGTCAAGAGAAACAATAAATAAATGGGGAATCAAGCAAGAAA
>1008
TTTAGACTTGGCCGGCGTTGATCATCTTCTTTCGGAGGTGGTTCTTGTACTCGCCGATGG
TACCATCCCATCGGCGGACAGTCTTGTTCTCGCACACCATGATGTCTTTGGCAATCTTGT
CCAGGAGTCTGAAGTCGTGGGAAACGACGACGACACCACCACTGAAAGCATTGATAGCAT
CAGCCAAACTGTCAATGGTGGGAATATCCAATCCGTTAGTAGGTTCGTCGAGCAATAACA
TGTTGGGGCTTTCGATGGCCAAGATAGCAAAGACGATTCTGCTCTTCTGACCCTCAGAAA
GAGTTCCCATAAGGGCAGTCTGAGATTCACCAGAAAGGCCATATCGGCCCAGCTGCTGAC
GCCAGTACTGATAATCTTGACTCTTCTCGGAATACTTGTCACGAACGAAGTCGAGAGCAC
TCTTGGTAAGGTCGAGCTGCTCAGCGGAGTGCTGACTGTACATGCCGAGCTTCAAGTGGG
TATGACGGGTGACAATACCAGATGTAGGAGCGAGCTTGCCAGTCATGATACGGAGAAGGG
TAGACTTTCCAACACCATTGGGTCCGACAAGGGCAGTTCGAGAGTCCATATCTACACCAA
AGTCAAGGTTCTCATATAGATTGTCCT
>1009
CGGTGTGAGGTCGATGGGCCTCACTGGGCAAGCAGCCCGACGGTTATGCTCCTGAACACC
CTTTCCCCGCCTCGGG
>1010
GAACACCCTTTCCCCGCCTCGGGGCGAGTTTTTATCGTCCATCCCGAAGAACCGACCCGC
GCGACCATGATGCATGTCTTCGTCCTCCATCTTGATGTCTGCCTCCTCCTTTCTGAACAC
ATTT
>1011
CCCTCTCGTCCCCGTGTACGACGCTTATCGGAGGCGGCGGGCCTCACGCTCGGACTCGAG
AAGGCAGAGAATGTCGTTCTCACGGACGGGACCCTTGACGTTACGGATGATCGACCGGCT
CTGGTCGTCCATGAACTCGACGCGGACCTGGGTGACACCACCACGCGAGCCGGTACGGCC
GAGAACGCGGGTGACCTTGACGAGCTTG
>1012
TGTTGAATGGATGAAATTTACGCAAAGGAGAGAAATTTGGACATGGAAGTTGATTACTTC
TAGCATACAGATGCTGTACCGCCAGCTAAGATAGACAAGGAAAGAAA
>1013
AAACGAAACACCTTTTACCAGCAATGCATATTCCCCCGAGGGTCAAATTGGATCCCGTGA
ACATGAACAGAAAAGGACATGAGGAAATAAGGGAAACTAGATGTATAAAAACAGGAGCAA
TAAGGGCAGACAAGATAGGGCTGGAAAAA
>1014
AAAAAGAGATGAAAGAAACAGACGAAGCCGCCTTGGAGATAAGATAGACAGTATGAAAGA
TGGAAAATAGTCCTAGTGTCAAGATAAAAAAAAG
>1015
TTTTTGTTTTTCCTTTTTGTTTTTCCGTTTTTCTTTTGTTTTCTTTTCCCGTTTTTCGTT
TTCTTTTCCCGGTTTAGGTTCTTTGTCTAAGGTGCAGCGTCGTGGCCGAGGA
>1016
AAGGTGCAGCGTCGTGGCCGAGGAGAGAGACGAGTTGGAGTCCGATGCCGTCTCGTTGGC
CGAAGACGTAGTGACGGGACTATTGCTTCCGTTTGACAGCGACTCGCGCGGGTCTGCACT
GGGCGTATGCTCACGAATATTCTCGACAATCCGCTTCTCAGAGAACGGTCGACGCGGCGA
ATTCACTGCCGGAAGCTGGGTCCTGTCCAGCGGGGTGCTGTACTCCATCACCGTGTTGCG
GACCGCGGAGGTAATCTCGTCTCTCGAGGTGTAGGGAAAGCAGATGTTGAGTATGGCGTC
TCCGTTGCCGCTGGTCAGCTCGACCGTCCTGTCCACGGCTTCCAGCACATCCGGGCGTAT
CTGGTCTCGTCGGCCCAGCACCCGCACGCTCGCTCCGTACCTCTCCAGCAGCTCGCCGTG
CTCCGACAGCTGCAGCAGCTTCAGCTTCGCCATCTCCATCAGCGCATCGACCTC
>1017
TTTCTTATGGCGGAAAGGATTTAATCCAGACATCGTACATGAGGGCGCTGGCGGGTGCGG
GCGTGGGCATGAGTGCGATGCGCGGCGTTTGGGAGCTGAAGAGTTGGTTTAGCTGTCTTG
GTTGGTTTGCGCGGGCGAAGAACGACGGAGTATTTACACACACATCCCGGCGTACCAGCG
TCTACTACGAAGACTACGAAACGACCATGGCTATATTATTAATAGGAAGACTATACTGAT
ATTAAGAAGGTAGAGACGGATTAAGTGACGTATTTTCCATCCTTAAGCGCATGCAGATCT
CAGTAGCTAGATAAAACCGAAGAAGCCCTAT
>1018
AGATAAAACCGAAGAAGCCCTATGGCAATGAAACTCCATCCGTCCGTCCAGAGCAAAGCC
GTTGTCCGTCCAAACCGCCAGTTCCATAATAAATAACTGATGAATATGACAATATAAG
>1019
AACTGATGAATATGACAATATAAGAAAAGAAAGATATAGATGTAGAAGAAGTAATCCCC
>1020
CCCTTATTTGCAGATAGACGTTAACAGGTTCCGACGTAGAATACGTCTTTAACAGCTTCC
AGTGTAGATTCTCCAGTCGTTGTCTCCGTAAAAGGTCCTCATCAAGGCCGAGCCGCACTC
CGTCGGCTGGCTGAAGGCAACCTGTGTCCGGGCCATCTCCATGCCGTAGAAGTAGTTGCT
GACCACGCAGTCGAGCAGGTCGAGCGCTAT
>1021
GCAGTCGAGCAGGTCGAGCGCTATCGCCCTTCCGACGACGAACCCCGGC
>1022
GGACGGAGAAGAAGCATGCTTCAGGTCTGCGAGACGACGGGCCTCGTTATGGATGTCTCT
>1023
ACGGGCCTCGTTATGGATGTCTCTGACCTGCTTGTCGCTCTGAAGGTAGA
>1024
CCTGCTTGTCGCTCTGAAGGTAGAACGCCCTGATCTTGCGGCCGGTGGGAGTATCTAGAG
CCTTCTCG
>1025
GTGGGAGTATCTAGAGCCTTCTCGAAGTAGGAGCTGAGTCCACGCCAGCCGCTGGTAGCC
TTGTCAGAGATGCCGTAGCTCTCATCTATGCCCC
>1026
TTTTTTTTTCTACAAAAGAACAATTAGAAATTAGTTAGTAAATAATAAGACGTTTAGGGT
ATTCTACCAGCTGTGATATAGATGTACCTTA
>1027
CAGCTGTGATATAGATGTACCTTATAAATGACGTCCTTGGTCGATGCGTGGGTAATGCCT
TAATTCCAGGAGATTTTCTCGGTTAAATTTCCTGGCATCAAAAATACGAAAGTGACCATG
GTCAATCGCACCCATGATATTTCGTGGCATTGTCCACCATGACATTCCGCGTCTTTCTCA
TCAGACGTCTCAAATCGAAGTTCGGTCCAGCCCAGAGAAGGAGAAATGGAAAGCGAGGGG
>1028
ATTAAGAACCAGTAATAGTAACAGGAAATCGCGCCCAACGTTAACACCC
>1029
CCCTCCGTTATCATGGCCACCACCAAACAACTCGCGTCTATCGGAGTCTGCGGGCTTCTC
TTT
>1030
TTTCGGATAATGCTTCGGTTGGAGTCATCCATGAATTCAACGCGGACCTGAGTGACACCT
CCTCGGGAACC
>1031
TTTGAGGTTCCGGGTTGAAATCAACACTCCGTCGTGTATACTGGAGAAAAGCTGGTTGGG
CGAGTGTCCACCAGACTTTATAGCAAAACGAGTTGTTTTCGATTCTTGGATAGCAGCAAT
AGCTCTTGACATATCCCGGGCATTCTTTGGAGCTATAATGCAGTCAGGGCGGAGGGCGGT
GCACGCTGTCGACCAGTAGTTTTGTTGTTCGGTTTCATAGTCAGTCGAGTTGGGTAAATC
AACCTCCACACCTTGTGCTAGTAGCTTTAGGCAGAGCCGACTGTTCTGATATGAAAAGCC
CGCTGCAGTTGAGACTCCAAGTAGAGCCACGGCTGCTTTGAGTATGATTGAATGCATAAT
GAATTTATGTTTGATCCCTAGGCTCCCGAATTCTGCAAAACAGAGTCTGAGTACCAGCTT
CGCCTTAGAGAGATAGGGATTTCGGCCGTCATTTTATCTGACATCTGCTGCTGCCAACAC
CGCTTGACGACGCTCCGAATCCTTACTCTCAGGCATTGCACGACACATCGGGTTATAGCA
AACTAGCTTCATCCGGGAAAAGAAGTGCAAGGTGCAGGGATGCAACGGAAATGGGCCATG
AAAGAACGGACCCGCTACAAGTCACGGAGGCCAGCTACACCTTGCGGGATATAAAAAGGT
GTGATCTTATGCTGTTTCCAGAAAGG
>1032
CTTGGTGGCGGTCTGGTTGTCATCGAGCCAAGCAACAACCTTGTCGATCTCG
>1033
GGTACATAACTAGGTATCTGTCTCACTCGTTATTCGTAACATCGTGGCCCTTCTTCGTGA
ACTATCGTACTTCGCTGTCGAGAATCGGT
>1034
TGGCATCATCATCCTAGGGCTAGCTGACTAGCCTGGAGAGTGCGAGAGTTACATTCCTCC
GTTGCCTCCCTGGT
>1035
ACATTCCTCCGTTGCCTCCCTGGTTCTGGCCATGGTACGTCTGCTGCTGCTGTTGCTGCT
GTCCACCCCAGCC
>1036
TTATTTTATACTTCAAATCTAGGGGTTCAGGCGGTGGTAGACTTTAACAAAGAATGTGGA
TAGCTGCTGTTGGATGGACATGCTCACGGTTCTATATGTGGTAAATATTGAACATTTGGT
TACAATGTTGTACAGATTATTAGGAGTAAAAGCTGAAATAATCATTAGATTTGCTTTCTT
CGAGGTGTTAACTCGTTAAAAACACGATTTTGGAGTATAAGGAAACATCGA
>1037
TTTTGGAGTATAAGGAAACATCGATTAGCAATAAGGAGATATAAGTAAAA
>1038
AAAGGAAAAGGTGCAAAGGGAAATTCATGAAGTCATCCTTGGGGTATAATAGTATATCGA
AGA
>1039
GGAATGTTGAATTGCTCCGGGTAATCAGGACGTGCCTCCTCCGAAATGGTATCTCATCCA
CC
>1040
CTCCGAAATGGTATCTCATCCACCCGGCTAAACCACCGCCGGAGTTGCTTTCTGAGTTAG
ATCTTTGAGGCGGCGCACCAGGTGGAT
>1041
ACAGCGATTCCTGCTGATAACAAGACAAGCCGTTGCCCAAACCCAGATCATAATGTCTGT
AAATGCATCAAACAGATATTCCACCGACTGAGCTGAGTCATATCCATCATCATTGTTGGT
TACACGCCGAACGAACGATTCACTGCCGT
>1042
GGGGGCAGCAGCGTCACCACCAGCAGCACCGCCAGCGGCAGGAGCAGCAGCAGCACCACC
GGCACCACCACTTGGGACGGAGGC
>1043
GGCACCACCACTTGGGACGGAGGCGAGCTTGGTAGAACCCTCGGCAATCAA
>1044
GCTGGTAGTTGAAAACGATAAGGTCGACCAGGGGTTTTCCAAGTGAAGAATATAACGATG
CAACAGCGCTGCAGAAAAGGGTGAGATCCTGGGTAATAAACTGATCAACTCCTTGGCCAA
TAGCTCCATCAAGATTGCCCAACTTGTAGTAATTCATGTTGTCGTTCAAATAAAGGTCGT
GTACATAGCGAGTAAGTCGTGTTCGGAAAGCGATAGAAACCTTCGATTTTAGAAATTTGA
TCATAGCGTTTGTGTATGAAGCGAAAGTGCCGATGCTGCACCACTTTATGATGCCCCAAA
TGAAAGCTCTTCCTTTCCCGGCCACCAGATCCCGTACAATCTCACCATCCAGCCTAGCCA
CCACCAGAGATAGGTATGTTCTTAGCATGAGAAAGACACCATGGCTCAGAAGTAGGCCTG
TTTCCTTGCTGTTCCATCGGGGAATCATGATGCTCAATAAGCTGAGCAGTTGGTGCAAAA
AGGCTAAATTCAAACCAGGCTTGGTGGATGGCGGTGGTGCCCCTCCATATCCGTCCCGTA
GCCCAGCTGCTCTTGGTGGGTTCAAAAATAGTCGTCTGTGGGCATCAAATGTCGTTGATT
TTGTAGGGTGAATGGTGACTTTGGAGGTACTGGAGGAGGTAAGGCTCGACTTGTAAGGAA
CATATATAATCCTTGAGCCATCTTTGCCTCGTAATCCGGAATTCTTGCGCAACAGCTGCC
TCCCTTGTATCCTTTCCTTTGACCAATCCTTCCACCAGCTATATCCTCCATAACCTGTTC
CAATAATAGACAGAAGTAAGGCGACGGTCGCAGCTAGCTTTACAGTCCTTGACGAATTTC
GGACGCGGGAGAGAAGTAGTTGGGAATAATGCCGAAATAATATGACCAGCGGGTCTTCCG
GTCGCCGAAGAGTAGATTGAACTGCCATATTGCCTTCACGTTAGGACCATAGGCCGTTTC
ATTCACTGGTTATCTTGATTTGAATCCCATGGTCCCGCGACTAATCCGGGCAGTCGCCAC
TGGGTAGCAAATAGGAGGTGAAAAGCCTAGATATCGTTCAAAAGGTATCAAATTCGTCTC
GTATAAACCGCAGCAGCTACACCATATACTAGCTGTTGTCCTGAGATGAAGTTGAGTAAG
TTGAATTTAACCCCAGATTCTCCATTGAAAGTTGGTCGACATTGTAGCATGTGAGCTCTC
ACCCACGTGACCATGTTTTGCCGAGGCTAATTTTTGCCAAGATCGTTATAACACTTTGTT
ACTAATATTAGCTCCTGTATAGCGGTGATTGGATGCACTACGAAATTCAAGGATACTGGC
TTTGAACAAAGGAGTTCGAGGAATTATGATCCTTATATTCCCATCTCATGCTCCCTAGAA
AGATGATAGCCTTCGTTCCTATAAGAAAAGAACTACTCTGCACAAAAGAAATATTTTAAA
AAGTAGCTTATAAGTGTCCAGAGATTCATCAAA
>1045
GATTAGTAAGAGACGAAATGTTCTTAATTTCGGTATATTTTGTTCTTTTCCGAGCCATAG
CTCTTCAAGA
>1046
TTTCCGAGCCATAGCTCTTCAAGAGCTGTCAATGTGTCAAGGTTGTCAATTTCCTGTCAT
TTACCAAA
>1047
AAAATGCGAGAAGGAAATTGAAAGGATCAGGGAGCAAAAAATGGTACATAAGACCGAGGA
TGGGCCCAAGGTTGGTTGATGGTGTAAAGAGGGGCTGTGGAAGTATAGATCGCTCAGATG
AGAAGGTAAGCGGGCAATTGACTTTTTGTTCTTTCTCCTGGTCTTTCCTTGATGCAGAAT
TGAAGAACAGGTGGGAATAACAGGCAAGGATTAAGATGGATGAAAA
>1048
GGGAATATGATATGATATGGGACAAGGGTCGATGTGTGGTATAAAGGGGTGTTATATCTG
TTTTAAAATGTTCGTCTGCCGGGTTTCCTTTCTTACCATCCATGGGTATGGAAGGG
>1049
TGCGCTCTGGAAACCAGCTCCATTATTCATCATGTTGAACAAGACACTGGG
>1050
TCAATGTGGATGTTCTGTCCTCCCATACCACCCATGCCACCCATGCCACCC
>1051
TTTCTGCATACAAAGACACTCGTTTATATCTATTTCTACCCTTACAAATTGTGACATACT
CCTTTCAGCTGTTCCAAGTATGGCCCCAGAGCGGCCTAAATTATTCAAAAAGAGGAACAA
GGCAAGGAGACCAGTACAACCATACACTCGGCCTCCCGTGATGTTTTACTCCTCGAGACT
CCCTCCGCGGCCTGTCACGCATCAACCCAGGGCCTCGAACGAAACCTGGGTAGTTGAGGC
CCCGAGGCGTGGATGGGCAGACCGGATCATTAACCGAGTTGGTTGGATGTACTATCACTA
TGGAGTTGCGATACCGGTACACGGAATGCATCCTCTCGAGATTATCATGATCAACAGCAC
AGTCATCGCAATCGTCGCTTTCATTATCTGGGTGCTCGTTATTTACATCCCGACTCAGAC
ATATAAAGTGGTCACTGCGACCATTAGGAGTTCGATATAAATGAATGCAGGTGGCCATTA
TTCTAGGCGGTCATTAGGAGCACGAGCAACAGTTTCGACCTTCCTTTCTTGTCGCTCATT
TTGTTTTTTTGTTGCCTTGCAGCCAGAGGATGCCTCCGGTTTTGCTTCACTGATGGGATA
AGGGTTGAAATTTGGTATATGTTCTGCTGTCAGTGGCGTCTGGTCAAGGGCCCTCCTACT
GTATTTAGATTGCATATCATTCAATCAAGGTCATTCTCTTGATAGAACAACCCTTAAGTT
TTTGGTAAACTGATATGTGCAGCGTTTGAGCGCATTATGTCATAGCTAGGGTTTCATAAA
ATACTTAATCTAGCTGGTATGTAAATAACTTGTATTATTCTAGTTAAGTC
>1052
TCTCGAGTATTTTACACAAGCTATTCTTTCTATACATAGAGTCGAAGGGAAAACGGGAAA
GGGAATCTGAGGGGTGACC
>1053
TTTCTCTCGCCGTATGCCTTAGTGGCATACTCTCCCTTGTGGACGATGAGGTCCTCA
>1054
AGGATAGCCTTGGTGCCTTCTGCATATCGAATCTGAGCATCGATAGTTGAGCCAGACATA
TGAGGC
>1055
TCGTATCAGCTATTGATACCAGAGAAAGGATACGCTTCGTGTGAACAGGTACGACAGGCG
TGTCAGAAGCTGTGAAGGCAGGGAAATGCAGGTTGTTCGTGGTCAATTATCTTGCATCTA
CAAACTTGGTGGCTTTTCGATGTTGTTTTTTTTTCTTCCTAACAAAACAGCTTTGGTTGG
CGGACCTTCCACGTGATGCTGCTTAAACCAGTGGCCCATCGCAGTACTTGCGTCTACAGA
TATAGCGATAGAATAGATACTTATTGTTTTATTGTGCAAAGATATATTCAATAAAAAGAG
ACGGAGCTAGTGGCATAGCGGAGATGGTATCTGTCCAACAAAAGAGAATTGTAAATACAC
CAGTGAAACGAATGGAGCCACAAACAGACAGCGGCAACGAA
>1056
CCACAAACAGACAGCGGCAACGAACTATATACAGTTGGATATAATCAAATGAGACAAGGA
AATTCGTAGCAG
>1057
ATGAGACAAGGAAATTCGTAGCAGAAGAAAACAACGCAGAAGATATGATCTATGAG
>1058
AACGCAGAAGATATGATCTATGAGAGACGGCTTAACGGCTGGCTCGGTTGCATTCCTCGA
TAAACCTGCAGACTCCCTCAATGCCTCCGTAGTCGGACGCTGTAGGG
>1059
AAGCTCGCTGATGCCAACACTGGAAAAATCAGATGGTTGACGAGCCCATGGA
>1060
TCAGATGGTTGACGAGCCCATGGATTCTCCTCAGACAGGTTCAAGAGGGAAAAGTCACC
>1061
CAGGTTCAAGAGGGAAAAGTCACCTCTGGGGTACCAAAGGAGAAACGGAGTTAGTTCGAG
AGCATCATCTCCTGCCA
>1062
GTTCGAGAGCATCATCTCCTGCCAATTGACATACTCCGGTGTTCGCATAAACGGACTTTC
ACGCGGACAAGATCCTGACTCGGAATGCTGGTGACTGAGAGCAAAGGGAAAGAGGAGTGC
CAT
>1063
GGGGAAGGATGGCTGACAGATGTGGAGTTGAGGTCGCAGATATACAAGGCACAACAAGTA
GTTGCAGCCTTCTTTAAGTTATCTCTCGGAACTTTGCCTTGGTAATGCAGCCTGAGACGT
AATACAGTATATATGACAACGACCTCGACAAGAAGGACTCACTCGGAAGATCCGCTCTTG
AAGGAAACGATTTATATGTTAAACACCCATATATTTGTTGGGTTCATTAATTTCCTTGAC
TAGTCTCAACTAAGCTGAAAAGTTTGACGCTTGCCAGTGTACGACTAACAACGGCCGACA
TCTACCTATTCAGGTTGATTAATGCATCGATGTACTTCTTTGCATCAAGCCCAACTCCTT
CGACAAGTCCTCCGGGCGTCCCGGACCACCCTTCCAATTCTCTTCCAAA
>1064
CCACCCTTCCAATTCTCTTCCAAACCGACCGCCAATACTTCGAAAGAATCCTGGCCCGCT
TTGGCTTCGG
>1065
AATCCTGGCCCGCTTTGGCTTCGGATGTGTCCTCTGCCTGACTGGTTGGAATCACTTGCT
TTTCTCACAAGAAACGCTACATTAGCAGTGGGTTCGCA
>1066
CGCTACATTAGCAGTGGGTTCGCAATGCTCTTCTCTTGACATGTGGCTTTCGAGATGCCT
CG
>1067
ACATGTGGCTTTCGAGATGCCTCGAGGAGGTTCCAGCTGTAGCTTGCGATTGTGCATCGC
TGGAGCCGCTCTTCTTGCCGTTGCTGGAGGTTGCATGTGGGCCGGGGAGGTCCGGTGGAG
TGAGTAAACGCATCCAAAGGACCCACCAACCACGGTTCGTTTT
>1068
AAAATACCAAACGAACAAAGCCGCGGAAGTGGGCAGGCTGATTGCTGGGCTGGGCAAGCT
GGCCAGTGGTTCACCTATTGAAGATTTTGTACCGGCTCCAGTACCGGTGAAGGCTGCGGC
AGGCGAGGCAGAGGATGTTGATATGGTTGATGCTACGCCGTCATCGGCGGTTGATGAAAT
TAACAGGAGCAATACTCCAGTTGCTGGTGGTGGAGGAGGGGGCAAGCCGGCAAAGGGGAA
G
>1069
TTTTCTTTTTAACCTTTTAGTTTTCTTTTTGTTTCGTTTCTTTGTTCTTCTAAAGTATGC
GACCGAGGAAGACTATAACA
>1070
ATGCGACCGAGGAAGACTATAACACAGAGTTCCTCGATGCAATCATAGCTGTGAAA
>1071
AAATTGTTGAGGGAACAAGTGACCAATCATATGTAGATGCAGCAATCTCACACATTGGGG
>1072
GGGGACACTCATCAAAGCATACCGATGTGATATTAACATCTACGAGAGAGCTTGCTGAGC
GCTTTT
>1073
TTTTGAGTGCGGTTGATAGTGCAGGCGTCTTCTGGAATGCTAGTTCTAGGATGGCAGATG
GAATGAGGTATGGC
>1074
TAGTCGATAGTCAAGGAGTAAAGGGAGGATAGACAGCAAGGAGCAAAGGGATGGCAAGGA
GGAAAAGGAGGAGGAGAAAGAGAAGACCAAGAAGCAGAGACAGAGACAGGGACAGCCATC
ATCAGCCGCTGCTGCCCAAGGGGCTGGTCAGATAAAGCAGCCAGAACGCCCTCTCCAGAC
CAGCGTTTCACGCTTCTGCCCCTTAGGCAGCTGCCTCGGACCTCACGGAGATGGACGGGC
TCTAGTAGAATTAGAGTCCTCCCTCCTCCTCCTCCTTCAACGGCGGCCCCAGACATGGCC
ACCCACGAGAAAAAGGGGGCACTCCATTGCCTCGCCTCGTCAGCATTGTGGGATACCGTT
GCACTCCAAGTGGGCTGCGGCAAGATAGGGGACACGCGAGCAGTTGTTCCCTCCTGTTCG
CTGCTCGTCTTCGTCTTCTTCGTCTCTCTCAGTGGCAAAAGCTGGAGCTGGTCCAGATGG
CGATGACATGCACAGATCAA
>1075
GTTCTTTGGCCAGACGTCGTCGTCGTCGTCGTCTCGACTCTTGAGGACAATCGTCGAGGC
CTCTTTCTACGTCCTGTTATTGGCTGGCTCGCTTATCCAATCAGATATCCTGTATTTGTA
TTATGTAAGGAAACTGCTGTTGATAAGCAACTGAAATTCAACGTATGACTAATATGCTCA
CCTCGCTGCTCTCACTTCATTGGATAGCATGCCTAACCAATAGAATCAACACACGCCGGC
AACTTGGGGACTCTCGATCTGATATCATCGTCGACTCCAGTTACCCATACTGCAAAA
>1076
AGATCCAAGTCAATGAGGGCATCGATGCTGTTATTGTTGATAGTGTCCTGGCCATTCGAC
AGGGATTGACTGGCGTGGGAGCATAGATATCACTAGTTTTATTTGATTCATAGAACTCCG
TTTGTTATTTAGCTTCTATTTTTACTCTCAATTGCACTGCAAACAATGGGAGATAGTTTT
CCAAATCACCCAAGATGGAATTACCGACTCTTGTAATTTTCATGATTTCGCCAAAAA
>1077
AAAAATAACTCGACATTTTGCAAAACAGCATAACGCTTCCAGATATGCCAAAAGAACAAC
GTCCCCTTTATCTCACATCAGGCATCCATCTTGAATACTAGAATGCAAGTCACTCATTCC
TACTCGTATCCGCTTGGGCTGGCTACCGCCTCGGAGACCTATCCCACTTTGATGCATAAA
TACTTCCACAAACCACTCATACCAGACTTTCCGGTCGTCTGTCTGTCTAAACATGGTTAG
GACAATGTCCGAGTTTTCAGGGATATACAAA
>1078
AAAGGGCTCTTCAATGGGAAGTAGATAGGAAACCAGCTTATCATATCCTTGCTTTTAGCA
TCCATAGTTAGAGGGTTGGTCGACAATTCAACATCCCGATATAACACTGTTTCGAAATAT
CCTGCCAAACCATGACATGTTCCGCCCTCAGTGCAGGGGAAAGTTAGTCGAGTTTGGCGA
GTATTGTGAGAGTTTGAAGGTCTAGCTGATAACCTAGACTCCTCTGGTATGTTCGGATTC
GGGTGTGAGAAACTCC
>1079
AAAATAACTAAAATACCCGTAAGGGACCTTCATGACGAATTAAATGCCATTGGTA
>1080
ATGACGAATTAAATGCCATTGGTATATATCTAGCTATCGTCATATCTGTAAATTTTGTTT
GTTCCTTTCTTTTC
>1081
TTTTCACCTTCACATTTCATCATCCATCATCATACCTATCGTCTAAACCAGCAGCATCAT
GAATGCCGTCTGACTAGTTGTATCGATAAGTTTGATTTAAGAAGATGGGGCTGGGCCACC
GCGTCCACGGCCGAATCCACCACGGAAAGATGGGTTGAA
>1082
AGCACCCTCACGACGTCTGTAACCGCCATCACGGTCACCACGGTCGCCACGAGGACCACC
AC
>1083
ACCACGACCACCAGGACGTCTCTCGCGCTCTTCGCCGCCCATCATGCCG
>1084
GGGGAGCGTGCGAGCGCTGCTGCTTGATGTGCGTGGCTGGCACAATCTCAGCTGGGAGGT
GAAGCCATTCACGGAGGTAGTCAAGACCCTCGGGG
>1085
TTTTTTTTTAGTAAAAGAACTAAAGAAGTTTACTAATAATTAATAAAAGACCGTCCTCGT
TGCTCTATCAAGGA
>1086
CCGTCCTCGTTGCTCTATCAAGGAGTTTTAAGGCAAGCAAAGGACACCAAAACAAAAAA
>1087
AAAGTATTGCCGTACACTAAGAAAGGACTGGCCAATAATGCATTTCGTGATTATATTCTT
TTCA
>1088
CCCAAACTCCGTTTGTGACCGAGTCTTGATTCCCGTTCATTCCAGGTACCACTGCATCAC
TCTGGTATCCC
>1089
AAGTGATGTGCAGTTAATATGCAATAGATATTAGAAAGTAATTGCATATATGGCGTGTTG
CAGGTATATACACGGTGTTTAGAGCGAATGATGACCAGATAAGTTAGCTAT
>1090
ATGATGACCAGATAAGTTAGCTATCCATGTGGATATCGCCATATCTTTGTTGCATAACGC
TGGGATCAATAAATCGTCACGGTGGGGGATATGATCTACGCTAACCGGCGTAGGGTGCAT
TGCAAAAATCATGGTTATAATGCCAGGGAAATTTGCAACCTCGCCTGCGAGACATGCTAG
CATGTCAAAAGATCCTCTAAGATCGTCTTCGTTTTTCAACCGCCTCTCGAAGTTT
>1091
AAACCAAAAGCACACAAATCTCCCCTATGAAGAACCCAAAATAGCCGTTGTCCCGATCGA
AATATTC
>1092
TTGTCCCGATCGAAATATTCGAAGTTCTTGTCTAGAGTGGATCTAATTT
>1093
CCCCGTAGCTATTATTTCTCGCCGGAACCAAATGACAGATTGAGGGCGGAAGACGTGAG
>1094
GGGAGTCATTAAAGAAGAGAAGAAATTTATGCCAGGAAGATGGCGGCGAGACCG
>1095
GCCAGGAAGATGGCGGCGAGACCGGCAAGACCGGCAACGGCGTAAGAGCCGGAGAGGGTG
CTGGCGGCACCGGTGTAAGTTGGGAGAGCGGTGGTTGGG
>1096
CCAGTTGGCATGACACCAGTGCCGGATGGGATGCCAGGAGCACCAGTTCCGGGAACACCG
CCAGTTGGGACAACGGTTGGG
>1097
GGGTTGGCTGCAGGGTGACGGTAGAGGTGATGACAGTTGGCACGCAGGTGGCGATGTAGG
TGACAGAAACGCTTGGAGATGGTTGGCTTGGGGGAACGTTGGTTGGGTATGGTGGGATCT
CAGTTGGAACACCGCCGGATGGGACAGTTGGGACACCAGTGCCAGTGCCGGATGGGACTG
GGATGGGGAGGTTGCCAGTTCCCGTGGGGACAGACTC
>1098
CATTCCTTCTCCATGGTACTTGCGCTGATTTACAAGACGGAAGGCATCATATCTCT
>1099
ACCTTCCTAACCTTCTCAACAACACGGTCGTACAGAGGGTGGTCAGGTTCTAACCCAGTC
AGTTTCTGGGTGGCGGATTCGCAGTTCTCTTCACGAAGGATCTTGGCTAGCTCAGTGCTC
TCATCGTC
>1100
CGACCGCACCCATCAGAGCATCGACCTTTTGGCCTCTCTCAGCAAGCTGGGAAGCAGGAC
CA
>1101
TCAGCAAGCTGGGAAGCAGGACCAATAAAGCGTTCCTTGCGGCCCAGCTTG
>1102
TTCATTGGAACCAATTTATTTTATTATAACGAAAAGAAGAAGACGTTTATTAAAATAACA
AAAAGTTACCAGTCTTTTACTTGCTATATTTTATTCGGGCGTGTAGCCATCCATAGCC
>1103
TCGGGCGTGTAGCCATCCATAGCCTCTCTAGAGCAACTTCCCAAGTCCCCTGATCCGTTA
CAATCATAACAAGGCAGCAAAGCTCCATCTGGAAGATCTTT
>1104
TTTCATTTCATCTGCTGACGACTTCTTCGCCAGCACTAGTTGTGATGGTTGTGAATTGAA
ATGTCCTTTTTTT
>1105
TTTTTTCGTCTATCGGTTGGCAATCTTCCAACTGCTCAACCAATTGAGACTCTTCCACTG
CTGGTTTGAGCCTTCCATGCCGAAAACGATGTCCTTGAAGACGACAAACAGGCCGATAAT
AACAACATAGAGGACTGAATAGATGGCCCACTCGACCTTCCGGTTAAGCTTCTGAGTGAA
CCAGTCAATACAGAAAGCCATGGTCAAGATAGCAAAGTACAAGGCCGGGT
>1106
TATTTACGGTGACTGATTTGAGGGCGCTTGTCTTCTGCGATAGGGATTCGAGGAGGGAGT
TGTTTTGTCTTTCTCTTTCGTATGCGTCGCTCATTTTGATCACTCGTTGCGCTGATGGAA
CAAACCGGCAATAACGTAGTCTGGCGATGGATTGTGATTTTGTCTTCTGGAAAGATGTGG
CAAACTCTGTGAAAGTAAGGTGAAATCTAGAGGTTTCAATACACCTATTGACTGGTATCA
AACTTATTATTATTAGAAGATCAGAAACCAGCTAAACAAGTTGCGGCTTGGGCGTCATTC
GTCATTGACCGATGCTTCAGTTGCGATTCGGAGACGTCCATAGCTACCTACCTATCATGT
GATTAACTATCATTGCCTAGGCCAACTAATTAACTACGAAGCCCCTGAAAACATGTAAGC
AACAATTACCTGCAGATTCGAGTTGAGATAGATATTATTAAGTAAATAATTGATTTCGTA
TATGAATAACATGGGTATCTAAATGTATCGCTTATCGTACAGTGACGTTAAAAATGACCT
TTACCATGGATACTAATATTTCCCTCCC
>1107
CATGGATACTAATATTTCCCTCCCCAACTGACCCGCCTCCAAATGACAACAGCTGCCGCG
CTGGCACA
>1108
GACAACAGCTGCCGCGCTGGCACAAACAACGGCTCCGATGGCGATGCCCCATGCCATCCA
TTTGCCTTCTGCGTCTTCTTCGACACGGGGGAAAGCGGTACTCGGCTCCATCGCTGCTTC
AGCTATATGCACGAACAACTCCTGTATTGAACTCCAGGTTACGCTGACGTGTAACGGCGG
GCCAGGCATATTTAACTTGCTCGTA
>1109
CCAGGCATATTTAACTTGCTCGTATATTCATCTGGTTGCAGCTCAGCTCGTTGAGTGGTG
CGATCCAAGTCAGCTTTGAGGGCAATAAAGACGCTTGGTAGTTCCTCAAGGTGTGGATAT
TTGGCTCGTAATTTGGGTATGTAGGCAAACGAGTCTGGGTCTGAGGAGTCGTATGTGTAG
GCAATCACATCACACTGGTCGAGTAGCTTTGCCTCGTTATCAAGAATAGCAGGTTCTAGT
TCACCTAGCTCATCGAGGATCATGTAGCACTGTTT
>1110
GATCATTGCTGTCTTAACTAACGTAAAAAGCTAATGCCAATGATATCGACTTCTGTACCC
TCATTATAGCCACAGACAGGCTTTGGTAACCTATATTTTGATCCTCATTTCTTTATCGAG
TGACCTGCACTACCATGTCTATAATATCCAAACCGAAATCCAAGAGGATAAAACTGCATA
AATAGCTCAAAAAA
>1111
AAAAAAGTGCTTAAATCATGCAGGATAATTATACTTACTAGGATATCAATTCATACAGAT
GATCCTACCATCTACCACAGGAGCTATGGCACGGGTCCATGGCGGTAAATGGTCCTTGCC
ACCTTGCTCAACGGTCTTAACCCGGTTTGGATCAACTCCCAGCTTTTTCCGCCATTTTCG
GAGAACTCTTCGGGCGACTAGTTCTCTGTGATCGGCATCATCTGGAGACAGGGCATGGGA
TGTGACATAATTACGGGGTCGGAAGAGGGATTCTGAGTGGGAGTCAGACTCGGAGTCCAG
GGGTGTGTCAGCCCCTATTCGGCTCAGAGTGGCAGCACCAGGCTGCTGATGGACCG
>1112
GAAACCGTTCTTGAACTTGCGGTCGACGGACTTAAGGTAACGCATGCGGCCGGTACCG
>1113
AAATTCATTTCATTTCAATCACAAGTACAGCTACACTATTTTTATAAGCTGACCTT
>1114
AACCACGCGATCTTCTTCGTCCACGAGCCCGCTCGAATTTGCGTCCCTTGCTGGCAACAA
GTGGTTTCTTT
>1115
TTTGGGACCTCAAGCAGACGGTTATCATCGGTGATAGTGCCGACGACAACAATAGTCTTT
CCGGCAGTGGCTT
>1116
TTTTTTTTTTTTAGTACAAGAATAGGGGAGTTTCATTTTACTAGTTAACTTTACTAAACG
ATCTTTGTGCGTATTGTATA
>1117
AACGATCTTTGTGCGTATTGTATATTTCAACTCCATCAATACGTATCTTCTCCC
>1118
CCCAAGAACCACAACTTTATACTCCACAGATTGTCCTTAAGGTGCTTACGTCTTGCTCGC
GGGTGTGCGAGCTTGGTCCGT
>1119
TTTTCGTTTTTATTTTTAGTTTTACGTTTTATTTTAGTTTATTTAGTTAT
>1120
TTTTATTTTAGTTTATTTAGTTATTTGTACTAGTATGGAATACGATGCAGGTCAACAGGT
CACATAATGTAAAACAGGGGTGTGGGTAGAATTTGGTCGAGCTGTTTCCTCGGCTTCATT
ATTATCTCTATCCTATCTACGGGGGGTGGTTTCGAAGAAATGTGACCGGAGTTTCAATAG
ACGTCTGCCATTGTCCGAAGCTAATCGGTCGACAGAAATCCAGTACATCAGGTAGTTGCC
GCAATCCCTAGGGGACGCAGGTCAAGCCATCGATCTCAGCACATCTTCGGCACAACAGCA
ACCATTGAGAAGGATTGTGTTGTAATTTGACATCCGTGCTGGTAAGGAAAGGGTAAGATA
AACAGAGAGAAAAGAGGAATGGGAGGCAAAAGACCTCGCTGGAGTATTACATTATTAGTA
TAGACGTCAAAAGGGTGTTGATATCATACAGTAGAATGGTTTCGTAGATGCAAA
>1121
AAAAGCAAAGCAAATGAAGGAGAGCAAATTACATAAGACTATATTGCAGGATATAAGATA
TTGCATTGAAAGCGGTGGACAAAGGAGACATGGAGCGAACAA
>1122
AGACATGGAGCGAACAAGGAGAACAGCTCGCACATAGACACAGAGGCACACACGCACAGG
CACACGTACTGCTTGAACGAGGAACAACTTCATTTT
>1123
TTTTCTCGAGTTCTCCATTCTGTATCTGTAATTACCTCATACTTTGATTTCCTCGGATAA
A
>1124
CCCAGATGTGATAATGCGCGAAGTATTAAATCTAAAAGTGTCGTTGGTCAAAGAATGCAT
ATATAGCATAAATTCCGTATGTTTCCTTTTT
>1125
TTTTGCACCTGTCTTCTCCATGACAGATAGCAAGGCCAGATAATAATAACATGGCCCAAC
ACTGACATCAACCAAGTATGATCGTACAATCTCTCCTCTCCTGTTCTCTTT
>1126
TTTCCTTTCAGCAAATACCCAGAGCTGTTCCGGTTCCAAAGGGTATCATCCGCCCATCTA
CAGGTTTGTATTCACAGGAAA
>1127
AAACTTCGCGCCCTCTGTCTTCAGCCGAGCAACGTACGTTTGGCTCACAGTGTTCCATAG
AGCGATGTACTTCTCCATACAGGTCTTGAGGCAGGTCTGTTCGTTCGAACTCAGGCTCGA
TCCGGGTGTAGGAATGCACTTCTCGAAGCAGTTCGAGTTGAGTTTCT
>1128
CTCCATGAGCATCTTCGCATTGTTCATGGCACTTTCGCTTTGAAGCTGCTGTACTATGGC
ACTCTTTATTTGTGACGAGGACATATCGGAGCCATTGGAGGAGGAGCTGAAGGGGTTCAA
AAGAGACATCGCGGCGGCAGATTGGATACAATTATCGT
>1129
TTTCTCTGGCGGCATTGTCTGTGACTAATGCCGCACAGATCTTAAGTGTCCC
>1130
GGGCTGAAGTTGTGCCCAATGGCTACATCGTGGTCATGAAAGACGACACCTCTCAACAGG
ACTTTTCTTCTCACCGCGTCTGGATATCTAGCATCCACCATAATATGACCCGA
>1131
AGCATCCACCATAATATGACCCGACGCGGCCTTGATGGCGCAGGTGTCAAGCAGACATAC
GACTTCGACCACCTACGTGGATACAGTGGTATCTTCGATGAGGACACTATAAAGGATATC
TCAAA
>1132
AAACGATCCAAAGGTTGCCTTTGTCGAGCCAGACGCTATCATCTCCCAGCATGTTGTTGT
TCAGCAGCGAAAGGCTCCCTGGG
>1133
TTTCGCGTCTCTCTAACCGCAGAGGAGGTCGCAACTATGTATTCGATAGCTCTGCTGGTT
CTGGCGTCTGGGCCTATGTTGTTGACTCGGGTGTAGACATCCGCCACTCTGAATTCCAAG
GCCGTGCTGTTTGGGGCTCGAATCTGGTCGATAACAAGAACTCTGATGGAACCGGACACG
GCACCCATGTCGCTGGAACAATTGCTGGCAAAACCTATGGAATTGCAAAGAAGGCCAAGG
TAGTTGCCGTCAAGGTGCTCAACTCCGAGGGCAAAGGCCCAACCAGTGGTATCATTG
>1134
TTTCACCCTCACCTTCCGCATAATCTCTTATAGTCGAGCAGTTGCATACGCCTCTCATGC
GTTCCGATTCTCCTTTAGTCTCGCTAACTCTGCCTCTTTCGTCAAAATATTCTACTTCTC
TTATTTTGCTTTTCCCGCCTCTTTTCCGAAGCATGGATAAAATTGTTTCTCTTCTAGGTC
GGGACTTAAAAAGGGACAAAATGGAGAATAATGTGCAAATGATAGTTATGAAATAAAACT
ATTTTCAGGCATAACTAGTTCAAATAAGTATGTTAAGATATTGTTAATTTATTCAACCAT
CTCTCACTGCAAAGTCTTAGCTCGGAGAAAGCTTCCATATTTATCATTGTGTAGATTGTA
GAGGTTTCAAAATAAGTATGTCGTGGGTAAAAAAATTCTATAGCACACTATTGTACAAGT
TTGTTCTGCTCCCTTAGACAATTAAGTAATT
>1135
GCTCCCTTAGACAATTAAGTAATTGCAGGCTAAATTCACAACTCTGGCATGAGGGTAAGC
CAGCACCTTTTATGGACTTCAATTTAATTAAGGTGAAGTCTCAAA
>1136
AAACCCCATTCCTCATATATTGCGAGGAATGTGTGTAGAACATATCCGTATACGATTCAC
CAACCCGGTTT
>1137
TTTACCAACTCATGTATTTCCTGTTCTTCGAACGTCTCCGCGCTAACACTCCACGACCAC
CACGGCTTTT
>1138
TTTTCACGCGGGCCAGGAATCCATGGCGCCGCTTCTGGATCCTCCGACTAGGGTTGTATG
TATCTCGTTTAACGCCCAGGGAGGCGGTGGATGAGAACCCACGGGCGGTAGTTGGGCTTG
TGGCCAAGGGGCTTGATATCGGGTTTGGGCGTAGAACGGAGGATGAAGATGGTATTTGGG
AGACAATTGAACTTCTTTGAGGCACTATCAGGGTGGGCCGCGAGACACTGAATGCGGAGA
AGGATCTTGTAGTTTTT
>1139
GACAAAAAGGAATAAGAAGTAATTAGGTCGATGGAGGCACTGAGCACGTCTCGCTCTATA
ACGGTAGCAAATCATATCAGACTGACAAAAAAGGTAGTAATAACTCCAAAAAAACACAAC
GACCCGTTATTTAGCTGTATGGGGCTGGTTAGCAGTCCCAGCTGTGCTTGGACTCGCGTT
GGCTTGCTTGTTTCCCAGCCATGGTGGTTTGAATCAATAGGCGCGTACCTTTCCTTCCAT
GGAGACTCCACTCCCTCTGACGCCCTGAAAAATGAACGAGGGAAAGAAAGACATATAAAA
GACAACGAAA
>1140
AAAGACATATAAAAGACAACGAAAGAAAAGTACAGTAATTCCAGTTTAATTTGGACTTTT
TCCTCACATTTTCACCTATTCACTTTCTTATTCCTTACTGTCTTGCTCGGGG
>1141
TATTCCTTACTGTCTTGCTCGGGGCACGGGGAGATGCCAAGTACTCATGTTATAGT
>1142
GATGCCAAGTACTCATGTTATAGTTCCTGACCATCTGCCACCGTCTCCTTGAGCCGGGCA
GAGTCTTTGAGAGTGTTAGTAGGTCTCT
>1143
CTTTGAGAGTGTTAGTAGGTCTCTCCACCGGCGCCATTGTGCGCCGTGCCTACCATAGCG
GGATATCCGTATGCTGCGCCATCCTGCTCGTTCGGGTCGAGACTCCCAGTCAGAAGGTTG
TTGGAAGCCTCGGGGG
>1144
GAAGCCCGCTGGTGGTTGTTGAGCTGGTGCTGTTCCGGCCATGCCTGCGGGTACTGGAGC
GGGACCGCCAACTGGGCCACCGGAGCCATATCCGCTGCTGGATGGTCGGTT
>1145
TTTGTTTTTACTTTTATTTTGTTTTAACTTTTGTTTTAAAAGTTTAAATTTAAATTTGGT
CTTCCCTATTATCAATCGTCCCTCGTCTTCA
>1146
CTCGTCTTCAGACCCTGGTTATATGCCAAAGGAAATCAAAATGAACAGCCCCAGCAAAGC
GAATATCATCATTAAGTA
>1147
CAAAGCGAATATCATCATTAAGTAACCGGCCAGTCATGGTTCCTCGTTTTCAACATGAAA
GCTCGAACTCTTAACCAGCTCCACGCAGAAATCGGCCCATTCAGTTTTCTTTTCATGGGC
TCCAGCACCTCCAACCTCGATAATCTCTTCCTCGATATGGTCTTCAATGAACCGACCGTA
TTTTCGACGGTACTCAGACTTGACTCTTTCCAAGTGATGTGGCTCCCAGTGCAGACGGAC
TAAGCGTGAAATAAGCAGCTCGGCACGGTCACGTCCAGTGCCAGACTCTGTGATAGCCTG
GTGGATGAGTAGAGCATCTCTCATGGGTCGATTACGGACACCGTTTAGAATATGGCCCAA
TGTCTCTCCCACCAAGTTTCGAGACTTCGAGAGCATAGCCCTTCGTTAAAGTTCTTCCCG
TATTAAGT
>1148
CAGTGCTGGTAGAGTTGTGTGGCATAGTGGAAGAGCCAGTGCCAGTTCCAGGCA
>1149
AACATCAGTTCAATTGGCTAGCTATTTGTTTACTGATGAGGGCCCTGACAAGCACAAATC
CCACCCTATGATACAACATATCCTCATTTTATAGGCTTAACTACTATTTCAAGCGTAAAT
TTGGCTGCTGAGCATTT
>1150
CCCTTCCCTGAACATCACTAATAATATATCTAGTTCTGTTCACCACCCTGGTTCTTGGTG
AGCTCCTCG
>1151
ATCGAGCTCGTCGAGGTGAGCCCGCTGCTGCTTAAGCTTCTCTCTGAGAGCGAGGAGC
>1152
TTTTCATGTAGAGAGCCTCTTCGGCAGATTCCCTCTTGGTCCAGATGTCGCT
>1153
AAAAGAAGACACCAAGATAATAATCAAGAATGGTAAAAGGCGAAGAAAAGAGCAACAAAG
AGGGGGAATAGGGGATATCGTCCTTGCTTGATCTGGCCTTCACATTGCAGAAAATCCCGT
GGTAAAGCAGGAAATGAAAA
>1154
GGAGCGAGGGCAGACTGGGCACCGACTTCACCACCAGTGGCCCTAAGGTGA
>1155
AGGAGAAATTTATCATAGAACACGATCTGAAATACTAGTTAACTAGTTACAACAGTG
>1156
ACGCAGCCAGCTATGCTTGCATTCTATTGTCTTGTCGTCCTTTGTAGTTGTTATTTCTTT
TCCGTTTCCTTTTCGTTTTATTTTTCTTTTTTTAATTTTTTTTTTACTTTTTTTTAATTT
T
>1157
TTACTTTTTTATTTTTTACGTTTTACTTTATTTAGTTACCCGGTACGTACTACCCTCCTA
CATTCAGTTACTTTACGAGGTCATTGAGTCCCGGCGGGTAGACGGCAGGGCGACATACTG
TCCGGGTCCCCGCGGCAGGGCGACGAGGGAGGGGCTGCAGGGAGAATAGCGGCAGAGTAA
AAGGATTACGCCAGGTGATAGTTACGTGTCCTACACTTCCGCTACTTCTGCTACAGCTGC
CCCGGACCCCTCTTGTACTCAGTAACGATCAGTATAGTTACGAATATACACCCATACCAT
GCTCTTCCTGGACTTTTATCGATTTCCTTACAGTTTTACAAATCGATACCAGGAAAATGG
TCCTCCAGGTCAAGATTATCTTGTAACAGAAACAAAGGCATTGTAAGGCGGGTGTTTTAT
GTGTGTGCTTCTGTCTTATGTATATTCACATTAACTACTTTACGTTACAATAAGA
>1158
GGAGCAGCTGGAGCAGGGCAGCTGGGAGCACTCTCCTGGGAGCAGTTGCA
>1159
AAAGAAGCACACGGTATGCCTGCAAGGATGATGCTAGTCATTTCATCAAGTCATATTGGC
TTGCCCTAGCTAAGAGACAAGGCAGGGCAAACGGAACCTTGTAACGGACAAGGTCGCGAG
GGAAG
>1160
TAACGGACAAGGTCGCGAGGGAAGTGAGGAAGTGAAGCTAGTTAGATACATTGGTTGATG
AGAATGCGAATGAAGCAAATGCTCAGTCGTGTTAAGAGAAAGAAGATAATACACGCTCTC
C
>1161
GAAAGAAGATAATACACGCTCTCCATCCATGGATTCGCTGTAAACACAAGGAAAATAAGG
AGAAGAGAAAA
>1162
AATGTTCAATGCCATGGCCATGGGTATAAACTCCGTACAGTGCAAGCAAGGAAATAACCA
>1163
ACAGTGCAAGCAAGGAAATAACCATAAAATAGTCAGACAGAAGAAATAATGGTCAAGTAT
GTATAAGAAGAGGAAGAGAAGAGAGGTCTAGAACCACGCCAG
>1164
GGCAACGTCGGCTTCATCTTCACGAACGGCGACTTGAAGGAGATCCGTGAAA
>1165
AAAATAGCCAGGGAACGCCGCTGGAGAGGAATGGAAGACCAGTCATCAAGTTCAACCTGA
TAGCTATGTAATTCTTTCTTGCGCATAATGATAGTTACTAGTTAACTA
>1166
ATAATGATAGTTACTAGTTAACTACTCTGAGTCTGTTGACAGCAGTGTATCAATACATGA
GAGATCATGGCCCGACCTCAGAAT
>1167
GAGATCATGGCCCGACCTCAGAATTATAAACCGGCGTACTCGTCGCAAGTCTCGGTCAGT
TTGCTGCGGGTTCCGGGTTCCATTGCACTGTGTCCGGCATCCGGAATCCAGAATAGCCTG
GACTCAGGGAACGCCTTGTGCAGCTCATAGGCTGTCTGGG
>1168
TATATCTGACCTCCTCGTTATATGGGTCGTATGACGACTCCGCTGATGCGAAGAAGGCGG
CAAATGGTGAGGACGAGGCTATTGCAGCTTTCAAGGCGGAGATCAGAAGTGTCAAGGGGA
CCTTGTTGAGCGCGAGGAACTTTCCGTCTGGTAGCGGTGGGTTGAGGCGGTGATCGATGT
ATTTCATGATAGACATGTATCATCATTAATGACTTTTTTATGATTGGAATCCAAAGTTAA
TACAATATACTTGAAAGTAACTGAGAGGGGGTATCTGATACTTCATTTATATAATAATAA
TAATAATAATA
>1169
AAACGCTCAAAGGGAAACCAACTCCAGCAACCATGGTAGAGATACAAAA
>1170
TTTGCGCGCTTCGCTCTGACACCAACAAGTCTGGCGTCACTTCGGGCAATTCTCATTTT
>1171
GGGAGAATGGAGTTGATGCTCTTAGCGAGACCCTCCTTGGCGGCCTTGATCTCTTCGGCA
GAGGAGTCGAGCTTCTTGAACTGACCGCTCTTGCGGGG
>1172
TTATCTGTTCAGTTGGAGCGAAGCTCTTGGCTTGGCGTTTGCTTACTTTTGAAAACACCA
ACTAGTGACATCTACAAACAAAGCTACGCGCAACTACAAGGAGAAAAGAAGATGAGATGG
CCGAATGTCTCAATTTCCAGCTATAGTGGATGAAC
>1173
AATTTCCAGCTATAGTGGATGAACCACGACAGAATAATGGTAACAGTGGAGGGGTAAGCA
CATAAGATACAGGAGAAAAG
>1174
CGAACATCCATTCTGAATATGAATCAACGCTCAATTGAAAGAGAAGTGGTTAAGCTTGGA
AATGATTCTGATTAATCTAAGACTTAAACGTCTATTACAACATGCGAACCC
>1175
CCCTTCAGTCTATCGTGCTGCAGAAGGTGATAAACTATGAAAACAATTCCCATGTTTTTT
T
>1176
AAATGACCCAGAACGCCATACGGAACGCTGAAAGATAAAAGACAAGCGAAGACCAAAAAA
A
>1177
GACAAAGAAACCAGATGCTATGGGCGACTTTGAAGAAGATTGAACGTTTTCTCATGGACT
TTGAGCGCTCGAAAACACCCCTTTTAGGCGGGTGACCAAG
>1178
ACCCCTTTTAGGCGGGTGACCAAGGCCGCAATACTATCAATACATCTCATGAACAACATT
GAAGACGAAGAATGCATCAACTACGTGATATTAGAGCTTGCTGCGAGCCAGGTCTGCGGC
TAAGCCAAGTCTGCTCACGTCGGCACTGGGCTCCATGCCGGAAATCATCTCTGCCATCAC
CTTACCCGTCCC
>1179
CCCAGACTGAGCGAGATACCCCAAGGACCATGCCCGGTGGCCATGAACAGCCCACCAGAA
ACCCGGCCTGCAGTCCCTGTGATGGAATCCTGCAGACGGGTAACGATCGGCAGCC
>1180
GCAGACGGGTAACGATCGGCAGCCCGGATTCTATATACGGGCGGAAGCAGAGAGCCTCTC
GAACCACCTCTAGATCGTCGATGTTTTCTCCCTCCAGGCCGTCTTGGGGACGACCCATCA
GTATACGAGCTGCCTCTCTCACACGGGCTAATTTGTCCTTT
>1181
AAAAATGCAGCTTAAGGCGCTCTCTCTATGTCTATGAGTTCATCAAGGTACTAATCCGAC
TCCGACCCGTAATCCACCAGCCCGACACTAAGGGGTGTCTGACCTGGCTTCTGGGAGGAT
TTCAACTGGCGGCCATTTCCCTTAGCGCTACCTTCATTTCTGGCCTCGTTGTTTCTGGTT
TCCTTATTCCTGGAGAGTTTATCGTCTGCTGCATCATCAATTTCATCTCGTGTTCCAGTC
GATATCTCATTTACCAACTTGCTTGACCTCCTTTTCTTTGCAGCATTTGGTGGATGTTGC
CAAATAGTTTCGTCTATGAGAAGAAATGGATCGACGGCTGCTTTCGTGTTTCCTTGGAGC
TCCCTTTGTAATTGAGCCTTTTTCTCGGCAATCGGACCCCC
>1182
TTTTTATTTTTCTTTTACTTTTAACGTTTTCTTTTAGTTTTACGGTTTACGTTAGTTATT
GTATAAGACTGTCGGCGCCGGCGGTG
>1183
ATAAGACTGTCGGCGCCGGCGGTGAGGGAGGTGACGAGCCCCTTTATCAGTGGCAAACAG
AGCCATTCAATTT
>1184
TTTGAACCAGGGTGATAAGCTGTGAAAAGTAGGCAGTTGTTGAAACTTCACTAAAATGAT
CAAACCTCGTTTCCAGAGAAGGAAGGCTCGTGTCTGATTTCCAATAAACTTCGAAGCATT
TCCAGGCCTTAAATCTGACTTTGTCTAACTTCTCAGCTGCTAGCCTTATGACATGCTTCA
TCAGATTATGCACGTTTGAATGGCCTGTCGGATTTTCTAAGCGAGACGCTAAGATCATGT
GTACGCCATTGATTGCTTCAGTCCGTATTAGGGATCCAACGTCACCTCGATTGTCTGTAG
TGTAATCATCAAGCAATACACCGATATGACTCTCAAGTTCATCTGTG
>1185
ATGTGGTGGTCGGGAGTGGTTGTTTGTGAATTTAGTGCTTGCGAATGACGTTCATCGAGT
CAAGGGCGTCCTTCTCAGCCATCTCGGCCTGGATGTCCTTGATGATGGTGCTCAGGTAGG
GAGTGTCCTCCTCGGGCTTGGTCCACTCCTCCTTGGG
>1186
TTTTTTTTTTGCTCGTGTGTGCTTGATTAATATAGCCATGAAATGTTTAATGGTACTATA
CAGGGTAAGCTGGTGATTACCCGGGGG
>1187
GGGGGAAGTAGAAAGCGTGGAGGCGAAATCGAAGAGTAGAAAATCGTGCCTGCGTGGAGC
AGGTATTT
>1188
TTTCCCCGGATATGTGATGTGCCGGGCGTTCTTGTGATCGTCATGAAGGGTGAGGCTCCC
CCATCGTTGAGGCTATTAATTCATAAC
>1189
AAAGATTGAGAAATATTATAGTGAAACAGTAGACCAAAGGAAAGCAATCAAGCC
>1190
TCTCGGCTGTTCACCTCTTGCGCTCGAAATATCCGCTCGATCCCAGCACCGCGATGCTCT
GGTCCATCACCCATTCACCAACACCGAGATAGCCGTCGAGCCATCGTTTAACTTCTTT
>1191
TCTCTAAAGGTCTATTCTTTCTAATTGTATTTTAACTTAGTTCGTTTTCGTTTCTTTATT
TTTGTTTTTGTTTTTCTTTTTGTTTTTCGTTTTACTTTTGTTTTCCCGGTTTCCTTAGGT
TTGGTTAGTATTATTCTACACACCACAGCTCACTAAGGAAC
>1192
ACACACCACAGCTCACTAAGGAACATGTTCTTCAAGATCCAGAAACTTGGGTATAGA
>1193
AAGATCCAGAAACTTGGGTATAGAGTGTGCAGCGCCCCATTTCTCGAGTTTGAACAGCTG
CCGTTACTCGTTCGCAGAGTGCATGCAGGCTGGCGGAGTTAATATGCTAACATGCGATGC
GTGTAGCTAGTTGTAGTGCACCTGGTCGAC
>1194
TTTACTCTTCTTCGACAATGTTTCCCTTCTCCGAGACGTATATTCCGTCGAG
>1195
TTTCGGATATCCTTATTTCTGACACGGCAAATCTGTTGTATATCGGCAGCACTCTGTGAT
A
>1196
GTATATCGGCAGCACTCTGTGATACACCCTCAATGGAGTTTCCGGAGAGAACAATCTCAT
CCT
>1197
ACCCTTCTGGCAGACAACACGACGGACAACCTTCTCACCCAAGAAGTTA
>1198
ATACCTAGACCAAGTGCTTGCAGGCACCTTCGACAAGCAACTTCGGTCGCCATTGGAAGT
GGCGGTGGTATTTGATAAA
>1199
CCAGATACGCACGACGGCGACGATGGAGGTCTGACCGCCAACGAACCAGCCGAAGATGGT
GAAGAGGGTGGCGATGATGTCGACTACGAGAATAGCACCAGACAATTGCCAGGATGGG
>1200
AATAAAACCAGACAACTCGACGGTTTCAGACAGCATCGACGGCGGCTAGGATGGACAGCC
TGGCGAGTGAGACCGCGAGATACCCTCTGAATAGCTGTTACTGTTGCCACGACGTTATTG
ACTTATTGCTGAAGATGCCGCCGTGGGACGCTCCGTCAGCCGGGACGCAGCTGCTGGCCT
CGCCCCTGATATGCGTTCTACGACCGGTCTACGGACTGCTGTCTGCGCTACGGGCGCCGC
CGTACACTCGCTC
>1201
ACGGGCGCCGCCGTACACTCGCTCACCCACCCAGCGGGCCGTCAGAGTGGTCTGTCTGTC
GGACACGCACTCCCAGCACCGCTCCGTGGACGAGATACCGGACGGCGACCTGCTGATACA
CGCCGGAGACCTGACGGACCTGGGCACGCCGGAGCAGATCCAGGAGGCAGCGGACTGGCT
GAAGAGCCTCCCGCATCGGTACAAGGTGGTGGTGGCCGGGAACCATGACGGGTGGCTGGA
CGCTGGGGTGCGCGGACGGATAGCCGAGCTCAACGGGATAGATGAGAGCGCTGTTGATGA
TACGCGGATAGATTGGGAAGGGATATGCTATCTGCAGAACTCGTCTGTTACGCTGGAGTT
TGGCTCGCGGACGCTTACGGTGCATGGGATACCGCAGATTCCCCAGCTGGAGCCGCATGT
TACTATACACGCCTTCCAGTACCCGCCGTACCACGTTGGGCTTCCGTGGCCAACGGCCCC
GCCGGCAGAGACGGATATACTGGTGTCTCATAGCCCGCCGCTGCACCATGGAGACTTGTT
TCCGAACAGCATTGGGTGTGCACATTT
>1202
AAATTATATTTTGGGTAGTAGCTTGTGCCTTGATTATGTTCGGAGATAAAA
>1203
TAAAAGGAGCGTTTGTTTGACACGATTAACTGTGTTGTAAAGAATGTTGAATTCGATACC
AAATTGTTCAGCGCTT
>1204
TCGATACCAAATTGTTCAGCGCTTGTCTGTTGAAACAAGGAGAACCTTCAATAATTTAAA
>1205
AATTTAAAAAGAAATCAGCCCGTCCTACGTTTATTGGTATTTCACCTAGTAGTCGTCTCC
CC
>1206
CCCCGAGATATCACCTCCTTGCAATTGGGCCTGAGTAGAACGGTATGTTCAAA
>1207
AAACTGCGCGACATATGAGCCTGGCACATCAACGAGCGGTGCATAGCACTCTACGATATC
ATTTGAAATGAGCGATCTCATACCAAGATGATAGTTCTTCACCCCCATATGCTCAAGATA
TCGTCTAGAAAAGACTAGCGTT
>1208
TATCGTCTAGAAAAGACTAGCGTTCCGAAATTCTCGCGGATGGTCTTCAACAGTGACTTG
GCAGATGCAT
>1209
TCAACAGTGACTTGGCAGATGCATGATGAAGACCAGCAGTGCTAGCCTGCTCGTTGAGCC
CGTAACCATATACCCCGGCTTCATCCCGGGTATAGCCCTTTCCAGTGCTTCCAAAGGTTT
CAATAGCAAAAACGTCACCTTCTTCCATGCATTGGGTGGTCTTCGACTTGACAAAGGGGA
CTTGCTTTTCGCCATGAATCTTGTAGCGCAGAATGTTATGACCAGTAAGGCTACGAAGGG
CCTTCACAGGAATGACTTTCCCATTGATTTCAACTTCATAACTTTCCATCACTTCTTGGA
TTTCTCCACTAATATGATCAATTCTAGCGTCAACACCAGCTTCCTTGATTCCGGTATTTG
TGGCTGCTTTCACGGCTTTGAGTAGATTATCGTAAACAGGGCTAGAAGCCATGGTAAAGG
CACTGTCTACAATTCTTCCATTGATATGAACTCCAAAGTCTATTTTCTAAGACATCATCA
TGCTGGAGGATAACCTCTTTGGCTCCCGGGTTTGGGGTCCAGTGAGCTGCAACATTGTTG
AGGCAGAGCCCAGTCGGGAATGCAAGACCGGCTTTCAGAGCGTCGCCGGTCTCAATTCCT
TCGTGACCGGTAAGTGCGCGGACACCAGTCTCAATCTCATGTGCAAGCTCACTCATTGAA
ACCCCAGGCTTCGTGATTGACTGTACATACTGACGGACCTGACGATGAACTTCAGCAGCT
TGGCGATAGTTAAGTCAGAAACTCGTCATTCATGTTTTGGATAGCAGCCTGATGACGAAG
TTCTTCCGCAGTTGTGCGTTGAAGATTGTCATTGCAAGCGGCATACTCAACAATCTCGCC
CTCTGGGTATCGCTGATCATGAAAGATGCTGGGTAGCGGC
>1210
GGGGTCACGGGACAGGTCACGGGGTAGGGCAGAGTTTTCTTCGTTTCTGTTTATTTTAGG
GTATTTTATTAAGGCCTGGACCGCCTTGGCAGGGCCGGCCGATGTCGGGCAAGCAGCATG
ATAGAAAGGATAGCATCGTGAGCGACGAGAGCGACGAGGTCTACTTATTTGT
>1211
TTTGTTGCTGGGATACTCGACCTCTGAACAGCCGAGGAAGTCCTCCTTGATGGAGCGGAT
GTTGACGAAGCGGGTGAGCAGGTTGGCGCTGCCGGCCTTGTCGTTGGTGCCGCTCGCCCG
GGCGCCGCCAAAGGCCTGTTGGCCGACCACGGCGCCGGTGCTCTTGACGTTGAGATAGAA
GTTACCGGCCGAGTGGCGCAGCGCGTCTTCAGCCAATCGGAGCACGTT
>1212
GTCTTCAGCCAATCGGAGCACGTTGCGGTCCTGCGCAAACACCGCGCCTGTCAGTCCGTA
ATCCGTCGTTCG
>1213
TTTTCTTACTTTCCGTTCTGCCAGAATCTACGGTGCGAGATGGCGAGGTGACGGTCTTCA
CTACGGAGGAGAAGGTGCCTGTGCAGCTGAACCTGACCAAGATCCCGCTGTCAGTGACGT
TCAATCTCTACGATGAAGGCAAGATCATGCTACTCGACGCCACAACGAGCGAGGAGGCAG
TCAGTGAAGGGTCGTTGGTCGTTGCTCTTGACAAGACGGGGGAGATTGCGCTGTACTCGA
AGCCTGACGGGGCGCCAGCGGACCCGGTGAATATGGTGAACTGCTCCACGCTTGCGCTGG
AGAAGGTGAGGGAGCTGAACAAGCTGCTTGCTGCCCGGTTGGAGGAGGAAAAGCAGATTC
GGGAGAAGAAACGGCCCACGGCAGGGCTCAGTGCTGCCCACGAGAGGTGACCGTGAAACA
AACAACCAACAACCACACCTAACTCTGGCGCCTGTTCGACGATCCAGCAAAGTCTATTAC
GGCGCTGGACTATTTATTCACTGCTCCGTACACGCATGGACATATCATCAGCCCAATGCT
CAGGACTTTTGTCTCCAGCGACGGAACATCCGGCTACGACCGACCAGCTCAGCCATGCCG
CCGGCCCGCAGCAGCATCCCCATCCTTTAACGGCCGACTTCAAGCTCGCCTCGCCCGCCA
GCGCGCAGCTGGATCTCGATCGATCCACGCTGTTTCGAGCTATTAATAGTCGGCCTCCAG
CCAGGCTTCCCATATATATTTTTTAACGACTTAACTAGTGTTAG
>1214
GGAAAACAAGAAACCAAGACGACCAATACAAATTGCAATCGTCTTCTCCAGCTTTGACCT
TGGGAAATAAGTCTTTCCAGCCAGATGATTGGACAAACGCCCCTAGTCACATCCTCGCGC
ACCTCGGCCGTGGTTTATATCTAGACGAGAACCACCCACTCTCAATAACCCGGAAGCTTG
TCGAGAGCCAATTCTCCGGCCCTGAATTTGGGAACTATGCTGAACCGGATCCAATTGTTC
CTGCGGCGCGGAACTTCGACGACCTAGGTTTCCCAGCAGATCATCCGGGTCGAAGCCGGA
CAGACACATACTATTTGGATAAACAGACTGTTTTACGGACACATACAAGTGCACATCAGC
GAGCATATTTCCAGCAGATGAACAGGAATGAAGCTACCAAGCCGGAAGAGAAAGGATACA
CTATTGTAGCAGACGTTTACCGCCGCGATGCTATTGACCGAAGCCACTATCCCGTCTTTC
ACCAGATGGAGTGTGCAAGACTATGGAAACGACCTGAGAACGAACCACTGAAGTCCTCTC
AACAAACGGCAGCGCAGATATGGAAAGATCTTGAAGCTCTCCCTCGTCATGATGTTGTTG
TGGAAGATCCCAACCCAACGACACATCCGACTCGCAACCCGCTGCAAGACAAGTATCATA
CTGCAGAGGAAGCCGAGGCAATTACCGCCCACCTTAAGCGGTCTCTCGAACTGCTCGTCA
TAAGAATCTTCTCTGCTGCTAAAGAAGCCACTGAGAACCCAGATGCTATACAAGAACCCT
TGAAAAATCAGATGGATCGAGGCATACTTCCCTTTCACTAGCCCATCCTTCGAGCTTGAA
GTCTTCTGGCAAGGCGAATGGCTAGAACTACTAGGTTGTGGTGTCGTCAAGCAAGAGCTT
CTCAACTCCTCTGGCGTTCCACATCGAATTGGTTGGGCTTTCGGCCTGGGCCTTGAACGA
ATTGCAATGCTTTTGTTCAATATTCCTGACATCCGCCTTTTCTGGTCCAAGGATCCCAGG
TTCCTTTCCCAATTCCAGGCAGGCAGGATCACTCGTTTCATGCCCTTCTCTAAACATCCA
GCATGCTACAAGGACGTTGCATTTTGGCTTCCATCTTCTGCAGCTGGCTCCGTAAGTGCA
GCTGGAGGAAGTGTGCCGTTTCATGAAAA
>1215
ACAAAATGGCTTTTTTGAGATGGACTTATGGCCTAACCAACAAGAAATTGATCTATGGAC
GAACTTATTTCCA
>1216
GATCTATGGACGAACTTATTTCCACACCTATCTTCATCCACCAATATCTAAGCTTCTGAG
AATAACAAGTCCATCTATTCCAGGTGTTATCCTCACCCTTCCTCGAAATTCTATCATTGA
AGATGGTGACAGGCTGATTATCGGGGTACTGGCACCTGTGAGAAGATTCACAGAAGGCTG
AGTGTTGGGATGGACTCGTAGGGTGCGCAAA
>1217
AAAGTGGCCGGGCCAGGGAGACTCCTAAGTATAGCATTATCTGGCAATCGGACGATGTAA
CTCGCGACCAC
>1218
ACGTTTCTCATAATATTCGGTCGCGACTGGAATCTTATTAATTCCAAACATA
>1219
GGTTGTGTATCCACCTGACGTCTCTGGTGGCGGTAGGCTGGTAGTTGGGAATGGAAGTGG
TGGGAATGGCCATGTTGGGATGG
>1220
AATTAATCTTCTTGATAACAACTGCGCAGACACTGACCTTGCTGTGGACTGCGAGATGGA
ATCCAACGCTAGTAGCACCACCACACTGTTCGTTCATGATGGTCTGACCGGCAGGCGAGC
AGCTTGCAAACTGTCGGCATATAGAGCCATCAGGCATGGTAAAA
>1221
AAAACGAGAACAATATCGACGTCAACCTCAGCATAGGCCTCGATAGAAACAATGGCCAAT
CCACCATTGGACTTAGAGATGGTGGGGATGTTGTCTCCACCTGCTCTGAGCAAAGCAGTG
ATGACCTTCCCACCGACTTCCAGAGCCCC
>1222
GTTTCGTACACAACCACAATTAATTGTACTCCGTTGAGCCTTGATAGCTAGCTGAGATAT
AAATCGGTTACAGTTACACCCGAAATGGTGATTTCACAGTGTTACACTCCAAGCCTTGTG
GAAAAGGATCCCTTCGACCCGTCACTCGAAACCAGCGAGACCAAAGAGAATGCCGAGGAT
GTCACCCAGTTGTCGGATAGATCTCATCTGTCCCTTCGCGCTGTTCGGCCGGTCGACGTT
GAAGTAAATGATCTTGCGCTTCATGTTGATACTACACCGTCAATATTTCAGAGCCCGGCA
GCTGCAATATGGAGCCGTATCTCTCCTTCGAAGGGCCGGACAGCTTTTAAAACGATCCTT
GATGGCGTGACTGCTAGCATGCCCCATGGCACTCTCACAGCCATTATAGGTGGCAGCGGA
TCTGGAAAGACTAGCTTATTAAATACCA
>1223
CCCCTCCGCCACATACTGGATAGGCCTAGCATCTACGTACATTCCCTGGTTATGGGAGTA
TCGAACCAGCTTTTCTTCTTATCCTTGATATCCAAACATTGGCCTTCTTAAGTCAGCACA
CACGGTTTTACTCAGCTATTTCCTTTCACACTCCTCGTGTTGCAAGATTCAATCTTGCGA
GAACTAACCGGCAACGAATTACGTTGAATTAGTCGGTGTTACCCAAGAGCATCATTCTTC
CGCATCTTCGGTGTACCATTATTCCTTTTTATTGCCATTGTCATTCTCATTGGGGGCTTG
CTAAAACGGAGGATAGGGAGTTTATTTCCCGGAACGGAGTGCGGCAAGTGTCTATGGCAA
CTGATTCTAATCACTCTATATAAATTATGTACAATATGATTAAACGAATAACTCTTCACC
ACTGCAGCGGTGGGAAAGAAGGCTGGCTCCAACAAGCAAATCCAGGACAACAACATACGT
GTAGATCACAAGGTAGTCCAAGTAAGCTCAGTCCCGAGCGAGAGTTTCAATCTTCAACTG
GTGGTGGGTGTTCTGGTATCGGGGTGTTGACATAGTCAGCGTCGGGACTCGCCCATGCAA
AATCAACCCACTTGGCTCCCAGGATATCCCGGATGCCCTTTGTTAGGGTTT
>1224
AAAAAGAGAGGAAAAAGACGAATGAGCAGTCAAGCCGGGCTTTTTCTTATTATCTTCGTT
TCTTTTCCTGTGCCAGGAAGATGATGAGCTCTGGATGAAACACGGACGTTGCTGGCGAAT
TTAACTAGATAACTATTTACACAGCGAGTTCAGGAGCAAGAAGACGGGACGAGATGGAAG
TGCTTGGTTTATATGCGATTTAAGAGGTAGAAAACGGCCATTGCAAGCCGGTGGCCGCGG
CATGGA
>1225
GCAAGCCGGTGGCCGCGGCATGGAATCTAGATATTTAAGAGGAACGGCCTGGGTAGGACC
CGGGAGTGGAGGATACGATCGAGAC
>1226
GGGAGTGGAGGATACGATCGAGACTCTTACATCGGCCCAGCTAAGACTGGGATGGCTGCA
GATACGGCAGAGAAGATAAAGGACAGAGACGATGCAGGAATTTCATATTTATTATTGTAG
GAAAAAA
>1227
GGTGCCAAATGATTTACTAAGGACGTATGTCACAGCACACGACAGCTAGAATCTGTTTCT
ATTGGGTGCTTCAGCTAACTGATATTACATAGTAAAGGG
>1228
GGGTTGCTGATGAGCAGCTGCGTCGAGCAAAGGAGGAACGGGCAAGGCTGAGCTCCAGTC
GGAGCCCACATAGAGAGAGTGACTACGAAGATGCTCTCCGAAGCTCACGGAAGAGAGCTA
GGTCGGTATCCTCGTACTCGTCAGTATCAACGATATCAACCAACCGTTCGCCTTCGCCCC
>1229
TTTTTTCCTTTTTAGTTTTTACGTTTTCCTTTTACCGGTTTCTTTGTTCGGTAATCGATG
AAACTACATGCTGATG
>1230
AAAGCCAACCGTCCTGAGCAGCTTCTTGAAAGCCGTGTTGTCTTCGCTGTCGCCATCGCT
GCCATCTAGATCGATGCGCTTGAAAA
>1231
AAAACCGTCTTTCCCATTCCCGCTTCTCTTCAGCTTCGACTTTTCGAAGCTCCCTTTGCG
CATTCTCGATCTTTGATTTAGCTATTGATAGGGCGTCCATGTCTCCCTTTTCAACTGCAG
CGGCAACATCCCTCCATGCACGTCTGGACTCATATATATCCTGCTCTTCAATGGGAGCAA
TAGTCAAGGGG
>1232
GGGGTGGTCTTGAATTTCTTGACATCAAAGCTGTCGATCTCTTTCTTGGTCGAAGCATCT
TTGATACTGAACGAATCCGACCACTGGCCATCGACAGTGTATAGGGGACGTTTTTCGCCC
TCACTTTGCTTATATAGTATAGCAGAAAAGCTGTTTTTTT
>1233
TTTACTTTTTTGTTTTTCTTTTTAACTTTTAACTTTTAGTTTCTTTGTTTACTTCGTAGT
CTACATACCAAATCTCGAACTTCCAA
>1234
AACTTCCAAGACATCCATTCATTCATCGTCCGAGTTCAGCTCAACAAGAA
>1235
TTTTTTTTACTTTTAATACTTTAATTTTAATTAATAGTTAGAACAAACGACAAAACTAGT
TCGACCCACGGGTCCGGTTAGAGAAAGCATTACATGTGAAAGGTTTGCAATATAGTCAGC
GAAGGGGATTGGCAACATTCAAGATCCCAGATGTAATAAAATGTGGGGAAGGATGAACGA
ATTATCAGAGGATCGAGAATTATGCTCGCATTTCTCATCTCCACCAAGTCTATCCGTATC
AGG
>1236
AAACCACCTTTTGTCATGACTCCATCATTGCTATCCCTGGCAATATGCATATGTGTTGCT
GAGTACTTGAAGTAGTAGCGTAGTAGCTTTTT
>1237
GGTTGGCAGGTATAATGACCACAAACAGAAGGGTTAAAAGTGTTAAAAATCGTTTTTAAT
TACACGGATAGAGGAATACAGAATGAATTTACTAGAATTTCATCGTACAAGCAGCTTTCG
TAGATGCTTTCCAATTCCCCTCTTGCTTCTGCTTGGGTCGGTCGGCCTTATCTCGGCGTT
TAGAGACGTGACCGAAACAGGCAATTGCCTCGGCTCTTTCGCGGCAACCCTAAAAGCAAC
CTCCGCCCTTCTTATAACGAAGCCGCAAGTCCTCGCGTGCTATAAATATCAAGATACCGC
CGCACAAGGCCCGCATTCGCTTCATCCACTTTCTCTGAAAGATTGACAAACCGCGTCCTC
TCTCAGTGATATTGCTGATTTACAAACCTGGTTCTGCGGCTTCTAGGTGACGGCGCTCCG
CAGCATCCCTGGCTTTCAACTAGTTTCGGCTCGTATTAGCTGCATTTATAGCTCCGAGGT
CCCCTCCATTTTTTCTTATTTTATTTATTTCTTCCTTCTCTCGTCATCTCTTGAAAACAA
GCGTACATTTCTTTCTCTTTTTACAGCTTATATAAGACCCGTCTATCGAAATGGCTACCG
CAAGACTAAACGCTGTTCTAGCGCAGCTCAAGCCTGCTACTGGTGGAAGCAGTGCTGTCC
AGAAGAT
>1238
TACCCAGAAGAATCCCGATGATATCGTCATTACTCTTGCGGCACGAACCCC
>1239
CCCCATGGCTCGAGGTTTCAAGGGAAGCTTCAAGGATACCGAGCTCGATTATATTGTGTA
CTCTCTTTT
>1240
TTTTAAAGGAAGTTGTCTCTCGCTCCAAGCTTGATCCAAGTATCATTGAGGACGTTGTCA
TGGGATGC
>1241
CTTTGTTCTTTTGTTTATTTTTGTTGTAGGCGGTATTGAGCCCCCTGGATATGATACAGG
CTATC
>1242
CCCCTGGATATGATACAGGCTATCTCCGGTGTCCACTGCTAGATGTCTGTGGATGAAGCA
TCTTATATCTAGACAGAATCGAAATCAAAAGTAGAAAA
>1243
TTTTTTTCTTTTTTTCCCTTTTTTCCCTTTTTTAGTTTTTTATTTTTTCCTTTTTTAACT
TTTTACTTTTTTGTTTTTCTTTTA
>1244
TTTTACTTTTTTGTTTTTCTTTTATTTTTATTTTGGTTTATTTGGTTTTCTTAGTTACCT
TCTTGGTTTACCCGTCGTCCTAGAATCAGCGGAGCATTTCGT
>1245
CCTAGAATCAGCGGAGCATTTCGTCCATACTGTTGCTACCGGCAAAAAGGCTGTGACCGG
AGCTTACAACATGCTTGGAAGGGTCACGAGCTCTGTTGCTGGTGTTGTCGGTGCTAAGAG
TGCGGTGGGCTCAGGATTTGACTCTGTTAAACGGGCTGTGGGAAAATCTGGCCTAATGGG
TAGTGTGCTGAGTCCGTTTGGTGAAATTGATCTTTTCGATGAGCTGAAAGACCAATGGAC
CCATGAATCGAAGG
>1246
AGGACCTTGAGAGGACATATCTCATCCGCACCCTCCAAGGAATTGCACACCAACGAAGTA
TCAGAATGACATTCCTCTCTGGTGCAGTAAATTGCTGCGGAGCTGGACTCGTTCACGACC
CTTCACACCCAACAGATCACAAA
>1247
AAACAATGTACCAAATCATTTCTTCCGCAGTAGTCAATGCTCCTCCCCCTTCGTACATTC
TTAAACTACTCCACGGAAATAATAAACCTCTCTACATACCCACAAACGGCCAGCGATCAG
TCACCGCCCAGATCTCAGATACAAAGGAGGACATGATGGAGCTTTTCCAAA
>1248
AAACGCAAGCGAGAAGCGCGAGAAGGAGAGGAGTTGATGAAGGATGAAACGAACATCGCG
AGCTCGA
>1249
TTTTTTTTTTTTTATTGTAAATTTAGGTCTTCTTTTAGTAGTAGTACTTCTTGTCTTGTT
AATTACATTGTTTCAAAGTGCATGCAAAGGGGGAAAACATGAATTGAAATGACAAACATG
GAGATAAAGATTTAGCGCGTTCTGTTCCGATGATGCAGTATGAAAAATGCCGACACTTAA
AACACTCAAGTTGAAGGTGGAGTCAATGCTGATGAAATGATGCCGAAGCCACTATGCTCT
AACAATACTAAGACAATCT
>1250
GCTCTAACAATACTAAGACAATCTCTTAAACGTCCGTTAGTATAAGCAGCCTGTTGGACA
CGATCGTCCCTAGGTCGGTAGATCCACTGGGATCAACTTCAGAAGGGAGGAATAAGGTAT
ACATAATTTTCTCGAGTCGGTCCTTTAGCCCACTTACTTTTAATATTTTTCCAACTCTCG
C
>1251
TTTTAATATTTTTCCAACTCTCGCATGTACTGAGAGAAGAAATGGGCTTGGCATTAGGAC
TGAACTATCCTCGCAACGAAGAGCCATTAAACCGTTGCTAGGGAGGAAAGAGAACGCAAT
GTGATTTGTCTGGTCGTATTTTATGATTTTGTAAACATGAGCGTCGTC
>1252
CTGTTTCTTTGAAAGTAACGTTAAGAGAGCCGAACTGCTGGTGGATATACCC
>1253
GGGGTATTGATGGTTTCCGGGGAGAGCACTCTGTGTAAGCCCGGAAAGTACCTGTATAGG
CATTGCCAAATTCTTGCCTTGTTCTCAGTCT
>1254
TTTTTTTTTTTTTTAGTACAAAAGAAAACGTACCAATAGCTAGGAAACCATTGAAACGCT
ACCTCTAGTGGACGGATGAGTCGCAGCCAGAACGCTTGGTAACAGTAAAATGGTATCAAA
AAGTCATTAATCGTAGCCTGGGTGGCAATTATTGTATGTGATCAAGGAAAAAGGAGACGG
AAAAGGTTATTTT
>1255
TTTTAAAGCACAAAATAATTGGCCACATGAATTGGAACTCGCATAGAGCAGAGGGGAGAA
GAAAGAATGAGAGCTAGGGAAATGATGGAGGGGTTT
>1256
TTTTTATTTTTTGTTTTTATTTTTCCTTTTTCTTTTAGTTTCTTATTTGTTAGTAAGTCT
TGTTAGTGCATAGGCCGGCTATAATAT
>1257
TCGTGGGTTTTTGCCCAGTCTGTCAGGGCTAGGGCTGCTGTGCACGCCCATCTTTGCCGA
TTTGCCCAGGCTAATACTACTCTGAGATTGGGATATATCGATGCCGCTAGTCAAAGGTTG
GAAATTTTGTTAAAGGTTAACCTGGGTATATGTGAGCTTGTCAGCCCACACAAGTGAATA
GCAGGTCAAGGCCGTAAGTCCAAGGTCAATTCGAGTATCTAGGGCGGTATAGGGTTGGTG
TCTGCAAGAGTATGCCACTGAGTGGTGAGTAACTTAGTCGTCACTAGGCCAGGTGATAAG
GTTAAACCCAAAAAGGGTAATTCGACGTCGTCTCAAAGGGGCAGCTTCCTCTTTGAAATG
GAGATTGTGAGTGTCAAGTAGCTGGACCCCATTAGCATCTATACCACCAGCAGGAGCCTT
CCCTCAATAAACTAGATGGATGGGTCCTAAAGTGGAAACATGTAGATTTGATCATATCTC
TTGGGCTTGGTGCGGTCGTCAAGGTTGCTTAAACGGGAGGGATTTCAACGGTTAACAGTA
TTACATTTAAACCGCTAACGAAATACAGCACTATCAAAGAAACTCCCAAGATTAGAAATA
CGAGAGGCTAACAATGCCCTTT
>1258
AAAACTCAGTGAGGGAAGACCGTTTCTTTACCGGGTGTTGTCCTGACAAGTTCGTAACAT
CATGTTTTGTCCTTCAAGCCTTGCGACCTGAAGTTT
>1259
TTTAAGGTTAACGTTTTAATTAGTTAGTTAGTAGTTAGTAGTAGTATAACAACCAACGTA
GACGGTAAAGGTAAAGTATCTCAGACACTAAGTTATTGAATAATCCATATCATCTCAAAG
GGCTTATAATGAGCTGGCAATTGGTTACCAGATCGAAGGAATATAGCGATAAGAAAAGAG
GCGCGCACTCTCACACGGCGAGAGAGAGAGAGCGCGAGCGACGGACGACGACGCGGACGG
ACGACGCGCCGCCGCCGCCGCGCGACCGACCGACGGACGGACGACGACGACGACGAACGA
>1260
ACGGACGACGACGACGACGAACGAACGAACGACGACACCACCGACGACGACGAGAGAACG
AACGAACGAACGAACGTAACTAACTAACTAACTAACAAAAACACACACCACCACCACCGA
CCGACCGACCGACGTACGTACGTACGTACGT
>1261
ACGTACGTACGACGACGACCGACCGGCCGGCGGCCGGCCGACGACGTACGAGGAGTAGGT
GGTGGGCGGCGGCGCGCGCGCGAGGCGCGCCTCTCTGTGCGCGACGAGGAAGTCCGTTGT
TTAAAGCCGTGGAACTTTCTCGTGGAGGAACGGTTGCGCGTGGGCAGACCAATTTTCCGC
GCTCCGGAGGATGGGAGGCCCCGAAGATAATGACCGGGTTCAAATTTCCACTCAAGGGCG
CGATCTTACGGCATTGCCCTGAAATATCGAATCGGTATACTTAGACTACAAGGAAGAACT
TATAAAGTACCAAGAACAACGAAACGGAATTAAACTAACCAACAAGAACCAAATAACAAA
CTAAGAACGAACGAACCAAACTAAAGTAAAACGAACAAATAAAACGAAATAAATAAATAA
AGAAATAAACAAAGAAATAAATAAAACTAAATAAAAAATAAATTAAAATAAAACAAATAA
ATAAATAAATAAATAAAT
>1262
AAACGGGGTAGATGGGCTATTCTAGTTAGCCACAGCGGTCAGGCGACAAAAGAAAGAAAG
GAAAAGCCCAGTGAATGCACGAAAGCCACGCGCTGCTTGATTGCTTCTTCATCACTTGTC
CTATATTTGGTGTTATTGAAGAGCGACGGAAAAAAAGAGGAAAAAAAGTGACGTTTTTGT
GTTGACCTGCCAAGACCAGGATCGGCTTGGCAGGGACCGAGCGCTGGCGGGAAAGTTATC
AGATCACAAGATCGAGATGGACTGGAAGACGGAGGCGAAGATATAAAAGAGGATGCTGGG
CTGGTTTGATACTAATATATAATTCTGAAATGAACTTCATGGTGGCAAGATGCTAAGATA
TACATG
>1263
GTATAAAAAAGAAGGACCCAGAACTCGGTGTACTACTATCCCATTTCATCTGCTTCTGAC
TGCAGTGTTCGATGGAAGGAATAAGCTCCCTCAGGACGCCTCTTGTATGGTTTCCATCCC
TCTCCTTCCCGGGAAGACATCACGAATCGATATTCATTCTTGATT
>1264
CCCTTCCTATCCACACGGAAGAGCAAATACATCATGTAGATTTCTCTAGCAGTTTCGACA
GCGAGCGGCCGAATTAACCGACAGGGCTCCATGGCATTGGGATAAGGATCCTGCTCTTCA
TCGTCTGGATCAATGGAACAGTCTTGTGTACCGTGTCAGCCCAGCCTTCGA
>1265
TTCACGTCTCTTCTTTCGTTCTTCCAGGTCTGCAAATTGCCACAGATGGTGGACAGTGTT
GAGGTCGCCAATCTGCACGAACCATGCACCGACTCCTTCCATGATCTGTCGTCTGGCAGC
CAGACCTCGTCTCCAGTGGCTCTCCCACTCTAGAAGGTTACCCGGATGCAGGGTGTATGA
TCGAAGCTCGAAGACACCTCCAAGCCGGCGTGGAGGCGT
>1266
AAAAGAGACGCATAGATATACTCCTAGGGCAGTCTATCTTTCTAAACAGTTCAAATGCGG
TATGTTTAGAATATTGAACGCTTGTATCATTCTTGGATAGTCCACTTCATCTCTTAACGA
GGCACGGTAAGCACCTGCGTTCAGCTCAACTCAAACCCCGAGTTAAATATACACACTGCA
AGCCTCCGGGGCCATTCTTCGAGGAAAGAAAAGGTATAAAGAAATTGGACAAGCACAGAG
GAAAGGAAAGAGAAGACGAAGCGCAGAAGGCCTCCCTAGCACCGTAAGATATGAACTTTT
TTTTTGAATTGGCATTTCCTTTTCATTCCCATACTCTCCTTTTTCCCTTCTCATTGGTCG
TTCATTT
>1267
TTTTTTTTTTTCGGTCAGGAGTTTTCGTCATTTTATTCTATTTATTCCAATTATACACGA
GTAGAGTAAGAATACGCGGAGTACAGACTAACATTTCAAAAA
>1268
AAACGTGTATCCAGTAGAATAGAATAATCGCACTAATTCCTGAGAGAGTTAACATTTTTA
TCCCATGTCAATTAGTCGGATATACACGTGGATTAAGCCATAGTGGCATAATGACCACAC
TATATTCTTTATGAGTGTTTGGTATGACCGTTTCATTCGCATCGGATCGGTACCTGACTG
TCGATC
>1269
GTAAACAAAACCAAAGGAAATAAGAACCAACCGTACGACCTACGACGACAGGTACCAGTT
CATGTACACGTACGAGATCAGCCAGGGGACCAGGCAGTACACCTTGGTCAGCACGGCGGC
AATCACGACAAAGATGCCCATCCCAAAGACAAACAGCAGGATCATCTTCTGCTTGCGCGG
CAGCCGCAGCGTCATGAACAGCGGGATCGCGATGGCCAGCATCAGCACGTCGGACGAGAT
CGCGAAGATGCCCTGCACGATCCCGTACACCTGGTACGACGAGCATTGCGCTAGACCTCG
TCAGCACTGCACTGTAAGTAGATAAGTAGAAAGAGAATAGACCTACGCTGGTCGACTGGA
GGCGGAATGGCCCAGTAGAGGTGCAGGGGCCGGCAGGTCAGGAACAGGGCCAGCTCGGTG
CCG
>1270
TAGCAAAGATGCATCTTCCATGGTAGACTGGGTATTTACAGCTACCGTCTATGGTACAGT
AGCACTGTAGGTGCAAGCCGCCGCAATCTCCTCCCACTCATAGTGCTCGACCTCCGATTC
TATGATGTCG
>1271
TCGACCTCCGATTCTATGATGTCGTCCTTTTCGTCGCTTAAGAGGAGGC
>1272
CCTTTTCGTCGCTTAAGAGGAGGCCTGCTCGGCCATGGCCTCGAGGTTGGCCTTTCCGAG
ATCCTTAGGCTCGCCCTGCTTGCCGTTCTCCCAGCGGGCGAATCGGAGCTCCATCTCGCC
GCGGCGCTCAGCAAGAATTCGCTTGTCCTCCTTCAGGCTGCGGCGGATAGTACGGGCCGA
GATGGCCAGGAAGCGGTTGTAGGTCAAGCCGGCGGCCTTCCACGCAGCAGTCATTTTGGC
GGAGGATGTGTTTGTTTTGTTAGT
>1273
GCACTTCTGGAAAGCCATAGAGCACAAGATCCGGTGGGACCGTCCATATAGATGGCTTTG
ATGCGACCGACACATGCTTATTTGAATGGTGGCGACGAAAATTTGGGTGAAAAGGTCGAC
ATCGCGTGAGCGCTGAGAAGTAGTCTACGAGCTGTTTATGCCGATTCGTACAAGACTTGA
AATTTCTTCACTGCCAGCCTGCCATCGAGCTCCAGTTCGAGAATAGGTACATCGGTCGAC
AATCGCCCATCGGTCTCCGAATTGCATGTTCGTAGGCCGTTGTTCAGTGGTCCCAAGGGT
GCTTCCAACCCATCAATGCGGGCCCGTCCTTCTTCGCTCTGTACATAAGCCAGAACCACA
TGCCGGCACCAAGAGCGGTGGCTGTGAACCTGTAGACAGGTGCCACATGGGGCATCGGGG
GCTTGTTGACCATGTTGAATATGTCGCCCGTAGCACGGGATGGTCTTCGGGCAGCAGTCG
TAAAGTTCTCGAGCGCGTCTGTGCGTGATCAGCAAAGTGTAGGGTCGAGTTTTGGCGCAG
TGTTGACGCAAGCGACGTACGCTGTCAATTGACTTGGAACCGCACGCGGATTGGGGCTGG
ATATTGGGTGAGTCGTGATGGGGATGGACACCTTTGAGATGCTCGCTTGTCTGATGTCGA
TGAAGCCAAAGCTCGGCTCAAATTCGGATGCATAGCGGATGACTAAGTCAATCTCTCTGC
TTGGTGGTTCATGGTGCCACCTGTGGAGCTGTCGCAAACCGTCCCGCAGCTCTGCGTGGG
GAAGCAAGTGTCAAGAGGTAAGGTGGTTGCAGCATCACCGAGAGCTGCACATGCCATCTT
GCTTCTT
>1274
TTTTTGGTTATTAGGCGTTGATGTCAATTGGGTGTTTAGCATGGAGTGCGATAGTTTGTG
CAGCATGGAAGGAAA
>1275
TCATTATACCACATTGTATCACTATCAATCATAGATATTGTATATTACCTGACTACAGCA
ATTTCCTACACTATTTGCTAGAGATAGCATCCATTATGCCGGGATGGTACTCTAGTTTAT
AAATTTGCTTGGAGAATCCCTATAATGCTCATGGGTGATATATAGCCCAAGGAGTATATA
GTAGTAACAAACATCCAACTCCCC
>1276
AGAGAAGGAGAATAAAGGTCGAGGTATGCTAGCTGCTCATGCTTTATATTGAAAA
>1277
CCCTCCATAAACGATGCAACAGAGCCGAATGGTTAGTAGTAGCAGGAGTGTAGGAAAA
>1278
AAAAGATATGGAATTAAGCAATTATCCCTCTCGCTGTTGGGTGGGAATGCAAGAATGGGA
ACGCATTTGTCCTTCCCTTTTGCTGGCATGAACAAAAAA
>1279
GGGGTATCTCAAGAGTTGCATGACGAGCCTTATGAGAACATTCGCGAATCATTCCGTATG
TGAAGAGAAGTGAAGTGAAGAAAAGGAGAAAAGTAAAGAGAATAAAAGGCACTAACATAA
AAGAAATCAAGAGAAGAAGAGGGG
>1280
GGGGAAAGTAGGTAGATATGTAATTAAAATATTTCAAAGATAGAAGAAAGTCGAAGACGT
GAGAATGAAGCGGGATGGAGAGGAAGAAAAATACAGTGGAAGAGAGGAAGACGGTACCAG
GTTGATAAGTTAACCTATGTATGTAGTTGGGATGAATTAGTCGTTGGTGGACGCCTGGAG
GTAGTAGTGGTTAGGAGGTTAGGGGACATGGTATAGAAGGTCAGAGACATGGATGGGAAA
GGCTTTTTCATCGAGGTAGCAGGAGGGATATGGTATGGTTTTGGATTT
>1281
TTTGTCGTGGTTAAGAAAGGTGGCATCATCATCAGAAACAGGAGGGAGGAGGTGCGAACG
GAGGAGTGACATCAGGCATTATGCCCATTCTGCTCATGGGTGAGAATGGGTCGGCTAAGA
ATTAGAAGGCAGGTGCATAAACGCTCGAGGATTTGGAAAATTTGAACGCCGTATAGGACA
AGTTGAAGAAAAGGCAGTAAGTAGCTTCAAATGCTCCC
>1282
TTTTTTTTAGTAGTTTAATAGACATATTATACATTCTACATCTTGCCTACAATATTATGG
CATAGGGATTGTCTGTAGATCAATCAAACCCACTCCTTGGGCTTCTGAAGCACCTCCACC
AATCTTGCTTCTCTGCTTCCCGCTTTGGG
>1283
TGCTTCTCTGCTTCCCGCTTTGGGCTCGTGCATGTACTGCCAGCTCGCC
>1284
TACTTTCGACTCTGGCTCCCGGCTTGCTCAGTCCAAAAGCGGTACCTCGGTCGTGCAGCA
GGTTGAACTCTACGTATCGCCCACGGCGCACCTGCTGCCACGCCTTCTCCGCCTCGGTGA
ATGGCATGTTCATGCGTTTCTCAAGGATAGGCACATAGCTGGGGATGAAGGACTTGAGAC
ACGTCTGGATGAAGGCAAAGGTATTCTCCTGGTCGCGCTCTGCATCATCGAGATCGTCGA
AGAAGATTCCTCCAACGCCGCGGGTCTCGTTACGGTGGGTATTGACGAAGTACTCGTCGC
ACCACTTCTTGAAGCGCGGGTAGTATTCTTTGTCGTGGGCATCGCATGCCTCCTTCAGGG
TCTTGTGGAAGTGAATGGCGTCCTCATCAAAGAGATAGGAAGGTGTGAGATCGCTGCCGC
CGCCGAACCACCATGCCTGGCTTGTTC
>1285
TTTTTTTTTTTTCTTTTCTATTTTCCCTATACTCGTCCTGACCGACCCCTGGTCCTTCGC
GTGGGCGAATGTGGAGAGAAGCGACAGGAGGATAGGACGCAAGCCCACCCTTTTTTGG
>1286
GGACGCAAGCCCACCCTTTTTTGGTCCCTTCTCCCTCTCCCCCCGTCCTCCGTTATATCG
TCGTCCACACG
>1287
CTCCGTTATATCGTCGTCCACACGCCCTCCCTGGGAGTCTAACCTAATAAGAATATCCCC
ATTGCCTTTTTCCTTCATCTGTGTGGACCGAGGAAAGTCACCATGACTTTTTTGGAACAA
TATACATCCTCGCCCTCTCCCCCCATTCTCTCTCCATCCCAGCCCTCGTCTCGCCCCTCG
ACGTCCCAATGGTATCATGATCAGATCTTGCGAGAGCTACCATTTATATCAGGAGTCCTT
CTACGT
>1288
TTTTTCGTTTTTTCGTTTTTATTTTCTTTCGTTTCGTCTTCCTTACGTCTCGTGGTGGAA
GATTGGTCTCTTCGGTGGTGCC
>1289
TCTCTTCGGTGGTGCCGGTGTCGGCAAGACCGTGTTCATTCAGGAGCTCATCAACAACAT
CGCCAAGGCC
>1290
CTCATCAACAACATCGCCAAGGCCCACGGTGGTTACTCCGTCTTCACCGGTGTGGGAGAG
CGCACT
>1291
TTTACCATGAAATGCAAGAGACTTCCGTCATTCAACTTGACGGCGATTCCAAGGTGTCTC
TTGTGTTCGGTC
>1292
CCAAGGTGTCTCTTGTGTTCGGTCAGATGAACGAGCCTCCGGGTGCTCGTGCCCGTGTCG
CTCTCACCGGTCTTACTATCGCTGAGTACTTCCGTGACGCCGAGGGCCAGGATGTGCTTC
TCT
>1293
CATCGACAACATTTTCCGCTTCACCCAGGCCGGTTCCGAGGTGTCCGCTCTTCTCGGTCG
TATCCC
>1294
AGTAGAGGAGGGTCCTGGCATTTCAATATCAAACCACGGTGGAGAGATAAGGAAAGGTTT
CGAATATGGTGAAATTGTCTTTATCTT
>1295
AAAACCACACAGGATGCTAGATTTACAAGTCATTGGAGTCAAGAAAGTGTAGTTACAAGC
ACCCTGAGTCGAGTTGACGGATCATGATGGGCCGAATGGTGGGGTGTAGGGTATCTTAGG
GTACCTAGGCAGGTCGAGACGCTGAGAGGGGCCACCGATGAAGGACGAGAGTGACGATGC
CTGTCTGACTGGGGAACTTTGTGGAATTTCAATGTCGATTCCAGTGACCTTTTAACAGGA
CGAGGATTACCCTAGTTTTCGAGAAAGGGCCATGTCGACATTATCTTGATCAATGTGATA
GAAATTGTGCGTCCCAAACCGACGGGAGGTTGCCTAGATACCTCTTAATACTACGCTGGC
TTCCTTCACTCGATCACAGTCACCACTTGTCACATACGGTCGCAAGACTTGCATCCAGTC
CATCGTGGGAGCGGTTCGATCGTCCAAGTCGCTTTATTCATCATCTCATGCTAATTCATC
CATCTCAAGAATCCCGATCTGTTCCTGTCAAAACACAACCACTGCCGCAGCAATGCTCAC
AACCATGAGCAGCGAAAAGCTTCGAGTGCTGGCTGCACCTTCGTCGTCACCACCGTTAAA
CGTATCGGGCCGCATACGGACATACGACGACTCGATCTGGTCCGACTTTCCATCTGACCG
ACTACTCGTCCCGTTCCCGTTGCGCGTCCAGTCCACGCTCACGAAATACACCAGCTCCGA
CCACCTCCTGTATAGGTCCTTGTCGCCCACCCCTATCAAATCGTAGGGTGCTGTCACATT
CAAGCCCCGACCGTGCGATTGGAGAGCTGGAAAGACGGGTCGTCGCTGTAGAAGAAGCGT
GAGACGCCCTCCTCGAAGTTGCAATCGTTCGCAGGCCCGTTCTCCGTGCGCTGCCAGTCC
AGGTTTCGAGCGGCCTCGCAGAACTTGCCCGCCTTGGCGGTCTTCTTGACGTAATCCAT
>1296
TTTCTAAGGCACCATATATCCCATCATGTCATGCAGTAAGGGTCCATCAGCGCACGTAG
>1297
AAACAACCTTCCATTCACGCCATTATGCCCTGATTTAGAATTTCTGGAATGCCTTGACGG
CCTTGCCGGTGCGTGGTAGAACGCGGAGAACGTTGAATCGGAC
>1298
ACAGTCTTGCTCAGTGGTCGGCACTGGCCAACGGTGACCTGATCACCTTCTTCAACACGG
AAGGCAGG
>1299
CAACACGGAAGGCAGGAGAAACATGGGCAGCGAGGTTCTTGTGTCGCTTCTCGTAACGGG
AGTACTTG
>1300
GGGAATATAGTGGAGGTATTCTCGTCGGATGACAAGGGTACGGTGCATCTGGT
>1301
TTTTATTTTTTACTTTTTATTTTTCTTTTATTTTAGTTTACGGTTAGGTTAGGTTACTAA
CGGTTGTTCCTACTTCTGGACTTGTTGGTTATGAT
>1302
ACTTCTGGACTTGTTGGTTATGATACTCGTCAAAAAGATTGACAGACCCAGCAGGGGACA
GGGG
>1303
GGGGTTTGACACAATGTAGAAAAGTGCTGCGGATAAAGCGGAAGATACGTTCGCAGCATA
CCCAGGTGAGAGGCATGAAGCAGAATAGCTGATACCTATCTGGAGCCCGTGATTGGTATC
TGTTACATTGACCGTTATGTCATACTAAGAAGTGGATTAGAATGGTATAAGTCTAAAAGA
CAGGTTGAACCGTGCCGAGAAACACTTACTTCGGTAGGGTCAAGTCCAGATATATACTCA
ATTTGCATATCGCCGAGAACAGTATTGCCCACATCACGGCGCTGCACACTCACAACTGAG
TTAAATAATGATCGTCCCGTAAGACCCATATGATGTTGTATTTCAGCTAGACTCGTATGC
TGGAATGGC
>1304
TTCCTTTTGAAATATTTCATTTGCCTGCCGGACCCCTTTACAATCCGCCCAAAAAGCAAG
GCCTAATGCAATCGCCAATGGAGAAGGTTGGAAAGCGCCCTTCTCCATCCCCATGCCTGG
GGAACATAGTGACTCCGAGTCCCTTGTGTTGACCACGCACTCCCCCGTGCTATGACATAG
ATCATCACACGTTCGAGCACTGACCCCAGCGCAGCCGCACCGCCGCGCCGAGACAGGCTT
CCTCCACTGCCGTTCTCCAACTCCGAATGATGGATAGAACGGAGAGTATCTTCCCCTGTG
ATTTTCTTCCCCTCTTCCCCGAAGGTCCACCACTCTCGCTTAACGGTAGGACT
>1305
TCTGGAAGCGGGCACGGGCACCCGGACCACCGAACTTCTTGGGCTCGCTCCGGCGGTTGT
CGGCGACGAGGAGGGTACGGTCGAACTGGACCATAGCCTGCTTGAGGAGGTTCTTGGAGT
GCTCATCGACGAACTTCTGGTAGTAGGCGATGAGGGACTTGGCGATAGCCTGGCGGATGG
CGTAGATCTGAGAAGTCTGACCACCACCGGTGACACGGACGCGGATGTCGACGTTGGCGA
ACTTGTCGAGGCCGACAACGAGGATGGGCTCGTAGACCTTGAATCGGATGATCTCAGGCT
GGACGAGGGAGAGAGGGCGACCGTTGACCTTAATCAGACCGCGACCGGCCTTGCAGTGGG
CAACGGCGGTGGCCGTCTTCTTCTTGCCGAAGCAT
>1306
TTTCAGACATTGCTGTCCTTCGTCATGGTGTCCCAGCGAGTCATATAACCGTAGTATTGT
AGAAAGTTTTTCGTCTCGCTTTGATCCAAGCTTACTTGTCTCCTTTAGTGCGGTGCTCAG
GTCAAGAAGTAGAGCCGACTTGATGGCATCAAT
>1307
TAGAGCCGACTTGATGGCATCAATCCTACCGGCATGGCCGTAGATGAAAGGGTGTTTCTC
TCCAATCCGATCCGCCATTACCTTCACACTCAGATATTGTTGTATATGGGCCTCCAACCT
GCGAAGAGATATTCTCGCCTTGTTTCCGCTCTCGTTCTCACTTCCTTCTCCATCTTCGTC
GCTATCGTCTGTTTCGCTTCCCAGTATGACATCCGACAGACCATCACTCTCATCATCTCC
CGCTTGAGCTCCATTCTCCTTT
>1308
TTTCTATATACAACATCATCACCTCTACCCAGAACTCCTTATATCTTGATTT
>1309
GGGCCGGCAGAGCCGCCACCAGCACAGAGCACAACATTGAGGTCAGTCTCCTG
>1310
GAAGATATATATAACTGGAATTATACATGACATGGCAGCTGGCATCAGGGTCATTATTGA
A
>1311
CGTTGATTTAAACTGCGTCCAACGCCAACTCTCCGACTTCACCGCCAACTATGCACCTAG
AGTCGAGAATATATTCAATGACACAATGCATTGGCTGACAAAATATATCAATTACAGCAT
AAACAATAGTACATGGTTAGTTAAGCATAATAGAGACAAGACATCGAGATAATCAAAAA
>1312
AAAAAGACATTAAGACGGGAACCGAAGCAAGGTGAAGCAGAAGAAAGGAAGGCGAAGATG
CCACGCCAGATACAATATCCATCCATGCCC
>1313
CCCACCAACCAGGTACTTAGATAAGTAAATGTACGTATGTTCGAGAGAGCGGAAA
>1314
AAAGAAACGAAGCAAAGAGCTTGCTTGGTTGTCTTTCCCGTCTCGATCAAAAGGAAGGGC
GCCGGCGCCAGGGGGCCTGCCTTGGTGAAATGGTTAACTCCCCGGATATGCATTTAGTGA
AGAGATATTCAAGAGAA
>1315
GGGAGTCGGAGAGCGAGTCGATGGTGCAGGTTATGTTTCGGAGATGCCATAGCGAAACGC
AAGAGGCAAGCCGGTCTCATTGCATTCGGGGAAGGGTATAAATTGGAGCTTTCCAGCTAC
ATCGGTGACGTGTTGTCCATCGTCAATTGTTCTGTTCAGGCAGCTGATGGGGAGGTTATC
GCCGTATTTGTATGCTGGTTTCGCGGGATTGTCCAGGTGTGTTAACCGGGAAGCGCTCAC
GACGGCGCAGAGGTAGGAGAAAAATACCAAGTAGAGCGGGCTGGATATCAGTATCCGCTT
GAGAAAAGTCATATTAATGCAATAATCCTCCCTTGCGGGCGTCCGGACGGCAGAGCGGTA
GTTAGATGTTCTTTCTGGGGGTTCATTTTAACCACATGGTGTTATCAGACTTGGCGGTGT
TCAGGGGCAAATGTATATATCTATACAGCTGAGGCAACGAGCAAACAAGATCTACGGAAT
ATACTGCGATATACAATACGACTAGAGGCTGAACTACCAGGATAGAGCACTCAAGGGCGA
TCGAGAGACCACGGGCAATTAATACAAATTTTCATATTTATTAAATGCATAAGCAGCAAG
TCATCATCATCTAGCTACGAGAAACAAAGACATTTGTCGTTATCACTTACTTATAAA
>1316
TAAAAGGGATGCCTTCTTCTTGAAGGCAGCAATGAGGCCACTGGTTGAGCCGTCGTGGTC
ACCTCCAGCACCAGAGGTCTCGAGTTCCTTCTGGATCTTCTTAGCAAGGACCTTTCCGAG
CTCGACTCCCCACTGGTCAAAGGAGTTGATGTTCCAGACGGCACCCTCGGTAAA
>1317
GTAAAGGTGACATGCTCATAGTATGCGATCAATGCACCCAGAGTAGCCGGG
>1318
GGGTGATCTTCTGGGCCAGGATGGAGGTGGTAGGGCGGTTGCCCAAGAAGGTCTTGTGTG
CAACCAGCTCGTCAGGG
>1319
GAGCCTCTGCTTGGGCGAGGAAGTTGGATGCAAGCATACGCTGGTGTTTGCCTCCCTCAA
CGGGATTATGGGATTCAGCCGCGAGGATGAAGTCGGTGGGGATGAGCTTGGTGCCCTGGT
GCAGCAGCTGGTAGAAGCTGTGCTGGGCATTGGTGGCT
>1320
AAACTCCAAGCATTTCTGCCGGGTAGTTTGTTGGAGGCGCCCTGTTCCTGGTGCAGACCG
CGCT
>1321
TTTCTTAGTTCCATATTTGGTCCATTGAAGTTGTGAATGTGGTTGAAATTGCTTATGCGA
CCATGGTGCTGGCAGTGGCACTCTCGTATCTCCAGGTTGGTGGGAGGACACCAACAGACT
TGTAGTAACGAGAGAGACGGTGG
>1322
TTTTTAAATACGGGTAATAGTAGACTATTTAAAAAATATTATCACTAAGATATACGACGC
AGTGGCACGAGAACAATTGTATCTTCATCTGTAGCCGGGGGGAAAAGCAAGATGTAAAAC
AAGGTAGAATCAAAGGGTCAAAAAAAGTGTAGAAATATTGAAAGGCCAGCCAGGCAAGCA
AGAATGAGAATTGGAAATCCGACATGAAGCAAGAAGGTGAAGTGATGTAAGACAAAATCG
AAGGACCAAATAGACGCGTATGAAAGGGGGGTAACAAAAAGTGGAAAAGTGAAGCTAAAA
AGGGGGGTGTAGAGTGAAGGGACTAACAAAAGAAACGTAGGGAAAGGAAAGGAAGGGAAA
AGGAGAGTCAACGGTGGTCATTGAAGACTTCTCGGGACAGGATAGAGATTATTGAAGGAG
AGAGTGAGAGATCCGATCCGACCGCCGTTAACGACCAACTGAGAGATACTCCATCATTGA
AACGAAATGCTAAACCGGTTCGCCGTGCCGCAGGGTGCCAAATCAAGGAAAAGAAGACGA
AACCAAAGAAAAGTAAAGTAAAAGGAGAGAAAAAGTTGAAGAAAAGAGAGAATCCATTAA
TCATCTGATTTCTTGCCGAGGTGGAAACGCCAGCTCCGTCGCTTGTCCTTCTTGTCGCCC
CGAGACGACTCTTCGAGGTCAGACTGATCCGTTGCAGAGAGAGAGTGGGAGTTTGGAGAA
GGGGTGCGAGAACGGGGTCTCAGCATGCGGTCGGTGAGAGAGGTGTGGTGGTGAGGAGGC
GAGTTGACTTCCAGACTGGTGTGGCTTTGAGACGTAGAGGCGCTACGCACCGGTACGAGA
GGAGAGAGAGGCGGATTGGTGACTTTGGGGGTAGAGACGTGGGATTC
>1323
AAAAAAGTTATTTGTTAGTTGAGTAGCAGCCTTGGTGTAAGACCGGCCC
>1324
CCCTTCTTAGGGAGCCAGTCCATGCACATGGAGCTGTAGAGATCTGCTCGCTTATTTGCC
TCCAAGAGAAGGGAAGTTCTTCTCGTCGACGGTAGGGCCGGTAGCGTGGGAAGGTCCGCC
GCGAGGAGCTCCGCGACCGTTTCCACGGCCACCACGGAAATCACCACGTCCGCCACGGCC
GCCACGACCGCGATCGCCGCCACGGTCACCACCACGG
>1325
TCCTTGCGTTGGCGCTCGCGCTTGCTCTCCTTGCTCTGGCCCTTGATGTACTCGT
>1326
CAACCCCGGGACGACATTTATAATAGAGAGATAAGAGAGGGGAGTCATTAATTAAACAT
>1327
AGAGGGGAGTCATTAATTAAACATGCTGTGAAAAGGGACGACACTACAG
>1328
CTGTGAAAAGGGACGACACTACAGTTGAGACTTCTTTCCAGCCTTCTCGATCTCCTCCAG
GATGGTAGCCTTG
>1329
ATCTCCTCCAGGATGGTAGCCTTGAGCGACTCCGGCTTTGTGGTACTCGCCCATCGGCCG
ACGACCTTCCCTTCCGCATCGACCAGGAACTTCTCAAAGTTCCACTTGACCCTCTTCAGG
CCC
>1330
CCCATGAGACCAGGCATCTCCTTCTTCAGCCAGTTGAACACCGGCGCAGTGTTATCGCCG
TTGACGTCTATCTTGCCCAGAACAGGG
>1331
AAATGGGTACAATTTTTTCCGCCATGGTGGCCCAGCTGGATTGTAAAAAGTAGAAGTGAG
CAGTTCAAAAGCACGGGTATGTTTGATTTTCAGGCTTTTGTATCAAAGTCATTTTGTTCT
TGGAATAACGGACTCTGCAAGAATGCATGGTGTATTGCAGGCCGTATAGTATGCTAGGAC
AAACGAGCACAGCCTTCACAGGT
>1332
CAAACGAGCACAGCCTTCACAGGTATGGCTGTTTAGTTCATGTCTCCATGGCATCAGCAT
CCTTTACAGGAGTTCCAGCCTCCTCTTCTTTTCCTTTTCCTCGTTCTCGTTCTCGTTCTC
TTTCTCCTCTTCCTTGGCCACTTTCTCATCCTTTTCAGCCTCGGGCTTCTCATCATCTGC
GTCAGCCATGGAGATGTCACCGTCCTTGGATGGCTCAGCGGTATCTTCATCGGCCTCTTC
GGTCTTCTTTTCTTCTTCCTTTT
>1333
CCCTGCCCTTCTTGTGCACGCCGTTGGATGTCGGCTTGTCTGCGGGAGTAGATCCC
>1334
TTATTTTTTCTTTTTTAGGTTTTTTAAAATTTTTTGGTTTTCCCCTTTTGGTTTATTTCG
TTCTATTCCTTGGTACGAAAGACCCCGGGTTGGAGGTATCACAAGG
>1335
CCCCGGGTTGGAGGTATCACAAGGCAGACATCAGTCTATATTCCATGGATTCCGGCCTAA
ATAGCGGCCTGACGATCAAAATTCTCATATAATGATCAAGACACAGTCTGCCCATGCAGC
CGACTTCTCCAGGATCAAGCCTGGTGAGCTGTTCTCTTCTGATTCCTTGTCGCCATTAGT
TTAAGGTTCAGCCCGTCCTCACAGCAATGCAACACCACGAACT
>1336
TTTTTCTTTTTTGGTTTTTCTTTTATTTTCTTTGGTTCTTCGTTCTAAGTTCATCGATAC
ACTGGCAAAG
>1337
AAGGGTAGGAATGATTCCTTCATATCCGGGATATTTTCGGAATATATCTTTGATCACTAC
GATGGCCTCCTGGACCACGTAATTAACCTTGGTGTTGATTAAATCTAGAAGAGTAGCCAC
ACATTTCTCTGCAGTTAGCTCAATTTTGATAGCCGTTTGTCCAATTGCCCTGACTGCACG
GCGCACAAAGTCCATATCAACGTCTAGAGCATACTCCTTGAGCTCGGCAAGGAGCTGGTC
CACGTTTCTGTCGTTGGCAATTCGAACCATTATCTCTAGTTTTTGAAACTTAAGGTAGGG
TGGGTCGTTGTATTTGCAAAAA
>1338
GGCGCCGTGTGCAGAGTGCCACCAGCCTTCCGCTCCAGTTTCCACTTGAGACGCGAGCTT
GTTGTCGCTTGATTCTTGACAAGGCGTCTCGGAGATGTGAACACCTTTCGATGTGATGCC
CGATGCAGAGAACCCGCTGTCGACGAGCTGGAGTTGCTTGAGAGCATTACTGGCGATAAA
TGTTGGACCGCAACGAATCGTGTGCGCGCGAAGGTGCCAGCCAGGATATTTACGCACAGG
TGGGATCAAGGTAGTAACGACCTCTAGATCCAAGTGATCGAACGGCTTATAGGCACTGCT
CAGCGCGGGCACAGTTTCCCCTCCGAAATGGAGTGAGCCTTCTCGAAGATCGTAAGGTTG
ACAGAGGACTCTCCATGATTTGCCGCCGTCCAGGCTGAGCGACAGTGTGCTGTCTGGCGC
GAGATTCTTCAAGGACTGTCCAGCCACGGGGACGCTTAGGCCAAAGGCAGAGGAGTAGGC
GAG
>1339
TTCCTGTATGCACGATAGTTCAAACAATCTTGTTCTGGTAAGGGAATATCATGCGGTGGG
ACATTTCCTAGGGGACTTTGAGGTGCGGCGTCTGATATCCACTCCCGAGCTTCTTGGGTA
TGCTCGGAGCATAATTCGTCCTCGCCCTGGTATGCAACTCCGGAAACCAATGGAGAGGAA
AACGTGATTGTACCAGATCGTGCACGGGTGTTTGGCTCATGCAACGGCGCACTGTAGACG
TCTGGCAGTTGTTCGGCTTGCTCCTCCTGTTCCAGAACCTGAGGCTTTTCGAGGCTTATT
TTATGGGTTTGGAACTCTTCCGATCCCCAGGAAGTAGCTCTGGTGCCTGGTTTGGGAACA
CTAACCGTAAATCGAGTGTATTTAGACTGTACAGAGCTTGACTCAGACATCGGATTCTGG
GCGCTCTCTCGAGTCTGTGGGCGAGGATTGTGCTCAGCTTGGAAAGGGGCCTTCTTCTCG
GGCTCTTGGTTGGTAAGTAGTATTTCCTTCTAGGTCTAAATTGGTCTAGTTGTCTAGGTC
C
>1340
TTTTTTATTTTTTGTTTTTCTTTTGTTTATTTGTTATTATTTAACTTCCTTCTGGCGGCG
AGAGGATAAG
>1341
TCCTTCTGGCGGCGAGAGGATAAGGGTATAGATCAGGGTAGGCAGAATCTCATCTGCAGA
TGATGAGGATGGGAGGATGTTTGTCAACGCATCTACGATTGCCTTGTGAGCGGCTACGAG
CTGTTGGAGCTTTCCAAGAGGGTATCTCTCGTCGTTCATCCGTATCAAACACTGACGAGC
CGCTGCAACGCATTCCTTCGGATCAACAGTTTCTTCAGCTCCCTGTTTGGATATGTCTAC
TCCAAGGTCCTTCAGTTCGATGCCCATTACCAACAAGGCA
>1342
TTTTTTTTTTATTTTTTTAATGAACGTGAATTTATTGTGTTCTGCTTCATTATATGTCAA
TCGGTAGGCACAAGATTCATAAGAACTGGTTGTACGACATTCAAGCTCTCCTTGGCCAGG
GAAGCCAGGAAACATGGGATAATTCAAAAGCTCACGC
>1343
ATGGGATAATTCAAAAGCTCACGCTAACCCGACCTTTTAGATCTGACTGGGAAGATTTAG
AAGATACGACTGGTTGCGAGTTT
>1344
CCGGTAGGTATAATATTACATAGACCTAAGACAGAACCAGGATGGTAAAATAAAA
>1345
TAAAAGCCTGAGCATAAGGTTGTGTGTTGTTTAACCGGGTGGTAGGGTGCTTGTATCAAC
AATGTCGGCAGCTTCTTTT
>1346
AAAGGAGAACGAGGCAGGGCCATGAGACCAGTTCGAGTAGACTCGAGGATACCAAA
>1347
AAAGGCGAGATAAGCTTAAGGAACGAGTTGATACGGCTGGGTTTCGCGGAG
>1348
AGCTCAACAATGCAGTTGTTGGTACTAATATCCAGCACCTTTCCTCCGAACTGATGTGTC
AGATGAGTAATAGCCTCCAAGTGCTCATGCTTATGTCGAAGTGCCTCACTGGCGGCCAGT
CTGTTTGG
>1349
ACCTGGAACGGAGACGAGGACGACCTTCTTGTTACTCCACTCCTTGGAGGCATCGTAGGG
CACAGGGGCACCGCAGGTAGAGAATCCCTTCTTCTCCTCAGTCCATGGGATGTAC
>1350
GAGCTAGCCGGGCTGACTTGATGTGAAGGGGGCGGCCTACTTCCTGTTCACCAAATAAGC
AAAGTAGGAGCCAAACACGTAGGGGGAACCCTGGCTACCTTGGATATCTTACGGCTTTAG
ACAACGATTTAATCAGAGTATCTACACAAGGGCAGTCTGTAGTTATCAACGACCCAGTAC
TTCCTCCTGACTCCCTCCCATTCGCCCTCCAGTGAAGGCACTGCAATGTCTGTCCAGTCG
ATATCAAATCCAGCCTCCATCAGGTCCATCTCAACCACCTTTTGGTACACATC
>1351
CTCAACCACCTTTTGGTACACATCATAGCTGATCTGCCTGTCAGCTCCCATGCCGTTGAA
GAAACTCCATCGTCCCTCGGGCTCGAGCAATGCTATTACATGCTCTGAAGCAAAGTCGCG
GAAGTCGGAGTACGACTCAGCAAAGGTATCATAGTAGATGGCGTCAAACATCACTCCCTC
AGCAGCGAGTTTGGGTAGGATGTCTTGCCACCTGCCTTCGTGTATTGTCACTCCCTCCTT
TTCATGCCATCCCTTGCTCTTCATATCTGCTACCACAGCTGGATGTGCCTCGATGATATG
GTGGGCACTTGGTTGCAGAGTCTGAAGAATTCCGTCAACGATTCCCATGCCATGTCCGAC
ATTCAACACTCTAAGTCCGGGCGAAGGGAGCAAGGCTTTGGCTGACTTCTCCATTATACC
GGTTTCCCACGCCATCATCACTCCGTTCTTATCTCCATCTAGTAGCCTATTCTCCTGGAA
TGTCAATCCGGAACTCAGGTAATGCTCATTACTAACACTCGGATCTTGGACAACCCCTTC
TCCAACTGTCATATCAGCAGCCTCAGCCGGCTTTTCACCTTCAGCTGCATCATTCCCCGC
CTCTTTCTCTTCTGTAGTCCCAGCTTTTT
>1352
GGGCCGCAGAGTAGAGCTGGCCGGTATAGGCAGGACTGGCGAATGCCTGAAAGGTGTTTA
GAGACGACACGACCGAGAC
>1353
GTTTAGAGACGACACGACCGAGACCTGCAGATGCAATGGAATGTGTTAGCCTGAGTTCGT
CTCATTTATACTGCTGTTGTGGGTTGTAGCCTTTGATTGAGTAAGGTCCTTCATACAAAG
AGGAGCCACTTGGGCAGG
>1354
ACAAAGAGGAGCCACTTGGGCAGGAATCCCGCATGTTGAGGGAGGTAAGCA
>1355
CCCGCATGTTGAGGGAGGTAAGCAGCAATTGTGTCCATCTTAGCTAAATGTAAGCCTGAA
TTGAGTGCTGCTTATACGACCGAGCTCTTCTTCGACCTCTCTTTCACGGAATATAGACTG
TTATCAAATCTGCAGCTGGCGTTGGGCAAAGTAGAAAAGGGG
>1356
TCGGAGATGCGGTTATGGCGTGCTTTCGGTTGTAATTACATCAGTTGGCTTCGCCAATGC
ACAACGTATCTCCTTGGATTGTGTGCTGGACCTTTTCACGCTTTTATCCCATCCAATCCT
CCCGATATAAGATCATGCCC
>1357
TTTTTGTATTATTTTATTGTCCTAACGTAGTCCTAACGTTTATTGGGTTCTAAGTCGGGT
TTACGTAGTTTAGGTAACTATTATTGTACATTATTAAATACCATAACG
>1358
ATCCATCCGAATCTGTGCAGTGCATACAGGGTGCGTCTGGCATGATAGGAATGATAAAAA
>1359
AAAAAGCTAACGCTTTACGGGCGATCTATTATTCAAGGCTGGATGGTCGAGCGTAGAAGA
GCTT
>1360
AAAACGTCAACTCATGGTTCGTAATGCAGTGCGATGCGGTGAAGCTCCGCGGGTGGGAGT
GATCCGTCATTCTGGCCGTGAAA
>1361
CCCGGCATCTAGTTGCTTTTATTTTGCTTCCCAAGGTTAACTGCGGATGCCCAGGTACGT
CGACTACAAGAACATTAC
>1362
GTACGTCGACTACAAGAACATTACCAAAGTCATCTCCAAGGGTAGGCTGGTATACGTAGA
CGACGGTGTCCTCTCCTTCGAAGTTCTCGATATCGTCGACGACAAGACCCTGCGCGTCAA
GTGTCTGAACAATGGCAACATCTCATCCAAAA
>1363
TTTTATTTTTTTGTTTTTACTTTTACTTACCGGTTTCGTCTAGTCACCTACTAACTTTGA
AGTTTCGAAGGATGAGGATCTTGCCAACACGGATTTATGTGATAGGAGTGGAGTCAATAA
GGAAGAACCCTGTGCCGCTGATTATGACCCGACTTCTGATATGAGAGAAGATAAGAAGAG
ACATGACAAGCGTCACTTTGGAGATGATCTTTCTGCGGCCTCTTACGACGAGACTAAGAC
GGGCCAACATACTACAGCTGTTCAAGAAGCTGAGAAACCAAATCCAGTAAATGTCAAAGA
TGATTTCGACATGTTTGCCGAAGGTGACGACGATATGTTTGCTGAAGAGCCGCCGTCGTC
CATGCGGCCCAATGGCCCATTGGGAATTCCAAAGGCCCAGGAACTAGACATGAGCATGCT
GGATAATTGGGATGACCCTGAAGGTTACTATAACGTTATGCTGGGTGAGTTGATCAACGG
TCGGTATCACGTTCAGCAGATTCTAGGCAAGGGAATGTTTTCTTCCGTCGTACGTGCTAC
AGACTCGAAGACAGGGAAACTGGTGGCAGTGAAGATT
>1364
TTTCCTGACAACTCCGTCTCACTCATCCCTCTCGAATCTGTTGTGATACTCCCC
>1365
CCCCAGCTCCAGAGATCTGTACCATAACCATATTTCATACAACCTCGACCTGACTGATTA
GCACCTCTCCACTCTTGTCTTCTTTGCCATTTCAACTTTGTGC
>1366
TTCTTTGCCATTTCAACTTTGTGCGTTTGTTGTTTCCTTACGGTAGACAAA
>1367
AAAGGCTGTAGTTGAAGAGACCAAGGGCGGAAGCAGGCATTATGGACCATGGACTTGTGA
GGTTCCAGCCGATGTCTTCATGGCCATGTACTTATATATGAATCCAAATTCACTCTA
>1368
TTTTTTTAAAAGGAAAGGGTACGTACTAATTACTAATCTAATTCATATGGTCTTCCAGAG
CAGTCGTCAACCCTCAAAGCTTAGGAATGACACCATCGGCGCCCGAGTTCTCGATGGAGC
CGGCGGCCGTCTCACGGGCAGCGTAAACGACCTTGCCGTGGTCGACGACGATGGCGTAGC
GCTGAGCACGGCCTCCCTTCTCCC
>1369
CCCAGTCGATGCTCTTGGAGAAGCTGAGGTCGGCATCAGAAGCGAAGATCACAAAGTCAT
CCTTGACGCCGTTGGCCTTGCCCCAAGCGGACATGACCCATTGGTCGTTGGAGGCGATGA
AGACGACTTGGTCGACGCCCTTCTTCTTGAGTTCCGCGGCGTTGTTGAGGTATGAGGGGA
CGTGTGAGACCTGGCAGGTGGGGGTGAAGGC
>1370
GACCTGGCAGGTGGGGGTGAAGGCTCCAGGGACAGCCACAAGGACGACCTT
>1371
AGGGACAGCCACAAGGACGACCTTCTTCTTCTTGAACTCCTCAGAGGCGTTGTACTTCTG
GGG
>1372
GGGGACACCGCAAGAAGTCACGTCAGAGTTCTCGGCGTCGATTGGGATGTAGGCGAAGGT
GACACCCTCGGGGAAGTCGTCTCCAGTCTTGAGCTCAGGCATGATGTCGTTGGGGAGTGA
GGGGTGTGTGTTTGTAGTGTATCTGTTGTATT
>1373
CTCCTTCAAGTCAGCCAACTTAGTCGCTCTTTAGACTCAATTCGTTCGCTCAGGTCCTGG
CCTCGCTACGCTCT
>1374
CAGGTCCTGGCCTCGCTACGCTCTAATAAAATACAATACCCTTAATCCTGC
>1375
AAAATACAATACCCTTAATCCTGCTTATACCCAGGTCTCTCCAGATCTATACTCTTGATA
CCACCAACAACACTACCAAAA
>1376
AAAACAACATCAACAAGTCAAGATGAAGCTCACTCTCGTCGTTGCTGCCCTCGCGGCCGC
CGTCTCTGCCGTCACTCCTCCAAACTACAGCCAGTCTCCCTCCGGCAACCCCATCGCTTC
CCCGGGCCTCCACGAGCGCGTCCCTGTCAGCAAGCCCTACACCATCACCTGGCAGGCAAC
CACCTCGAGCCACGTCTCCATCATGCTCCTCCACGGCTGCCC
>1377
CTCCGGCCACCACTCCTGGACTCCTAGCTCTGATCTCACCGGTGACGATAGCTACGGCCT
CATG
>1378
TTTTTTTTTATTTTTTTTTTTACTGACATCATACGAATCATAGTACTTTTTATTCGTGAA
TGGCCAATTAACTAAGGTGAGGAAGAGGGCCATTCGATTAA
>1379
TGAGGAAGAGGGCCATTCGATTAATTAAGATATCTATTGGACGCAAACATTGCCCGCCT
>1380
ATTGGACGCAAACATTGCCCGCCTTGGCGAAGATGCTCGCTCTATTTTCAACGAGCGATA
CTGCACCATATGCCTCGTATGTCAGTAGTTTAATCTTCATCCCAGTTAGGGTTT
>1381
TTTGGCCCGGTGGCTTGGGACCACCGGCCTGTCTGGCGACAATAATCTGGTCCACGCTGA
GAATTGTTCGAGCAGACTCAGAACCTAGCCGGATTGCCCATGACTTGGAAACAAGAAGGT
CAAGAATCTCCTCCTCCACGGCATCAATGGTTCCGGATGGGGATGAGGCAAGAACGTCAA
CTCCAGTGGTCCAGCTGGGGTCTTCTTCTTCAGAGCTCTCATCCTCTTCCTCGTCATTCT
CCTCTTCCTCCTCCTCCGATTCCTTAGCTGTCTCTTGGTGAGCGGTATACAACCTAGAGA
GAACTTCAGTGGCATTGAGACCGGCTGATTCGGCGAGGGTTCGTGGGATGACCTCAAAGG
CTTCAGCATACTTTCTAATGGCATGCTGGGCGAGTCCAGGGGTTCTATCCGCAAACTGCG
TGAGCCGTTCAATCAGCTGCATCTCTGTGGCCCCGGCTCCAGGTACCAATCGTGGATCCT
TAGCCACAGCCTTCACCGCATTCACGCCATCATCAATGGCACGCTCAACGTCTTCCAGGT
AGTTTTGTGTTGCTCCTCGAAGGATGATAGTAGAGGTGCGACTAACAGATCCGGCATCTT
CTTGTCTGAAAATCGTTACACGGTCACCCC
>1382
TTTTTTTGTAAAGGTATTAACTACTTTGTCTTTTATTATTATTAGTAACTATTGTAGGTT
ACTAGTACAGACGACGGAACAGCAAAGGAA
>1383
AAACAGAGAGGATGCACGGTTTGGTGGAAGGGGAAATATCATCAGGAGAAGAAAAGCAGA
GGTCCAGACCCTCCATCTTCTGACAGTGTGCAGCATCGATATATGCTAGGAGATAGAGAC
AATGCACTCCTCCCTTCCGACAGACCGAGAACAAGAA
>1384
GGGGAAAGATATGAAGGGAAAGGAGGGAAATGAAAAGACTATACAGTTGTTCGAT
>1385
TTTTCTCTGATATTGCACAAGTTGAGTAGATCTGGAAGGCGAGGTCCGAGGATGTA
>1386
GGGGGCACCGATCTTGGACTTGCATCGTCGGCGCTTAGCGATACGCTCACCAGGGCGGGT
C
>1387
CATGCAGCAGTAGAAGTCCATTCCGTAGATACCGATACCAGGGTCATACTTG
>1388
ATACCGATACCAGGGTCATACTTGATGCCCAAGTCGATGTGTTCGTTGATACCGAATCCG
AAGTTT
>1389
GGGCCACGGACGGTAACGTGGACAGCAATCTTCTCATTACGTCGGATACCGAAAGTACGG
ACGGTGTAGCGGGCCTTGC
>1390
TTTGACCGCTCAGCTGTTCCAACACCTTGGCTGCACGAGTAAGTCTGTCACCAGACTCGC
CAACGGAGATGTTG
>1391
CCAGGACTCGCCAACGGAGATGTTGAGGACGAGTTTCTGAATGCGGAGTTCCCGCATGGG
GTTCGAAGATTT
>1392
TTTTTAAACTTTTTGTTTTCCGTTTAAGGGGTTTAGTTTGGTTATTTCTTGTATCAAGGA
CGGCATGGAACTTGAA
>1393
ATCAAGGACGGCATGGAACTTGAAAGGAATAGGAAAATATCCTAGCCTCTTTTGGATTAG
TGATGTTAATAATAAATTTGAAATGGATAGCACGTGATATGGAATTGCCGCGAGCTGGCT
TTTGCTTGAAGATGGGAATACTTGAGGTATTCTCACGAATTAGGGCTGTTAGTATAGGAT
ATACATGGTTAATTGTGTATATTTAGGG
>1394
GGGAAAATAGTGTATTGGTATATATAGTAGTAGCTTCTTTTCACCAGGGTGG
>1395
TTGTAATCGCGGCAAGTGGCATTTTAACTACGTTTTTATTCACAAAATGAAAAGACTAAA
AACGCAAA
>1396
ACCGCCAGCAGCATTAGCATCTTCGACTTGGAGAAGAAGAGCAAGATTGATGAGCTCAAG
CCTGAATTCGAGGACAAGGGCAAGAAGAGCCGTGACCCTGAGTGCATAAGCTTGGCTTGG
AGCGCTGATGGCCAGACTTTGTT
>1397
TTTTTTTTTTTATTTTTTTTGATGCCAGCAGCTCTTAGCCAGTTTTGTGTGAATATGTAC
CTATATCAAGTATATACATCTTCCTACATGAATAGTACTGTCTCATTGTACTTTGAAATC
GTGGACACTCAGTGACTTGTTTCGAACCACCTTGCTGATCGACACACCCAGTTCTCGGGG
CATCAAGCAAAGAACCGCCTACTGAATCTTCTTGCCAGCAGCAGCCTTCTTCGCCGCCTC
CTTGGCCTGCTTCTCCTGCCTCGCGATCCCTGCCTCGACGCCAATACCGCCAAAGACGAG
GCCGACGCCGAGCCACTGCATCTGGGATAGGCTGTGGCCAAAAGCGGCGACGGACAGGAT
CATAGTGAACATCTTGCGGGTGACGGTGACGGTTACGAGGAGGACGGAGGAGAATGTGGA
TAGTGTGTAGAAGATGAAGACCTGTCCAACGGCACCGCAGATGGAGAAGCCAAGCACGTC
CTTCCACACGGCAGGGTACTTCCTCATGAACTCGAGGGCGGCGCCCAGCTCACCGGCACC
ACTGCCCGCGACATCCATACCAAGCCACTCGCCCACACCCGTAGCGACGAGCCACGGGCT
CGCCAGGAGATACAGTCCCGTAACCAGCGAGCTCATCATGTTGTTGGCGCACATCATTTG
CGGCCCACTGTAGGGCCTGAAAGCCGTAAAAATAATAATCCTGGTACTGTTGGTCAAAAC
CAATACAAAACAAGACTAAGGTTTAGTAATTAACCCTAAGTACTAAGTAAAGTACTAATT
ACCCC
>1398
GTATAGTCAACCCTGGAAGGTAAATCCTTCCATGTCTTCATAGATGAGACAGTAACATTC
AACATAGCTCATCTAATCACATCATTTCAA
>1399
TCGGCCAAGTGTGGATTTACTTGGACTCATCGAAGACGTAGGTGAGGTGGCACTTGCCGC
AGTATTGACGGTTGTGCATAGCAGCCATGAAGATACCGGCACCGCACT
>1400
CTTCTTACCACCACCACGGAGACGGAGCACGAGGTGAAGGGTGGACTCCTTCTGAATGTT
ATAATCA
>1401
TTTTTTTTTTTTTTAGTAACGAAACTTTTACTAATTTGTTACATTAAAAGTAACATATCT
GGCAATCACCAGTTTTCCCTATTCAT
>1402
CAATCACCAGTTTTCCCTATTCATAATCATGAACTGCGCGCAATAGAAAGCAAGTCTAAA
ATCATCGTATCATCCCTTGAGCGCCAATTGCGTCCATACTGAAACGGTTTCTTCGCCGAG
TTTCCGCCTCAAGGTAGGTATGAGGGTATCAATTT
>1403
TTTGTTTAGTCGACCTCCTCGACGGTAGGGCCATCATCACCACCCTGGCCGCCAGCGCCA
CCAGGACCGCCAGCACCGGG
>1404
GGGAAGCCACCAGGGCCGCCAGCGCCGGGCATGCCACCGGGCATGCCACCACCCTCACCA
GATCCGTAGAACTTCATCATGATGGG
>1405
GGGTTGGCAACAGCCTCGAGCTCCTTCTGGTGCTCCTCGTACTCCTCCTTAGAGGCGGAC
TGGCTGTCATCGAGCCAAGCAACGACCTTGTCGATCTCAGTCTTGAGGGTCTCCTTGTCG
GCGGCCTCAAT
>1406
GGTCTCCTTGTCGGCGGCCTCAATCTTCTCATCGACCTTGGGGTCGCTGAGGGTGTTGCG
GAGGGAGTAGGCGTAAGACTCGAGGCCGTTCTTGGCCGCGACACGGGCACCCTCAGCCTC
ATCCTCCTCCTTGTACTTCTCAGCATCAGCGAGCATGCGCTCAATCTCCTCCTTGGACAG
ACGGCCC
>1407
TTTACGTTTTATTTTAGTTTACTTTAACGTTTCTTAAGTTACTAAAGTATCCTAGGACAA
GGAAGGTATTCCGCCAG
>1408
TTTTCTTTTTAGTTTTTCTTTTAATTTTTGGTTTTCGGTTTCCGGTTAAGGTTATTTGGT
CCTATGAAGCGAATAGGTCTGCAAGCT
>1409
ATGAAGCGAATAGGTCTGCAAGCTCCAAGACGAGCTCAGGGCTCGCTCTGCCAGCTCTGC
GCCTTTTCTACGTCCTCGATTTCACGGAGGTTTACGGTATTATCACCGCGCGCAGTCGTT
TCGCGGAAGAAGCCATGCGATATATTCAACGGCGGAAGGCCTGCTTCAGGGCAGAACGAG
TTGAGATATAGATACTCATCTACTATAGCGGCGGCACAGCCGGCGACCCATGACTATTCT
GCCGTTCGAGATGTCATAGCTGAGAGTGATGCGATAATATCGGGTACAACGATACCTTCA
GAGGAGTCGGTCATTAAGATCT
>1410
CAGAGGAGTCGGTCATTAAGATCTTAAGGCAAAGTCAGGCCATAGTTGATGCAGTTCAGT
CGGTTGAGGCGGCGAAAGTGCAGACAGATACCAAACCGAGGAAGGACGCTATATCCTCTC
TCCTCAACCTAGATGATGAAGAAGAAGCAGTGGCAGGGCGGAAGGTGTCTCGGACACAGA
AAAAGGATCCCCCTAGATCTACGTCAGCTACCGCTATATCGAATAAGTTAAACGAGCTGC
TACAAGACCCGAAAGTGTTCATATCGCCGGAGATACTGAAACTCTACACCTCGATCCAAT
GCCAGCTCAAAAAAGCAGACTATATACCTACCATTTTCGCCCTTTACGCTAATAAGCCAT
CTCCACGGTCAAGCGGCGGGACAATAAAATATAGCCCATC
>1411
AAAATGCCGTTCCTCCATGTAGTGGCCGAACGTTCTATCATGCGAGCCACCGAGACGCCG
AAACCATATTT
>1412
TTTCTTCCCTGATCCCTTGTCGAGTTTACTCGCCAATGGCGCGGGTGTAGATCTTCATCT
TGCTGTG
>1413
GGTGTAGATCTTCATCTTGCTGTGGGTGACAACGGGCTTGATCATGCCCTTCTCCTCGAG
GTCGGCGATGCACTGGCGAGCGAGAGAGCCGTTGATCTTCATGCGGTCGACGA
>1414
GGGTAGCGATGGTGACGAGGCGGTAAGATTGGACATCCTTGTAGAGCTTCTCGG
>1415
TTTTTTTTAGGTTAGAAATACAATTTTTTTTACAATTTACCAATTTACCGTTAGTAATGC
AGGACTGCCCATTGCGACAA
>1416
CCCATTGCGACAAAATCCGTTGACACATCTCATAACCATGGTGCATCCCACGGGCCGCCA
GGGCCTGTCAAACTCCAACGTCAATGCCCTCTAAACCAACGCCGCGTCAATGCACACTTA
GTTTGATGAGGCGAAGTAGTTGAGGATGA
>1417
ATGAGGCGAAGTAGTTGAGGATGATGGAACGCTCCTGCGACTCCTCACCC
>1418
GCAAGAGCAGTTGACGACCTTGCGGGCGTTGCCCTCACGGTCAAGCACGCAGAGACCGGC
CCACTCGCCGAGCTGCTTGCCATCCTGGACCTTGATCAAGGGGATCTTGTGCTCGTCGCA
GAGAGCGATGACGAGCTTCTTGTAGGCCTCCTCCTCGCAGTTCTCGTTGAGGACGCACAT
GTGGG
>1419
GGGCCTCACGGCGGTCGAGGGCCTTGGAAGCCTCACGGAGACCGCGGGCAAGACCATCGT
GCATGAGAGCCAGCTTCAGAACACCCTTGAGGGCGTCCGAGACGGACATCTGGCCCTTGG
GGG
>1420
TTTTTTTTTTTTTTTTGTTATTTGTATTTATTTCTTGTATTATGTAAATAAGAAGATCCT
CGGTTAGCGGTCTATCTGTAGCCTGACGTGTTGGGTGGGATATATTCCATGTTATTATCC
ATAGGTTCTTATACCAACTTGGACGCTCCTCATGCTTTCTCAAAGAAACAGATACCGATA
CAGAGAAA
>1421
AAATATCTATACCGCAATGCAACCAACTATATAGTATAATCCTATTCATAGCTAGGCCGA
TTCAGACCGCAACCAAAA
>1422
AAAAGACGCTAAGGGGCCTTGGGCTGCTCCAAGTACTTGCTGTCATATGGCTTCTGTTGT
CTATGCCTACTATTCCAGTTCAACGTGCGGGAAATATTTTGGATCCATTCATAGCTGCGG
TGACCTGAAGGTATCACGTTGGCAAATGGGAACCTGGATGCAGAAATTGTAACGTAGTCT
CCAGGATGTAGTTCAATTCT
>1423
AATTAATTGTTATTCCCTTCAACCAGGCTAGCAAGCAGGATGTGATATCCCTCGTTGAGT
ATGTCTATGATACGAAGGGACTCGGGTTGGATATAGACTATCTGATTCCATTTGCTGCAC
TCAGCGAAAGTAACAAGGAAATTGACACAATTGACTCAAAGTCCGAACTTGCCCATCGTA
TAATGTTGACGAACACCCTTCGGCTGCTGGGATCCATAAAGACTGTTAAGGAAAGATACA
AGTATCTATCCAACCCAACGCAGGTCTTACTACCTTTATCCCCAACCACGGATCCTTTGG
TGGTGATGGCTTGTACGGAGAATCAAAAATTGCACTTGAAACCCTATTCAACCGCTGGTA
CTCATAGGACTGGCAGGAATATCTAGCCATTTGTGGCGCTGTCATCGGGTGGACTCGAGG
CACGGGTTTAATGAACCAAAATGATCTGGTAGCCGAAGGTATGGAGTCCTTAGGGCTGCG
AACTTTCTCACAGGAAGAAATGGCACACGCTCTTGTTTGTCTCTGTACACCTTCTATAAA
CATGATCTGCCAGGAACAACCAATATACGTGGATCTGACCGGGGGGATGACTAGAGTGCA
AAGTCTTGCTGAGCAACTTCGAAGTCTTCGCGGGGAGCTCAAAGGACGCAGTGATATTCA
ATCCGCACTTTTCACGGAGTTAAAGTTCGAGGAACAATGTGTCAAAGGTGTGAAATTAGT
GTCGCCAGCAGAAATGAAGACACATACACTAGAGCAAAGAGCACATGTACGGCCTGACTT
TCCAAGGGTGCTTCAATACCACAAAGATATTTATCCACTTAGCGAAGATCTGGTGGATAT
GGTTGATCTCCAACGTGTGGTTGTCATCACTGGCTTTTCAGAGCTAGGCCCTTACGGAAA
TTCCAGAACTCGATGGGAAATGGAGGCACATGGCGAATTTTCCCTTGATGGTGTTGTCGA
AAT
>1424
AAAACGGACAACTCCTCTGCGGACGGGAACAAATTCGACTCCATGTCCAACTTGAAGATT
CACAACGATTGGACGGATAAGTGCGCGATGAGCCACGGCGTAAGGTCAGGCCCGCTGACG
AGGATATATTCCACAGTCAACCCATCATTCACTTACATCCCGATGACAAATGGCATAGCC
AAATCAACGCGCATCGACCAGTCCTCGACGATAGTCGATTCCAACGCGAGCACGCATCCA
GAGAGCTGGCCGGAAAA
>1425
AAAAGATGTGACCAACCAATACTAATAATTAGTCGATACCTATATGATTAAATGGCGTTT
GTTTCCTTGGGAAAAGGCTGGGTAAA
>1426
AATAAATAACAAGTCTTATCTCATTATCGTTATAGTTGGTTCCCGGCACCGAGCCGGTTC
CAGCTAGGGGTATCTTGATTCTGATCTCCTATCTCCCTCGCACAATCCTACCCGGCATCT
TAACCAGTTAACCAGGGCAGGCGCTTT
>1427
TTTATTAATCCATTTGACAAGCTCAATTAGCTCGGTCCGGCGTTCGTCATCTAGCTGGTC
GCTGTCTCCAGTGAGGACAGACTCAAAGATCGGCAGCAGACGGG
>1428
GTGCCATGTTGGAGTCGATAAAGTCGTTGGAGAAGTCATTCGAATCTCAGGAGACCAGGC
CACCATCCAGGTCTACGAGGAGACAGCCGGTGTCACTGTCGGTGATCCCGTTATCAGAAC
CGGCAAGCCGCTGTCCGTCGAGCTGGGCCCCGGTCTGATGGAAACCATTTATGACGGAAT
TCAGCGTCCTCTCAAGTCTATCTCTGAGGTCTCGAACAGCATCTACATCCCCCGTGGCGT
GGCCCTGCCCGCTCTTGACCGCAAGAAGAAATGGGCCTTCAAGCCCGCCGGTCTCAAGGT
CGGTGACCACATCACTGGTGGTGATGTCTGGGGTACCGTGTTTGAGAACAGTCTGCTTTA
CGACCACAAGATTCTCCTACCTCCAAGAGCCCGAGGAACCATCACACGTATCTCTGGTCC
CGGTGACTTTACCGTCGAGGAGAAGCTGCTAGAAGTCGAGTTCAATGGCAAGAAGACAGA
GTACAGCATGATGCACGTATGGCCTGTTCGTGTTCCTCGCCCAGTCAACGAGAAGCTCGC
ATCCGATTCTCCCTTCATCGTCGGCCAGCGAGTCTTGGATTCTCTGTTCCCTGGTGTCCA
GGGCGGTACTATCTGTATCCCCGGTGCTTTCGGCTGTGGAAAGACTGTCATCAGTCAGAG
TGTGTCCAAGTTCTCCAACAGTGATATTATTGTCTACGTCGGCTGTGGTGAGCGCGGTAA
CGAGATGGCGGAAGTCTTGATGGATTTCCCAGAGCTTACAATCACCATTGAAGGACGCAA
AGAGCCCATCATGAAGCGTACCTGCTTGATTGCCAACACCTCCAACATGCCTGTCGCTGC
CCGTGAGGCCTCCATCTACACCGGTATCACCATCGCAGAGTACTTCCGAGACCAAGGCAA
GAATGTTGCTATGATGGCAGACTCGAGTTCCCGTTGGGCTGAGGCTCTTCGTGAAATTT
>1429
TTTTTTTAATTTTTTTTAAAAAAAGTAAGAGAGAGATGCATTATATGAGAC
>1430
CAGAGTCGGAGATTCTCTTGTATGATGATGTCATTGACAGCAGCCATGACGAATCGGATC
TGGGTGGTGTCAGTGGCACAGGTGAAGTGTGTGTAGATTTGTTTCTGCTCGGCCTGGTTT
AATGAGACGAAGCGGTTGAGGATGTAGTCACAAGCAGCAGAGTAGTCGGCGCCACCTTCA
TAGTCAGGGAAGTAGTTCTTCATCGGGCTGACAGGCAGTTT
>1431
TTTCTCCTTGAATCGGTCAATCTTGTTCAAGAACAAGATGATGGATGTGTTGATGAACCA
TCTCGAGTTGCAGATAGAGTCGAACAGGGTAAGAGCCTCCTGCATTCTGTTGACGGTTTC
ATCTTCGAAGAGGAGCTGGTCGTACTCTGAAATAGCGACAAGGAAGAGGATG
>1432
GAAATAGCGACAAGGAAGAGGATGGTGGTGACGTTCTCGAAGCAGTGAATCCACTTCTT
>1433
GCAGTGAATCCACTTCTTACGCTCAGAACGCTGGCCACCGACGTCGAACATGCGATAGGT
AAGGTCACCGATGATGAAGGTTGTTTCGGT
>1434
TTTTTATTTTTTCTTTTTATTTTTCCTTTAGTCCATCATCGGGCTGTGCCTCAGCT
>1435
CCATCATCGGGCTGTGCCTCAGCTTGGTTGTCTGCTCTATCGGCTCTCTTGTTGGCCACT
GCCTCGTTGCTCTCTGGAGATACACCCGCCGCCAACGCGCCTCTTCCCACCACAACATTG
ACTCT
>1436
AAAGGAAGGCCTCATCGCCCACGAGGACGACCATGAAGACGACAAGCTCCACGGCCAGAT
CAGATTGCAATCAGACAAGGCTTAAA
>1437
AAATCAGGGCCTCTCAATCTCATTATCACCCACCAACACCATCACTTCTCTCATAATTGT
TCTCGGAGTGGAATCGCATGACTACAACTGCTAGTGTTT
>1438
TTTCCTTATATTCTGTTATCATATATCCCTACAACTGGAAGAAACGATGTCATATCCTGT
TACCATAGCCTTGCAACCCAAGGACATCGTTTGCTGCTCTGTCTCGCTCTCTCATTTCCT
ACTTGTCCTGGCCTTTCCTTTATTT
>1439
TTTTTTTTTTTTTAATACAACAATAATAGGTAAAGTAATAGAACGTACGTTAAGAAAACC
AAGTACAACTAGTGAATCTAGAGGCTCAG
>1440
CAACTAGTGAATCTAGAGGCTCAGCTCGATATATAGACACAATCCCTTGGGCTAAGCAGA
CTATAAATCAAAAGAGAAAAGGGAGAAAGAAAAAGCATGTAAGATAGTAATATATCAAGA
TATCTTCAGGGTGTCGTCTGGCCGGATCTGGGTGCCGGCCTCGTTAGGTGATTGATTGTT
TTTAGCAGCACCCTCAGCCTGGGCCTCTGGCTCTGCGGTGATATCTCTACCTCCTTTCAA
AGGCTTGACCTCGCCAGCATCTTCAATCCATCCGCCGATCTTCTCCGACTCCTTGATAAA
GTCGGCACAAACCTTGAGGTTAAGTCCGGCACTAAGGGCACGCTGGACCTTTGCGTTTCG
AGATTCCGATGTAAGGTCACGCAGAGCCCGGGCAAAGTACTCGCTGAGAGCATCCACGCT
CCACTCATCAGGG
>1441
GCATCCACGCTCCACTCATCAGGGACCAGGTCAAGTACTTCACGCACAT
>1442
TTTTTTTGCTGGAGAGCAAACGCTATCAGATGGATTGCCGTCGGGATGTAATGATTATGG
CGTGCAGGTCGCGTAGCCGAGTACGTGTGTGCCAGCAGCAGTGTACCCGCTGGTGTATAA
AGAAGTAGGTAGGAGAGTGGTTCGGTGGGTATATGGAGAGGATTGTCATGACACGCCTGG
GAAAAGTACTATGTAGAGGAAGGCAAGATGAACGGCACCGATGTATGAAGAACAACGCTA
AGTACTTTAGATAGCATGAAGATCTGGATTTGCCGTCTGCTCAGAGGATAATCAGACGCA
GATGATGCAGATGCATTGGGGCGCACAATGGAAATATACAAGTAAACGCAGCGAGAGGAA
AACCTTTTGAATAAAGGTCGAGTAAGTAGAGCCGCGGCATGATGAGGAACGGATGAAGAC
AGGCTTGCTAATGTCCAAAATGGATGATGAGAATAGAAACAGAGAAGTAGCAAAAGGGGA
ATCGTGCAAATGCCAGAGATAAAAAGAGCAAGGAAAGCAAAGAGCAGCGTATAAGAGATT
GATTAGGGTGTCACAGGATGATGATGATGATGATGGTGGTGG
>1443
GTTCCATGGCATCGAACGATCGATGAGTGTCACAAGGCTATGGAGCGGTAATACTTATTG
TACATGTACACAGACTTAGTTAACCCTAATAGTCTAAAACTAGTTGGCCGGCGCAAACGC
CCAGGCGTGCCTCCTCGCTCCGCTTCAACCTTCCGGCCGGACTTTCGGACCTCGATAATC
TTTTGATAATGCATACATATATATGTGAGGATGCAAGGTGGCCCGGCCGTTTCATGGCTT
GACGATCCTCTTGAGGCATCCAGTGGAGGAGATGGGGAGATTTAGGCTACGGTTGCCCCT
GACTAGGTGGAACTGCAAGGGTTGGGTTGACGCGATAAAAAGGGCAGGAGGGCAAAAGAA
AACATGGTCGGTTTGGAAAGCCCGATGTCTGCATTGGGGAACACGCATACTTGTTATTTG
ATAGACAGCCATGCTCCAATCAACCCCATAATCCCTTAAGCCATATCCGTAATTCCAGAG
TACATTGACCACATTGTATCATATCACATTCGTGAGGAGAGGG
>1444
AAAAAGAACCAACGAGGAGGTGTAATGGCTTGAAGTACGTTGTATACAAGGGTGGTTGGT
GACTTTGAATTAAATAAATAGAAAAAAAGGAGAGGGAAAAAA
>1445
AAATTCCTCCAGCCTGTCAATGTCAGGACTGAACTTATCTGAATTTTCCTTCATGGGAGG
ATTCAAGATCAGCGGCACTGGAAACACTCTGGACGTCTGCCGCGGTTGGACCGTTGTCAA
CTTCCACCGGATCGTCGTCGAGGTTCTCCTTGGTGTTCACCGGTTGGTCAACCTTTTCCC
>1446
AACATTTAATGATAACTCTCATTTGGTTACTCACGAGTTCAGCTCGCTATAATATCTTAT
TT
>1447
TTTATCCAGAACTCATCACGGGAGATGCTGAGCCCACCTCTTCCACGACCTCGGGCCTGG
TACATTAGCGGGACTCTCTTTT
>1448
TTTTGCCACAGGGCCGTCCAAATCCAACCTCAACGCTGCCGGTCCCTGGCCATGACCCTG
GCCCTGGTCATGCCATCCTTCTAGTCCACTTT
>1449
TTTACTGCTTTGGTCACCCCAAACCTCGACCCAGCAATCTCGACGAAAGTCCACAGCGCC
TCCCGTTGCCACTGCACCGCACGGCCAAAGCGAATAATCTGCCGCACAACATCACGCACC
TCATCG
>1450
CGCACAACATCACGCACCTCATCGCATTATTATTAGCATCGTCAAATACCGCCCTCACGG
ACCAACGT
>1451
AATACCGCCCTCACGGACCAACGTAAGTATGTGAAGCAGGAACATCCACCCTGAGTTATC
GCCAGGGTTACGTAGACACCAGTCCCGCATGGTAGTAATGAGATGGGTGTCAGATATCAG
ACGGGAGGTGGTAACTCCCGTTTCTGGAAC
>1452
TTTTTTTTTAGGAAAGTAATACATAGATTAGATACTTCTATTATCGATGGAGTTTAGGAT
AGCATGCATGTATCTCCGTAAGTTATGAGCATATGGAGCAATCGAATGTACTTTTAGTTA
GGAACTTCCCAAACCATTTCCGTTTCCATGCCGTATAAATTTGCTCTTTTCCATTAAGAA
AATCACCAAAAA
>1453
AAAATAGCCGTAGTCATTAAGTAAGGTGGATGAGAGATTGACTTAGAGAGTCTTCTCGAT
CATCTCGATACCGTACTCCTCCTTCAAAGCCTTGATCAAGGGCCCACAGATCTTCATGTT
CATGGGAGCAAGGATACC
>1454
CTTTCTCGCTAAGAGTGCCGTCAAGAACCTGTCTGACAGCAACGGCACAAGGGATACCAA
CGAGCTTAGCCATGGCCGAG
>1455
TTTGGATCACCATAGTCGCACAAGGTGCTGGTACGAGTCTCCTTGGAACCATCCTTGTTC
TCGATCTCGAATCGATGCTGCAACATGACCATATCCCTCTCGCCGGGACCGTACTGCATC
TTCTGCTCGAGGGTAGCACAAAGAGTATCAAGAGGGTTGTTGCGGGGCGTGATCTTCTCA
TCGGAGAAAACACCAATCCATCGCAGCGCAGCCATGATACGGTCCTTCTTCTCGTTGTCA
GCGAACTTGGTCTTGGAGGAGATGGCCCACTGCAGATCCTTCTCGTCCGACGAAGTGGCA
CCGAGAAGCTGCTTCATGGCCTCCTTCCATGGAATAGGCGTTTT
>1456
AAAGTTGGAAGTAGACACTTACAACCATCTAAGGAAGCACTTCGATCTTTGGTTTGTCAG
TAGAAGGCGTATCTCCTTTCTCCTCGTCAGTACCTTCACCGCTTTCTAGTCCAGGCATCT
CACTATCGTCATCTCCC
>1457
CCCCATGCCCATGCCCTCCATACCAGCAAATTGTCCTAAGGCATCCTCATATTC
>1458
TTGTCCTAAGGCATCCTCATATTCAAGCGATGTTGGTCCAAAGTCTTCTTTCACGGGTTC
CTGTTCATCTTCGT
>1459
GTTAACCTCCACAGTAGTTGTCGAGAGTCCCTCTCCGATGACACATGTTGC
>1460
TCCCTCTCCGATGACACATGTTGCACTACCTGGGTCAACCTCCCTTGCTAACTTCAATTC
CACATCGTAAAGGGTATGTTTGACGGTTGAATAGCCCTTGAATGAAATTGTAGTTGGAGT
AACCACGACTCTAGACCCGCCGGGTCCATGAAAGATTTT
>1461
CCCGTTTTGCAATGTTAGACATTAGCCCGTGATTTTGACATGGAGTCGCTCCTTGCAGAG
CGTAAAAGCTGGGTGTCAACTTTACGGCACAGATCCTGACCGCTTTGATGTTGTGGATTG
CCCTTCATCTGGCAGCTTTCCCATTAACATCCTCGTTTCTACAGAGATGAATTGAGGGCG
ATACCCGGTCCTTTTATGGAATTTAATAGATTTGTATATAATAAAATTGATGAAGCTTAC
ATAGCTCGGAGTAGGACCTAGACCTGCCTAACGAAA
>1462
TTTAACAATAAAGGGGAAGAAGAGTCACATATCCAACCACCTTCCGGCTGTAGAATCACA
AATATTAATCAAAGTTTAGCTTCCAAAGCCCGTCGCCCAAATAATGACCTTCATCCATGA
CAACGCCTTTCCCCTTCTTCTTAATATCCTCGGTTCCCACCTTCAGCTCACCAACCATGC
ATATTTCTTCCTTTCCTTCCGCCCTGATTGCTACTATTGTGCCGGCTTCTAGTGCATGCT
CCGCGTCAGGCAGACTACCGCCGGCAGATGTGAGACCAGGGGCCATCAATGTAGCTCCTG
ATAGGACGAATCTGATTGCCCCTCTGTCAATTCCAACCGTAGGCATGGCGTTGGGGAAAG
CATGGAGAACTCGTAGATGGGG
>1463
GGGGAATTAGAGGACTGTCCATGGACTGGAAGAAAATGGGTTTGGAGTCTGCGATATATA
GGGTTACTCGGTCCGGT
>1464
CCGTGTACAACATGTTGCTCGTCAATTGCCCACAGTGCATCCTGGATTGAACCCATCCAC
ATCAGCCC
>1465
CCCGACAAGGTATCTAATAGCCGTACTGAGCCAACTGCTCCTTGGTCTTGTTGTCCACAC
TGGCGGTTCTCTGGG
>1466
GGGCCTGGAGAAGTTGTCTCCGGGCGGCCTTCTTGCGCTCGTAGTATGCAGCGCCCTTGA
CTTT
>1467
CCTCTCTTCCAATCTGGCGACGACGTCCTGGTACTTCCAGCCAACCTCG
>1468
TAGTCGGCCGACTGTGCAGTATTTGCGGCCGGGCTTGAGGCGGAGGACACGGAGAGCTTG
GG
>1469
AGACCTTCAGTCTCTCCATGGCAGCAGCGCCTCGGGCGGTCTTGTGTGGGATCAT
>1470
TCAACGATCCAGTTTACAGATCGGCATCCTCCTCGTCTGGCAGAGGCATGCTGG
>1471
CCTCGTCTGGCAGAGGCATGCTGGCAGCCTCCTTCATTTCCTGTTCCTGTTTCTGGAGCT
CAGCGAGGTCAACG
>1472
TTCTGGAGCTCAGCGAGGTCAACGTTGACCTCTGGAGGAGCAAGAGCAATGCCGGCGGCG
AATTCC
>1473
GCCAACCACAAGAATGGCTTCTCGAAGTTGTAGTTGGATTTGGCGGAGATGTCGTAGTAC
TG
>1474
CGGAGATGTCGTAGTACTGAAGGTTCTTCTTGCGGTGGAAAGTGATGGTCTTGGCCTTTA
CCTTACG
>1475
GATGGTCTTGGCCTTTACCTTACGTTCCTTGACATCGACCTTGTTTCCACAGAGGACAAT
TGGGACATTCTCACAGACACGGACAAGGTCAC
>1476
TTTTTTTTTGGTTCTCAGAGTGTTCTTTATTCATGATCGCGCATCGATAACTAACACTCA
TGTGCCCTTGAAGGGGGCCAGTCGAGAAATGAACATGGACCACACAGTGGCCGGTATAGT
TGTGTAGCAGAAGCAGACTGCGATCCTCGTCCTCGTCTCTCCCAAACAGACACGTAACGA
AGGTGCAGTCTCATCTCCGAATCCTTTGAACATGAGCATGAAGCATGCACCTTCTCCGCG
TATTCAACAAACATAAATGGTCTCCAAGCCTTTGCACGTCCCCGTAAGAAGATGAAAAGA
GATATCCAAGAAGTAAAGGGTAAAAGGGTTCAGAA
>1477
AGTAAAGGGTAAAAGGGTTCAGAAGGCCATCAAAGAGGGTGGCCACTGATTTGAGGTTCA
>1478
GGGTGGCCACTGATTTGAGGTTCAATTGAACGCCCAGAGATTGAATATCGCTTGCCAGTG
TAAAGATGTCGTGAAGAAAGCAGGCCAACCGGGGTGGTCGGCTCAAGATAGCCTTCTTAG
TAGGCAACAGCCATGGCAGCAGCGACAGCCGCGACGAGGAAACCAGAGTGGAAGGTAACG
CCGACAGCACCAGAGGTAGGCTCGCTCTCGACGGGGCGAGTGGTGGTTCCGACAACGACC
TCAGTGGAAGTCTCCGGGACGGGCGCGGGGTAGTCGTTCTTCGTAGTAGTTGGTTGGTTC
TTCCTACTAGGT
>1479
AAAGACTCAGTAATGATTGGCCCTTGTTGTCCGCAAAGTATATTATTAGTGGTCATTTCT
CCGTTGTGACGGGA
>1480
CAATGCATCTTCACTATTTCTGTAGCCCTTGCTCTAACTACTTTCCATTCTTC
>1481
AAACGAGGGTACAACGAGCATTCTCGGACAGTATATCGTCCGCACATCCACGCAAGGAAT
CGTTCAAGACCAAGGCCGTATCCTCCATGAGGAGACGTGCCATAT
>1482
TTTCTCTGGTCGGTATACCAGTAGTACGGAGTAGGATCCATTCCTTCTTTCTTGTATGCA
CCCATGAGCTCGTCCC
>1483
CCCAGTCGTCCATCCTCATGCTACCACCGACAATTTCACCGACACCGGGCATGAGTACGT
CTACAGACTCGGTGACACGTG
>1484
ACCTTCTCCAATGCGCCTAACTTGCGCTTCCCCATTATGCTCCGATTAGTTAAACGAGGT
GTTGGTCAGTTGGTGTTATTGAGAAATTTGAAGGCGCAAAAGATAAAAAGTTAAGTTACT
ATCTTATCAATTTTTCACGATACACTAACTTTTGGACTGCTTCAAGGTCCCAGACAGCCA
AATTTTTCGTACACTCTAGGCTGTGCTAAGTAGCGCATACACCGAGAACGATGGTAACCG
TGGTTTAATGGAAATGTAGCTGATCAAAGATTTTTTTACATTTAACGGTGAGGCAAGTTC
AGATCAGCTGAGGCACGCATACTACAATCCCCTTGTGACCGTACAGATTCAATGAATTAA
TGAGTCGTTGTCGAGATGTAGATCATGATAGTTTG
>1485
CGAGATGTAGATCATGATAGTTTGTCATTGCGGCTAATTAGAAGAAAGG
>1486
TACACCCCGTTTGAACCTCAGCATTATTTTGGGCGTAATGATTTGAATTGATCT
>1487
GGGCGTAATGATTTGAATTGATCTGGGTGGGAGGTAAGAAGACGGTGAAGAAAGACAGCA
AGAGAGGAGGAAGA
>1488
GAAGAAGAAGGGCAAGTTACTTCTTTCGTCCCCACCAGGCGCCGATTTCCAGACATTCGC
CACTTGCGACGCCTCCCTTCTGCATCAGATCGGTGGTCATGCCAGTCCACCAGCGATCCC
ATTCGGCCTGGCCCTTGCCGCTGGCCTCCATGAGCAAGGGCTCCATGCTCTCGATCAGCT
GGACGACGGTGAGCAGGGTTGTCTGGCGCAGGGCCATCTGGTCGGCCGTCAGGGGCTTGC
CGTTCTGTTTCTGCTCCCATTTGACCTCGCCGAGCGGGATGGCAACGCGCCTGCTGCCGG
AGCTC
>1489
GCAACGCGCCTGCTGCCGGAGCTCTGAAACGACTCAGCCTCCGACGAGAAGGCGAGCCCG
ATAGTGGCGCAGGGCATGGTATTGAGCT
>1490
AGTGGCAACTCTCCTGGCAAAATAGTTATCATCACCAGGGGCTATGGTACATATTT
>1491
AACTGATCACCAGTGAGAATGTTTTCCGGGATCAAGCACCATATTAGTTAAGAAATATAC
ACATGGGTATTTGGAACAAGATGCATGCTTGTTGAGATAGTAGAAGTACCTAAGTTAGTT
GGGACGAGAAAGGCGATGGCAGTGAGGTAGGAGAGCGAAAGCATAAAGATAGTTTGGTAT
CAATGTTGGCTCCATTCGATGGTGTTCAAGTCGACACCCTC
>1492
TGCACAAGCTCCCACAGTGGCTAAAGCTCACGGAGAATGTGACTCTCTCCTTAACTGC
>1493
ATTGCCTTACTTAGTAAGCACCCGAGTTCAGACGAAAGGAGCCGAAGAGTTGAAGGATTG
GATGAAATAAGGAACCTGAATAATTATTCAA
>1494
TAAGGAACCTGAATAATTATTCAAGTAGTATATATACACATGCAGGCAAGCAACATGATC
TTT
>1495
AAATACAACCAATGTGCAACTGCTGGTGATTACCTTCACTTCATCATCAACGGGACAT
>1496
AAAAAGAGACAAATAATAGACCACATAGAACCGACAGGCGAAGAAGAACGAAGAAGTGCG
G
>1497
ACAACATTAGGCTTAAGTCAAGGAGGAGAGCTGTTTACTGAGCCTTCTTGGCCATGGTGT
TCAAGGCGCTTCCGTTCTTGA
>1498
CTCTCGTTGAAGGTGTGGGAGAGCTTGACGTCGAAGGAAGCGCCGTCCT
>1499
TTTTGCAGGGACTGCCTCTGCTTAACTGCGTTAGCAAGTAAGTCAAGTACAGCCTCTGAG
TCTTCCCAGTTGATACAAGCGTCGGTAATGCTGACACCATATTTGAGCCCTGCTTTTCCC
TCAGGTGGGACCTTTTGGTTGCCT
>1500
CCTTCTTTGATGTTACTTTCAATCATGACTCCCATGATCCCTTCCTCACCGGCAGCTATC
TGCTCAGCAAGGACGGCAGCCACCTTGGGCTGGTTCTTGTGGTTCTTCTGCGAGTTTCCA
TGGCTGCAGTCAACCATGAGCCGCTGAGATAGGCCCTTCTCTGCCAGCTTTGCCTTGGCT
TCTTT
>1501
AACAATATGATCTACGATTCTCTACACTTACTCGGCTGTAAAATGAACGGAAATCATTAT
ATATTCAATTTTTCT
>1502
AAATGAAATATGAGTAAGTGAGGAGACTTCTAAGAAGAAACAAGAGAGGCGCCGAAAA
>1503
AAAATCGCGTGCGATTGTCTTAAATAAGTTGCTGGAAAGCACGGTTGATTGGGG
>1504
GGGGAGCGGACAGTGACACCCTTGTAGAAATCGACTGTAGCAATAGCACGCTTGCTGATA
CCCTCTGGAGTGAATTCGAATTT
>1505
ATGGGCCAGATGCACCGAAGCGGTTGAGACCGAATTGTTCGTGCGAGTATCTCTCCCAAC
CAAGGGTGCTCAT
>1506
TCTCTCCCAACCAAGGGTGCTCATGACTTCGACGCTAAGAGATGGGATGCCATCTGGGAT
AACGCTGAGTCTGTACTCCTTGTCCTGAGTATCGAATACTTCGAAGCAGGGCATGGAGAC
AATGCGGGCAACAATGTTGTGCTTCTCCTTGAGGAACTTGGCAGCATCGATACAGATACC
GACTTCAGATCCGGTACTGACGATGGTGATGTTAGCATTTT
>1507
TTTTTCCCAATATCAATGGCTTCCTTTTAATGTCTCCATACACTGTCTATTCCCCCTACC
CCTGTTTTGTGCCTTGGTGATATCTGGCCGGCTCTCCTTGCCCGTGTAATAATGTTTCTT
CAATCTGTACCATGAACGAAGTTGATCTACGATTCTATCTATACCTATTGTTATAACATG
TTTTT
>1508
TTTACTCAGAGTCTAGCTGTATGCAGTAGTAAGCCTCTGGTCGCTGCCCTGGTCAAAGTC
TCTGGCCGAAGGGATGCCTTTAGACTCCCACACTTCGATCGGGAGATTCCCTTGCTCCAC
GGTCCCGCTCGGGCCCAGAAAGAACTCCGTCGTAATCTGCCTGCGAAGGGGCTTGTCGGT
GTAAGATCGAGGTATGGTTTCTCCCCTGCCTAGAACGCGCAGCACAGTAGGCAGATAGCC
GACTGGTAACGTCGAGCCAGACAAAA
>1509
AAAAGATCCTCACGCAACTTTGCAAGAGTCAAACCCTCTCCCTCAGCTTCAGGCTTCAGT
CGCACTAGCACTGCGATGTGTTCACCCACCGAAGCCTCTGGAGCTGGAACGGCATATGCC
TCATCGACATAATGCAATCTCAATAGCTGCATCTCCAGCTCGGGAATCGGCACCTTATAT
GCATGATGCTTGATAACTACCGGCCCACGCAAAGAGGGTAAAAAGTTAGCATATTCCCCT
GAAGGATCACAGAAGGAAATCAGGGCATAGCCGGGTAAAAGGAATACTTGCAGTCGTGCT
TGAGCCGGCCATCAATGATTTAAAGCCCGTTCGCAATATGACCTCTGTCTCCCGTCTTGT
AGAAGCCCTCACCATCAAAGACATCTGCTGTGGCTTTGGGATCTCCCAGGTAGCTGATCG
AATATTTGGTTAACAAGAAGTGTACAACTAGCCAACTCTCGCAAGGCAGCAACTTACTGA
GAAACCACTGTAGGCCCCTTAATCAGAATCTCGCCGTGATCACCCTCAGACAACTTCACC
TCTAACTGGCCATAAGGGGTTCCGGCAGATCGCT
>1510
TTTTTAAGCTTGCGTAAGGCAGCCGTAGAGATGTCTAAGCTCTCAGTGATGTTCTTTGTT
TCTGTAGAAGATATATAGCCTATCTTCTCCATGCTGGTGACCCATTCGATATTGTCAGTG
GCAGTCTCATCAAGACTGGGCAGATGATTAGAGCCTATGATTGTATCTAGTTTATTATCT
GAGCC
>1511
TGTATCTAGTTTATTATCTGAGCCGTTCGGGGAGCGTATTTGCAAGCTT
>1512
CTCATCAAAAGCATACTGAAGCCGGCTCTGAAGTACTTGCTCCTGCCGAGTCAACTTTCG
TGCAATCTCCAGGAGTGCAACAAATCCTCTCGCCAGAATCTTCAGCTCGTCATTTTGTCC
AACAGCCTCAGTCGCTGCTGGAGGAGTCATCCTTTCAGGTGATAAGACTTATCGACCGCA
CCTTTCTTACAGAGTCTTCTTCCATGAAGAAGACCAACAAGGAAGACGCTCGCGCTGGAG
AAAAGGAATGAAGAAAAGGAAACA
>1513
TTCTTTTGTTGGTCCTGGTTCGTTTGGCGCATGTGGGTGAGCATAAGTGTCGTGTATACC
GTCGAA
>1514
AATTATAGAGAAGAGATGCGCAGCACGCAAGCTTCAGTATCATAAAGCTCATAAGCAGGG
CACTAGTCATCATAGATTGGTAGAATCGAATTTCTCCATCCAGTCACAGGTAACATCTTC
CCTCTCCTCAAATCCTTCATCAAAGCTCGAATGGCCCATCCACCTATAGAACGCAACGGC
CT
>1515
TTTACTCGTCATCCTCCTCAACCTCGTCCTGGACAATGTTGTAGAATCGGAGCTCGTAAA
CACCCTTGGAAGCGGAGACAACGCGAAGCCAGTCACGGAGTTGCTGCTTCTTGAGGAACT
>1516
ATGTGAGTGATGACCTCAATCTTGCCGTCGCCAACCTGGGATATCTGAACAGACTCGCCA
AGGTTGCCTACACGGCCCTCAACCTTGATCCTGTCGTGCAGGAACTTCTCGAAGGCA
>1517
TTTTTTTTTCTGAGATATATATAAATTGATTAAACCTTGCGCAAGAGAATGACCTGTTCC
ATTTCCAAGCTGAAAGAGGTAAGGAACAAGGGGTTATGAGCTAGTACTACAGGGGAACCG
GAAGACCACTCTTGTCCTACTAGTGTATTTTGCCTGAGCTGGCCCTAT
>1518
GTATTTTGCCTGAGCTGGCCCTATCTAGGCATCTCACACAGGATCATAGCGGGATTTAAG
ATACTAAACGGGATCGAACCGGTTGAGGAATTTTTAATATTTGGTACCAACACCGTCTCC
CCGTTGGTGGCTAACACGACTATGAATGGATCGGTTGACATG
>1519
CTTGAGAGCGTTTTCAGAGAAGGTAATGGTTCCGTGGCCATTGGCCTCGAAGTATACGCC
AACATCAAATCTCATGGCAGCGTGATGCAGATGCTTGACACCAGTAGGCGTGCAGACAAC
GGGG
>1520
GGGGAGCTTGAGGACCTTTTCAATGTATTCGGTACTAGAACCATTTGCATAGGCAGTTTG
GACCACGCCAAT
>1521
TTTGATCTTGTTGGAAAGTCCGGCGTTCTTTGCGAGCTCGCCAATGAAGGAAGCAGCAAG
AGTGGCAATGCGGTCACCGTCAAGGAGTCTGAAGACACCGCTAGCATCCATGTAGTAGTA
CAC
>1522
GCTAGCATCCATGTAGTAGTACACTAATCGGTCAGCATCACCGTCTAGGGAGGCACATCT
GTCCTGTGCCACGGCCTTGGACGAAGGTGGAGCACGTTGCTTCGT
>1523
CTCGAAGTTCAGTCTGTCAGGGTTGATAACGTCGTCGTTGATAACAGTGATATCCAATCC
ACCATCCTTAGCAGAGGGCAAGAACTTGACGAGCTCAGCAAGCTTCGGGCCACCAACACC
ATTGGCGCAGTCAACAGTAACTGAACCAGTGGTGGTGCGTCCGTTCATGACCTTCTTGAA
TGCTTCGCTAAGCTTCTCGTAATAGCCTTTCTCAGTAGGCTCCC
>1524
TTTCATATGCGTATATGTACCTTGCAACGTAGGCAGGAATGGTGTAGTATCTATTTACTT
GAAC
>1525
GTCCCTCAGCAGCACCGGCAACAGACTGGAGCTTCTCGCCGCCCTTGAAGA
>1526
TAGGCATGGCTCTGACGCCTAGCTCGGCAGCAATGTCAGAGCACTCATCG
>1527
TTTTATTTTCTTTACTTTAGTTTAGGGTTCTTGGTTAACTTACTATCGAACGAATAGCCA
AAGAGCC
>1528
GAGCCGCAGTCACTGCACGATGTTATAGTGGTCAGCCAGCTCGAGAAATCA
>1529
GGGAGAGAGAACAGGAGCGAGATTATCACTACGTTGGAGGAGCTAGAAAGCTGTCT
>1530
TTTTCTTCCAAGTGGATGTTGTTTTATAGAAAGCTCTAGAAAGAACGGAAAAGTAAA
>1531
AAAGTTGAGATTTTCTTCAGGTTTTATTCTTAAGAGGACGATCACGTGATAGAGCTTGAC
CTAGGCAGCGGAGGCTTTT
>1532
TTTTGATAGCGGAGTTGATATTGATAGGGATGAACTGACGGACGATGATGCATCAATAGA
TGACGAATGAGAGGGCATGGGCAATATAATGTGACGAGAGGTTGGATGCTATTTCTTCAG
GGAAATTCGGACGGAA
>1533
TTCTTCAGGGAAATTCGGACGGAAATTGGCAAAAGTAGAGGGACTCTACCAAAGCTACCC
CTTTCAAACGAGTTA
>1534
AAGCTACCCCTTTCAAACGAGTTATGCAAGTGCACCAACTCGGGATCAACCGAGCAAACG
GAAAAAGGAGTATAGTGATATTTTCCATTCTATATTGTAAAAAAAAAAAG
>1535
TTTTTTTATTTTTTTTTTAGTAATCTGAGTAGGTTTATTATTAATGCTCGCTGTCTATAT
AT
>1536
ATTAATGCTCGCTGTCTATATATCCTGTTGAAGAACCACAAGTCGGTACCGCA
>1537
GAAGAACCACAAGTCGGTACCGCATTGCGCATGATTAGGAGATAAAAAAA
>1538
AAAAGGATGATGATCTCAAGACCGAGAGATCATGCAAAGAATGAAAGAAACGAAGAGATG
CTGGCAAAAAA
>1539
CCCGAAGAATGGTATATGTGCGAGTTCGAGGCGGAGTACTATGTGCAGGAGAG
>1540
AAAAGAAGAAAGAGCTAGGAGAGGACGAGAAACGAAGAGAAGCCTGGCCTCTTCAGCGCC
GACAGCATCAAGCATGAAGGTTGGAAA
>1541
AAAGAACCTGGGGTAGGACAAAGGGTAGATGGTAGAAATCAGAAAGGATAAACAAGACAT
AAA
>1542
AAAAAAAGAAACATATCGAAAGGAGCTAAGAGTTCGAAGGAGGGTTTTGAGACGGTGCAA
AGGGAATGGTAGATGTTGCTGTGAAGACAGGCAGTTGCTGATGCGCTGAAGCTGGCGGTG
AGCGGACTGTGATTGTAGGGGTCTCGGGCTCAAGGGCCGTGTCTGGCGTCAATGGAGGAG
AGGGCATGGTGTTGGTATTGCCTGCGGCCTCGTTTGGTGTCGATGCAGCCGACTCTTGTT
CATGACCGGTGATTAGGTCTTCGTCATAGGCCCCGTCATAGGATAAGCCAAGATTTGGTC
TTCCT
>1543
GGGATTCGAACGTGACTGTCGTTCAGTAGCCTCCTTTGCAGAAGCCTTGGCTCCAGGG
>1544
TTTTATTTTGTTTTACCTTTATTTGTTTCTTTGTTCGTTCCTTATTTTGGTTGTACTTCG
TAATATGTCCGTGGCCGTCAGCGAG
>1545
AATATGTCCGTGGCCGTCAGCGAGTTAAGCGAAACGGTACTGCGATTGGCCGTATGCCTG
TCATGCTCCGGAGTTCTAAGTGTGTGCTATCAAATAAGTCGGCACGGGAGATGTATACAT
TACATGAATGCCCTCTTGACCCCGGCGGATACTTCATTGTTAACGGTACGGAGAAGGTCA
TTTTGGTGCAAGAGCAGCTGAGCAAAAACAGAGTTATTGTCGAAACAGATCCAAAGAAGG
AAATCGTACAGGCTTCAGTGACAAGGTTATTGTTTTAAAA
>1546
TTTTTTTTTTTTTTTTTTTGTTCGGGGTGAAATGGCCATTGAGAACCATGACTTATGTAT
TCTCAGATGTTT
>1547
CTTATGTATTCTCAGATGTTTTCTGTTTTTCCTTCAGAAAAGTGTAAAAACGCAAAAATC
ATCCTACCCT
>1548
AAAACGCAAAAATCATCCTACCCTTTTTGCCGTTGGAAGGGTTTGGTTTGTTC
>1549
CCGTTGGAAGGGTTTGGTTTGTTCGTCCCGAACGCCGGAGTAAAATGCCCATGTTCACCG
TTGCCCTATTTTTCATTGTCGTGCTGCGGGTTCTCAAATGCTCGAGTCTCCCGAGGTCGA
TTCGTAACAATCGAGTCGCCCACCAAGATCATCCACCAAA
>1550
AAAAGAGTCCGTGAGAACTGTTTAAGCGGAGACCTTGTTCTTGGCCTTGAGCTCACGGCC
GGTCTTGGAGC
>1551
TGAGCTCACGGCCGGTCTTGGAGCGGGCCAAGATGTCCTCACGGTCCTTGTCGAGCTTGA
G
>1552
GGTCCTTGTCGAGCTTGAGCTTGGAGATGACAACGTTGGAGGGGTGGATGCCGAGAGGGA
CGGACTGGCCGGAGGCCTTGTCGCGGGTGACACGCTCGACGTGGATGACGTATTTGAGAC
GGTAGACGGAGGTGACCTTGCCCTCACGGCCCTTGTTGGTACCACGGACAATGGTGACCT
CGTCGTCCTTGCGGATGGGG
>1553
AAAGAAACGACCAAGCTATTTGGCGGTAACCTAAAGGTAATGGTACAAAGAGGAACAGCT
CAGACAGGGTACAAA
>1554
AAAGAGATAGAAACATGAAGCCCGGGGGTATCGGTCGGTCAAGCGGTCAAGAGAATAGGG
CTATGTCTATTTCTGGTTTT
>1555
TTTCCGGCTCTCCAGATCTCTAGGTCGCGGATCTCCTGCATCTCCTTCTCGTACTTCTCT
CGGTAGTCCTTCTGCGAGTTGT
>1556
TAGTTTCTTGATAATAGAGACATTTCCATATTGTACATTTATAGCCCATAAATCAAAAAC
GCCCATGCTCGTCAAGATTCCCTATGCTTCAGAGCAAAA
>1557
AAAATGAAATAGATATGCAAGTCTAAGAAACTCCTCCCTCCACCCTGTAGAAATATAGGC
ATCGAAGAGCACCCACACGGGGCACCCGGCAAATCACAAGGTCAGCTCTTACAAACCC
>1558
CCCTGGTCTTCTCAGGGTCCATCTGCACTTCGTCGCCGCTTATTTCCTTGACACCCTGGT
ACGCCGGCCGACCAGCGTAGAGCTGAGGGACCGGTTTCTTCTTCTCGACGATTTCGCCGG
TAACACTGTCTGTCTCCTTGGCTAGATGGAAAGGTTGGTTGCCGCGGAACCGTTTGCGCA
TGTCTACCATTCCTCGT
>1559
TGCACTCGCTGAGACCCTTCTTCAGCTGCTGACATTTGATAGGCAATTGCTCGAGGTTTG
GGGAACGCAGACATTCCTGGGGTGTGTTCCGCTGGACCATGATACAGTCTGATTCCTGGA
GGCATTCGGCCAGTGCCTGGC
>1560
AACCTAAGTTACTACCCTTTACTTCTCTTTGACTACCCCTTGTATATTGCTGCTTACTAG
TCTAATGGATTTATGTATACATAACTACAAAGTCTCTATTTGATCTTACTACGGTCTACC
CTCTAATGGTTAGAAAGGTGGATGAAACATGCAATGTATTATCAATTAAAAGGCTGAAGA
CTTAATACAATATGTATATAGCATACTAATTCACAAAATGAGGGACAATTTTGGAAAACC
AGACCCTCCACCCTGCTCCTTCAACTCACCATCTGGATATTACAGATTATCTCGCAGATG
TGTGGGCCAAAGTGGGGTTTGCTTTGAACACACGCAAATATCGCCAACAGCATCGACCTC
CCGCCCCCAGCAGCTTTAACTGACTAGTAGATACCTGCCCATTCCTCAACACCTCCCCTT
CACACCTGATTTGGTTCTATTGCATTCCGCCCAGATGTAGATACAGTACGACCAGGCAGC
CCCTCGTCATGCATACTAGTTGGAATAGCAATGGAACAGGTTCACAAGTTAGATATGCCG
CCCGTACGTATCATTGCGGCCGGTATCCCCGGATCGACGTATGTCCTTGTGATGGCCACC
ATCGTATGAGTTCTTCTCGCGGTGATGGCTCATGACGTTCATTACCTCTAGGACCAGAGA
ACAGATGCAGAACCAC
>1561
TTTTGGAAAGTACCATAGCAGTGTTGATTTATTCACCGACCTATACGGAGTATACGTAGC
TCGTAGACCATATCCAGAGGGAACAGAGTCCTACTTACATGTAGTCGTAGAAAAGGAGGA
ACGCATCTGTTTGGTGGGAAATTTCTTATACACTTAAGCTAGCTGGGAAGAATAGACTCA
AGAAATGTGACCTTTGGATTTTGCATATATAGTATGGAAGAGGTATATAACCAATGCGGA
TAGTTGGATCCACAAAGAGTTCTAGAACTGGGAGAAGGCCAAATATCATAGTCACTCTCG
GAGACAAGGGCTGGGTCAGAAATCTGCGTCGCGCAACTACCCTCTTTGTCAATGTTAGGC
AGATTGTGATGACCATGCCTGGCTCCAGGACTACTCACAGCCACCGGCGCCGCTTGATGG
TAGTTCATGTACTCTAAGTCCAATGGAACGGCCAACGCGATCGGGCATATTCCCATAACC
TCGTCAAAAGATTTGCGTGTTCCTTGTACAATCTTTTATCGCTGTGCTGGG
>1562
ACACTACGTTGGTATTCATAAACACCATTCTCGAGACTCTTCTCTGCGATGGAGGCACCT
AAATGGGTTATCGCAGTCATCGGCTTCGTTTTAGCCAACCTTGCCATTTGGACTCTTCGT
CAACTGCGATCGCCACTCCGCACCGTCCAAGGCCCATTTCTCGCGAGATGGACATCTATC
TGGTACGCATGGAAAGTGTGGCAGGGTTCCTTTCACAGAGTCAACCTTAGGCTACATCAG
AAATACGGTACGCCAACTTCGATGGCCATCAAGTTTTCCGAGCTGTCAGAGCAGGCTCGA
TGCTCTTATCCTCGGGTATAGCTTCAGGCAACTGACAGGCTTTCG
>1563
CTTCAGGCAACTGACAGGCTTTCGTGTGCAGGGAGAGTCGTTCGATATGGCC
>1564
CCGAACAGGTACAGCATTGATGACCCGGCGGCCGTGAAGACAATCTACAGCCTCGGCAAC
CAGTTCCCAAAATCATCATGGTACTTAACTTGGGCGAGTCCAGGCCAATGGTCCCTCTTC
ACTGACCAGTCCA
>1565
TACAGAGGCGATTTATATTTCATACTTGTGCATTGAATATCGTAGATTGTATTTGACAGC
GTGGGCGGTGGGGAAGGATGCCTCAGGAGTTCACATTTACGCTCGAGGAGTGAGTATAAG
CAAAGACAAGGGGCGAACAGAAATAGAGATAGTCAATAAAGTTGATGTACATTAACTATC
ATCATGCTCTTCAACGAATTTTTTAGGGTTTCACGTCTCCTGTCCTGGGTCGTCATCCA
>1566
TCTCCTGTCCTGGGTCGTCATCCATCGTGGTAACTAGTCACTAACCATCATCGCATCGAG
CACTGACGTTCTCCAAGCAAATACCCAATCAACCACTTCTAAAAGCCATTGCCCTTCGCT
CCCAACTTTCAATCTATCAGTCAGTCATAACCATCATATGTACTTGATAGGAAAGACGCA
TGTTGTAAC
>1567
TTTTTTTTTTTAACTAAAAGAAAACGGAAAAATAGAAGGACTACAAATTAAAATAGACGA
CTATGGGTTAATAAGAATACA
>1568
CGACTATGGGTTAATAAGAATACAGACATCACTCGTCATGACTCGTTCTATGTGGTATCA
TAAATTCGTAAGAGCGCGGATGTAAAGGAAGAAAGGCTAGTCCTCAGTGCCACGAGCAAA
AAGGAAGTAAGAACAGAGGTGCGGCAAAGAAGGGTTATAATTATGCCCCTGGAGGCGACG
TTATTAGGGCATAAGCTTCTCGTGGGCTCAGTCCTAGAAAGCGGACAAGATACGACACAC
TA
>1569
CTAGCTTCAGTAGCCAGGCGTTGCTTCTCAGAGAGAAATTCTTCCTGGCAACTATCCCAT
GTTGCCGTTC
>1570
GGCAACTATCCCATGTTGCCGTTCGCTTCTTTGGAACTATTGACTTGACTCTTATCTTGA
AAGTGCCGCTGACTGGTCTGTGGTCGGATACACGAACTTCATGCCGTCTATATTCCAATT
GCTTGATGCGACCGAAGCCACGATATAGAAGCCGATCACACCATGCCGGTGCTCGCTTTT
TCTCACTTGAATCGTAATCATCAGTGCCAACATCGTATTTATATGTCGGTGCGAAGGTTA
TGGGCGCTTCATTGAATGTGCGAAGCCGGAACCCAGGATTCTTGCGCTTTGAGGCCAAAA
GTTGATCTCGATCAAGCAGCTTTGGAAGATTATTAGCTTTAACGGCTTCAATCACTGTGT
TTCGAGGAATTGAGTCGATGCGGTAATTGAGATCTCCGTTTAATATGCATATTTCATGGT
CGAGAATCATCGATCCATCTCCACCACCAGTATAGCGATCAATTCGAGCTGACAGGCTGG
GTTCTCTGGGAAGTGCTTCGCTTTCCATAATGGCGGCGATGTCGTTATTTCTGTGTGCTG
TCTGGCTTTGGCCAGCCGCTAAGTGGCAGTTAACGAAGCACAGAGAACTATCATCCAGGA
GGAATCTGAGAATGAGTGCGCCCTACCGATAACTGATTAGTATCGCCCATCAGAAGACAT
GATGAGAGGAAA
>1571
GGTTTTTCCGTTTTACTTTTTCCTTTTATTTTGGTTTCCTTACCGTTCGGGTCTTGTCTA
GATGAACTAACACCTT
>1572
GTTCTGAAGCTTGACCTTCACTTACACCACTCTCACTTACACCACCACAACCACTACCGC
CTCAAAATGTTCGCTCGCAACCTCGCCTTCGGCGCCTCCATGGCTGCCGTTGCCCAGGCC
GCTGCCATGTACGGCAACGGCACTGTCACCACCACCACCGAGGTCGTCACCGCCTT
>1573
ATTTTTTCTTTTTGTTTTTGTTTTAATTTAATTTCTTAACTACTTGTAAGACCATCAATA
ATTAG
>1574
ACTTGTAAGACCATCAATAATTAGGTATGCCAGGTAGAAGACAGAATCAAAAA
>1575
AAAAATGCATGACACCGGCGCAGTATATCCAGGCCTCAAGGTAACACTGTGTAAAGGGGT
TTTCATGTCAATTACACAATTTCATAGTGAACGACGCTTTCTGGCAGTAACGAATTAATT
AACTAGTTAGCCTTCAAACCTCGCATCTCCACCAACTCACATTTTCCAGGAAAAATACAG
GCGAATCACCC
>1576
TTTCGAGCCTCTCCGCTGGAGCTGGAATCGGTGCGAGCAAGGTTAGCACCATTCATCTGA
CCATCCTCCTCCTGTGTT
>1577
GGGTTCGGGCTCGTGAGTCTCGAACTTGGTCTTGAAGTCAGCGAGGCCA
>1578
TTGGTCTTGAAGTCAGCGAGGCCATGGGTGCTGCTGTTGGACCGACGGCGAGAGTTGGTG
AATTT
>1579
TTTTTTTTTTTTAGTACATTGCTTCGTCTTTTTCTTGTTACTCGTCTTCTAGCAACGTCT
ATCACTTTTATGGTGGAATGTTTGAGCTAACAGGTCCCCTTTCGATGGAAAATAATTGGT
ATGTACATGATCGAGGA
>1580
AAATGTAGTGAAGCCATCCCAACGCCGTAATAGCCCCATGCAATGGTACAAAGGAAAGCG
GCTCATGACCGTGATAAATGTTCCAAATACGCCTCTCAATGTGAATCTCGATGATTATTC
TTT
>1581
CCCCGCTTCCCCCAACAAATATCGCACATGTTTTGATGCGACATTATTTCTCTTGTGTTC
ATTGTCTGTATCCAGTCCTCCACTGGCCTACCATTTTACATGTCTACGAGAGAGTCCATC
AGACAGGGACCCTACAAGGCGTCTCGAGGGGTTGGGCTGCTGTCTTTTTTGCCCTGTTAG
GCTGCGGATCGCTGCATTCTCTCGATCGAGACTTAATTGCCAAAGGTAAGGAATATATCA
AAACCAGTATGGGCTTGATCGACCTTTGGCAAAATACGTTTTCGATTGAGCAAGCGCGCG
GTGCAATGCTAGTGAGCATCTACTTGTCTGAACTAAACATCAACTCTGTCAGCTGGGTAT
GGCTTGGTGCGGCAGTACGGATTGCTCAGGACCTTGGTTTCCACATGGAGTCAGGCCCAT
GGGAACCGATGGACGGTGAAATGCGGAAACGCGTGTGGTGGTCCATTTACTCGTGGGAGA
G
>1582
GTGGTCCATTTACTCGTGGGAGAGGTTAGTTCATACACGACTTCTATGTAATCTTGTCTT
CTGTTTGGATAAACTGCTAAAAAAAAA
>1583
TTTTTTTTTCCATGTTTAATTAATTGATTAATTGATGGTTATTATATACGAGTAGGAAGT
AGGGAGGTCCTATAGTACAGATATGTAAACCCGATTCGGGCTGCGAGGCTGGG
>1584
TTTCGGGTTTCACTCTCAATATCATATGAATATAATATCTTGACCCAAGGCGGCGCTGGA
AAGAAAC
>1585
TCCGCTTCTGGTTTTGATATTTCCTCGCCTGGTCGAGAATTGCCTTGATCCGAGGCATGC
GTATACTCATGAGCTTCTTCGCTGCCCATGATATTCTCGCCTTTCGAGCCTGAAGCGCAC
TGTCCTCTGACGATTCCTGGCCTTCCTTGCCCAGGGTATGGGCTAGTAATATAGAAAA
>1586
ACTCTACATCTTCCATTGCCTGAGACACACCTTGTCCCGAAGTAGGTGGGAGGGCATGTG
CCGCATCACCGATCAGTACAACTCCTTGTCTTTCCCACGTAGGTAGTTCCGGCACGGTCC
AGACAGGGTACATGTTCTGTATATCTGCTGAGGCGAGTATTTTCTGCACAACGGGGCTTT
>1587
TTTTTTTGCCTATAATGAATAAAGACTCTTTTGTCCCTTTCCCGTCCCTATGCTTTTACA
GCGTTCAAGTAGAATATTAAAGAACAAAATACATATTGCAAAGGGAAAAAACAAATCATA
GATAGAATTTGGGGGCATAAACATGACCGGACACCATTGGTAGGGC
>1588
ATGACCGGACACCATTGGTAGGGCAAGTTGTGGTGGAACTTAAAAGCTTTTAACGCTTTC
TCTTCCTTGGCTTGTCCCCATCATCATGCCCTCCTCTAGCAGCCTCCTTGTCTTTCCTAA
TAGCCTCCTTTTCCAATTCATCCCAGTCAGCACCTTCATCACTCTCGTCCTCACTGGCAG
CTTCGCTCTCATCACTAGCGTCGTCATCATCATAGCCACTCTCCTCCTCCGAGCTTTCAT
CTGCTGCAATTT
>1589
AGATACCTCGAATGCAGACTCCTCTTCTTCATCCTCTCCTTCGGAGTCAGAGTCACCGCC
CAGGAACGACCAGCCGCCATCCTGGAAGAAGCCATATGGATCGCTGGTAACAGTCTTCAT
GATGGCACCCCAGCTGAGGTTGAGAGGACCTTCGCTGAAAGGAATATCAACAGAGTCGAG
CCAATCCTTGACTCCTTCAAGATTCTCCATTGGAATGGTGTTGATGTGCATTGGTGGACG
ATGGAAGTCTTTGAAGACAAAGACGAGATCAAAGTTTTTAAGGCCGAACT
>1590
TTTCAACGATATCAGCTGGGCTGTCAAAGTGCTCAATGAACCATTTATTGCCTTCTAGTT
GTTTTCGGGAAGGTTTCTTGACGCGCATACTCTCTGGTTTTGGCTTCTTGCTGGGAGCAG
GCGATTT
>1591
AGTGTACACAAGAGAAATCGAACGGAGAACAAGGGCTTGAAGTTTTAATTGGAGTATCAT
>1592
TTTTTTTTTTTTTTTTAATTTTACTAATTAGTAACTTACGTTTTTTACTAACTAAAACTA
ACGGGGACAACAATTTAACAAGACGGAATGACCAATGAATT
>1593
ACAAGACGGAATGACCAATGAATTCCTTACAAGCCAGAACATATACATGTACAATTATCA
CCAGCCATTAC
>1594
AATCTCCCTAACGGCGGTCTTGGCATGAGAGATCGCTTCCTTTGCAGCAGTTATCTGAGC
GACGTCGCTCTCCGCGCCCTTT
>1595
CTCTTGATTGAGCATGTACTCGCGGTTCTCGTCGTCGGAGGTCTCCTCTGATAGCTTCTC
G
>1596
GAGGTCTCCTCTGATAGCTTCTCGAGACGCTGTTCCTGGTCCTTCTTCTCGCGCTGGTAG
GATGCTTCTTCCTTGACCAGCCT
>1597
GGATGCTTCTTCCTTGACCAGCCTCTGGACAGCGCCAGTTGCAATGGAGAGCGGTGTCGA
GGGCGCCATT
>1598
GAGAGCGGTGTCGAGGGCGCCATTATACAGCACTGCGAAAGAGAGGCCCGTGGGGTATCT
TGGACAGTATGCTATCGAGCAGGCGGCCGCAG
>1599
AAAAACTAGTGAAATACTCTAGGAAACAAAGTGTTTACGGTGAGATAACATCTAGCACAA
AGACAAATGGATCTGTACTTATTTTCGAATTTTTATAGATTTGAAAAAATT
>1600
TGACGTTGACAGCCTGGACGTAAGAGTAGAGCTTCTCCTTGGCACCCTCCTCGTCGTTAC
G
>1601
CTTGGCACCCTCCTCGTCGTTACGCTTACGGCTGATGCGGACGCGGAGTCTG
>1602
AAAGCACGGATCTCCTTGACAGCTCGTGGAGCTCTCTTCTTGAAAGATACGCCATGAAC
>1603
AAACAAGTCAATGTATATATCTGCATCTATTCTAATGACCTAAAATGAAATAAAGAGAGC
TTGGGTGAGTTGTAAGAAAGAAGGGTTTGGGTTCT
>1604
TCATTCACTATATTACAGCACAAGGGTAGCAGGAATTGTAAGGAAAATGAACTGTTGTAG
AGAATAGACATTCAACGGGCGGCTTGTCTCTTTGCTGCTCAGAATCCCACGCTTAAAACT
CAAGAAGAGGTAGCTTAGCTGGACTTGGTAGGAGGCTCCTTAGTAGGAGCCCTGGG
>1605
CTTTGGCTTCTCCTCCTCGGCCTTCTCAGCAGGAGCCTCGGCGGGCTTCTCCTCCTCCTT
TGGCTTTTCCTCAGTCTCGCTCTCAGCCTTT
>1606
AGGGGGGAAACACAGGCTTTGGTATATATATGCACAAATAATGGTTCGTTCCCGATTAAT
CCCTGAAATAACAATAAGTGATAGAGAATGATGCAAGAGGGACAGGAGGAAGGGACAGGA
ATACCCAGGTTTCAGGTGGGTCATTGGATAATCCCAAAAATCGAATTCCAGGAAGACAAC
GGCAGGACGTCCATTTCCGGCTCCCTGATGGTATGAAATAACTCAAACTCCATATGTGGT
GAAATTTCCCG
>1607
AAATAAACTTTCTTGAATCAAGTTCAATAAGCGCCGATTGCTTGCTTAATGCGGCTGATA
ATAATGACCGCCTGGTTCAAGGCCATGATTCTGCGACTAAAAAATAATCACAAAGATTTA
GTTATAGCGAGTTAGTTACCCTTAGGCTGGAAAGTAGTTATGTTCAGGCTTGTGGATTTC
GCATAACCACGTTGAAAGCAATACGCAGAGGGCCGCGAGAGAAATAAGTCGTGCCACTGG
ATCCAGTCAGGACCGTTCTATATACGATTATTGTATACATTAGGTGTCACAAGGCGAGGA
ATATGATACGTTTATCTAACATGGATGTAAGTGCTGTGGCGTCAGATGTATTGTTTTCAC
TCGGGTTTACAGTGATCCGAAGCCCTAAAGGGCTATTGAGATTATCAATGATATGTTGAC
TCGGAGCCAGACCGCACGCTCGTAAAGGTTATCAGTTCCCTTTGGGCAGTCATTTACTTC
ATTGCTTAATTGTAATTGCGTGGCTGAGACCGTTTTAGAAATTCGTATGGACATTCAGGA
TCTAGAGGTAATCGTATTAGATCGTATCTAGCTACTCGCTCTCTGGGTTCATATCAGCTG
CAGAGTGTATAAGATTCAGAGCCTGGGATATCATGTTTATCATAAGTTTGGAAATCATAA
TGGTTCATTCAACATATCCGAAAACAATTTTGACTGGGACAAAA
>1608
AATCATCATAAGCATATACTCGTAAATATGTCGTAACCAAAACAATGTGCAAAACAGTTC
AACTATATCATTAGAGCTAGTACCGGTCATGATGGCGCTTTGTGTGGCGAGGTCTGTCGG
AGTAATCATACTCGTACTCAGACGGAGGGCTGCTATACCGACTTCGGTGTCGCCGATGGC
TGTTGCCATGGCCACTGTCACGGCCTCGCTCGTCTAGTCCCAAAGTAGCCATTCCTTTGG
CGACATAGTCTGTCAAACTCTTGCTTCGCTTCCTGTTCGATCGCCCAGACCTGCCTTGCC
GGCCATCATCACTGTAATAATCGTACTTTCCAGACTCACGAGATCTAGATTGATAGTGTT
CGAAAGCCTTCTTGCCAGCAGCAGCAAGCAGTGCTGCAGTGGCGCCGGTGTTAGTTCTTC
CATGACTTTCTGAGTGTGAACGGTGTCGTCTCGACTCTCCCCCAACTAGGTGGCTTGACG
CAAGGCCAGCTAGTGTCGACTCTATAATATGTCTCTTGGTAGATTTGCTAGCGCCCCCAC
GGTCGAGAACTTTTTCGGTGCCGCCAGCGCTGGCAACGGCAGCTAGGACACGCTTCCCCT
TCTCACCAGTCCAATCTCCCGGGTCGTTGCGGGCACGATACGCTTCTAGTACTCCTGCAG
TCAAGGCAGCGGTAA
>1609
TTTTAGTTTTTTATTTTTACTTTTAGTTTAATTTGTTTGGTTAATTCGTCATCCCTCTTC
CTAGCTCCGTTCT
>1610
CATCCCTCTTCCTAGCTCCGTTCTTCCGTCTTTTGAGACATGCAATTTGTCAAGAACGTA
TGAGCTGGAGATACGAATTGGACTGGCCCATGGGCCAGTTGGGTTGAAGGTACTCCTCTA
CATTTTATCCAATCCCATTTCACCATAGGTTATATATGATTTTATTTGTCTACTTTCTCC
CCCACTAACCCACTAATCTCCTGGGAAACACACAATTTAACATATACTGACATTTACCAT
AGAAAGGTTTGATTGTCCTTCCCCTACGGATGGCTGTTCAGGTCTATTCCGGTATTGCAC
CGCCCCAAGCACTCCTAGACGCTATGAATGGACATCCATCAAAGGGGCCAATTCCAGCTC
CTGTACAAAACCCGGTCTTCGGATTTGGTCCTGGGCCTAGCCACATACCGCCTAGCCAGC
CTATGGCAGGCCCTGGCCCTGGCCCCAGCCCGATCCCGATGAACCCGAATATACCACCTC
CTCAGCCCCCACGTCCAAACCCGGCAAACACCCGTTTCAATGGAAAACTACGAAGAAGCA
CCCCCACCCAGCTACGAAGATGCGATGGCGGATGCTCTTGCGCCAGTAGATGGCCCGAGG
CACGAGTATAACCCACTTGCCGCATCACAACGCTCTTCATCATGGAACCTACAAACTAGA
ATAGACTACAAATACTTACAAGACGACCCCCAAGGTAAACCCTAAGGAAGTAAACAAGAC
TTACGGACCCCTACCGGTTACCGA
>1611
TTTTTTTTTTTTTTTTTAGTTTCGTAAGTTAGGTATTCTTTCTAGTATTTTTTAAAGTTG
CCTTTTATACAG
>1612
TTTAAGAAGAGAGCTCCTCGGCACGCTGGGCTTCAAGTCGGGAGTAGAAGTTGTCACGAG
AACGGACGCGTGGG
>1613
TCCAGTAACGGGCTTCATAGCCGTAACGCCAGCCATTGTACAGCGCTGA
>1614
TACACATTTTGAAAGATACATTTAGCTAATAGCTTTCACGCATTACACAGTTGGGAAATA
AGTAATACGAAAGCACTGGAGACTGTATGTCAGGGACTTGCGCAGCTTCAGAACCTTCAG
TCCTTGACACTTCGGTTCCCGTCGAGTCGACATCCTAGACCTACGACTATCATTCCTCCT
ATGCCAAACCTACGCGTCCTCAAGGTCACAGACATAGATCCTCTTTGTTATCCGGATGAT
ATCTCTCTACTACTATTTGGCAGCAAAAAGCTGTGTGATCTAAGAATGCACTGGTCTCCC
CGAATGCGGGAATCTCAGGAGCCGAGCGTTGCTCTCTCTGATTACTTCCGAAGGTGTATT
TCGGCGAAATCACCATTACGACTGAAAAGATAGCATTTCAGAACTTC
>1615
GTTTTTACCGTTTTTAGGTTTTAGGTTTTTCTTTTACTTTAACTTTCTTATTAACCTATG
TCAACAATGAGCAGTAGAAAAACGAGAATGAGTTACGTCCA
>1616
AAAAACGAGAATGAGTTACGTCCAGCGCTTAAGATAGACACAATGACCATTAGAACCTTG
CAAACGGCATTCGCACCGTATCGGTTTTGGTAATC
>1617
CGCACCGTATCGGTTTTGGTAATCTAACCAAGTAAGTATTAATGAGCGCAGTTGGGGATG
GATTTGTGCATACCGTAGAAACCCCATGTGATAAGTT
>1618
CGTAGAAACCCCATGTGATAAGTTGCTCGACAACCAAGAATACGATAATGGCAGTGATGT
AATTTTGCACAGGTA
>1619
CAGTGATGTAATTTTGCACAGGTACTATTGACATAGTTAGAACAAGGTCAGGAAGAAAGG
CACAGCTTACTCACGGATATCATGGCGGTGCTGGGCAT
>1620
TGGGCATAGAGGAACCCCCAGAATCTAAGCAAGATGTGTTAAAACAGGACGCAAATGTGA
ACTTCGTAATAGCCAGAAAAACATACACTCCCATCAGAGCATATAGTATA
>1621
AAAAAGATACTTAGGTAAGTAAGGTAAAATATAGGGAGCTCTATTTAGTAATAAATTCTA
TACTCTTATCTAATAACATCTCTTTATTTCTTAATTATAGACTTAGAAAACTACTTCTCT
GCGTGTTT
>1622
AGAAAACTACTTCTCTGCGTGTTTTTGTGTAAGTTGGTTATGAAAATGAATTTTGACCCG
ATGGTCCA
>1623
CGATGGTCCATTTAGTCCGCCGTAACTAGTGAGTAATGCATGTGCCATAGCGTGCAGTGC
TGGTATAGATCTGGCGACCAGGCTGCTGGTACCAGACAGCCAATAATTGTCACCTTATCT
CCGTGGGGTACATACTATTATACAAAGTATCACATACCAACCACGTACCACAACCC
>1624
CCCACATATTACAGAGCAAGTACGGATACACAGTTACAGGAATATGTAGATGATGTGGCT
GTATGAAGAAGCACGACAGGTTT
>1625
TTTTGGACAATTTCAACCCAGTAGCCATCCGGATCTAGCAGAAAGGCGATATTGTGCATC
CTCCCATCTGTGAGACGCTTCTTCCACGTCACCCCCAGCTCTTCGAACCGGGCACACGCG
GCATCGAGGTTGTCC
>1626
TCGTTCAATTCCTTTGTCGACATCATGGGTGGCCATCTCGACCCAAAGCATGGAGTGTTC
CTCGGTGGATGGGG
>1627
AAGGGCATCACTACCTACTCTCTTTCTCAGAACCGTCAGCGGCCCGCCGCTGGTATGCTC
TACAATGCCTTCTTCAACACCTACAGACGAGCCAAGGCACAGGTCCTCTACG
>1628
GTTCTGCCCCCATTCATTGCTGCCTACGCTCTCATGGACTGGGCCACCAAGAAG
>1629
ACTTGCATGTTTTGAAACACTACGAAGCGTGACTCGTGACAACGGTTGTGTCCTCCTGGA
AATGACTCTGGCCGGGGATGATGCTGTTAGTGAATGAAAGCCATCTTTGTTGCAGTGAAG
CGCTAGTCTTATGCATTGATGCAAAGCCACCCATGGGACATACCCAGTGCTTCGGAATCG
TAAGTGCGCGTATCTCGTAGAATGACAGTGCGCCATCCCATCACTATATCACTCGACTAG
CCATCTTCCTCAACGCAGCACAGCAGCGCCTTTACAGGGCAGACAATCGCAGGACGCGAA
AGAAGGTGGGGAAGTCGATGGCGAAGCACGATCGCGACGCATCGATATCAAGTGTTGTGA
AGTCTCGAATTTCGTGTGAATTTGAGTAAATCGGTGTGAGGTCGATGGGCCTCAC
>1630
TTTTTTTTAAGTAACTAAAAGTAAAATTTTAATTAGTTTAATTAGCGTAAAACGTAGGTA
TATACTGATAGAAGAATATGTATAACAATCAAATCTTACTAGCCGAACAGAATGCTTCCA
AGGCATCCTTGGTCTCCTTTCCAGTCTCCTTGAACAA
>1631
CTCCTTTCCAGTCTCCTTGAACAACCCACTAATCTCCCTAAACACCCCAATCTTAGAGTC
ACCCATGA
>1632
AAAATGCTCTCGCTTGTCGTGACGATGGCACCGGCATCCCGCAGCCGGG
>1633
GGGCCAGCGCAACGTGCCTCTCCTCGGCATTGGCACTGCTAACTCCGTCTGCAATGATAT
ACACCCGGTGGCCCAACGATAGCAGGTCCAACACTGTCTGAGTAACGCAGACATGGGACT
CGAGGCCG
>1634
GTGGGTCCTCTGCATCCTTCTTCATGTAGAACGCCTTGATCTCAGCAGGGAAGT
>1635
TACAAAAATCAAAATTACGGTCTGGGGGAAGCCAATTCCAAGAATATTGTAGAGATGAAC
AGCCGTTTGTTGTGTCCTCCTGAGGGCTGTAAGGGAACTTTGCCCTTTATATAAAGATAC
TATCTAGCGTCACATGTGTCTTTTGGGTAGCCAAAAACTTATTTTT
>1636
TTTTTCCTGTTGTTAATCTAGGCAGCAATGCGCGTTACCATGAACTGGCATCCCTGCCCC
ATGAAACTTCCGCCTCACTCGATGCCTTGTCAGTCTAGATCAATACGACTACGCCGCAGC
ACGGATGTTTTGTGAGATTCACCCCTCACTGAATGCCTTGATTATATAAGGATAGGCAAT
TGTGAACCACAGCATAGATACTCTTTAGCCTCACTATAAAAA
>1637
AAAAAGTCGAATCTACAGATATATACTTACATGGAGCGGATTCCACCACAAGTAAAAA
>1638
AAAAATTCAGGGATCCACATATTTTATGATACGCCCCCGGCTAACATCAGGATTAGATCA
GTTCAGGCGCACATGGTAAATTATTAGGTGTTGATTCGCTGATATTGACTGAGATCTTCA
GCCTTCCGGGCAACTTTTACATGGTCTGAATTGTTGGCTTATGATGGGCCTTAACAAGTT
ATTGGGTGGGCTGTGGGATTTTGAGTTCTCGTCGGATTGGGTTTGGTACC
>1639
GTTTTTAAAACGAAAAATAAAAATAAGAACTAAGTACCTTAGTACGACGGTAAGAATTAT
ATTCTTTAAATCAGAGCCGTAAATCGTGAGT
>1640
AAATCGTGAGTCGTGGCATCGTATCTTGCTGGTGTTACAGGGTTGAGAAATGAAA
>1641
AAACATTGCGCAGTCATGGCATTGAACTTCCACGCAACGAGGTATTGATACAATTTGGCT
TTCTTCCGAGTTAGAACATGTTGAAGCCATGAGCGTTCGAGCCATTGACGCCACTAATGC
CGTTCATATTGTTGATACCATTGATGGCGTTGTTGGTGTGCTGTGGAACAGGGCTGAAAA
TGGTAGTAGCTCCACTCTCGCTGTGAGTAGAGCGAGCTTCAACAAATTCAGACTCGGAGA
CGGCTGCGGATGGAGCGTTGGTGGAGGCCTCGGTGGAGTTGAACTGTGAGTTGTATTGAC
TGGGAGGAAGAGTATAAGGCTGCGAGAAGCCGCCTCGTACCTCATCAAGAGCCAAAGGAG
CTCCCGGGTTCGTTCCGTTTGTGCCATTGTTTCGAGCGTGGGAGTCAAGAGTCATGATCT
TCCCTGCAATTCGACGTCCATGTGGTTGCGAGCGGATTCCAGGAAGCAAGGGGCGGACGG
CTTCAATCAGGGTATTGCGAGACTCGGGATCAGCAAAGTCCATGGCTGTCTGGATAACAT
AGTTTGCAAA
>1642
AAATAGAAAGAAAGGACCAGAACCAAGTAGTAGAATAGCCGAGGAGTGAAGCTAGACCGG
CTCCTTTCCCATATTAAAGCATAGTTGATCGTTTTGCAAGGGAATGAAAAATGGGAGGAA
CGGCCATGT
>1643
TCTCCTTAGCTGTGGAGAGAATGGATTCTATAATTATCCGGACAAAGATGACATCACGTA
>1644
TCCGGACAAAGATGACATCACGTAATGACATGGAGTATGAACAAATCCCTTCCGTGAACA
CCGTTAAACCAAA
>1645
CCGTTCATGCGACCAGCTTTTTGGAGGATGTGGCATAATTGAATGCCTCGGCTTGTTTGC
ACCGTTTGCAACATCTCTTCTACAACGATTTTACTATTACTTTGAAGACAAGAAGGACCG
GATGCCATAGTAAGGCGCAATATACTATATAGAGGCAAAATAGGATACGAAATGGTTTAC
ATAGCAAGGGACAGCCATATCAATCGTTCAAGAAGTATGAAAACGCTTTGGTGGTCATAA
CATGGATATCTACTTCTATAGCTTTT
>1646
GATACTCCAGCTTTCCTTCGAGCTTCTTTGACTCCGCTACCTTCCTAACAGCCTTGTTAA
AGTCGTCTTGGTTGATAGCATCTCTGTAGTCTTTGATGGCGAATAGACCAGCTTCAGTTA
CCACGTTTCTCAAATCAGCTCCGTTAAGGCCATCACTCATCTTCACAATCGTCTCAAAGT
CAATCTCGCCTTCCATGGAAACGCCACTAGCATGGATTT
>1647
AAAGCTATATTGATTCATTATTGGTCTATATGCATGTAAGAGACTAAAAAA
>1648
TTTCTCAAGGCTCTGCATATGAACCAACTCATAATATCGGCCCTTATTT
>1649
TTTGAAGGAGTTCGTGATGAGTGCCACTCTCAACAATGCGGCCCTGATCGAAGACATAGA
TAATGTCTGCCTTTT
>1650
TTTTGAATAGTACTGAGTCGGTGAGCAACAGCAATAGTCGTTCGACCCTTCGCAGCGGCA
TCAAGGGC
>1651
AAAAGAAACAAGACAAGGTGAAGTATGGGTGAAGCGAGGCTGAAGTAAGAGAAGAGGAAG
AGGTGCCTTCACCGAATATCATTCATTAATAGCGATTAAGTATTATA
>1652
CATTAATAGCGATTAAGTATTATATGCACTCCATAGCATGCCCTGATTAGCTATTGCGAT
GCGTAAAAGCCGCCCCC
>1653
CCCCCATTCCCCTTTCCCATTCCCAAAGGCGAGACCGAATCGTCAAGACACACGAGTTGC
TCGCACTGTTCTCGTATACCATATACGAGCCGTTTTCTGAACTTAAAAAGCTTTTGCGAA
AGAGTAAAAAAAAAGAAGAAGAAGA
>1654
TTTTTTTTTCACCTCTCCCGTCGGCATCTTGCGTGCTGCTGTTTGGTTTCCCAGCTGACT
TGCGGCTCCGGGCCAATCGGGCGACTTGGCTGTATATGGGTAGTAGTACCAGCCGGGGGG
>1655
TTTTTACTTTTTCTTTTTTGTTTTCCTTTTATTTTCGTTTCTTTATTGGTCCATCCCAGG
TACCGTGAATGTCA
>1656
CCATCCCAGGTACCGTGAATGTCATAGCTCATGACATTGAACCAATCAACATACTTTACC
ATGTTCTTGAGATCAAACCCTCTGAGATACCCTATTGAGATTGGTCAGTTTGATAAACTA
TCTATCCCATAACACCCAGAGGATTCAGTTAGGGCCATCTTTACTAACAGTAGGAAGCTG
GGATTGCCATGCTGAGGCCATACTTTGTCCCAAAAGCATCTTTCAGCTCTCTTAAAAGCA
AGACATAGTTCTCGTAATCCGCCTTAGAGCCGCCTGTACAGAAAGACGTAAGCTATCTTC
AAAGCCACAGTAAGGAGTGCGATGAGGATAGAGAAATTACCGCGATCGTCAGCCACGGGA
TATTCCCAGTCGATATCAAGACCATCAAACCCGTACATTTCCAATGTTTTAATGACTGAG
TCAATAAAAACTTTTCGAGAAGCAGCAGAGCTTGCCATGACGGAAAACACTTTGCCACCG
GCATCCCATCCTCCAACGGACAGAAAACATTTTAAGGATGGCTTCTTGGTTTTCAAATTC
GTAAAAGCACGGTAAAACTCATCGGCGTAATAGCCCATTGTACCAAGGGTATGGTCTGGA
TTGATGGTAGCGAATGCATAGTTAAGATGCTGTTTTTATATTAGCTATTATTTTGGAAA
>1657
TTTTCTTTTTCTTTTATTTTCTTTATTTCGTTTGTTAGTCCTTGTAGTGGTCGGCGTGGT
CGTACGTGTACCTGA
>1658
CGGCGTGGTCGTACGTGTACCTGATACTGCGGACAAAGTTGAACAAAGCTGGGAGAAACC
AGGGCTAACTGATATCAGCTTTTTACCGCCTTGTATAGTATG
>1659
CTTTTTACCGCCTTGTATAGTATGTTGCCTACCTCCAAGGGCTACCTGACTCGAGCCGAA
TATTCCC
>1660
CCCACAATTAGCGGCATACACCCTCATAGCGCTCTTCTTCTCTGGTATCATCGTTATAAA
CATCTTTTCCACTTTGCTGCACCGATGGATGCCCTCCCACGTTGTCAGTTGCGGGCATTC
ACATTCACGTCCTCATAAAGCCAAAGATATCGAGCAAGCAGCGGAGGCGGCGAATAATAC
GCACCCTGAAATCACAGAGACCACTCCCCTCTTGCCACATAGTCATTGCGCTTCTAGGTC
TAGTGGCCCGGTCGCCCCTCATCAGCAGCATAACGGTGCATTGCCCCAGCCGGACATGGG
AACACTGAACAAGCCGTCAGTTACAGCACAGCTCTCGGAGCAGATAACCCGTATAATGGG
CGGTTCTTCCAAGCCTTCATGTGCAAACGGCAAATGCTTCGGCGTTTCTCAAGCTTGCGG
GCTCGAGTGTAGGAAGCTCAGGGTACAGGTCAAATCTGGGGAAATCACCGACGTTACCGA
CATTACCCATCCCGCAGCTAATAACAGAGATGCCGCTCCTCAGTCAACCACTACCGAAGA
CGCTAACGCTGGCCATCTCACCGAACAAGTCGTCCTCGGTACATCGTCCAGTGCTGCAAC
CACCGCTTATGCCCCTTCGCCTCCTTCCGAACAACCCTCAGCACATCATCACCATGTCCC
ACAGAATGCCTTCTTATCCATCGGTCTCCAAACGTCCCTCGCCATAGCCTTGCACAAACT
GCCAGAAGGATTCATCACGTACGCAACGAAC
>1661
GCACTATCGGAAGCGAGGTAAGGGCGTCATCAACGAAGCGATCTTCTCTGGGCCCACCGT
CTGCTAGGCGAATGAGCTTTGTAATTGATTTATGATGCA
>1662
GCTTTGTAATTGATTTATGATGCAGAACCACGGAGAACCAGAGTATGTTTTCCTCTGTGA
TCCGAATAGCCTGCAA
>1663
AATGTTGCGGTTGCCCTGCCTTGCGTACGTGGGCTTGTTTCCTTCTCTGGGACTAGCTGC
GACGGATGACTGGAACATGTGAAGCTAACCAGTCAGAGCCTCCA
>1664
GTTTGTTCGCTTCAGCTCAGTCAACAATGTGCTGACCTGGCGGGAGCCAGTGCATCCAAG
AGGATGGCCAAAGGCAATGGCACCACCCTTAGGGTTAACCTTTTCAAATGGAAGACCAAG
CTCCTTAGTGCACCAGAGAGCCTGGGAGGCAAACGCCTCGTTGATTTCATAGATGTCGAC
GTCTTCCTTGGAAATACCAGCCTTCTCCAATGCAGCAGGGATGGCCTTCCAAGGTCCCTG
GCCCATGAGAAGAGGCTTAACACCGACAACGCTGGCAGTAACGTACTTGCCGATGATCTT
CTGTCCAAGCTTCTCAGCGGTAGAACGCTTCATAAGGAGGACAGCGGCAGCACCATCAGA
GATCTGAGAGGAGTTTCCAGCATGGATGGAGCCATCGGCGGCGAAGGCAGGTCGGATCTT
GGAGAGGGAATCAGGGGTGATGCCAGGTCGGACACCATCATCACGGTTGACTGTGATGGT
CTTCTCTTCCTGAGTCTTGGGGTCAACAAACTTGACAGTGAGAGGGGCAATCTCCTCGTT
GAAAAGGCCGGCTTCCTGAGCCTTGATAGCCTTCTGGTAGGAGGAGGCAGCGAAGACATC
CTGATCCTTGCGGGAGATCTTGAGGTCCTTGGCCATGTCTTCGGATAGAATTCCCATCGG
AACCTTGCAGTTAGCAGCCTCCATATGGTTCTCGAGGAGCTCAGAGAACTCCGTGACAGC
TCCGGGACCGTATTGAGAAGACATGCTCTCAACACCAGCTCCGACACCAACATCGATGAC
ACCGGCCTTTATGGCATTGGCAACATCGACGATAGCCTGCAGACCACTGGAGCACTGTCT
GTTCAAAGCCTTGACGGCAGAAGTCTCAGGGAAACCAGCGGCCAAAGCAGCAGCACGGAA
CTCAGTGGCACCACCACCGGGAGGTAGAACTGATCCAACAGCAATATCCTCAACAAGCGA
GGGATCGATCTTAGATCTCTCAATCAGAGCCTTGAAGGCGCCGACCAGGAGGTCAGCAGC
AGCGGTGTCCTTGAAGCCACCCTTGCCGCCCTTTGTTATGGCAGTTCGAAGAGCACATGT
TACAACAATATCATCCGGGTTCTTCTCGAGAATAGCAGAGCTTCCGCTCTTGCCTGGGGT
CACTTGCTTAGAGATCTGAGCGAGACGCTGGTATG
>1665
TTTCGTTTTCCTTTTGTTTTCTTTATTTTGTTTCTTATTCGTTCTTTACCTATGGCTAGC
CATCGCGGGTACCCC
>1666
ATGGCTAGCCATCGCGGGTACCCCTCGAGGGACCATAAGATCCAACTCTGCAATGATCCT
TTTGCCTAAGAGATCCCAGTATGTAGCCTTTTCAACCTCGGCCTTTGGAGATAACTTGTC
CACGGACAACCTATAATTGTAAGTATAGTACGTGAAGTTCAACAACAATCTGAATTGTTT
AATATACATACTGATCCACAGGGGCCGCGGCTGCGGACGCAACTAGTAACGCTACCGCGA
TGGTTCCAGCGAACATATGCATGGTCGTGAGTTGAAAAGAATATAAAGAGACAAATGTTA
TCCGTATATTGATCCGAATAGATTGTTGGATGAAGTCTTTAGGAGTGGCTCGTAGAAGAC
GGGAGAAGGAATAAGGCTGGGTGCGATGCCTGTGTCCTTTATATGGTGTAGAGAACCTTG
GGCAAGTTCTTGTCCTTGC
>1667
AAAACTCCCTTTGTACGTATCCATTCCGCTAGGTCTTCGAGGTCTTGTTTCTCGGTAGTT
CCGTTGATAATAGTCGCATCAAGGCTCTCCTCTCGAAGGTA
>1668
AAAATGATCTTTTGGTATTATTGGTACATGCCACCTTCTATTTTTTCCCT
>1669
TTTTTCCCTGGGTCCTCGTAATTCGTCCATTCCGTTAATGTGTAGATAAA
>1670
CCCTCGACCTGACCGGACTTGCGTCCGAAGAGGCCGGAAAGGTTAGGGCCGACTTTGTTG
GCGCCGCCATTTT
>1671
AAAAGCGCAAAGCAGGAGGTTACAGTAGACATGTTCATCAGTATGAGATTAAA
>1672
GCGTAAGGTAATGACAGCGGCAGCCGAACTTGCGCAGGAGGCCTGTATCTATCATA
>1673
CGCAGGAGGCCTGTATCTATCATACGTTGCGGTAAAGATAGCTGAAGGCGAGTGTCGTGA
GCGCAGCCTGGGAGAGAAGACCTATCGGTCCAGTCGGCATTAAA
>1674
TCCAGGGACTCTCGCTGCCGCGGGTATTCCTCAGTGTATGGTTTGACGTGTGAGTTGGGT
CGTCTAGAAGAGGATATCAAGACA
>1675
CGTCTAGAAGAGGATATCAAGACAGCAGCAGCAGGCCATACCAGCCATGAGACCGGCACA
GTAG
>1676
AAAAATATAAACAAGGAGCAACGTGGTATTCTGTGCTGTAAGTGCTGTGCTGGAAAGAAG
TAGAGGCGACGGCTGAAGCAAAAA
>1677
AAAAGCTCTGCCATGAAATGGCCAGACATGAGGATCACAGTCAAGGAGATAAGAAA
>1678
TTTTTACACCCCCGAGAGGGTTTATCCAATGTTCCCACCAAATCTTATCAGCGAGAAATT
TAGTCTTGGGCCTGGGAAACCAACCATAACATTCAGTGCGGTTGTTAATATGGAAGGAGA
AATCCTCGATACCAAAATTACTCATGGTTACATTAACAATGTTCTATACATTACGCCAGA
CAGACTACGAAAAATGTTTGGTATTGATATAAATGAAAACCCTTCAATGTCCCTGGAAGT
TGGAGGTACCCCCAAGGGCCCAGAACGCCCCGAATTACAGGAGTACATATCTGAGGAACA
CAAAGCCATTCTTGAGACTATGGAGACGGTTACTTGCCGGGCGTCGAGAAAAACGTATGA
AGAAAGGCGCTATAGAGTTCTTTTCAAACTATCCCTCGTCACCACTTGTTTCCGGAGGTG
AAGAAGGTGTACGTTCATACACAGGCGATATTTCGGGACGTTATGATTATAATGATGATC
CCACCATCGGAGTTAGCGGTCAATTTATACAGTCAGATGGATCTTTGGAAGCTACAAAAA
CTGATTTTGTGGCTCATGCTATGCTTCTGGGCGGAGAAATTGCTGCTCAGTGGTGCAAAG
AGCGCAACGTTCCAGTCATATTCTCGGCAGCTGCCTACAATTTGGATAAAGTCACTACGG
AAGACCAAGGAGAGTTTGTGCCTGGTTCATCACCATATAGCCAACTACCCAGAGCCTTTT
CGTCTTCGAAGCCGACTCCTCATATCACGCTTGGTATGGATCAGTATAGCAAATGCACGT
CGCCCCTCAGGCGTTACTCCGACTTAATCGTCCACTGGCAAGTAGAAGCGGCTCTACGCC
ATGAGGCAAAGCAAAGTATGGCGGACAAAAGTGAAGGATACCCCAATCAAGTAGACGAAA
CTGTTCTTCCATTCTCTCGCGAAGACATCAAAGCAATCATAGTCCGCTCAAACTGGCAGA
ATAAAGCCGCCGACAGGGCACAGGTGCTATCACGGGAGTTTTGGGTTCTTCAAGCCTTAT
TCCGTGCACATTACTTTGGTGAAGCAAATCTCCCAGAAGGTTTCCAGTGTGTTATCGTCA
GCCAACTTCCTGCGAGTTCTAATTCCACTTCTGAGCCAGACGAGACACGATATACAGCAA
ATCTGCTACCTTTCCGGGTTCGCTGTGTCGTGACTACTGACAAAAGCTGTCCCGAATTTC
GGCCAGGTGACTTGGTGGAAGCGACTATTTCTAATGTCAACCTCTACACTGTACTACTCG
GTCTCCGAGCAGTACGCCTCGTCCACCGCCCTGAGAAATCACGAGCTACTGTACCTCTTG
GGTTTCTTCATTGACCTCTTAAACTGTTAGACTCATATCATTCTGGAAAGACGTCTTAGA
GAGGTAAAATGTATTTATACCCTGTCGTTTTGGAATAGCGGCTGTACATTTACAATGGAG
TTACGATATCCCATCTCTGATCTCATGCCCCCTCTCGATGTTAATAATTCCGCTCCTATA
CATAGCTTTTGCTTTGCTTAGAATTTAGACATTCCCTCTCTATACAATGTAGATGAATAT
CAATTGCAGTGTAGTTGAGTTTTCGAAGAAGGTTCAATGACAATTAGAATATATCCATGG
CCAAACGCCCATCATAGTTGCTTTCAAA
>1679
AAATCGTAAAAAGGATTCCGGACGCTTCACGTAAACTGATGATAGCCTTCTAGGTTT
>1680
TTTGAATCCTTGCCACTAGACAAGTGCTTTCCTTCAGTCCATGCCAGTGTGTTCAACAAG
CGAACGGACTTCAACGACGTGCTCCACCTCCGCAAAAA
>1681
CCCATCTATCGTACAAATATTGCGAGTGCAAAAGGCGGCCTCGGTTACCGTAGAGAAAGT
TCTATACGTCGATCATAGTTCAAAGG
>1682
CTCCGAATATGAGAACGCTCCTCACTACGGTGGCATTCTCTGATGAAGTCAACTCAGAGT
AAACCGTTGACACAGTACCACGGGGCTCCCCACGGGAGGGGTGCGAGATGACACGCTGCT
TTGGGGCCATTTTCGAGAGTGGTGAAGCTGTTTTGTCTTTGTGTTTTCCGTTTGGAGAGA
ACTAAATTTGTTGTGATGATGGCGATGAGTTTGGATTTAGCAGTTGCAGTTGGTTATAAA
AATTTCGGGGAAGGAAGATAAAAGTTGCGCGCTTGGCGTCTGCTCGTGGACGTAGAACGA
ACTGCATACAAAGCTTTCACTTCCGGCGCAAGCTTGGAAAGCTGTCTTCGGCACATGGAA
ATTTCTGCATATTTGAGC
>1683
AAAAAAAGGGGGCTCGGTTCTGACGGAATCAATACCTTTCTGATAGACTTAAAGTAACAA
TATTAATGCTCCTTTAGTTATGTAACTATGCAATACTTTTTCAGCTCTAAGAATATGTCA
TATCTATCATGCATATCCACAAAGTTAGCCATCACTTCGTTGAGATAGGTGCATATTACC
CGCTTATGCAA
>1684
GGTGCATATTACCCGCTTATGCAAATAAAAATCCAAAAACTTACCTGGGTCGAATGGGCC
GAACTCCCCCCTAACTTGTATAGTATGGACAAATTACTCCTGACCTTCCGTTT
>1685
CAAATTACTCCTGACCTTCCGTTTGCACGGGCGCCTCCTGAGGTGCAACTACTCTCTTCT
TCT
>1686
GAGGTGCAACTACTCTCTTCTTCTTCTTTTTCTTTACCACAGGCGCTCCAG
>1687
TTTTCTTTACCACAGGCGCTCCAGCTTCATCATCTGCAGCCTTCTCCTGAGGCTGAGA
>1688
TTTTAAACAAAAGAAACCGGAAACGAAATTAAAAACGGAAATTTACGGAAGAACAAAAAC
GGACATACGGCTAAGTTACCTTATTTAG
>1689
CGGCTAAGTTACCTTATTTAGACGGCGTGTTGGATTTAGGTACCTTTGAACGCCTCAATC
ACCGTTTTAATACAATCATGAATAATAACGCCTAGATGGACACTTCGTTGTTGATGTACG
GAGAACCATGTATGATGATATGCTGGAAAA
>1690
AAAACAAAGGACTAACCTGTCAGCATGTACAAGCTTGCCTTCATGCAGGACTTCCAAGCA
TTCCAC
>1691
ATGCAGGACTTCCAAGCATTCCACCATTTGAGGTTGTGATTGTGGGCACAGCGAGATCAT
CAAGCCCATGTTGCTCACTATTGAACGGTCGTGCAAGATGGCAGAAGGGCGCATTAAAGC
TCCAATGGCAGATTCAAGCCATTGCCCATTTAGGAATGGACACGTTTGACGAAATTATCA
GGTATCTTTAGCGCCATCTGCCAAATCAGATGTGTTGAGAAACGCTGCAACGTTCCGAAG
AGGTGCAGATATGTGAATCATCCTTGGGTACTGCCAATAACTACTTGGATGAATAACCAA
CAGCTTTCACCTGGACCACACATGTCCCCATTTTATCGCAGTATATATTTACAATTCCTC
GTTGAGTCACAACTCAACTATGTCCTAGA
>1692
CCTGGGATCATCGATCACAATCCTACTTCTTCTCCTCGGTTGGCTTCTCCTCGGTTGGCT
TGCCCTCGGTCTTCTGCTCGGACTTGGTGGCGCCCAGAAAGACAGTCTGAGCAGTATCGA
TGCC
>1693
CCCTTGTTGATTTGGTCGTTGGCGCCCTCGCCAGCCTTGAAGAACTGCTTCTGACCAGCG
TCGATGCC
>1694
CCCTTGTTGAGCATATCGTTCTGGCTGCTGCCGCCCTCCTTGTTGCTGCCACCGGTCACC
TTGTTGACGAAATCCATTGTGATTGGAAGTGTGTAGTTT
>1695
AGAAGAAGAAGAAGTAGATAGATGGATAGACAAGAGATAGAGTAGGACTGTTTACTTACT
TCTAGATGGCTAGAGGCGATCGCGGGGCGGTTGCAGTGAGATCGGGTAGCTGATGTCTTA
TAGGCAGGGATGGGCTGGCTGGCGGAGATTTTGATATTGGATAAAGACGAAGCAGAAGGA
GACTAAGAAGAAGAAGAAGAAGTAGATGGAGCAGACGA
>1696
AGAAGAAGTAGATGGAGCAGACGACAAACATGTCCATGAGATAGGCGCCCATGTTGGGGG
TGTCAAGATACAGCTGGAAGAAACGATGGTAGTTGCCCATGGCCAGGGCGGCGCGGACGG
CCAGGGCATAGCTGACGGCCGGATCAGCCTTCTCTGCAGCGGTTAGATCTGACAGGGCGC
TATTGATCGCCGTCTGGTTGCGGGTGTAGATGAAA
>1697
TTTTTTTTTAGTTAGAAACAATAATAGAAATTACTAGGGTAATACAAGTTTACGAAAGAC
GAAGAATTTCATCATCCCATCAAAAC
>1698
AGAATTTCATCATCCCATCAAAACGCAAGACACACGCCCGCAAGTAAACCTCTATTGGTA
ATGGTAAGGGGAGAAAAAA
>1699
AAATCCAGCACCTTTCCGGTGACAGCGGAAGGGTAGCCGCGAGAAAGCATCTCACGCACA
ACGCCATTGGCGCCTGCATGGTCTTCAGCAGCAAGGAAA
>1700
ATGGTCTTCAGCAGCAAGGAAAGCTCGAGTCATGGCCTCATATGTGCTGGGTTCTCGCTT
GTCAATCCCCACTCCATC
>1701
CTTGTCAATCCCCACTCCATCATACACTGCCTTGGCGTTACTGACATTTCCAGTCGTAGC
CCAGCCGTGGATGAGGGTGTT
>1702
AGCCCAGCCGTGGATGAGGGTGTTTGCGATATAAGCAGTCATGGCAACCTTGTTGGCAGC
CATATCGGCTAGCACGGCAGG
>1703
TTTTTTTAGATGTTACATCTTGAGTACAAATTCCTTATGGTTTATCTTACTCATGACTGC
AGCGGCTGGCCCATGCCGCCCATAGTCACCATCTTCATGACCTGGTACTCTCCAACTCCG
TACTTCGATCCCTCCCTTCCGAAACCGCTCTCCTTGACGCCTCCAAATGGCGTCGCCGGG
TCGGACAGAATACCCGTGTTGACACCGACCATGCCTACCTCAAGCGCTTCAGCCACCCGG
TACACCCTCTGCAGGTCCCTTGAGAAGAAGTATCCTGCCAGTCCGACCTCCGTAGCGTTT
GCCATCTTCACAACCTCCGCCTCGGTATCGAACGGAAACAGGCCTGCCACAGGACCGAAT
GTCTCCTCTGTCGCGATGGCCATCTCGGACGTCACATCACGCAGGACTGTCGGGGCGTAG
AAGTTCTCACCCAGGTCAGGGAGCTGCTGCCCTCCAATGGTAACCTTTGCACCCTTGTCC
TTGGCGTCTGTGACATGCTGGGAGACCTTCTTCAAAGCACGGTCATGAATGACGGGACCG
TGGGTAGTACCCTCGCTGAAGCCG
>1704
TTATTATTCATGTTGTATTTGAGACTTGACTGTATATCTCAGTGAAAGTCGGG
>1705
TTTCCCACCGAGGCTCGGAAGTGAGGCCCATATGGGGAAGTGCTATGCTCTCATACAACA
GGGATGACCGCCAGAGCCAAA
>1706
GGGCCATAGTTCTGCGGCTTCCTTTCCAACTGGTCCTGTGATGGCGGATCCCTTCAT
>1707
TTTGCTCTGTCGGACAACAACAGCGGGCATAACCTTCTTTCTCAACTCTGGCTTTCCCTT
CTTAACGGTAGCCATAACCATGTCACCAACACCAGCAGCGGG
>1708
GGGAGACGGTTGAGACGGGCACCGGTAGCCTTGACGGAGATGATGTAAAGATTTCGGGCA
CCAGAGTTGTCGCAGCAGTTCATGACTGCACCA
>1709
TTTGGCCGAACTCTTCTACGATCCAACCCAATGCAACATACGACGCCAGTTCTTCGTGGC
AAGATATCCCTTGTTCGAGTTTTTGCTAGCCTGTGGGCGGAGAGCCAAACTATTACGTTC
GTTGGTGAAAAGGAAAACCCAGAACTACAGAAGATAATCGCCGATGCGGGCCCCTTAGTC
CAGAAGGTTGATATCAACAATGAAGATAACTGGCTCAAGGCACTCCTTGTACGGTTATTC
ATGGGCAGTATGCGACGAAAGATGCCAAGTGAGCAACATGGGCGGTACTTTTT
>1710
TTTACAAACTACCTGAAAGATCAAATAGGAATGCTTAACGGGAAAGTTGGTTATGTTTAT
CTTT
>1711
TTTGGATGAGAATTGTAAGATCAGATGGGCTGGATGTAGTATCGCCGGGGCCGAGGAGTT
AGAGTCCTTGAACAGGGGCTTGCAAAAGCTGGTAAGTGACAAGCTTGCAAACCAGGAAAT
TCCGAGGATCATCTCAGCAACAGAAATACAAAAAGCCGCTGAAACGGCTTAAAGCGAAAA
TTTCATTTTAAGATATTGTACGATATTGTATATAGACATTAGCCACCGTGTATAGCAGCA
GCGGAAACTTGGGACATC
>1712
TTTAGTTTTTTCTTTTTAGTTTTTAACGTTTTGGTTCTTACCCCTTGTAGGGGGAGGGGG
CGGGAGGACAACTA
>1713
GGGGCGGGAGGACAACTAGTTACAAGGCTAACATGAATATTGCAATGTTGTAGTGGTGAC
TGCGCAGCACACTTCATCAAATTGCTCCAGAAGTACCCCCC
>1714
CCCCCACAGACCTCGTCACGGAACGCCGCCGCAGGTTGGGGCTGTCTGGTACACAACGAG
GTAAACCGACGGCTGAGGAAGGATCTCTTCGACTGTACCAAGATAGGCGACTTTTACGAC
TGTGGCTGCGGCGATGACAAGGATAAGAAGAA
>1715
AAGGCGGATGACCAGAAACAGAGCCAGAGCAAAGGCGGCGCAAACGATGGCGTCAAGACG
CAGGAAGACAGCACCAAACCCAGGAAGCCGAAGAAGATGCTTTGGGGAGACGCAAACGGG
CCGTTCCCTGGCGGCCCGGTGGAAATAACGGATGAGCC
>1716
TTTTTAGTTGCTTCCATCCTTGGGCTTCTCCTCGCCCTGTGGTGGTTGCTGCTGTTGCTG
TTGGCTCTCCTCATGGCGGGCCTTGTGCATCTTGTCGAA
>1717
GCCTTGTGCATCTTGTCGAAGAGGGTAAGAGAGGAGGTCTGGAGGTCATCGACCTTGGCC
TTGAGCTCCTCAGCGGTGATGGTGGTTTCACCAGACTGGCACTTGGCAACGACTTCACGG
AGAGCGGTGATCTTCTCAGTGATCTGGGTGGCCTCGGCCTTGTCAAGCTTGTCTTCGAAC
T
>1718
TTTTTTTTAGGTCTCGTTGCCACGGCCACTCTACTTGCCGCCGCAATGTTTTCTGCTCAG
GGAGGCATTGCTGTGACCGCAGTATCTAGTCGACCCCGGCGACGACAGAGACCTAGATCA
GAGGACGGCTTCCAACCTCCGCGAGCAAAGAGACAACGGTCAACAAAACATGCTGAGGCT
GGCGGAGACACGGAGCTCGACACGGCAGCGTACGAACAAGCGCACTGTTTGGCAGTAGAG
CCAGTCCTTGAAGACGGCCCTTCGTTGGCTGCGGGTGACACATCTATCGACCTCCCAGTG
CGCGGTCGTAAGGAGTCAGATCGACCTACCTACGATTCCCACTCAACTCTTATCCTGGAT
AATGGCTTCTACAGTGCT
>1719
CTGGATAATGGCTTCTACAGTGCTACTCGACTCTCCGCCCTTCCAGAGCCTCTTCAGAGG
TCATCAG
>1720
AGCGCCATTTCGATGCGTTGTATCACCAGAACATGCAAACTCACTTATTCTCACCCACAA
CCAGGTCTATGTTTGGGCTTATTCGTCTGGTTCTTCCTCTATCAGTCCAAGTGACTTCTC
TACGTTCAACATACCTGAACCATCTCCAAAACACATCGACCCTTTACCACTTGGCGCGTT
TACCTCCAGCTCTTCGACAAGCGATGCAGGCATGTTAGTAGTGATACCAGCTACCGGAAA
A
>1721
ATCGATACTATGATCCATGAGTTGACGCAAGTAATCCAGCCTAGCTCGATAGCATACGAT
ATGGCCACCAGAAGCGAAGTGAATAAAACTGTGACAAGCCTAAACAACGAGCTAGCAGAT
ATCAAAAAGGAAGAGCATGAGCTGGGCCTGAAACTGCTTCGTGCATACAAGAAAGAGACA
AAGGTGATATTTATGCCAACGAGCCAACGTTATGGGTCAAGCGGGTTACGAGTTAGGAAC
ATATGTACATTATTAAATACCATAACG
>1722
AAGCAAGATCCTCGTCATCAAGCTCCTTTTTCTCTTTCTTTGGGGCCTTGAGGGGTTT
>1723
AATAATACAAAAGTTCTATTGTTGCAGATCTTGCGGTAGTGTTTATAATGTTAGAGCACA
ATACTTAT
>1724
TTTACAGAGCGTCGGTGAGAGCCTTGTTGAGCTTAGTGAGCTTAGAGGAGACGCTGAGGT
CGATTGTTCGGCCATCGAACTCGACAATGAGTCCACCAACGATTTCTGGGTCGACCT
>1725
ACCTTGGTGACGACCTTGAGCTTCTTGCCCTGGCTGTACTCAGACTTGGCGATGGCAGTC
TCTAGACGCTGGATGGTCTTCTGGTCAAGTTTCTGAGCACTGGTGATGTTCAGCTCAATC
TCACCCC
>1726
CCCGATAAGCGCCCATCAAAGTCTCGAACTTCTCGCAAACACCCTGAAGGACACCCAATC
GGTTGTTCTCAGCAAGGGTCGAGAAGAAGTTACCCAAAAGCTCGTTCTTGCCAGTAAGCT
TCTGCAGTTCCTGGACAATCTGAGACTTGTCCTGTGCAGTC
>1727
ACTCTTGTGCCATGCTGAGGGTGTAAGAGGTCATGCTGAATTGGTGCTGGACAAAGCCTT
GAAATAAGTTTTGAGTGTCGGAATATGACTGAATTTGTTTCTTGAAATGAAATGTTACGA
GATGTTATTGTGACCAAAGCCATGGATATCAAAGATGAGATAAATATGCCTTTGCGACCA
TATACTTGGCCTGTGGTATCAAATTTT
>1728
CTGTGGTATCAAATTTTGATGTGTGATGTAACTTTCCAGGCCTCCGTTTTCATGGAATT
>1729
CCAGGCCTCCGTTTTCATGGAATTCATTTGGAGGTATCCCGATGCCGTCATCTTCCACAG
TACAAGTGCCTTTCTGGAAATCAACGTTTACCAT
>1730
TTTCTGGAAATCAACGTTTACCATGACCGCCGATGCATTGGCATCGAGAGAATTCTTGAT
AAGGTCAACTATAACACCGTTTAGACTCGTCACGATTGATGAGGACCTAATCTGCCCTGC
CACATCCCGAGGAAGCACGCGGATTATTGGGACATTTGGACCCATGATACTCTGTATAGT
GTGAGGGTTAACCCTCTGTCCTTCACCCACAGATCGTGCTTAATCCAAAAAA
>1731
GTTCTATGCCAGGATGTGCAGCAGGTTTTTTCGTCTTTGATACCTCCACCGGCCGAACGA
CAAGGAAACCAGCCGTTACAGGGCCAGCTAGGCGTATCCAAACTGCGTCTAATGTGCGTC
CTTTTTCCTTTCCTTGCTTTTGGCCCCTTTTTATGTATATTACTTTCTCCTTACTTTGAC
TCTTTTGCAAGGAAGCAACTTCTTGCGGGCTTCGACGACGCGACGAATGAGGTCAAAGAC
GCGTCGCAGCCACGCGTGACTCACACGAGGTCACATGATTTAAAGTGGTTTTTTTTCTTA
GCCAGTAAGAGACCAAGGATGGATCCACTTTGCCCAGAAAAGGGGAAAGGCGGGATGATC
CTTGCATATTAGTGTATTACATAACTATAACACACATCAACAGGCAGACAAACAAGAGCG
CTGGTGTTACATGGCGAGTAAAACTAGGCCGACAGCTTTTACAGCATATCCGACACATCA
GGCGGAGCGACAGGTCAGACTATCATGTACGAAGTGGTCGGAACTCAATTTGTTACATGG
ATGGCGAGAGCTGGGATGGTTCCGGAGGCATGGATGAGTTGGAAGAGGCTGCAGCAGTGT
GTGTGGAGACCAGACCACTTGTCCTTTCTCAAGAGAACCACCCAGGTACGACAGTAGGCG
GATGATTACTCGTATTTGAAGGTGTTTCATTCTTCACCGTTCCTGGCTGATGGCCTATAC
TTGACGGGG
>1732
GGGGTTATTGACTGCATGTGGAAGTGAGTGGCAATGTACAGGGATGCGGAGAGCCGTTGT
GATAGCTAACATTCGGCTGTCAGCTTGAGAGTCCGTATCAAAATTATATAAATACATGTC
TGGTCAAGGTATTTCAGACGAGTCCCCCGGCAAACGGGGAAAGGCAGCTTGCATCCGTCA
CTGCCTTGAGGGAGGCCCAGGCTCGGACGTGGCTGTCACACTCCGGAGGTTGCCAAAGCT
CAGCACATCACTGATCCGTCGGGCGCCTGTGAACAGCATACAAAGACGGTCGATACCACA
CCCCCAACCTCCAGTGGGCGGTAATCCCCACTCTAGTGTCTGGAGGTATCCCTCATCAAG
CTCACCTGCATTCTCAGGGTCTCGGAAGGATAACTGCTGATGGAACTTCCGTCGCTGCTC
GAAGGGAGAGTTTTCCTCCTCATACATGTTCATTATCTCCTTACCCTCGACAAACAGCTC
GGCTCGTGCTGACACAATCTGTCCATTTCCTGGATGGCGGTATGATTT
>1733
TAAAGTTTTCACGGTACATAGAACGGTCATCTCGATTACATTCTATGCTTTGCCCTTTGC
CGCCGCTTGTGGTGGTGGTGGGAAGTACATCTGCGCTTCAGGTTGCTCCGGTTGCTTAAA
CATTCCATGGGTCTCTTCCTCATGTGGCATCGTTGAATAGCTATTGGACCGGTCGCGCAG
GGGCAGGTCCGAGTTCCCCTCAAGTTTATTAAAAGCGGTGGTTCGTGGTGTTGTGAGCGG
GAATGTCATCTTCCCATCTGGATTGAGTGGTGATTTCATCGATTT
>1734
ACAACAACAACAACAGAGAAGAAAAGACAAAAGACAAAATGATAAAGAAACGGTTCGGTT
CAATCATTCCCTCTCCTTCGTTTGTTCTCCGATGATGTATAGACCTTTTCAACCTCCATC
GCTATTGATTGATCAGCTTTCACTTGAGTTTACATACCTACTGGAACTATACAATGACTG
GCTGTGGTTTTGTTT
>1735
TTTCAAAATACGTCTGACGTGCCCTTCACGATTCATGTTCAGGAATTTCTCGGTGTTCAC
TTGTTTCAGAGACTATACCTTTTTCTATGATCTTATCGCCTATTCCATGTTACGGCTGAC
CTCTCGAGAATATGGGCTGGCGTTTGGGTTCGGTTGCATTCGTTGTTTTGCTGGAGTTGA
ATGCGTGCTTGACCACCATTTGATCAATTTGCTTGATATATTACCTTGTTATTGGCATGA
GATTCTGTGCTGAGTGAAACATATATTTTTAATGCGTGCCCGGCATTTTTACATTTGCTT
AAAATCCAGTTTGATTTCGTATATTTATGTCGATTTCCGTGCCTTTTGCCTTGTTCGAGA
GATTCACATATCTTT
>1736
GAGTCGCTCAGTCATCTTGGTGGCACGTACAAGTACGACGTGTCGATACCACTAGCAGAG
TTGTACCAGC
>1737
GCCACCAAGATGACTGAGCGACTCTGTGACACCTTCTCTCCAGCGCCATAGAGCTTGTGC
TTGGGACTCATCTTGGGCCAGCACACCATCTGCAACAATACTCTCTCCCATGACATGCTC
CAAGAATGACTCGAGTTTTGCGTTGTCGTGTTCGCCATTCGAACCACTTGTCTCAACCAA
GCAGTAAAACGGATATGACCCTTCAAGCGGGTGTTTTAAACCCGTAACCTGACGGACGAT
TTTTTGACTTTGTCCGTCCATCAGCTCGAAGGCAGACAGGATTTCCGATAGCTGGCCCTT
GGCTTCCAGAAAGGCCTTGCGAACATGTTCAAAGCTTTCTAGCCCAAAGAAAGCGACGTT
GGTTGCCTTTGGTCGTTGAGGACATATTATCGAAACTCCGGTTATGATTCCTATTGTCCC
TTCGCCTCCGATGAACAGTTGTTTTAGATCGTATCCAGTGTTATTCTTCCTCAGCAGGGA
CATATCCTCCATTATAGTCCCATCAGGCAATACCGCCTCAATTCCAAGGACGTTTCCATG
TAAACTTCCATATCGTAGTAAACGTAGACCTCCAGCGTTCGTTGCAACGTTGCCTCCAAT
CTGACATGAACCCTTCGCGCCTAGGTCCAGAGGGAATATGTGCTTT
>1738
TTTATTTATTTATTTATTTTTTTTTTTACTTGGTATGAACCATCCGTCTAAGTGTACAA
>1739
TGAACCATCCGTCTAAGTGTACAAGATCAGAGCTTGTAGTGGTAGGTAATCTCTATGCTA
GGAAAGACCTAGAGTTT
>1740
TCCGTAGAGATCCTTTCGGACGTCGACGTCACACTTCATGATGGCGTTGTAGGTGGTGAC
GT
>1741
TTTTTCTTTTTAACTTTTTATTTTGTTTACCTTTTCTTTATTACTTCCTTCTATCAGCAT
CCTCATCATCTCCAGTACGGTCGTTCAAAGTCTGCAATACTACTAGTTACCACCATGGTC
AAATACGCTCTTCTGCCTCTGGTTGCCGCCTCCCTTGTCCAGGCTGGCGGCCCTGAATGG
CACCATTCCAAA
>1742
AAACCGCTGACTTCGCAGTCGACCCGAGAGTCCACAAGGGCTGCACTTCCTGGATAAACG
TCGTCGATGCCTCAGGGAAGCTTACCTGTGATGCCTTCCTAGACACCATCAACGTTGCCA
AGAGGCAGTTCATCCTCTGGGTACGATTTACATCTTATTGACTTGATATCTAGGAATTGT
GCACCCTACTAACTATATAACCGCCGTGTAGAACCCCCAGATCAACAGTGACTGCTCAAA
CATCAAGAGCCAGACATCTTACTGTGCTTTCCTGCCTTCTCATGTCAGTAAGCAGACTCG
CGGGCAGATGGACCCTCCCC
>1743
GTTTTTTTCTTTTTTTAGGGGTTTTTTACTTTTTATTTTTGTTTTAAGTTAATTAGTAGG
TAGCGAGAACGGCAGCTTGGGCAAG
>1744
AGCGAGAACGGCAGCTTGGGCAAGGTTAAATCCAGTCCAGAGGGCATACTTCTGAATGTA
>1745
CAACGCCGATGATTCCAATGCCCAGGCCGGTGTGCATGAAGGTCTCATTCAAGAAACTTC
GCTCGTAGGG
>1746
TTTGTTGCCACAATGGTTCCTCCAACGATGGCGGCACCATATATCAATTT
>1747
TTTCTGAGTCATATTGCTGGTATCTCCAGCCGCAGGCTGATATGTCTTCT
>1748
CAGCCGCAGGCTGATATGTCTTCTGCATGTAGGTCCGTCGGAAGGCATCCTGG
>1749
GCGCTGAAGAATTCGGTGGGTCCTTCAATTATTGTACCAACCTGGGAATACTCTGGTATC
TTGGCCTTGCCA
>1750
TACTCTGGTATCTTGGCCTTGCCATTCTCCTTCTTGTAGTGGCGGTGAGGATCTAGTACG
GATCTCATGCGGAGAATCTGAAGATCCCGCTTTAATTCGGGAGTAACTACGGTCTTGGGT
AGATTGAACCACTTCGGCCCAGAAGTTGGTTTTTCCTTGTTCT
>1751
CTTGACAAGCGGTTGTTCCACTGTGTGAATGGTCTCAGCAAGCTTCTTTG
>1752
GAATGGTCTCAGCAAGCTTCTTTGCCGACTCCGGGACCAGTCTGGATTTGTCGATAGTAG
CAATGCTATTGGACTGCCGCACATACGGCTGAACTGCTTGCTTATGGTTTAAA
>1753
ACAGCAGCATATGGCCAGTATGCATACATATGTCCCATCCAACAGACTGCATACCATGCC
TCGGCAAGCCAATCTGCACCTGTCTTCCTTTACCATTGGGCTGTAAACACAACCGTCAAA
GGAGGGGCAAGCCATGCAGACCAGTCTGCGTACGAGCTGTACAACCCTGGTATCCGAAAG
ATATCAAAGACCCAAAACTTGCTTGCCGGATACTTGCATGCTTATTTTACTTCCTTTGTC
ACCACCGGAGATCCCAATGCTATCAAGGGTAGATACGCAGACAGACCTCGATGGGCTCCT
TTTACCCCAGGGGAAAAGAGCGGCACCATGGTGATAGGGGAAGGGAACGATGAGCGCGCT
GGCGGGAACAGTATCGGCGTTGTGGCCCGGATGGGTAACATCAGCTACACCAAGGAGGAG
TGTGACTTTTGGTGGAAGAGGACGATCTTGTCGGAGTCGTGATCGCTCACATACATGCAT
GAACATACTTGCTTGCATTATTTCTCAAGGCGCATTAAAGGTTACGGGCATTATTACTAC
ATTCTTTCTCCCCCCCTCTCCCTTCCCTTATTTCGTTACATTGTCGTGTTATTTGCCTCG
TGGATAGAGACTCGGAATAGTGACACCGTATTCGGAGTGCCCTGTACTATAATCGGACCT
AGTTGCATGGACATATATACTCTTCCTATCTACATGGTCAATTCTAGCTTAAGAAGTTGA
TTTTTATTAGTAGCCTGTGCCGCCAGATATATCCTTTCCAAGCCTGTATGCGCCAATCTT
CTCCCACTCGACCTTCTGTCGTGTAATAGGGAGCTGCCGACGCAGGCCCTTGAATGCACC
CTCGGCTAATCGGTTGAACGCATCGTTCAGTTCCTCTTGATGTTCTCGCTCACTAGTTAC
AATACGCTTAAAAGCAGTATCGGCTGGAGAGGCCGAGGG
>1754
CGTGTCCACTCGGCGGCGATTCTCTCATATTCTCCGTCCTTCTTCTTGTACAGATGAGCT
ATCTCTGGAACGA
>1755
TTTGAGTTGATATTTGGGTGGTACACAGGCGTGGTGAAGTTGACCTTTGGTGGCTTGAAA
GGGTAGTCTGTTGG
>1756
AAATGTATGGCGAGGAAGAAGACACCGCCAGCGTAGGGACTGCCCTCGGGCCC
>1757
TTTCTTTTTTTCTACGCCGCTGAAGGACCTGGACAAATTGCTTCTTGTCTTGCGACCACT
AGGTCAGCAGCCTTAGGGCCACTGCCTGCATCCCAGGGCTGACGGTTCCGCGATTAAACG
GCGCATGCCAAAGAGGGCAAGACAAATAAGAGGGAGTCTTGCTCAGCCTTGACCTGAAAG
ATCCTGCAAGCAGCTGGGAACTGGG
>1758
GGTGCCGAAATCAAGACTCTATAAAACCTCTAGCAACTCCTTCGAGGCCCATATTCTTCT
CACGGGCAACATCTTCCTTTT
>1759
TTTTTTTTTCTTTGCTTTTATTTAAAGATAAACCTGGGGATGAGCTTTTCATAGTTTACA
CTTGGACTCTGGCGAATAACTAGGATCTTCCTCTCCCAAGACGAAATAAAACCCAACTTC
GATAGAAA
>1760
TTTTTTTGATTGTATAGACATAACATTCGTTGTTGCTTCTCTATATATCAAGGATCTAAT
TCTGGATCCCAAAGCCAGGGAAATGTTAAAGAAA
>1761
AAAAATGTGAAAAGACACCAGAACTGTTTTAGATCAACTCGTTAGAATAGGTGGTTTTC
>1762
TTTTCGTCGTGAACAGTGGTTTACAGACGAGAGGAGGATGGGCGCCATCCTGCTTCCTCG
GCAATCAGCTCAGCTGCGCGCTCACCAACGCCTAGGACAGTAAGCATGGGGTTG
>1763
AGGCATGTCAGGGAAGACGCCGGCGTCTGCGATTCTGACATTCTTGAGTCCACGGATCTT
GAGGG
>1764
CCCATCTTAGTGGTGCCAGCAGGATGGTAGACGGTGTGATGGACGGATCGGCCGTAGGCG
CTCAATTCCTCGTCTGTGGTGGTGGCTGGGCCCGGGGCGACTTCACGCTTGATCCACTTC
TTGAATGGCTCTTCCTCGGCGATCTTACGGGCTGCCTTGAGACCTGCTACGATGGTAGCG
GCGTCGTAGCCCTCTGGGTCGGTGAAGTAGCGGAAGTCA
>1765
AAATTGACCTTGCGGAGGCCGTAGGTGCCGACCTCGATGTCATGGAAAGAGATGCTGCAA
AGATGAGAGAAGGCGGTCCTACTGTCTTTGCGGTGGTGAAGCACGGTAAAGGCGTTGAAA
ACATCGTCGATTTGATATTGAGCGCCTGGAAGGGCAGCGGAGCTTACGACGTGAGCTTAG
AGCGATGGAAGAACGGTGCTCCGAAAAA
>1766
AAAAACTCCGGCTCCGTAGATGAGTGACGCACAGACGTGATGTTCGTTGAACTCAGCCAT
TTTGCAGGCTTGAAGGATGTTCATGAATGGTATTTATTATTCAAAATAGCGATTCAA
>1767
TTATTATTCAAAATAGCGATTCAATAGCCATGCAACGCCGTTCAATCATGCAA
>1768
AAGAAAAAAGAGAGAGCACATCGTCATCACGTTATTCGATCGATGATGGCCAGCATCATG
AAGAAGTCAGTTTGTCTGTTGGTTGTTGGTTGT
>1769
AAAAAGGCCTTTTAGTACGCGCGAGCATGTACTCCATGTACCAACCGTGCTCAAAATGTA
ACTCCAAATAGCCTCAAATATCCATGAAGTAATAATATGACAGTAATAATATCAACAAGA
ATAGAACAGTCCCACCTGGGAATCGATTCTCTAAGAAATGCGCACATTCCTCCATACATC
GTTCATTACCGATCGTCAAAA
>1770
AAAATAAAAATGTATATATGTAGTTAGAGCCATCCGTCTTCGCGCATTGAGCTACCTCTT
T
>1771
TTTGTTTGAAGCGAGGCGACGAAGGCCTTACCCACCCCATCCCCTCGAATACCTTGCCTA
TTCGCTTGCACTGGCTCGGAAGCTCACGCGAGCTTTTGTGCGCGGTCATTGGTTTTGGGA
CAACGGGGATCCCGGCAAGTTGTTTCAGGATAACGTCATCTTCAGGCCGAGAAA
>1772
AAAGTAGACAAGTGAGTACCGAGGGCTGCTGGCTTGCATGCCGGGCACAGCACATACACG
ATGTACGTTTGCTCGGACGCCGCCTTCCGTAAGTTTGGCGAGCTGTTCGCCCATTAGGAT
AATGCAGTGGCCAGGGAGAGGGTTGGCGGGTATCCAGTTAGCAGGGAGATTGGGACCCCC
CGAGAAGTCCATTGTGGGTTCCGGAGATGGTGTGGGATTAGTGGTGTGAGGCGTGGTGGT
AGGAGTAGTAGT
>1773
TTTTTTTTTTATTTTTTTAGACAGTAACGAACTCAGGATTAATTTATCGAGAACAGTAAG
ATCAGCCTATACAAATACTGGTGATAATACACACG
>1774
TTTTGCATCCTCTCCTTTGGCATCAACGTTCATCAATGTCATCAACGTGCCTTCCGCACG
ATATTAATGCTATTGTCCAATATCACCTCACCTCCTCTCCTCTTTCTTACATCGTCTCTG
CCAGATTTCTCTCGTCTTTT
>1775
TTTTCCACATCTCTCTGACTTCTTTTTTGTTGCTCTGTCCTCTTCAGCTTCCGCTGAATC
GATACGGCTTTTCGCGTTTGTTTCATCAGATCATTCAATCCTTGCTGAACCCTTACCCGT
CCCGCGCCTGCAATCATGCAGCACAAGGTTGACGAGGCCAAGATTGGCCGAGGAGCGGAA
CTCCGCGATCCTGTCCGCCTGGAGCTACTGAGAAGGCTGAAGGGGCTCCTGGAAGATCAC
AAAGTCGCTCGGGGTGCTCAGGCTTCTCTGATGTTATGTGATATCCAGTACCTAGTAAGG
GTC
>1776
TCGGAGAGCCTGCTCGCGTTCTATGGCCTCGAAGAGAGCACGGAAGTTGCCAGCACCGAA
TCCGG
>1777
CCAGCACCGAATCCGGAGAAGTTGCGTCGCTGGATGATTTCAATAAAGACGGTAGGGCGG
TCCATGA
>1778
CCCCCTCGTGCCAAGCAAGGCTTCACCATCTTCCTCACTGGCTACCTCAACTCTGGTAAG
GCCGCCATTGCCCGTGCTCTCCAAGTCACCCTCAACCAGCAGGGAGGTCGCCCAGTCTCT
CTCCTTCTCGGAGACACTGTTCGTCACGAGCTTTCCTCTGAGCTCGGCTTCTCCCGTGAG
GACCGTGACAAGAACATCCAGCGTATCGCCTTCGTTGCCTCTGAACTCACCAAGGCCGGT
GCCGCTGTCATTGCTGCTCCCATTGCTCCCTACGCCCATTCTCGTGATGCTGCCCGCACC
ACCA
>1779
CTCGTGATGCTGCCCGCACCACCATCTCCAGCAAGGGCTCTTTCTTCCTCATCCACGTTG
CCACCTCTCTCGAGTACGCCGAGAAGACTGACAAGCGTGGTGTCTATGCCCGTGCCCGCC
GTGGTGAGATCCAGGGCTTCACCGGTGTTGATGACCCATATGAGGCTCCCACCAACGCTG
ACCTCACCGTCGAC
>1780
ACCAACGCTGACCTCACCGTCGACATTGAGAAGCAGTCCGTCCGCTCCATCGTTCACGAG
ATCATCCTCATGCTCGAGTCCCAGGGCTTCCTCGAGAGATCTTAAATGTCTCTCCGTAGC
CTTTATACTTCTCCACCTACTTCTCCGTCTCCTCCTCTTATA
>1781
GCCCTTCTGCCGTGCCGTGTTGGGAGCGAGACAGTCTAGATCTCCTCCTTT
>1782
AAAAGACACACAAGTCCTCGTTTATCGCTGTCCTCTTTAATACTCCGTCCAAGGTAGAGG
AGAAAA
>1783
AAAAGCTGGGATGATTTGATAGATGGCAGCTTGCTGGTTCCGGGCTCACAAA
>1784
AGACAGACGGAACTGTACTCGTGGTGTTTGAGAGAGCAAAGCTGCATGATCGCCGAATGT
TGTGCCTGGCAAAAA
>1785
AAAAAGACTACGCTCTCTCCCTTGACATGCTGCTATCCGGATCCTCAGATGGGCGAGAAC
AACAAGGTGAGGGCAAA
>1786
GAAATCGCCATGAGAGACACATATTTTGTTAGGGTTACAGACCACCCTCAACCCACATCA
ACAAGGTAGAGGGTCAATAGTCAGGGACACATTGCGTTCACGCATTCTTGATCTCGTTTG
TCAAAA
>1787
AAAAGTGTAAAATAGATAGAATGCTGATTCCCTAGATTTTCATCTCCTTGAGACCATGC
>1788
GGGTGATTCCATCTTCGCGGTAGTTGAGGAGGACAATCATTCCATCGGGGTTCATAGACT
CGCCAGTGTAGGTCTCGTAGTCCTTGAAGTTGGCCAAGATAGTCTTT
>1789
TTTGCAGCGGCCTGGGCGCCGGTCTGGAACTCCTTGATCTCGTCTTCGCTCCTGCCTGCC
TCCTTGAGCTTCGCGACAACACACTTCATGTAACTTT
>1790
GGGCTGAGTCTGAAGGAGTCGGCGACGTCGATGACGGTCGTGCTAGTATCCTCCGTGCCT
TCGTCGGCCTCTTCGGCGGAAGGGTTGGCTCCCTCGAGCT
>1791
AAAGGCAGTGAAAAGAAAGTTTGTATATCTGTTTGTATATCCATCTGCGCATGGCTGACA
AGGGGGTTATTGCACCAATAAACCGAACATG
>1792
ATTAAAAGGATATCGACGGTACTGAGATCGAAGTCATCGAAGAAAGGGAGTGCTGCAAAT
CCATCTT
>1793
TTTTTTTTTTTTTTTAAGAAATAAAGGAACAAAAATAGGTAACAAGACTACATTACATTT
TTTTTTTAATTAGATCATGCGTAGATATATATATGAATGCGACCCTCTTGACTTTCCCAA
CTGAAGTAGATTGGAATAGGAACTGGAATGGAATGTAGTAGAAACTGGAAACGACAAGTG
GATGTGGATATTGGGCTGTGGCGCAGTGCTGAAATTGCGCATTGAAAAAA
>1794
AAAAAAGGTCACAAGCAGACCGGCAGGACGTGGAGTACATGACATGACACGGCAAAAA
>1795
GGAGGTAGTATATCGACATTATATACACGCGAAAACAAAGATACCAATGATTGATACAAA
GAGTAATGCCAGAAATGAGGGG
>1796
GGGGTGGGGGAAGTAAAGGGAGAGGGGAATGACCCGAATTAACTCAGATATTAGTCGCCG
TCGCCATATTATTCACTAGATATT
>1797
TTTCTCCGTCTGCAATCTATCACCTCGTATTGTACAGACTTCCGATGGTATGTCTTCCCC
TTCAACGCATCGCACATCGCACACTCGGCC
>1798
GCATCGCACATCGCACACTCGGCCCAACTAATCCATCCTCCGTCAAGGAATCA
>1799
GAGGCCTGGTTAGCGCTCTGGTTCAACTGAGAGCCAAGGTCAACAGCGTCG
>1800
CTTCCATGGGGCGACCTTGAGCTCAGATGGAGTCTGAGCCTCGACCTTGACACGGATCTC
CGGCTTGAGAGAACGACGGACTGCCTGAGCAGCGACCGACAGGTAACGGTTGTAGCTGAA
TGAGGCCACCAAGGTCAGCAATTGAAGCAGAACAAGCGGGAAATGGGTGCGGAACAGGTA
CATACGTCAAACCGGCGGCTTTCCACGCG
>1801
AAAGATAGCGAGAGACATTAGATGCTTCTGCCAATGCCTACTCACTCAGATCAGGCGCGT
ATAGGCTGACAGAAA
>1802
TTTTTTAAAGAAGAATTAATAATATACCATTCATTTCCATCCCAATTAAA
>1803
CATTCTAGCAGCAAGACTAGAGAAGATAAAAGCCGAAAGCGTTGACATCACACCAGTAGG
CATGTTTAATAGGGACGCTTGGATAGGTGAAAATCCTAAATTTTTTATTAGGATTCCACC
AAACGTGATGAGGCCTGTACAGATGTTAGATTCGATCCCTCCAACTGGTGAGTATAAAAC
GGGGATATACCTCCGTTAGGAATATTAATTGCAACGTTGAATAGGAAAATAATCCATGTC
TTTGGGTCGAGAACAGCTTCAGTAACTT
>1804
GGTCGAGAACAGCTTCAGTAACTTGGTTCCATTTCCATCTTTTGTTGACGATTCCAGTTT
TGTTCTCGGCCAAGCGCTTGACTGCGTGGTATTTCTCTTCATCTGTCAAGAAACGGGCAT
CCATTGGGGAATTCGGGAGAAATATAAAGGCAAATATCGACCACGCCATTGAAACAGATC
CTA
>1805
ACCACGCCATTGAAACAGATCCTAGGTAACCTATTCGTATCATTGTATACGTAAATACTG
CAGCAAACGGAGCGTCACTTACCTACAATAAGAGGTACTGCCACA
>1806
CCTACAATAAGAGGTACTGCCACAGCCTCAATGATGCAGGGGAAGGGATACGGCCAACAG
TATATGAGAGGAATCCGTTAATGACAGAACTGAAAGCAGAGAAAACAATGGCATTTCTCG
GCGGTTGTTCTCTCTTTTTGTAGAAACCCGCAATCAGTAGTGATATCCCTGGCACAATGA
TAGCTTCTAGGAACCCTGCCCA
>1807
TTTTTAGATGGAATGAGTGACTATAGGGTAGCTGCGCAGGGCAACGGGGACATGGTGAAA
TCCCCTTGGCCGCTTGAATCCCCAAACCAACCGTAGCATCTCTGATAGACACATCATTCG
AACGTTAGCGCTCGTGCGCATCGTATTCTGCCTAATTATCTCAGTCAAGCCAGCGTGGCA
AGTAATACTTGACATTCTCGTACACCAGGAACGTCACCCACGTTGCTGGCATCACCCTGA
TCACACCC
>1808
CCATTACCCATACTCACCCGTTGTGGCAAAGCTGGGATTTGGCTGTTGAAATGGTCCTGG
CTCAGCTTCCAGCTCTCATTGAACAAGAAGAAGGCACTAGACACTACGAATATCAGCATT
CCCCATTCTTCGCCGAGCAACTTACGGCGTTTGAGGTGTACCTCTCTTCTGGGCCTACAG
AAAAAAACCCGCCGGATCAACTCCCTATTGTCCTGCAGGTTTTGCTCAGTCAAGCTCACC
GGTTACGGGCGTTGATTCTCTTGAGTGGGTTCCTTGATCTCGGCCCTTGGGCTGTTCACC
TCGCTCTTAGCATAGGTATATTCCCTTATGTTGTCAAGCTACTCCAAAGTGCTGCCCAGG
AGCTTAAGCCTGTTATGGTCTTCATCTGGGCTAGGATAATGGCAGTTGATCATACAGTAC
AGAATGATCTCCTCAAAGACAATGGTATCCACTACTTTATCACCATACTCCACCCCAATT
CTCCCATACCCGTTGCGAATGTCAGCGATCACAGAGCCATGTGTGCATTTATTGTTGCTA
TCTTCTGCAAGCAGTACCCC
>1809
CCCGGAACTAATTGAGGCATGTTTGACTCACTTTTTGGATACTGAAAACCCCTTACTACG
ACAATGGTCATGTTTATGCCTCAGTATGTTGT
>1810
CCCTCCGAATACCGAGGTGCAGCGGTCTTCCTTATCAGCGACGCCAGCAGCTTCATGACC
GGAAGCGACCTTAGAATCGACGGTGGCCACGCAGCATGGTAACACTGTCTTCCAAGCTGG
TTT
>1811
TTATTTTCCTATTTCTCGCCTCATTTAGCGACGTTTGCGATATTTCTTTGTCTCCATTAT
T
>1812
CGATATTTCTTTGTCTCCATTATTCGTTTTGTTCAGTTCGCATGCTTCGACTGGATTCCC
GCATTGGTCTCTCTCTTTTTT
>1813
TTTTTTCTGCTTCATTTTATCAATAATAATGGTTGCCATCTCCGCACTTAATAG
>1814
GTAAAAGGCTGTGATAATCAACTGGTTCATGTACAATATCTAGAGGGTGAGTGTCAATGC
CGAATTATGGGCCCTGACCAGCCAGGTTGTTCAATGCATCACCGGAGACGCACATCCCC
>1815
CCCCAGCCACTCATCCTTCGGTGCCGCGCCAATGGACTTGTAGAATTTGATACTGGGCTC
ATTCCACTTCAAA
>1816
GACCATTCAAGTCTCTTCCCACCGATACGAATGACTTCTTGGGCGAGTGTCTGTAGCAGT
TTGAAGCCGTAACCTTTGCCTCGATAGGCTGGCTGAACGTAAAGGT
>1817
ATCGCCAAGTTGAGTAGTTATAGAAGAAGAGAGCCATCCCCACGGGTTTCGG
>1818
GCTTCGGTGGCAGGCGGAGTAATGAGAAACGTATAGACGGAGCCTCGTT
>1819
TTTTTTCTTTTTACCTTTTTACGTTTTACCGTTTAAGTTCTTGTCGTAGTAGTCCTAGTT
ACTTTGCTCACCGGGCG
>1820
CCCTTCATCAATATCAACGACTACTACGACAATGGGTGGCATAGGACAGATTT
>1821
GGGGATTATCAATGCTGTTATAAGATTGATTGATCTGTTATATTGCTTTCTTGACAGG
>1822
TTTTTTTTTTTAGTTTTTTTTAGGGAAGACAATAGTAATTTTAGTTTATTCCTTAGTTAA
AGAAACACTAGAGTCGAACCATTATTTTCGTTTTCAGAGGTCCTGATGT
>1823
ACCACTTTGCGTGGAGTACTTGACTACCTACCTTCTTCTTCTAGGGTTTACTTTTCTTGG
TTCGTTTAGTTTCTTTTAGTTTTTAAGTTTTTTTTTGTTTTTTTT
>1824
TTTTTTTCTTTTTTGTTTTTCTTTAAGTTCGTCTAGGTCCTGCTCATTGAAAGAGATGTT
AC
>1825
CATTGAAAGAGATGTTACAGAGACTATACGGCGGAAGTAGAAGTAGAGGAAGAAGCAAGG
G
>1826
GGGCCGGGGAGAGCAGGGCATGAAGGGATTATCAAAAGAGAGAAGAAGCGAGAGAAGGAG
AGGAAGAGG
>1827
GGGGGAGTCACGAAGCCTCGAGAGTTGGATGGTTGATGGCTTCCATTCTGTGGTATTATT
ATCCAGAGCATCAATCGTCGGGATTCTGGAGGGGGTTTCATCAAACCTCTGATCCGTGGT
GGCACCAGAGACGGAAATTTGGACGGAAAGTAATGGGAATTGTTTCAACAGCGGTCAAAA
CCTCCCAGGGGTTTTGTTTGAGACGTCGTTTCCATCGGTTATGGAAGTGGTCAACAAAGG
GTAGTCACTCCATAAGAGCTACCTACGCCATGAAGAAGATGGCGATGGATATTCGAGCCT
TGATAGTCGT
>1828
ACAGGCATTTCAAGACATAGCTAAGTAAGTGGCACCAGGCCGCATTGCTGGACCGTTATA
TATATCTATAAGCGCGAGAATCCATATCTAACATCTTGTGTCTATATAGAGGCGAGCAGA
CAGC
>1829
GGCGAGCAGACAGCGCAAGCTATTGAGAACCATCTTACGCGCATAGAGCAGGAGATAGAT
CGTCTCCTTGGATCTGTTGAAACGGAAAAGGA
>1830
GATGACGACAAGGAGAAGCATGAGAAGAAGCAAGAAGAGAATGGGTCTGACGAGCAACAG
AAGGGG
>1831
TCTGAACCCACAGCACTCACACTCGCTTGGTCTAGCCCTGGTCCGGGGCATCGACACCTC
CAGCCAGGCTTTGGAGCTTATCATGCCCATAAGATCTGCGGCTGTGCGTGATGCGTTGGA
GCGAGGACATCAAATCGTGCTTGTGCGAGGCCATCTCGATAATCCTGACTGGGCCTTGAC
GGAGGAGTACTTTGCCGCTAAGTGGGCGCACAAACACCTTCCTGCACAGCTGCAGAAGAT
GCAGAGCGAGGGGAGGAGCCGAAGAGAGCGGGAGATCTATCAGGAACGGCTGAAGCAGAG
GCTGTACAGGGCAGTGCGGGTGCCGTGGGTACAGCCTGAGAAGTACTAAAGTAGTTAGGT
AATTACTTAGGTTAAGTTAAAGTTAAAC
>1832
AAGCAGGAGGAACAATTTGACCCTAACAAAATAGCCGTATATTAGACTCGCTATGTGACT
TCGTAAGATATGACCGATACAAAAAA
>1833
GGGGGTAAGCCAGAATTTTCCCCCCGGCATGAGAGAGCCCAAAGATATCAGCCGGTTCGA
TCTTTAACCAAGGACCAATTTGATAGGATGAGTTGCCAATGTAAATCGAAGAAAAGCCAA
GATGTATAGAAGAAGGAAAATGGAGGGG
>1834
GGGGATAGTGGGGGTGGCCATGAGGATCGTCACATTGGCCAGAATGAAGAATATGTCATT
CTGAAGGAAGGATGGAGGAAGAAAAGAGACTTAGGTATCTACCTTGTCGGCACTTCCACT
ATGTC
>1835
CTGCCCTTGGCGAAGAGGCCCTTAGCTGCATCACCAGCCTTACCGCCTAGGACGCCGGCG
GAGTGAAGGAGATCCTTGCCCTTTGCTTGGACGTGCTGCGTGTTCATCATTCCGCCGAGC
TGGACGCCTGAGCTCTGGCGGGTGTGGCCATGGCCAGGACCAGAGCCGTCATGGTGTCTA
GAAGGCAGAGATATATTGCCGAGTGAGGGTAACTTGGGGAATTTTCCTTGAGATGGGATG
GGCCGGTGAGTGGCGTTGGGATCGGTCGGAGCAATACCGTTTCGTTGGATTGTT
>1836
TCCTTGATTGTAGGCTACCCAGAAAAGAGGGTACCACAGGAAGACGGAACAAGCAATGAT
GCCTCGTCGAACTTCGTCAACCCAAGCGTCATCAAA
>1837
AAATGTCATCCAGGCTGGCTTGTTGGCAAGGCGACTGGGCTTACAAGCATTCCAGCTGTC
TGGGTGCTT
>1838
CATCTTGGCGATGTTCCAAGAGCCCTTGCCCTTGGCGACGAGTCCGATTAGTTTCATGGC
CTTGTAGTAAATTGAGCCACCTGGTTTGGTACGGACGTATCTCTTGCGGCAAACAAACAG
CACCAACGGGCATAGGCAGAACATAAGTGTTGGAAGGAGGAAGGAGAGATAGAAT
>1839
GGAAGGAGGAAGGAGAGATAGAATCCAACATATTTTTCAGCGAAAACCATGCCGATTTGA
CCACAGAGCGAGCCGATATTGATCATGAGGTAGAACAAAATGAAGATACGAGACACTGTT
GCAGCAGGGTCGACAATAACTCGTTCTCCTGACTTTTCCGTTCGGATATACATCTGGGTT
TCTGTGTATTGCTCAGCAATCAGGGGG
>1840
TTTGATCTCATTTATGACTATACTGTGAGCTGCCTCCGTGATTATGAAGACTGATTTTGG
ACAACGACTGACGGCAAGTGACTCTGTCCTGTTACTCGCATGTCGTAACAGTTTTTCTGC
GCTCTCAACCCTCTC
>1841
TTTTTCTGCGCTCTCAACCCTCTCTTGCGCCCAGGATGGGCGCTCCGACACTCGCAACTC
CTTGGACGATCCC
>1842
AAAAGGCTATCTGATATGCCTTGAGTTTCCAACAACGAAGGATCCCACTTTAGGAGGTCC
GCCATTTGCCTCCACCC
>1843
CCCAGAAGCGTATCTAGAACACTTGAGCAAACCTGGCGAAGATATCCCATACGACGACAA
GGGCAATGTTCAGGCCGGTTTGTCCAACAAA
>1844
TTTGTCCAACAAAACGGGAGATAACGGCTTGGTTCGTGTGGCACATTGGCATCCAGAGCG
GACTCATGAAGTCGGCAAGGATTCTGATGGTACCGTAAGGGATTGGG
>1845
TTTACGGATAGATAATAGTTTAAATTGGATATATACAGCGGGGAAATACATGCTAGTATG
TAAAGGCAGTCATCCCCCGTGAA
>1846
GTAAAGGCAGTCATCCCCCGTGAAGGATCAGTGTACGAGCAATCTTTCAAAGGCCCAACG
CACATGAAAACGCCGATCTACCGGCATGAGACGTCGTTAAAA
>1847
AAAAAAAGTCTACAGCTTAGGCTTGGTGAGGTAGCCGTTGCCCTTCTTGAGCCAGAAGAC
GGCATCATTGACGAGTTCGTCAACGATATCCTTGGCTGGCTTCTTCTCGTTAACCACAGC
GGCAGCCTTGCCCATGAGGTGAGGGCGGGCGTTGTCGATGGTCTCGTCGTCGATATCCTC
CATGTGTTCAAAGTCGTGCTCGACTGGGATGATACCCTTG
>1848
GCTAGTGAGCTCCTTGATCTCCTCGGCACGGTTCTCCTCCCAGTTGGTGATGTATGCGTT
GTTGCGGACTCGCATAGGGCGGCC
>1849
TTTTTCTTTATTGAGACAGAGAGAGCATAATATTAATAATAATGACTGGGGTATTATAGA
GTACAATATTGAAAACGTGGCTTTCCTTAAGATGCATAATCAAACTGGCTTACTGCCCTG
TTATGAAGGGATAAGAGCTAGCTAGCCAGACAACGCCTATGCTGGTGCAGGATGGCATTT
CTTGCTCTGGTTCTGGTCCACAGTTCCAATCGATGCTGACTGCTCGTCACAGTATCGAGC
CATGAGGGTATCGAGGAGTGTGAGCCCACGGG
>1850
AATTATCATGGTCGAATGGTGGTTCTTTGCTTTACTCCGTATGGCAACAG
>1851
GGCACTTTGTGTATGTCTTGAAGTAGTAGGACTTCTCAATGCCACTGCGAGGCTGATCGA
GTACCCAGCCAGCTTTAAGAAGCTCGCGTAGCTCGTCCGAGACTTGACTCTCACTCACCC
CTGGAGCCACAATGGGG
>1852
GGGGTCGACGTGGAGCTGAAGAGACATGATCTTACGCTCACTGGTCGTGAGAAAAGCCGC
TGAGCCATGTATAGCCGGTGCACACTGGCTATCATCTTTTCTCTGTCTTT
>1853
ATACGTGCTCAGCACACGGAGCTCACGACTCTCCTGTGCGATAGTTGCCGGCTAA
>1854
GTCATTGTACTGCCAATAGACTCCAGAGTGTCTGAACGCTCCCTGCCGTATAGCCC
>1855
CCCAAAGAAGCACGTCCTGTGTATTCAGCTGGTGGTGGTGAAATGCTCCTTGGTGTGAAA
A
>1856
AAAAGGAGTCGGTATTCTGTACATTATCGCCTCGAAGGGCGACTGCCTGGGCTAGGCTCT
CTGC
>1857
GACTGCCTGGGCTAGGCTCTCTGCGCCTGCAACCTGTACTGGGACGCGGATAGAGAGTTG
CGGCACCGTTAAGCTCGTGTTTGGAGGGACGACGGAGAGGCTCATGTCCAGTGCATAGAT
TCGGGAGGTCAAGCAAGAGTGGAAGGTAGGCAGA
>1858
AAGCAAGAGTGGAAGGTAGGCAGAAATGCCTTGGTTTTAGGTAATGTGATCGGCGCGAGA
ATGGTACAGGTGTAGTATGTATTGCCGGCATAGGCAGCTGTA
>1859
GTATTGCCGGCATAGGCAGCTGTAGGCCCGGTTTGAGATGAATCGATAGAGGAAGTCGAC
TGGACGGAACCTCGACGAGAGTTAGGGGCAGACGATAAGGGG
>1860
ATTTTTTTTTTTTTTTTTATTTTTCTTTCTAAGTTGTTCTATTTTGTTATTTGTTTTTGA
TTTTGCTAGACAACCGACATCGT
>1861
ATTTTGCTAGACAACCGACATCGTATCAAGTGAGATAGATTGTCTGCTCTGCATTGGATG
TCCATTT
>1862
TTTCAACTTGGTATCTATGCATGAGACGAAAAATAGCATTCATCATAAA
>1863
TTTTTTTTTACTAAAAAATAGGACAAATAATAATAATTAGAAATAACTTTACACTAAGGT
TCTATTTTCTCCCTA
>1864
CACTAAGGTTCTATTTTCTCCCTAATCTGACTTGTATATAGCATGGAGTATTTATTGTCA
TTATAAATTACAAA
>1865
AAACTCCAACAGCTGCTTCGCACCACCACTTGACTGATGTGACGGCATTTAATCCCTAAT
CAATAATCGTAAAAA
>1866
CCTAATCAATAATCGTAAAAACCCTTTCCAGCCTTCTTTCCCACCCAGCCGGCATCAACC
ATTCTCTTTAACAGACCAGCAGGTCTGTACTTGCTGTCCCCAGTCTCCTGATGTAGAACG
TTCATGATGGCCAAGCAGGTGTCAATACCAATGAAATCGGCAAGAGTCAATGGACCCATG
GGGACGTTAGTTCCATATTTCATGATGCTGTCAATATCTTCTCTAGTACCAATTCCATTT
TCTAAGCAGCTGATTGCCTCATTGATATAA
>1867
GCAATTTTACCCATACGCTTCATCAGCTCAAGAGATGTGTCAATGGTATCTTGAGAAGTC
TGCAGTCCAGTGATGATCTCGACACCTTTTTGAACGGGAACTGGGTTCATGAAGTGAGTG
GAAATAACTCGGGATGGGCCAGAAAGATCCTTGGGATCCTCGGTGGTTGC
>1868
CTCATCATATCTGGAGCATCCTCCAGGCTGTCAAGGCCTGCTTTCTGTGCTGCTTCATTT
TGACGCATATCGCTTGAGCCAGAACTTGACCTGGGCCGTTTCCTCCCCTGCTTATGCTCC
TCTAGGGCAAGCATCTGGCCAGGAAGTTCTGGCTTCGCGGTGGCCATGCAGCGTTGTTGT
CGACGTCTTTTGGTTGCGGCGGTTGTAGTTGAAAGATGTTCTTGGTGGGTCTTGATGGGC
ATTGCAGTTGGTTGGTAAGTTCGTTAGCTGGAGAGGAGGAAGAGAGGAAGAAACACCAGG
ATGGAAAACCACAGCGACGGTGCGATGAAGAAGAAGAGACTCGCCTACGAAGATGGATGG
TCTTTTATCAAATACTGGACGCTAAATGGAATTCTCCGGCGCTTTTTTTAACATGCATGA
GCGCGAAGAAACCCCGCGTTGCATGCATAAACATCTGAAAGAAACTAGGACGGGGGTAAC
AGGGCATAAGAGTGTCACCATGGCTCAGGAGCTT
>1869
TGGTCAAGTAGTCTTCGATCTCCTCCTTGCTGAGCTTTCTGAACCGAGGGCCTCGGGCTC
CCTCAACGCCTTCATATCCGAGCAGATGGTGTGCTGGAGGACCGACAATACC
>1870
ACCAATTTCAATGGTATCACCGTTCATTTCACCTTCGATCGTCTCCTTGAGGGTCAGGAG
AGCGATGTGTACGGCGTCCTCCAACTCTAGACCTTCAGTGTATCTCTTCTCAAGGAAGGT
CTTTGCACTTGTGGAGCTCTTCCCAATGGCCGTGGCCTTCCATGGGAAATAACTTCCACT
GGG
>1871
TGACCGATGCCGGCTAGGAGAAGTGGGATGGAGGAAAGTGGAAATTAAACATATT
>1872
AGGAAAGTGGAAATTAAACATATTGAAAGGTCAACAGGTGGTTTATGCCTCCTCCTCATC
TTCACCAAGAAGAGCATTCCGCTTTGCGGAA
>1873
AGAAGAGCATTCCGCTTTGCGGAAATACGCTCTTGTCGTCTCTCACGGGCAGCCTTGGTC
TTAGCACGTTT
>1874
TTTGGCATCCATCTCCTCCTTGAGGGCACGTTCACGTTGTTTCTCGGCC
>1875
ATGTTCAACGAGGGCACGCTTGTGCTTAAAGGTGTTACCCTTGCTCAAGTGGTACAGCTC
GTGGTAAAGGTGCTTGTCAATCTTTCCGGCAGCACGG
>1876
CCTCCAGCGGGATCCGAAACCTCGCCGCGGTGCCTGGACTGGACAGGAACAGGAACTGGT
GGAGGAGCTGGAGGACCCGAGGAGCATTGCTGTGCCTGCTCCCGGCTTATGACGCAATGT
GCTGCATTAGACAGCACGTATATCTAAAGCATACATTATCCTCTCAAGGTTGTATGGAGG
GAGACTCTCCGAGTGTCATCCATGACCCGAGTATATTATCTGTTTTCGTAGAAAAGAGAG
AAAAA
>1877
AAAAAGAAAGGTACCAAACGCCTTGCTTCCAAACCAGCAGACTAAGTGCGCTCCTCTCCC
CTCTAAAGGAAA
>1878
AAAAAACGTTTAGTTACCATCTGACGTCATCAGCTATTTCTACGTGCGCTTTCGATATGA
ATAATATAATTACAATAATTAGAGGAAGATATATTCTGTTAATTCCCTGTCGATACAGCA
ATACAGAAGTACATAGATGGCGTGATATGCTTGGAAAGAACGGTATGACATATGGTAGGG
TATGTACCAATAGAAAGCCAGAATTAACGCCGGTAAAAAATATAGAGCAAAAACATCAGA
TCATATGTTGAAGCGGTCGGGCAGAAGTACCGGCGCAACTAGGGTCCATAGATATATAGC
ATAGCACACCCAGGCGCTGATAATCTTCACCCAGCTGGCCCAGTATGTGCGGCCGACAGG
GGCCAGGTCGTCCTGGGCTTCCATGTCGAGGTTTTGTGTTAATAGAGTAGCAACCCACAT
TGTTGCTAGGAGGAAAATGAAGTGGAATAGGGAGTATGTGTACTGAGTTGAGTTTCGCTC
ATCGTCCTT
>1879
AAAAAGTGAGAAGCAGAGCTTACCATCCGTTCAGCTGCACTTAAGCCACTTGCTGGTCAG
TTAATCTGATACTTGATACGTGTGTTGTTAAATATGGAGGTTCAAATTAAATATTTTTAT
TGATAGTATGGTAGAGACTGAAGTCGAGTTGGACAAGGAAATGTAGGAAA
>1880
AAAGCATGAAACATCAAAAGAGTCGCGATGACGGATCAGTAATAGTTCACGAGTGTTCAA
CGTTCGTGACCTCGCAACCTTTCAAAGAATAGTGGAGGGTAACGGTTTATATAAGCGGCT
TT
>1881
TACCATGATTATCCATCAACTAGATATCCTTGATAGCCTCCATTGCCTCTTCCTCAAATA
CCTGACCGTC
>1882
TTGGGAATATACATTATAGCCATCACAGCATGAGTTCCACCGTTGTTATCGCGCCATTGT
TTAATCGACGAAGGGATTTTGCCGGCATTAGGTTGAAGCTGATATTTATGATATTCCTTC
CCATCGTCCTTGGTAACCACGCCGTCATAGTCCCAGCGAACGCCGAACCGAAGTAGATCA
GCAGCTGTCTTCGGCCAAACAGTCCTACCCCGAGCTGCTGTAGGCTCGAAGAATTTCCGA
AGGTCAGCAGGGCGGCCGCGGACAAAGGAGATGGAGGTAAGAAGGGTTT
>1883
GGTGACACTTCGGTATACTCCGCGTTGTGTCGAATTAGCCTGAATTTCCACGCTGTGCTC
CTTGTTGGCCGAGCTTTGCTTCAACACAAAGAACCGGATGTCATATTATTATTGTTGAAA
GTCGTCCATTCAAAGAAAGGCCCACCACTAAATGAGCTTCTTCTTTGGGATAAAGGCGGG
CTTATATCCGTGCCATGGATATAGAGTAGCTATTTGCTCCATATATTGTCAAACGCCGAA
CCGGTTGCTGAGATGCTGCCCGTTCCACCCGTCTAACTGCATAGAGTGGAGATTACCGGA
TCTTAGAATACAGCACTTTGTTGTGTATGGTGTTGTCCCCAGGCCACGAGGTGCGATAAG
TAGCTGGAATTATTCTCAGCATTATTTCCTTAGATCTATATTATTCATGACACAGCCATA
ACCCCAGAGTATTATTAGCTAGTTGATCGATACGGCGACCTGCGTACACGCTTAGTCAGT
TGTATTCGCATGATACGGGAGCAGAGCCGGCTACTTGCGCCTTCATCTAGAAGCCCAAAC
TCACGTAGGTATACCGATATATTCACCTCTTCGCAAAACGCATCGTCGTCGACGTCTATC
GGATGCAAACCTTGCTATTAGGCGAGGAAGACATCGGACTAAAGTAACTAGGGACACGTG
ACCATCACAAATGAGACATCGAAGGGCATCTTCTTTTTCATTTCAACTTCATCTGAAGAA
CAACAGCGAGCACGAGGACAATTTACCCAAGACTCAACGGGACCAGACCGCTGGAAAGTA
CTCAAGTATTCTGGGTCGAATCTGGGGTCGAAAGTCAGCCTTCTAGGGCCAGAGAATGCC
TTGTCAAACATCCCTGGCCGCTGGGCCACCAAAGCGCCGAGGTTGCACCTGGACGGTATG
AAACCCC
>1884
TTTTTAATTACTAGACAATAACTTACAATAGACAATTTACCATAATATAAGCTTATAAGA
CATTAAGA
>1885
ATATAAGCTTATAAGACATTAAGAGAGAAAGGAAGTAAATCATTGTTTTT
>1886
GGGGATGTGTCCTTGTCAGTCCTGTCTTTCTCTGCGCTTTCTTCCTCTTTCTTCCTGATC
AGTTCTGCTTCTTGTTGGGATTTTCTATCAGCATACCATTGGCCTGCCTGGA
>1887
AAACACCAATCAAAACCAATGCCAAAATGGTGTTACTTGCTGCTAGGACTTTCATGCTAT
CCTCTCGACCAAGTACTTGCTGGACACTACCAACATCATCTTCACTCTCACCTGAAGCTG
CTGCGGCGGCAGCGGCAGCAGCAGCGTCCGCAGCAGCTGACGCTCCGTAGTCACCCTCTG
TAACAATACGGAGTCCCTTGACTATGTTGGCAATGTAGACAGTAATACCGCACATGTAA
>1888
GTTTTTTTTTTTTTTTTTTATTTACGGGTGTATATTTAGTCTATTAATGTATGTACTTAT
GTAAAAAAGT
>1889
ATCGATACAGTGAAAGTTGGAACGCTGTATATATCAAAGAAAACCGGGGAATCATTAAAC
ATCCAGATAAGTGCTT
>1890
CATTAAACATCCAGATAAGTGCTTAAATATCAACAGGGAGCCGTGGATGGATTCGAAGAT
TTGAAGGG
>1891
GGGCCAGCCCATCGAATCTTCTTCTTCGTAGTCTGAATTTCTTGAACAAGACCGCTGACC
AGGCCGCCATTT
>1892
TTTCTCTCGATCGACGAGTAACCGTCAATGACAACATATCGCAAACTCGGAAGGTCTTTT
AGTATGCCATGCAGGAGCCGGCATGAAAACTTGGTATAAAAA
>1893
AAAAATCCTTGGAAATGCGAAACGGCTCAAACATTGGGTTTGACGGGTCGCACAGAACGA
GTATCTCCAACGTATGGACTCCTTCCATTGATTTAAGCCCGAGTTTCTCATTGACAACCC
AGGATTCCGGTGGCTCAGTCCAGCTCGAGCCCAGCACGAGCCGTAAAA
>1894
TAAATTTTATTGTTGCATGTCGTATCATACTTGCTTGTTGAGTCTTCGTTGGAAATATGC
CC
>1895
GGGGAGATTCCTTGCAGCCTGAGAGAAAGAGTCTCTTCCGTTGCCTGTGATGAGGCATTA
TGGAGTAAAGGAGAGGGAAGAGAGGTAAAGGCGGAGAGAGAAACGGGG
>1896
GTCCGTGATAACGATGATATTAAGTCGGTCCGTCTACCGTCTATTTGTTTCTTTCGTTTT
CTTTATTTTCGGGGTTTTCTTTTTTCTTTTTATTTTTTGTTTTT
>1897
TTTTGTTTTTCCTTTTTAGTTTTAACGGTTTTAGTTAGTCCCTCACCACTGCTGGTCTTG
GGT
>1898
CCCTCACCACTGCTGGTCTTGGGTCTCTGGGTAGCCCCGTCGGACTTTGCACTGCCTGCA
GTGACTAGACCCTCGCTGGTGCTGCGGTTAGGAATGAACCTGTCAGCAACAGTGTGGGGG
AGACGGACGGTAGTCTTAGTTGGCTTTGACGCTCTAGACCTGGTGGTAGTCGACTCCTTC
TTTGATGCTCGCTTCTTGCTTGGCGTCTGAGACTGCGCTGGGCCAGTTCCAGTGAGAGTC
CAGTCCGATACCGCGGGCTCAAGGTGGCGTGGCTCTTGTCTGACGCGGGCAATATTGGAC
TTTGGGGAGTCCC
>1899
CCCGGTAGTTACCCTTGGAAGCCTGTCGAGTTTTGGTCACTGACTTGGCGAAGTGGGAGG
CAAGGTTGCCATTGCCATAGACGGACTGGGAGCTTGATCGAGCACCATCACCCGTTTGAC
GAGGTGGAGTGAAGGGAGATGCATCATCCTTGGATAGATTTCCTGAGAAGCTGGCGTTTC
TGGCGCGGGGTGAAGGAGTGAGGGGGATGCGGCCGCCAGCGGTCTTTGTAGAGAAGAGGC
CGTGATGGCTCTTGATGGGGGGTACACACAGTAGCAGTAGACATTGCGTGTAGATGTGAA
AAGTTATACAGGTTTGGTGGGAACGCAAAGTAGGGAAAGAGGTAGAATTTCAGGTCGCTT
TTTTTGATAGAG
>1900
TGTAAATCAACTGGTTAAAGATATCTAGATAGAATCTAGCTGTGTCTCTGACTCTATCCT
GCTAATACAGACTAGGATACAATCAACACAACAAGTGCTGAGCTACCAACTCTAACAACC
AACAAACCAAGTATGAAAAGTATAGAAACATGAGGAACGTCTGTCATCTATGCATGAAAC
TCGCGAGTGAAAAAA
>1901
AAAAAATATTTATCCTGTTGGTCAATATTCCAACCGGTTACTGGTCGGTCGGGTTGAGAT
ACGAGGCCAAAATGCAAGAAATCAATCAATGGGATCGTGCGGAAGCGGTAGGCGGTCGAA
CATAGGAGACTGGCCCCGTTGGTGAGGGACGTTGGAATGAGATACATAGCATCATTT
>1902
TTTAAATTCGTTGAACCGTATCAGATAGGCCGTATGGTTGTTGACTTAGTGGCCGTTAGA
GCCATTGGAGCCGTTGGAGGTTTTGGTAGTCTTACGGACCACGGAATCGATGGCTTCTGC
GACGTACTTCAGGTTGCTGGTGTTTA
>1903
TTTTTTAGTTTTTTTTCTTTTTTTCCGTTTTTTTAAGTTTTTCTTTTTAGTTTTCCTTTA
GTTCCTTGTTCGTACTAGTCCAGTCAAGCCCATACCTCCGTCG
>1904
GGTCTCTTTTCTGAGCCGAGCGGTCCGCCAACAGAGCCCGATTGTTCGTCGAAGCTTTGC
TACGACTCCTACCAGACGTGCCGACCC
>1905
CCCGTCCAGGACCTGTATATCCGTGAACTCGCTGCCTATAAGCCCAGTCCC
>1906
TTTGCCGTTATTCCGAAGCCTGGTCGTGGTTGGTTGCCATTATGTCACATTTCTCGTATC
CCTTTAGGTGGAATATCTGCCGTGGTTCAATACAAAGTCTGCTCACGACGCAGGGATGGG
CAATACCAGAAGACACATTTGAAAGCTGGTGGCACAGCACTCCGCCCGTAATATTAGGCG
AGATTATTTGCACGTCCGTTTGAATTCAATCTCTTAATTCCAATTTATTTCGCATTTACT
CCCATAAATATGCCGAATTCCGGATCCCGAGTGGTCGATTAACCTTGTAAGAGTCACATT
GCCGCCGGTATATTGCATCGGTGCACCGTGCCTGTGAAGAAATTTGCCGCTCCATTGATC
AACACTGCGTCTTCGTCTGTTTTGATAGGAAGGATGGAACAAAGAGCAGCTGTTGAGAGG
GATTGTGATGCGACTGGCGGCTGCTCGAGTGTTGGATGTCGTTGGAAGAAAGTTTTTGTT
TGGCTTGGAGTCGTCGTTGAACTTAAGGTTGCCTTAATTGGTCAGAGGCGCATTTGAGAT
GATTTTTCAAGCTAACGGAAGACATAAGAATGTAGATCTCTGCAGAAGTCATAGCCTCAC
AGTTCATTTATGAGTTATGCTTGATATGTTTACTTAATTATCTTCTGAAGTGTCTTCACA
TTTGCGCTGGGATAGCTGTCAAGGTGCTTTGAGTG
>1907
ATAGCTGTCAAGGTGCTTTGAGTGTATGGTGGCTGGAATTATTTGGTGAGTGGGTAGGTG
TATATAAAACATAAAA
>1908
ACCGGAGAGCTCCTGGAGGTGAGTCTTGACGACCTGCTGCTTGGGCTGGTCCCAGACGGC
CTG
>1909
CTTGGGCTGGTCCCAGACGGCCTGCCACCAACCGGTAGCGGTGATGGTGTACTTGGTTCC
AGC
>1910
GGGGCACACTCGTACAGGATACGGAGCTTGCCCTTTGGACTCTTAGAATCAGCCGGATAA
GCAAA
>1911
TTTTTTAGAAAAAAATAAACAAAATACTAATAGTTACGTAAGTTACGTAGAACTAATTAC
CGTGCTCTATATCAAGGTGTGAGAGGATATCTTTACAGCATAAGGCAGGTGAAAACAGGA
TAAA
>1912
AAAACAGGATAAAACAGAGAGGGGGAGCTGCTTAATTAGCAGTGGTACGAGCAGAAGTTT
CAGCATCGTAGGTAGCGAGATCTTGGGCCAACTTAGCAGCCTCAGCACGTGTAGCTTGTG
CAAGTTTGTTGGCTTCTTCAGTTTCGGCCGCTTTGGCAGCTGCAGCTTCTTCAGCAGCTT
TGGCGGCCTCATCGATCGCTCTGTACTTGTTGGCGATAAAGGACTTGAGAGCACCTGCAG
CCAAGGCTGCACTTTTCCGGGCATCTTCAATCTGCTCACTGTTACCGGAAGCCACGGCGG
CTTTGACGGCGGCATCTTTCTCGTCTAGCTCACGCAGTAGTCTCTTT
>1913
GGTTTGGGGTTCGCCCCAAGACTCTTCGACAAGAACCTTGGCAGCCTCTGTCGTTTCCAC
GACGAAGAGGGCGGTCTCTCCGTCCTCGTCCCTGAGGTCAACATCGACTTTGAGCTCCTG
TATCAATGTCCTCAGGAGATCGAGATGTCCGTAACTGGCAGCGGCGTGCACTAAAGAGTA
GCCATGTTCATCCTGCTCGGAAGCAAGGGCAGGAGTCGCCCGAAGTAGCGGGAGCAAGTC
CGGGTGGTTGTCCGCAGCTAACAGATATTGATTTGGCGACATAATGGAGAGTAAAGTAGT
GGCGGGATGGTACGTGATTGCAAGAAACCTCAGAAGTGTAACCTAGAAAAAAAAAAAAAA
AAA
>1914
TTATTTTTATTTTTGTTTTCTTTTACTTTGGGTTAGTTCCTAGGTAATTCTGCAACATGC
ACAAGTTCA
>1915
TTTTTTTTTTTTTTTTTTTCGTTCTCCGTAGTTTAGATCATATTCCATATAGACATAACT
ATGGGTACGAACTCGTTGAAACGCTAGGTTATACCCGATCTAAACAG
>1916
CTAGGTTATACCCGATCTAAACAGAGGCATTCATGGCACTGTCTATCCGGTTCTGAGTCC
GGGCTCTGCAATCCAAAA
>1917
AAAACAAGGTAATACAGAGGCTGTGACAGGCATAGGCGTTAGATATCCGCAGTGTACCGG
GTAGATTTTTTT
>1918
TAGGCCACGCTGATGCATGTTTACATTCTATATTATTACAAAGACATGAGATCGTTCTAG
TCTAGAGCTGGAAGACAGGACGTAAACAGGACGTAAGTAAGAAGACGGAATTACATCCTC
GTATCGTCCTAGTAAGGCTTAGCAGCCTGCTGGCAGGC
>1919
CAGCTGGTCCATGTACCATCCACAGATGGTGAGGTCACCACGGTTGTCATCCATGCACTT
CCTGAAGCTTCGAGCATCGGCGGCACAGGGAGCATCCTCAGCCC
>1920
TGAGCGGCAGCAGCCTGCTGGGTCTCGGCTGGGGCAGCGCTGGAAGAGCCACCGGTGAAG
AAGCTGCCGACAGCATGGCCGATGGAGGAACCG
>1921
GTTCGTAGCGAGACAAGCAGAAGTCAAGCAAATTCCCTGCAAGTACTTGTACCAGTACCT
GGGCCCTGCAATCAATGGGTGCTGGAACAGGTTATTCCCGCAGATTCCTGTGCTACTGCG
AGCCCGAATATGATCTCATAATTGGGGAAAAGCGAAAAGCTCTAGACTTTTCGTCCGACA
TGCCACAGCTATATAAGAGCTCGGGCTCACTTGTCGACCTCCTGATGTCGTGTGCTCATT
AAATCTGAATTCCAGAGCATTGAATCAAGCCCACAATCATCGACTCGCTAGACATCACCC
CAACCATGATCACCGAAGAGCAA
>1922
AAGCGAACCAACTCTACCACGAGCCCAAGATAGGCAGCTTTGAAGCTCCAAATGTCCACG
ACCATAACACCGGCCAAACCTCGTCAGCTGTCTCATCCACCGAATCAAGTCCACAGCTCC
GTCAAGGCGAGTGGAAGCCACAGCATAAATCTCGCCAGTATAGCTTCGATGCACAGGAGC
AAAAA
>1923
AAAAACACAAGCTCCAGAGCAGATTGACCGGTCTAGTGAAGGGGAAAGAAACGGGCTTCA
CAGAACGAGAGGGCCATTGAATATATACCTTGTGGCTTT
>1924
CGATCGACTTCCACATTGATTTTCAGCGTTTGATCACAACTATCGCTTTCTATCGTTTTT
>1925
TCAGTTCGTTATCATTCAACGCATCACCGCACACTTCACCATCACGCCTCATGACACCAC
CAAGCATGGGCATCGCCTAGAATTTCATTCGTTCGGCTTACTGGGATGCGCACTGCATTC
TCTCCGCACCAGGCGGTATGCCGTCGTCTTCGTCGTCGTCTCCTCTGGCCGCTCCTTGGG
CCC
>1926
CCCTGGCCTGGCCGCCGTTGCTGTCGACATTCTCCAAGACAAAGTCTTCTACCATGCTGT
CTGGTGGTGGCATTTCCTGGG
>1927
TTTTTTTTTTTATTTTTTTTTTAACTAGTTACGGTTAAGTCTACTTTAGTTTCTTAGTCG
TTCGTTGGTTAGCACAATAACGAGCCTCT
>1928
TGGTTAGCACAATAACGAGCCTCTATATCCCCAGGTGTCACCACCGATACAGTCGTTTTC
TGAGAAGTAGCCAGCGCATTCGCCGACGTAACATACCACT
>1929
CATTCGCCGACGTAACATACCACTTGTTAGTACTACGCCGGCAACAAAGGCAAGCAGAGC
TTCGGATCACTAATTACTGCATCAATACAGACCATCCTTGTGGTATGTAGTTGGCTTGCA
ATACTAGAAACCTCCCCGGACAGAAGTATTCATACAAACTGCTTTACTCTCCC
>1930
CCCGGAAGCACATATAACTTAATCCCGTATGTCGACATTATAGCCTACCATCCTGACCCA
ATTCGGCAAACAAATATGGAGCCGCACAACGCAGGGAGGGTCTTGTTCGAATCTTCCATG
AAA
>1931
AAATGCACATGGTCTAGGCAATCATGATTGAAGACTTTGTTTCGACTCGCTTGGTGAATG
CCTGCAGTGCCTGGCCCGCCAGATCCACGTCTTGCTGCGAGTGGCTGAAATGCTGCTGAA
AATACCCTTCTGACGACTTGACAGACAAAAGCTTTAGACGCAAACCGCAGCTTGCAGACG
TTCTCCACGGCCATGTAGGTATATCACGATCCGATCCGTTCGATGATGTTGTTCGAGTTT
TATATTGAGAGCCGCTTCGAGGCCGAGAAAGATGCTTAGTCATGTTCATTATTAAGACAG
TAGTCAGCAAGATGTTTCATCACGTGCCGATCCCACTAGCCTGATCTGGGCCGTCCACCC
GCTTCTGCTGAGTCATGCCTGGCGCGTGCTTTAACACCCAATAGGAAGGCACGACCGCCA
AGTCATGTCTCCACTTCGCGGGCCGAAGTAGCCCAAAGCGGCTAGCCAGGCACCCTCGCC
CCACCCC
>1932
AAAAAATGATAAGCTGAGAGAGCCTGGTATGAGCCAACAATTTGGGTAGAGTATCTGAGC
CTTGAGGAAGAAAAACTATATTGTAACGCCATCATTAGACAGTTTCTTAGCATGTGTACC
ATAGCAACAGTAGGTGGAAATGGGAGAAGTGCATAA
>1933
GGTGGAAATGGGAGAAGTGCATAATCTACTGCGTTGCCTCTTGATATATAGCTACGATGC
AGCGAGCGTAATGCAGTTCTGATATATGTACCCAGTACGTTCAGGCAACCTCCCACCGTC
CTAGTCTTCCAACACTCTCCCCAGCAGCTCTAATAATACATATGTTCATGAGCCTACCTT
CTTGGTGGTCTTTATCAGTTGAGGGAACACTAGACTCATCTAGGGTTCTGTGAGAAATTA
TCCTATTGACCAATATGGCACCAATACCCGTTCCCTTTCCTGCGGCAAGATTAAAATTGC
CCGAGGTCACAAAGCCCAGCAAGTCCTCTTCCTGTGGAATTGGTAAATGTGCTTGTTCCT
CAGAGTTGTTCCTTGTCCTCCTTAATGGTTTCTCTGATTGATTTAAGAGGGAAAGCCATT
TTGATCGAAGCTCTAGATCTGAGGTTGGGAGACGGTATATTCGCGAACGTCGCATAGGAG
TCCCTCGATTCAAGAGAGTGATGGAAACAGTTGCAAGTGCAGGCTTCTGATAGAGAGATT
CCATTGAGGCAGGAAGCTGGTTTGATTTTTGCAAGTTCGATATTATGGCAGAAACA
>1934
AATCATTATATATTCAATTTTTCTTCGTCTGATCATGAAAAAAGGGGGGACGAACTAAAA
CCGATAAGGCGGTATGACTCT
>1935
TTTGACTAGCTTAGTTCATCTGTTTGATAAGGGCGTTGATGTTCTCCTCACGGTTA
>1936
GGGTTGGAGAGCTTGAATGGCCACAAGAAGTTGCTAGCCTGCTTGAAGTTGGG
>1937
CATGCAGACAATGCCGTACTTGCCAAGGTTCTCCTCAATAAGCTGGTTGTCGGTAAGGG
>1938
TACGCTGCTTGTTGATCTTTCCGTAGCCACGCTTGTAGATGAGTTCACGAACGCTCTT
>1939
GCAATGTATGGGTCAACAATGGTCAACATCTCAGCGGTAGCCTTGGTGAGCTTGACGAAG
ACTCCGTTGTTGATCTGGAGAAGACGGAGAAGCTG
>1940
ACATCAATAAACAATTTGGGGGGAAGCCCTAGAACTTGGTGAGAGTATCTATCTGAACAC
TCTGAACATTACCTTGTTTATTCTATCAACGACAAAGATTGCTGAAATATTATTATAATT
ACTCATCCGCAAACTTCCAATAGCCGTCATCCTTGCACGCCTCCTTATATCTATCCAGGA
CCTTTTCCCGCTCCAACTTCTGTGCCATTATCCGGTCCAGCTCAATTTCTTGTGTGTTCG
GCATGTCGGTTCTCCAATACCCAGGGGGTGACCCGCCAGGGACGTGCGCATTTCGATGTT
TGCTGAACTTATTTGAAAGAACACTAGCCT
>1941
CCTAGATCTCCTTTCAAGAGATCGTGGTCTGCGCGTGACAATGTGCCTAATGAACGAGGC
TCTTCGCCAAGCTCATCTTTAGCCATACTGCGGTAGACTGGACCACAACATTCCTGCCTT
AGACATCCACGAAGCTGCTTTCTCATGCTCTTATCTCGAACAACTTCATCAAAGGCATAA
TCTAGACCCTGATTTTTGCTCGGGTTAAGTTTGAAATGTTCTAGACCAAGCTCACTGATT
GGTCTATGGCGAAAGCAGGATCGTGGGCGTATTTCATCATCGTCCACTTCCTCCGAAAAA
GGAATAATATCATGGCCCTCCGGCTGTTTTGGAGCGTTGGGTGGTGGAGCACAAGGTGTC
GCCCCAGCTTCAGTCCTATTGCTCGGTGTTTGAGGGG
>1942
TTTTGAAGACGAGCCACAAATCCACCCAAGATTGCTCAGGAACCCCAATGTGATCCTTGT
TCCACATATGGGCACCTGGAGCGTTGAAACTCAAACCGGGATGGAGGAGTGGGCGATTAG
CAATGTTAGACAAGCGATAGAGACAGGAAAATTACGATCCCCTGTACCTGAACAGGCAAG
ACTTTAGAGCAGTGAGTTGTTGATTTGATGGGTACATTCGTTTATCTAGAGAAGTATATA
TGGAGACACTTACTAGACTGGGTGAATGGGAGGTGACTCAACAAGCGCATGATGATGCCT
GGCAACCAAAAGAAAAAGAAAAATATAAAGCAGTTTATCTTATAAAATTGATAAGGTCAA
TTTCTTTCGAACTCATCGTGCACTAGTCTAATGGCTAAGTGACTGTAACGTTTCATAGTA
TAAGGGAGAAAGAAGGCCAAAA
>1943
AAAATATCATACAAAGCTCCAGCCGGTTCCGTGTTATCCTGGATATCCCCCATAATGCCT
TCTCTTAAACGCCGCGAATGAGAAACTATAGACAAAA
>1944
AAAATATGAAACGAAGAGGCACACTCGGAACAGCCATAGGAAGAAAGAAATGGCGGGATG
AAGTCTCAATGTGATAATGACAAA
>1945
AAAGGGCCGTGGTTGTATAATCAGACGTTGTAGGGCTCATCCCAATACCTGACCGTTAGC
TGAGAGATACGTCGAGTGACCTGGTTGGTCGCCTTCCCACGAACTTCATCCTCAAGGAAT
CGACATGCTACATATAGCTTTGCAGCGGGGTCCTTTTCGTCTGAGGCAACAGGAAGTTTA
AACTTTCGCGGCTGGAATTTAGAAATGTTCCTGACCACAGCAATAGAGTACACGACATCA
CGGCTTTCGATCATATCAAGGAACGCACGAGCCGCGAAGAGAGCTTTGTCCCGTTTGTCG
CTCGCATCTGGTTCATTGTCCGGAATTGACAGATAGTCACCCATCGACTCCCAGAATCCC
AGCTGGCGGTTCTTGATCTGTGTGTTCAACCCAGATGTGGTGACAGCAGGGTCATCTTCT
GGATAATTGTGACGAGAAACGGGATTGTTTTCAAGAACAGTTCCTGTAAGTAAGGCTTCA
AGAAGAGATAGGCGCTTGACAGCAGATATGAGCTGAGGATCCGTCGAGTCTGAAGAGTCG
GTTCCATTAGTCGGCTCCTGAGCTCGAGCTGCACGGCATAGGCAAAGAC
>1946
TTTGGATGGGAGATGACCCTCGAAGCCCTGAGACGAGGCGATAAAGTGATCGCGACTGCC
AGGAAACTTGAAAGGATTGGCAAGCTGAAGGATGCCGGCGCTGATGTCTTTGGACTCGAC
GTCACGAGTAGTCTTGACGATATCCGACGTCTCGTCTGGGAGGCCTACAACATCTATGGA
CGTATTGATATTCTTGTCAATAATGCTGGGTATATTCAGCAAGGCGCTTTGGAGGAAGTA
AG
>1947
GCAAGGCGCTTTGGAGGAAGTAAGGTAGGATATCTCCTGCCAGCCACCTCCCGTTCCTGG
GAATGTTATCCCTAACATTCTCACAACAGTCCAGAGGAAACTTACGGAAGACTGATGATG
AAATCGT
>1948
ACGGAAGACTGATGATGAAATCGTGGATATTAGCTTCACGACAGGCATTATAGATTTCAT
CATCTGTTGGCTTTTCATTTTCACCCAACCCAAGGGTCAGGTTCATCTTCAGTGTACCGC
TGAAGAGGTTAGGCTCTTGGCTAACCAGCCCTATGCGACTGCGGTACTCTGACAGGCAGA
GCGACCGAATGGGCTTCGAGTCAACGAACACCGTCCCATCAATAGGGTCATAGAAGCGCT
CGATCAGTGAGATGATAGTGCTCTTGCCTGAACCAGTGGCGCCGACAAAGGCCACATTTG
CTCCTGCTGGGATATTGAAGCTTACTTGGTCTAGGGCGCGGTGATTTGGGCGCGAAGGAT
ATGAGAAGCTAACCGAGTCAAAGGCGATGTCACCGCGCAGCGGGGTCAGTTTCTCCCCGT
AAGGGGATGACGGGTCAATAGACGATTTTTGTGTCAACAAGCGCTGCAGAGATGCGGCAG
CTTGCTTTGCCTGGCCGATATTTGGAGTCCAGGAGAATACCAAACCGGCAGAGATGGCAC
TCATAAGCATCGCAGACTGGACGGCGATCGATTGGAAAAGGGTATACTCTCCACTAAGGA
TGAGCTGACCGCCGTACCAGAAGCTGAGAGCCATGCAGGCATAGTAAGCTGATTGGGTTA
AGGCATATATGAAGGACGATTTCAGATTTGCTACCAGAGCCTCCTTTTTAGTGCTGTTGA
GAATTGCCTCGAACTCTGCCAGTGCAACTTTCTCCCGGGTTAGAGCAGCGATGGTCTGAA
TACCATTAAGCGTCTCTCCGGCAAATTCAGCAGCTTTATTGGCAAAG
>1949
TTTATTTTTTATTTTTATTTTTCGTTTTTCGTTTTCTTTAGTTATTGTTGTCGTCGTACG
ACGATCACGACTGTGCCTTTCGCGGCGCAGTCGTCCCGTTA
>1950
CGGCGCAGTCGTCCCGTTACGCTCAGCGAGCCACATACACCTCGACGGTCCCTCTTT
>1951
CCCCCGAAGCCGGTTACGAGCATATCCGAGACCAATGCCAGAGAGCCTGCATCAATGCAA
GAGACAGTTGAGCAGGCGCAG
>1952
CAAGAGACAGTTGAGCAGGCGCAGAAGCAACTATCCATGCAAGCCCCAAACCGAGCAACT
ACTTGGGCGAAGAGCCAGCAAGAGCGGTCCAAGGCCATGGCTGGTCC
>1953
GCATCCGGTACTCAAGCTTGAAAAGCGAAAGATGTGGTTGTTGACGGAGGCACACATTGC
ATATTGCTTGGTTCTGTTGTCGCTGCTCTTCAGAGTTCAACTTGCTCCGACAGACCACGC
AGGAAGATGATCTCATATAGCACTCCAGCGTTTTCTTAAACATGGCATTATTGCCATCTT
GACCAGACCGTCCAGCTGGAGTGTTCAAGGCTCCTTCTGTCCGGCGCATTCTTTGGTACT
TTGGCATCTCATCGTACCATTGTCGAACGTTGGCGCCAACAAGGTTAAAGATTCGCTCCA
AGGGAGGAATCAGGTTTTTTGAAATATAATATTCTGCATCAAGTTCCAGCTGGGGATCCT
GGAGTAATACCTCCGGTGGGAAACAGCGATCAATTAGTCGCGCGCCTGGAGCCCCAGAAA
CGACCACATACGGTACCCGCTCTCCATACTGCGGTTCCAGCTTCGGATCCTCCAGCATTC
GTTTCGCACTGATGAGAGCACCGGGAGGAGGGGCACCTTTGTCACTATAAGTCCCTAACT
TAACCTCCTTCGCAAAGCAGAAATCTTGCACCGAAACCTTTCCCCGCATGATTTTGGAAC
ATTGCTTTTGAAAGTATTCCTTGACACGGCTCAAATCTGACGTTTCAAATAAA
>1954
TTTTTTTTTTTAAAGTAAAAAACGTAACTAATTAACCAATAACAATTAACAAAGAATTTT
ACCGGTACACACCACTCATAAAATACTCGTATCAGGAGAACAC
>1955
AAAAGGTATATCCGCAATATCCCAGAATATTAAAACATAATAGAGGGACAATGGCTCAGA
GAGGCTGATTTAGGGGGTTCCATCTGGGTGTGTTAAATCCATTTAATATAAAGAAA
>1956
TTTAGTAACCTCGACCAGATAGCTTCTCCTTCTCACTCATGTCTCGTACGCTAATACCGA
CCATTGCCTCACCGAGACCCTCGCTCAATTCAGCCAGCATCTTGGCATCCTTGAAATGAG
TGACTGCCTGGACGATAGCCTTGGCTCTTTT
>1957
TTTTGCGTGGATCACCAGACTTGAAGATGCCAGATCCCACGAATACGCCGTCACAGCCAA
GCTGCATCATAAGAGCAGCATC
>1958
AAGCTGCATCATAAGAGCAGCATCAGCGGGTGTGGCAACTCCACCAGCAGC
>1959
GGGTGTGGCAACTCCACCAGCAGCTAAAATTGTACTAACGGGTAAGTTCTTGTCCTTTTC
TTCTAGTCGGTTTTCTACGTAAGTCTAATTT
>1960
TTTTTTTTTATTTTTTTTTAACAAAGAAGGAATTTTGTTGATTTCTTGGTA
>1961
AAAGAGACTTTAACGGAGCTTTGGAAGAAACCTCCCTTCAGGAATGATCGGGGTC
>1962
GGGTCGCTACTAGGTTCCCTCGGCGAGTCTCCCCTCTATACACAGGCCC
>1963
CCCATCTCTCTCTGGTATTACGCAGCTCGACTCATTCTCCTGGCTCCCTTCACTCCTCCT
CCAGCACAACCGTCTGTCCATGCTGATCCGACGCTCGACAGCAAACGCTTACTTCTCGAG
CTCGGCGAGAATCTTCTCACCCTTCGCCTTGGCGGAGGCGAAGTCACCAACCATGTAGAA
GGCACCCTCGGGAAGGTTGTCACCCTCACCGCTGAGGATGGCCTTGAAGGAGGCAATGGT
CTCCTTGAGGTCGACGAGCTTACCCTCGA
>1964
TTTAATTTTTTGGTTTTTAGTTTTTTAGTTTTTACGGTTTTTAGTTTTGGTTTCTTTAGT
TCCTTATTAACTAACGTATGTTTGAACGAGCCTTCATGCCA
>1965
ATGTTTGAACGAGCCTTCATGCCATCCATGAGAGTCAAGAGCTGGGAAACAACGCGACGC
TCAACTTCTCCGTTTGTCTTCTCACGCTTGGGTGCAATGGAATCAATCTCGTCAATGAAA
ATAATAGCGGGAGAGTTCTTT
>1966
TTTGTTCTACCTTACTCAGTGCTGATGGTGAGGCCTCCAGCAGCCTTTTCGAAGGACTAA
CGACAAGGGAAACACAGGGCCAGGTCTATGAAA
>1967
AAAGCTTGTACGAGGAAGTAAACCAATTTATAACTGCGTATTCAATGGGTATCCATGATA
TTTATTATCCGACCATAACTCCCCGGTTATGCTCGTAGCATTTTGCACATATCAAGAAAA
CAACCGCTCCAATATGCCATCAATGTTTCAAGAGTCGGCGCTAAGTGCAAGACAGGCATC
AACTGCAAGACCAACCC
>1968
AGGCATCAACTGCAAGACCAACCCGTCCTTCTTTCATGGTGACGACATCGTCGATCAAAT
CTCGATCCAAA
>1969
TTTCTTTTTTGTTTTTTACTTTTTCGTTTTTAGTTTTCTTTTACTTTATTTACCTTAAAT
TCTTCGTAACTTCCAAGACATCCATTCATTC
>1970
TTTTTAGTTTTAAGTTTTACTTTAGGTTAAAGTCCTAGTCCTACGTCGGACCAGAAACCA
ACGTGGTTGAGAAATTTTTCTTTTCATCTCCTCAGATGGCTATC
>1971
TTTTCATCTCCTCAGATGGCTATCTCGTTATAGGGTAAGTAGAAGCACATGATCTTCCAA
TAGTTACCCGGTGCCATTATACTGATGTACATCATAGGGGGAGAGACCATCAGCAAGACG
AGATACTTTT
>1972
TTTTCAACGATACCTGAAAAAGGGAGATATATACGTGCATACCGACTTGGACGGAGGTGT
TCCATTGATTGTCAAGAATAAACCTGAT
>1973
CCCCGAACACAATCTCACAGGCAAGTGCATACACTGTAGCTTCATCAAAGGCTTGGGATA
CCAAGGCAGCCA
>1974
ATTGGTTGGTCGGTTGGATGGGTGGACAATTGGTCGGAAAGGTTTAATTAATACTGCAGA
TAGACGGATGAACTTGAGCTTGAAATGAAGCTGGAGCTGTCATTTAGTTACCCTACGTAG
GTAGCAAGCAGATATAAATGAAACGAGCAGAGGTACCTATGTTGCTCCAATTTATTCCTA
ACGCCGCTAGATAAATAGCTGATAATACAT
>1975
AAAATACGACATACCACGTCGTTACCGGCCCATCTTCTCGTGGATCTTCCTTATTTGCTC
GTTAATGTTCACCGGCGGCGTGTCGGGTCTGGCTTCCTCGGGGGCTGGCTGCGG
>1976
GGCTTCCTCGGGGGCTGGCTGCGGCTGCACAGGCGGTGGCTTCTGGATAGGCGGTTGAGG
CAGCTCGTGCATGGCAGGCGGCTTGTAGGCGCTGACGCCGGTGCTAGCACTGCTTGGCCT
GGAAATGCTAGCGCCCACGCTCACGCCCGGCGCAGGTGCGGGTGCAGGTGTCATACCAGG
GGGTGCTACGCCCGGGGGCAGCGGAATTGTCCCTGGTGCTCCGGGGGGTAGGTCAGGTAC
TGTGCCTGGGGCATGAACATGCATTTGCGGTTGAGGATGCGCAGGCATAGGCTGCGAGAA
CGAGCGCTGCTGAACAGGCACGTTCATATTCACGGGCACCCCGTTCGGACCAACAGCCAC
TCTCTTGCGTCTG
>1977
TTTTGTTTTTTATTTTTTATTTTTGGTTTTTTCTTTTTGTTTTAGTTTATTTGGTTAATT
GTTTATTATTCTTGTACCTCTCGTGCAGTGAAGGAGTTGATTGGTTCTCATATGAACCTG
CTTGCTCCTTGTACCATCATTAGAAATTCCCAGGACTTTCAGTATTCAGCCTCTAGTAAG
AGAATCCCGGTCTATAACAGTCAAACATTCGATAAATGATTGTTCACCCGAAATATTTAC
TTGGTTGCATTTCATCGTCGTTCACTGGCTCTGATAGTCAGACATATGGAGGTAAAA
>1978
AAAAGCAATTAAATGTTCTTCAAGCCAAATCCAGCAAAATTTATTCTGGAAATAATAGCA
ACGCCGTTGATTTGGTATCTCACTTGGCCTCTCAGCCATGCTTGACCTATCATTCTTCTG
ATAATAGAAATGTTTTTTTGAGCGGTGTTGTTGAATTGATGCATCTTTGCCGGCTGGGCC
AGTGGAAATATATGGCTTAGTAAGTAATATTGATACCATATTCGTATATATTTCGGCTGC
CTAAGCATTGACTTCACTGAATTATGGCGTAATAATGGTATGCATTTCGTCACAACCCAC
TCCAGGCAGCAAGAGAGCGTCATCGTCAGCTTCATGACTCCTTCATGACTTCTTCAGGGC
CGCAAAAAACAAACAAGAGTACTTAATAAGCCCTGATTTCCCTCTATTTGATGCAGATAC
GAAGAGATACCTTGCATCAAGCCTTAAGCAAGTAACTACCAAAGCAGCAGTTGACTGTCT
ACTCTCACTGTTTGCGTGTGGAATACCAGCCATGGCAGAGACAGACACAGCGGAGATCCA
GTATATCGATGGAGTCAAGACTCTGGTTCCCTTAGGTACTATCTCTACTATCTCCGCCGT
CTCTGGCGTCACAAACTCCCAGATGAGCCCTGTTCTTGCCAGTTTAGCTTCCGACGTGAG
ACCTGCTAACCATGGTGAACAAGGTTAGAGAAC
>1979
TTTACTGGTTGGTTGGGACACCTCGCTCTTGGCACCATTTGAGAACTTCCTTATCCAGCT
TATCCCTCTGGTCTCTTACAAGCTCCATCATCTCTTCGACCTGGTCCTTGTACTTATCGA
ATGA
>1980
CTGGTCCTTGTACTTATCGAATGAACCAAGGTTCTCACCCTTTGTGCCAGCTCCG
>1981
TTCTCACCCTTTGTGCCAGCTCCGTTCTTCAACATTGGAACGACAGCATTGTCATAAGTG
GCAATCATGAGGTCCATGACAGCAAAA
>1982
TTTCCGCGTTCTCCCGCTGTGTCCGGGTTCCTCCGTTCGGACGAACAGCCGGCTTGGCAT
TGTGAGACTGTAGAGCGAGCGTAGATTGGTGTTTGATAGACGTTGAAAGACGTAGGCCAG
ACATAGAGTAGAGACATAGGGTAGGATAGCTATGCTATATTCTATGTAGGGATCTGTTTT
>1983
TTTTTTTTCGAGTATTTAAAGAGTGTGTATACATTACTATCAGTATTAAATCATTAATAA
ATCACATGAGTCCATGAGCAAAA
>1984
AAAATTCCACCAAACATACCACCACCCTCGGACCGTTCATTAACTGGCCCTCTCTGTGCC
ACCATCGCCACCTCTACCACACCTTCACTGCCACATCAAAAA
>1985
AAAAAGAGTCGATATAGAACCCTCATTTAGCAGGCGGTGATGTAAAGACCGATGGGAGAA
GGGTTGTAATCCTGGAAGTACCTGAGGGAGGTATCGCCTTCAGCCGTCATCTCGTATCCG
ACCCTCTCGCCGGCCTGGCACGCGAAGGTGCTCACGACGTAGGAGTTGCCAGGTGCCACA
GTGACGGTGCCCAGGTTCTCGCTGACCGAGGGGCAGTGATCGTAGCTGGTCTCCCC
>1986
CCCCTCAACAGCAGGCGAGGACAGCATTGAGAACGAAACCTCACCGGAGCCGGAGAAGGT
GTATGACGAGGTCTCGAGCTGGGACTGCTCAGGGAAG
>1987
AAAAACATATAGAAATTGAAGCCTCAAGAGAAGCAAATAGTGGTATCTCGTAGTTGGTAG
CCTAGCCAAACAATATATGTTCGGCCGAAATCGAATCGGCCTGCTGGGCGCGCTTTTGCT
GTAAAGTCCGAGACTTGTAAGTGACTAGTTAGCTAGTCTCCCCACAAGGTTGATCTGATA
ACTCAGAACGAAGCAATTGAAACGGGAGAACGAAACTTCTGGCCAGTAGGAATGTTCTCT
CCGTCCTACGTCTCGTATATAGACGAGATGTCGGAGGCAGCGATATGCTTGTGTGACGGA
CGGGAAGAAGTCGAAAGGGGCCGGAGGCCAATCTTATCTGATTGATAATCTTATCTCCGC
CGATCAGATAACTAGTTAAACCCACTGGGCAGGTAACAGTCAAGCAAGTGGCCAGCCAGC
AAAGAGAGAGGTTTGACAGCGCGGGAAGAAGGTCGCAAGGGCCACAGTAGAGTGGACACG
ATAAGATTCCTCCAGTATTTATTTCTTCACCAGCCTTTAACACCTGTGGTAATTGGCCGC
AGTAATCATTAACTAGCCTGGCGCTGCCTGTGCTTAGTTTCCTCAGCTTCGGCAAAACAC
TTCTATTTTAAGCTGAAACCAGCAGTAACTAAGCCAGCCAGCCCCTTACAAATGCAGTAA
GCAGCCTTTGATCACCGGGGGATAAGCTGCTCAACACATGATCACGTTCATCCCCTTCTT
CCGTCCAGACCCCGGACTGCAAGCTGGTCATGACAAGCACTAGGGGAAGACATGATTGCC
TTCAGCCGAGGCAAGGCGACCTTGATGACACTCTCCACAAAGTCCGTCAGTACTGGCATA
ACCTAGCGCAGCAAGCTGTCACTCAATATAGGAATGGTATTCCTTTTTCAATACCTTCGG
CCCGAGAACATACCCAAGCATGTACCCGCGATGCTGGATGCAGAGTCTCGCGGGACTTCG
AATAAGTTTGTCTCCAGAGGTGTGCTATACAGTGCAGTAGAGAGGGTGTGGGTAACCTCA
GAAGATGGTGAGCGTGGAATCAATGGAAAGCAGAAGACACGAGCTGCTTTATCTGGATAG
AATCTCAAGAGCCTATCCCCAGTGGTCGGTACAAGAATATATATATATATATATACGTTA
TACGGCAACAATGAACGTTATATTATTGAATTTAATATTACTCCCGATTGGAGCCAAA
>1988
CGTCCATCTCATCGGTACTGTGTTTCCTGACGTACCTGAAGCGGTCGTGCAACCTGCTCT
TTCTACCTTGCCAGAACTCTACGGACTCTGGAACAAGTCGGACTCCACC
>1989
CCCAGAATGGCGGCAGGGGAATCTCCTTGACGTCCGCGAACCGGGCTTCCATCTCCTTCA
CTCGATTCTCGAGGACAGACCGTCCGTCATCTCCTTCCTCAGCACCTGGCTGATCATTTG
ACCAGAGCCGTTTACTCTGTTGGCTTGCC
>1990
CCAAGCACCGATTTGACTTCCTCTTTCACGCACACGCCAGTAAGTCTCACTCTCTTCCTT
C
>1991
CAGTAAGTCTCACTCTCTTCCTTCGAGAGCGGCTCAATTAGGCCTTCAATCCGAACCTGC
CGTTCGACGCTCTGCCAATGGAACGTTAATGCCGC
>1992
TTTTTTTTTTAGTTACCCAAAGAATTACTTACTTAGACAATTTTACAAGTAATATTTGGA
AGTCAAAATTGATCGACGCTACTGTTCCAGCCGGTTTGACCGTTTGGTTT
>1993
CCAGCCGGTTTGACCGTTTGGTTTCTGTCCGTTGGCTGGTTGCTTTCTTTGCATCTTCTA
TCCACTTGTCATATT
>1994
CATCTTCTATCCACTTGTCATATTCCTCCGTGCCTTGCTTTAACTTCATGTCCACAACCC
CCTTCAAAAGCTGTCCTGTAAAGTCAATAAAGTTACACTTTCTCAGCGAGTTTTCCCAAG
CCCAATTTTCTCTCTTTCTCTTCTCTCTATCCAGCATCTCTTCATCCCCAATCTCTTTTG
CACGTATCCTCAAGTCCCTCACAACAGCCATGAGATTGAATCGAATCTCTCCTTCAGGGT
ACCGCCCAATTCGTCGTTGAAGAACATCAATAACCTTCTCCGGGAATTCGTCTGAAGTGC
AGGGTCCATGAGTTATTGGATGTGGCTGTAACCCGTCCAACTCGTACAGCTTGCCGCCAA
AGGGAAGGTAGGCGATAAAATGGTATAGTTCTGCATCCTCTTCTGATGGGGGTGGGCGCG
AGGTTTCGTCTACGAAGGGCGACGAGCGAGCGAACAGATTGTGGGCGCTGCGGATTCGGG
CTGAATTGCTCAAAGTTTCGCCTCTGAGGTCAGGAGGGAACCCGGTAGTAAAC
>1995
TATTTTTTCTTTTTTAAGTTTTTCGTTTTTACGTTTTCGTTTAGTTATTGCCACCATTGA
GCGCCTAAATGG
>1996
AAAAATAGATGGTACATACGCAGCTATCGATAATCAGTGGCCGACGGGCTATTATCATAG
GTGATGAGGATAGAGTGTGCATAGGGGG
>1997
GGGGGATGAAATTTCAAGTAGATTCTTCGAACACCAATCAACTTCTATACAGGCCGGTAT
TTACTGGTTCTGGGTCCCATCCATAGATCGAGGAAGTGAGCCAACGGCTACGGATGAGCC
GGCTGCGGAAGCATTCGGTTCACCCGCAGTTTCACTTGGCCGATCCCACGTCCGTATATG
CCC
>1998
CCCAATTATCGAAGACCCAAACCGCACCAGAAACCATTAACTAGAAAATAATCTAGTAAA
TTGGTGATGCCCAACGTATATAAAAATATATACTCCGGGCGTATGATTATTATATAAGGA
TGCGCCGTTGTATCTCTTTTTATTTCTTTCTTTTTTTCTTTCCCCAGTCTAACGCGAAAA
AGAAGAGGCCGGTGGGATGGCTGGAGGAGAGTACAGAGTACT
>1999
GGCTGGAGGAGAGTACAGAGTACTGGTTTACATCACGGAATGCTGACCCCAGCCACTCGT
GACGGAGACATTGAAGTTGGTGGTTCCCTGCATTGAATCAAGGTTATGAGGCATAACCAT
GGCTTCAAACGGGTTCAATGGTGGTGCACAGGTGTGGATGTGGCCATTATTCCCTTCATG
AGTGTTCGAGTGACCCTGAGCCATGTGCTGATCCCTCATGTCCATGCCCCTGCCATCATT
ATATGTTGATGGGGATTCCGCTGGAGTGCCCCCATTCGCCGGATTGGCGCCATTGTGGCT
CGTATGTGGGTGGCTGCGTGGTATAGCTGTTCTGGGAGCCGTAGTCCATGATTCTTGTGG
CCATCCTTGCATACTATCGGGAGATGAGTGCAGGACGGGCATGCCCAGTGCTGGTGTCGA
CTGTTGAGATGGTGGATAGTTCGAGGGGAGGGTATTGAATGCACCCGGAGCCTGTCCGCA
CTCGCCGCCGCTGTATATTCCAGGGAATATATTGCCATGTCCGCCATCAATGTCATTGAG
GGCATGGTCCCATTCGGTCATCCCCACCTGAGGGTTGTATCCCGGCTGCATCTGTTTCTT
ATTATCCTTCTTAACTTGAAGGGGAACATAGCCAAGATTAGACTGGCCAGAGTGCATGCC
CGGATGGACCTGGTGGTGTTGCATCTGGTCTCGCTGGTCATAGGAGCCGCTGCTATGAGA
GCTCGACGACCGAACGCTGCGTGACATCCTGGGTGAAGATGGCCTCATGTTTGCCTTGCG
AAGGTCATCCCTCATTGGTGTTGAGACACCAGGCTCAGAGGAGAATGACAAGCGAGATCT
TTTCAGCTTCGACACAAACTCCTGAACGCCGCCGCTGGCTGCCCGGTCAGGCATTGGCCG
GTCAGAATCCGACACTAGATTTATCAAAGACGTAAACTCCAGTGCAGCCTCAATAGACTC
ATTCTCCAGTAAGGATACGGTAGCTGTCAGGCTCTTCTGAGCATCTTTAACCAACTTGCT
ATCCCGGCCAAGCTGGAGGTTCTGCCAGAGCAGGCCAAGACCAGAAATCAGAATCAGTTC
GCGTTTGTTCATGCATAGCGAAAGGCTCATTCGCCGGTCCTCGAGCAGCCGGAGGAGTTG
AATAATGTGTTTAGCTGAGTCCACAAGGGACAGCATGGATGGTGATGAGCTGTCGGACGA
GCCGAATGAGACCGCTGGCCGGCGGATCAGGGTTCGAATGAAGTAATAGACAGTTGAC
>2000
TTTTCGAGGTTCGCTTAGGTTGGCTGGAGACGATGGTCGAGAGAAGCGAGGTTACTGAAT
TGTGGCAGTTGCCTGGGTTGCTATTTATTATTAGTCAACTAGGTAACTAACTTATACTGC
CTCCATTAATCCAGACGCCTGAAACGTTGACAAGTCTATTGGAAGGAAAAACACATTGTA
GCTAGACGCTGTCTTTATTGAAATTGTCTGTTGGCTACTAATTGCACCACTTAGTTGGCT
GTTTTGTGTTTCGAGGATACCTTTCAGGCCTAATGAACTAACTCCGACCGCCGCAACAAT
AGCCATTTATGTCATGTCATTATTAATCCCTAGGGGAAAGGATAATATTATGGGTCATAG
AAGGATATTTT
>2001
TTTTTGTTGGGATATAAAAGAAAGGGGCGGAAGAGGGTCTTGGTCTAGTATGCCC
>2002
GGGCCCCAAACAAATAGGCTGCAGAGTCACATCGAGCACTAATCTGTGTAAAGCATAGCA
TGGTATAAAA
>2003
TGTAAAGCATAGCATGGTATAAAATTGAATCCCAGGTGAAATCGAACACGGTAGATCTTT
>2004
TTTCGAAGCGAGGATGTGTGTGTGTGTGTGTATTCGTTAGAATTAGTTCTGGCTGGGCTT
TGCGTTTTGGGTCTGGTTCTAGCAGACGAATCGAGGGTGAGGTTGACTTCTTT
>2005
GATTCTATTTCATTCTACGGAAAGAGAATACATTTTGACCAACCTGCCGTGGCTCCTAGG
TTCGCTAGGTACCATTGCCGAAGATATTATTATTTTTGCGCAGTTCCGAATATACACAGC
TCAGGAGCCGGCGTCTTTGGCAGTAGCCTAGCGAGCGGTGTATATATTATTACTTTCCTT
CTTCGTTGCTCCTCTTGCAGTATCCCCCAAGTTCAAGAGACGTGCCTCAAATGAAATGAA
GAAGATTGTCCAAGGCGATGGTGCACAATTCACATTTTTTTTTTTTTGAGATTAATCTGG
CAGCTCGGAAATATAT
>2006
GCCTCGGCGGCGGCAGCACCACCAGCAGCGGGAGCACCGCCGGCGGCAGGG
>2007
CCCCGAGAGTCATTGGCCAGAGATGCGAGCCCTTATTCTGGTGGTCAGTGGTGCACAGAA
AGAAGTACCAAGCACAGAAGGAATGCAGTTGACCGTTGCTACATCAACCCTGTTTCCCAG
CCGTGCTCAGTCCATCGTGCCGGAACGTATGACTGCAATTGAGAAGTCAAT
>2008
TATGACTGCAATTGAGAAGTCAATCCAGGAGCGCAACTTCGAGACCTTTGCAGAAATCAC
AATGAGAGACAGCAATGGTTTCCATGCCACAAACTTGGATACCTGGCCACCAACCTTCTA
CTTGAACGATACGTCTCGTGCCGCGATCAGGGCTGTCCATGACATAAATCGTGCAGCTGG
ACGCTCAGTCTGTGCATATACCTTTGATGCTGGCCCAAA
>2009
AAAAGATGCTGATTGCGTCCTGGGAACATTCAAGTCTATCTTGACATCCGCAACCGAGGG
CTGGGAATCGG
>2010
TTTTTTTTTTTTTACTTAAAAGTAAAAGTTAAAACGGTACTAGTTAGGTCCTTTTTTATT
GGTTATTGTACCACCACGAGCTATAATTTACCA
>2011
ACCACCACGAGCTATAATTTACCAGGTAAATGCCTCTTCGACGAAATCGATCACTTGTCC
CTGGCCAATCCGTTTCCTTACGCTGGAGCGTACTTCATCTGCAAAGGCTCCGGGACCACA
GACGCTAACGCCCGTAGCGCCAACTGGGTCGGATAGAACTTCCTCAAGGACGACATCGGG
TCGACATCGGCCGGGAAACATTTGAAGAGTAGTGCTTGG
>2012
GGCTTTGGATTTCACGCTGACTTCGGGGTTTGCTGACGAATAGCTTGGTAACCAAGACAT
CCCGACGATTGGGCATATGCAGGATGGAATCCATAAAGCCACGGACCCAGCCAAGGTGCT
CGGTCGTACGGACGGACCAGATAAGGTATATGCGGCGAGTGGCTACAGTGCCTGCATCAG
CGGCGGCGAGAAGATCACGGACATGCATCAGATGATGGGTTATGCCTGCACCACCAGAGA
AAAGAACAACGGTGCCATAGCTGCCAAAGGAAGAAGGGTGGGAGGAATAGGGACCCTCAA
TGAATCCGGTTGTCTCCAACGTAAGATTTGGCGACGCTAGTGCGGCATTGTACAGTTTG
>2013
TTTTTTCTGGGTTGTTTATGTCTCCAATTATGTAGTTGAATATGACAGCTGATTCCAAAC
CCCATCAAACAGCCCTGTGGCGGCCGTCAGCCCTGGGTAACGTACATGCTCCTCCCTCTT
GGTGTTGTACAAGCACCGACTCTATCGTAGGTGCAAAGGCTCAAAGCCCATCCATCTTTG
GTTCCATCCATTCGATCTGACAGTTCCATTTCCTCCGTCTCGCGTT
>2014
TTCGTTCGATTTCGGATCGACATAATTTACTGCGGAGGCAGGAGAAGCTGCCCCATGAGC
TGGAGAGGATTGAGACGGCGACAGCGAAGACACCGATGCTGCGGACCATGGCGGCGTTCT
CGGATGAAGTGAGGGTCTCGTAGGTCGAGGCGAAGAAGCCCTGAGGGGCGCGAGCGCCTC
TCCTTCCACCGATAGCTTGCTTGGGGGCCATTGTGAAGATTTAGGTATCGAGATAGCTGT
CCTGGAGAAGCTGTCGAGGTGCTTTGATGATTGCACGCGAGAGGATGTGGTTGATTGGTC
TTTGGT
>2015
GGGAACGCTAGAAGACAAAGCATTCGGTATGTTCCTATTAGCAGGTTATGGGTTAACAGG
TTAAGTAGTGCTACGGTGGATAGCACTAATTTAACCCTCGAAGGTGAAGCTGGCGCCAAC
CTTGTGGGCGGCCTGGTTAAGGTTCTGGG
>2016
GGGTATCGAAGGAAGCTCCGAGGCCGAGGGTGACACCTGGGCGAAGAAGGACGTTGTAGG
CGAGGGCGGCAATACCGCGGTCGTTGATCTTAGCCT
>2017
CCTTGGCGAAGGAGGATGGGTCAAGTCTGTACTTGCTGGCAACCTCGAGGCCAACGGTGT
TTCCGGACTTGG
>2018
GTCCCAGGTGGCCTTGGCACCAGCCTCGACCTGGGCGTTGACGCGGTGGTAGTAGCTGGC
AGCGAAGACAGAGAGGTTGTTGGAGGCGGTGATGGCGGCAGAGTACTCTGGTAAGTAGTA
GTAGGCGACGGCAGCAGAGTACTT
>2019
TTTTTTTTTTTTTAAGTAACAAAAGGAAAGGTAGTTACAACTAACTAACTAAGTTT
>2020
GGGTTGGTTGTCTAGAGTCTGGAACCGTGGATGACCTTGTAGTCGACGACGAGCTCGCGG
CCACCGTCGTTGATGACGAGGGCACGGACGGAGCCACGGCCCTCG
>2021
AAAGGCATCGGCGATGCGGTTGAAGAGGTTGCCCTGGTCGACGACACGG
>2022
AAAGGGAAAAACTCCGTACATGCCCACATATTCGAGGAAGAAAGATATTTATACATAGCG
CAGAGCCAGTATCCGCGGCAAA
>2023
AAAACGTGAAGAGGCAACTCTAGAAACCAGGAGGGTTAATTCTCTGGCTAACACGAGTCC
ATTTGGGAAGTTTATGTATTCCCTTGCGGTACTTCTTCTCCTTCCGGTCGAAAATAGTAT
ACTTGTCTCGTGGTAGCATTTCCTCCTCCCTAGGCATCTCTCGGTACCACCGCTCTACAG
GCTTCGTGGCTCCAAGTCCATTTCTTTCCAGCGCAGCGTAAACCGTATCAACAACATTGT
CAACTGCTCGTAGCCGCTT
>2024
TTCGTTGTCTAGCTTTCTGAGGACTGGACAGGCGCCAGGGAATTTTCCATAATAGACCAC
TGAGTAAAGGGGAGGTAGGCTTGAACATCTTGAGTTGGTAATTTGGTCGTTTTATTCTAG
TACGTCTTGTAAAGGTCGTATTCGTTTCTAATTGTTCC
>2025
TTTGGCGAAGCGGCATTTATTTACCTCATCTGTTTTGGGAGGGCCATCTATACCACATTT
TCTCTATTGATTGGCGGTATAATATTGCATTGAAATACTCCTAGTCACTTTAACTCGCAT
ACTTGCATCCGATTCAGTGAATATGGCTACGTCGGAACAAATTA
>2026
CACAATGGCATCAGTGGCTTCGATACGTCCGGCCTGAGCCGCCGAGCATTGAAGAACAGC
AGAATGAACTCCTTCGGCAGCAGCGGATCAAATACCTTGCGCAGCAGGCGGACGAACGGT
GGGCAAGCAAGCCGTCCTTCCTCGATAAACAGGCACAGCAGGATGCTCCAGCTCTCCAAT
CACAGCAGCCGTCCTACCACACTACAAGACAGGGTACTGGCGCCGGCACAGC
>2027
ACAGGGTACTGGCGCCGGCACAGCAGAGGTACTGCAGGAACAACAGCCGGATGCAAAGGG
AGGCAAGAAGGTGAAAAA
>2028
TTTGAACCATCCAGTTTGGTGGTGCAATGCCAGTCTGTTCATGAATGGTAGAGAAGAGC
>2029
TGTTCATGAATGGTAGAGAAGAGCGGAGGCATCGACTGCATGAGGTTGCGGAGTGGTGCG
GTTGCATCTGC
>2030
CTGCGGCGCTGGAATTTCCGTCTGCATTTCCGGTGTTCCAGACGGAGATCTTGGGCTGAA
GACCC
>2031
GGGGATGGGGACATGTAGATAGGTCTGATTAGCCCTGGACAGCTTGGGCTGTGGCCGAGC
TCTCGCCAGGAGCCATGAA
>2032
CTTCTGGAAATAACATCTGTGAAGTAAAAGTTTTCAATCGGCTTCTTAAG
>2033
AAAGTTTTCAATCGGCTTCTTAAGGGGAGTACCAGTTACTTTGCTACCTCGGTTCTGGTC
TAC
>2034
TTTGCTACCTCGGTTCTGGTCTACCAATTGGATCTTGCTCAATGAGCCTAGAGAGGATGG
TTCAACGATGTCATATCTTCGAAGGGCTGGGCTGACTTCTTCCATACGGTCTCGGAGCAT
TTCAACATCGTCATATGGCAATGGAGCACCGAGGAACTCGCTGACTGCCCGGATGATCTT
CCAATCTTCTCTAGCGGCCCCAGCAAGAGAGGTGGCGGCGCGGGTCATTTGGACGCGGCC
TTC
>2035
TTTAGGGCAATAATCTGGCCTATTTATTCTATGTCCCAGGCATTTCCCGCGTA
>2036
GGGAAGTGTGACCACCACCGGTGACGCGGACACGGATATCGACACCGGCGAATT
>2037
TTTCCACACTCACGGAGCTGCTCCGTCTCAACAAGACCAGCGGAGCGTAAGTCGTGTAGG
CCCATTCTCAGTGGAAGCTCATGAAGAAAACCTACCAGCCACATACAACCAATATTACAA
GTATAACGGATCAAACAGTCTGGGACTCTTGATCTACTCATCATCCATACTATAAAGAAC
AGCATGCCATAAAATCGAGATGAATAACCTTGATATTAATGGGG
>2038
CCCTTCCCCGTCGTCGACCTGCCGCCGGACTCACACCTCGACATATCGCCCTCCAGCGGC
GCTGCGTCGGCGCCCCGAGCCAAGTCCAACGTCGCTTACCAGGCTGAGATGATACGTATG
CTGCGCGAGGTCAACATCGATGCCAACAATGTGGGGTACTACACCAGTGCCAACATGGGC
AACTTCCTCAATCTCAATGTCATTGAGAACCAGTACTTTTACCAAAAGGACATGAACGAG
ACTGCCGTCACCCTCGTGCACGATGTCAGCCGCAGCTCCCAGGGCCCGCTCAGTCTGCGC
GCCTTCAGACTCTCCC
>2039
GGAGAACAAATTCACCGCCGAGAAGTACGTACCCTCCTTCTTTTCTCTCCACGAGTATAT
GTATACTGACGGACGTAGCTTGCAAAAATCCAACCTCAGACA
>2040
CTTGCAAAAATCCAACCTCAGACACAGTGACATCTTCGTCGAGTTGCCAGTGACCATCCA
CAACTCGCATCTCCTCACCACCTACCTGCACCAGATCCCCACCACCGCACCCAAGGAGGA
ACTCGACCTGCCCCCATCCCTCGCCGCTTTGCTCGCCAGCCCC
>2041
CCTGTTGGTTTCCCTGGCCATAGCACGGCATAGTCGACGACGGTTCTGACGGGG
>2042
GGGAGCCTGTCTGTCCAGTGGCAGGTAATAGCTCCAGCTCCAGGTTCGAAGGATAGCATC
CTC
>2043
TTTAGTTTTTACTTTTAGTTTTAAGTTTAGTTTGTTTGTTATTGTTATTACTATTGTTCG
GTCTATTTGTATCTATAT
>2044
TGTTCGGTCTATTTGTATCTATATTTGATAACCAAGAATACAAGTGATAAGCAAGATCTT
AACATCCTGCAGTGTGTGCTCACCGTCTCAATGTATACTGGAAGCGCTCAGTACTGTCTA
CTTTCCTAGGCAGAGTTCCAACTCTAGTTATACTGAATACGAGACTGTTTGCGAGCAACT
TTAACTAGAAAACCACAGAGAGGAGATATGTATTAAACATTATGCAGAAAAGAAACTATG
TAAATTT
>2045
TTTTTTATTACACCAATGAATTCTTTATTAAAGTGATGTTTCTATCTCGCTTTAATAATA
GTATCATATATTTAAAGCCAATTATTATATGGCAAGAGTCCGCTAACAATATTCGCTGCT
TCCATGGATATAAAAGCCCAAGTCCTAAAGCTCTAATATGCCAATAGACCAAAAATTACG
CCAATATCAAAGGAAAATCCACACATATTGAGATGCGTTTATGTCACTTTATGGACGGGA
CACTCTTCTTTACGGTCGAACCACCCAAGGATACAAGTCTTGTGGAATTTGCATAGACAC
TCAAGCCGTGCTAGTTCGGCACCAACTTCATACTCCTCCATGCAAATGGAGCATTCAGAC
TGTACGCCGTCTGTGCCTAGACAGTCTTTCTCTGTTGCAACAAAAGTAGCATCCTCAGGC
GTTCTGATGGT
>2046
TTTGAAAGCATCGAATTTAACAGTTTTGGTATGGTACTCAAAGAACAAGATCACGCATCT
ATGCCTCGTTCAGGAGCTCATGGAAGCTTTCAGGAGCACGCTCAGGTGCCTTATCGGTCT
C
>2047
TTTCGAGAAAGCAGCAGCGTATGGGTTGAGTCTGAGAAGAGCCTGCTTGTTT
>2048
AGGAGTTGATAAGGCGGGTGACATCGGAGTTGGAGACAATGTTGGAGGG
>2049
ATGGGATAGGCAGTGACACAATTGAGTAGAGACACTAGATGACAAATAGAAATCTTCCAA
ATGACCGGTCATGCAGATATATCACATGCGACAGCGCTCTTGATGATAGGGCTGTTGCTC
TAGGCTGACGTCTCTACAGGCGACCGCTCTGGTTTGGGTGCCTGGTTGCCCTCTGTTCTA
TTATTACAGTAGGACTTTGGCGATTCTTCTATCA
>2050
TTTTATTTTACTTTTTCTTGGGGTTAAGATTGGTATCCACTTTTGTTGGTTTAT
>2051
CTTAAAAAGTTACTTTTAACTTAACTTAACGTTTAGTTTAACTTTAACTTTAATTTTTAA
GTTTTTACTTTTT
>2052
TTTTAAGTTTTTACTTTTTCTTTTAGTTTCCTTATTCTAGTATGTCTAGCTAACGGGAAC
AAGAAGAAGACTAGCAGCGATTGACTGATCCCCCTTTCACTGACGCTCCTTCATCCTCGC
CGCTGTCAATTCGATGTTTGCTGGCTATCGTACTTCATGCCTGGTCTGCTCCTCCTTCAT
CGCCCAAAAGCCCGCAGGCTAGTTAAGTTAACTAAGTTAGTTAAGCCCTGGAGGGGGGAA
AAGAAAGAAAATTGCATCATAAGTAGAATTTTAGTGAGCAAAAAGTGTTAAGGACTTCCA
TAAGCTAAATATAAAAATAAAATACTCAATCGACGAGCTAGAAGAGTCATAATCCTTGCT
TGCCTAGCTATCTATTCCC
>2053
CCCTGCAAGGCCAGCTCACGTTTACCGTTATCTTCTCAGCTACCTAAAACACTCGGAATT
CGTTGACAGACGCAGCAGCTTGTTCTCACAGCTACCCAACGGAGACCGCAATGGGCGACC
AACTCCCAAGCGGCGCAAAAACTCCTAGACGGAACACCCTCTCGCTGACCGAGTACACTG
CTACTCCCTCTCCTCCCTCCAAGTCAGAGGAATGTCCGCCAGAATGGGACATCCCCGAGG
GCTTCCTGCTGCCAAACGGATACCCAGATGTATGGTCGGCAGCTCAGGTTTT
>2054
ACCACGGGACTTCTTGCCGGTGGCAGTGAGACCACGGGATTCGCGGTGCT
>2055
GGGTTGACGATCCAGTTAATGCGAGGATCCTTGCGGATGGCCTTGTGCTGAGGGTCAACG
AGGATGATTTCGTAGTACTTGTAGGTAGAATCTTG
>2056
AAAGGACGCCCTCCTGCCGGTTGGTGTCCGCAGCTACGGCGCCCTGGTATACGCCAACCT
AGCCAATGCCTCTGTCCAACAATTTGACGAAATTCGCCCTGGAGACATCATTACCTTCCG
CAACTGCCGTTTCCAAGGCCATCGTGGCACAATGCATCAGAAATATTCCACTGAAGTAGG
CAAGCCAGACCACGCCGGAATCGTATCCGATTGGGACGGTACGAAGAAAAAGGTACGAGT
CTGGGAGCAAGGTAGGGAAAGCAAGAAGACGAAAGTTGAGAGTTATAAGCTGGGAGACCT
GAAAAGTGGTGAATGTCGTGTTTGGAGAGTCATGTCCCGTACTTGGGTTGGATGGGACGG
AGAGCACAAAGCCTGAGGTTCTGTAGAGAAGGTTTGCCTCCCTCCAGTTTGAAATTTGAT
CACAATTCCAATACATATCTAGCTCCATACATACTATTGCGCATGCTTGCCTTACTTACT
TTGCTCTACTCTTTTCCTTGTGTTATGTTTTGTTCGAACATAGGTCGAGTCGGCTGATTT
TTTTTTTTTTTCTTGAATCAATGAAATTCGTTCATGTATGCAG
>2057
AAACAATGCAGCAGTCGTTGAAACATCTAACCTGTAAGGCATGCCTGTTGAAGAACTATG
AAACGGAAGGGG
>2058
AAAAAGACATGTCGTGACAACGTTGACCTAAACTCACTCCACCTCCAGATTGTGTGAAAC
GAGAACGATCGAAAGGAAACTAGCAGGCGATTAAGCTAGAGAATATCTAGCTTAGCTTGT
TCTGCTGCAGGAGCCAAGTCAGGAGGTCGACCTTGGTTGCAACAGCGAGTGGTTTCATGT
GGCCAAATTCGTCCTTTTCGGTCACAACGGCGGCGCTGTTCCATTCGAAGAAACGGTTGA
GGACGCTCAGGGGAGTATCCATAGTTATTTCGACGAACTCTTTGCGTTTGCCAGCGTCGT
C
>2059
CGTCAGTGGCCTTGGGAGCTTTGCCCAAATTTCGAGGATCAGTAATGATCTCGGATATCT
TAGAGAAGTCAAACAT
>2060
GACATCTGAGACTGGGCTGTTGCCGGTAGCCCTGCCGCGGGAAATCCAGCTGAGGGTGTT
TCCGAGAGTTATAAGACCGACTAGCTTTCGGCTTTGAGCCGCGAGGACTGGGAGCTGGTC
AAAGCCCTTATCTCTCATAGTCTCGATGGCAGTGGAACAGGGTGAGTTGGCAGACAC
>2061
TAATTAAGTAAATTAGTTACGTCTAAATTAAAGTCGGTTCTATTGGGGCATTATGTCATG
ACCACGCAAGAGTTTTGGTAGAATGCTTTCATTTACTGCATCTTATCCGGCCGTAACTAT
GAAA
>2062
CCGTAACTATGAAAACGACCAGGTGCTTGTTCTGGTAACCCTTGCCATCATATCCCCAT
>2063
TAACCCTTGCCATCATATCCCCATCCCATCCTACCTCTCGCTAAAGTCCGTAAAGTGCAT
GGCAGTCCCTGGCAAATGAATACATCTGTAAACTAAAAATCCCCC
>2064
AAAAATCCCCCCAGCCATTGAATGTCTAGGAGGATAATTTGCACAGGAGGACAAAGGCGA
GGGTATATTAAATGAATAGCAAGAATTATCGTTTT
>2065
TTTTTAGTGACCAGCTCTCCTCGACTCAGCGATGATCTTCTGCATATCGTCGACCTT
>2066
TCTCTTCTTAGCGAGCTTCCTGGCACGCTTATCCTGGGAGTTCCTCAACAATTCAATGAC
ACGGCGCTCATATGGGG
>2067
TTTTTTTTACTTTTTACTTACTTACAAGTACAAAATAAATTTTAAGACCAATAACCCTAA
TAATAATACAATAACCTACGCCACCAGTATGCGTCTCTCAGT
>2068
CACCAGTATGCGTCTCTCAGTCGCCTCCCTTCTCATCTTGGGAGCAACATTGGTTGCTGC
TGGCTCCGTT
>2069
ACATTGGTTGCTGCTGGCTCCGTTCCCGATGATTCCAGTGCCTCCTCCAGAAGCGTCCAC
TCCCTCAGCCGAACCGGTA
>2070
CCGAACCGGTAACAATTTGAAGGCTCGTAGCAACATCTTTGCTCGTGCCTCAGGAGATGA
GCATTGCTCTGGCAGAGGCGTTACCTGCCAGAGCTGCTTCGGCAGTGGCTTCA
>2071
ATTTGCTGGATGGATTCATAATAGATAGAGTTAATTAGAGACATTGGACGGGTTCGAGGG
>2072
AGTGAGAAGGGAGTTCGGCCAAGTGAGTGAGTGTGGGCAGGTGGGTGGTTAGGCGCACCT
ACATACTCGCTCACCGTCGTTCATGCTCTGGTGAAATAAGTTGCTAGCATGACATAACAA
GAAAAAAAA
>2073
AAAGCGTAGTCAGCGGTGTTGTTGTTGTTGTTGTTGTTCTGAAACTGGTTTGCGACATTT
AGACGTATTGCGACAT
>2074
GTCATCAGCTGTGGTTGTTACCTTCTGCTGTTGGAAGAGAATGTACTGCAACT
>2075
GTTGGAAGAGAATGTACTGCAACTTGCTTACAACACTCCATGGCTTCATTAATCCATCAG
AGTGTCTCTATATTAGATGGCAACGAGTATTCAGAATCGAAGAAAATA
>2076
TTTTTTAAGTATTTAGTATCGTAGGTAGGTATAGTATTTAAGTTGGTACTATATTGTCAT
TAAGTGTTGCCCTCTACCTAATCATTCTTGTGATTTAGTC
>2077
CCTAATCATTCTTGTGATTTAGTCTAGAAGCATAAAACCAACAGGATCATCGATCTAGGA
AGCTATGAACATATAGAAGAAAA
>2078
AAAAGGCCGTAAGATATGCATGCAGGGCGAAGAGTCGCTTAGATAGACGAAAGGCTGAAT
CTT
>2079
CTGAATCTTTGTTCAACAGGGAATATGGACCTATTATGGAGAGTCGGTAGATTCAGTTGG
GGTATCTTGGGGTTCTTCGTATTTATCCCAGTTT
>2080
AAATATTTCCAATACGGGGTGAGTTTGTAAGTCGGTACACATCTTCGAAATATTCTCTTG
TGAGCTCAAACGGGCGAGCGGTAACATTGGGG
>2081
CACCCTCGTCACTTTCTTCTTCTTCCTCTTCGACCTTGGCCTCCTCCTTAGGTTT
>2082
GCCTCGGTCACAGCAGGACCAGTGCTGACATAGGCGTCAGGGTTGGCAATACGGTCCTTG
AGCTCCTCAATAGACTCCCAGCTGTACTCCGTCTCAATACCAATGGCAACACACTTCTT
>2083
GGGAAGTTGGCAGCCAAGGAGACACAGGCAATGTTATTGACTGCACTCTGGAATACACTA
AGTAGATGATCCTCCTCAATGTCCAGCACGCTCGAGTCAAACGTCTGCCCAGCATCGTAG
ATCTGAGCGACAGTCATACCGTATG
>2084
TTTTAGTTTTTCTTTTTATTTTTCTTTTAAGTTTAAGTTTTGTTCTTAAAGTTGTTAAAT
TATTGTGAAACAACAGATCGGTGC
>2085
TATTGTGAAACAACAGATCGGTGCAGACATGCCATGATTCGAGAGTTTTCAGATGACCTT
GAATTGGAACTTGCTCGAGATAGACCCCAACTATCTCAAATTGCGTCCGGATCATCTGAG
TCAAAACCAAAGAGCCTTGCTGTGTGCGACTATGCATGCGACCACTGCAAAGAGGGCGGT
GTTGTTT
>2086
TTTGGCAAAGAGGAAAATGGTCGAGTTGAAAAGCGCCAACCAGCTGTGCGAGAATGAAGA
AGGGGAAGACGCCGTCTACACCAAGATGAATCTATTGCATTTTATGGAATCGTACCTAGC
CAGACGTGAGACTAACTACCTGGTCGATATGCTCCCATGGTAACTTGGAGTTATTTCATT
ATTTTTTGCGTAGGAGGCGGCTATTTGCAACTGTCCTCTTAGAACATGACCTTGCACATA
AGGCACATCACTCTGATCTATATAAAATGTATTATAGGGAACAAGTCTTGGAAATGTGGG
GCGGCAGGCTCGACAGTAGTCAGGTTAAAGACGGTCAATGTCAATAAGTAAAAATATATC
AGGATCTAGGTATACTATTGTACACTTTCTCAATTTTATACGCCTGAGTTCCTGACTTGC
TTTTTAGGCTTACTTCGTTTATAAGTTCTATAATCTATGTGCTACAGGGTAGCGAACTCA
AAGAAGTTTGATAGAGGAAGGCGCAAGGTATCCCTTCCATACTGAGTACACATATACTCT
CCTAAGAACCAGGACATATATTAAATCTACCGTATCAAAAAA
>2087
CACAACATTGAGGTCAGTCTCCTGAGGACAGCCGTGAGTAGCGTGGTCATCATTGGG
>2088
TTTTTTTTTTAAAGAAAACTAGAACGTTTTTAATACAATAATAGTACAGTAGAGTCATAG
TCACCACATTCAGGG
>2089
CATAGTCACCACATTCAGGGTGGTGAAAATACCTGGGATCTAAAATCAGGAGGGAAAACA
ATACATAATATATTCTAAAA
>2090
AAAATATCTTCCATCTTCGTACAGGGACTGGACCTTTCCGTCCTTCATGCGTCCT
>2091
CCGTCCTTCATGCGTCCTACTCTCGCCTTTTCCATATCCGCTTGACGCTTTTCGTAGTGA
GCCACAACAGCGGAGAGGTCCCCAGACGACCTGCCAGGG
>2092
CCCCAGACGACCTGCCAGGGACATGGTTTATAGGAGAGCCGTATTGAACAAC
>2093
GGGAAAGACATATCAATAGTCAGTGGAGGATTCTGACTGTGGAACAGATGGCGGTCTGCG
GCTGCTTCTTCAATTGCCCGGGTGTGGAGAGCGTTGTTTCGTTCCAGGACAGCCTCACTG
GCAGTGAAGGTCTCGATGACACGGGTCAACCATGGCTTTGAGCTGGCATCAGACGTGGAG
>2094
AAAAAAGTCATGTCTGTAGGAAAAGGGAATGGTATTGTAGATATGCAATAAGGAAAGCAT
AAGAGTCCTTGCACCTAGACACCTTTTTTT
>2095
AAAAAAAAGGGGAAACAGGAGAAGGAAAGGAAGACAACATCAGGCAGACAGCTGATGGCA
AACATGGAAGAAAGCTAAG
>2096
TTTTTTTACTTTTTATTTACTATAAATACAGAGTCACGAGACTAATGCATGAGGCATGTA
CACCGGCCAGTTCGTC
>2097
CATGCTCCCATCAAATGGGGCGACATTGTCACCTTGCTTTAGTCGAACTTGTTCAAATGT
TGGGACTTTACCAGCTTCGTAGTGCCGAAGCAAATTGTCCATATCTTCTTCGGTCATGCT
AACAAGCTCATCCAGGCTCCATATGTCACATATCCGAGATATCCAATTCATTCTCTTTGG
CCCTTGGTTGGGAGCTGGAGCAGCTGCTCGCAGTTTCTGCGCAATACCCCCACATTCAGA
ATTGCTGCGCCGGCATTATCAGGAAGAGTATCTGCAATCTTCTTCCGTATGATGCTAGCC
AATTTGGGCCGTTCCCATTTGTACTGACCATGACTTGCAGGGGCCCATCACGATGTACAC
TGCCAAAATAAAAATCACACTCGGACGGCACATCTGCGATGTTAGCAGGAATGCGCTGCT
CCCTGCACAGCTTCCATATCTGGGTGGAAGCCTCGGGATCGTCGACGGCCACGAAGACCA
TGTCGATGCCCACTAGATCTTCAGGTTGGAACTTCCGATCGACATGGCCAACCTGCTGCT
CGGCCACGCGAAAAGCCACTTCGGCATTTAAACACGCCTTGGGACAGACGACGACGACCT
TCGCGTCTGCATTTAGCGCATGTAAGATGCGGCCAGCAGCTACCTAGAAAGCGCATGCGT
TATTATTGATACATATATATATTTATTATTTT
>2098
CAGTTAATTACTTACGGTGCCTCAATAACCTGTCCCTTCCGGATCTTCCAAGCTACCAAG
GTTCCGTCAACGGTGCTTTCAAATCTCGTAGGAAACGTCCTCACGACGTCCACCTTGTTA
CCCAGCCCATCACCCTCCGTCACAGTCGTGCGATAAGTGTATGAGAACAGCCCATCCCCC
TGGCTTACCTCATCGCCGGTCTTCTTCAACAGGTCTGTGACGGTGATCGGGTAGTAAAGG
CTGGTAGATAATTTCAGTTGCATGCCTTGGCTGTCAAGCTGCAGAAAGCAGGTAGGTCGA
GTAGTATATGTGGAGAAACTGAGATAATTTCGATGCCAGGTAGCAGGATATGGCAATGCG
ATCTGTGATTTTGTTTCTGTAGCGAAGGTGTTGAGAGATCGATGAAGATGGGCGGCTTAT
TTATAGGCGTGTCCTTTGCGTCTGGAGTGTCTGTCTAAGCTGCCATAATCCGGGGACGGC
GGTCGCGTCAGAGTGAATAGCGAGGGTATTGACTCCTTTGCAGATAACGAGGCTACTCTT
GTGCTTGTCAATCAATGCTGCGCCTGAATAGTGACTGGAGTGTTGTTGATGGACCGAGAG
CGGCAGGGCGTTATGGAGTGTTGTTGGTTTGACGGTGGCAATGCGAGTCGCAACGAGAGG
TGCGCCGAGCGGACAAAGGACGAGCTGGTGTCTGCTGCGTAAGGATCGTAAAGGGTGATG
CAGTGCTTTGTCTGGGGTGTCCTATAGACGGCTCGGGTTGTTGTTGTGGTGGGCGCTGGT
CGAAGGCGAGGGCGGAGCATGAAGCAGTTCGAGGGCAGCAGAAGGCGAACTCAAGCGGGC
GCTATTTAAGCAGTTAAGGTTGTTTGCCGCGCAAGGACGAGTCAGATAGTACACGACATA
CTGCATAGCGACAGCCTCAGCCACCGAGACGAGGTCGTTCTGCCAGTCAGAAGATGAATA
ATATACGGGTACTACGGAGTACTTGGAGAGCGGTCGCTTTGGTGGATTGGGGTCCTGCGG
TAGTTATAAGCTGGGGTCTGGATTATAGGCAGATGGGATGGAGAGATAATAATAATACTA
TGTAAATAACAATACGAGACGAGCTCTAGGAGCAGCTGCAGATAGGTAACAATAGAAGAA
TCTCCATGGCCTTAAGAAACCATTCAACATAAACCGAACATGATACTCGAACACTCTCTC
CGCCGGTCATTGATTATGCAAAGGCAAGATTCACCTCGGAATTTACAGAGATGTTCTGTG
AGGAGTGATAAAAAAAAAGGGGG
>2099
GGGAGTGGTTGATGTGCTCGATGCGGACGTTCACTCGCTTCTCGATGTATCGGTTGCCGA
CGCGCTTGTAGATTATGACACCAACGGCGGACTTGGTGACGTTGTATACGACGCCAGTCT
TTCCGTGGAAGTCCTTGTGTGGCATAC
>2100
TGCCACCATTGAGCGCCTAAATGGGATTTATGAACGCAACTGGAACCGCGAGGGAATTGA
TCTTGTTAAGGGAACTGCCAAGTTCGTCGAACCCAAGGTCCTAGAGATTGATCTGATGGA
CGGATCAGGAAAGAAAATGGTTACCGCACCACACATCCTGATCGCTGTTGGCGGTTATCC
TATCGTCCCGGATATCCCC
>2101
AAATGGAAGAGCTGCCTCCCAAGCTGGCCGTGGTTGGAGCCGGGTACATTGCGGTTGAAT
TGGCTGGTGTTATGAATGCCGTTGGTGTCGAGACACACATGTTCATCCGCGGAGACACCT
TTTTGAGGAAATTCGACCCCATGATCCAGGAGACTATGACAAAACGTTATGAGGCTACTG
GCATGCACCTCCACCGAGGATATACTGGAATGAAGAAGATTGAATTGCTAAGCCC
>2102
AAGCAGAAGCAGAAGAAGAAGAAAAGAGAGGGATATTAAGACTCAGTGCGACTCTGCAGT
CCCTGTTTCGCAGAGGCAGAAGGATCGGAGAGAGGACAAAAAGAAAAATAAGGCTTCCTG
CAGACCGAGGGCCCTGGGCTATATTGGTTATATAGTTACATACAAAGGCAAGAGA
>2103
AAACCAACGCTGAGCGATAGAGATGCCATGCCTGATATTATATTATGATTTATGATGTCC
TTGATCCCC
>2104
GGGGACGGGAAGGAAAGGAGGCAAGGGCCAGCAGAGGCCTAGTAGAGCGTTGCATAGAGT
GCAGCAAGCGTTCCCGCCAGGGG
>2105
GGGGAACATGGACCTGACAACGTTCAACTCAGCCCAGCCCTTGAGCCAATTCAAGACCTC
GACATCTTCCCTGGTCGCCTTGGAGTCGCCGCTGGTCTTGGAGGCTGCCTCCTTTGCCTT
GGACACGCCGGTCATGGACTCTGCATCCGCCACCTCGGCGCGAGAAA
>2106
TTTCCCTTTCTAGATACGCAGTTAGACCGCAATTAAGAAATATCTCAGATACATAGACGA
AAGTTGCTTTTCCCTCGAAACAAAATCACATCACACGTTAGGCTAACACATTTGTCTGTC
TTCTCTCTTTCAAGAAGTAGATTGTATATATTATTAGGTCATCAGGGGTAATTTATCAAC
TAAGAGACA
>2107
GGGTAATTTATCAACTAAGAGACATGAAGGGTTCAAGAAATATTAATTATTAATTT
>2108
TTTGCATAGGTCTCGATGGAGACATTGTTTACAAGTAGGCAGCGAGAGCGAGGATGGCAG
CGCCCATACCGCCAATGTTGGCAGAGAGACCGGAAGCAGCACCGGTGTAGATGGGG
>2109
TTTTCTCCTGAGTTCCTTTTCTTTGCGTTTCTTCTCCCAAGATGCATCCAGCTTCTGGGC
TTCTTCTTTAGTCTTGGTCACATAATCGTGCCACATAACTCTTCCGCCGCAGAGACCCTC
TTCCACTTTCATCAGCTTTAATTTCATACGAGGTCCGAGTTCAACCAGTTTCACTGCTCT
TTTCTCAACATTTGATCCGGAGCTGCGAGCTGATTTGGACCCAGTTTCCTTAGCTCGCTG
AAGTTCCTTTT
>2110
TTTGTTTTTTTGTTTTTTCTTTTTCCGTTTTCGTTCTTTCTTCGTAGGTCAAGCGCGTCG
TCTAAGATA
>2111
AGGTCAAGCGCGTCGTCTAAGATACACGACCTAGAGGATGACTGGGTTTGCAGGAGACGT
TCGAATTGGACGGGAGATCACACAGGGGAAGATGTAAAGCGAATGAAAAGCTGGCTGTTT
TCCACACACCATATTTCTTCATGCCCATAGCTTGATTGCTTGGGTAGTCATGGCCGGCGC
AACGGAAGGGTTGGGACAATCCTGGGGGTATATAGGGCTGTTGTTCGGACTTGTAGGAGA
ATCAAAA
>2112
TTTTAGTTTTTTTAAGTTTTTTAACGGGTTTTTTAAGTTTTTTCTTTTTATTTTTAGGTT
TTCGTTTCTTTTATTTTTGTTAATTTCTTAAATTTACTACTACTTAAAGTAAATGAATCA
GTGATACAGCACAG
>2113
AAATGAATCAGTGATACAGCACAGAGAGAAGGCAGGATGAACCACGACAACCCAATGTGT
ATAGAGGGAAGGTCGGGAAGGG
>2114
GGGTGAGGAGGTGCGTAATTTAGTAGTAGAAGGTCTCGTCAGCGGTGCGGCCACGCATCC
ATTTGGGCTCGCTGCCACGGACGTAGATGTCTTCGAACAAGATACGCGGAGTAGCATCTG
GAACAGGCATCTTCTCGGCAATAGCAACTTCT
>2115
CAAAACAAGGTGAATTATACGATCTGAGTGTTATTCTATAGGAAAGAAGTCTTAATCGAT
AATACACATGCAGATATAAAACGCCAGTCTTTTTGGGGGTCGTCCGACAACACCTCGAAC
AAATTAGAACGAAGCAAAGGCTAACAAAGGAAATAAGAAACACGATGTGACTATAAACCA
ACAGAAAGCCTTGAATTATTTTTGTTGGGTGTCTTTTTTA
>2116
TGGGTATGAGACTACGGGCCTCGTAGACTCCATTAACTGGAGTTAAAGTGGATGGGTATT
TATTTGATGCTCAGGAGCTTAACGTCGAAGATGAGTTTGGAGTTGGCGGGAATGTCAGGA
AGAGATTTCTTTCCATAGGCAAGATGAGCTGGGATAGTGAGTCTTCGCTCACCGCCGACA
GCCATGCCGGG
>2117
GGGATACCGATGTCCCAGCCCTTGATTACTTCACCCGTTCCAACCTTGAAGGTGAAAGGC
TTTCCGGATTTATTAG
>2118
AGTCGAAGACCTTGCCATTCTCGAGCTTTCCAATGTATCTCATGCCAATTCGATCACCCT
TCTTAACCTGCTTGCCCGCTCCAAGCTTCTTGTCGTCAACAGTAACTCCTTGCACTTGCT
TCACTCCAAGGGTGCCAGTTTGGGCTGTCTTGGACGGAGTAGGGCCTTGTTCTAGGTCCT
TCGCGAACTGAACTTTCTTGTCGGACTTGGTGTTGGCCTTAGCAGCCTCTGTCTCGGCTG
CTTCGCCATTGTTCTTCTTTAGTTT
>2119
GGGGTGATATTAGTCGATGGAGCGTAGGAGCTGCATAAAATCCTTTGAAATCCACTCCAC
ATAGCTCTTCCATGAATGGTGGTCATTAGACGCCTCTGCAGCAGGGAATGCCATCTGTAA
CTCCC
>2120
CCCTGCTGACCTTCAGTACGCCGATAGATGCCTCCTGCGCCTTTTCCAGCTCCTGTTTAA
CGGCTGATTCTTTGGGTTTGACGGACAACACGACCCGGAATGAGTTGCTGAAAGCATCAA
GTCGAGCAAGTGTTTCTTCTGGCGCCAAAGTCATCAACTTGGAAATCATGAGTGTGCAAA
GAGTTCTGATGTCCTGTTCGTCTTCAATGCCGGCAATAATCCTATCGTAGACCTCAGGAA
GGTTGACGGCAGAAAATGCGACATCAAGGCAGGTGTAAAGTGTTTCGTATGCGCTCTTAC
GAAGTTCCAGGCCGTCGTCAACCTTGTGTTTAAAGGGGCCCATCTGTACTTCCCGAACAA
GCTCCGGCTTCAAGTTCGTGTCTCCCATAACGGCGGGTAGCAACTGGGGAAGATGGGGTA
GCACAAGAGCTGTCTTGTTGTGAATTGCAGAGTTAAGGGTTGTCAAAGCCAGGCGGTGGT
TAGCCAAGTCACCATCATTGAGTATTGTGACCAAAACAGGGACTATAAGCGGACGGAGTG
TCTCGTTATAGGTGTTGCTAGAATCAGCAAGAGTGTAACGGAATGCAGATATAACTGTGC
CTCTGATAGTAGCATTTGGATGGGACAGGTATTCCT
>2121
GACAACGGGAACGTACGTACTTAATAAACTAAATCCAATATTTGGACTCGGCAACTGGAT
TTGAATAAAGACATCTCCTGTTCCTAAAGATTCCCATATAAAGGGCTTGTAAATGAGTCC
TATTGCAATCGTCGCCGTCACACTTCTACATTGTCATGCTCGTGGTAGGAATAGGGTCGA
GAATTAAAGTGGAGGAGATTATCTTCGTGACTAATTATATCTCTTGTTCAA
>2122
TGACTAATTATATCTCTTGTTCAACTAGTTAATATGCAGCAAGCGATATGGGAGCAACCA
AGGCGTGCAATG
>2123
TGGGAGCAACCAAGGCGTGCAATGTAAATTGTAGAACCCTGTGTGTTTAACTACAAATGT
CCTTAAGGCTCTTCACCGTATCCACCACGGAT
>2124
CTCTTCACCGTATCCACCACGGATTCAGTCAATGGTCGATATGTCAGCCCAAGCACGTCT
TT
>2125
GGGTACCCTACCCGGCGCGAGAGCGTCACCAGATGGCAGTTTGTCTCGTAACTCGGG
>2126
GGGAATTTCTCAGAGATAATCTCAACAACATCCGCGTTGCAATAAGTGCCAGCAACAAGG
A
>2127
TGCAATAAGTGCCAGCAACAAGGAAGAATCGCTTGTTTGCTGCCTCCGC
>2128
GAATCGCTTGTTTGCTGCCTCCGCCTTCTCGGCTGCGAGGACATGAGCCATTGCGACATC
ACGAACATCCACCCAGAGAGATGTTCCAGTGGGTGGGCAGCTGTTCTTGCCCTTTCCAGT
GATCAAATCACTAATGCGCTCATTAGAGGTGTTGATGGCATCCAAGGAGGCCAGGTAATG
AACCACAGGGCCAAGTACAAGGGGCGGGTTGCAC
>2129
TTTTTGCTTTGGCGGCCGAATAGGCCTTGCATAGTGATAGACACATGGGCCTGATGACGT
TAAGGCACCATCAGATCTCCTGCCTGGGAAGACTTGGAACCTCCCATTACATCGGTCACA
TTTCTCCCACCC
>2130
TTTTTTTTTAGTTTTTTTTTTTTAGGTTAAGTAGAAAGTACGTTTCATTTTATTTCTCCC
TATA
>2131
TTTAAGACGGCCTTAAGGTAGGTTTAGAGAGATGGGTTCCTAAGACCCTGCTGCCCGAAA
GCTCGGTTGAAACTAGACTGCCCGGGAATAATATGTATATGTGCAACAAGGACCAAGGCA
AGGTGATATGCTAAAGGTCTTAAGTCGGAGTAGATCATGGGGATAAAGTTGTTACGTCGC
AATCGGCCTTGAGAGATGCAATTTTCGATGGGCTTCTTCTATTCGGGTTGGTTGAAGTAA
AATGGTAAAGGCCAGATGGCTGGATAAGATTGTACCAATATCAAGACGGTTTCAGGACTC
GCTCGAGCTTGTGTAGCATACCAACGCTTTATTGATGGAGAAAAGGAGTAACAATGACAG
ATTGTATTAACTAGTTAGTTATGCCCAAGCGAGGGATTAGAAAAATGCCGTATGGTCAGG
GGTGCGACGCAGGAGATGCATGAAATCAGCTAACAATAACACTTGCACCAACATTCACAG
AACCGA
>2132
TTGCACCAACATTCACAGAACCGAGGGAAGCTCATATGGTGATCGTTGC
>2133
GGAAGCTCATATGGTGATCGTTGCATGCCGCAGCCAGGACTCACTAGGCATCGTCGTATA
AAGACCTTCAAAAGGGACTGCAGAGTGTTCTATGTATTCTCCTG
>2134
TCAAGGTTCCAAGGTCCTCCCGACTCGGAAGGTCACGTGAACGGCCAACGACATCCAACT
TCCTCACAGGCAAACGGATGTTTTGATCGCTTCATGTTCGACTTGATCAATGAACAAGAG
GGCCGCGAGGGCTGAAACTGGAATATAACACCCCGTGTTAGCAGAGAGACAGCATGCGGC
AGCTTAAACAGTGCCACAGCTTGGCCCAAGTTCATTGCATGGACATGGGTGGTCGCTACA
CATACCAGGAAAAGCAATATTCTCGACAGC
>2135
TTTATTTTATTTATTTTTTTTTCCCGGACTGGACGGCGGAAGGTCTTATTTACTCTCTGG
ACAAAATAAATATGGACGAACGAACCGATACAAGAGA
>2136
GGACGAACGAACCGATACAAGAGAATTTGAAACAGAAGGACAATAAACCACCATATATGT
ATGAAATGAAATTCGTCCAATCATACGTTCTTCG
>2137
ACGTTCTTCGCCTATTTTCAAAGGAAAGAATGTGCTGTTTTTGTTTTTGT
>2138
AGAATGTGCTGTTTTTGTTTTTGTCTGTAGGTCAAGTGAGCGTGAGATGACCTATATCCC
CGATTCCACCATCAGCTCGCCTCCTGAGCTCCCGACCCCGGCTCCAGCTCCAGCTTCAGT
GTACACACGACACCCTTGGCAGCCCGTCAGTTGCATCAGACAGTTATATTGCCCTCCTTA
AGATTATA
>2139
TATAGATAGCATGATAAGTATAAAACGAGACCAACAACACCCCCTTTCAGCAGCGTAGCA
GCAGGACGGTAAAGCATGACAAAGCACTAGCATGAACAACTCT
>2140
TTACAGGCAGCATTGGTGCGGTGACTTAGCTCCTTCGTCAATACCAGATTAGTAGTCAAT
GGGTTAGGGCTCGATAATAGCACCTCTTTT
>2141
GCATCTTCTATTGATACATCCACAGCTATTCATAAAAGACGCAGCAAGCTCAA
>2142
CCGGTGGGTTGGCAAAGGACGGTAGAGCAGCCAGCGCAGATAACGACGGTCTGGG
>2143
CCCGTGTTGAAGTGTGATTTGGAGGTTGCATTAAGTTCCAGTACGATTACTAGAATGTTT
TGAAATGGCCAATAAGTAATCAAGTGGTATTGTCATAAGTATTCATTATCAGATTATATT
TAATCATGTAAAACAGAAGCGTTTATATACTAAAAGCCCAGTCGTTATTCTATAACGATT
GCTTCATG
>2144
TTATTCTATAACGATTGCTTCATGCAGCAAGGCTCTTGGGAGCCTCGGTTGCTGGACCCT
CGGGGGTAACATATGCCT
>2145
CCTTGGTCATGCCACCATCGACGACGAAATCAGTGCCGTTAACAAAGCTGCTCTCGTCAC
TGGCCAAGAACAAAACGGCCTGAGCCTGCTCAACGGCCTCTCCGAATCGGCCAGTTGGGA
AGTGAATCTCACGTCTGAGACGCTTTGGAGCATCATCACCAAGCCAGTCCTGGAGAAG
>2146
TTTTTTTACTTTTTTTAAAACTTTTTTGGTTTTTAGTTTAGTTCTTTCCTTTAATTATTA
ACGCTGGAATGACACA
>2147
AAAGCATCCACTGCGGATCCTAGGCCACTCTCGGTAAAAGATCCTAGCAGCTTTGCAACA
TTTGCATTCACGTACTTCAGTCCCTTGCTCTTCTGAAACTCGGTTTTACCACCAAGATTT
TTGATAGTATGTGTTATTGAGGAAAAGAATAATGCGTAGATCTCCTGAGCACACATCATT
TCTAACGATGTAGCATCAGCTGCTACTTCTAGCACTGAGAAATTGGTACAGTCTCTAACA
GGTATGTTATGTCGACCAAATAGCAGACCTGTCTGTTGCTTCAATTTAATTTTCCTCTCG
TCAATCTTAAAGCTTCCATTCTCGCGCCAAAGATAAAAGTCAGTAGTGGTATATATATCT
A
>2148
TTTTAGTTTTTGTTTCTTTGTTCTTACTAAGGTTATTGTAGGTTTTGGTAGATGTGGCTA
CGTTGTGCCTCGGTGGATGCGCTGGCTAAAAGCCGCTCCGGAGCCAGTAACAGGGACAAA
GAAAGCGATAGTACAAATACAAATACACGAATAAAATGCAACAATGAATGAATGGAATCT
ACAATAACAATAATAATATCAAGAAGTTTTTGGTTTGTTTTTTTTT
>2149
AAAGCTGAGGGGGTTAATTGGTGAGAAGAGTGATTGTCCTCGAGTGACATACATGGGCAC
TCGACGGGCATTGCCCTGTAGGCGATCACGACTAATCTCGCATCTAACGTACATATATGC
GGACCATGCGTAATGCAATTGGTAATGAACAAAATTGTATTGGTTGGTATGTAGTGCTCT
AGTATCAGCAGGTATAACAGGGAGAAAA
>2150
TCAGCAGGTATAACAGGGAGAAAATGAAAATGATACATAAATGGGTCAAAGGCATGCATA
TATATGCTACAGCGCACACAGGGTCAGAAATAGAAACGCCAAATACGCAAGAGCTCGTCA
GGGAAA
>2151
TCTTTTATTTTCTTAGTTAGTTCTTTACTAATATTCCATTCAAGGAATATGGAAAATTGA
ACTATCCTCTCACAGCTATAGTGCAGGATATCAACGCTGCTACCATAGACACTCTCACAT
TTACTATCTGCTATGCCAGTGAACTTTTCGATACACCCACGATCCTAGAGTTATTGTCAA
TGGTACAAGATACCATTAAGCAGATATCAAGCAACCTTACACGACCAGCAAATAGCTTGG
AGTATCTCTCTTTAGCTCAGGTCAATCAATTGGCTGAGTGGAATGCAACTGAAGCCGACT
TCCCAGATGCAACTCTTCATCAGCAGTTTGAGTTGGAGGTAGACAGGGTTCCTAGTAAAA
CTGCTATCATCTATGAGGATGTAACGTTAACATACCATGAATTAAACGAGAGAGCGAATC
GGATGGCGTGGCAATTGAAGAGGGAAGTTGGCATAAAACCCGATGACCTAGTCGCTCTCG
TTCTGGATAAAAGCGAACACATGATGGTTTCTATACTGGCAGTGTGGAAGTCTGGTGGAG
CTTATGTACCGATCGACCCGTCATACCCCGAAGACCGCATTTCTTATATCCTCCAGGACA
CTAACGCGGTAACTGTGATCGCCGATCCCATCTATATCCCCAAGGTCGAGAAACTTACAC
GTCTAGGAGTACCGATATATCCATCAGATTTGGCTACACATAACACTAGCGATTGGAGCT
CAGATAACCCTCCCTCTTCAAGCATAAACACGAACTTAGCCTACATTTTCTATACGTCTG
GAACGACTGGCCGGCCAAAA
>2152
AAAACTTTCAGTCTGGAGTCCACTCCATCTCACTTTCACTCGGCTTGAATAATATCCCTG
ATTTCGTTCAACTTCTTTGTTATTATATACTCTCCCACAAATTTCCATTAGACCAACCAT
CCCCTCTTTAATGTACTATACCCTATGGCGGTCGACCATGGATACGTGAATTCGTGATAT
AAAAATGATAAGTGTAGAATAGTCGATCAAATCAGATTTTTTTCCGCGTAGCCGATCATG
ACTAAGGGAAACATGCACCACCTCTATACAAGTCCATCATTTCATCCATGTCAAGAAGCG
AAATCCCTACTGGAGAGGGTTTCTAAGCGTATCCCAAGGATGCGTGAAAAAGGTAAGGTG
AGACTGGGTGCTATTAATACAAACGGAAGACGAAAATCCAAACAAAAGCGTTAACTGAGA
ACGGGG
>2153
GGGGAATTTAATCAACCCAGAAATAGAAAGAAATTGACTCCGTGGCGCCTTTCCCTA
>2154
CCTAATACCTCTAGGAATAGATGCTCATCTAGAACATGGTAGTAGGTAAAAGGAAAA
>2155
AAAATGAACCTGTTTTCAGCAGAAAGAGATAATCAAACAACGAAATCGTACGGGAGTTTC
AGAGGACAAAAA
>2156
TTTTTTTTTTTTTAAAAAGTAAATTTAAAACTAAATTAATATCTGCACATAGGAGA
>2157
ATTCTGACGGCAGCAACGGAGAAAGATCGAGTAGCTGGCAGCCTGCTGGCGCGGAAAGCT
GGTCTAGCG
>2158
TTTTTTGTTTTTATTTTTAATTTTTCTTTTAGTTTAAATTTCTTGTTCTTAATTTAACTA
AGGTACGGAATTGATAAAATAA
>2159
TTTTAGTGATTGGTTTAGATTTGCTGGAGCCTTGTCGTCTCTGTTTGGTGAGAATGCTAG
AGAGAATCTTTTCGATCTCTTTGAGCTTGGCATCGATTT
>2160
TTTCAGCGATAGTAAGTGCCGGGTCTTCAAACTCGCTGAGCTTATTCTGCTCTTCAAGTT
T
>2161
TTTTGTGGTGGAGTTTAGGAGACTTGCGGCGGCTGAGAGGTCCTCAGGTGAATAGAGGGA
GTAAGTAAGGGTGGGTTT
>2162
TTTGACTGGGGGTGCAGTTTGTGTTGTGGATGATGATTCAGCGAAGTTATCTTTGTCAAG
ATCGCCGTCTCCATTTGAATCCTTAGATGGGGTGCTAGTTGGCGTTGAGGCGGTGGAAGG
AGAGGATGAGTCTTCGTTTGTCGAGCTAGATGGTACCTCGGTAGAAGCCGCCTCATAAGC
TGACAAGGAAGAAGAGAAGAGCTCCTCTTCAGCTTTAATCTGACTCTCCATAATCTCTAC
CAGCATTTTGGAGCTGTCAAGACTTCCCCTCAAGGCATCGATCTTTCTGGGGCGAGTCAA
ACCTTCATTCCTTCGGTCAACTACTGGGTCGACAATCCC
>2163
CGACGTCGACTTTAAAACTTATCAGTGCGTCAAAAATATCTTTGAAGTGGCTCACTACGT
GGTGTCTGTACTAATGTTTTCTTTTCATAGCGGACTGGGCCATTCCGGCGATCC
>2164
AGGTTGAGAGGGGTATGCGTCTTTGAATGCAGCAGCTGATGTTTTCTGCTGGATTGATTT
TAAATGCTTTGTAGTAGAAAGCGAGTTCTACTGCAATCGAAGCTGGCTGAGCGGAAGCTA
CGTCATATCATGTGACCCCACTCGAGAACTCTGATTGGCTCTCGAATGAAGGACCTGCGT
GGAAAGGACGGGACGAGGGAGACAGTTTGAGAGCAATAAAAAAAAAGGACATT
>2165
TTTCTCTAATGCATCGAGAACGAGGACGATAGGATTCGGTGGTCCTCGACGCACTGTTGT
>2166
CCCAGAGGAAGAAGCACCAACGGCCATCACGAATGAACACTCAAGGGACTGTG
>2167
CCCCAAAATGGTCTATGCAGTCGAGTGGGGCCTCTCTACAGCAGCGCCGCCTGACCTGAG
ATGCGCACTTGAATCTTGAACAAGCTTTGCCATATGAAAGCTTCGCTCAAGAGCAGCTCT
ATATCCTTCTCTGTCCACTCTCGCGTTGGAAGTGCCTGGAGGAACATCATAACCTCCT
>2168
CCTGAAAATCCATCTTCAGCAGCTGCTCCGACCACTTGACGAGGAATGCAGCGCAAACAT
ATAGGTGAAACCGTGAAAACCC
>2169
CCATATATGTATCCCACATCCTTATTGTATTTTTGATGCTGATTTCCCGCATAAGTAGAC
AATTCATCCATCGAAAGCTG
>2170
GACAGATGACCAAGTTACAGACCGCAAGGTGAACATGAGTAAAACTTTGTTGTTCATTAA
GCTACAACATAGCAGCCGTTCATCGATTCAGGG
>2171
CCACAACGGTCGATACCTGCACCATAACTATCTAGACCCAGATGTCATGTCCCGTGAAAC
TTGGGATTCTTCTCTCTCATCTGCTTCCAACGGCATGACATCTCGCTAAAGGTCTATCAT
CATAATACAGTCCGTGTCTTTTTT
>2172
GCGTGTGTCCGACCACTCGGTGTACTGAATAAAAACATAATTATTTAGCACCCTCCTGGA
CAATGCGTTCGACCTCCTCGGGCTCCTTTGGCACCGTGGTCAGGTTCTCAAAGCCATTGG
CGCGGACGACGACGTTGTCCTCGATACGTACACCTCCAACAGCCCAGTACTTGTCTAGAA
CTTCGGAGTTGATGTACTTGCTGGTCTCGGGGTTAGTAAGGAATGGCTCAATGATGTAAC
GGCAGAAGTAGAC
>2173
ACACCGGGCTCAATTGTAATGACGGATCCCTCTGGAACAGTGCCTCGCAGACGCAAGTAT
TTAAACATGCGATTCGGGTC
>2174
GTATTTAAACATGCGATTCGGGTCAGCCGGGTTAGGGTTTCCTCCAACATCGTGAGTGTC
CATGCCGAGATGGTGGCCTAGACCATGTGGGAAAAAGGCAGTGCTGATTCCCTTATCGAA
AATCTCATCCTCAGAGCCAGTGAGAATGCCAATCTTGAGCAGCCCCTTGATCGCAACCCG
GTGGACCGCAGCATGCATGTCGTCGAACAAA
>2175
TTTTTAGTATATACAGGTTAACATTCATCACATATATATACGACTAAAAAACTATAGACA
AACCCTGATCTGGAAAGGCATCCAAAAGGGCGAGATTATCACTTGATATCAGCTTGCATA
TAAAACAGCCGTAAGGAACGGGACAAAGGGGACAGAAGGCCAACTCATATAGACTGATGA
TAAAAGGGGGCAGACATGACAATATATACAGCCAGACATATAGACATAAATCGAACAGAG
AGCTCCCAAGCGGCGTAAAGGTTAATAAGATCAAGAACCAAAACCCCGAGTCTACCATTC
CCCGGGCTATCCACCTGGTAAAAAAGAGGGGGAAATAATATAGAAATAAATCTGTCGTGC
TAACAAATCCTTGTAGTAAACATCTAGGAGGGGTAA
>2176
GTAGTAAACATCTAGGAGGGGTAAGAATGAGAAAGTAGATAGCAAGGGAAATCGTTACAG
GAAATGAGACGTCATCCCACCACCATTTGTAGCAACGGCAGCAACAGGGGCCTGTCCATT
AGTGCTAGTACCGTTTGCATTGTTGTCGCCAGTATATTGCTCTTTGAGCAGGACTTCCAA
CATGTCGAATTCGCCCACCATTGGGCCGGTACCTCCGAGGCCCTGGTCAACTCCTGCGGT
AGAGCTGTTGAAGAACTGATCGAGTGGGAGGGCAAACCAGTCCGACATGCTGTTTGAATT
TGCTTGTGTGTTAATTAGACCGACTTAGGGGACGACTACGTAGTTAGAATA
>2177
AAATCTAGGAGCTTGTTCTGAGGAACATTTCCTCGAAAAGATTTACGATGACGTAGCCTA
AATTTTCTTCTATTAACATTCTACTGGGTTATTAATGGACTACAAGAAAA
>2178
AAAAGAAAAGAGAAGAAAGATTGAACATGAAGCTTTTTGCACCGTCATTACATCTATCCG
GACAGTTCATTACTAGATGGCA
>2179
CGGACAGTTCATTACTAGATGGCATGGAAAGGAAAAAAAGGCAGAAAGTCTTGCAGGAAG
GGAAAAGGAAAAA
>2180
AAAAATAAATATGAATAGATGCAGAAATCATGTAGAGGGACGCAGGGCTGACCCTAAAGT
CAGGTCAGATTATGCACTTGAGGACTCAATGTTTATAGATAATTCGACCAATAGGGG
>2181
GCAATGGCGATGGCTTGAGCATCACTATGAGTGATACTGACATGCACCTCCTTGACACCG
GCCTCCTTAGCAGCGGCAGCGGCATCGCCATGTAGC
>2182
CACTACAACTGGAGCACCGTTGTCATCATGGATGATTTCAATTTCCTTGAGGGGG
>2183
GTACTCATTCCAATTACAAGACCCGAATGGGCCCTGTATCGTTATTTATTGTCACTACCT
CCC
>2184
TTTTTTTTATTTTTTACAAACATCGTCGTCGGTCGTTTACCAAAAATACGAAGAAGCCGC
TATTTGAGTCAACGAAAACACGTGACTTCTTATAT
>2185
AAAAGGGAACATGCCAGAACACGAACTTTTTCAGCTTTTGATGACGTCGAAAACGAACGA
GCAGGCAAGAATCGTCGACGATCAACGCGCAGGAAACGCCGTCTA
>2186
TTTACTTAGAGTATTTCTGGCGGAAGAACTTAGCGGCGTTGACCATGTTGACAAGGGCAG
CCTTGGTCTCGGGCCACTTGCGGGTCTTCAAACCGCAGTCAGGGTCGATCCAGAG
>2187
TCAGGGTCGATCCAGAGTTGATCTGGTCGGAGGTACTGAAGCATCTCTTCAATACGGGCC
TTGATCTCCTC
>2188
TTTTTTTCTTCTTTCGACCATCACGTAGCATCAAGTTGCGCGGATATCAACGTCTTGTAC
ATAGACCACCATCATACCATCATAAATACCTATGCCATCCAAAAGTCTTGCTCAAGCTGG
AGCGTACTGACATCCTCCATTTATAGAAGCGTTTGTACGCACAGGATCTTATGTTCTTTC
AACCTGACCTTCTCTTGAAGCTCCTATAGCTCGCATGCTACTGTGCCTTACTCGCCACCG
TCGTCGCCGCCGCCATCGTCGGCACCGTCCTGGTAACCATCCTGATAGGCCTCCTGCTCG
TCGTCGTTGCCCATGGCGTTGCCAATCATCATACCACCCAACATACCGGCACCCAGACCC
ATTGCCGCACCACCGGCCATGCCCATGCCGCCGCCGCCGCCCCTACGCTGTGGCGGGTAA
CCGCCTCCGCCATACATACCCTGGTGACCGCCGTACATGCCCGGCGGCCCTCCGTAGCCA
CGGCCGTAGCCTTGGTTGTACTGCGGACCTCCATAACCACCGGGGTAGCCTCCGGGACCA
CCGGGGCCGGGACCATATTGCTGCTGCTGAGGGTAGTAGCCCTGCTGCGGGTAGCCACCG
TATTGCTGCTGCTGGTGACAAATAAACCGAAACCAAAAACCGTTAAAAAACGTAAAAAA
>2189
GTTTTTAAAGCCAAGTACTAATTTCTTATCCACTTAAAACATGCATATGTATATACATCT
GTAAGCGAGGGGTTGGAGAACCAGCGTCTGGCTCACCTCACCACAAGTCAGCTTTTGCCA
GAAAGGCGTATTCCTCCCCCGTTCCGGGCATCTCCAGGCCAGCCTGCCTTGCCAGCTCTT
GTACGATGCTCACGGCTCCCTTGATCTGTGCACCGGATGCTCCCATGTTCCGGCTGCCAA
AGAAGTGTCCCTTGGCCTGCGGTGCGACGTCGTCTGCTAGACAGCAGACAAACTCCATCA
GCACCGTCTCCATCGCATTGACAACTCGAGTCTCGGCCATGAGCTCCCCGTACACACTAG
CAAGGGCATAGTAGCTCAGGTCCC
>2190
CCCGCCCGAGCTGCGAGACATGTTGTCTAGTATCTTGCTGGTGTGACCGGCGTAAAGGCG
GGTGAAAAACGCAGTCCCCCGCTCCAGCTCGTTTTCCCATCGACCGGACTTCGCAATGAG
CTGTCCTCGGAGAGAAGTCGGTGGGTCGAGGGTGTGTGCCGCGCCAGGGACTCATGCAGT
GATGAGAGAGCGTTGATTCCCTAAAATATTGATATGAACCGCATGCATGTTAGTTTCTGT
AGTTCGATGCATGAACATAATGTCACTTCTGTCTTGGGATTGGCTGGGGGTCTTTGTAAT
TTTGTTTGTTTTTTACCCGTTGGTAAAC
>2191
AAAAAAAAGAAAAAAATCGAGGCTTCGTTTCATCACTTCTGTTTGGGGG
>2192
GGGGGTGTGACGCCTGCACTGAGCACACCAGGCAACTCCTCTTCTCCAATGCTGAACAGC
ATTCCGACACCATAGGCAACTCCCAAAACAAGAACCACACTCAATCCGCCAATGAGCCAG
AACTGCATGCTGACATCTCTCTTGGAGCAGTCAGGGCCGCCCCACTGGAGAGTCTTTGTC
TTCCCATCTTTGTTGGTGGAAACAACAGTGCGGTGGCACTTGCATGCATAGCAGTCATTT
TCGTTACTGGAGGAGGTGGAATTCTTTGAAGA
>2193
TTTTTTTTTTTTAAGGTAACTTAAGTTACCGGTTTATTATTAGAGTGCCTCAGTTAACTA
ACTTCTGATCCTCCCTGGGGGTTTATGCGCAGCAACTTGCTGTTGCTGGCCTTCCTCGCA
GAGCGCCAGGGACATGCATGCGCAGCAATTTCCCACCTCTCGACCAGACAAGATCACTCA
TTGCTCACACCCAGATTTGCAGCCACACGCACCGTAATCATCCGTCCAGGCCCAATCTCA
TTCGCCGCCCTGATACCCACTCGCGTCCTGCTCAGCTGGGATACGACGAGCAAA
>2194
AAAGCCTCGCCAAGCTCACTTCTGCGCGGTTGTTCCAACCCGAGTTCGCTGTGCGATTCT
CGTTCCTGTCCGTTCCTCGAAGCTGCCAGCGGCTTCTTTGCATGGGCAGTTCCTCCATGA
TGCTGGACGAGT
>2195
CCCCAAAACCAGTTCGAGCTGAGGGTCCATTTCCCATCTATTGTCCAGGAGCAATCAACT
TGC
>2196
ATTGTCCAGGAGCAATCAACTTGCCCTCTTGACGGGTGTTGGGAGCCCAACCACC
>2197
CGGCAAAGACCTCCTTCCCTCCATTTGCCTGCGCATTCTGACGTATTCTGGCTTCAAGTT
CTGGTCTGAAGTGGCGGATCAAGCCCTGGATAGGCCAAGCAAAA
>2198
AAAAGCCTCACCCAAAGCGCAAATGGTGTGGCCTTCAACTTGTTTGGTTAGTTCCTGAAG
CATATCGATTTCACGTTCACGGGCCTGGCCTCGTTCG
>2199
CGTTCACGGGCCTGGCCTCGTTCGAATCGCTCCATCATTTGCAGAGTCCATTTGCTTCCT
TCGCGGCAAGGGGTACATTGTCCACAACTTTCGTGGCGGTAGAAAGCAGAGAGTCGGGAG
ATTGCGCGAACGATATCGGTGGACTTGTCCATGACTATAACGGCAGCAGTACCGAGACCG
GATTGAGAATCCTTAAGAGCATCAAAGTCCATCATCTGGTCGTCACAGATGTGCTTGGGA
AGCACGGGAGTAGAGGAACCGCCGGGAATAACGGCAAGAAGATTGTCCCAACCACCCCGA
ACTCCGCCACAGTGACGGTCGATCAGTTCGCGAAGAGGGATAGACATCTCTTCCTCAACG
GTGCAGGGGTTGTTGACATGGCCAGAGATACAGAACAGCTTGGTTCCTTGGTTTCTCTCA
CGGCCAAAGCCAGCAAACCATTT
>2200
TGTTCTTGTAGAAGAGGCGGAGTTGTGAGCGCTGGTTGGCGTTGATGACTGTGAGGACCT
TTGCAATAGACTTGCGGAGATCGTGA
>2201
CGGAGCTGGCCCAACTCAGTCTTCAGCTCATCGAGCTGCTTCGTGAGGTCGTCTTT
>2202
TTTTTTTTTATTTTTTTTTTACAATAATTACATATAGTTGACTAGTTATTGGTA
>2203
CATATAGTTGACTAGTTATTGGTATACCGAGTATTGTCACACGGGTTTCAAGAATGATAT
TCACCAATAGCTAAGTAACGTTGCTGAAGATAAAAGAAAGTCCTGCTTTCTGCTTACCGT
ACCCTGATTATTTCCAGCTCCTTTCCCTCCACACACACATACCATTTCTGCACTTCTAGT
AGTACTAGTAAGTATTAGTAAATTCCGTTAGGTTACTTAATTTCTTTTTGGTTTTTAGTT
TTTAA
>2204
TTCCACTCTCATAGACAATATCAGCACCCAGGTCTAGCGGGTTAAGCAG
>2205
TTTATTATGGGGTATTTACTCTTATTGCACTGCTTGTGGTGTTGACCATTTGTTTAACCG
CCCTTTGAGGGATAGGAGTTGGGATATGATATGTCTTGTTGAGGGACGATGATGTTGGTG
CCCCTAAATTTCCATCTCTGGGCTTCTCTCCCTATTTTTTTTTTTTGTTTGTTTATTACC
CCTGGATTTGTTTCCCTCTCTATCTTGTCCTTTCTTGTTTTTTCTTTTGTCAAATTACAT
TTCTTCCTTTTTGACTGTTAGATTTCTGTTTTCTCTGCAAGCAATAGTTGATAATTCAAG
ATCGGATCTGGAGTTCATATCGGTTACAAAATGGCCTTGTGTAGTTCGACGGAGTCTCTT
AAGACTAGGACTCGGGTATCTCCGTCTTCATGCTATGGGGGTTTATGGTGTATAGGAATT
AGAGAAGAGAACTGGGTTATTCTATATAAGCACTTTTTT
>2206
TTTTTTCTTTTCAGTCTTGCATCCTGTTGGACTCCGCCACCTCCTGTTCAAGAACCGCCG
TGACAGCGGCCAGCAGTAGACTCCTCCGCCGAAGACCATACTGCGACTTGCCGAACTTCC
TACTCGGGTTGGGTGTTGATGTACCGGTGCTGCTGTGGCCGTGGCCGTGGTGCTGCGACT
TCTCGACCTTCCCCTTGCTGCCAGCGCCGGAGAAGCGACTCGAGGTTGCGCACCCGCTGG
CCAGAGGGGTGTGGGCATGGTTGTCATTATTAGGGTGTTTT
>2207
TTTTGCTTCAGCAGCCGTCTTCTCGAAGGTGTGCGGGACGGCGGGAGGGAGCTGGGGTGC
TGATCGTCGCTGAGATAGCCCGCGGCTGCATCGCAAGACTCGCCAGGAGCTACTGATGCT
GCCGCTGCTGCTG
>2208
TGATGCTGCCGCTGCTGCTGCTGCGTATGAAGATCGACGACAATCCGGGGAACAGTCGAC
ACCACCGTCTAGTAGAAGGGCGAGACGGACAGTGTCGGCGATGGAGGAGGAGGCGCACTG
CAGCATCGAGAACTTCTCACGCTGGTACCGCACGTCGCCTGGCCGGTCAGCATCTTCGAT
ATTATTGTATTATTTATTGTATTGTCTTATTCTACCTATTTATTCGTACTAATTGTCTTT
GTATTC
>2209
TTCCGCCGCTGGCTTTGCCGCGTCAGTCCCTCTAGCTAAAAGTCGGGCTACGTCACCAGG
CTCAACGCTTGAGGAATCACACGCACGTATTCTTGGGTGTAGACACAATGTCAAGCATCA
AAGAAGCGAAGGGGTGTTGCTGATCCGCTGCTGGCGCCTCTTAACCGTTCTGCGCCAATA
ATGTTCCACTCTGGCGAACCCAGCTTTGGATAAATCTGGAGCAAACGAGAAACGCCATCC
GTGAGTCGCAGCCGTGATTGAACCGGATCCATGTCTATCAGAGCGTTATAAAACGTGTCA
GTCGGAAACTTCATACGAGTTTCCTCCTAGCTATATTTATTTAAAGTATTGGTACAGAAG
AGCCTCAAGATCTTTGCGCCACGAGCAGGACCATTGGGTTGATCCCTCGTTCCTGAGCCT
AGTAACAACCATTGACAACTATCAGCGACGTCGACGCCGGGCGTTGATAGGTACATTACC
TTGATAAAGCCGACCATCCTTGCGCCTTTACTGCGAGTCCCTGCTTGCACTAGGGTACTT
>2210
CTGGAGACGGGCAGTGCTAGTTCGAGAGGGAATGGCGTTACCTCACCTGGTGCAACGCCG
TTAAGACGAAGGGATCATGTCCTGTATGATGATACGAACAAGAATGATGTATCGTCTATG
AATGGGCGGGTTGATATGCAAGAGGATGGGCTAGACGGCCTTACGAAGTCGATGTCTGCA
TTAAGGTTTGTACCTCATAGCGTTGCGGTGCGGAAGTCAGGGAAGAAATAGATGGGTTCT
TCTTGTTTATTTCTAGTCGATATTACTTGGCGTTTGTTTTGCATATGCTGGGGTAACTTG
GTAAGGGTCGGTCACTGGGTCTATTATAGGGGGTATAATATAAATAACATGATAAAAAA
>2211
ATGACCATGCTAGGCCTCGCTATTCACGCTGGCTGTGACAAACAAAGGGGTATGAGGAAA
AGGTAGCACAAGGAAGCAGTATATGGAAGTTATATATCGAGTAAATCAGCGTATATTTCC
AGGCTGGCGCCGATGAGGTCTACGATAGGCCAGCTCGTATTCCCCTTAAAGGTCCTTGAC
CAGACACGCACAACGGCAACGCTAAGCCGCCTCATTAGCGCTGGGTCGGTGATGAGTTCT
GCCTCCGTGGCTGCACTGACGGAGGAAGACATGTCAGTTTCATCTATCATGCCCTTGACC
CAGAGAAGGAGTTTT
>2212
TTTTTTTTTTAGTTTTTTTTTTACCAATACAATTAGAATAATACGTTAATT
>2213
AAAAAAGTTTAAAAAAGTTAAAAAACTTAAAAGTTAAACGTTAAAGTAACCAAGACAATA
GGACACTAAGTACGTAGTCTGGCGAATACATTGGTTAGACCTTCATGT
>2214
GGTTAGACCTTCATGTTCTCGACGCCCTTGGCCAGGTCCGCCTTTGCCGCATCGGCTTTT
CCTCCCTTGGCCTTGACCTTCTGCGAGGTGGTGTCCTTGGGCAGCTCCCTGACATACGGG
AGGAACTCTGGGTTGCCGGGGATGTACTTGCGCAGGACCTCTGGCACGATGATACCGTCT
TCCTGCTGGTAGTTCTCCA
>2215
CGTCTTCCTGCTGGTAGTTCTCCAGGATACAGCATAGGGCTCGCTCGGTGGCACACAGCG
TGGCGTT
>2216
TTGAGAGCATGGCAGTAGTTCTTCTTGACGTCGGTAAGCTTCTTCGAGCCGAACCGGATG
TCCAGCTCGCGGGTCTGATAGTCGGTACAGTTCGAGCAGGAGACGAGTTCCTTGTACTCT
CCCTGGA
>2217
AAAAGAAGAACAGTAAAAAGGGGCGATCGAGCGTGGAGATCTAATAAAAGCGATAGGTGT
ATTTGAGTCGTGGAACG
>2218
ACTGCAAGTACAGTACGGAGTTAATGGTCATGGAACGTGCATCACCGAGTTGTGACCTTT
>2219
TGGAGATCCACATCTGCTGGAAGGGTGGAAAGGGGAAGCGGAGAAATAGAACCACCGATC
CAGACGGA
>2220
CCCTAGAACCGTCTCAATCCTCAAATGCCATTGCCAAATCCATCCCTTAGAACACCAGAG
CCGCACCCTTTGTCTTCTTGTCACCACCGAGCTCGAAGTGCTTGCAGCGCTTCAGTGCGA
GCTGCGCCTTGGTCTTGCACTTGACGCACTCCAACCGCAGGACGACCTTCTTGGTGGTCT
TG
>2221
CTTCTTGGTGGTCTTGGCCTTCTTGTGGAAGACGGGCTTGGTCTGACCACCGTAACCGGA
CTGCTTGCGGTCGTAACGGCGCTTACCCTGGGCGTAGAGGGAAGCCTTGCCGGCCTTGTA
CTGAGTGACCTTGTGCTGGGTGTGCTTGCGGCACTCCTTGCCCTTGCAGTAGGTGTT
>2222
TCCTTGCCCTTGCAGTAGGTGTTGCGGGTTTTCGGGATGTTGACCATCTTGCCGGTATTG
GTGATGCCGCTGGTTGTTTGGTGATGCGGAGTTCCCGTTGTCG
>2223
TTTTTTTTTAAGTAATTTTTAGTTTAACTAATTTACCTTAGTAAACCTTTTAATTACAAC
TTAAAATTAAAAGAATTTTGTTTACAAAAAATAATTAT
>2224
AAAAATGGCAGCTTCTAAGCCTATTTCCTGATTGTATTTGATAATAACATCCTTAATTTC
ACTCAATAATAATTT
>2225
TTTTTTGGTAGATGAACAAGGTATGAAACTGTTAATACAAGGGCAGCCACTTGATTGGG
>2226
CGTGACTCAGACTTTTCTGAAATCTATTGGAATATGTTAGGTACGAAGATACAAGAGGCA
ATGAATGGTAGTAAAACATACCAGTCAAGACGGGATATATCATCT
>2227
CAGTCAAGACGGGATATATCATCTCGAAAGCTTGATATATCTCTTCCCTAACCTTGGCGC
CAGTGAGCACGATCTTACCGCTGACGAAGATGAGCAGTACGATCTTCGGCTTCATCATAC
GATAGATCAA
>2228
GCTCTGGTTCATAAGAGCTGAAGTTGTGATGTCGGCTGGCCAAGCCTTCCAG
>2229
AAAGTCCGTGAACTTGGCATTGAACCCGAGTTTCTGGATAATACGAGCGTATTTCCG
>2230
CTGGATAATACGAGCGTATTTCCGAGATGCGAGCTTCGAGTCGTCCTCCGACTTTGCGCC
GGTAACGACCATCTTGCCGGAT
>2231
AAATGTGAGTGAGAGGCCCCGGCTCCCAGCAAACATATTAGGATTAACTAGTTATTTCTC
TCCCCTTTCTTCATCCAGGATGTTGGGTTGGGCGACGGCGTGTAAAATAACAAGGCAAAA
AACTAGGGTGGTAAAAAGCCATTGCTGGGGATAAAAATTTATGTAAGGTAAAAA
>2232
TTTGCCGGGCACAGGGGAGAAGGGGCGTAGAGGAGAGGGTATGGTCGTGGATAAACGCAA
TTAG
>2233
ATGGTCGTGGATAAACGCAATTAGAGTAATTGGAGCATCAACAGACAAGTGGGAGAAGGT
GTTTTAATAGCGTAAAA
>2234
GGGGGTATTCCGCAGTCTTGATTAGATTAATTTATGGATAGTTGTTGGA
>2235
GTGGTGGTTGTGGGTAGACCTGGCTGCCCTGACCATAAGGAGAATGGGGGTAACTTGGAG
AGTAGGTAGCAGGCATCTGGCCATTGCCAGGTGGATAGACCAAACCACCAGGAGGAGCAC
CATACTGACCTGGCACTTGACCATCTGCTGGCTGATAGCCTATTGGCGGCAGCTGAGGCC
GAACACCAGCAGCGTAGGAGGTAGTTGGCTGGCTGGGCTGGCCGCTACCACTCGGAGTGC
CATTGCTATCAACCTGGTTGGCTTGGGCTGCAGCCCGTTCTCTCTCCTCGGCAGCCTTGC
GCTGATTATCTTCTTCCTTCTTGCGAGCTTTCCATTCCTTGCGGATCTCTTTGAATTC
>2236
TTTTGTATGGACTTATAAGGCAATATTCACCTTTTTACACTTTAGAAAACTTCCTGCCTA
TACACTGTATTCAATAACTGAAAGCCTAGAGAAGTACTTGTTTGGGAATTCATTCTTTGA
TTCAATACTAGCTAGCTGATCTATCTAAGAAAATTCGTAGGTTTTTGTGGCTATGGTCAA
ATCAGAGTGTCGAGTCGGGG
>2237
AGAAAATAAATAATTCTAGTTAAGATCTAGCTTTCTAGTTGCAGGTGCTTCTTAACTAGA
CAGGCAAACCCGAGCCGTGAAATCGTAAATATATCTCGTTGCCCTTTAATATCCACATAT
ACCCTCTAACAAAA
>2238
TTTCTATATATTCCACCCTAAAATCAAACAGCAACTCCGCCGGAGTTAGCCAGTCGTGGC
TCGCCTGAGGCTTCGAAAACACCGTTCTTCAGCCTCATGATAGACTCCACGGTGCTTTCC
GACTTTTCTCTAGTGACGTTATGTTTTCGTGAAATCATAAAGTCCACGGTCTTCTTATCA
AATTCATCTTCC
>2239
GTCTTCTTATCAAATTCATCTTCCATCAGGGCGACATTGGGGACGAGTTGGTCGTGTAGC
CGAGGAGCCTTTAGGGCCTGGCGAACGTTCATTTT
>2240
TTTTCTGTCCATGACGTTGATGACACTTTGGAGCGTGCCGGTGATAATTTGGGAGCCTCC
TGCTGCACCGCTGACGAAGTATAGGGAACCATCTGGGCGGGTGATGATGGTAGGACAGAT
GGAAGAGAGTGGCCGCTTGCCGGGACGAATGAAGTTCGATGGCGAGGGCTTGTATCCGAA
GGAGTTGCTGTGTCCAGGGACAGAGAAGTCATCCATCTCGTTGTTCATGATGATGCCGGT
CTCGGGGACAATGACACGGCTACCGAAGTAAAGGTTAATGGTAGTTGTCAAACTGACAGC
CATACCAGAGCGGTCGGCAGTTGAGATGTGGGAGGTTCCGGGA
>2241
GCGAATCCCGACTGTCGTATGTATAATTTTCTTTTTGCTCCTTATATATTTGTCTTAAAG
AATTCCCTCAAGTTTATTTATCCGATATCATCCTCTGCAAGGACAAAGGGACCAGAGTGG
ATGTGGTTCGACTTGCCAACGTACTCCACACAGGATCCCCGGTCAATGGGAATCACCTTC
AAGGTAGCCTAGCCCTCTATCGACCACATATCAGGTAGGCCAAAAATAAATGTCTGATAG
ACTGGCTCCTGGATAAGATCTTCAAGGGGACGCAGAGGGTGATGCTGGGGATGTCGTTCT
CGCATGTTTGTTT
>2242
GGGAGAGAGATCCTCAAGCTTCTTGCCGGTGAAGATATCGATGGCGACCAAGTGGACTTT
>2243
TTTGGCGTGACCGTGCTTTCCGGTCTTCGAGGTGGTCATCTCAACAATCTTGCAGGGACG
GCCCTTGATG
>2244
CAGGGACGGCCCTTGATGACGACGTGACCGTTCTTTCGCAGGGCAGAACACTGCATTGGG
AAG
>2245
CACTGCATTGGGAAGGTCTCGGAGGCGCCAGCATCGGCGCTCTCGAAGGTGACATTGTGC
TGCTCGT
>2246
TTTTGCATCATGAGTTGGACGAATTCGTTATAATCAATTCTGCCATCACCGTCCT
>2247
CGACTTCGTCGTCAGTTAACTTCTCTCCGATCGAGGTCATGACGTGGCG
>2248
AAACCGTTGTTATCACGATCAAACACTTTGAAGGCTTCTCGGATTTCTTCCTCAGAGTCG
GTATCCTT
>2249
CTGGGAAATCGATTGTTCCATTGTTGTCGGCGTCAACCTCATTGATCATGTCTTGTAGCT
CGGATTCCGAAGGGTTCTGG
>2250
GCCATCTTTATCGAACAGGGAGAAGGCCTCCTTGTACTCGGACACCTGCT
>2251
CCTCCTTGTACTCGGACACCTGCTCTTCGGTCAAAGAGTCGGCCATGGTT
>2252
CAGGGTGGTTGGGTAGAGGATGACGGGAAGGAAGTTGGATGAATGCGTTTTAGGCCGTCA
ATATTTGGAATAGAAAGTGAGCGGGTTGCAATGGCTGGCGTTCCACATTTGAGATGGTTG
GAGTATATCAGCGTATTTGATAGAAGCATGACCTCTTCACACATGCGGTATTGATGTTCT
AGGTTCACCACTGAGGATGGATGCATGTCACATAGCAACTTGAACAAGCTAAGGTCAAGA
CCGCCCTCAATGGCTTGTTTGCTTTGAACAAGCGGAGGTAACTGGTAATGGTCTCCCACA
AGGATGAACGTTTTAGCCATGCGAATAGGGCCTAGGCAAACAGGCAAGGTAATCTGTGAG
GCTTCGTCGACTATACAGTAATCAAAAGTTCGGGTATTAAAGATTCGATGATTGACCCCT
AAACATGTTGTTGCTACAACTTTTGAGTTTTCGTATGAATCTTCAAGTTCCTCAATTGTA
TTCTTCGGTGTTGCTGCCATTTCCGCGAATTGTTGAACTTCGGGGTGAACCTTTGACGGT
GTTCCTAGACGGAGGATTCTATACTTATCATCTCGAATCTTGAGCAGGATGTTATCGACT
GCTGTGTGGGTGTAGGAGGTGAGTAGAACACTTTTCCCTTGGGACACCAGGGCACGAATG
ATTTGGGCGATTGTTGTTGTTTTACCGGTTCCAGGCATACCGAGGACCAACGCATAATCC
TCAGCAGTTAGAACCTTCCCAATGGCCATTTTCTGATCCATATTTAGATTAGGCCCAACA
CTCTCTGGGAGGAGAGAGAGGGGTGAACCAGGTTTGAAAA
>2253
TTTTTTTTTTAAAAAAATTAAGCCTTGCAATCAACCAGGCCAACCAACCCCTGAAGGTGA
AAACAAGAGTCTAGGATCATGA
>2254
GAAAACAAGAGTCTAGGATCATGAGGTCGTGATTTTGCAGTCATATAATGGCATATCCAG
GAGGGCGTTGGTTGAGATGGTGAAACGAACATATGGAGTAGCCAGCAAGAAAGGAAAAGC
CCAAAATGGAATAAA
>2255
TATTATTTTGATATCTATCTTCGTCATCTTCCATTACTTCATGTATAGGACATACTTTTC
ATAGCATAGCATTTTTAACTACCTAGTTACATCTTCCCTCAGCCTCTACCTGGGTTGAAC
ATAAATTAAACAAAAAGAAAATAAATAGCCAAATGAATATGCCTTCGCTTTTATCTTATA
ACACAGCGTTTCCCCAACCAACCCCCACGCCCGAACACCAAGAGCACCCATCAAGTAAAA
GTAAAA
>2256
AAATGTAAATGTAAGCAAAGTAAAGCAAGCAATTAAAAGCCGTATCCCTGACCATAAGGC
GTCGCACCGTACGGCGTCGCACCACCTGCCC
>2257
TGATTCTATACTTTGGATATCTAACACCAACCAGTTCCAATTCCAATTCCAAATCTACTT
CATCCATGGATCTCCCAGAGACGGATTT
>2258
TTTGCCCTGTTCGTTAGCAACGGCAATCGAGTCCGAGGTTGGTGACACTGCAACAGAAGA
TATACGACCAAA
>2259
AAATGGCGTGTTGGACGTAGGCCAATTCGAATAGACCATACATGAAGGTAGATGAACTAG
CCTGAGAGCATCTCTCTTCCACCGACTGGCCATGACCATGAACTGCCCGTCCTGCGCAAA
>2260
AAACACCAGATGACTGATAGGGGTAGTCAATTGGTCCAACACACGAACTG
>2261
TCAATTGGTCCAACACACGAACTGGTTTCGGCCGTTGCGGTACTCCTGATTGAACATCCG
CCGCCTCATCAAGGGGTTGGTTGGGTTT
>2262
TTTCTGCGAGCCGCAGCCGCAGCATCAGCCCAGGGCTTTCTGTCATAGATATTGACGATC
CCGCTGGAACTGCCAATGGCAACCCATCTATCTCCTCCAAGCTCCTGACGGCCCGTTTTG
GCCTCCCAGACTCAGCACTGTGGTACCAACAGCACCTTCATCGACCCATCGAGCAATAAT
CCGCTTCTCACGAATATCCCATTCGCTGACTTCACCGTTTTTTGCCAACCACGCTACTAT
TTC
>2263
TTTTTTCGTTTTTTAGTTTTTTAACGTTTTTATTTTTACGTTTTCTTTTCGTTTATTTTA
CCTTTTCTTTGGGTTACCTAGTAAGTAGTCTGGTTGCAGTCGTCATAGCCAAT
>2264
CTGGTTGCAGTCGTCATAGCCAATAATCTGAGCGTGGTCACGTTCGCGACGGACATACTT
ACCGTCGACAATCTCGTAACCCTGGTCACGGCAATACTGGTACAGTGGAGTGATGATCTC
GTTAAGGTAAGTGAATTCCGGAACGGGTTCGACACGATTCTGGCACTCGGGGGAGCGGAG
GTAGTCGTCAGCACACTTGAAGATGAAGCAGAGACACTCCGGCATGAATCTGGTCTGGTT
AGCTTCACCCCAGCAGAGCAGGTACAAGGCGACTTGGCGAGCTCTGTCGTGCTGAGACAT
GCGGTTCATCCGGGTCTTCCATCTGTACTCGGCTGCCTCGAGACTGTTGTCGCCTTCTAG
GGACTCGAGCGTCTCTGCCTCGTCCTTTTGCTCCTCACCGGCCTTCTTCTTGGCGGCCTT
TCTGGCTTTGCGAGTACGTCTGTTGGTCTTTCCAAGTTTCATGTTGGCAAATCCAACGGC
GTCATCGAGGTCGAGGTGGGCAGCAAAGTACCAACGGCGGTAATTAGCATTCTCACCGCC
AATGTAGTCGGCGTGGAGAGAAAGCAGAGCCTGGTTGGGAGTCATACGAGAGGCTCGAGA
GTCGAGCTGCACCATGAAGTGATCGTACATGTTACGCATGCTGTCCCGCTGGAAACCAAA
CTTGTTGACGAGGTCCAAGAAGATCTCCTCGATCTCCTCCTTGGAGAGTGGGATCTGAGC
GTCAGAAGTCCATGCGGGATAGGGCTCGCGGGATCGTTGACCCATGGGAAGAGCATCGGT
TCCGTAGATGGGAGTAGCAGCTCCAGAAGATCGGTTTCCGTAGGAGATCTGAGAGGATGG
AG
>2265
TTTTTTTTTTTATTTTTTTTTAGGTAAGAAGAATGATGGTCTATTAACTAGCTAGGTCCG
AGTCCTTGCATTTAGTAGTTACAAAGAGAAAGAAGTAGTCAAGGACGAAGGGGAAGAGGA
AGACAGGATGGATATACCCCCCTGGAGGAGGAGACGAGAAGAGCAAAAAAGTCGGTCAAA
GGACTCCTTCTTACTGCTCGTACTTGGCGACGTGGGTAGAAATGGCCC
>2266
CCGTCCGCTGGGGTCAGTTTGTTTGGACCAGGTTGGAGTCCATCTGCTGACTGTGGAGGC
ACAGTAAGGTGGGAAGTGTTCGTCGAACATCATGCGGTACCAATAT
>2267
CGCAGGTACAGGCGCAGGTACAACCGGAACCACAAATATCGATACTGCCACCAGCCTCTC
AGGGGCAAGGTACGAAGCAGATCACATCCCTTGCACCTGTCGCGCCGATAGACCATGAGA
GCTTGTTTGTTGCAGCAGATGATGATCGCCAGTGGGATGAGCCTCACTACGAGGAAGAGA
GGGAGGATATGCTTCGATGGGACTCAAACCTAGACCAGGTAAAGACCTTTTTCATGCCCA
TAGATTACTCGACACTGATGAAATCGTTGGTATAGGAGGCCTTGCGGCAGAATATCGGAG
GCACTATCCAAGACACTGTATCCAAGATGGAAGCGAGTTCCGGGCAAGACAATATTGACG
CTAACCGCATGGAAGACAACGCAATGGGAATTCCACCAACTCAGCGGATATCTCAGGTAA
GACCAGATAATATTCTTTTGTTTATTTTTTCCCATTACGGTACTTACTGAAATAGATACG
TGGTCTATTTGATTGACCTGCTTTTCGGG
>2268
GGGATCATACTATCTAATATTAGGTTCAGGTTCAGATAACAAAACCCAGCTTGTAGCGCA
CCCAGCTCCAACAGCCTCAATGCTGCAGTTATCTATCGGTAGTTGGACTTCATTCCAGTG
TCCGGCAACGTTACCTTGCTCATCAGTCTCCGGGCCACAATTGCCGTGCTCACCCCATCC
AAATGCAATCAGAGTCCTATGATCGATTGCGCCAACAACGTGCTCGCTTCCAACGGCAAG
GTAATCTAGAGAGGGCATCGTGGCAGTCGGCAACTGGCCTCTATCATTGCGACCC
>2269
CCCAAGCCAGTACCGTGCCATCACGAAGATGTACATAGACTCCATGCCAACTAGCGTTTA
GTG
>2270
ACTTGTATGGAGCTACCATAGAAGGAGCAGCAGATGATAGGGCCCATTTATCTGGTCCAA
GTATGTAAAGCGACTCTGATGAAGCGCCAGAGTAAGATAAAA
>2271
ATTTATCTGATACGTACAACATTCATATATGCATGCATGCTTAGTGGTATTCTTAGTTTT
>2272
AAATCCAACAGGAACCAAGACGTCAAATGCAGTGTGGCTGTGTCTATGCATCGTTCATGG
GCTCCTCGGCGACGTAGTGGAGGTATGCGCCGAGCAACTT
>2273
TCCTTCAATGTAGTTGCGGGTGTCGAGCTTCTCGTTAATGGAGTGGGGCATATCGGTAGA
GCTGCCCATGGGTAGGAGAAGGACGTTCTTGCCGGTGGCCTCCTCGAAGGTAAGGGTGAT
TGGGATACTTCCACCCTCACGAGTCATGTCTGGGTCGACACCGAAGACCTGCTTAACGGC
CTTGGAGGCGGCAGCAAAGTTCCAGTGCTTGGG
>2274
TTATGCAATGACGCCTTATATCTATGATAGTAGATAATCTTTAACTTTTAATTCTTT
>2275
CCCGTGATGCTGCCGCATACATTGATAGTACCCTAAAGGAATGCTGGGTCCGCAGCCGAC
CAGTGTACATTACTCTGCCTGTTGATATGGTCAAGCAGAAGATCGAGGGGAAACGCTTAA
AAACTCCAATAGATTTGCGACTTCCGGATAACGACCAGGAAAAGGAAGACTACGTGGTTG
ATACTGTGCTGAAATATCTGCATGCTGCTAAACGGCCAGCTATCATTGTTGATGCATGTG
CCATTCGTCACAGGGTTTTAGATGAAATCCATGATCTGGTATCAAAATCAGGCCTTCCCA
CATTTGTTGCTCCCATGGGCAAAGGGGCAGTTGATGAAACTCTTCCCAATTACGGCGGAG
TTTATGCCGGAGATGGCTCCACTGCTCAAGTTCGGGAGCATATCGAAGCCTCTGACTTGA
TTTTGAGCATCGGAGGAATCAAATCGGATTTTAATACCACGGGATTCACTTACAGAGTCA
GTCGTCTAAACACCATTGACTTCCACAGCAACTACATGGTTGTTCGGTATTCAGAGTATC
CCGGTGTCCGGATGAAGGGAGTCCTCCGTAAAA
>2276
TTTATAGAATACCAAATAAGCAGACTCGGTGAATCGAAGACAAAGGCGATCTTGGGGCAT
ATTGGGCTATTATTTATACAGTAGACTCCTTGCGTCCACGAAGCTATTT
>2277
TCTATCGCTTGTTGTTACCGCCTCTCAGGGCCAGGATCTGGACCATGCGGACAAAGATGT
TGATGAAATCGAGTTCAAGGCTGACACTCTCGTTAACAACATCTCTCCGAACAACTCCTC
GCTCAGCCAAACGAGCGTGGTAAAGAATTT
>2278
TTTCTGGATATCGTAGAGGGTGAATCCACCAAAGACAGCAAGGCCTCCGTATAGCCAAA
>2279
AAACTCGCTCAGACCACATAAGAGTTCTTGTTGCGGTAGCTGGTAGAACCAGAGG
>2280
CCCTCTCTCCGCGAATGGTCATACCCCTTCGTTTGAGCAGGGCACTAGCGCCCCCGTAGA
CGCCCAGGGCCAGGGCCAGGGCCAGGTCCAGCGCGCGGATGGCAGCAATTTCGTTGCAGT
GAACGTCGGTCAATAATCGCGCT
>2281
TGAACGTCGGTCAATAATCGCGCTGCACAGTGCGCATATTGTCATCTCACCC
>2282
TTTTTTTTTAAGTTTACGTAATAGTAGACTAGTTGTACGGTGGTTCCGTACTTTGTACTA
CAATTATGCAGACGACTGTGGTGTGTTTGAGCTTGAGCTTGAGCTTGACCTAGCAAGACT
TAGAAGCACAATCTGCCACCCAGACGAACAATGCGGTGTTCGCCTGAGAAGGAGAAGGCC
CGAAATCCTGGGG
>2283
AAACACCGCTGGTTAACGGTGTTAGGGCGGGCGGGCGGAGAGGGGGAAGTAGAACGCTTT
GAGTGCCGGAATGGTGATCAGATGTCGGTGACCCTCGAACTGACAGATGCCGATACCGGT
GAAAGTATCGGGTCTAGCAGAGGAGGATGTCTGCTGTATGGATAGTTAAGTCTATT
>2284
GGGTGTCCGGTCGGTTGTTATTCTTCGTGGGTGATTGATTTCTTTTTCTTCTTCCAGTGG
GGTTTTCTTGCTGTCGTTCTCGTTGGGGATGTTATCGAGGT
>2285
TTTTTTTTTACGCCGTAGTTAGCAACAAGATGAAGAGTTTCTCCAGATAACTTTTCCATC
GTACAAGTGCTCCTAATAAACATTGAGCGGTGAAAACCAAGTTGAACAGCAAAGGAATAC
AAGTGTATGGAACGTTAGTAGTACATTGTAACACAGGTGAGAGTAAAGTAAATCTGATAT
AAAAAA
>2286
ATAACGAAGCAGCCATATGGCGTCGTAGTTAGGCAGATAGACAACCAACCCTTCTACCGG
TCTCGGTGGCTGGCCTGTTCAAATCCGCCGAGAACGCTTTCCGCTACTTCATTTCGGGGC
GTCCCGGTATTATCGGTTGAGGAATGCTCACTATCTTCGAAGTGGGTGGTTT
>2287
CACTATCTTCGAAGTGGGTGGTTTTACTTGTAGCAGTGTGCGCATCGGATGTAGTTTTC
>2288
TTTGCAGCAATCGTCTTAGCCTGTCCTTCAGAGACCTTGCCGTACACTGCCATGGCACTG
GCAATCATACCACCCATATCACCAACATTACCAGGCACAACAACAGCGGTGCCCTCCTTT
>2289
AAATGCGTCGACGTATTTCTCAGCTACAGAAAGGCTGATTGCGCCACTAGCCGCTTCCTG
TCCCTCCTGGATGGCTGTTGCAACGGCATCAATTCCACGAGCAGTAGCCTCGGCTCTTAG
GCGGATAGCCTCAGCCTCACCCATGGCTTTGTTGATCTGTTCTGACTTCATAGCTTCTGA
TGCAAGGATAACCGACTGTTTACGACCTTCAGCTATGTTAATTGCGCTCTGACGTTGACC
TTCGGAGTCTAGAATTTCGGCACGTTTCGATCTTTCGGCTGTTACTTGACGGTGCATGGC
TTCGACGACTCCCTC
>2290
CCCGTTGGTTTTGATTCGTAGCTAGCATACACCGTTGATTGTCTTGGGACATGAATGCCG
AGCAACTCTGAAGTGCTGTTCGTCAAGGCAA
>2291
AAACCGGCAACTTCCCGCGAGTAGCTTATTTCTTGGCCTTCTTGACACCCTTA
>2292
TTTTTTTAAAGTAGGTAAAGGTTAAGGTATAATTTTTTTAGACAGAAAGACTAGGGGTAG
TTAGTTACTGAGTGTTA
>2293
TTTTTACTTTTAGGTTTTCCTTTTAATTTTGTTTATTTGGTTATTAACTTTGTCTTGTCA
AGGCTGCTTTCGTGGCTGTCCTGCTTCGTATGATCCTTCGGCCAGCCATGTCAACTGGCT
TCTCTCCGTAGGCCAGGTCCCTGGATCTCATGCAAACCTCAGCTCTCGATGTATATGCAT
ATCATAATGGCCAGCCTGCGCCAATTGACTGTTCGTCTGCTTTGTACCTGGTGATCGATG
ATATCAGAGAGACAGAGAGTGACTCCTCCATAGCCGATATCTCGCGCGAGGGT
>2294
AAAAGAGAAGGCAGAAAGATGGGATTGGGGAGAGAGGAAAAAGGACTGAGCAAAAA
>2295
AGAGGAAAAAGGACTGAGCAAAAAAGTAGGACGGTCGTTTATGATCTGGACCTCTCGCGC
CTGCTCGCCTATTGAGCAGGTTGTTGTACGGTACTCCGGACTCCGTACTGGGGGAGGTGC
ATGGCATGCGCTGGCCATGTACATCGACTTGCCTCTGCATGTACTCCGTACCGCGGTACA
TATAACAAGGTAGCAAGGTAGTTTTAGGGGAGAAAGTGATGATGCTGGAGGTGCATTATT
CGGCATCATGCTCATGGGCCTTCTTCTTCTTCTTCTTCTTCT
>2296
TTTTTTTTTAATTACCGTAACGACTTTAGAAACTTAGAATAAGAAGTGGGAGTCTCTTTC
GTATATATACAGTACTGTAAATCCAAACGCCGAAGTCGTAGCTGTAGTCGTAGTAGCTAG
CTGGCAGCAGCTAGGTAACTAGCTGATGCATCAGCCGCAATGCAGTGCGTGCCTTAACTA
ATTAATACATATGCAGTCGTATCACACATCCAACGCCTA
>2297
GTCGTATCACACATCCAACGCCTAACCAATGGCTGTTCTCGCCAGCTCTCCCCCC
>2298
TTCACCAATCACTTCTTACTGCTTAACGGCGGTTTGTCCGGTTCTGTCTGCGCGTTGCTC
GTCTTGGTCTCTCCCGGCTTGTCGTCGTCAAATACCAGCCCGAGATTCTTGAATTCGTCC
GGCGCCATCAGGTTC
>2299
CTTCTCCATTCGGCAGCTTAGATAGCTCTTTGCGAGTTTTCGACAAGCTTCATCGTTGAC
GCCGCGCGCTGACTTCAGACATTGCAAGTACCCTGCTATTATCGACTTGCATTCTCC
>2300
CCGTCGTGGTCGAGTGGGAAGCTGCCTCGCTCCGGTGGAGTAGGCTTGATGTTAACTGCG
CGGCCGCCAGGGCTTCCGAAACTCATCTTGACACTCTCTTATTGCTCAACTGGCGGATCC
AAACGTCTCCTTTCGTCTGGCTGTTTCGCTGGGATGGCTTCGACTTCGACTTCGCTTCTT
CTTCTTCTCGACGGGAAGAAAGACAGGTGCAAACGGTGCAAACAACGCAAAGCTGACCAT
CGATGCAAACAGGCCAAACCATGCAAAAATGACGTCTGGAGCAAACATGAGGCGAGAATA
GGATGGACAGAGTAGAAGAGACGGCATGATTAACATGGAAAAGAAATATAGCCGTAGATG
AATGTATCCTTGTCTCTGAGGTGCTTGAACAGGCATATAAAGAGTCACTGCTCTCCTGCT
CGCTCAGTCAACAGTTTACTCTACTCGACACTAACAAGATACCAGCAACACACATCTACT
TCTACCCGCAGACCAACCAAGATGCCAATG
>2301
TTTTCAAACTTCGATTATAAAGCCTATAAGCTATATTGCCTACCAACCAGCGATATATAA
TCACTTTCTGGCCTTAACTCTCTTCTCTCTTTTCCAGAGTTTCCAGAGTTTGAAAAGGAG
AGAGAAGCAGCAGAGAGGAGAAAAAGCAAATAATAACAAAAAAAACAAAAAAGGTAGAGG
GAAAGCCCAGTTCCCAGCGAAAGGTTGGAAAAAGCAAGGGGG
>2302
TTTAGGAACCTATGTAAATGTGTCTTTGTATTCATATCTGTATCATCCTCCGCCGTCTTA
TTCACCCAACTAGGTTGTCTTATCGAAAGAACGGCTCCGATGACACCCGTAAAAGGAAGT
TAGGGCTACAACCCTAAGAGGGAAAATTCTGTCTTGGCGTTCGCTTCCTCCAAAGAACTT
CGTCCATCACCAAAACGACCACCAGCGAGACCATCGGCATCAAAAGACCAAGTCGTCAAC
GCAT
>2303
CCAAAACACACGGTTAGTTACACTCCTAGCGCTCTTGATGGACTCGGTTTGAATGGTGTT
GCTCGTGGCGCACTTTTCCTTGCATCTCTACGATTTACGAACC
>2304
TTTCTTTTTCAAGTTCATACATGCCATTTAGCTGGCTAGGATTGTCCAATGAAGCCTCGT
CCGCGAGCGTACTTCAACTCAAATAAGCAACAATATGG
>2305
CAACTCAAATAAGCAACAATATGGCAAAAGAATCAAAAAGTTAGATGAA
>2306
TTTCCCCGCTGGTAGATCCTCCAGTATCTTCTAACCAACTCCCGGCAGAAGCAAGAGAAA
GCAAGTGTTGTCATCAATCATTTCCAATTACCATCCATTTAGCTGGTACCAGAGCAAGCA
ACAAAGCCGTTGCCGCTAGCACCGGTATGAGTGATCTGACCGGCCTCGTCGCAGTTCCCG
GTGATGATGACACGGTCAGCGCCGGGAGAGCC
>2307
TTTTTTTTTAAGAACTTTACTTAGAATACTTTAATTAGAACCCTTAAGAACGGGACGAAT
AGCAGTGCATATTTCCATGACCCGT
>2308
CCCGTAGTGAACACCGGCAACCCTGCCTTACCGCCCCTAGAAACCAAAA
>2309
AAAACACTCTAAGCGAAAGTACCGGGTCGCTTGGCGCTGAAGATCTTCGCGGTGTTCTCC
TTGGCGATACGGTGAGGGAGGGG
>2310
GGTTCTTGGCAACGAGCTGCCTGATGTAAGGGCGCTTGATGTCCTCAGTC
>2311
TAAGGGCGCTTGATGTCCTCAGTCTTCTCGAGCTCGACGACGCGGAGAATGTGAA
>2312
AATGGACCTGAAGCGGGCACGGTGACGAGCGGCCATGTCGGAGTACAGAGCCTCGACGGC
GTCCGTCCGGGACATCTCGCGGTACTCCTTGTA
>2313
GGACATCTCGCGGTACTCCTTGTACATGTTGTGGGTGCCGGAGCGGGAG
>2314
ATGTTGTGGGTGCCGGAGCGGGAGTCGTAGCGGATCCAAATGCCGAAGTTCTTGACCTTC
TGGGG
>2315
TTTGATAGTTTGCTCGACGTAAACTGCAAGTCCCTGGGTTAATATTTGTATTTTACGGGT
TCTGATTGGCCATTTTCTTATATCTTCGTTGACATTGGTTGGTTAAGTTCATATCGTCTT
TTATTTATGTATTACTAGTGCGGCCACTAACTGGTCAAGAGTCTCCTCGCCTCTCTCTCG
GCCACCACTCTCTCCCTTTCTATCAGGTCTTTTTCCCTTGTCTCTCTCTCCCTATCGAAA
A
>2316
AAAATATTTTTACTCCGGTGATCAACGCCAGAGCCGTGGTCGCTAGGGCGGTCCATACTT
GCGGCTAGATTGCCGCCATGATCTCGCGCTGGTGAGGTTCCGTTCTCTCTTGACAAA
>2317
TTCTCTCTTGACAAAAGTATTGATCTCCTATTCTCTACTGACAGTGTTG
>2318
TCCTATTCTCTACTGACAGTGTTGAGGTCAGAGATAGATTCCGCCAGAGCCTGCCATTAT
GAGCTGAAGGAACGTCTAAGGCGCGTCTGCTTATTTGAACTCGATGTGAAGAGCTCTAAG
ATTGGAAGCAGTGCCTGGTTATTTATTTACTCCTGGCGAGGACGCAATCGATAGCCGACG
GTCTGGCTCGGATAGTAGGAGGAAGAGAGAATAAGAGACTGAGATTGCTGGAGCGTCTAC
CTCGACGTAGTTACTGGAGAGAAGTGAAGGAAAAGACGGGACAAGACGGACGAGCAAAGA
CGGATTCCTCACTCCATATATATGGAGGCGCAACGGTTACTGCATACAGCTAGCACCACG
AGTGTGGCTGTCTTATTGAGAGATAGTTACGGGGTACAGTTGAAAGAGCGGAATGTCTCA
AGAAAGTAAAA
>2319
TTTACTTTTTATTTTTATTTTTTAGTTTTACTTTACTTTAAGGTTAGTACTTAATTTATT
AGTTATTTAATAGTCTTTTACTCTTACTTTATTTACTAT
>2320
TTTACTCTTACTTTATTTACTATATTATAAGAATAACTATCTTTTACTTAGGTAATACTA
TTTAGCTAGATAATACTATTTAGCTAGATAATATATATTATTAGTAAGCCCTATAAAAAA
AGTAATATTAAAATTTTCCTTTCTCCCCTCTAATTTACTAATAATATTA
>2321
CCCTCTAATTTACTAATAATATTATTTACTAACCACTACCCCTTTAAATATCTTATTATA
GCTACTTTAAATTATAAAGATCAATCTATATAGAGTTCCCTAAACTAGTATTTATACCTA
CTTAATAGATAATAATAGCTA
>2322
TTTTTTTTTTTTTGATGCAAGGTTGCAATTATAATAAACCACATAGAATAGACCAGTATG
AGATGATCTCTCGGATCGAGTAAAGTTGTACAACGAATGACAAGAATGACCCCCGCTTAT
GCCAAGTTTCCCTTTGCCTAGGTGATCCACCATCCTGATCAAGCAGGCAACGCAGGTATT
AGGCTGCATGCTGTGCCTCGCTGCTTTGTCCGCCTTGTCCTGGAGACTCGTACCATGGGG
>2323
GGGGCTTCCTCCCCTCGCGAATACAGTGATCCCCAACGCCTTCCCAATGCAAAGAAGACC
GTAGCCAGATATCGGCCGCGGTTATATTATGAGAAGCAAATTGCCCTGCAAGAGGGACCT
GAAGA
>2324
TGCCCTGCAAGAGGGACCTGAAGAAGAAAATAGTAGACATGGGCGGCAATGTCATCAGGG
AAGAGTAAA
>2325
GCAATGTCATCAGGGAAGAGTAAAGACTTGGTGACATCAACGAATGGCCCATACTGAATG
AAAAGCCAACGATCGATCGCTGCTCGTCACTCACTAACAAGCATGGCAACCTCACGCCTT
CTTGATAGTCTTCCGAGGAAGACCCTTTGTAGCGGCGAACCTTGAC
>2326
GGTTGTTTACAATGAATCCAATTTTACGAACACGTATCGTCAGTCTCCCTCATCATGGTA
TCGTGCAAGTGGTGCTGGACGAGGGTGCGATATGGACTTCAAGAGGAACCCCCTATGATA
TGGCGAGTTTCAATTCTGGTCCCGAAGAAAACACAATGGGATTGGGTAAACCCCTGACAA
GATTTACAATCTTTGAAGGCACTGCCGACAATCCTGGCCATTTGATATGGGAAATACATC
ATGCTCTCTATGATGGTTGGTCAATACCCCTTCTGTTGTCCCAGGTAGAAAATGCCTATT
TCAACGAATTCTGTCAGCCCTTGGAGCCGATGGCCCCATTTATCAAATACATACAAGATC
GTGACATCGGAGCTGCAAAAGCATTTTGGAACGATCAGTTTGCCAACATTAAAGGTTCGC
ATTTCCCTCCGGTAAA
>2327
AAAGCCAGGATATGAGCCGAAGCAAGACAGTCAAATTGTACGAATGATTTCGGAACTTCC
CTGGGGTAGAAGTGACTTTACTCCGGGTACAATCGTCAGAGCTGCTTGGTCTGTTGTGGC
AGCGAATGGCGCTGATTCCAGTGAGGCGCTGTTTGGCGTGGTTGTGACAGGACGTCAGGC
TCCGGTTCCTAATATTGAATTGATGGCAGGTCCTACAATTGCTACCTTGCCTATTCGTGT
TAACGTGAATTGGAACGAAGACCGTAAAAGGCTTCTAGATGCCATTCAACGCCAGAGTAT
CGAAATGATACCATTTGTAGCTAGTACTTGGTCTTTGTCTAGTCTACTTATTTTC
>2328
GCATACGAGTAGATATGGCCTTAGAGATAAAGCGGCCGTGTGCATTTTGACTACAATTCT
CAGAAGAATGACATCTAGTCGTAAACCTGTATGATTGCCTGTTGAGAAATACACGCTATC
TCCCGAAAATGAGTTGCATCAAAGGATTTGGGCTTGAGGACAAAGAAACAGTAGGA
>2329
CTTGAGGACAAAGAAACAGTAGGAAGTAGGGAAACATCGCAGTCTAATGATATATTACGT
GAAATAGTGCGAAGAAAGGAAAGCACATGATTCTATACAAGCCTGAATATCACAAA
>2330
AAAACGCTTCACCGGGGCGGTAGATTCTTCCTATCACTTGCCTTCTTGAATT
>2331
TTTTTTTTATTGAGTGTGAATGATCAATTGACCAAGCTCGCTATGCTTCTAGAACAGATA
GGGAAGACGCCAGCTAGATGTAGAAACCAGAACAGAAAATACAAGTCTATGTTGCTTGGC
GGGGACTCCTTTCCCCCAACGATGATTCGGCGTCGTGCCACAGGCTATAGACAAACCCTG
CCCATGGGGACACTGACGAGATGATGAGGTGACCCATATGTGACAAAA
>2332
AAAATGAAACTAAAAGAGGAAGTATGTACCAAGAAGAAGATAAGATGCACTGTCACCAAT
CCGTCCGCAACTCCGCTCACCAGCAGAACGCCTCTTCGATGAAGGACACAGACGATTCGC
CTTGAACCGCCCGCGCTGCTCCTCTAACGTCATCCGCAAGAGCTCCAGGTCCACAAACAG
TCACGCACATGGCGCCGACCTGATCTTGGACCTCCTTTGCAAGGATCAAGGGAATGTTGG
GCCTTCCGGGGAACATGCTGACGGTGCTG
>2333
TTTGTTTTGGTTCAGCGCACCTCCACCAGCAGATGGCACACTGCAGGGCGAG
>2334
AAAAGAAGATATATTTTAAGCTGCTGTTTTGTCTTTAGAAGCGTAAGAGCTTGGCAGCTT
CAGTGTTCTGTGCGCCAGCGCCACCGGTAGCAGCCTTTCCAGTATGGCTGGAGCTGGTGT
CATTGTTGTTAAGTCCACTAGGTTGCAACAACTGGAGAGGGATATCTGGAAGGCTGATCT
TGAGGGTCTTCATGATTAGAGGGCCGGCGATAACAATGGCAAAGAGGAAGAACATGGTGA
AGTATAGAATCGCAAAGCGGATGACACGGCGCTTGCGAAGCTTCGACTGCTTGAGAGAGT
AGATTGGAGGTCGGATTTGACGACT
>2335
CTTGGTCTGAGCCAGAAGAGGATGACGGAGTGACCCTTGTCAACGTATGGGATACACAAG
GCCGGAAGCATGAGAATCAAG
>2336
AAGGCCGGAAGCATGAGAATCAAGATGACATGGCCGAGGATGAAATCAGCAGCAAACATG
CCGAGTTCAGTGATCTTGCAAAGGAACTCACGGCCAGGTTG
>2337
TTTTTTTTTAGTTTTTTTTACCCTTTACGTATTACCTAAAAGTACTAATTAATTCTGCTA
TTAAACGAGTCTCTAAT
>2338
TCTGCTATTAAACGAGTCTCTAATTTGCAAGTGTACATCATTCCATGCACCGTTCATACC
GCACCAGAGCAGCAGCAAGAATCCGCCAGCAGGAAAGAAAAATAGGGGGAAAAAAGGAAA
>2339
AAAAACATACAGATAAGAGAGGAGAGATAGGAGAGACAAGAACAGTATAAAACGGGG
>2340
TTTTTTTTTTTTAAATTAAAGAAACAATAAGAACAAGGAACAAATAGAATAGAACAATTA
ACAATA
>2341
AAACTTCCTATGAAATAGAGCAAAGGTGCTAACATAAACTGAGGTCCGTAAGATAGTCC
>2342
TTTTTATGTTGTAAGAGGGCATCCATATCTGTGCATCACAGTTCATCCTCTTGATCCATA
TCCGAGG
>2343
TTTCAAGAGTCCACCTATTTTTATCGCTCGGTCGCGCTCAGCAGCTTTGGCTTCCTTCAA
CTCCTGTTCCCTTTCTTCAGCATAAAGTTCTGTGTTGTCGCCAGCGAACTCCTTCAAGGA
GATAAGGAAGTCTCTTAGATGG
>2344
AGATAGAAATGCAAGTTGGTTTCGATGCAACAATGTTCGAAACAACGGAAGAAATAATAT
ATGTCAAGATTCCTAAATTGATGCCGTCCGGCCTTGCCCTTGGCTTCAGATTTAATATTC
CTTTTCCTTCCATTCCTATATACTGGCTGTCAAAAA
>2345
CCCGGAGATGACGAAGAGGACATGCAAATTGTAATTCATGCAAGCGCAGCTGGAAATCTC
CGCCGGATGAAGCACGCCCATCCTCTCTCTAAAA
>2346
AAAACCGGTGTGGACAGAGATATAGAGGTATGTACCCGGATTTTGGTCTTTCAAAA
>2347
AAAATGTCCAACTCAGTATCTTACCTTTCAACAGCATGGATTGCCGCATCGTTTTGAGGT
CAAAAA
>2348
AAAAATTTTTCTCTAGGAGCTTCCGTACACCATGCCGTACAGGACCATGAGATCAAGGAT
GTCCCGCTGAATCGCCTCTTGT
>2349
AAAGTATTCACATATTGGTATCGTACACAGCGGGTATTCTGCAAAATTATTGCCTATATT
TGTGCTGAAGTACTTGGAAACGCTCACGCTTACATCAAG
>2350
GACAGGGAAACATATATAGAGAATAAACAGCCCACAAGTTTTCTTGATCAAGGCC
>2351
GGGCAAAATATCCTTTGTTCTCAATCACACCTCTGTCTTTAACCACGGCGGTATACTTGA
TGACCC
>2352
AAGACGAAGCAAGATCCTTCTTGAGAGTGCCCAGGAACGCCCGCTTCTCGGCTGGCGTCT
GGTAGGCGCCGTGGCCGAACTTGGAGGAGGTGTCGATCCATTTGAGGTCGACCTTCTCGG
TGGCCTTGCGGGAGACCTGCGGCCACAGGG
>2353
TTGGTTCTTATTGCCGACCTAGCACAAAAAAAAGTAATGATAAGATGATTCCGAGCCGTT
[truncated: 24,042,180 more chars]
