# Supplementary material for: Evaluating de Bruijn Graph Assemblers on 454 Transcriptomic Data
Source: PLoS One. 2012 Dec 7;7(12):e51188. doi: 10.1371/journal.pone.0051188 (PMC3517413; doi:10.1371/journal.pone.0051188)
Supplement: Figure S8 — Tricophyton_rubrum.mRNA.454.newbler2.6.contigs.fasta Contigs assembled by Newbler (v2.6) based on the 454 reads of Trichophyton rubrum transcriptome. (FASTA) [file pone.0051188.s008.fasta]

>contig00001  length=22223   numreads=1581
AagAAaTTTAttATTTGAATtCAATCATTAagTTTAaGTATTAATCACAATACTATAAAC
CTTGATGCTCCAACACCTTGGGGTTTATTTTTtCAAGATAGTGCTACACCTCAAATGGAA
GgTATAGAAGAATTACATAATAaTATTATGTTTTATTTAACTATCATATTATTTTCTGTA
ACATGAATGATGATTACTATTATAAAAAGTTTTGTAAATACAAAATCACCAATATCACAT
AAATATATGAATCATGGTACATTAATAGAATTAATATGAACAATAACACCAGCTGTTATA
TTAATATTAATAGCATTTCCATCATTTAAATTATTATATTTAATGGATGAAGTAATGGAT
CCATCATTAGTAATATACGGAGAAGGTCACCAATGATATTGAAGTTATCAATATCCAGAT
TTTACAAATGCAGATGGTGAATTTGTAGAATTTGATTCATATATAGTACCAGAATCAGAT
TTAGAAGAAGGTACATTAAGAATGTTAGAAGTTGATAATAGAGTAATAATACCTGAATTA
ACACATACTAGATTTGTAATATCAGCTGCTGATGTTATACATTCATTTGCTTGTCCATCA
TTAGGAATAAAATGTGATGCATATCCAGGTAGATTAAATCAATCATCAGTATATTTAAAC
AGACAAGGTACTTATTTTGGACAATGTTCAGAAATATGTGGTATATTACATAGCTCAATG
CCTATAGTAATACAATCAGTAAGTTTAAAAAAaTTTTtATTATGATTAAGAGATCAATTA
GGTGATTAATTAATTAATAATAATAAATAAGTATATATAATAATCTTAATCGTAAAGTTT
AATGAATTTATCATTAATATTATTTTtAATAGGGATTTTAGGTTTTGTTTTAAATAGAAA
AAaTAaTAATTCTAATGCTTATTTCAATAGAAATAATGTTATTGTCTGTTACTTTTTtAA
TATTAATAAGTTCACTTAATTTTGACGATATATTAGGTCAAACTTTTGCTATATATATAA
TAACAATAGCAGGTGCTGAATCTGCTATAGGATTAGGTATATTAGTAGCTTTTTATAGAT
TAAGAGGAAGTATAGCAATAGAATATAAATAATGTATTTAGTTATTATTTTCTTACCTTT
ATTAGGTTCAATTATATCAGGATTTTTtGGTAGAAAAATAGGTGTACAAGGAGCACAATT
AATAACATCAAGTTTTATTATCATAACAACAATGTTAGCTATTTTAACTTTTTtGAAGTA
GGTTATAATAATATACCTTTAGAAATAAATTTATTTAGATGAATAGATTCAGAATCAATA
AATATATTATGAGGTTTTTATTTTGATAGTTTAACAGTAAGTATGTTAATACCTGTTTTA
ATAGTATCTAGTTTAGTACATATATACTCTATAGGTTATATGAGTCATGATCCACATAAT
CAAAGATTTTTTAGTTATTTAAGTTTATTTACTTTTATGATGATAATACTTGTAACAGCT
AATAATTATTTATTAATGTTCTTAGGTTGAGAAGGTGTAGGAGTTTGTTCATATTTATTA
GTTAATTTCTGATTTACTAGAATAGCAGCTAATCAAAGTTCAATCTCAGCTTTTTTAACT
AATAGAGTAGGTGATTGTTTCTTAACTATAGGTATGTTCATAATAATATGATCTTTTGGT
AATTTAGATTATTCAACTGTTTTTtCATTAGCTCCATACTTTAATCAAGATGTTATAACA
TTAATAGGTATATGTTTATTAATTGGTGCTATGGCAAAAAGTTCACAAATAGGTCTACAT
GTTTGATTACCTCAAGCTATGGAAGGTCCTACACCTGTATCTGCTTTAATACATGCAGCT
ACAATGGTTACAGCAGGTGTATATTTATTAATGAGATCATCTCCATTAATAGAATATAGT
TCAACTGTTTTAATACTTTGTTTATGATTAGGTGCTATAACAACTATATTTAGTTCTATT
ATAGGATTATTTCAACAAGATATTAAAAAAGTTATCGCTTATTCTACAATGAGTCAATTA
GGTATGATGGTAATAGCTATAGGATTATCATCATATAATTTAGCATTATTTCATTTAGTT
AACCATGCTTTTTATAAAGCTTTATtATTTTTAGGAGCAGGAGCAGTTATACATTCTGTA
TCAGATAATCAAGATTTTAGAAAATATGGTGGATTAAAACCATTTTTACCATTAGCTTAT
TCAATAATGTTAATAGCTTCTTTAAGTTTaGTTGCTATACCTTTTATGTCTGGTTTCTAT
TCTAAAGaTTTTATCTTAGAATCTGCATATGGTCAATTTTATATTTCAAGTACTATTGTA
tATTTTATAGCtACAATtGGTGCTATGTTtACTACATTATATTCTGTAAAAGTTTtATAT
TTAACATTTTtAACTAATCCTAATGGACCTTTAAATAATTATAAAAaTGTAGATCAAGGT
AATATTTTTATTAATTTACCTTTAATTATTTTAGCtATTTTTTCTATATTCTTTGGTTAT
TTAACTAAAGATGTATTTATAGGTTTAGGTACAAGTTTTTTtATAGATAATAGTATTTTT
ATACATCCTTCTCATGAAATTATGTTAGATACAGAATTTGCAGTTCCAACTTTATTTAAA
TTATTACCTTTaTTTTTtACTATTACTTTAAGTATTATTGGTATAATGTTTTCAGAATTT
TTtGGTAATTTATTAATTAAATTTAAATTTACTAATTTAGGTTATAATATTTTTAGTTTA
TTTAATCAAAGATTTTtAATTGAATTCTTTTATAATAATTATATTACTAATTTTGTCTTA
AAATTAGGTGGTCAAACTACTAAAGTTTTaGaTAAAGGTTCTGTAGAATTATTAGGTCCT
TATGGCTtAGAAAAaGGTTTATTAAATTTAAGTAAAAATATAGGTAGTTTAAGTACTGGT
GTTATTACATCTTATGCTTTATATATTTTAATTGGTTTAATTTTCTATGTTTTCTTATTA
TATTTAAATATTGATAATAATATTTTATTATTATTATTATTTGGTATATTTTCAACTATA
AACAAAAAaTAATGTTATTAACTTCtATTTTTTtATTATTATTATCTAATTCTCTTAGTT
TAAGAAGAGATATATCTATATATTATTCTAGAATAGGAATAATTATACAATTATATTGTA
TATTATTTTGTTACAATAATCTTTTTATTTCTTATTTAAATTCAGGTGTAGGTTTATTTG
GTGGTTTATTTAGTATAACATCTTTAGATCTAATATTTGATATGTTAATATTTATGTTAA
CTATGTTTATCTTAAATTTAACAGGTTTTTATCCTAGAAAaTATTGAACAAATAAATATT
TAAGTATAAATATGTTATTATTTAATAAATTAAAATTATTTGTTtCAAATATTTTtAaTA
AAAAaGGAGAACAATATACAATAATAGAATATACTTTAATTTtATTATTTATAGTTATGG
GTAGTTTATTATTAATATCTAGTAGTGATTTAATATCAGTATATTTATCTATAGAATTAC
AAAGTTATGGTTTATATATATTATGTACTTTATATAGAAATTCTGAATCTTcTACATCTT
CTGGTTTAACTTATTTCTTATTAGGTGGTTTATCATCTTGTTTTATTTTATTAGGTATTG
GTTTAATTTATGCTAATTCAGGTACAACTTATTTAGATAGTTTTTATATTATAACTAATT
TATCTAATTTAaTAAATGATAATAATTTAAATTATATTATGTATAATGATATTTCTACTT
ATATATCTTATTATTTATTATTAATAACTGTAGGTTTTTtATTTAAAATATCTGCAGCAC
CATTCCATTTTTGATCTCCAGATGTTTATGATGGTATTCCTACTATTGTTACAACTTTTG
TAGCTATTATGCCAAAAATATCTATATTAATAATTTTATTACATTTAGTACATTTTTCTA
ATAACATATCTATAGAATATTCTTGAACATCTAGTTTATTAATAAGTAGTATTTTATCTC
TAATTATTGGTACTGTTTTAGGTTTAACACAATTTAGAATTAAAAGATTATTTGCTTATA
GTACTATATCACATGTTGGTTTCTTATTATTAGCTTTAAGTATCAATAGTGTAGAGTCTA
TACAATCTTTTATATTTTATTTAATACAATATAGTATCTCAAATTTAAATGTTTTCTTTA
TATTAATTGGTATAGGTTATACATTATATTTTTATATTAATAAAAATATAGATTATAACA
ATTTATTAGATAAGAATAATTCACCTATTCAATTAATAAATCAATTAAAAGGTTATTTTT
ATATAAATCCTATATTAAGTATAAGCTTAGCTATTACTTTATTATCATTTGCAGGTATAC
CACCACTTGTTGGTTTCTTTGCAAAATTAATGGTTTTATCTTCAGCTTTACAAAATGGTT
TTATTTTCTTAGCTTTAATAGGTATATTAACTAGTGTTGTTAGTGCTGTTTATTATTTAA
ATGTTATTAAAATTATGTTTTTTAATAATCATTCTTATATATTTAGTAATAAATTATTTA
ATTTTCAAATACCTGCTGAAATTATTAATAAAAATAATATAGAATCATTTAATTTAAAAT
CTAATATTTCTTTATCCAATTCTTTATCTGTTCCTATATCAATTTTAACAATGTTTATTT
TATTATTTATGTTTATGCCTGATCAATGATTAGATATTTCTAATATTTTATCATTTATAT
TATTTACACCATATAATATTATATAATAAAATTATTAATTTATAAATAAGCAAAAAAAAA
AaGATTAATAAATTTAAAATTtAAAATTTAACTATGAGAATTTTTAAAAGTCATCCTTTA
TTAAAATTAGTTAATTCTTATATAATTGATTCACCACAACCAACTAATCTTAGTTATTTA
TGAAATTTTGGTTCATTATTAGCTTTATGTTTAGGTATTCAAATTGTTACTGGTGTAACT
TTAGCTATGCATTATTCACCTAGTATAACAGATGCTTTTGATTCAATAGAGCATATTATG
CGTGATGTTAATAATGGTTGATTAATAAGATATTTACATGCAAATACAGCTTCAGCCTTT
TTCTTTTTAGTATATTTACATATGGGTAGAGGTATTTATTACGGTTCATATCAAGGATCA
AGAAGTTTAACTTGAAACATAGGTGTTGTAATATTTATAGTTATGATAGTAACAGCTTTT
TTAGGTTATGTTTTACCTTTTGGTCAAATGAGTTTATGAGGTGCTACAGTTATTACTAAT
TTATTAAGTGCTATACCTTGAATTGGTCAAGATTTAGTAGAATTTATTTGAGGAGGTTTT
TCTGTAAATAATGCTACATTAAATAGATTTTTTtCTTTACATTATTTATTACCTTTTATA
TTAGCTGCTTTAGTTTTAATGCATTTAATAGCATTACATGATACTGTTGGTTCTAGTAAT
CCTTTAGGTATTTCAGGTAATTATGATAGATTACCTTTTGCTCCTTACTTTTTATTTAAA
GATTTAGTTACTATTTTCTTATTTATGCTTGGTTTATCTATATTtGTTTTCTTTATGCCT
AATGCTTTAGGTGACTGTGAAAATTATGTAATGGCTAATCCTATGCAAACACCAGCTGCT
ATTGTTCCTGAATGATATTTATtACCTTTTTATGCTATATTAAGATCTATTCCTGATAAA
ACTTTAGGTGTTGTTGCAATGTTAGGTGCTATACTTATCTTAATGGCATTACCATACTTa
GATAAATCTAATATAAGAGGTATGCAATTTAAACCTTTAAGTAAAATAGCTTTTtATATT
TTtATTGCTAATTTTTtAGTTTTAATGATATTAGGTGCTAAACATGTAGAAGATCCTTTT
ATTATATTTGGACAAATATCAACTACACTTTATTTTAGTTACTTTATTATTATTACACCA
TTATTTAGTATATTTGATAATATTTTATTTGATATAGCTACTAAAAAGAATAATGAAATA
GTTAATAAATATTATAATATAGTAATAAAAAAGGATATTCTTTTGCCAGAGTAAATAGTG
GTATTTCTAGAGGTTTAGAAAAATCACtATTTTTTGTTTTtACtCAAAAATCTATAGAAT
TTCATACTAATATCATTAAATaTATTGCTATATTTtCATtAATTTTtAtACCAATTtCTG
TATTATTTAATAGTAATTTACACGTATGTTGGATTTTTTtAGtAGTAATTTATTTCTGTA
TAATTTTTtGTTGTGCtATATtAAAtATTATTAAAAAaTGTTTtAATAAAGAATTACTAA
TTAGAAATTCACCTTTAGATGCCTTATCTAGTTTATTAGCACATACAACAGCTCTGACTG
TAGCATCTGGTTATGGAGTGTTATGTTTTAATTGTATGCAAACACTTATAGCTATTGATA
TTTTTTTATATTCAAAATaTGGTGTGAGTAATATGTGCTtATTCTTATATGATTATTCTA
AAGAATTCGAGAGTTTAATAACACATCCTCATGTTCAAGCAGCGTATAATAATTATGTTC
AAAATCAAATAATTTTACATCAATATTTAATAGATCAATATCATACTTCTTTTAATGGTA
TAGTACGTTTAAATCCTGAAAATTCTCCGGGTTTAGTTAAAAGATATGAGCTTATAACTA
AATCACATGAAATTCTTAATAAAAATACTGATCATATGTTAATAGAATTTAAGGATAGAT
TAACAGATAATGATAAAAAAaCGTTAAAaGAGACCGTAGACAGAGTATTAATGCATAAAT
ATAATATATTCTATGAATTAAGAGATAAGCATGTATTAGAATGTATTAGTAATGGTGTAG
AAATGCAACATTGAAATTTTTATGAAAGTAGTATAGTAAAAGCATTTAATGATTTAGGGA
TAAGTAATATTTTTAAAATTAATCCATGATTACTTATTACAACACATGCTGATTTTGTTA
TAGATCCAGATTTTACTTTTGCTCAGCGTAAAGGTTTtAATTTTAATCTTAGTTCTTTAG
ATATTCATACATCTCGAATGGAAAATTGAGATTCTGCGAAAAATAGACCTCTTCTTACAC
ATTTAATGCTAGATGGTGTATCTTATAAAAGTTTTAATGGATCAATTTTTACGGATGAAT
ATAATAATTTATATCCATATAGTCAAGTTGAATATCCAGTTGCTGAAAAAGTACCGGAGC
CTGTTGAAAGATCATTCTGACAAAAAaTAATGGATAGTAAAATAGAACTAAATAGATCTA
AAAGTAAGGTTTTTAGCCAACTTAACAAAACTACGGATAGAAATCTAATAGCTAAATATG
ATAGTTCTTCAGAATTTGATTTTCTAATTAATAAATCTGGTGTAGAACAAAATTTAGTAG
TAACTAATTTTTTACGAGATAATTTATTACAAGAACTAGATAATTCTCAACAAAATAATT
CTATAGATCAGACTCGAATGCTTCCTCCATCGAATAATTCATAATAATCTAAATTTTCTT
AATTGCTTAAATTTAAAGTGTTATTAGCTTATATTAATTTATGTTAATAAATAAGATATG
ACAAGTACAActttttttaTTTATACCAATATTAGCTTGTGTATTATTAGTAATTAATTT
ATTATTATCTGTACATAATCCATACCAAGAAAAAGATAGTGCATTTGAATGTGGTTTTCA
TTCATTTTTGGGTCAAAATAGAACACAGTTCAGTATAtCTTTTTTTATATTTGCTTTACT
GTTTCTTTTATTTGATTTAGAAATATTATTAGTTTACCCATATGTTGTAAGTGCTTATTT
TAATAATTTATATGGTTTAATAATTATGCTTGTATTTTTTtAGTTTTAACATTAGGTTTT
GCTTTTGAATTAGGTAAAAATGCGTTAAAAATAGATAGTAAACAAATGTATAATTTTAAT
ACAAAAATATGAAATGGTTATTCTTTAATATATTAAATAAAAATATTAATAAGATAATTA
AAACTAATTTGGAGTTATAGCAGATGGTTCTGTATTAGGACTGCAAATCTATAATCAGGG
ATTCGATTTCCCATGACTCCTATAATAAATAGTAGATGTTTATTATTTAAAtATtAtAAt
AtATtCAAAaTTtAACTATAgTTATgTAAAaaTTAAAAAaaTaTTtAGTAATAATAATTA
GATAGATAAAAAaTtATTAAATTTTAATTATAGTAGTTTTTATtAAAATATGtAtACACT
TATATCAATAATAGAAAaTATATTAGTTGTTGTACCTGCTTTACTTaTTGTAGCTTTTGT
TACTATATCAGAAAGAAAAaCAATGGCTAGTATGCAAAGAAGATTAGGTCCAAATATTGT
AGGTTATTATGGATTACTTCAAGCATTTGCTGATGCTTTAAAATTATTATTAAAAGAATA
TGTAGCACCAACACAAGCTAATATAATATTATTTTTtCTTGGTCCTATAATAACTTTAAT
TTTTCTTTATTAGGTTATGCTGTTATACCTTATGGATCAGGTTTATTTATATCAGATTTT
AATTTAGGTATTTTATATATGTTAGCTGTATCTTCATTAGCAACATATGGTATTTTATTA
GCAGGTTGATCTGCTAATTCTAAATATGCTTTTTTAGGTtCTTTAAGAAGTACAGCTCAA
TTAATAAGTTATGAATTATTATTAAGTTCTATAATTTTATTAGTAATTTTATTtACAGGT
AGTTTAAATTTAACAACAATAATAGAAAGTCAAAAAGTTGTTTATTTTATTTTACCTTTA
TTACCTATATTTCTTATATTTTTTATAGGTTGTATTGCAGAAACTAATAGAGCTCCTTTT
GATTTAGCAGAAGCTGAATCAGAATTAGTTAGTGGTTTTATGACAGAACACTCAGCTGTT
ATATTTGTTTTCTTCTTTTTAGCTGAATATGCTAGTATTGTATTAATTTGTATATTAAGT
AGTGTTTTATTTTTAGGTGGTTATTTAAATATATTACCATTAAATACTATTTTATATTTT
ATTAATACATTTATAGTATTCTTTGGTTATAATGCTTGTGATTTTAATTCTTTATTTTCT
GATTATTTAATTAATGGTTTATCTAGTTTAAATTTAGCAATAAAAACAGCTTTCCTTATA
TTTGTATTTATTTGAGTAAGAGCTTCATTTCCTAGAATTAGATTTGATCAATTAATGTCA
GTATGTTGAACAATATTATTACCTATTATTATAGCTTATGTTGTATTATTACCTTGTATA
GTTATAGGTTTAAaTATTATACCTTCTAATATAACATTATTATAAaGTATGTATTATTAA
TTAGTATTTTATTGATCTAATAGaTATATTAGATGTTAATTAAATTATTGTTAGTTTATT
ATTATTTTTTCAAAAtATTATGATATATTTATTTTCCTTATTATTAATACCTTTAATAGG
TATATTTTTtATTATATTTTCAGCTTCATATCAACAATCTAATAATCAAaTTAAAACTAT
CGGTTTAACAACTTTAATAATTAATTTAATATTATCAATGAtAAtATTTAtATtATTTGA
TTTCAGCAGCAAACAATTtCAATACATTCAATTAGAAGAAATATATAAAATAAGTTATTT
TGATTtATATTTAGGTATAGATGGTATTTCTATTTATTTCTTaTTATTAACAACTATGAT
TATGCCTATATCATTAGTAGCTAATTGAAATTCTATAGATTCTAAAAATGTATTATCATT
TGTAATAATAATATTATTATTAGAAACATTATTATTAGCTGTTTTTTTAGTTTTAGATAT
ATTATTATTTtAtATTTTTTTtGAAaGTATATTACcACCTTtATTTTTATtAATAGGATT
ATTTGGTTCTAGTGATAAAGTTAGAGCtAGTTTTTATTTATTTTTATATACATTATTAGG
TTCATTATTTATGTTACTTTCTATAATAACTATGTCTTCTATTATGGGTGCTACAGATTT
TGATGCATTATCTAAAGCAAATTTTAGTTATATAACTCAATTATTTTtATTTTATGGAAT
ATTTATATCTTTTGCTGTTAAAACACCAACAATTTTTTtAAACACTTGATTATTAAAaGC
ACACGTTGAATCACCATTAGCAGGAAGTATTATATTAGCCGGTATTGTATTAAAATTAAG
TTTATATGGTATATTTAGATTAATATTACCTTTATTACCTAAAGCTAGTATGGATTATAC
ATATATAGTTTATGTTATAGGTGTAATAACTATACTTTATGCTAGTTTTAGTACATTAAG
AACAATAGATATTAAAGAATTAATAGCTTATTCATCGGTTTCTCATGCAGCTGTTTATTt
ATTAAGTGCTTTTAGTAATACAATACAAGGTATAGAAGGTGCAATTGCTTTAGGTTTAGC
ACATGGATTTGTATCATCTGGTTTATTTATTTGTGTAGGAGGTATTTTATATGATAGATC
TTCAACAAGATTAATAACATATTATAGAGGAATGGCACAATTAATGCCTATTTTCTGTAT
ATTATTTTATATATTATCTTTAGGTAATTGTGGTTCACCATTAACTTTAAACTTTATAGG
AGAATTTATGTCTCTTTATGGTATATTTGAAAGAATCTCGGTATTAGGTGTATTAGCTAG
TACTTCTATAGTATTCTCTGCTGCATATACTATATTTATGTTTAATAGAATAGCTTTTGG
TGGACAATTTtCTTCATATTTCTTTAATTATGTTAAAGATTTAAGTAAAAGAGAATTTAT
TTTATTAATTAGTCTTGTAGTACCTGCTGTATTCTTTGGTATATATCCTGCAGTAATATT
AGATGGTCTACATTATTCTGTATCAGGTTTAATATATAATTAATAAATAAATAAATCAAT
AATATATTGCAATCATAATCTTTTtATTATTGGTAAAGTTAATTTATATAGTGTATTTAA
TAAATAACAATTATATAATTAGTTTTATTAATGTTCATATTAATAATATCTTTTAATAAA
TTAACTCAAATTATTCTTTTAATTAAATATTTTTATAATAATACTTTTATAAGATTATTA
AGTTAATAATAAATTAGATAATACAACTAAAATTTTCCAATATATAAAGTTTTATATAAT
TAGTAGTTAGTTTAAATTAAATATATATTTATATAAaTACAAaTACTATGATGTTTAATA
ACATAATTAGTCCATTAGAACAATTTGAAATAAAAGATTTTTTtCTTTAAATATTAATAT
TATAAaTTTAAAAaTGTCTTTAACAAATTTTGGTTTTtATATAATTATTAGTACAATAAT
TATATTAACATTACATTTATTAATAACATATAACAATAAATTAATATCAAATTCATGAAC
ATTAACTAAAGAATCAATATATGCAACTGTACATAGCGTTGTAATAAATCAAATAAATTC
TAAAGAAGGTCAAAATTATTTTCCATTTATTTATGGTTTATTTATTTTTATCTTAATGAA
TAATTTATTAGGTTTAATACCATATAGTTTTTCTTCAACATCACATTTTATATTAACATT
CTTTATTAGTTTTACTGTAGTTTTAGGTGCTACAATTTTAGGTTTCCAAAAACATCAATT
AAAATTCTTTTCATTATTTGTACCATCAGGTTGTCCATTAGGTTTATTACCTTTATTAGT
TTTAATAGAATTAATATCATATTTAGCTCGTAATGTATCATTAGGTTTACGTTTAAGTGC
TAATATTTTAAGTGGTCACATGTTATTAGTAATATTAAGTGATTTTACATTTAAAATAAT
GAGTTCAGGTATCTTTTACTTTTTAATAGGTTTAATACCATTAGCATTCATATTTGCTTT
TTCAGGTTTAGAATTAGGTATAGCTTTTATACAAAGTCAAGTATTTATAGTTTTAACTTG
TTCTTACATAAGAGATTCATTAGAATTACATTAAATAAATTCAAATTAAAAATAATGATA
TAAAAAGGAAAGTCCATAGTTATAATGTATATATAAATATAATATTAAGAATTTTGGATT
ATTTGAAGAAACAAATATCAAATTTTAATTTGATATATCGAGCACTACTCCTATACTAAC
TAATATAAAATATATAACTATATTAACACTTTTTTTtAGGGGTTAAATACAGAATATGGC
TTAATTATATCTTATTAAAACAAAAACTAGTATAAGAATAAAGAATAACAAAAAaTAAGT
TAAATATTTTATTAGGAAATAATTCCTAATCTAATAAAATTTTGAGTTTGATGATGGCTC
TGACTGAACGCTATCCAAGTGCTTAACACATGCTAATCGTACGTCATTAAATAAAAATAA
TGAAGTGGTAAACAGGTGAGTATATAATATTTTGACTACCTTAAAGAAAGGTTAAATCCC
TTATAATCAAAGAAAATTCTTTCGCTTTAAGATGTTAATAAATATTTCGGTTTGTAATAA
TTAAATAATAAATAATTAACAAAACCGTAGTCGTAACTGAGAAGTTGATCGACCACATTA
GGAATGAGAAACTCCTAATGCGCTTTAAGTACAGCAGTGAGGGATATTGGTCAATGACCT
AACGGTTGAACCAGCAACTTGGAAGAATGCAATGTATTAAAAATATTAATACAATTAACG
TGTAAACGTATAAAATTCTAAATAGATTAAAGATAATGACAATTATCTATTTATTAGTCT
CGACCAATACTACGTGCCAGCAGTCGCGGTAAGACGTAAGAGACAAGTGTAAGTCATCTT
AATTAGGTTTAAAGTGTACATAGACGGAAAAATAAACCTTAAAAAGGGTACTTTTTTtCT
AGAGTTTTATAAAAGAAGAATTGAATTTTTGAAGAAAAGATAGAATTTGCAAATAACAAA
AAGACAGGTAGCAGTTAATACGACCTTCTTTATAAAAACTGACGTTGAGGTACGAAGGCT
TGGGTAACGAGCAGGATTAGATACCCTAGTAGTCCAAGCAGAAAATTCTGAATGTCATAA
ATTAAAAAaCTTTATAAATAAAAGTGTAAGCATTCCACCTCAAGAGTACAATGGCAACAT
TAAAACTGAAATCATTAGGCCGTCTTTGAAACCAGTAGTGAAGTATGTTATTTAATTCGA
TAACCCGCGATTAATCTTACCACAATTTGAATAATATTTAATTATATTACATGCGCTGCA
CGGCTGTCTTTAGTTAATGTCGTGAGATTAGGTTAATTCCTACAATTAGCGAAAACCTTG
GTATTATTTATATGTATAATATACCTTGCCACTAGATCGGACTATATATATAGGATCAAG
ACAAGTCATCATGGCCAAAATATTGTGGGCTATAGACGTGCCACATTTTTCATTACAAAA
GGATGTTATATTGTGAAAATAAGCTAATCCTTAAATTTGATCAATATGGATTGTAGTCTG
TAACTCGACTACATGAATAAGGAATTACTAGTAATCGTTAATCATCACGTAACGGTGAAT
CGTTTCTCAATTAGGTACTAACCACTCGTCAGGCGCTGAAAGAAGAAATGCAATAAGTTT
GATTTGTGAATATAAATAAATATATAAATAGTTATAATTTTATATTCATATTATTTTCGA
ATGTATAACTTTAATTGGTGTTAAGTCGAAATAAGGTTCGTGTAATGGAAATTGCACGGG
GTTAATAAACTTAAACAAAAAAaTTTAAAAACTCGAACTCCCCTTAGGAAGGCTTCGTTT
GTTGGTTTACGAGTTGAGCTGTAAACTCAATGACTTTGAGTCATCGAAGGTTCGATTCCT
TCTCTTCCTAGTTATCATTATATTTATTATTGGTAATCTTTAAGTTCCATTTAAAAATGG
GAAAAATTTTTTTATATATGCAATTAGATTTATATGTAGACAAAATAAATAATGGATTTA
ATTCAAATATTTTAGATATTTTAGCTTTTATCAGTATAATACTTGGTATTTATACTATAG
TAAGTAAAAATCCTGTTGTTTCTGTATTATTTTtAATAGGTTTATTTTCAACAATTTCTA
TATATTTAATAATGATAGGTTTAACATTTATAGGTTTATCTTATTTATTAGTATATATTG
GAGCAGTATCTATTTTATTTTTATTtATTTTAATGTTAATTAATATAAGAATATCTGAAT
TAGTTAGTACAAATAATAATTATATACCTTTAGCTATATTAAGTATGATTACATTAGTAT
ATATTTTAGGTCAAAAAaTAATAACTAATGTAGTACAGTTTAATATATTAAATTCTTTTA
CATCTTCTTTATTtGAAAAAaGTTTTAAAGAATCGATAAATTATTCTAATAGTTTAAGTT
GAGATACTAATTTAATAGATATTACACATACAAGTGCTATAGGTAATATAATGTATAGTA
GTTATTCATTATGACTTATTATTATATCATTAATTCTTTTATTAGCTATGGTAGGTTCAA
TAGTTATTTCTATAGGTAGATAATTTAAACTAAAAAAaaTAAAATAAATAAATGTCTTTA
GATCAAAGAACTAATTTtCAAAGTCATCCTTATCATTTAGTATCACCTTCACCATGACCT
TTTTATAATAGTTTATCATTATTTATATTAACAACATCAGGAGTATTAACTATGCATGGA
TTTAGTAATATGTATATAATATTATTTATAGCATTTATtAATTTAGTTTGATGTATGACA
TTATGATTCAGAGATATAATATCTGAAGGTACATATTTAGGTAATCATACTAATGCTGTA
CAAAGAGGTTTAAATTTAGGTGTTGGTTTATTTATTGCATCAGAAGCATTATTTTtCTTA
GCAATATTTTGAACATTCTTCCATAGTTCATTATCACCTAATGTAGAATTAGGAGCACAA
TGACCTCCTTTAGGTATAAATGCTATAGATCCTTTTGAATTACCTTTATTAAATACTATA
ATCTTGTTATCATCAGGTGTAACAGTAACATATAGTCATCATTCATTAATTCAAGGTAAT
AGAAAAGGTGCTCTATATGGTTTAGTAGCTACAATATTATTAGCTATTGTATTTACAATA
TTCCAAGGAATAGAGTATTCAGTATCATCATTTACAATATCAGATGGTGTATATGGTTCT
TGTTTTTATTTTAGTACTGGTTTCCATGGATTCCACGTTCTTATAGGAACAGCTTTCTTA
AGTGTAGGTTTATGACGTTTATTAGGTTATCACTTAACAGATCATCATCATTTAGGATAC
GAATCAGGTATATTATACTGACATTTTGTTGATGTTGTATGATTAATATTATATGTATGT
ATATACTTCTGAGGTTATTAAATTTATTTTAACAATTACTTTTAATATAATTTCATTTTA
ACTTTAATTTGTAAAAAAAAaGTAAATAAAGATATGCCACAATTAATACCATTTTTTTtC
TTtAATCAAGTAGTTTTtACATTAATATCATTAAGTTTTATATTCTTTGTATTTAGTAAA
TATATTTTACCTTGAATAGTAAGATTATATGTTTCACGTAAATCAATAAATAGTTTATAA
AGGGATAATAAACTTTTGAGACTTTAGTTCAATGGTAGAACATATGACTTTTAATCATTA
TAGTACGGGTTCGAATCCTGTAAGTCTTAAAAATGGCTAtAGGTTAACGGTAGACTATTC
GCGTACCATGTGAAATGTGTTGATTCAACTTCAACTAGCCATAAAAAAaGGGTTAGTAAC
TTAATTGGCAAAGGATTTTCTTGTCGAGAAAATAGATATCGGATCGTAGCCGATTTAACC
CGTAAAAGGAAAAGTTGCTATAGGCAAGGCGAGATATTTGCTAAATATTGTGTAGTTACA
CTTAGATGTTCGAATCATCTCTTTTCCGTAAGATTCCTTAACTTAATAGGTTAAAGTATA
CTTTTGATAAGAGTAGGATTAGCGTTCAATTCGCTAAGGAATCAATAAGAGTATAATTTA
AGGGTAAAATATGGAGCTTCAACCTCCACCTTCTCAGTTCAAATCTGAGTGCTCTTGAAT
AAAAGAGAATTGACTGAGTGGTTTAAGGTGGTAAGCTTGAGACTTATTTGGTTTAAAAAA
ATCACATCCGTTCAAATCGGATATTCTCTGAAAAAACAGGTTAGAGCCGGCTGGGTAGGC
ACCTCATTTGGGTTGAGGATTAGTTATGTTCGATTCATAATAACTTGATAAATAATAAAA
ATATGTAAGATATATAAAGTATGTAAaGAAACTATTAAGGATAATTAGCTATATATTAAA
GATAGATAGTTATAAATCTAAAATCTAAGATAAATTAATTAAATAAACAAAGTGAACTGA
AGTATCTTAGTAACTTTAGGAAAAGAAATCAAACGAGATTTTATTAAAAATTCTTTTAAT
AAATAAGCTTATAAGTAAAACGAAAAAAaTTTGTTTGAAAAAAGGGGAACCTTCCTCTAA
AGCTAAATATAATATATAAGCGATAGTGAAAAAGTACCGTGAGGGAAAATTTGAATTAGT
AGTTTTATAAGCAGCTCGAAAAAAAGAGTGTACCTTTTGCATAATGGGTCAGCAAGTTAT
GTTTAGAAGCGAGCAATAAAATATTGCCCAGTTAAACCAATTATGAAAAAATAATATAGT
TTCTAAACATAGACCCGAAAGCTAGTGATCTTACCATGGTCAGGGTAATGAAGCCCGAAC
GAGTTATCGTTGTAAAGATATTCGATGAACTGTGGTAAGTTGGTGAAAGATAAAACTGAC
TAGTATAGCTGGTTTTCCGCGAAACCTATTTAAGTAGGTAATTTAACTAACATCTTAGCA
GGTACAGAACTGTGATCTCTGGCAAAAATTTATTTTTGTATATATCGGGGGATCGTGTAG
ATTTTATCGGAGAGTATTTGCACTCGGAATGGCAAAGATGAATGTTGAATAATCAGACAT
AGTGCGATAAGGTTGTATGTCTAAAGGGAAACAGCCCAGAACAAGAGTAATAAGGTTCCA
AAATTATTATTGAGTGAAATTAAGGATGTTATTATCAAATACAATCAGGAAATAGGCTTA
GAAGCTGCCATTTTTTGAAGATCTCGTAACAGAGCACTGATTAAATATTTTAGATATTAA
TACCGAAAATATAACGGATCTAAATAATATACCGAAACCTTGTACGTATAATTATACGGG
GTAGCGGAACATTGGATAAATCTTAGATTTTATCTTTTTTAAGTTAAAAAAaTAATAGAT
AATCCAAGAGAGAATGCTGACATGAGTAACGAAAAAGGAAAATTTTATTTTCCTCGCCTT
AAGCTTATGGTTTATTTTAAATTTCGGTATCTAAGTATATACCCCAAAGGGTCTATATGA
TGATAATAATAATTATTTTTTGTAAACAAAATCTTTATTTAGTGATAAAGGTTCAGGAAA
TTGTAACAAAAATCTAAAAAAAAATAATTATAAACCGTACCTAAATACTATCGCAAGTAA
GCAAGTAGAGTATACAAAGGCGTTTGAGTGAACAATCATTAAGGAACTCGGCAAATTAAC
TACCGTAACTTCGGGATAAGGAGGACCATTATTATAGATACATAAGTATCAAATAGTAAA
AGGAATCATAAAATAGTGTTGTACGACTGTTTAATTAAAACAAAGCACTCTGCCAAGATA
GAAATCTAAGTATTGAGTGTGATGTCTGCCCGATGTCGGTAGGGTAACAGATTTACTTAA
TTATTTAATTAGGTTTTGATGAACACCCCGATTAATGGCGGCCTTATCTATAAGGGTCCT
AAGGTAGCGGAATACCTTGGCCGTTAAATGCGGTCTTTGCATGAATGACTTAACGATACA
ACAGCTGTCTCGATGATTGGCTCAGTGAAATTGAATTAGCAGTGCAGATGCTGCTTACCT
CTAGATAGACAAGAAGACCCTTTGCAGCTTTACTGTTACCTACTATGATATAATTTGATA
ATTTCCAGTGTATAAGGTAATAGTTATGAAATTGAAACACCTTTATTTGTTCTATTATAT
TCTTTATGGTAGGAAGGCAGTTTATGCGGGGCACAGATCCCATAAAAAGTACCTGGGTAT
ATCCAAAGTTCATATTGTAATTTTGTAGATTTTTATTTACAAAAATTCATTAAATATTTT
TATTTCTTGAATTTTTtATTTAATTTGTAATTAATTATTATTAATTATCCAGTTATTGTT
TATATTAAGTTAGTTATTATTAATTTTTTTtAAGTAAGATTTTAACTATATGGTAAATAG
ATGTAAATTAAATAATAATATAACTATATTATTATTTAGTCATATTAATAGAGAAATTTT
ACTTATTATTATGATGTTTTTTTACTTTAAAAGTTTAATGGCTTAATCTTGCTTTACTGT
TTGACTTACAAGTCTATCAGTCGCGTAAGCGGGGCATATGATCACAAGATTCATAAAGGA
AAGGTCTTGGATTTATGAAAAAGTTACGCTAGGGATTATTTGTTAGTCCTCCAATATTTT
AAAATATTGGTAATAATTTGGGTTAATTTCAAAAAtAACTTAATTTGTCTAATCATTATT
AAGTTtATTTGAAGCGAAATTTaTTTAAGCTTTATATATAAATAAATACGTTCAACGACT
AAAAGGTGAATAATGCTAATAATAAtCcTTTTTtAAGTACCcAACATCTTtAtAAATTtA
TTTTTTTTTTCTTTATAATTATTAATATAATATTAATGAAATAGTTTTAATTATTATTAA
AaCTGTGTTATTATTTAATTGATAACAAATTAAAAATTTATGTTAAATATAATAAAATCT
AAAATAAAACATTCATATAAGAATATATCATTAAATTCTAAGCATAAAGTATTATGACCT
AATAAATTTATACCTATTGTAAGAGATTGAAAAAaTaGTATTtATACTTTtAaTAAAAaT
aGTTtAAaTAATATTATTGAAGCAAATAAATTAATAAaTAAaTTAATTGATGGTTATTTT
AATTtATATAATTTtAAGTtAGAAGAAAAaTAAGAAGtAGTAATGCATTtAAAAAAaaTG
TAAaTATATCTAAAAATAAAaTATTAATAAGTCTTGGACAATTTAAaCATACAAATGATT
TAATTAATATAACAATTtATTTTTAtAATAGACAATTAATAACTTAtAaTTcTATaTTAA
AAAGATaTTCtAATTTTTTAAAACaaaaaaTTTTTtAaTAAAAAAaaaCTtAAGACTAaT
AAAAAAaTTAaGTTtAAAAaTAATTAAAaGAGAATCAGAATTAAAAAaTTTATTaTTAAA
AaCTATAGAAGATAAAAATAAATTAAATAATaTAAAATTAAATGTATATAAAGACTTTTT
AGAAAAaTCATTAGAAAAAGAATTTATATATCTTTATTTAATTATATTAATTTTTATTAA
TAAATCTAAaTTTAATAGTTATTATTTACATAATTTAACAAATTTAATAAAAAAAaTATA
TAAAAAAaaTATACAATTTAATTTtATAAACCTTAAATACCATTATTTAAATAGTGATAT
CTTTACTAAAGTTTTATTATTAAAATTAAGTGCAATAAAAaGTAAAGTATTAGAATCATT
ATCAAGTTCTaTAAAAAAaGTAAAAGTAATAGAAAATAGAAATGTTATAGATAATTCAAA
ATATTTAAAAGGTATAATATTAGATAATATTAAATATAAAAGAGTTTCAGGTGTAAGATT
AGAAGCAAGTGGTAGATTAACTAAACGTTTTACTGCATCAAGATCTTTATCTAAATTAAA
ATATAAAGGAAGTTTAATAAATATTAAATCATCAGAAAATTTTGAATCATCAGCATTGAT
AAGAGGTAATTTTAGACCAAATTTAGAATATACTAAATTAAATTCAACAACACGTATAGG
ATCATATGGTATAAAAGGTTGAGTAGGAGGTAAATAATAAtAAaAAAAAAaaTATAAAGA
TGAAGAAATAGTCTGAACCTTTTTGAAAGAAAAGGAAATAAAAGATTAAAAACTTTTATG
ATAACATAATTGAACAGGCTAATTTGCGCAAGAGAGTACAAATTGAGTGCGCGGTTTGGC
ACCTCGATGTCGGCTTAACTCATCCACATGAATGTAGAAATCATGAAGGGTTCGACTGTT
CGTCGATTAAAGAGTTACATGAGCTGGGTTTAATACGTCGTGAGACAGTATGGTTTTTAT
CTTCTAGAGGGATACAGAGTAAAAGATAAATAGTCCCTTCGTACGAAAGGAGTTGGGAAT
GTTGACCTATGGTTTACCTGTTGTTTAATATTGTTTATAACTAATTTACTATCACTAAAG
TAAAAATTATGAATATACACCTTATTCAGGAATGATATTGTGTATATGATTGCTTATTAA
GCATGGCAGGAAAGCTAAGTCAATTATAGATAAGTGCTGAAAGCATTTAAGCGCGAAGCT
TATTATATTATACTCTTTTATATACGTAATATAATATTACGTAATAGGCTTTAGTTGTAA
TAAATTTAATTTTTTTtAGACATAAAGTACTAATTTATTATTATACTTAATATAACACAT
ATATTAAAATTTATATAATACTTATATAAATTTTAATTTATATATATAAATGTTATATAT
ATAAATTTAGCCCGGTTAGCATAAAAGTAATGCAACCGTTTTGTAATCGGTTTAAGTAAG
TGCGATACTTGCACTGGGCTGACCCAATGGTCAAGTTGGTTAAGACATAACATTTTCACT
GTTAGTGCGAGAGTTCAAGTCTCTCTTGGGTTGCAAGAAATTAGCTCAGTGGTAGAGCTA
TCGTTTTACACACGAAGGGTCAGGTGTTCAAATCACCTATTTCTTATTAAGTTTTtATAA
CTTAATTTTTtATTGGGCTGTTTTtAAATTtAGGTTAATAAAACTAAATTTAATTTTtAT
ATAATATTATATTGTGTATCTATGAATATTAATCAATAATATGTTTAATCCTTTTATAAA
TTGTACAAATTTTATTGATAGTAAATTCTTTAAAAAAGTTCCCGTTATTTCTTATCCTAA
TATAAATTTATTTAAAGAAGATATTTTAAGAGATAATAAAGGAAAAaCAGGTATTTATAT
GTTAACTAATTTAATTACTTATGAATTTTATATAGGTAGTGCTATTAATCTTTCAGATAA
ATTTAATGGTTATTTTTTAGTGATTCTTTAAAAAaTAATCAATTAAAAGAAATTAATATT
ATACATAATCTAGTATTAAAATATAATAATTCTAAATTTAAATTGGATATATTAGAATAT
TGTAAACTAATTGAACTTATTAGAAAAGAAGAATATTATATTAATAATTTAAATCCTACA
TATAATATATTAAAATTAAAAGGTTTAAATTATGAATTTAAAATTGGTGAGGCTGAGAAA
GAAATATTtAAAGATAAAAGTAAAAaTaTAAAATATTCAAAAaTTTTtAATATTTAGTAA
AAATTCTATATTAAATACTATAATTTTtAAAGATTTATCTATAAATAATAATTAATTAGT
TTAACTAGAACTTTATCtAGTATTGTGTATtTTTtAGTTTTTTTtAGTTtAATCATGAAT
TTAAATTTAATTATTATTTTTtCAATTGGTATTTTTGTTTTTATGTTaTTACAATCTAAT
TTAATTAGAAGTATTGATAGATATATACCATTACTTATTTTATTAATTTTACTAATTTtA
ATCGTATTATATTTtAGTAaTTTtGaTGTTATTTtATTAGAAAGTAGTGATAAAGATTGa
GAAAAACATCTTGTGAAAGCTGATGTTAAAGATAATAATATTAATATAAATAATCCTAAT
ATTAGTGTACCTAGTCAAGCTTTAGCTAACGTAGGTATTGGTGCTGCTGTTGGTGCAGGT
ATGAATGCTGGAGTTAATTTAATTAAAGGTTCTGCTTTACCAGTAGGTGTAAAAATAGGA
ACAGTTGTAGCAGCTGGAGCTGTAGGAGGTTTAACAACTGTAGCTGTTAATGCTATAAAT
TCTTTAACTCAAAATAAAATAAATTCAAATAATCAAAATGCTAGTTCTTCTAATCAAGAT
GCTAGTTCTTCTAATCAAGATACATCTTCATCTGGAGGTCCTTTTACTTCAGGTTCAAGT
ATGATTGATGATAATAATTTTAATAACGTTATGGATTTATTTTACTCTAATTTAGGTTTA
CAAATTATTATTATATACTTGATTTTTAATTTATTTATTTTATTTATTTTTAAATTTGTT
aTATATAAATGAAATTTTTtATATATTAAGAATATTTTtGGTAATAATTTTtATAATTAT
TTTTtAAAAATTATAAATAATTT
>contig00002  length=7791   numreads=514
AaTAaTTTTtaCTCTTGTCAAGGTCTATaTAGAGTAGGGATTTGtCtATtCATCCGTAGT
TCAAGGCCACATCCGTCTGAGCCGGGCCAAAAAAaGAAAaTTAACATCAACAACCACCGC
AGCCTGCGCTCAATCAACCAACGCCACACTTTTTTGAATATCAAAGAGATAGGAAAAGAA
CAGGAAAGTAAAAGGAAAaCCCCATTCCcACCAGACCCTcGGTTGTTGTTCAATTTGCAT
GCCAGATATCCTCCCTTCcTACAGAAGTGCAAAAGAGCCAAATGAAGTCAAATATCAAAG
CTCAAATGTCAAaGTAAAaTGTAAATATAACCCGAGACCAATCGCTTtaGGGgAAAAAAA
AAaTAaCGCCGTCTCAAGGGTGATAAGTGTGGGAAGACCAGCCCAACAAGCCGTATTAGA
TTAATAAAGATCCGTTTGAACATCTTCAGCCGAGGAATGGTTAGAGAGGTACGCATGGAA
ATAATTCTCGGAAACGAACACCCGATAATAAAAAGCAAACGCCGACCGCTGTGTATGGTA
CAGGGGAATGCATCAATCAACAAAAACAATAGGTAAAaTAAAATGCGTATCTGTTTTGTG
ATAAAAAaTATAAAAAaTTTCAGATCGAGTAAGTGGTACTAAAACACTCACTCGATATGT
TTTTCGATTTATTTAGATATTTtGTatttttttttttttGGGTAGACAAAaGAAAACGTA
GATAATGTGGGAAAAACAGGTTTTGTGTATAGGGTATATATGTTTTGTTGAATCACACAT
GGGTGTCATTTGGTGTGAGCCTATGCTGGGTGTCCACCATTGACTAAATCCAGCACCTTT
CCGGTGACAGCGGAAGGGTAGCCGCGAGAAAGCATCTCACGCACAACGCCATTGGCGCCT
GCATGGTCTTCAGCAGCAAGGAAAGCTCGAGTCATGGCCTCATATGTGCTGGGTTCTCGC
TTGTCAATCCCCACTCCATCATACACTGCCTTGGCGTTACTGACATTTCCAGTCGTAGCC
CAGCCGTGGATGAGGGTGTTTGCGATATAAGCAGTCATGGCAACCTTGTTGGCAGCCATA
TCGGCTAGCACGGCAGGAGTATCAGAGACCTGATGGTTGGCCACCATGGATTCAAACAGA
GCTTGATAAAGACATGCTTGTGGGCGAAGGTGCGGTTCAGCAAGGGCGGAGTCGAAGGTT
TCGCGGGCTCCGGCCATGTCATGCAGCACACATCCTCGAGCATGGATAAGAGAGGCGTAA
TGTACAGCCTCAGGAAGCTGACCAGAAGCACGGATGGTATCCAAAACCTCGGTGGCAGCA
GTCATATTGACAGGGTCGAGCGAAGCATAGGCATCAATAAGCAGTTTATAAGTGTGCATC
GTAGGCTGAATGTCCTTGGACTTCATACGCTCATAGTAAGCAAGAACCTTAGAGCGGTCA
CGCTTGGTGTTGAGGAAGTACTGGATGATGGAGTTGTAAGGTGCGGGACGAGGTTTGTAG
TTTGGCATCGACTCCATTTCATCGAACATTTCTTCGGCAAAGCGTTCGTCGCTTACACGG
CACAGGGCGTTGACAATGGTGCCATAGGTAACGCTAGTAGGTCGAACATTATTGGCACGC
ATCTCAGCGAAGTAGAGCAAACAGTCGTCAATGCGACGAGCTTTGCCTAGCTTGCCAATG
AGAGCATTATAGAGGAATGAAGTCGGTTCAACACCCTCGGAGGTAGCACGATGAAACACC
TTGACGGCTTCAGTGGCTTCATCAAAAGTCTTGGTTGATTCCTTGAGAGTGGTGATGTAA
AGGCCGAAGGTATTGGCAGATGGAGCAGATCCCATGTTCAACAGTTCCTGGTGGTACTTG
GCTGCGAGGCTACGCTCACCAGCAGTGAGACAAGCGGCAACCATGGAATCAAGGATAGAA
GTCCAGCCATACTTGACAGCGTTGTATTGCGGAAGAAGCGGGACATCGTGTTTGGCCATA
CCCAGGATCTCATGTACCATGTTCATGTTTCCGCATTTAGCAGCGGCAGTAATTAGTTTA
GCATAGGTAATGTAGCGGGGATGTCTGCCAATTCGGCGCATGTTCTTGAATTTGGTCATG
GCATTGTTAAGATGGTCCTCGATACGGCCGCGCGAGCTCTCGAGCATCTCAGCAATTATT
GACGACCCTCTGAAGTCTGTGGAGTGCGCGTAAGGATCAAACGAATCATCAGGGCGAGCA
GGTTTAAGTCCTGGTGATGGCTGCGGCTGTGGAGCAGCTGGCGATGGGGTATTGTAAGAG
GGCGTGGTGAAAACAGGGGTATTTCCATGGGTATAGTGGTGCCATTTCTGTGCAAGATCC
GGGCGAACATCTCCCAACTTTGCGATTCCCCGTTCAAGAAGTTGCTTGGTGTAGTCGTCG
AGGCGGATACCAGCGTTCATTGCAACATCCAGCATGTGGGCAAAGCGAAGAGGGTGTGCT
GCATCAAACAAGGTGGAGCCATTGACCAGCATACCAGCCTGCGCCTGCATTGCAAGAGTA
AGATCTCTAGCCGTCAAGTGAGAAATTCCCATGGGCCCTAGGCTGGCTACAACATACTCG
GCAACAGGGGAGACAAGGCCACCGTTCTCGACCATACACCACATCAGGGTCATAGCCGAA
TGAGGTGAGAGTGGTGCTGCAGCCTGAATGAGAATGCGGCCAAGCAAATCAATGGCCTCG
TCAATCTCCTCCCTCACACGCTGCCTTTGCTCATTTGCAGCGGCGCTTGAGCTTGCACTT
CGAATACGTGTGAACATGCTTCGGGCTTCCATGAGACCCTCCTCAATTTGACCGCTCTTC
AACAAGGCAATGGTGTACATAGCTACAGGCTGAATAAAGCTTGCATTGACACGGGATGAC
GAAGACAGGACATCCCAGAATGGCTTGGCCATTTCAAGGCTACCTTGGCGGATGTGGAGA
GCAAGCATGGCGATAGCAGGCTCAACGGAGGTGGCAGCATCCGTGGTCAGGAGACGGTAG
GCGCCTGTAGCGGTGGAAATATCATTGGCATCAGCTGCAGCAATGCAAATGTTCAAAGCT
GCGTCTGTCAAGGGCTGGCCATGCAGCTGGGTCTGGGCAATGTGCAAGGCCGAAGCGAAG
TTGCGGGTGTCAAGGGAATGTTGGACAAACCCATCCTTAATGATTACTTGTTCAACAGCT
CGGAGGCGCTCTGCCTGATTCTCAACGCCATCAAAGGAGGCACGGATCTTGTTAAAGAAG
CGATGGGCTCCCTCAGTGTTTCCGCAGGAGAGATAAGCCTTGATGACGGAAGCGTAGACT
TCAGCATCTTGACGTTCGACAATTCCAAAGACTCCACTGTTATCAGCAATGGCGAGGGTC
TTATATTCGTTGTAACATTCAACCGCACTCTTGAAGTCGCCCTTCATTGAAAAGGTGTCA
ACCATTGGTGGGAACATGGCAGCGTGAGGTGCAACCTTGTTGGCCTCCATGTGAGCAAAG
ATCTCAATCATCTGGTCAACATTCCCCTGCATCGCACAAGCAGTCAGGAGGGAGCGATAG
ACGGTAAGTGGGAAGGCAATTTCGGGATGTCGAGTAGTAGCAACGTTGAACAGTTTAAGG
GCAATTGGGAGAGAATGATCCTCGGTCAAGAGCTCATGCTCAACTTCGCTAGATTGAAAA
ATGAATTTGCCAGGCTCTTCCATGCCACCAAATCGTACTCGAGATTGCTCCAGATCCTTA
GCCATGCGAAGGCAGTCCAAAGAGCGAGTGGACAAGAGCTGAACGATGATTTTGTAGGTG
TCTTCATTAGGCATAACGCTCCGACGGAGCATATCGGAGTAGACATCAAGAGCCTTGGGG
ACAGCATTATGCGTCTCAGGATGAAGGCGGATTGCAGCTTCAAGAAGAACATTGTAAGCA
GAGGCGGTGGGTTTGATCCCGTCCCTTAAGAGACTCTCGAAAGCAGCTGGGACCTGCGCG
TGAGCCCCATCCTTGGCCAAGTCGACAATAGCGTTGGATCGAGACTCAGCCTGTTTCTTC
TCGTAGAGGGAGATATCATTGACAGGAGTTCTTGGAGAGACGATAGATTCTTGGACGGAG
GAAGCTGGAGTCTGGTGTGATTGTTCGCCGCTCTGCGCGTCGAAGACTTCACTTCCAGAC
TCAGCAGCCGAAGTACCATACTCAGACTCAGCAAGAGCATGTGCCTCCTGAATCTCTTGG
ATCTCTCTGGCAACAGCCTCATCAACTTTTGCGCTCACATTCTTATCCACAGGAGCACTC
TCAACATTTCTGGAGGCTCGCACTTCACTGCGGCTTCGTACCCTTGAGACAGAGGCGGCA
AGCTGGTCCACGTCAGACTCCTCTAAGGACTCTTTCTCTTCCTTGGCCGGCTTCCAGCCA
ATACGTTTGGTGAACTGGAATTGTTTCCAGTCACTGTCATCACCAGTCTGCTGAGCATGC
TGCCAGGCAGCATAGTAAGCGGCTAGACCGGAATCACCGGTGCTACCGCTAGTAGCAGAG
TGGCCTGCCTTTGCACCACTGGCGCTTGAAGAAGAACCAGAGGCATGTTGGAAAGCACTC
TGAAGTTGTGCAGTTCGAGTGTACTTTACAGTCTGTGGGATCGAAGTGATCTGGTTTAGG
GAGGATGCGGAGGGAGCATATGAAGATTGAGAGGCGGCAACGACAGACTGGGCGTAGCCG
TGGACAAAGGTCTTGGAGAAGGTCTGGCGCGCGAGGTGAGTGAATGGCTTAAAAACCaTT
TACGTTATTGAGGGCCTCTTCAATGCGAAGAGGAAAtacTAcTCTAGCACTGGGATGATT
GAGAGGATGCAGGTTCATCTGACGACCTGAAGCCGTCAATGAACGCGCTAAATGTAAGGG
TATATATCAGGTTGACAAagAAaGGGGGGAAaGGGGAGGTCTTTCTCGAATCTACCCGTG
TCCCTTGATTGTATAGATTGATAATGGAGTAAATAAAGCGGAAGACTGGATAAAGGAGCG
TAATGTCTACGCCCAGAAGACTTCTCTACCTCTATAAATGAGAGAAGAGAGCAGATCGAT
AGCGAGGAGAGAAACGAGAGAAAGATGGATGTCTCGTGAAAGTGAAACCTGAGATTGACC
TTTCGAGATaGAAAAAAaGCCcTTTCGAAGGAAGGCGAAGAAGTGTTATAACTCATATTC
TGACTAAGCAAGCTCACATTTTCCGTGtCTTTTtCTTGCCTAGCTCGCCCGATCGGGAAA
GTGGGACCCAGGGCCACGAGAGCTGATCCTGATTGGCGGGATCACCCGAGCCGGTCTCGT
GACCCGTTACCGAGAAGCCGCTGATCGTTACAGGGGGAAAGATATAGATCGCGGCAAAGA
CAAGAAGGAGAGACGCCTGGAGAGTGCGTGGATAGGCGTTGAAGACATTGACCTTGTTTG
ATGCTGTTTGCGGGCCTTAATATCCCAAAGAAGAATGCTCCAGCGCTCTCAGAAGGGGAA
GATACGCGAAATTACTTGGTACGATTACACGACCAAGGCAGCCGGGCCAGACAATCGTCG
GAGCTGTCGGAACTTTCGGAGCCGATGCGCTCGTGTTAGGGGGgAGATGAGCTTTAGGGC
TGTGCCGCTGAGTCATGGCCTTTCCGGCTtATTTtCGTAAAGAGGATCAGTCAAAGGCCG
TATATGACGAGTAAGACGAACAGGTCGAAGCTGCAAACtGAACAGCGAAGCGCGAAGATG
CTTATGGAAGCTGTTGATCGAGAGGCGAGTCGATGGGCTCCCTCCATATTTTTTGTtGTG
CGCATGTGCGGCCAGGAGTGCCGACCGTCCGTGAAGCACAGACAGAGTTCCAGAAGGCCT
TTGGAAGCAGCAGGGGTAGGgTCCATGTTTTAACGGCCATGACCTCACAAACAGCTCTGG
CTGGGCTGGCCCTGCCCAGCTAGGCTCCAGCATTTCTCGGCTTTGGCTTCCCTACCaGCT
CCGGCAGTAGCCCATCATGCCTTGTTTCCATGGCATATTCCATCCAGTGCGTAGGCATGA
GTGGCTGTTGtGGAGAACCCCGGTCCCcTTGCGCCGTGTGACACAAACaTGGTGTTATTA
TCAGACTGGCTGGACGATTCCTTGCTCGGTCCGGAGACAAACGGCCTCAAGCGATTTTAT
tGGGGTCAAGCTATCGAGACATCGTGAAATCGTGACCTCATTATGATCCTGAGTGCTAAG
TAACGAAACATTTCGAACTATAAATAGCAGAATCAGATAGCCGCTTGGGTGGGCATCTCT
TAGAAGACAACCGTCCAGTGAAAGTCAGGCTATCAGAGATCGAAGGCACAAGGTTAAGGG
GCGACCGGCGCAGGTAGTCGTTTCGTCTTGATAGCCAACTTAGGTTACTTCCGTTCCTGT
AGTAAATGAAGTGATTATATAATTATCCACGTGACTCTCTGACATCCCCAGCCTGGCgCC
TtAAACcACTCGGCCATTTTGTCACAGCAACGAGCAAAGGCAAGCAACAGGAACCTAGAT
GGGGATTATTTGCTACAGAAATTTTGtaTTaTAGCATCATATACTTGTTGACACACCTGA
GGGAGCCGACAGTTATCTACTTTGCTGTTCACTCATCACtCACAaTTACCTGCAATCCCA
TGAACCAGTGAAAaGAAaGTCATGCACCATATTCCCTTTCATCTTCGTCCTCGTTCAAAG
TTGACACCCTGTCAATCCGATTGGTCCAACGAGTGAGCTCTACTTATTCAGTATGTTGAA
GATATATATACTCGACATCGGTAAAGATATGTATTTTGGCCGAGACTTTCAGTGCCTTGT
TAAGTGTGACACTATCAATTCTGTAGTCCCTTCCTTAAATTCGCTTGCAGTTCCAGGGAC
CCGTCACAGTGTTTGATATGTTCCAGAAATTGCATCTTTGATCGGGCGCATAAGTTGGTG
CCAATCAATGCACGAAGTGGGTAAACATTTCGTGTAGCGAGGTCGGTAGTTGGACTTGAA
AAGCGATACTGCTCAGAAGCTCGGAAACATCCTCGGCACCAAAGGCCGCGTTCTACAGTG
TTGTCTGGCTGTAAaGAaGGGAagCAGATAGACCCCATGCCACAGCACTcGTCAGTCAGA
GTGcAGTAACGAaTACGGGATGTCACTCCAGCCCCATTATTCTGGCCTTCTGGCGCGAGA
GGAGCGTTTaGAAAATGCGCTAGGTGTATAAGGTGCGCGTtGTTtCGCAGGTTtGAAGGA
GCAGAGCCTGCATtCACCGCCAACGAGAGCTCCTTtGCGGCCCTGACGCTGACCAGCTtC
AGGCGCcGACGGCGAGAGAGCTCATGGGAAACGTCGTAAACTCCATAGATACTTCGCATT
ATGGGGATCTCTCTCAGCTTGGCGGTGGTGATTCTGAAGCAGTATTTGGCCAGATCGGCC
GTCATCACCCACAGAGAAGGGTTTGAGCGCTGACATTCATAGCAACACCTTTCACACGTT
GGGAGAAACAAGAAGGGGCCGTATTCACCGCACCAGACGCAGGATTCGGTCCTGAGAACA
GCACGCAGCTTTGCGGCGGGATGTGCCGTGATGAGGCAGGATTTCCCGAGAGCCTTAAGG
GTATCAGGGGCATGTTCCATAAGCTCTCGGTACGCTGGTAGATATTCGACGGCCCTTCTA
GCTCGATGAGAAGTGCATGAAAGGCGAGAGAGGGCCTGGAAGTCCAACAAATTCAAGAGG
GCTTGGAGAATTTCgAAGGGGGAGACTGTCAAGGTACCCCATaGACGAaGGACCTTCGCA
GGGCGGAACAGCTGAAAACCTTGCAGGATTTGAGATCGAGATTCTtCCTtG
>contig00003  length=7409   numreads=91
GgTtAaaCTtaCGaCCGGTTtaGGaCataCCTaCCTaCTTtGGGCGGCGTCaTaGCCTTG
GGCTCCTCAGTGCCAACTGGCTGTTCCTTGACAGCATTGTCTTCCTGTGCAGGGACAGCA
GGAGTCTTGTCGTTTGCAGGGGCTTCGACAACTGTTGGCTCATCTTGGTTGGCTCCTGGG
GTTGCAGAGCGTCCACCTTCTTCGTTTCGACGTCTCATACCTGGGTTGCGAGTTCCAGGC
aTaTTGCGTCTCTGAGGACGGCGGTTAGTGGTATCCTTGAGCCCATCAGGGGCATCAGAC
ACAGGCGTATTAGTTGGCGTGCCATCCTTTCTCTCCTTTTtAGGCTTGAACTTGCGGTTC
TTACGCTTGTAGTCTTTTCCAGTGTCAGCGCCAGCAGAaGAAGACCCTGAAGCTCCAGCT
GCAGGGCTTGGACCCCATTTCCtAGGAGCAGGTGTAAACGGGGGAGCGGCTGGGTTTGGT
CTCGAGGCTGCTGGAGGAGCTGCAGGAGCTGCAGGGCGCGGCCcAGAAAaGGAGTtCAGA
GCGCCAGGAGGGCCAGAGATCTCGAGCTTACTCTCAGAGGAGTCCCAGCGGCGTCCATAC
TGTCCCTtATtCTGAGCATGTTTGCTATAGAATCGAGTGGAAGGTCCTGCTGGCACaGCT
GGCACAGCTGGTGCAGCTGGTGCAGCAGGCCCAGTAGCAGCATTGGTGCCTTCAGCGTTG
TTGGTGCTATCGTTGGCAGCCATGGTCGGCAACGTCCTGTCTTGTTGaTATCACGCTTTG
CTTTATAGATAGGGGGAGAAGGAGGATGGCTTCTACTTGTATAGAGACGCGTTATCAAAG
ATAGAATGAAAAGACTTCAGCCGAAAAAGaGAGCTGTGAAGAGCGTCTCTGCAGTAACAA
AGAGTGTGGTTGaTATTTGCCTAAGCGAAGTTTTaTTTtGTtATATCAGtCCTCTTCCCA
TTTAGGAAaTCATCACGTGCAGGCAAGAGATGTGTTGTTAAGGGGCTTCAACAGGgATAT
TGGGATATTCCAGTCTATAAACtCCTGGTTTCTTAGCAAAGGGATACTTTTtGAGGTAAG
AAATTGGTAGAGGGATATCACAAGTTGTCTTATTTATAAAGCAATAGATAGTCCAGTGGG
ATATATAGGGAAGCAGTGTATTTATATGACCCATTTCAAGCAGAGACATACTTGAATTGA
ATATAGAATTACACTGCAAAAGGACAGCAAACAGATATATAAGGCCAGGGTTCAATCCTG
CATCTTAGCATGTGCTAACCTCTCTCTATACATAATTTTGCTCATCCATTGCTCGAGCGA
TAACAGACGCAAACCGCGTGGCCTTGTCGGTGTCTTGCTTTGCAGTGCCAACACCAAGCA
GCACCTTCTTCACACCGACTCCAATCTTATCACTCTGTGTCAGTTCTCGAATCCGTGACA
AAGCAGACTTGATCTCGTCAGAAGACAGAGTCTGTTCCTGCTGCAAGATGTAGGCTAATT
CCTCGTAGGTGTTGATGTTTGGTACAGGTATGTCCGCATTGAACGAAGTGAACACGTCAA
GCTGCTTCAGGATTGATCGTTCAGTCGTGGTTGCAAGGACCAGCAGACGACGGCCTTTAG
GAGGTtGTTTCCTGAGCAGCACCATCACAGCTTGGAGGaCGGAATTGCTGAATCGTGGTC
CGATGGGCACCCAGTCAATGATTCGCTCAATGTTGTCCATGACAACAACGCTGGTTGGAC
TCTTGtAGGCATCTGTGAACACTTTATTCATGTGCTGCaCTTTGGCCATCTCGCTATAGC
CCACCATATCTTCTGGGCTAATTAGTTTGACGAAGGGGAAACCCGAGTCAATCGCAATCT
TAGCAGCCAGAGCCGTCTTTCCACTGCCAGGTGGCCCATGGAGAAGCACTGAGAAAAGAG
ATGTCGTTGATTCTGGGTCACGGACTTGTTTGACGAAGAGGTTACCCTCTTCCAGGATCT
CACCCACCGCTCGTGAGAAATGATGGATCCCTCCGTGGATACAAGTCTCGAGCTCTTCTT
CAGAAACACCAAAGGCGGGCTTTACCTCTTCTAACGCGTTGTGAAAGTCTGTTCGGTTGA
CCTTCATGTTAACAATATCATCACTTATACCGGCCATGGTTCCCACTTTAACGTGGCGAT
TAAAGGCAAAGGACGAAGCTGACTTCACCAATCCGCTAATCTCGGCACCTGAAAAGTTCT
TGgTAAGTGCTGCAAGCTCCTTGAGATCCACGTCTCGGTCCATAACGTCGTTCTCTCGCA
TTTtCTGGGTATGGATTTtCAATATTtGAGCCCGGCCATGTTCATCTGGgAGGGAtATTT
CCATATGGACCTCCAGTcGACCTGGACGCAgTAGGGCATCATCAATCATGTCCATtCGGT
TTGTCATtCCTATAAGGAGGATATtGTTTAGCTGGTCAACACCGTCGAGCTTtGATAGAA
GTtGGTTGACAACACTATCGCCAACACCCGTtCCACCACCGGCACCGCtGCCtCTTtGTT
tGCAAaCAGCATCCAaTtCATCAAAAaTGATAATGTGTAGTCCGcTCTCGtcacctttct
ctctatactccTTCTCGGCATCGGCAAaGAGTTTCCTGATGTTCTCTTCGGACTGgCCAA
CAAATTTATTCAACACTTCGGGgCcGTTGATAaCCTTAGgCTCTCTGGCATTCAACaTTT
TTCCAATTTGCCTTGCAATCAAaGTTTTACCTGTTCCAGGAGGTCCATAAAGCAAGAtAC
CTTTGACGTGCTGGATACCAAGCTTCTCGACAAGTCCTGGaGGGAAGATACGGGATGCAA
AAGCTCTTCGGAAGATGGTGCTAAACTCTGTGTCCAAACCGCCAATTCCCATATTCTCAA
ATTTGAAATCAGGCTGGACTATTGAATTTGCTGCTGGTCGTCGATTAGATGCTTTAACAT
TGATTCCGGTTTTTGCATCTTTGAAAAAGTTGATTAATGTATAGCCTGTTAGAATGCCTC
TGGAGTGGGgATCCGACGAGGTTGGTGCAGAGgAaGATGGTTtCTCTGTAGTTAAATCAC
CAAGCTGAACCGTTTTCACTGTCAATAGCAAaGGGaTGCTCTTGTCATCCATGAGTATCT
TCTGACCAGGTGCAAGAATCTGATCCTCGAAGTTCTACGCTGCATTAGCACTGAATATCT
AGCCACGAaCAAACATCATCGTACTCCTCAAACCTACCTTGaTAAATGTCTGAGCAAGTT
GATCTTGGTCATAAGGGACCTCTGTCCTCTTTCTTCCAGCAAAGCTCACTTCAATATCCA
TAGACCCAAGGTAGGCCTGGCTACCTTGACTGAACGCATCGTACAGCTGTACCTGCACCA
TGTCGGTCAAGGCAACCTGCGCCCATGTCCTCTGTGGATCTGACATACTGATATGACCCT
GAGGGAAACCCTCCATGGGGCGAGCAGAAAACACGTATAGCCCATTGACCAAAATTGGGA
CATCAGTGCCGTCACGGGAACGAGGGATAtCACGGGGAGAAACTGCAACACTATAACAAA
ACAAATTACCGTTAGACTCCATCCCATGTAACCTATTGATTAGGGAATATCAAGACGTaC
aGGTTTCCaTaGGTGTATGAATTATCCGGACTTTTGGCAGGACGCAAAGACCAGGTTTGC
CCCTCGCCACCTCGACCTCCGGTAGGTCTAGGAGGCATCTGTCTCTCACCTGGTCTACCC
ATTGGCGAACTCCCATAACTGCTGCTATTCTCATTTACATCCGTCAGCCACAACGGTATA
TCCAGCCACGTAGAAGGGTATATACTCGAAAACGTACCTTCCGCTCATACCTCCCATTCG
GGGATCCTGTCCATAACCGCCGTCATAACCACCCCGTTGTTGTTGAGGTGCTCGAGGAGG
ATAAGGGGCATCATCACGAGGTGGATTGCTTGATCCGAACGGATTGAACATGCTGCGTGC
GGTTCCTGCTAGCTATCCACCGTTTTGCGGGGGTTTGCTAGCGTAAACAAATCGGCTTAT
TGTATAGTCGTGAGGTAGCAAGGGGATATCTGCGTGGATAGTATCGGTATATATATTCTA
GATAGCGTCCCTCAAAATCTGAAACaGACTTGAGATGTGTCAGGTCTGCTCTTCGTCGTC
TTGTTGTTtCGCTTGCTGCCTTCAGGCGACTTCGATGCGCTGgAGGAGCTGGTCTGCCTT
AGTCAGCAGTGTCGTCACTTTTGGCCTtCcTTGCTTTTTGACCGCaCGTCAAGAAAACAT
CATaGgAgAGCAaGAAAAAGCACTGGACGATGCCGTTGTAAGTGGAActATtGATATGCA
CGAAGCTGGGGtCCATGCTGacAtGTtATTtATAGACATTtGTTAGGGAaGAAGTCATGG
AACGTATACAACAAGGACAACATCGAAAGAGTGCGCCGAGATGAAGCTCGCGCAAAGGCT
GAGGAGGAGGAAAACGAAAGAAAGCAACGGgAGGAAGATGCGGAGAGGAGGATAGACATT
TTACGTGGgAAGATACCGgTACCCTTGAaTGATGTTGTGGATGAAAAaGAGCGGCATCCT
CGCTCCCGTGAGAAACTTCCTGTAGAATCGAGACACCGGAAAAGGAGAAGGCTGGCTGGA
GAAAATGATACCGATCGTGACATCCGATTCGCAAAAGAAGATGCTGAGCTGGCGCGTCAG
CGAGTTGAaTCTAaGGCATCTCGCCGGcGTACtGACGaTgCACCTATTGTCGATAaGTCA
GGACACATCAGTTTGTTtCCCGAGGAaTCAaCGTCtCGAACGCGCCgTTCAGACAAGAAC
CCAgAaGCtGAAGCtGAAaCTGCAAAAAaGAaCCAaGAGTTtGAAAaCcAATaTaTGATG
CGGCTTtCcAATGCTGCGGGTTaTAAACAGCAGCTGACCTCTACACCATGGTACTCCTCA
AATACGGAAATATCCAcACAGAACGCCGGGCTaCCTAaTAAGAACGTTTGGGGAGACGAA
GACCCCAGAAGACAAGAGAGGGAAAAAaTAAGGATAGCTACGAACGATCCGCTGGCGGCG
ATGAAGAAaGGTGTGAAGCAGCTAAAGGAGGTGGAGAAGGAGAGAACAAAGTGGGCTGaG
GAAAGGGaGAGAGAGCTCAAGGCTCTGAAAAGAGAAGAGAAGGATAAGGAGAAACGACGA
AGACGAAGGCACCAGGGTAATGTTGATTCAGATGATAGCCTTGATGGTTTCAGGCTAGAT
GCTGGGGCTGAAAGGAGGAAAAGAAGGCACCATAGAAGCCGTTCTCGAGATCGAGATCGA
GATCGAGGTAGCGGAAGGGACAGGTCACGGCATGACGAGGCACACCGGAAAAGGCGCAAT
GATAGACATGAATCCAAAACCGGGCCGAAACCTGAGAAAGTGTCTGTTGCTTGGAGTCAA
GCTCCAGGAAAAAGATACAGTGCTCAATTCGCAGGCACTTGAGACAACAAGCTCGTTATT
TTATACCCCCATTGATACCCATAAACTCCTGATAGTTTAATCCGCTTTTCTCTATACCCA
TTACCCATAGATCAGAGGTGATGTCCATCAAGTAACCCGCCCAATGCTCTAATCGCTCTC
TATCCTCATATGAACTATGTCAAAGACCACTTCTGGCTTCCAGACTTGCCATCCGAGTTC
CACCCAATGGTGATATCTAACAAGCGTGACTTCTCATCCTTCTTCTGGTACTCGATAGAG
CCACTAATTACCTGTCCCTTCTTCATTGCAGcAGTAGGGTTTTTCTTCTGGTTAATGAGG
AaGAGACCCTGATGCCAATGCGTTTGTTtCCCATCGGGGCCAGTTGTGAAGGCTACTATA
TCTCGTTTCTTCATTATTTCTGGCAAGGCCTCTTCGGGAGTCAATTTGCTATCAGCCgAA
GGCATGAATaTTATATCGAACCATACGGCCCAGCCGTCTAGAGAGTCAATATCCCGGGAG
AGCGTGACaGAAAATTCCTTGGTGAATACAAGCTCCTTGGCCGTGATTGTATGAAGCGGC
ATGTAAAAGAaGAGCTCTGATTTAGCAGCGATGATATCGGGCTGGAGACTACGCACAATA
GCTTCATCATGTACGCCTTCGAGCATGCTTGTCATGTTAAaGCCATAAaTTGATTTCCAG
AAGGTAATGTGCTCCTGGACGATGtCTGCGgAGGCAACTGGCGCAATGCgAATGGTtGCA
TGCGAAGGgACCATGAGACCGCCAGGGACGAGGTAACGGTCGCGAGCCCAGAGAACAGAA
TCAAaCATAGCCTCAAAGaGGAGACAGTAGCCCATCCATTCGGAGACTaTGATGTCgACA
TGCTTCACGGGAAGGATGACTTCTTCAATCTTACCACGCAGGCATGTGaTGACTTTAtCG
AAtCCATTTtCAtATACGATTtCTCGTgccttgctgatgatatctgagttatcaacggca
atcacttgctttgcgccagctctggcgcagaacattgacaagatacccgttccacagcca
acatctagaacaaccttgcccttgaacaagtgtttgttatcatagataaaatcacggtac
gcatctgtCCGAatGGAGTCcTTtATcATcGACTCGTGgATTGCTGTTGTCGTTAGTCCA
GACAGTGAGACTAAGCGATGTGTGTTATGTATACGCACCGTTATAGGCATATGAAGTGAA
GTATCCCTTTtCTGCCTCCTGGAAAGACCGCGAGCTTGAAGAATCTCCCTTGTTATTGCT
GCTCTCACCCTCGTCCTCTATGGATTGGTTCAGGGCCTTCTGCACCATCTGCTTATACTC
TGCAAATTCGTCGCGGAGGTTACTAAGCTCATTCTCAAGGTCCTTTATCCGTGCTGAATC
AGTTATCTTTCCTAGTCTGCCTGCTACCTCTTGTTGTTCTCCAACAGTCAGGACTGCAAT
ATCGTCTAAGCTGTATAGCAGCGCATCATCCTCCAGAACAGGCTTGAGATATTTCTCATC
TTCGAATAGGGCGGCGCTGGaGACGTCAGGCTTCGTGTTGCCGTtCTTCACCTCTGAGCG
GATAtAATTGACCAGCCTGAtAGTCCCAAGgAAGtCAAGtcccaaCtGTTGTTGCaCGCG
aaCAAaGTCGaaCCcAAaCTTCTCcTTGCTTTCTTCCAGCATTGAaCGTGTGTCAGGGTA
TATCTTGTCTGTGAAAAGgCCAACAATGGGTTCgCTCtCTTCTTCGGGCTCTaCGTCTTC
CCaTCCGTCGTCGCGGGTAAGaTCGAGGGGCTCTTCAGGCGCCGATTCGTCACTGTCGCT
ATCCCGGTCATCGTGCGTAGGTGGAGGACTCATTGTCGCAGaTAGAACAAGaTAAAaTAa
CGCTAAACAAGCAGAGCTAGCAAGTAGCCAGTAGGtATCCCAAGTTGGAAGCCTGTAGAT
GTTTGTCTGAATTTTTGtATTATTGTCAA
>contig00004  length=6452   numreads=73
tgaaTGACGGACGTTGGCTGAGAGATATTCGCGGAGGCCGTCCCTCGCTTCGACTGGAGT
AACAAATGCGATGAGCTTGCCATTGACCATGCAAGCAGTTGCACGCGTTACCTTCTCAAa
CGATAGCAaCGCAGgCTCAACGTCGCcTTCAaGGTtAATCAAAAACCCCcGATtCTTGgC
CATGCTATCCTTACGCCcACAGAATCGTATGCCATTCTTGGTATGTTTCCCATAGTCGCC
AGTTCGgTACAATTTCTGCCCATTCAGCTTGACGAAGgAGGATGCAGTGCGCTCCGGGTC
ACCGAAATACCCCAAGGCGAGCCCTGATCCAGAAATACAAATCTCTCCTTCCAAAGATTC
CAATCCCTCAGCATCTAGCAGACTGACGGTGCTATATGGTATAGGATAGCCAATTGTTAT
CGGCAATCCAGCCACAAGCTCTCTCATTAACACGGTGCATGTTGTCTCCGTGGGGCCATA
GGAGTTATACACCCGTCTATGAGGGGAGTACCAGGCTTGGATCAAAGGTTCTGGGGGAGC
TTCGCcACCAAGGAATATTTTCTCGACTCTGTCAAACCCAGCCTCTGGATCCAACGAAGA
CAAGATGCTTGGAGTTAGTGGCAAGAtGTGACAAGTCTtAGCGGCAGCTtCAAGGGTGGg
CGGGTCGGCAAGGATGAGGGTtCCCCCATtGCaTATCGTGCTGAATATAACGCCCGCGCA
CaCTTTACCCAGTTTTATCAGATGAGATACTATCTCTCAaCACGGCATTTCGGGGAACAT
ACCATCAAAAGCAATTGAaCAAATCAATAATACCCGCGTTCCGTGTCTGGTGTTGAAGTT
GAACGGTAGGTCCCCGCCTTCCTTCACATAGCGAGATATAGATTCTaGaCCGACCATCAC
ACCTTTTGGCTGTCCTGTTGTTCCAGATGTGAAAATGATATATGCAAGGACGTCTCCGCT
ATAACATAGCCGGCGAGAATGGCTTGGGTTGCTGATGTCATTGCCCAGAGCCAGGTTAGG
TATACCAGGTTGCTCAAAGTAGTGAACTGGATACGGATGGCCACCCTCTAAACAAGCCGC
GGTCGATACAACAATCTTCGGAGAAATTCTTGCAAGCACTCCATTTATGCGGTCCTTACC
CCATGAGTCTGCGTCGATGGGCACATACGCAGCGCGCAGCTTGAGGATTGCCAGTATCGC
TGCAACCATAGCGATGGACCTTGTGGATATCAGAGGAACTATACAGCCCGGACCcACGCC
GTCCACTGCCAGTTGTCTACTCCAGGCATCAGATAGAGCATCAAGCTCGGCgTAACTGAC
CTTTGGCCAGGTTGACTCATCTGGAGACTTTGTtCCATCCTCAATTGCAATtGACGCTGG
GTATCGTtGTACCTcTtCTCGAAaGTGGTCAAGGAGATACTCTACCTGCTGTTTCATTGT
CGGTATTTCCTATTTAACTCGTTACGGATGTCCTAGCAGTAGTGATTGCTTCGATTCCAA
ATGATTATCCGTTGGTTTCTCTCAGCCGTTCATGgAGCAAGAaCTAACTAGTAGTTGCGT
TCTAGTTAaGCCATtGCGGCGCCGCAGCCGGCGTCTCGGCGGGTATAACTAGGCACCGTA
GTTGTTATAATATCCACCGAAGCCCGTTCGGCCTGGCCCACAAAGGATGAGGGAAATATT
TGCAGCATACTCTGGCGCAGTATATCTTTCGCTGTTGTTCAACATAGGGCGTCTTTGGAT
ATCAACAGTGATTCAAAaCCCAACTCACCCCCCTCCcTCCCGGTgCAGCGCAACGCTAGT
tACTACGCAATCAGACATGgAAAACgagCTtgAGCACTTGAAATGgAaTaTTgAGCATGC
TCTACAGCAGCTTGAAGGCCCCcTcTCAGgAGaGCTCAGGtCTTTTCATGAtATcTCCCC
GAcaTCTCCTGGgACATCTGTTGCGGTGTATCAGAaGCTCCTTGACGTtGTGCAAGCGcT
AGACAAGCTCCtCTTGACTTTGACTCCTTCCcATAtGCTTTtAGtAGaTGGGgTgTTTGG
tACAgATtCACAACCTCTTCcTCTtGCGGCATAACTGTATTGTACTGATTTtCTGTGCAG
CTTTTACcAaCAGCAAAGTGTTGCTCTGCGCCTCAGAGTATCACTTGGCCgACCATGTCC
AAAAACTCCAGCCATGTAGCATTtCCGAGCTAGCCAGCGCTGCCGGCCTCTATGAACAAG
GGCTTtCCCAGATAATCCGCTATCTCCGAGAGATGGGTTATTTCCAACAGGACCcTCAGA
CTGGCAGGTTGTCTAACAACCGGCTGTCCAACCTCCTTCGCAAaGATCACTGGGCTACCT
GGCTCAaCTGGGTTGACTTTTTCCctCGCGAGTATTATGATCTTCTGTCCCATCTGCCCA
GCCAGcTCAAGAGTGATCAGCCCAAGACGGCGACTGAGCTCTTCTATGACACTGACAAAC
CCAtATACCAGTtCcTTGCAGACACTGGCAGGGCTGCCGGTTTCCAtAAGGTTACAGGGA
CTGGAAGTGTAGTAGAGGCCCCTGGTCTCCTGGCTGATTACCCCTGGGAGGATGTCAAGA
GCGAGACCGTTGTCGATATTGGTGCCGGCGTTGGCGATTTTATCCGTACATATCTGGAGA
AGTTCCCAGATGCAACAGCGGCAGCGTTTGAGCTTCCATCGACGGCGGAAATCCTTCGAC
AGCGTATGCCACCGGATGACCCTCTTGCAAAACGaGTCACATCCATCACTGGAGGAAATT
TTTTCAAGGATCCATTACCTGAATCCTCTGTATATCTACTACGATGGATTTTGCACAACT
GGGgCGATGAGGACTGCGTTAAACtGCTTCGaCGgATTCGAGACACAATAACTATAAAAA
CGGGCATCAGTCGTGTACTtATAGTGGAATCCGTCcTTTTTGATGGCCgTATGGGGCGAG
GGGCCCGgTATGCAGATATCCGAATGCTCGCCcGCTGCAGAAATAAGGAGAGAACACTGG
ACGAGTACAGAACCCTCGCAGAAAATGCCGGATGGCGCCTGAACCGGgTAGTCTCTCCTC
GGGGaTGCCTGACACAGGTCCTTGAGCTGCGGCCAGTGGGTGCTTGtGTAGTTcTACCCc
ATGaCAACGGCGGCAGCAaCGGAAaCGGTACAGGTCcTGAATGGGAATCAGAGTtGATGT
AGAAAATCGgAAGggaTTtAGCTGGTTAGTTGGCcAACtGGTtaCcTAaGTAATTAACgA
AaTGAACcAtCGGGTCAATTtCATACaGGCCccACAGATTGAATTGAATGCAACCACTAG
CTAGCTAGTTACcAGCTAGTAAGTaCTGATAATTGGTCCACACCATGCAGAgAGGGGCTg
TTGATAGGCCCGATAGAGGATTTCAAATTCAAATAaTGCAATCaGgTAATTGaCTAACTA
CAGTGTATATACTAAAAGAAACAACATGTACAGACAGTAAACATAATCATTAATATTTAC
AAaTGAAAATTTTCCGTTACAAAAAATCGTCAGGGTAAATCCTCCCGTCACAAAAATTTT
TTTTtCAGCAGACATCAACGAGATCTGCGTATTTGGTAAACTCTGCATCGGTTTTGAACA
TTTCCAaTTCCTCCGCATGGGTTCCTAGAACAAGCTCGACGCCTCCATCCTTCTTCATGG
GATAGATGGCCAGGAATCGGAAGATGCCATTAGCGCGATCAACCTGTGGCCGCATAGACT
CGGGGGATCCTTCGTTGGCAAAGAACTTGCTGCCGAAAGATATCTCACTTGTGGGGAAGA
GCATCATATTGGATATCATGGCGTGCATGTGTTCAAGGCCCATATTCGCAGTTGAAAATC
GGCTGTGATCTGGAAGAGACTGCAAGATTGTGAAGGCATCGTGCACGAGCGATGGTGTAA
TGCGTGCTGTAGACTGGCGGAGCATGTATGCGACATACCCGATACTTGTGTCAGGAGAGC
AAAGGGTTTCCACAGGAATACTACAGCGGTTCATGATGAGGACACTTCCCATATATGTAG
ATGGCAGGCGGGTAGAGAAGTATGGCCGACCATCTGTTGGTAATTCGAGAATCGACATCT
CATCCGGGCcAAAAGTTTGTCTTCGGATCTCCTTGGCCACGCGGTATCGTGCTCTGATGG
CAGTACGCCAGAAGAATGCCTGCACTATGTCGCTGATAGAGGTAATCACACCCTTTGCTT
CTGGGTCTGCAATCACATCCTGCTTCATTTTCTCGAGCTTCTCGGGCGTGATCAAGAATG
AAGTTGTCTTCATGCATCTTTCAGCACGAGGTAGAGGCCATACGTTATGTAGAGGGAAAA
CGGGACGAGGACCGAGGGgAGATTCATGGTTAGTCGGACTGTCATCTGGGGGAAAGAATG
GTAGAAAACCCCAGGTTCCAGGGTCAACCTCGTCAACTGGACGAGTCCATCCTTCTtGTt
CGTGAAGTATCTCGGGCAGGCTGTGATTGAAGCTCTCTGAGTCATACCAGCTACATGTCG
CAGTTTTGtCGCCCTGAAGGAATCGACAGTTTTCAGCCCAGACCTTCAGAGCAATCATAG
CACCAAGCCCATCTAAACAGCAGTGGTTCAAGTCAACAGCAACAATACAGCCCCcTTCAA
CAAAGTTGACTTGTCCAGCAAAAATATCCGCGGGTATTTTAGtGATCGGATCGTCACGTA
AAaCAaGGCTATCCTTGAAGAGTGATGGGGCAAAATCAGCCTGTCGCAGCTTATCGAAGG
AAGGAAGAATGCTCGAAAGATCCTTGTATACAAGACGATTGGCAGCGGAAGCTGCCATGG
ATAGTGGAGGAATCGTCACACAAAGGTCCCCCTTCTTATAGCCAATCTCCTGCTCTGAAC
AaTACATAATCTTGCCACTCAGAGCTGGAATCAAGTCGAATGTGCGATTGAGACCCTCTT
GCAAATTTTTGAACACTTCCTCGTAGCTGACCCCATCTCGGAGGGAGAAATAAAAGACAA
GCCCcATGTTATGATTTGGGTTGACATAATCCAATGCATTCAGCTTAAAAGATTGCCTTG
ACTGGTGCTGAGCAATCATTCTCCTtAGTTTCATTGTTTCATCGTCCATCGGCAGGCTCA
AGGGaCCAGCCTTGCTGgAAGCCTTTGCTTCCTCAGCTAACTGAGCAATAGTTGTGGCCA
GACTAGCAATTGTAGGgTTAGCATACACATGCCTGGGAGCAAtACTTTCACCCAAGCCAG
TCGCCATTCGAATTTTTTtGATGGCCGCAAAAACACCAAGAGAATCAAGGCCGAACTCGA
ATAGATCTGTGTCCACAGAAGCCTGTTGTATTTCTTGTACTGAAGATGCCAAGATCTCAC
GAACTCCGTTCTCGATCGCATCAGTTGACCCCATGTTAATGGGGAATACAGCATCCATTT
CATCAGGGTCATCACTTAAGGAACTGTAAAATCTGTCAATGTAGTTGTTATACAGAGCCA
GAGTTGCTGCCCGCTTCACTGTTCCCTTATCGGTGTAGATAAACGGTTTGTCAGGCTTTG
TGAAGGTTACAAAGtCTTTAAGCAGCTGGTCCTtGTGGCGAGACATCGAATTAGCTTTCT
TCaCTGTCTCCCAGATGCTATCCAATAGTGCGTCCGACTTTTGAGATGGGTCTTTTAGGT
CGATGAGAATACCTGCCTGTGGCTTTCCAGTTCCGAAAAGAaGGCACCCTTTGATTGCAG
GATGGGTTGAAACCAGTGATTCAGTTTCAAGCGGAGTTATCTTGTATCCATTGGATAGAA
CCACGAGGTCATCGCTTCTGCCCTTGAATGCCCACAGATTGGGCTTGgAAGGgtGTTTCA
TATACAAGTCTTtGAAATTGATTGACtCTTTTTCCGGGAAGGTATGaTAAATACCTTGGA
aGAGAGGCCAGTGTTCGTTGCGGTGTATCCAATGTTCATAAGTGTCCTCCCCAATCTCCT
TGAACTCAAACCCCGAATAAGGGTGgAAGCAGAaCCAAAACCAATCTtCCcTTGCAGTAA
CAAGGTTGCCAaTAAAaGACCTTCAGTAGTTCCGGtCAAaTTCAGAACCCtCACAACAtC
GTtAACCTtGCCAGCACtAATTGGGCTAACAGGGCCACCAGATGCGCAAATGAACTTCGA
CGGTTTGAGTTTtGCGAGTACCTCTGGTGTTTCTCCAAGTTCATTGACAAGAGAGGGAAC
CATGCTCCAGaTATCAATTTTGATATGATCaGCAAGAGTcTCGaCAAGTCGAAtGTTtGG
AAGCGCTCCAGCTAGaCCTAAAACGCAGTGCAAGTTGAAGAATGCAGGCATAaGGATATT
CATAaTAATTCCAGCCCCcTTAGAGTTCGTTAGCCGGTCAtGtCTTCTTCTCcAAGGACA
AGCAtATTTTtGGAAaGGAaTaTAcATACGTGGcACATTGGGAACGACGAGTAGATTgTA
TCTCCGTCCAACcAGTCaGAAGTCCAGGGAAG
>contig00005  length=6154   numreads=306
CcaTTGCAATGGgCAGTCTTGTGAAGTTtCtGAAgaGgCTGGCTGCCcTCCCCAaCGGAG
CTGaGgAAGCCCGGCCAAACCTAATCcTACTTGTGGTTTGcTCCGCTATGTtCCTTGATC
GTGAGTTTGAAAGCGaTAATaCGGATTCTCCGACTCCCTTGACTCATCCGGGCTTATCAA
ATCTCTAGTCTCGAATCTGTCAGCTGTGacAATTGCCCTACCCACCATTGGCGAGCAGCT
ACACGCTGACCAGGCGAAGTTACAgTGGGTCATATCAGCTTATGCGCTGACGGTACGTCT
TCGTCATATATCACTCCGATTTATACATAAGAATACGAAAGCTGACAAGTCCTAGTTTGG
gAGTTTTCTCATCCTTGGAGGgCGGGGTGGTGACATCTTTAGCCACCGTCGTGTCCTCCT
TTTTGGCTCTTACGTCTTCTCACTCTTTACGCTTGTTTCTGCACTCGCACCCACTTTCAC
AGCCCTGGTCATCGCCCGCGCTTTCCAGGGAATCGGCGCCGGGTTCACCATCCCTTCTGC
GCAAGCTCATGTCGCCATATACTTTCCTTCACCCGCAGAGCGGGCAAAAGCTCTCGGATT
CTGGGCTGCAGCTGGTAGCGTGGGATTCATCGTAGGCCTTAtCCTAGGCGGTGTGCTGAC
GGCCcTTATCAGCTGGCGTTGGATTTTTTGGATTTCtCTTATTCTCTCTGCTATTGTTGT
GCCAACAGCCCATGTCTTCCTTCCTCGAGCTAAGACAGCCCGTTCACCCGCTGCTCGTGA
GATTACAAAGGAAGAgCAAGAAGAGAAGAAGTTTTTCCGGTCCATAAAGGCACATCTGAT
CCGTTTTGACATACTTGGGATCTCTCTGGGAGTTCCCAGCCTGCTTCTATTGACTTATGC
ACTTACCTCAGCCAATACAACGGGCTGGGGCTCACCGTCTATCATCTCCACCTTGGCGAT
TTCGAGCCTGTTGCTTCTCCTGTTTGCGTTGCACGAATCTCGAGCACCCCAGGCTTTGAT
CAACCCTCGCCTTTTTCGtCCAAGTTTCACACTCACACTCATCCTAGCCGTGGCAACATA
TGCCGTCCGTCAGGCATGCTCCTACTTCCTtACTCTCCAGATTCAATCCTATGGATCGTC
GCCCTTACACACATCTCTCCTATTCCCACCGGTTGgCATATCTGCTTTGGTTACCAACAC
AATTGCAGGCCGTTTGGTTCCCTTGCTCGGTGCCCGAGCCATGTTCGTCATCGGCTGGGC
GCTTTGCATTCCCGGTGTGGTACTGTTCAGCTTTATCACCCGTCAGACGTCATACTGGCG
CTTCGCTTTCCCTGGTATGATATTATACATTGCCGGCCTGGGTGTGGTTTACATTACTGC
AAATTTtGTTGTAGTATCCAGTGCAAGCAAGAGTGACCAGGGCGTGGTAGCTGGTGTATT
CAATGTTGCTCTCCAAGTCGGAGGAAGTGTACTGGGTCTCGCGGTACTCACAGCCGTTGC
CGATGGTATTAACAGACAGTACGGTGACGGCAAGTCGGGAGTTCTCAGCCTGGTCGGCTA
TCAGAGTGTATACTACTCATGTATTATATTGTGCGCAGTAGCTTTGGTGCTGAGCTTGGT
CATTGAGGTTCCAGAAGCAATGAAGGGGAGCCTATGGAAGACACCAGACCAAGAGCCAAC
GACGCAGCAGGTAAAGACAAGAGACAAGACGCAGCCCCAAcAGCAGACCGAGACCGCTAT
TGAGATGAAGTAACCGTGTCCAATGTGGTTGATCACAAAAaTTTCCACTAAAGATATATA
GAAAGGATTGTATAAtATAGAATTCTTAGAGCTTAACAAGCATTTTCCTGGGCATCCTAA
TTTGCTCCCTGGATATATATGTGTGAGCACATAAGCCCACGCTGATTTGACATCTGGTGT
AAATAATCAAACACTTGTAAGACCATCAATAATTAGGTATGCCAGGTAGAAGACAGAATC
AAAAAATGCATGACACCGGCGCAGTATATCCAGGCCTCAAGGTAACACTGTGTAAAGGGG
TTTTCATGTCAATTACACAATTTCATAGTGAACGACGCTTTCTGGCAGTAACGAATTAAT
TAACTAGTTAGCCTTCAAACCTCGCATCTCCACCAACTCACATTTTCCAGGAAAAATACA
GGCGAATCACCCCAGCAGGACCTGATATTAAACCCACCACAGCCCCGTTTCACATAACTA
TACCTTGAGCAATGAGCCATTTATCTCACCGAAAGTCATCTCGTATCTGCCTAACCCATT
ACTTCAGTTTGCGGGCAGACGGGAAGAGTATGGCTTACGGAGTACGGCAAAGCATGATAT
TATCCCGCAGAGTTCAGGTCTATCATGGGCCCAGTTCGCTAGTAACTtCGCTTCTGTATC
ATGTAGCATGGAACAAAGCTATAAATTAAATAaCCTGTTAGTATGATACCTTGTtCTTTT
CAACATGTCAACAAGGAAGGgcTTCcATGGTGCTATTTCTGAATtATTAAGGTTGGgTTT
CGgAAAAGGGGCAAATGCTGAGTTTTTCTTATTATGACGTCAGCTTAACTAGTCAATAgC
CGAGTGGCTATTtATAGTTAGTTGTTTCGGGACGGGAAGTTTAGCAGCAAGAAAATTTCT
GCAGATGTTTCCCcTCTTGATCTCCGTGGGAAGCAGaGGGgCAAAAaTTTGGCTCGTAGA
GCcTTTtATTCTCATATCTCTAAGTATCGTACGTAGCACTGTtCTATCATtGTGTCCTCC
tCGtATTtttttTTTTTTTTTttttCTTCTTTTGTTGGTCCTGGTTCGTTTGGCGCATGT
GGGTGAGCATAAGTGTCGTGTATACCGTCGAATCCAGGGAATGGGCAAAAAGGTAAATTC
AAACAAATGTCAACATGTACATTTCTTTTGTGTAGAAAGAAAAATGAAAACCAAAAGGCT
TAATCTTTTTCTGCTTTGCTTTCTTGGTTGGTTGCTTTTTtAAGTTTTCGGGGATTGATT
CTAGTTTCGATTCGGTCGTGATAAGGAGTGGCAGGGCGGGACGGGGGgATCGTTAAAGGG
AAGAGAAAAATGGAAGAAAAACACATCAAGGTTCTTTTTTtTATATGGTCTTGGTACATT
TATCCAAAAAGGAGGCGGAGGGGTCGGACCGCGCCCTTCTGCCGTGCCGTGTTGGGAGCG
AGACAGTCTAGATCTCCTCCTTTGGCATACGCTTGCCCATGAAGTCGAAGAAGGCAAACT
GGCTGGGGTTGGGGCCGTATTCATACACGAAGCGGCTGGCAAGGTAGCTGCCGAAGATGG
ATCGGAGGTAGTTGTCGGGAATACGCTCCAAAAGAGTCTCCAAGCCAATCTTCTCAATGA
GAAGCTTGGGAAGAGCATCCTTGAGGGTAGCCTTGCGGAGAGGAATGTTATCCCAGAGCT
CAGACTTTTGCAATTCTTCGTCGAGCTGGGTGATGGCTACACTGAGAGTGTCACTGAGCA
CACTGCGGGGAACGCCGGTGCGCTCATTCTCCCTCCAGATAGCTTCGAACTCCAAGCGAG
CATTGCGCTTAATGGTCTCCTGGACCTCGCGGACGTAGGCGTCGTAGAATGGTGGTGGAG
TTCCATCCTTGGCGACACACATATGTTCTGTGAAGCCGGCGTCATCGAAGGAGAGAGAAG
CAAGGACTTCAAGGGAGGAGGAGGTGACACCACCCTTGTTGGAGGAAGCATCCTTGTAGA
TGACACATCCAGCTTTCTCGAGGCGGATCTTGGAGTCTTGGGTGACGAAAAGGTTGGCGC
CCTCAACGATGAATGGTACAACGGACTTTCCATCGACAATGAGGCTGGAAACGTTGTTGA
GGTTGATGGACTCTGGCCGACCACCGCAGGGGACGAAGATGTCGTAATTACCTGGGCGAA
GGTGGTAGGTGTTGCGGAATGCAGTACCATTGTTAACGACCTCGCCAGATGGGAGAGTGA
CGTTGCTGTCATCGCAAAGAACACGGTATCCGTCCTTGGACAGCTTAGAAACGTCGTACT
CGCAGATCATCTTCCTGCTGCGAGCAAGGCGAGTGAGCTCCTCACGGTCGAGGCCGTTAG
GATCAGCGAGGACACCAGATCCATCGACAATGGCAACGTATTGCTCCTTTCCGAGCAAGA
TACCGTTGGAGCCCAGATCTCCGTCAGGGCCACCAGTCTGGAACATACGGACCTTGGTCT
GGTCAATGCCCATCTTGCGGTAGATACCCTCAACGTTTTCACGCACAGACAAGGTGGTCA
TAGCGAAACGGTCGTGGGGGATACCACCAAGCTTAGGGCTCTTGCCAGTGAAGAAGGACT
TCCACCATGGAGCACCACGCTTGCGAGCGTGCTCGGTGGCCCAGTTGACAAGAGGAGCAG
AGTTCTCGTCGGGGCCCATGAAGAGGATCTCGTCCTGGCCGTGGAGGTCGACGATGGGGT
CCTTGATTCCAGGGCTGGCCGGGGgAAGGAGGAGGTCAAGGATACTGTCAATGTACTTAT
GGAAAGCGACGGCGACCTTGTCCTGGTGGTTGACATCTAGAAGCAGGACACCCTTGGCGC
CGCCTTCTGGGATATCCTTGTTCTTGCGCTGCTGAGTGTTGGCGAGGTTGTAGTTCTCGT
CGAACAAAGAGCGGGCGTTGATGGCATAGGCTTCCTTGTCGCGGGACTTGACGATACGGA
TACCACCACGGGCGATATCTCTGAATCTGAGGTGGAAGCCACGGAACTCGGAGCTGATGA
TGATGAACATGCCGTACAGAGGGTCTGGGTATTCGTGCTTGGGGAGGAAGTCCGCGCTGA
GACGGAAGCTGAGAGCGACCTTGGTGGGGGTGTAGAAGTTTGTCTTGAGAACGGCGGCGT
TGAAGGTAAGGAAGGACTGCATGACCATTCTGTCGTTCTCGCTGACGACGGTCTTGGAGA
CGAGGTCCTTGAGCTGCTCGGCGTTAAGAACTTCGTCGACCTGCAGGCGAAGGTAACTGA
GGGTTGGGAGGAAGTCATCCTGAGCCTCGCCTCTGGTCTGGACGTAGTGAGTGTTGGCGA
AGTTGAGGTAGAGTCTGTGGATGAGATCGGGGTACTTCTGGATGATCTCGAGGATGTAGT
CGGAGGTGAAGGTCTCGGAACGGAGACGTTTCTTAAGCTTGGAAAGCAGCTCGGCGTGAG
CACTGTTGTTCGAGTCCAAAATGGCGGCAAGCGAAGTGTACTCGGAGCCAAGACGGTTGA
GGAACTGCTGAACGAAGACCCAGACGCAGTGAGCATAGATGGTCTCCTGCAAGCTCAGAC
GGCCGCTGATGAAGTGGCCCTGGAACTTGTTCTGGGGGATACAGTAGAGGAGGGAGATTT
CCTTGAGGATCTGGTGGACAGCAGCCTCAATTGGGGGgTGTCTGCTGGAGTTCTCGTAGC
CGGGAGTGGGGCGGAGGTAGAGAGAGATAATAGTAATACCGTTGGAGAAGTTCTCAAGGT
ATTTGCGGGAGCTGGTGAGGCGGTAGTAGTGGTACAGATCTGAGAGGGCAGAGAAGAAGC
CCATGGCAGAGCCCTGGCGGTAAGCAATGACGAGCCTCTTCTCGCGGCTGCCTTCGATCT
CGAACATCTTGATGACGGGGCCGGAGCGAGCAACGGCATTGATGAGGAGTTCCTGGTAGA
TCGCCTTGGTGTTTTCGGTAGCCTTCTGCAGGAAGAGCTTGTCACCGACGATCTCAATGT
TGGTCTCCTCGGGGTCGGGgTTGGGGTTGGCGAATTGACACTTGTAGACAAAGTAGCAAC
GCAGCTGCTGCTCGCTGTTGTCTGGCAGTGGGCTGGACGAGCGGAAGGTCTCGACACGGA
AGCTGTCGGTAGCCGTGGCTCCGTTGATGTACTTTTCGTCGATACGCTGCTCGTAGCGGG
GgCCGTCGGTGGTAGTAACGCCGGGCCTGCTGGTGTCGATGTAGACGGCGTGGTCCTCGG
CCTCCTTGTCAAGTCTGATCTCTAGCCGCTTGTCGTCACGGGCGTAGGCAGCCACTTTGG
CAGCATAAAGAGAGAGGATGTGGCTGGCAATAACCTCGACGGTCTCGGTCTGGAAGTACA
TATCGTCGATTCCGAGCAGGTTATAGAACCAATTTGTCTCGGAGGCGACGAATTCGTATG
GAATGAAGCCATTGTTCTCCAATTGCTCGGACAC
>contig00006  length=5897   numreads=90
aaggacaattaaaagcgcgatcTCCTCACTGCAgTTGACTCTaGTAGgAgCATTGCAGAT
ATCaCAAtGAtGGTTCAGGCcgcATtGTATCGcTCAGGaGTGcACCAATCAATaGAAaCC
GTGgaCaGGCATACCTTaGAAGAAaTGGAGAAaGATGAAaGCAACAATGAGGTAGAAAGC
AATGACTCTTTGACAAGTGCCGGTTCGCCCTCAACTCGCCAGGATCCAAGCACACTAAAT
GTTGTGTTCGATGGAGAGCTAGGAAAGAAAGCCCTCAGTTCACATCGCAAAAAaCGTTTA
AAaaGATATCAAGCAAACCCCAGGCCTAACTGGGGgCCGATtGCGCGAGCCCATGTTACc
AGTACAACTAAGAATACCAGCTGAGATAATATAGCATTGCCAATTCAATCTGAGCgAGCA
TCTGTACTGTACTATTTTtCtGTCAGAGTTGATACGATATGTaTGTTGATGGCTGAATGA
TTCATCCTACTTGTCCTATCTACGAGCTTTCTAGTAAAGAAAATCTAGGAGCTTGTTCTG
AGGAACATTTCCTCGAAAAGATTTACGATGACGTAGCCTAAaTTTTCTtCTATTAACATT
CTACTGGGTTATTAATGGACTACAAGAAAAaGAAAAGaGAAGAAAGATTGAACATGAAGC
TTTTtGCACcGTCATTACATCTATCcGGACAGTTCATTACTAGATGGCATGGAAAGGAAA
AAAAGGCAGAAAGTCTTGCAGGAAGGGAAAAGGAAAAAaTAAATATGAATAGATGCAGAA
ATCATGTAGAGGGACGCAGGGCTGACCCTAAAGTCAGGTCAGATTATGCACTTGAGGACT
CAATGTTTATAGATAATTCGACCAATaGGGGGAGATTAGAAGTGGGATTgaGCAATGGCG
ATGGCTTGAGCATCACTATGAGTGATACTGACATGCACCtCCTTGACACCGGCCtCCTTA
GCAGCGGCAGCGGCATCGCCATGTAGCACTACAACTGGAGCACCGTTGTCATCATGGATG
ATTTCAATTTCCTTgAGGGGGgCACCACTTCCCTTGCCACGAACACCGAGAGACTTGAAT
ACGGCTTCTTTTGCACTCCATCGGCCTGCAAAGGATGCTCGTGCGGAGCCTGCTTGAGAA
CAGTATTCCTTCTCCCGCTGGGTGAAGTTGCGGTTGATAAAGGTCTCGTTCGAGATATTA
AAAGACTCAATGTCCTCTACATCGACGCCAATCTTGGTGTTGCCAGTTACAGTGGCCTTT
GCAAGaGTCTCGaCCaTCTTCTTTGTGCTTTCGGTTTtGCTgACGGGGgTTGgTGCCTTG
GGTTTGGAATGAACCGGGTACTGTAGCTTGGACTCTTTGTCGTTGTACTCTACACGGACA
TCGGGGTTTAGATAGACACTGGATTCCTGGTTGTCTTCATATGGCGACTTGTCCTTCGCA
ACGAAGAGAGTGTTGTTAATCATGCCATTATGGAAGTATCTGTAGGCACGCTTCTGACGA
GCCTCAACCTTAGCTTTATaGGCTACGTATCGAGCCTCATCAAGGGTAGCGTAGAGGTAC
TTGGGGTGGATACCAATGGCTTGGGTTCCCTTCTGACCGAAGCCGAaGGACGTCACGGAG
AAGGCTTTGATACCATCGGTCTGCAGACTGCGGCTGGGGTAGACAATGTAGTCGAATTTC
TCCATAACCTTGTCAATGTTGTCGGCATTACGGTTACCGGGGACAAGACCGGTGTTGAGA
ACCTGAAGACATCCGTTGATCATGAAGCCACCAGCAGCACCCTTTGGATGACCGGTGAGA
TATTTCTGGAAGATACCCAAGAGGGCGTTACCCTTCTTTCGGCCAAGATGCTTCATCTGC
TGACACAAGACATCACACTCATTCTTATCATTGGCGACAGTAGAGGTACCGTGGAACGAA
GCCACATCAACATCGTCAATAGTGAGGCCCcAAGTTGCGAGGGCACCTCGCAAGGGAGCT
ATTCTAGAATCTTGCTTCCAGAAGTTATTACCCAGGCTGAATGCAGCAtCcTTTtCTTGC
CTGATGGCCTcGCGCTCAATGTGTTCAAATCTTTCTTGTCGGTACTCAGCAGCGTTGAAG
GTTtCaTCAGACTGGGCCTTCAGAGTATCGATCTCGTCTTGGAGACcAAGAATCTCGGAC
TCACGCCATGCTCGGATTtGGCgACGGCGCATGTCCAGCTGTCTGCGACGGTATTTGATG
TCAAGCAGTGGCGAGGGGAaTTTTCCAGGGTTCTCACGaGCAGTGGTCAATACTCCCTTG
CCGGGAGCAGGAaCTGAACGGCCAATCTTATCAGTAGCAGTGGTGGTAAGAGCCACTATA
CCATAGATTGGAACACCCATATCCAGGGCAAGTTGAGCACTCATAATCAATTGCATACCA
CACCCCTGAGATTCCATGAATCCACTACGAGTAGTGGTGGTGGGCCTCGACATCTCCTTT
GGTGTTCGACCGTGAGCCAATTCAGATTCCGCATTGCTGGTGGCGCCCATATTGGCGAAT
tCGTAaGAGCCTTCTtCTTGGAAGTCATCAAATCCACCAaCAAAGCAGACGCGAGCCTTG
CCTTCAACAATGGTCTCGTAACCAATGTCTACGGATTCAACAGCAGTGGCACAAGCACCA
ACTGGTGTCTTGATAGGGCCAGTTGACGAAAGGAGCAACATGTTTaCCCaGGCaCTCaTA
GTATTGATAAaGGACTCTTGAAGGATAtCCTTTtGGAGTGGCTTGTCAAGGTAACGGtCC
TTGTACATACCGCGGAGAGCTTGAGCGCCTCCGATACCAGAACCAATACAGTTGCCAACC
TCGGAAATATGAACATATTTATAGAATTCATATGGATCCGTGACACCAGATGCAAGAAGA
GTCTCCACGGTACAAACAAGCACGTAGAGGGTGACGGGGTCAACCTGGCTAATAATGTCA
TCAGGAATTCCATAGTGCTTAGGGTCCCAGCCCGTAGGAATCTGGCCAGCGACAAAACGG
TCAAACTTGAGAGCTTTGGGGATGAGAaGAGTAGCCCCCTTAAGCAGACGGACAGTGTAC
TCTCCGGAGTTCTTGATTtCGAAAATCTCAACCTTGTCGCCATGTTCACGCTTGAATTCC
TCAGCGGTCTCTTTGGATGCCTCGAAAGTATCGAGATCCTCTTGCAGAaCAACCTCTTGC
AACAGGTGTTtGTTATTGGGATCGTATCCACCAAACAGCTCAGGCTCGACAATaCGAATA
CCAGAGTGCTCCaGAATaTACTTCTCGTATTTGGCTTTGACGTCCTTGTCGCTAACTGGT
TCACCAGTTTTGGTGTCAACCCAACCAGAGTATGGTTTACCTTTGAGAGGGCCGTTATGG
TTCTTAATGAGACCCATCATCCATGCCATCTCGATGCAGCCCTCAAGAGAGAACTTTCCG
TAAGCCTCCATCTCCCAGCGGGTACGGGAGTTACCCCATGGTCCAATTTCAGCAAAACCG
GTGATAACAACAACTTTATCCAAGTTGACCATATCCTTGAGGTTAACGTTCAAGGGCTCA
ACCTCGGTCTTCCAATCAGGCAGAGTCGGAAATTCGAATTTGAGGTTGGCGCGAGGTTCA
GTAATGACTTTCTTATACAGAGCCTCGCTGTCCTCACCGTTAACAATCTTATTCTCGAGA
GCAGTCtCTTTCATAACTGCCTGTCTGACAGTGCTGGTCTCGACAATCTCACTGCGAAGC
TTCTTCATCAACCCATTGAGATCAGGAATGAATTGCAGACCACCGTTCAGGTCCGCAAAC
ACAGGGTTATTCTGACAGAGATCAACAATAGGTGGCGCCATAAGCCCGAGCAAGTTAAAG
GCCATTTCCTGTTGGGAGAAGGTACGAACACCAAGCTTCTCAACACCTTCGGTAATGGTG
TCATTGGCATTCATCAAACCGGtGGAACGAGTCCAGCCAATAACAGCTCCACAAATGGTG
AGATAGTCGGACCAGTTCTCAGAGTACCATCTGTTGAATAGGGTCTCTAGACCAAGTTTC
GACTCGGAATAAAGACCATCGTTTCCGAAGGTTCCGTGGTTGGgAGACATGGGGAGAACA
ACCTGAGCCGGACGTGTTGCAAAGCCCCGATCGTGTTTCTGGGACTTGACAGCACCAATC
ATACGGAGAATGTTTGTCAACATAAGGCGATGGGCCAGCTCGGATTTAGAGTCAATAGAG
TCTATTTCACGGCCGTTTTCAGAAATAGCAGCAAACGGAACAATGTGATCTAGATCCCAT
CCAAGTCCATTCTTGGGGTCGTAGATGTACTGGATAAGAGCTTCAACaTCCTGTTTGCTT
CCCTGGTTAAATGGGACGaCAACAAGTTGGGAGCCTCGAGCGCCGTATCGTGTATACATC
GTTTGGTAGTACTCAGTAACTTCCCTCGAGAAACGGCTGGTAGTCACAACAACCTTAGCT
CCACCACTGATCATTCCCTGTAGAACAGCGGCACCAATAGAGCCAGCGCCAGCACCAGTC
ATCAGAATGTTCTTGCCACTGAAGGTGAGACCTGACCGAGCGGCAGACTCGAGCCcATCA
aGATAGATGCCAGTCAATTTCTTGCTGTAcTCCCATCCGTGAGTCGTTTTCCTCTTAAGG
TGCAAGAAGGGGATCGTCTCAATCTTGCCCGAGTTGGCGGGAGgAGaGTGAGATCCGTtG
GCAGGCGTtCCCttCTtAGtGtGGCCGTTCTGTCGAGGCATGATTTGGCGTTCGTTCATG
gCCAAGGTtCGCAAAaCTTCCTTATAAAGGGAGTTGAaCTGTAATTGTGAAGCTTTGGAA
AGTTTAtGTTGTTTTtGAATCATTttATAAACATTCTTTaGGTCGTTTtgTACTTTtGTA
CGGCCACTGTATTGAGAGATGGGTCCTCCCTGGGCCATAGCACGGACGTAATCTTCGAGT
TTGCGAGCACTTGGCCGTGTGGCCTCCTGGTATTtAAtGTTTCCTCTAGCATCGACGGTT
GTCTGGGgTCCGgTGGGgACTGCAACATCTTTGtATACTGGATCGGCGTTGAGAACATCC
TTACAGTTCTCGATCAGCATGCATCCAAGCTCCTTGGCTAGCTTAtAGGTCTCTCCACGC
TCGGTCGGgCAGTTAtCAATAtGGTACTGCATAAAGTCAAGAaGgaGCGGgTTGGATCTG
TTCATGATGTGGATaCACCTGCTGACAATTtCaCGGTCAaCGaCGCGAaGaCGGCCGAAA
ATGATATCATAGTACATGCTGAGAGCGTCCTGgCGAGCCcAATtCCAGGAAGAGTCGTAT
ACTCTGGCCTTGAGAGGGTCGAAGGAAGGCTCGATACCAGAGGCATACACTTCACCATGC
TCTATCTGCCAGAGGTCAAGCTGGGCCTGGAGAGCGGCCTGGGACTCCTGAGAGGCAACA
AAGGCCTTGTCTCCAGCGCGGAGGTCCATCTTAAGGTATCTTGCAATGGCTTCtAGTTGT
TGCTTGAAGAGAGCTCTCTGGTCTTtGGTGAGGGCATCAATGGCGGCAGGGTCCATCATC
ATGCCTCCTGAGCCGCCACCGCTGTCACCTCCAGCCTTGGCCGTAGACAGTGTTATTCCA
GCATTAGTAGCATATTTATTCGTAATGTCGTCAAaGTAGGCTTTCGCATCAGACtCGGAG
CCAAtACGGGACGCGGgCTCCATGGTGAGCGCAAAGaGGAGAACACcATCTtGTCGACCA
GgACCTAGACCCcAgCGAGATTCTAAATaCTTGCGGACAgcGGTAATAttgaaaccaccc
ggcatcttggaagaaaccagtcgcgcaataagagatgaggattgttttcctaagctggcc
attgaaagtggcctggagagaggaagagagttcgtcgagagggtagtcttcaggccgttc
gggcgtagaaccaaact
>contig00007  length=5633   numreads=134
GgTCCGCCAGTTTCTCAACATCCCTTCTCATACTGATATTATCATGCGAAGGTACTCCGA
CAGTGCTGGAGAGTTTCTCACACTCGACAGTGAACAACCAGCTGGTTACAAACAGCTTTA
CAGAGCCGCAAAGGCCAAGCTGAAGCTCCGTATCCAAGTCGAGCGTGTCTTTACTGATGC
TCATGATGAACCAGAAGAGGAGAACCCAACAGATACTACTGATAATATCATCAACGATTC
TGGGGTAGAAACCAAGCCTGAGGAGTTGTCTGAGCAGCCACAATCTGGATTCGAGTTCCC
TATCGATAATGGACATCTCCCCGAACCCAACCAGACGCTGCCGGAAAAGGTCAGTAGCCC
TCGCTCTAGCTACCTTGACACGGtCCTTGAACACCGTCCTGCAGAATCTCCTTCGGCCAC
CAGGATGTTGGACAGCAGATCTGTTTATCCTCTTCCTCCAATCCTACCTGCAAATACCTC
TACGGCTACATACAGCTGCTCTATCATGATTGACTGCAACCTGTGCAAGGCCTCCATCCC
CAACGAGCACTATCACTGCTCCGTCTGTGAGGGTGGTGACTATGACCTGTGCCAGGAGTG
TATTGATGCTGGAAACCTCTGTCCTGCCGGTACTCACTGGCTCATCAAACGATCTCTCAA
TGATGGACAGCTCGTGTCTAGCACTACCGAGATTGTTGGACCAAAGTtCTTCAAGCCAGT
GGAGGAGGAAGAGAAGGAGGAACCTAAGGAGGAACCCAAGGAGGGATCCAAGCTGGAACC
AGAAGCAACGCCTGGAGTTGAGTCACAACCAAAATCACAGGAGCCAGAGGTGGCCGAGAT
TATCAGAGATGCCGACTACCGACCAAGCGAGCCTGTCATCCATAGAGCTCTCTGTGACAT
GTGTGACTGTCAAATCATCAACGCGAGATACAAGTGCATTGACTGTCCCAACTGGGACGT
CTGCGCTAGCTGTGTCGGTGACGTCAAGTACTCGCATCCAGGACACAGGTTTGTGCCATT
GTTCTTGCCTCTTCCCCcTCGGGCCTCACAGCATGTGGTCCACCCCGGTGTGTACTGTGA
TGGCCGTCTCTGCCACGAGAAATTCAATGTCCAGTACATCACCGGCGTTCGCTACAAGTG
TGTTGTCTGTGATGACACCGACTTCTGTGAGACCTGTGAAGCCGATCCAAACGGGACTCA
CAACAGCACCCATCCTTTGTTAAAGTTTAAGACTCCAGTCAAGCACGTCACCGTCTCTGC
ATACGGAGAGGATGAGAAGGGTCACGTACTCGAGAGGCTGGGTGACAAGGATGCCCCTGA
GCCTGCCTTCAGATCCACTGCCACCGAGACTACGGCTCCCTTCATCACCAATGCTGCCAC
ACAGGTCCATCCTCCAATGGCACTTGATGCATTCTATGAAAATGAGAAGGAAATCTCTTA
CGAGACGCAGGAGGTTGTCGAGGAGGAGGAAACCCCAGTCGAACAGCAGGGGTCGATGAC
TTCAGAGTACGAATCTGTTACCTCGTCTCTGTCTCATTCTGGAGATGGTCCAAATTCGGT
CACTTCCGGTCTGCACCCCGATGGCCTTCACACCCGTTTCCTGGGTGAAACCATTCCAGA
TGGCACGCACTTTGCTCCAAATGTTCGCTTTTTCAAGACATGGACATTGCAGAACATTGG
GCCCAATGCTTGGCCTGCCGGTTCCGTTGTCCGCTACCAGGGTGGCGATCCCATGTTTAA
TATCGATACCTCCCACGCCATTAGCCTGGCCAGCTTGGTTAACGCCATGGAGAGCAAGCC
TCTGAATGAGCCAGTCTATCCTGGCCAAAAAATGGATTTCACTATAGAGATGAAGTCCCC
TGCTCGGATTGGAACAGCAATTTCCTTCTGGAGTCTGAGAACCGAGGACGGAAATCATTT
CGGCCATCGGCTATCGTGTCACATTCAAGTCCATGAACAGAAAACTGAATCTCCAGAGAA
GAAGTCAGAAATGGTCTTCCCCACTTTGGAGAAGGAATCTCCCATAACCAGCATGCACGA
GGATGAATGTCAGTCCAAGCCAAATGAGATCGCTGCGGATAATGTCTCCGACTCTGCTTC
TACACTGAATGAGGATACTGATGCAGTCGAGGTCACCGACCTGGCTGCGGAAGTCAACAG
CCTGAACCTCGAAAGCGAGTGTCCGGATGACGAGAGTTTCCTCACAGATGAAGAGTACGA
TATCCTTGACGCCAGTGACGAGGAGTATGCCGAGATTGCCAAGGCTTCGCAGAAGAAGTA
ATTTGACATGTAGATGTCGAGGGCATGGTGTCCCTAATGACGGGAAGCAATGTGGAGGCG
TGTGCGTTGAACCACGCTAGGGGGgAAAGGAAGCTGGAAATTGCATTATTCTCTGTTCCC
TTTGTATTTTCGCCTTTTCGGGCCCCTCGGTATAAGACATGGACCGTTTTGACCGTCTCT
CGTCAGCCGTCAACGTCTCTTTCGCTATGTTCTATGTATTCTTTCGATCGGTGTTTCTTT
ATTTCCTTGGACTATGCGGGATTCAGCCTTTTTCTTTCTCTCATTCATGTGCTGTCTCTT
TTCGAACTTATTTAGGGGAAATATCATCTTATCCAGCACCGCGGAGAACCGGACGCAACC
ATAGCTGGCTCGGTAGTTGGTAGTTTTACGCACCTACCCTATTGTTTGATGCAAGATGCA
AACCGTGGCAATACCAACTCCCCGCAAATCTCCAATTTTCTTGACTGGACTAAACCTCGC
TCCTACAACACCAAATTAATAATAACAAAAAAaGgAGAAAAAAaCCACAAAGCcAaCATt
GTCTCTtCACTTTtCTGTTGTGTTtCTTTTACGCTTtGtATTTATGCTAACACCTAATGA
CCGCCTACTCCGCAaCCaGTTTTCTTTCTaTTCTTCGACTCAATTTGCTTGGGATAGACT
ATAGaGGTTTGCTTGACGTTGATATTAAGTAAGCATGGCGCACGGAgCGGGAAAGCTtGG
CATATAGACCCACTtGTtGCATTTtGACTTtCTtGTCTTAGTTTTtATTTTTTtGGCCAT
AATTTTTCTtCTGGAGATTTCAACTTTTTGCAATATCAAGCAATTTTtCCTTTCTTTTAA
gAACGTCCcATCCCCAGCTTGAAACTTGACGGTCATTCACTTCTTTCATCTtCcTTTTTC
GTATTCTGGGCCATGCGTACAATATCACAATGATATCGACAcTCCCTCGAAGCAGCAATC
TGGCTGCTGTCTCcTTCAAGCTCAGACACACATcTCCACGAACAGTCACAaTCGGCCTAC
AATGCCTcTACCCCTCAAGCaGgACcTTCAGTTCCAGCCACGCCCGCTTCAGtCtCCCAC
CGCcATaTAAATCCAAAtCAaCATCCTCCTcATCCTCTGCCACcACCCCTACAACTCACT
CAGCATCCGCcTCaGAAACATCCATATCcTCCCCCGTCAACGCACCcGCGAGcACCCGGC
CcGCGTTCCTCGACGtACCTTCAAAAGACAACCcGCaGACTTCGGGCACATTCTCATATT
ACTTTGCTCtGGGCAAGGCGTACCTACGCTTTTACAAGACAGGCCTCAAAAACGTtCACG
GCAATTACAAGGCTTCCATCCcGCTGCGgAAACAACTTGGTTTACCAGCGTACATACCAC
GCTCGCCATGGACAGATATCTCCGCCTCTTCCACCGCTCCTACAACGGGCGCCTCGTCTC
TTACAAGAAGCGATTTCCAGCTCGTTCGACGCAGCGCATATGATCTGCGCAGAATGATTC
CGTTCGGGTTCATCTTGCTCATATGCGGCGAATTTACGCCCTTGGTTGtCCTTGCGATAG
GCAATCTTGTAACGCCAATGACGTGCCGGATGCCTAATCACTTGATTAAGGAGCGCAGTA
AGAGAGTTGAGTACAAGATTGCTGCACTACAGGGTCTATCGGCCGGTCAGCGGGAGGTGG
TTGCCCCGTCCTCACGaCGTGGAGTCAAGGATGTACACGCTCTAAGTGCCGAAGAAGTCC
TGCAATCATGCGTTGTGTTTGGGTTGAGCAAACGACATTCTTTGCCTGTTCCAGAATTCC
TGCAGACAATGGTTGTCAACGGCCTGTATAGACCTCGACTGCAGCGGTGGACGGAGTACC
TTGCTGCAGACGACAAGTTGATTATGCGTGCTGGTGGGATAGAGAATATGATTGCTGAAG
AGGTGCGGTTGGCTGTTGATGAGAGGGGCGGTGTGGATGTTGGTATGGGTCTTAAGGAAG
GCGTGAGAGAGGCTGCTGAGCGGAAATGGCTGGCTAAGTGGCTTGGGCAAAATTAATAGA
CATTTTAAGGCTGGGGGTGTTTtGTTTtCTCGGAAATATCTTCTAATTAATTATTTATCC
CTCTGGATTTGAGGGGCTGTATAATACATAAGGATTTAGAATGGAATAGACCGGGCTTCG
GGGTATGCCCTGACTTTCGAATGATTTGAGATTTCTTCCAATATTATATATGAGTGAGAT
GAGATATCTCATTAGCTGTCATGAACATGCACATAGAGCTTTATCCCTTAGTACCTCTAG
ATGGTCATAATTCGATCCTAGGGCGTATCTCAACAGGCTAGGTCTCTCCGGCTCTGTAGG
CTCGACATTGAGACCGGCCTTGGCATCAGATACCAGCTCTTTACCCGCCTGAGCCTCTCC
ATCCCATGCTTCtACTTtCTCCAGTATATCATCATGGACCTTTCCAAAAaCaTCTTtCAC
CTTCGACATGTCAAAGCTCGaCATGCCcAAaTCGTTCATGAAATCAGCCGGGTCCTGTAA
ACATAaCATCTTATCACCTCTGGCGATTGACCGCTTGGCAATGCTCTTCTGTCCTCTAAC
ATgTGGCAGTGGCTCtGCACCaCGAGCCCGAGCATGGGCTCTcTTCCTGAAAAGAGCCGG
TGGTTCCACGGATATACCaTAACGAaGGAGATCGAGATCTTTatAAAATCGAaGAaCaTG
CATGAATtGCTTTGCGAGGTCTGAACGgCTGAATTtGCCTTCTCCCAGCTTCAAAGCTGC
TaCAATCATCATTGTAAGCCCGTATGCGTCGaTGgTCCGGTTTtccATGCcAAaCATtCc
tCTTGTCTCTAGAACcATTCGTAGAGCAATGTATAATGATCGTAAAGTAGGGAACTCCGC
TTTATAGCCCAGGACATATTCCATGCTTGAATGGGGTTTGAGACCACAGTATATCCGTGA
GCTTCGACCCGTAGCTGAATGAATAGCAGAgaCAAAAGGGACATGTTCCTTCTTGACTGT
GACATTAGAGAATGTTCCGGTTGCACGTAGGAGACGAGCAGATTGAACCAGAATGCCCAT
CTGTATTGCCGTGATTTtGGGACgAGTCACGCTCGGTCCACGTACGCTGGTGGGCAGCCC
ATCCGGGTCTtCCATGGGAATCATAAGATCAaCATTCGAaTTCCGCGTTTCCATGCCTGT
GTACCGCGATCCAACGAGAATCGGCCTCCGGTtGGAaTCACCGCCGATAGGTTtCAATAT
CTCCTCTATTtCTCCTATAACTTTCcTCACTgCTtCCTtCtCTTGCcGTATTTCaGACAT
GTACaGCTCGAACgCCAGAaGTTCaTCGCTcAGTCGTgTGTATCCATTCTtCG
>contig00008  length=5435   numreads=68
AATAaCaaTAGTGCGTTCTGCAGATTATATGGGTTCTAGATAGTGTATGTAATATACAAT
CATGACGTCGCGAACTCGGGCTTCGTCCAGGTAGTAATTGAATTCAAAGACAGCGGACAT
AATTGAAATAGCAGTGGTGATGTTAAAAGCCAAGAAGTGGTATGTCCAATAGAATAAGAA
TGCTCGTCCAGCTTCAACAGTTGTCATTGTGGGTAGGTGGCTCTAGGTACCGCCTAAGCC
AGACTACTTGGCCCAAAGTAGGGTCCATGATAGCAGCAAAGTGAGTCATTTCATTAGTAA
CAGGGTATCCATTTATCCATTCGGTGACTTCTGATGGCATTGCTGCAACTTGGTTATCGC
CGCATAGATCAAGTGAAACATTAAGACAGCAATCCACAGTAGGTCCCGATTGGCAGCCCG
ACTGACTCAAAATGGGCTCGGCTGTAGAATAATCGTGGGAAGTTGATGGCTTCTCTTGCT
TCTGTTTtACCTTTTtCTCCCACGCACCCTGCATGTGGGCTCTTCGTTCGCCGCTGaGAA
AAATGAGATCATCTAAaTCCAGGGGTTCgTTCGAGgTGTCGATtATtCTGTCATCATGGC
CTTTGTCATATtCAACAGCTTCTTCTTTCTGACTGGCCAAaGaTACTCTCGCTAAGtCAC
TGTtGgTAGCAACCACGAACGATgAGgACTCTtGGATAaCAGCGCTTCtGTGATCTTtCt
CAAAAACAaTCGCAGAGTTCCCATCACACATAaTCAAGTAaGCTGCCGTTGtGGgTACaC
GGGGCAGATTTtCCGCTATCCAGTCCAAAGTTGTTTTCGACGGGAtCCTTGATCTCTTCC
GCCATAGTATTCGATCAAGCCAGGGCCGACTCCGGATATGATCTAAGTCTGGTGATAGGA
TGtATTTTCGAAGCAGTGATGATATCGACCGTCGCATACCTAGTAGCACAAGTAGATGGC
TCCCGTAAAAACGaTAATTGGCCAAAAATCTGCCTGAATTATGATTCGGACGGAAATTCA
ATGAAATGCTTAGCCCTCTCCTCACACCTGTTAGAACACCAACAAAGCCCACGTAtGTtA
CACTtGTTGCAATAACAGTGTTACTCTCGAGTCCGCGAACGTACTCAAGTTTCACAATCA
GGCGACGGAGATCATCCATATCCCAGTCGAGAGTACGAAAATGAAGCATTTTGGAATCGG
TATCGTGTGGCAGTTTTgTCAAGACAGCCCCGCTGGTGCATCCCATAAGGAGATCGAGAA
ATACGTTTAGAGATACAAGAATATAGAGATCTATGCCTGTAGCTCTGGATATTCCTTTAA
TCTCTTCCGTCTCCTCGCGGGTATAtAGTTTCCTTAGCAGAATAGGAGCGACTCGGTAGA
CCCATTTTTGGGAGATGATGCCGTCCAGGGAACTGACAAGCTCTTCAAAGATGTCGATGA
GTGACCTTAGTCTCTGTCGATATAAAGAAGCTAAGACAACGTATCTTtCTGAAGGAGGGA
GAGAAaGATCTATCCTGAACgTTGGGGGgATATCACCTAGCTCTCTGGGACGAGCcATGa
CTTAAAAGAGAAGtGTTTTCAGGCTGAGCATGGGTTGGACAGCAGAGAACGGATCGTTGA
CTAGCAATAAAAGAGCACTCGGTGAATATAATGGTTATATACCTGTATCCTCTGAAAATA
GTACTTTGTGGTATAGGCAGCACTTAATGAGTCAAATCGTCCTGGAGAGAGTGAAAAGCT
AGGAGGACTGCCTCGTTGTCTCACGCGAGGGATAAGGGCAAAGTGTCACTCCTACCCACC
TGACACCAGCATAGCCATGATGTCTAGTGCCATCCAGTTACCTTCACCAGGCAGCATCAT
ACTAGTAATTCCACTGCTTAGTAGCGAGCACGGCTGCGAATCCTTCTGCGTTCTGTCGTC
TGCTTCGTTGTTCGCTTCTTCGCAATAATAATTAAaTAGATGAGGCTGAGTATtCACGTG
ACGTAACTCTATGGCACGGATAAACATTTCTCCCACTGCCAGTTGCGCCCAACGGCCCcA
CCGACTCTTCGAaCAAAATtCGGTATTTCGCAGGCAAAAaTGGGCCATCAAATCAAGAAG
CcGCCGTGATCTTGTATGTTCGGAAACCGAGATCAGTATATGCGGTTTATGGAATTGTCA
CTGACATTATATATAATATTATTAGTAGAATTAAGTACTATTTtAAGAGCTCTATCTTTA
TGGTACAATTCACAGCTGtCCTGCGTCTTAGTtGGTtCCTAGGGGGCATTGTCCAGCATC
GGAATTAaGGTTTAGTCcGGTCCATGGAtCTTTGGTTTCCACGTGACGCTCATCGTTTAC
GACTTCCGGGTGGTTGTCTGACCTTGAAGGATATTATTACTCGTGTCCATTGCTATGTCT
TAAAAGGAGATACCATAGGGATTGCATGGCCTGTAAATGTCGAGAGCTGCAACCCCCAAT
CCGACTGACCACAATGGCCGACACCGGCGCCAGGGAAGGGTCTCGAGcTCTTCCTGGCGA
CGAGGAGAGTATAGAACGGGAGTATGACTTGCTCTCGTCTTATGCTGATACAACAGATTA
CTaCTCCCTTCTCGGGCTGTCGCGCGaTCCCCCTCcTACCGaTGCTGCGATTCGCTCTGC
CTACCGAACCTTGACATTGAGCTTCCATCCGGACAAACAGCCGTCGCACCTTCAAGAGGC
TGCCCGAAAGCACTTCGGGAGGATACAGGCTGCCTATGAGACCCTCATAGATCCGAAGAA
GCGGGTTGTCTATGAAATGATGGGCGAGGAAGGCGTACAAAAAGAaTGGGGTCCTAGAGG
TGTTCTGGAGGCATTTAGTGAGGCTGAAAACATGCAGGTGGGCGTGAAAGCTATGGATAA
AGCTCAATTCCGCCGGTGgTTTGTGCGTAGAATGAAGGAAAAGGAACGTTCTGTACTGGA
GGATCTGGTCTCGAACAAGGTACTGCTGCCAACCTATCCCGTATATGGAATGCTGTATAC
TAATACACCTAACTGTAGATAGAAATGCAAGTTGGTTTCGATGCAACAAtGTtCGAAACA
ACGGAAGAAATAATATATGTCAAGaTTCCTAAATTGaTGCCGTCCGGCCTTGCCCTTGGC
TTCAGATTTAATATTCCTTTTCCTTCCATTCCTATATACTGGCTGTCAAAAAGGCATGAT
GAGGACGAGGATGGACCAGCGGAGAAAGAGAGCGCTGGCCCCGGAGATGACGAAGAGGAC
ATGCAAATTGTAATTCATGCAAGCGCAGCTGGAAATCTCCGCCGGATGAAGCACGCCCAT
CCTCTCTCTAAAACCGGTGTGGACAGAGATATAGAGGTATGTACCCGGATTTTGGTCTTT
CAAAATGTCCAACTCAGTATCTtACCTTTCAACAGCATGGATTGCCGCATCGTTTtGAGG
TCAAAAATTTTTCTCTAGGAGCTTCCGTACACCATGCCGTACAGGACCATGAGATCAAGG
ATGTCCCGCTGAATCGCCTCTTGTtCCCATTTCTAGGCAACTCATCAATCAAAGTTGGAG
CATCCCTACTTCCCGTATCCTCACTCAATTTAACGGTGCAGAAGGCCCTCACTCCTATTC
CAGGAATATATCCTTTCCATGTCGCTGTGCGCACAGATATGAATTACGtACCCCTGcTTT
TCCCACCGCTTTTTCATGTAACGGTTCAGAGACGAGTGGGCCAAGGCAAAGTTatGTTTt
GCAATTGGtCCAGCGGATTCTtAGATTGGCCAATTTTTAtCTCCAATaCcTtAAGGCCcA
TGGTCAAACTCTTGTATGGTGATTATAAGACCTTGGtATTTCTAGtGGACAGCAaGTTTG
AACTAGGGCTCAAaGTTTTtCcaGAAaTGTCGATTAGAGGgACGCAGGATAAGCACATGG
ATGAAGATGAAGAAACGGCAGAGAACAGCAGGAGAATGCAAAGCATGCAGGATTTTAAGT
CCGGCGGGAGCTGGGATTTTTTGCTTCATTCGTCACCAAGCTCCATACTGCTGACACTCA
ATTACGAGAAAGATCTTTTTACAGCTCAACCCGAacAgCCAGCTTTATCCCAGTGGAGCT
ACGAAGGTTACACTCCTACAAAAGaGgTAATCAACAGTCCACCAGTTCGACTAGAAGTCG
AAGCAACTACTTCAATCGACCTCTCCATAGGTTGGATGATATCGGGTTCCCGCAAGGTTG
GCAATTTCACCCGCATGGGCCTCGGTATTGGGATGCAGGGTAATATGGGGCTGGTGTGCT
CAATTACATGGAGTCGATTAGGACAAAAATTGACCATTCCAATCGCAATCTGTCCATTGg
AAGTGGTGAACACAGATATTGCTAGCATGGTAGTTATAGTGCCGTGGCTTACATACGCCC
TTATGGAGTTTGGATTCTGGCGTCCACGGCAGAGACGGAAGCAGAAGAAaGCAATCGCCA
AGCAACAAaGGAGAGTACAAAGACTCATGGCTAAGCGGAGAGCGGAAAGCTTGGAAGCTA
TTGAGTTGATGAAAGATCATGTCACCAGACGTCAGGACATGGAAGAACAAaGGggCGgCC
TGGTGATtCTTcTTGCCGAGTATGGATATATACCGCCTCAATCGACGTTCAACATTAGCA
GGCCGGGCTCACGAGCCGACGAAAATAtGGTTGACGTCaCCATTCCAGTTGCGGCGCTtG
TTGAtcAAGGACAACTGAACATTCCACGTAGtATTGTCAAGGTATGTACTGTGCTGGTAT
GACTAACTTTGCACCTCGCTAACAGATTGtATATAGAGCGAGATCCTCGGCTTCAGTGAC
CCTGCTCCATTTATGCCGAaGATACTGCGTATCCAGTACATCTTTGGCTGGAAGAAACAT
TCCATTGAGATACCAGACGGTGAAGATGTGATATGCCCtATGCAGTCACATCTGGTATAA
ACTGGGCTTGTGCTCCGGTAAATTCTTTGAATATTACCATGCTCCGCAGCGACAATGCCA
TCTTCaCCATCTTCGTTCCGCACATGATACAATTGTCACTCTCGAGTGTGATCGCTCCAC
AGTTGGATCCCGCCATGCGCCCCAGGAGGCGTAGGACAAAAAGCGCCTGTTAAACCTCCC
TGATCATGATCTGAACCGAGACTTGCACATCTAGACCCACATCCCGGACTCTTCATGCTG
CCATATATATATACACACATATGTCAACCAGCTATTATTGGTACCTAAAGTGCCCGGTCG
CATTCTATAGCTATATTCTTATAATACGCGAGATATAGCTTCGTCCAAACCAGGATCTCT
CGCCCTCCCTCCAGGCCCTCAACCAACCTCCTTTATTGCATCCCAGAGCTTCGAATCAAA
GCTAGCCTGTTGGCACTACCcTTTGTCGGGCGACCcTGCCcTGGTGTGTTTGATACCTtG
TTTGCCACGCGAAatataCCAaTTATtCtCTTctc
>contig00009  length=5372   numreads=65
aTCGaTACTCGaCCTCGCCGaTCTTGGTGACCCCGTGCAGGACTTCACCACCTTCCTCGA
GAGCGTTGGTCTCTCCTCCGACTGGGACTCGGGACTGTTCAACTCGGTAGAGCCTGAACC
GCTGCTGTCGACCCCTATACCCGCCCTAGATGGCTCTACCAAGCAACAGTCCTTTGGTGC
AGCTCCCAGGTTTGCTCAGGAGTTAGACTCCCGGAACATAGCTCAGCCTGCTCAAACAaC
AACcACTCCAGCAGCGGCAGCGgCAGCAGCAGCCGCAGACGAAGCACcTTCGTTTtCAAA
CTTTGGCTCTCGACTGCCAtcTCTCcAACCAGAAGCACAGGACTCCGATGCCGGTACCTC
AGAGCACAACTCCCAGCCCCGGCCAGCGTGGGaCATCTCTACCcAGGAACACCAGCTCTt
CACGGCCAGACTAGAAGACTTtGCCCATGTTCTtCCCAAGAACTTtGTGCGGCCTTCTAG
ACATGCTCTTTCCCGCTACATGGCTGGCTACATCAGTGGTCTCAACGAGCACTTGCCCTT
CATCCATGTCCCAACACTGTCCGTGGCCAGGTGTCCGCCAGAACTGACCCTCGCTCTCGC
TGCTGCTGGCTCCCACTACCGGTTCGAAAACAGCAGAGGCATCGAGCTCTTCCACGCTGC
AAAGGCTATCTTACTAGAACGCCTACGACGTCGGGACTCCAGGCGCACTACTACTCTCCC
CTCGAATTCGCAGTGGGGGCCCAACAGCACTCCTCGGGCGTCCTCGTCGgTAGTATCAAA
TCCAAGTAaCAGTCCATTCCCTCAGCAGCAGTTCATACCCTTCATGGACAATACCTCGCT
GCCAGGTGAGGATGCTGAGGGACAGATGGAGATCATCCGTACTTTCTTACTACTTACCAT
CTTTGCCTCCTGGGAGAGCCATCCAGACATACTTCGCGACATGCTTGCCCtACAAAGtAC
CCTTGCCCGtCtAGTCCGAGACCATGGCCTTAGAGAGTCTTCAGTCACCACcGCCCcGCC
AGAATCGCTCtCCtGGCCAGACtGGtCCAGGCTGGAAGCAGaCAGGCGCACAAAGCTCGT
CGTCTACTGCTTCTTCAACCTCCATTCTATCATGTACAATATCCCCCCcTTAATCCTAAA
CTCCGAGCTCAACCTCAACaTGCCcTGTTCCGCTGATGAATGGAAAGCAAATaCCGCcAG
CCAGTGgCGCCGTGTTCGTCGTCCCTcATCAGACACCAACAACACtCCCTCGTCCTTCCA
GGACGCCCTCGCAAATCTCTTCACCAAATCCTCCGCTACTACTACCACCACACCACCCCC
TTCCAACCCTGTGTCCCCACTAGGTAaCTaCGTCCTCaTCCaCGCCaTCATCCAACAAaT
CTTCTTCGCCCGCCAACTCTGTCTCTCCGCTCCTTCTATGGCCGGCACCAGCCTACGACC
CGACGATCTAGCCGTCATGGGTAGCTCCCTTAGTGCCTGGAAACGCGGCTGGCGTCAGAC
TCCCGAATCGAGTATCGATCCACAAAACCCCGCTGGGCCCATAGCTTTCACTTCCACAGC
TCTGCTTGGTCTAGCATATATACGCCTACACCTCGACCTCGGCCCATGCCGTCGCCTCGT
CACCCAGGACCCTGTCCAAATCGCCCATGCACTCAACGACTCTCCACCGCTGACCCGCAG
TTCCCGTCTGATAATGGCTCTGTTACACTCCGCTCATGCCCTTTCAATCCCTGTCCGGCT
AGGTATTGACTTCGTGGCTCGCACTCACTCCTTTTTCTGGTCAATACAGCACTCAATATG
TTCTCTTGAATGCGCATTCCTCCTCTCGCGCTGGTTGCTCTCCATACCTGCCACCCAACA
TGATCAGAATCTGTCAGACCATGAGCGAAAACTCCTTCTCTGGGTCAAGGGCATGATAGA
TGAAACTGACATGTCTTCCTCCGTCAGTGCAGCCACGGAGGCAGAACTCATCACCGACCC
AGCGCTAATGAGGCGGCTTAGCGTTGCCGTTGTGCGTGTCTGGTCAAGGACCTTTAAGGG
GAATACGAGCTGGCCTATCGTAGACCTCATCGGCGCCAGCCTGGAAATATACGCTGATTT
ACTCGATATATAACTTCCATATACTGCTTCCTTGTGCTACCTTTTCCTCATACCCCTTTG
TTTGTCACAGCCAGCGTGAATAGCGAGGCCTAGCATGGTCATGAATGATTTTTTtAtCAT
GTTATTTATATTAtACCCCctAtAATAGACCcAGTGACCGACCCTTACCAAGTTACCCCA
GCATATGCAAAACAAaCGCCAAGTAATATCGACTaGAAATAAACAAGAAGAACCCATCTA
TTTCTTCCCTGACTTCCGCACCGCAACGCTATGAGGTACAAACCTTAATGCAGACATCGA
CTTCGTAAGgCCGTCTAGCCCATCCTCTTGCATATCAACCCGCCCATTCATAGACGATAC
ATCATTCTTGTTCGTatCATCATACAGgACATGATCCCTTCGTCTTAACGGCGTTGCACC
AGGTGaGGTAACgCCATTCCctCtCGAACtAGCaCTGCCcGTCtCcAGCGAGAAACGACg
TtGATGCATAGgCACaCTCGACCTCAGCATAGAACTATACTTgtCTATTCCATCATTtAC
AaTATAGAAaTTatACCccTATAaCcAaTtAgcAaGcATACCACAACACACCGATAATAA
ACATGATCTCAACTACCTTCGGAAAACAGTGCTTATCAATCAAATGTCTCCTCCGCTTCT
GAGGCGTCGAACATCTCCTCTCACACCCCTCCACAAAACATCCAAACTACACAACATCAG
CCCATGTCATTCATCTTCAAATCAACTATAGCGTAACAGGGAAAAATACCGTCTTCTCAC
CCCTCTCCTTCTTTtCTtCCATGACGGGATCATGGTTTTCCTCAATGTGTCGGGTAAGCA
GTAGATCAGAaGGgAAGTTCTTCGTACATTCCGAGCACCGGTTTACGTGCGTCTGCAGGT
AATGTGATTCATACGCCTCGTAGGTAGGGAAGGTTAAATcGCCCTTATgCGGGGGCAGAG
AGCAATGCATTGaTGtGTTTGGTTGTTCAGGCGAATGCTCCATATGAGGATATTTGTGTC
GTGAAGGGGATGAGGGTAtCGTTTTtGATGTTGATGATAGAGCATCTGGTGGTTCTGGGG
AAGTGTCACGAGAGCGTTTCGACATGGTGGGTTAATCTGCTAGTTATTTGGGCTGATCCT
GATAGGAAGCGGTGAGTGCCTGGTCTGATGTAGGGTATTTATGCACGATTCTGGTTTTGT
ATAGTTGATTATTCAGCCCAATGGCGTTGAGTGCTTTtGATTAATTGGGTATCTCATATT
CTGTAGCTTTGAATAGTCCACTACTCTGGATCTTGCAGATTAAATATAAACAGGAAGTAG
TTGAGATGCTGGAAGTTGGtGACCGCGTCAAAAGTCTACAAGCGCAAAaCGaCAGTAGCT
CTATTAGTCATCAGAtAGAGTTTTACtATtAAtATtAGGCtGAAACCTtAAttCGGAGCC
GCGTTAACTATAaGCCGCAATCTGATAAGGTCCcGTCGGATTCATAAGCAATCTTATCGC
TTAtATTTTTTCctGCcATCAAaTtCcatCTCTTTAtAtCTTTGCCCCGCcATCTATTCA
CCGGGATTATCGACAGAATCCAGATTATATTCTGTTTTATCCACTTGGAGTATAGACCTG
TTAATTTTtACATTaGGCAACCATGGTGTTGGCcAAGTCGAAGAACTCCGTGGGgTTGGG
GAACAGTTTGATGAATGATAGATTCGGCAAAGGAAAGCGTTCAGACCGAAAGAAAGTatC
TCACAATGTTGCAGCTATTCAGCGgAAGGGCACCGATGGCgAGaCCTACATCAcAAaCCC
GaCTGAAGAGGCATCATGGgTCAAAATGCGCAGtATtACcGAGCAGGCGGCTCTCGACGa
GTTtCtAaGCACAGCCGAACTCGCGGgAACcgACTTCACAGCTGAGAAGTTGAATAACGT
CAAGATTATACACCAGGACCAGAAGAACCCTTACCTCCTTTCCGCTGCGGATGAGAGAAA
CGCCATCCGGAAACACCAGAAGAaCCGCTCCCGCTTGACTGTTCCTCGACGTCCCAAGTG
gAaTGAACGAACAaCTCGCAaCGAACTAGATGCGATGgAACGAGAGAGCTTCCTTGATTG
GaGAAGAGGGCTTGCCGAACTCCAGGAGGTGCAGGAtAtATTGaTGaCGCCTTTCGaGCG
AAATTTGGAAGTTTGGAGACAGCTTTGGAGAGTTATCGAACGGTCAGACCTTGTCGTACA
GATTGTGGACGCCAGAAACCCGCTTCTCTTCCGGTCCGAGGATTTGGAAAAATATGTCAA
AGAAGTGAACCCGGCAAAGaGGAATTTGCTGTTAGTGAATAAGGCGGATATGATGACGTT
AAAACAACGGGAGGCCTGGGCAGATTATTTCGAGGAACACAACATATCTTACAAGTTCTT
CTCTGCTGCCCTAGCTAAGGAGCTGAATGAAGCGAACGGGgAAGGAAGCGGAAGCGATGA
TGATGACGATGATGTTGATACAGCACTTGCTGAGCAAGCAAGCAACGCCCATATTCATGA
TTCAGAGGATGACTCGGAAGCGGCCGAAGAGGCTGTTGAAGAGGAGAACGAGGAGGAAGA
AGACGATGATGGTGGCGGTTTACCACTTCCACAAGAaTCCGaGTCAAAAAGAaCTGAAAT
AATCACGGTAGATGAACTGGAGGCACTCTTTATGTCTGCGGCCCCTCCGCGCGACCCTAA
TGATGAGAAAGGCAAAGaCGTCACTACTATTGGTCTTGTTGGGTATCCTAATGTTGGTAA
ATCCAGCACTATTAATGCCCTTCTCGGATCAAAGAAGGTCTCCGTCTCTGCAACTCCTGG
AAAAACAAAaCACTTCCAGACTCTCTACCTAACACCAAAGATTGTCCTTTGCGATTGTCC
CGGTCTTGTTTTCCCTAATTTTGCAACAaCAAAaGCGGATCTTGTCGTCAATGGCGTCCT
CCCGATTGATCAGCTACGTGAATATACCGGTCCAGCAGGGCTCGTCGCCCAAAGAaTCCC
GcTCCACTTCCTTGAGGCAGTTTAtGGAATGAAGATACCCATCCGCAGCATCGAAGAGGG
AGGTACAGGAgTCCCTACTGCATCTGAAATCCTTCGCGCATATGCCCGTGCCCGTGGGTT
TGCTACAACTGGTCTAGGACAGCCAGACGAATCCCGTgCGGCAAGaTACGTGTTGAAGGa
TTAtGtCAATggaaagttgctattctgtcatccaccacccaaggatcctccattcacaga
tccaaaggagcgctcggactatgaattagaat
>contig00010  length=5355   numreads=73
TTTGTGAAGgATTtCgaGTGtGAGAtGTTTTATtCCATTTTAtGGCGCATCTCcACCCAA
catAAAGgTTGCATaGAAGTGaGTAAAaGAAaCGAAATAACATTTATCCCGTAGGTTCAT
CTGGgCCGGCATTTTCGTATATACATGTTGTAACTGGTgAGGGGCtGTTTCACCATGTcG
ACCCAGCTTGATGGAAGAAGTGATCAAATTGTTGAGTATAGGGACAGATAAGAAAAGAaG
GGGgAAaAAaGAACATATCAGAGAGCATAGACGTCATTGGAAGGGAATGGTCATGGGTAC
TTTAGACAGATCCTTCGCGGCCGAAGACACAATTGAATTCTTCGCCTGGGGAGAGAGTCA
CGTCGGTTCTGAGAACAGGATCAGTTCCTGGTGGAGGGCATCCGATGCCGGTCACCTCAG
AAAAGTGCTGCAGAATACGGGTTATTGTATATCCCATTTCAATGGTCGCAAATTGCTGGC
CCAAACATATCCTTGGACCTCCGTTGAAGGGGATAAAATGCCATGGTTTGGGTTGCCAAC
CAGAAGTCCATCGTTCTGCGTGGAACTCAAGGGGATCATACCAAGGCTTAGCCTTTtCAT
CTGGCGGtGATACGGATGATGGtGGTGGATCATAGAGGTCACGACGTCGTTGCATGGCCA
tGGTTGAGTACAGAATtCGGGTATCAGCAGGGACACCAATGGGaGACTtGCCAtCAGgAC
CGCCGCCACGGGGgagAGTGGTATCGACAACAGCATGGCGGACATtAAaCGGTaCGACAG
GgTATAGACGCATAGTCTCGTTGATAATAGCATTGACATACTTCATGGCTTTCAGATCGG
TATAGGTTGGCTTGCtGGtACCACAtGTtGCGAAAATcTCTGcTCGCGCTTTCTTAACAG
TTTCAGGATGACGAGAGAGCTCAAACATGGCAAAGGCGAGTGTAGCTGCGGTGGTATCAC
GACCGGCAAGAAGAATTGCAACAAGTTGGTCACGGAGCACAACTGGGTCGCGGGTAAACC
TTGCAAGTGCGTGGAGGAAGGTGTCTTGCTTTGACAGCTTGCTGTCTAGTTCTTCAGGAG
TCAGGGCTAGCACTTGATCAATGAACTGTTGAATGAAATCGTTCATCTTTCGGATATTAG
CTTTGAATTCATGTTCTGAAATGAATTTCCGAAGGGGCCTATGATGATCTTAATATCCAT
AATTCCATCCGGGAGTACTAGTAGTGGATTATACGTACCCAGCTCTGAAGAGTATTGACT
GCTTATGTAGAACGAaTTGGAAAGATTCGGCAAATTCGGTCTTAGGATCATCAAGGCTGT
CGACACTCTTtCCAAGAAGATAATCGGTTGCAGCATCCAGAGTAAATCTAAAAAACAATG
GTCCAATATCGACAATTCTTCCACCGCTATCGTtCTTCGCAAGTCGTGGGATCAGCTTTT
CAATGTGCTTTTCAAAGAtCtCAGTGtCGACAAATcTCTCCTTtGCAAACATTGgCCGAA
TCAAGTGCCTGGATCGTGACCAGAGCTCGCCATCAGTCGCAAAAaTGCTGTCTCCCaGGA
AaTCTTTCcACTCTCTATGGAAGCGCcATCCCTTTCCATAATCACTGAACTGACTAGTCA
GAaCAGCCTTGATGTTCTCTGGATCAGCAGTGAAGATATTGCGCGCATAAGGACGAACTT
TAAGCTCAGCTGTCGAAATaTTACCGCCGCATTGTGAAGGCGTAGTTTCAAAAaTGGACG
TGAAAAATCCGAGATCcTtGtGCTTTTtCGCAGCTTTGAATCCCCTGAAAaTAAaGTCGg
CGCTCAGTGGCATATAAGTTTtAATCCGGGGAGCAAATGCTCCTAGCCTGGAGACTTTGT
AGTCCGTATATAAGTCATATCCAAGATAGAAAACGaTTAAAGCAGCGAACGACCACACAA
TTCCACTACCGATAGATAtATTTtGCACAaTTCCTtCAATCATGTTGAATATGTTCTTCA
GAGTTGTtCCCTTTAGTCCATCATCCAAGGGCTGCAAAAGAGGCTTGATTGCCCTGCTTG
CGAATaGTtAGACGGGCTGgCaaaaaTTatCAGTTgAGGcTTAtGGATGAAATGACACTG
GAATGAGAGAACAATGTCCGGCAACTACTAATATCCAACGTCAAaGaGTAGTTATTGTCA
AAATGACGTCTTCTTGATTGAAGGAGAATATATAAGAGCGGGGgTGGTCATCATTAAACC
TCCCCCcAGGCCACAAGACGGGACGGCATCCTACGTCGCGCCTAGAACGGCCAAATAACC
CTCCGGGGTGCCGCTAAACCGaGGGaCAATCCTGTCGGGAGTCGAAACaGCCTTCTCCGt
ACTTTCGTACTTACAGGGGCAACACATCGGCTTCGGCTCTGCGGTTTGATGTAAAGTACG
AATACGACATAACCCaGTTAGCCTCTCTgTGAAATCGAAGTCAAAAGGTTTCCAAATATG
GAAGCGTTAACTAGTtaGTtAACTAACcTGGGgAATTGATCAACcTaTCATATCAATTGA
CTGACaTAAaTAGCTCCAGgTCCAGATAATTATGTATTTGCAATGCTGATCGATCGTGTt
CCaGAATTCtCGCTTGGCCAGGattcTCGAcaaagaGACTGagaaaaaaataaaaaacTG
CTAGTATACTtAAaGCAGCCCAGCACAGAGCAGtGAGAGCTGTATTCGAGTTCTTCCGTA
GGACTGGcccttATTCCGAGTTCATGTGGTtAATTGTTaCGGaTCCtCCGTATtCGTATT
TTGTTTTTGTGTGgAGGGTTATGCAGCATGTTTCGTCGTTGCTGTCCTTCTCGGaGaCGG
GGTAACaGTAAGTACTAATAGTGCTGCAAAAaGATAGGCAGTATGAGGTTGTAGCAAAAa
CCAGGGGAGGTTGACTGGCGTAAATGGATCCCGAAATTTCTAACTACGGAGTTTTAAAAT
TCCGCTTAATAACTACaCAGCTGAAAGTGATTTGGCCGTATCCGTATCCTATGGTGAATT
TCAATTTGCATCGCTCTTCTtGATGTAGGACGAATTGCCGTCTTATTATTGTAGATTGAT
TTAGAGCTCGCACCCGCTTTCCCGCATGAGACAATACGTCATTTGGACCATAGCAGCACG
GATTCCTGCATCAATCACTATTCGCTCTCTCCACTCTGCTAATCGATATGAGGCGTCCTG
GATATTATCcGgCGATCTCGGCCCTGTCCAAaGgACTTCTGCGGCGGCGGCGGCCcGGGg
CCAGATCATTTGGTCCATGTTGACTGGATCAACCAGCTCCGACCACATATGCGTTTCACC
TCCAACCAGAAGGGACTGTAACTCAACCGGTATACCGTTTAGAGGGTTGTATATATACAT
GTGTTTCCAGTTTTtCGTCGGTGCACACCAGTCTAGATACGGATCCTGGACAGTCTTGGA
ACCTGGGCGAGGGTTTAGGAAAGTTCCTACCCCACAGTCAAGATACCAAGCATCTCCAGT
GCCAAATATCGTCTGATACCCTTTTtGGAGGACATGTTTCACTGCTGATGAGTTACGCCA
TGCCTGCACGATGACCCCTCCAATTTCACCCGCTGTTTTGTGGGAAGGCAGGTTGAGATC
CCAATCAAGGACCAACTCTTCCCATACAATCGGAGTAATTCCAGAACCTCGAAGAGAGCT
GTGAACATGTGTGATCATTCTGTCGAGAAAGGGTATAAGGACTGGTCGATCGTTCGAACC
TAGGTTAAGTTCCAAAAGGTAGGTGTTGAGGTTGAATTCATCTCCTCCAGTGTGGAAGTA
CTCTGTTAACGGGGAGACACGTGGGATTAAATCTGCCATCAGCCGATCAAGAAACTGGTA
TACGGAAGAAGAGTTCAGTTTAAGTTGACCACTTGGAGGTTCCGCGGCATATGCCTCCCA
CTGATCCATATGGTAGGCTGCAACTAAATCGGGGAATGCATGGCCAACGGCAGCAGTATG
GCCGGGCAAATCAATCTCGAGAAATACCGAGACCCCGCGTTCTAGTCCATATAGTTGCAC
CGCCTCCAATTCTGAAGACGACCATACCTGACTCGGATGGTACGaGGCTTtGGCTGCTAG
TtCTGGGATTGAGGGAATATCTAATGGCCAAGATTGTGAGTCAGCAGCGTGGACATGCAG
CCGgTTCAGCTTTACAGATGCCATTGCATCAATGGTACGCTTGACCTCTTCGGgTCGAAT
CACGTTTCTAGaTATGTCAAGGTTCAGCCCACGATGTCGCCATTTGGGAGAATCCAATAT
GGAAATTGGAGCGAAAGGTGTATATGAATTTAAATGAGTGTGGGaGTAAAACagCTGCTG
GAATGTCTGGAGAGCACGAATAGTGCCAATAGGTGACCTCGAAGAGATCTGCACCTCTCC
AtCTTCCGAGATCCTAATTtCGtACTTTTCaTCCCcATTTacGtAgTTGCGaGGGgACcA
TTCTTGActCGTTTTTGACGTCTCATTtaTTaTAACCTTCtCGATAGTCGGAtGTTGGCT
aTTTACcAAGGGTTCAAACTTTtGATGACGCGgaTAAAACTTCcAAGGGACAAACTtGCT
ATTAATAATAGCATCCTTGGTACGTTTTATAGCATCTTCAaCAAATTTCtCgACAcTGGG
gAGTGGTtCtGTAACTGTaTGTTCtGCGcTACCCcAaGGATACtGCAGCAAGTTTAgCCA
ACCTCCGGgTATCCAGTTGATGCCTGCATAACTAGGCCGCGTATCTATAAAAGACCGATG
ATTGTTAATGTAGGTAAACCGGACGGATGGAGACAGCCATAGGGTTTtATtCCCGTGCGA
GTATTCACTGGGTtGTGGCCATAGCGCTTCTACACGGCCAAACAAGCCGAGGATTCCAGC
AACCCAGATCCACCACATATTtCAGGAGGAAGACTTAAAAGAGAGTTTGAAGATCCAAGT
GTGTATGAACGGGTATGTATATCAGTGCTTGGCGGAGTAAtGGAGGGGCGAAGtGAAtAt
AAGTGTCGCCAACTCTTtAACAATGTAAGACCTTAACTAGTTATGCAAGAGCGGCTTAAA
CGGGTGCATGCTAGAATAGCCCATCCAGTATTGTCTCACCAGAGCAGACCTCCGGCAGTG
TCTATAGCAACCAGTTGCCCAAGGAGGGGTCCTCGTCGTCCGGTTCGCCTGTTTGTCTGC
tATTCTGTCATTtCTtGAaCGtCCAAGaGAAGAAAaGATTCGAGATGTCaCAAaCTGCCT
ATTTGGATACCCATTCACGTGATTATCATTACTAATCCTTTATGACTAAGTAAAGTcTtG
GCATCAGgTtCTTTtGATTCGaGCGGgAGAAAAaCGGCCGTaCAAaGCcAGAGAGTGAaG
TTCAAGAGCCAcGGA
>contig00011  length=5361   numreads=56
CTGCTAAAaGAAAaCTGCGATGGGTTTATACAGGCAGAAACCGGATCTGGAAAAACACTT
GCATACCTCcTACCcTTGGTACAACGGCTAATGAACTTATCTGGCCGAAAAAGCGCAGAG
GAAGGCCAAGGTCAACCCACGCCGATTCACCGAGACTCGGGTTTATTTGCTATTATCCTT
GCGCcAACTCGAGAACTTTGCAAGCAGATATCTGTGGTACTTGATAGTTTGCTAAACTGT
GCTCATTGGCTTGTTGCTGGCACAGTTATCGGTGGAGAGAAGAAGAAATCAGAAAAAGCA
AGATTACGGAAGGGGTTGAATATCCTCGTTGCTACTCCTGGACGGCTTGCGGATCATCTA
GATAATACCAAAGTTCTTGACgTGGGCCTTGTTAGGTGGCTTGTGCTCGaCGAAGGCGAC
CGATTGATGGAGTTAGGATTCGAAGAAGAGATTCAGAATaTTATTAAAAAGTTGGACTCt
AAAAGGCGACCTACATCAAAGATTGAAAATCTtCcTCCAAaGAGATTAACGGTACTATGT
TCTGCcACGcTGAAGaTGAACGTGCAGCGTcTAGGAGAGATGAGTTTGAAGGATGCGGTt
CATATaCAGGCTGATCcGGCAGATGAAaTTGAaGATGCCTCTTCCCAGGCTGGAGATGCG
CAAAAGTCTCTGGAATTCTCAGCACCAGCTCAGCTGAAGCAGTCGTTCGCAATTGTCGCA
TCAAAGCTTCGACTTGTtACCTTGACAGCCCTTCTCAAAAGTACCTTTATACGCAAGGgA
ACTGTTATGAAAGCTAtCGTTTTtGTTtCTTGCGCGgATTCAGTGGATTACCATTTCGAG
GTTTTCACTaGAAAGTCGGATAAGAGTACTGAAGGCgTCGGAAaGGGAGAGAAGGAAaGA
GAGGGAGAAGAAAAGGAGgAGAAAGACTCGATTGCTGAAGCaGCATCTACCACTAACTCA
TCTACCCAAGGAACaGTaGCCGAATCTCCAACATTATCAAaTCCTAACAATTCGGTAATG
CTGCATAAACTCCATGGATCCCTCCCTCAACATGTTCGAACAGCAACGCTTTCTGCATTT
GCCAAACAAAAGGACACCTCCGTTTTAAtATGTACAGATGTTGCGTCTCGGGGTCTTGAT
CTACCAAATGTTGACTTCGTCATTGAGTATGACCCTGCGTTCTCCGCTGATGACCATCTT
CACCGTATCGGTCgTACAGCTCGATtGGgTCGTGATGGTCGTGCTaTGATCTTCCTTCTt
CCTGGAAGTGAAGAAGGATATATCAATGTtCTAAAACGCGGGTATCGCGACAACAACaCC
AAGGCTGTGACCcGCAGTGATGAAAGCGACATCTTGAAGCGAGGATTCGGACGGACTAAT
GGCAAGGGTTGGGAAGAGGCAGCCACTGAGTTCCAGCTAGATATAGAACGCTGGACCCTG
GACAACCCCAGTATCCTGGAAATGGCTCGTCGGGCTTTTCAATCTCATATTCGTGCGTAC
GCTACACATATTGCAAGCGAGAGGGAGTACTTCAACATAAAGGATCTGCATCTAGGCCAT
CTGGCCAAAGGTTTCGGATTGCGAGACAGGCCAACGAAGATCAATGTTCCCGGACTCCGA
ACCGGCAAGGAGGAGACAAAGAAGGCGTTCAAAGCAAACAGGACAGTAGAGTCCAGTGAC
AAGAAGAATGAGTCCGGTCCCAAAAATGATAGTGCGGCCGATAAAATGCGGAAGAAGATG
AGAGAACATATGTCCGCGGCAAATGAGTTTAATATCGCCTAAGGACGAGTCTGgTATGAG
ACAGTTGAGCGATACTACACTTTTTtCCCcTCTTCCTTTCATGGCTGACAGCGTTGTgTG
CATACTCAGTATATATCCCATAGCGAGACCTTTCCGtCCTTTGaCCCGGCGGCAaTCCAa
TGTGTtAaCTGTGCTTtGATGCTTCTCTGCTGCTTGATTTCTGCCAAaGAACGGGGTTCA
TTCCTAATCGTAAGATTTGTACTTTTaTTCTCCTGGATTGTATTGGTACCTATTGCATCT
CTAGTTGTCCCTATGTCTCCGGTGTCCATTTTGACCTGGGCAAATGCAATAGAATAGCAC
CCTTCCTTGTGCCATTTCAGAACTGCTAGCTCCTTCATTGACTTGCAGCTGTAAACTCGG
ATTCTATtGTCCCATCCcGCGGTAGCGAaTATtCtAtCGtCTGATCGAATTCTCAAGCCT
TGCTGTCCCGAatGTTTAGTGTTCACAGCTTTCAAATGCGCAGACTCTGCTGCGCTTCTA
AtATtAGTAACATCAGGTtCCAAGGTtGgTGGCAGCCTTGGAATAGGGtGTTTCAcGACC
ATTGCATCCGCAGATGAAGTGACAAaGCACTTtCGTTCCGAGCTGGGTGAGGTATCGAGT
GATAGAATTGGCTGTGAATGTGAGCGGTTTGTATATAGTAACTCCCAGTTCCATGAaGGg
TTagAATTATCCtCCTCCGCAATGAGTAACCGGTTAATGGCGCCTCGACAGGCGTGGACC
ATGGCACTGCCATCCTCATAGCCAGAAATGATATAAAGGTCTTCTCCTTCAGGGGGTATG
AACATTTCTAATGCCATCGCCATACCAGTGTTGACCTCAGTTTCTGGTGAGATAACACAT
AGCCGCTTTTCAGACGGCAGGTGGAAGATATCAAGGCCACCAGTATTCAAAGCATTTGGC
ACTGCGAGAAGCATTtGGTTTtCTGCGTTGATCGCGTCCTTGGACTCAATCCcACCCcTG
TGTGGGAGAAAACAATACGCAAAACcACAAAAGTTCAGGGCATTGACGGATAGAGAATGT
AACATCCAAGGCTTGTTTCCGTCTTGTGGGTGATTTTGCGTGTCCAAGGGAagTAtCTTG
CCCACAATGTCTTCGTCCTTCTCaTTTAACCTCCAGACGCATAGCTTATGGTCTCTTCCG
TGTCTATGGCTGGTTAgTCGATACATCCAGTCGGTGAGATATGGAAGGAaTCTCACGTCA
GAATTCTCCTTTCCACGTCTGTTTCTAGGTTGACTTCAACACCCGCAACGGCTAAGATAG
ATCCTTCGTGAGCTTTCCAGGTGGCTGCCGCCCGTTTACTAGTCATATCCCATACAACAA
CCCATCCATCGGCATCCCCGGAAATAAGTCTTGAGTTCGAGCCATAGAAGTTGAGaGAGT
GTATtGGGCTTGCGTGTCCTCTAAGAACATAtGTaGGaGTTGCCGGaGGGTGTTTTtGGC
TTGAGCCTGAAGGGCCTTGTTGGAATTGGTCAGGAGCCGCCATATTGGCTATGCCGCTGG
AATTTTCGGCTATATAACGTAGATATTCTATTCTGGGTATATTTGAACAAAATTATTATC
GTTCACTTCTAGaCGGTTGTTTAGTACAAAGTGTGTGGTCTCAAGAAGGCGAAGCTTGGT
GAAAAGAAACTAGTCTTGGCCTTGGGGAAGTTATCAATTAGCAACTAAATAAACTACCAG
GTTTTATAGTTAGAGTAACTAGTTAAAAGAACAACCAATTTGATAGATGATAAAAGAATA
AAAGCCGATAACTAGTACTCCATTTATATGCAATTTCCTCCATTAAATACTTGCAGCAGC
GATGATATGCTAGAATCCAGTCCTCTTCCGGGCCCGTCGGTTACGATCTAACTGATATTT
TAGATCATTTCcGGCCTATTGAGCCCATATTTAAACAAGATAAAAAACAaTATAGCGACA
AGGGAATTGAGTATGTTGTTTTtGAGCCCACCAAACAGACGCCGGAGAACGGTaGACGAC
CTGAAAATATACCGATGCCGAGAAAAGAAaCAAGTATAGAGCTCCCCCCATGCAGTTGAA
AATCCATGCGCCATGCCATGTCAAAAGGTaTGCGACATCTATCCAGCTTTGCTATCATGT
GAAAAaCTAGTAATGGCCGTACTGATAACTACCcTGCGGAGTATTTTGTGGtGCGACGTA
aTGATTCTGATATGGGTGGTTGGCtGCGTTGAAaTCAGCAGCCGCCATCATTGGGTTAAC
GATCCCTTGTGGAATAGCAGGCCGAGGAGGGGCAAGGCCcACTTCAGGAGGTAGTAaGgA
AGGGTTCAGGTTCATAGGGCCcgCAGCTGTTGAGGTTGTAGGGATGGAGGTCATGGCAGG
CTGTTGATGTTGTTGGTGAGAATGTTGGTGTTGGTGTTGGTGTTGGTCTTGTGGTATTGG
CTGGCTGTCtGTTTTGACATTCCATCCCcATTTTtGCACTAGCTCTTGCTGAAGAGGTCC
GATTTTCCAGCCGGTCTCCTTGAGTATTTtATCCATTATATCTAGGACCTGCTCTTGTGA
GACTCTGTTGACAAGGCATTCAGCCGCTATTATCAGGCAGCGAATGGAGACGCTAGCAac
ACCCcGATCTTtGACATGTGCTACGATGCCaCAAATGTCATTTGCGTGGCTCTGCTGGAT
AGCTAGCAtATTTTCGCTAAACCGGGaCTCGGTTGgATGGGtCTTtGCCAAAAGAaCACA
TGTAGTGTGGTAgAACAGCCGAGCAACCACGGATGATCTCTtGATAAGcctaatCCAAAC
TTCGGGGAATGAAGATTTCGTCTTTGACTGCcACGGTTGCAGGTACCCGAGCGGCCGCAT
TGACCGAGGTATGCATCTcTCCCACTCATCACACCAAGCTTTCATTTTATTCCACTCGTC
GcTTTCCCGACTTACATCGGTCTCGTGGCTCTGtCTTTCATGAaCTAAAGGTTGGTGCGC
CGTTGTCCGATAATTGGCGACTTTTGCACAGATATACACTATCCTATGCGTCCATAATTC
CTCATTTCCGATAATACTAGATTCAGCCGGAACCATATTCATATCCAcTCCCCAGGTATC
CGGGTCCCAGGCTAGTTTCCAGTTGTAATGGAGACAGCTTAGTAGCTCCATACCAACGTT
TAGCCAGAAACAGGCACCGCCTACTCCAGTCGATCTGCCATCCCAGTGGCATTCTTTGAT
AAGAGCCCGGGCTCCCGCTATGTGGTTCATCCGCTGAGTTGCGTTtGTAGACaTGACCTC
GTAGACATTGAGGACCACTGCAGTCGTGGCAGACAGAGCAGAGTCTCGGTTAGGATTTTG
AAGGTATCTGAGAAGATCCtGGGTGGCCGAGTTGTAGTAGAACAAAGCTTtCtCCTCCTT
GTACGTCGCATTTACAAGATGTAGATGGCGGGCACCACACGCTAGTAGAGCATTCAAAAG
CATTGGCTCTCCAAGAGCATAAAATGGTATTATACGAGTAAACTGGACAGGTGAGCAGGC
GGATTTAAGCCGGAAgTTtGGAACAtGGAGAaCAAAtaCGtACGtGTTTCATGGCGTCCA
TTGaGTCCATCcAtaGgCCGA
>contig00012  length=5323   numreads=190
aTTGaTCATATTAGTGGAGAAATCCAAGAaGTGATGGAAAGTtATGAAGTTGAAATCAAT
GGGAAAGTCATTCCTGTgAAGGCCCTTCGTAGCCTTACTGGTCATAACATTCTGCGCTAC
AAGATTCATGGCGAAAAGCAAGTCCCCTTTGTCAAGTCGAAGACCACCCAATGCATGGAA
GAAGGTGACGTTTTTGCTATTGAAACCTTTGGAAGCACTGGAAAGGGCTATACCCGGGAT
GAAGCCGGGGTATATGGTTACGGGCTCAACGAGCAGGCTAGCACTGCTGGTCTTCATCAT
GCATCTGCCAAGTCACTGTTGAAGACCATCCGCGAGAATTTCGGAACGCTAGTCTTTTCT
AGACGATATCTTGAGCATATGGGGGTGAAGAACTATCATCTTGGTATGAGATCGCTCATT
TCAAATGATATCGTAGAGTGCTATGCACCGCTCGTTGATGTGCCAGGCTCATATGTCGCG
CAGTTTGAACATACCGTTCTACTCAGGCCCAATTGCAAGGAGGTGATATCTCGGGGAgAC
GACTACTAGGTGAAATACCAATAAACGTAGGACGGGCTGATTTCTTTTtAAATTATTGAA
GGTTCTCCTTGTTTCAACAGACAAGCGCTGAACAATTTGGTATCGAATTCAACATTCTTT
ACAACACAGTTAATCGTGTCAAACAAACGCTCCTTTTATCTCCGAACATAATCAAGGCAC
AAGCTACTACCCAAAATatAATTTCTGGATCATATCGTAGTAACGTTGCGTATTCCAGCC
ATGAGGCTGAGAGCCGATTTGGTACGCTGGTCAAGGATGTCTAGACTAGAAATGTGCGAC
AATCTATGGTGAAAAGAGGAAGTTTATGTTATCCGCGAACATGTAAAAATGGCAGGGCTA
GAACCGGGCGTATGTGTCTTTCTTTCTCGTTTTCTTGTCTTTTTATATGAAAGGAAATCA
ATTAACTGTGGGTGGGCATGACAACGCTTGCCTTGTTGCTGATTGCGTCCTCACTTCTCC
ACAGGCTGGTGACGGTCTTCTGCTGGGTATAGAACTGGAGGCCAGGCTTGCCGTAGAACG
TGTTTGCTCCGCCACCAGCGATACTCTTCTTGTTTCCCGTGAAGCTGAACATTGGGAGTG
GGACAGGGATGGGGACGTTGATACCAAGCTGGCCAGCCTCGATCTGGCGCTGGAACTTGG
TGGCAGTTGGGCCGGAGCGGGTGAAAACAGCAGCACCGTTGCCGTACTCGTTAGCGTTGA
TAAGTTCAATAGCCTCATCGAGGGTGTCAACTTCGAGACAGACAAGGACTGGGCCGAAGA
TCTCCTCCTTGTAGCAGGTCATGTGTGGCTTGACGCCAGTGATAATGGTTGGGCCAACCC
AGTTACCGTTGGGGTACTTCTCGGGCTTGTAGCCACGGCCATCAAGGAGGATGGTAGCGC
CCTCCTTCTCAGCGGTCGCGATGATATCCTCGATTCTCTTCTTGCTCTCGGGGCTGATTA
CGGGACCGAGATCAGCTCCCTCCTCGAACCCACCGTCGACCTTGAGGGCACGAGCACGCT
CGGCGATCTCAGGAAGCCATTCCTTGGTTTCACCAATCATGACCAGGGTGCTAAGGGCCA
TGCATCTCTGGCCAGCAGCACCGAAGGCAGCGCCTGCAATGGCGTTCAGGGCATGATTCT
TGTTGGCATCAGGAAGGACGGCGCAGTGGTTCTTGGCACCAAGGTTGGCCTGAACACGCT
TGCCGTTGGCAGAACCACGGGTGAAGATGTATTCACCAGCGCGGTTGCTTCCAACGAAGC
TGATAGCCTTGATCTCAGGAGCATCAAGGATGAAGTCGACAGTCTTGGCAGATCCGTGGA
TGATGTTGATGACACCCTTGGGGAAACCAGCTTCCCTGGCAAGCTCGGCAAGGATCATAG
CGGCACCGGGGTCACGCTCAGATGGCTTCATGACAAGAGTGTTACCAGTCATGGTAGCAA
TTGGGATACACCAGAGCGGAATCATAGCAGGAAAGTTGAATGGGCAAATGGCGGAGACGA
CACCCAATGGCTCTCTGTAGCTTCTGGTCTCCATATCCTTGGCAACCTCGAGCACCTCAC
CGGTTATCTGGGTGGTGATACCGCAGGCGGTCTCGGCTACCTGCAGACCACGGAGAACAT
CTCCCTTAGCGTCGGCAAAGGTCTTACCCTGCTCAAGGGTGATGCTGGCAGCAAGACGGT
CCCAATTGGCACGAATCAAGTTGACAAACTTGAACATGATCTGCTGTTTGGCCATGATGC
TGGTGGCCTTCCAAGCCGGGAACGCAGCCTGGGCACTGGCAACGGCAGCTTTCATCTCTT
CCTCGGTGCTCTGGGGAACACGAGTAACCAGGTTGTTGGTAGCAGGATCGAACAGGTCAA
TCCATGTCTCTGCGCGAGAAGCAGTGAATTCGTTGTCGATAAAGTTGGTGGTGTCGATGG
GGGAGGCAATGCGTTCGTGGGACTGGGGGAATGAGGTAGCCGTGGATGCTGCGGAGGTGG
TTGAGGCGGTTGCAGCGGCAGCAGGCTTGAGCTGCTGAGCCGTGGCATGCAGTCTGCGGA
TAGCTATAGCCGAGCTATTCCTGGATGAGGCCATCATGGATGTGCTGGTGCTGGTGCTGC
CGGTACGGGCTGCTGTGGTGAGGGAGCGGGCAAGGGAGCTGCGGGgAGAAGCAGCAGCCA
GGGAGCGCTGGAATGCAGTCAAACGGGTGGCAGCTCTCGAGGCCATGATAGCAGGCTATG
TCTCTATCTCTGTCGTCGTTGTCTTGGAGCTAGACCTGAGCAGGGAGAGGGGGAGGCGTT
GACTGGGATGAGATGAAGATGCAGCAGTTGGAAGTCGGAGTCGTTAGTTGCAGCCACCAG
CAACTTAACCTTTCTGGAGTTGCCGCCGAAGCTAGCAAGTTCCTCGGGTAAGCGGTTTCT
GCCGGCTCTATTGGACCAATCAGTGACGCCGCTGCAGGACCGGACGAGTATTATGTAAGC
ACaTATAAAAGAAAaGGAAaCGGAAAGCCCATATTTGGTATTTGCTATGGAGCTAATATG
ATGAAGATATAGAGATAGGTATAGATACTTTACAGAGCATCAACTCGCGGCCTGGTGCGT
AGAAGGATTATCTCTCTAGAAGACGCGAAAGAGAAGCCCATCCATCCAGCCCTGCCCCTT
CCACATCCTTTGGCATTTTAGCTGCAGCAGAAAAGGGGAACCTGGATGCCCCGACTTGTT
CGATAAGAAATACATTCTTtCCCCcTTTTTTCCATATGGCAAATGTAAAGGATGCAAAGA
CGCCAGCTGCAATAACGGTATAAAAGAGGTAAAGTATAAGAAAGACAAGGAAAGAAGAAa
GGAAAAAGGTGTAAGAGGGAATTCGTtCTTTTTCTCTTGTGCATCATGTCACTTGAGTCG
CATGGCGGGTGAGCCGGCGGGCATTGCTTGCTGTGTTGAGGTTAGATTTATGCTGATATT
AATGGTGATTTTAAATTGTCAGTGACTTCTTCTAGCCTGACTTTGCAGCGCGCTTCTTTG
CCTCTCCCTGGCCGCTGTCAGCACCAGAGGCGGTGACGGCCTCGGTGGTCTTCTCCTTCT
CGGTCTTCTCGGCCGTCTTTCCGGTGCTCTTTGCCGGTGGGGCAGGGGACGAGAGGCCGA
ACATGCCGATGATTATAAGAAGGGAAGCGAGAATGGCACCAATGGCACCGCCGACCTCAG
GAACAGCCTGGAGGGCGGCGATGGGGTCATCCTGAGCGAGAGAGATGAAGCGGTCAATCT
TAGCGCGGACGTAGCCAATCGGGTCTTGGGTGAATGAGATGTCGGTCTCATCGTCGATTT
GAGGGCTAAGCTTGGGCTTGCTGGCTTCTTCCTCAGCCTCCTCGATGGGGCGCTTAATGT
CGTAGGTTTCGGCCTTGAATTTTTCCGCATCTTCGATAGAGTGACCAATGTAGATGTTGT
CGAAGAGGATGTCATTTTGCATGGTCCAGATTTCAAAGCCGATAGCGCCCATGGGTTCGA
AGTTGGAAGGGGTCTTGTCCTCGAAGTAGTTGGGgTTGGGGATCTTTCTTGGAGCCCAAA
CTCCCTTGTAGGCAGGGTTATCGATCAGAGGAGCAGACCACTTGCCCTTGTAAGCTGGGT
TTCGGATCATTGGGGGCTCCCACTTGCCGCATCCAGAGCCCTCCTCGCACTTGGGGTTGG
GGACGGTTGGGGCGACCCAGTCACCGTCTTCTTCATCGTCCCAGTCCTCTGGCTTGACGG
CCTCAGGGTCGGGAATGGTGGTTGGCTCGTCATCCAGCCAGTCAGCTGGCTTGGTGGCCT
CGGTGTCTACAATCTCGAAGGGAGCGTCCTCATCCCAATCCTCAGGCTTCTTAGCCTCTG
GGTCAGGGATCTTCTCTTCGTCAACCCAGTCGGCAGGCTTGGTATCCTTCTCGTCATCAA
TTTCCTTTGGAGGGTTAACTGGAGGAGCAAAATCCTCGAGGAGGGTGCCGTTCTTGAGGG
GTTCTCCGTCAATGCGGATCTGGAAAGTCTGGTCTGGGTTGACGATGAGAGTATACAAGG
TCGAGAGCTTGGTAACCTTAACCGCTGGAGGGGCTTTGAGGTGCTTCTCTTCATATTCGC
CGGTCTTGGGGTTCTTGTGCTTGAAGATGAAGTGAACCTTGTTGGTAGCTCCACATCGAT
CGGGACCAAACATAATGACGTACGGGGAGGCATTGGAGAATTCCTCGGAATGAAGCTTTT
TGTTCTCTTGTAGGAGCTTCATGTATGCACCTCCACAGCTCAATGAGTTCTGTAGCTTAA
CCTCGTACTGGACAACAAGGGTCTTGCCCTTGTTGTCAATCTTCTTAGGGAACTTGGCGG
AAATAGCATGGTGGGCAGCTGGGTTCTTGACAACAAGGCCCTTATCGCCTTCGATACCCT
TGAAGACGGTTGGCTCCTCCACCGACCATTCACCAACATAGGCCCATTCTTCATCGGATT
TCGCATCCTCCTTCTTGGCATGGGAGACTGACCATCGGGAATCCCATTTGTCGGTGAATT
GTTCAAGGAAGGGGgCTTTGATAGTGGTAGGAACAAAGGTAGGCCTCTCAATGGAAGAAG
TCTCCTTCTTTTCTGCCACTGGCTCCTCGTCAGCGCCGTGGGCAGAGCCCACAAGCACTA
TTGACGAGAGCAGCAAGGACGCGAGCtGGGCGTTGAGACGCATTGCGACCGGGTCCTTAG
AGCTATGTTCTCAGTAAACAAAaTTAGATAACTCCGTCAGCTTGTATTAATAGCGtCAAG
AGGACAGAAACAggCTGGCAACAGCAGCAggtcaatgagcaaa
>contig00013  length=5320   numreads=114
tgAAatAtGGgAATtGACCAAAaTCGATAAATGGTTCTTGCGAAAACTCGAaGGACTGAG
CCtATTTGGCAAGCAAATGaGTaGCTaTAACGCTGCTACTGTGCCTATTCCTCTCATCAG
GCAAGCCAAGCAACTCGGATTCTCTGACCGTCAGCTTGCTAGGTTCCTAAGCTCCAATGA
GCTTGCTGTTCGGCGTATGCGTGTTGAAGCAGGAATCATTCCTTTtGTTAAGCAAATCGA
TACGGTGGCAGCTGAATTCCCTGCTTTTACAAACTACCTATACCTAACCTACAACGGATC
CGAAAATGATGTGGCGTTTGACGACCAAGGCATTATGGTTCTGGGCTCAGGCGTTTATAG
AATTGGATCTTCTGTTGAATTTGACTGGTGCTCTGTTAGAACAATTCGCACACTTCGAGC
ACAAGGGCACAAGACAGTCATGGTTAACTATAACCCAgAGACAGTCAGTACTGATTACGA
CGAGGCAGATCGTCTCTATTTTGAAAATATCACCCTGGAGACAGTCCTTGATATCTACCA
GCTAGAGTCATCTAGTGGAGTAGCAATCTCTATGGGCGGCCAGACGCCAAACAaCATTGC
TCTTCCACTCCACCGCCTCAATGTtAAAATACTTGGAACGTCTCCTGAGATGATTGATAC
AGCTGAGAACCGCTACAAATTTTCTCGTATGCTTGACAGAATTGGAGTCGATCAACCGGC
GTGGAAAGAACTTACTAGCATTGAAGAAGCTACTGCGTTTtGTGACAAGGTTGGCTACCC
TGTTCTTGTCCGCCCTTCATaTGTCCTCTCAGGAGCAGCTAtGAACACTGTCTAcTCCCA
AGACGATTTGGCGAACTATCTTGACCAaGCGgCAGAGgTATCGCGAGAACACCCCGTTGT
TATCACAAAGTaTATCGAAAATGCCAAGGAAATCGAAATGGATGCTGTGGCTAAGAATGG
TGTTATGTGTGGCCATTTtATCTCCGAGCATGTTGAAAATGCTGGTGTCCACTCTGGTGA
CGCTACTCTAATTGTCCCGCCTCAGGACTTGGACCCCGAGACGGTCAGAAGAATCGAAGA
AGCAACCAGCAAAATTGGAAATGCTCTGAATGTTACTGGACCTTTCAATATTCAGTTTAT
TGCCAAGGACAATGAAATCAAAGTCATTGAATGCAATGTCCGGGCTTCGCGATCTTTCCC
ATTTGTCTCAAAGGTCATGGGCGTTGATTTGATTGAGATGGCGACTAAGGCTATGATTGG
AAAACCATTTGAGGCATACCCACCAGTAAATATACCCCAACGTTATGTTGGCATTAAGGT
GCCACAATTTTCATTCTCTCGACTCTCTGGCGCAGACCCTGTACTTGGCGTAGAGATGGC
TTCTACAGGTGAGGTTGCCTGTTTCGGCCGCGATCGATACGAAGCATACCTGAAAGCGCT
CATATCGACGGGATTCAAATTGCCAGAGAAGAATATCCTTGtCTCGATGGGCTCCTTCAA
AGATAAAATGGAGATGCTCCCATCTATCACCAAGCTTCACAAGATGGgATTCAACCTTTT
TGCAACTGCTGGTACAGCTGATTTCTTGCGGGAACaTGGCATCCCAGTCAAATACTTGGA
ACTTTTGGCGGGAGATGGTGAAGACTTGAAGTCTGAATACTCTCTTACACAGCATCTAGC
GAACAACCTTATCGACCTTTACATCAACCTTCCTTCTAGCAACAAATTCAGACGACCAGC
AAATTATATGAGCAAAGGTTACCGCACCCGACGAATGGCTGTTGATTACCAGACTCCCCT
TGTGACAAATGTCAAGAACGCCAAAATTTTGATTGAAGCCATGTCTCGACGCTATGATCT
AAGTGTAGCGCCAATtGATTTCCAAACCAGCCACCGGACTGTATCGTTGCCTGGACTCAT
CAACGTTGCTGCCTTTGTTCCAGGCATTGCTGAGAAGGACTCAGCTGATTTCCAGGAAGT
CACTAAGGCATCCATCGCTGCTGGTTTCTCCATGATTCGAGTTTTGCCTGTAGGTATCAA
CAGCTTTGTCACAGACACACAAGCCTTAAAATTAGCGCAGCTCAATGCACAAAAGGGCTC
TTACTGTGATTTTAACTTCTCAGTTACCGCGACTGCCACGAATGCCGACCAGGTTGACCT
TATATCCAGTGAGGTTGGCTCCTTGTTCATTCCATTCAATCACTTGGCCGGTAATATCAA
CAAGGTTGCGACAGTCACGACTCATTTTGCATCTTGGCCATCCAACAAGCCTATCATAAC
TGATGCAAAGGGTACAGACCTTGCCTCAATACTTCTTCTGGCTAGCCTTCACAACCGCAA
CGTGCATGTCATGAGCGTTACATCTCAAGAAGACATCAAACTCATCGCGCTTAGCAAAGA
AAAaGGGCTAAGAGTGACCTGCGATGTTTCTATATACTCGTTGTTTTTGTCACAGGAGAC
TTTCCCAGAGAGCTGTCACCTGCCAACCAAGAAAGCCCAAGAATCACTCTGGGAATATCT
CGGGACGATTGATGTTTTCAGCGTTGGAATTCTCCCATACGAGACCGCTGGTAAAGCGGC
ATCTCCCACGGTTGGATTGGCAGATGCACTCCCAATCCTCTTAACCGCAGTATCCGAAGG
GCGACTGACCATCGACGACATTACCAAAAGGCTGTATGAGAATCCGAAGAGGATTTTCGA
GCTCCATGACCAGCAGGATACTTTCGTGGAAGTTGAAGTTGACCGCCCCTATGTTtACAA
GAGCCAGGGTGCTTGGTCACCATTTACTGGTAAAACACTGCGTGGCTCCATTCAGCGTGT
CAATTTCCAGGGAAaGACGGCGTGCCTTGACAATGAACTACTTTCTGACGCGCCTAAGGG
CATGGACATGTCGTCCCACACACCAGCACCACCCCAGTCACCTTCCACGAAAGAGATGGC
CCCTCGATCTCCAATGGCAATGGGCTCGATTGGCAGGCGCTTATCATTCACGACTACTCC
ACAAGCCCGCCCATCACCACTGAAACAAGCGGATTCCCTTGCTACAGCTGATGAACTTGG
ACCACCACTATACGCTACTCCATCCACTGGAGGAACCCCCTCGCTCCAGGAGCTGCTCTC
TCGCTCCACGTTTAGGCATAAACATATACTGTCTGTCAATCAGTTCAACAGATCAGATCT
TCATTTATTGTTCACGGTAGCACAGGAAATGCGGCTCGGGGTCCAGCGTCAAGGAGTTCT
CGATATCCTCAAGGGTCGTGTTCTATGTACTCTGTTCTACGAACCTTCTACCCGTACTTC
TGCTTCGTTTGACACAGCAATGCAGCGACTGGGTGGTCGGACTGTGGCTATCGCCACTCA
ACATTCATCTGCTCAAAAGGGaGAGACCCTGCAGGATaCTaTTCGCACTCTTGCTTGCTA
TTCCGATGCAGTTGTTCTACGCCATCCTGAGGAGAGCAGCGCGTCTACAGCAGCCAAATT
CTCCCCTGTTCCAATTATCAATGGAGGAAATGGAAGCCAAGAGCACCCCACCCAGGCGTT
CCTCGATCTCTTTACCATTCGTGAAGAACTAGGTACCGTGAGTGGAATCACTGTTACGTT
CACAGGCGACCTGAAACATGGAAGAACAGTCCACTCCCTCATTAAATTGCTTCAGTTCTA
TCAAGTCCGCATTCAACTTGTTTCTCCCAAGGCTCTGTCTTTGCCGGAAGACATCCGCCA
GCAAGTTATCAGATCTGGCCAACTCATTGTTGAAACCAACGAGTTGACTCCTGAAGTCGT
CGCCCGCTCCGACGTCTTGTACTGTACCCGAGTCCAGAAGGAGCGATTTGCAGACCAAGA
GGAATATGAGAGGCTCAAGGACAGCTTCGTCATTGACAATTCTATCATGAATCAGGCGAA
GAGCCAAATGGTGGTCATGCATCCACTCCCAAGAAACGCTGAAATTGACGAGCAAGTGGA
CTTTGACCAGCGCGCTGCTTACTTCAGACAGATGAGATATGGTCTTTACTGCCGAATGGC
GTTGTTGGCTTTGGTTATGGCCCCTTAATTTCACTTTGCCTCGTCACAGACGGGTGTCTT
TGGCACCCTTTACCAGTTTCTTTGCCATGTACGTCACAAAAGTTTTGTTTGCTTTCATGT
TGGTTTAACTAGACAAAATATCACGTAGATACAAGTTTATCATGAAGTACTCCCTGTATG
ACTTGTGTATGTATGTATACCCAGCGTTCTATTTCGGTATATGTTATGTGTGCTATGCGT
TTGCTTCTGGTTTGCTTCTGGTTTGTGGCGTTGGTTTTGTGTTTATTCATTTCTTTTTCT
TGGTGGATGGAGGGCCTAGTTGGTTTAAGTACTGGCAGAGCGAATTCTCCATTTGACTAT
TCAGTGATTTAGAAGCTATATTGATCCAGGTCAAGCAATGATTCATGTGCTCATCTTATT
CCGTTCTTCTCTTCGTGACAACCAGCCAGTTAACTAGTTGACTAACTAACTAGTTAGCCA
CACCAACTCCGGATCCCTCAATTTTCACCAACAACTTCCAACAGCAATTCATCGTATCTA
TCAATGGAATAAGTCAAATTACAAACAAGTACACCATTAATATTCATCAATATACAGCCA
TATACCTATCCCGCAGTGTACCTCGAATTCACGGCAtGATCAAGCTCTTGTTCCGCCGCC
AATGGCCGCtACCTGGCTATCCTGCAGCGTCAGCACGCAGATTCTCGACACAGACAAGCC
AACCACTCATCAAGATAAAAGATGCAACTTTCTTCAGACATTATCCGATCTCTGGGGACA
GCCAGAAGGAGAATCCCCCTCTCTATCCCAACCTAAGTTTTGAACTATTGCCTGTCGATA
ATGAAGCCAGGCGATCTGACAGCGCCGGAAATCCCcAGAAaCAGCCGTTTTGGGCCGTAA
TCGGaTCCTCTGATAGATCTGTTTTCCTAGAAATACTGTGTGGTCGGCATATATGCATAC
CACCTGCAGCCAGGTCATACCCCcTTCTCGCAACAGAGGAGATCGCTTTAAaGGATCCAC
GCCTTCGATTcccAGGTCGTGCAATCCGCTATATCgggTTCAATGGAGACGCaaaGaagg
ATGCTGGAGGCGTCCGtggTTcttATCTCagtgCAAGATAtgaaagCAGaaaaGaggaga
cAGACttcaCCgttatGCAGtttctgagAgggcagacatctcttaacccctggagggcac
tgaagacatacctcatacccatgacaagctattgcatcaagtagttgccgacttagggtt
gacaaaattactggatatgccattgtcaaacctgagtaat
>contig00014  length=5313   numreads=107
agtcacttactgccatggttccAtAGCTGgAgCTTTTGAGACAAGaCAGGaGCCATGATG
AGTAaCTGTTTATATAGCACAACTGCAGGGCAAACCGGGATGCTCGgATGGGTAACAATT
GGTTAATTATTCCGTTGATGAGCTtACGGTCACCGAAaGTTGATGCCCTGGTtGTTTCTC
GGGGCGCTCGCAAGTTGTAAATCCCGAGTAAATGGACCGTATAACCTCATATCAAGTCAT
AATATGTTGAGCCCCTGACTCATCAGCCCGTTCTGAGATTCTAGTCGTGGAACGGTGAAA
ATCGTATGTAATGGATATCGCATATCAACCATCGGCAAGTTAGAGACCCGGACAGCTTGT
ATATCTGTACAAAAGTGCTTAAATGCTAAACTGATAGAAAGAGGAGGTATAGACTAGATA
GATACAATTGAGTCCTGAATATCATATGCTAAATGTAGTGTTTTTGTTCGAATTACGTAC
TATTCAAGCTAGAAGGAAAAAaGAAaGGAAAaTACAGACCCCcAATACCATGATAGAAGA
TAGAaCATTAGTCTAATACAAGGCCAAAAGCCCACGGAGTGTTTGATCAATAAAGGGGGG
GgTgTTCGAAAGGGgTAGGAAAAGATAGAAAACTGACACAATCCAACTCCACATCTTGGG
GAAAAAaGgAGACAACTAAAAACACACTAGAGGAGCGTTTCATTCCATTATAGAGGTGGC
GAGAAATGCAAAATGCGAAAGGCAGGAGGGAAAATAACAAGATAAGAGAGGATAGGAAAT
ACCGTACATAATGAGGTGTTTATTTTCGCCTACAGCCcGGGCAAGCTTTGTTCGTAACAT
GTTCTTTTtCTTTTtCTTTCATTTTTTTTTtAtCTTTTTTGCTTTTGTTTTGGTTCAGCG
CACCTCCACCAGCAGATGGCACACTGCAGGGCGAGTGGGTGACACGAAATGGCGGGAAAA
GAAGATATATTTTAAGCTGCTGTTTTGTCTTTAGAAGCGTAAGAGCTTGGCAGCTTCAGT
GTTCTGTGCGCCAGCGCCACCGGTAGCAGCCTTTCCAGTATGGCTGGAGCTGGTGTCATT
GTTGTTAAGTCCACTAGGTTGCAACAACTGGAGAGGGATATCTGGAAGGCTGATCTTGAG
GGTCTTCATGATTAGAGGGCCGGCGATAACAATGGCAAAGAGGAAGAACATGGTGAAGTA
TAGAATCGCAAAGCGGATGACACGGCGCTTGCGAAGCTTCGACTGCTTGAGAGAGTAGAT
TGGAGGTCGGATTTGACGACTTGGTCTGAGCCAGAAGAGGATGACGGAGTGACCCTTGTC
AACGTATGGGATACACAAGGCCGGAAGCATGAGAATCAAGATGACATGGCCGAGGATGAA
ATCAGCAGCAAACATGCCGAGTTCAGTGATCTTGCAAAGGAACTCACGGCCAGGTTGAGA
CAGCGAATGCCAACCCATACCATACCATTTACCAGTCCACCAGGCAATGTTAGCGTCATC
TTGTCGGAATTCTCTTGTCAGGGCAAGGCCAATGATTAGTTTGAAGACAAATCGCTGGAT
GGCAGTGACAGCAATCATTCCAGCAAGGGTACGACTGAAAGAGAAGCCCTCAAGGAAAAA
CATGATTTCAAAGAAGATGAGGAGGCCGACAACAGCGAATCCGTGGGCAATGGCAGCGAG
GACGGCACCAAATTTCTTGCAGCACATGCTGAGAATGGGGCCCATACAACAGGCCATGCC
GAACATACCAAGACAGACACCTGCGTTGAGTGCGATAGGGCCAAGAGCAACAAGACCAAC
ACGGATAAGGgAGTTGGTTGGCTGAATCTTATGATCGGGGTTGTTTtCCTTTCGAACACC
AGTCTGAGCGTTGATGAAGAGGTATGGAATGAGAGTCACAGCAACAAGCACCAATGGGCC
GATAATTTCACTGAAGAAGATGTTAGAGAACTTGGCTCGGGGTATGTCACCAGAGAGCTT
CTCAGATGGGGAACCAAGGACTTTGCGCTTGTAACCGGTGATTCGTGTACGCGAGAGTCG
GCAATAAGCGATCCAAGAGGAGGCATGGGAACGCGAGTTACCACGAGACAGCCATCTCAA
ATAATCACGGTAATCAATGAAGAAATCATTCCAAGAGAACTGGTGAGGGTTGAACAAGAA
GGGCGAAATGCAGAGAGCAAGGAGCGATACCCAAAAGTaCAACAAGCCAGGAAGCCAGAC
GGTGGCAGTTGCGAATAGAAGCATCATCAGCGATCGTGCACCAAGGTAGATGGATGGACC
AGCGAAACGCGAGTAAAGAATACCGAACGGAATACGAGCGGTAGCAAAACCACGACCAGT
ACCAATATATCGGGCACCACCGAACGACAAGTTGTTGTGAAGAGAGTTGGCGTAGATCTG
ACACACGAACACTTCGAAAAGAGGAGAGAAGGATCCGAAGTGCTTAGCCAAACGGGTAGC
GGCTCTCCAGAAACCACGCTCAGTCAATTCTTGAACAACCAGCGGCAAGAAGGATAGCAG
GAAAACGATGCAAATAGACAAGATACAACGGTTGACCCAGTCCTTGATGGGGTTGAGATC
AGCACATCCAGTTGGCATCAGTTCGTCAGTAATTGGAACACCCTTCTTAACCTGGCAAAG
AATAGTCTCATGTCTCAAGGCTCCGAGGTTAATAAGACAGATCATGAAGAGCTGCACAGA
CAAAATAATGAAGATGTTATtGATGTGGAAACCAGGATGGgCATAGAAGAAGGACAAGAA
TCTGTCGAGCGGCAATTGGGTTCCTAGGTAGTAGTATTCACGAGAAAGCATCTGTTCACC
CATACCAGTTCCGATTTTGGTGGTGAAGTTAAGAATAGAGCCAAATCCAAGATCACGACC
CTTACCACACTGGTAGTATTCACAGTGCTTGATACGGCCACCACGGAGCAGAGCATTCAT
ACCGGCGTAAATATCCTCGTTAAGATGCAGACCCTTTTGAGCTTTGGAGACACCACCACG
AGTATTCATAAAGATAGCGTTAAGGAAATCAGGATGTCCGTAGTGAAGCTTGCCACCAAT
CTGAGCGAGAGTACGAGCGAAGAGaGTACCGAATGTCTGTTCCTTTCCGGCAGCAACGTC
ACCGaGTATACCAATGTTCTcAGAGAAAAtGTATTCACGAgCTCcAAGAATGGCAACAGG
GtCAAAGTTCACTGGTGGAAGACCTGGAgTGTatGGAGAGaTGTTTTCAGTGgtCATTTC
CtcGAACTCAGCAAGCACAcTTcGAATCTTcAaGCaTTCTTCCAaGTAGTTGTCCTGGTT
AGCGTCGATAAGCTGAATATATTCACCGCGGTAGAaGATGATGGCATGGTTCTGGTtGtC
AGACTTTCCGTCACCAAGAATTGGGTTaCCaGAAaGCTGGaCTCTGAaCTTTGGTCGTCG
AaGGCCGTTCTCCAAGATTTCAGAGTGTCCATCGATGAGGGCTGAGAACAGTCGGGGTTC
CTCACCCTCATTCACTGGAGGTTCTTCGTCAAGATAAGCGATCTGAAGGTCGGGgTAGGC
ACGGAGCAAGAATTCAGTGTTTTCACGTTCTTCTTTGTTGAACTTGGCGAAtcGCTGCAT
GGAAACaCAAATCTTGAACTTGCGGCGGGCCATGCGTTCCAATTCACGTTCCAATTTGTC
AGAGTTACCGCCAAaCATTTGGACAACCTCCGGGTTCTCAACACGGTAGAGCAATTTGAT
AGCACGGCTGTAGTTCATGAATCCAGAAATGGTACGGTACAAAGTCTGAGAACGGAGGGA
AGCCCAAATACGGGTACGGAGAGTGTACTCGGGAGCAGCAGATTTAAAACCAaTGCAGTA
GAACGgAAGGTCATTAATCTTGCTCTTCTGGGCGTCCTTTGCATTCTTCTCATCATCTCC
GTTAAAcTGGGAAGTCTCATCAGCCAGAATCTTGGTATCTTTGACGAAGCAGTCCCATTC
GTGTGGGTGAAGCTGTTTAAGGTATTCCAACAGAGTGACACGGGAGTATGGCTCATCTTC
ACGGATAATCTCACGCAGGGACAAGAGAATCTTTtCACTGTAGTGGGGAATTAGGACAGT
GAAGGTTGGCATGTTGTCAACAGGCACCGGCTCTGGGATTGGAGTAGACAGAGACTGGGC
AAAGAAGGAGATACGACGCTCGGCTTCGCTAAGAGGCGGGAAGAaCTCAGTCTTGAAGGA
GTGATCTTCTTGAGAGACGAAGAAAGTTGGCGCACGAAGGGTACGCTTTCCTTCTTGCTC
GGATGGAACCTGATGATAGAGGAGCTTTTGAACGTGGTCGATAGCCAAGAGATGTTCACG
GTACATAGAGATGACAACTGCGTTCCACACCTGAGAGATAAGGACCTTGGGCTTGtACTT
GATTTCCATGTCAGTGGTAGCAAGAACCTTGGAGTAGATACGCTTTGGCAGGCGAGAGAA
GaTATTCCTCCATGGAGTCCAGATGGAAACGCCAAGGTAAAAGGATCTGGCAACGGAGAA
GATGGCGTTGAGGATAATGTACCACAGATAGGTATCCAAGAAAAAGAGGACTAGATCGGT
GAAGAACATGAGTCCGAGCAGAATCTTtGGCTGGTACTtGCAAAGAATGTCCTtcAAAAT
CGCGTCACCATGACAGaTACCGATACGGGTgTTGGACAAAaTTCGAAtAGGATCcTtGAG
CGAAaGAGTCAGGAAGACGTAAgACTCtCCcAGCTTAGcTCCGAAAACGCAAACCCACAA
TCCGtAAGACATCCATCGGTCaTtGCcTCGGAGTCGAGGATAACTGGCAgTAAAtGTCTG
ACTGGCAACATACTGCCGGGAGTTTCgCTTAAGGTAACTtCCGAAAaGaCCACCAAGCGG
CATGACCGAGAAGAAGATGAACGTAATCAAGGCAATGAAGAACTGTGCAATTCCAAGAGC
AAGAGCAATCTTGTCCTTTCCTGCGTCCTGACTGACGAAGAAAACATAGACGCTGGGTCC
CAGGTTGACAACAAACACAGCAAGCAGGAAGAGAAGACGTTTCGACAGATGCTGCGCACC
AGCCCATTGACGAGGAACATAGCACCATTCAGCGAGAGTAGCCCAGACGTTGATGAAAGC
AGCAATGGCACCACCGAGACCAaCGGCGGACCAGACGGCGGCCGCTGgCGGGGACTCGTT
GCCTTGCTGAGTATAATTCTTGGTGTAGAGAGTCTGGGAGTTGTAGGCAGTGTAGAACCA
GAAAGCAGTAACATGGATGATCCAAATACGgTTGAAGTTGAcAaCcatgtggaaccagga
gcgagtttccttgtaggtcttgaagaaacactt
>contig00015  length=5212   numreads=191
TTTTTTTtAaGGCTaGTTAATTTgATtATATTGTAAATATATATATTTTTTTTTCGGTtG
GAGTGTTTATCTGTATGATTAGGGAACATGCTTTGTATATGTCAAAGCAATACCGTAGAT
CTCTCAGAAACCATGCCCTGGCTTTTCTCCTGCAGCCAGGAGGGAGAGTAATCTCATCTT
GACGAGAGACGTAAGCAAAATGCGGTGGAAAAAGGAGATGCAAGAGTGGTGATAGATGCA
GGTGTGATGTGAGGATCAGTAGCCGAGAGAGGAGGGAGATTGGGAGGGGAAAGAAAACAA
AAGGGTGAGGTATCATCCGTCATCAGATCATGAACGCCGCCGCCCTAAAGACCAAATCCG
CCCAATAAAACAAATAATAAAAAGGAATAATGCTAGAGACGCCTTTTGTTTTTGACTATG
CCGAAAGAGATAAAAACAAAGGAAGGGTATAATATGCATGCAGTTTAGTAGAGTAGACAA
GAGGAAAGGAGAGCAGTAGATGAGTGGCTAATGCTTTTAGAAAGCGGCAATCATCGTCTG
GGCTGTCCTGGCCGGGTTCCTGGGCGGCAGGAAGAAGCCCTGCTCGACAAAGGAGGACTG
TTCTTCGGGAGACAGTCTGGGGCTGCCGGGTTGGTCTGCATGCATGTCCTTGCCAACAGC
CTTTTCTGGAGCCGTAGCGGCAGTAACAGCAGCAGCAGCAGCAGCAGCAGCAGCAGCCGC
GGCAGAGAAGGAGTCGAAGGTGGTACTTGGAGGAGAAGGGGGCATGTCGTCTTCGGACTC
CTCGTCGGAGTCGTGCAGAAGCTCTGGCGGCTGGTGTTGCCGGGACGACGTGCGAGTGAG
AGTGAGCTCGTCTCCGTCGTCGTAGTCGTAGTCGCCGTAATCATCGTACTCTTCTTCTTC
GTCGTTCTCCTCGTCGTCGCCGTTGTTGTCCAGGCCGAGGTCAAAGTCCCTGTGGGTGGC
GGGAGAGAACTTGATCGGGTATAGCTCGGCGGCCGCAGCGGCAGGACTGCTTTGTTGATG
CCGCTTGCTGGCGATGTCGACCAAAAAGTCACCGTCGGTCTCATAGTCTGAGGAGTCGTC
TGAGTCGCTGTCGCTGTCGCTGACGGCGTCCCACTCCCCGTTGTCGTTGTCGTTGTCGCT
GTCGTCGTTGTCCTCTGGCTCGTCGTGTCTGACAACGGTGTCCAACCATTGGATGCGCTT
GCCCGAGACCGGCGCTGGTGCAGCAGCCGTTGTTGTTGTTGTTGTTGTTGTTGTTGTTGT
TGATGTTGTTGATGTAGAAGTAGATCTGGACTTGATGGCCTGGTTGTACCATGCCTCGCG
CTCCCGCTCGGCCTCGGCCAGATCGAGCATGAGGTTGTCGAGCATGTTGGCGTGTCCGAC
AAGCAGGCGGAGGTGGTGGTCGGCCCTGGCAGCTTCGCGGGTGAGCTTTGCCCTGGCCGT
GTGGGCGAGCACGTAGGTCTCGCTGAGCGACATGTCTCTCTTCTTCAGAAGCATTGCGGT
GACTCTGGGTGTATTCGAGTGTGTGTTGGTGATGGTAGGAGCACACGCAGAGGGGGGAgA
GGGAGCGGGAGGGAGTCTTTTtATATGTAGTTTATTATTGTTATTATATTTtGTTTtATG
GCTATCTCCTTTCTCCGTTCGACGTGAGTCAGGCAGCGAGTTTTCTTGCAAAACCAaGAA
AGACGAAGAAAaCTCAAAAAGCGGATGACTGGACTGGTCAGATAAGTCCGAGGCTAGTGA
GCGATCGCAGAGGCGCGCGAGAAGGGCGGTGGGGAGGAGGGATCCTTGGTCGGTTCCTGC
TGGCAAAGTCAATCTGTTATTGCAGAGTAATCAGGGTGATAGTGGTGGTAGCTGAGTCGA
GCTGAGTCGAGCTAAGTCGAGCTGAGTCGATATGAGAGTAGTTCTACCCTGTCGAGAGTC
TACAGCAGCAAAGAAGACAGATATAAGTAGCcGGCGAGTGACTGAGGCCGAGTTCCTCCG
GCGCAGCGACGACAACAGTTTGTCCGTCCGTCTTATCCGCCCCAGCCAGCAACCaGGCAA
CAACAACCAAGCGACTCGTCCAGGGCAAAAAGCAAAGAAAGGATCGCGGTGGGCCGGAGG
GTTTGCTACCGACCGCGTGGGCGACTCTGTCGAACTTTTCGCTCCCTCTTTGCTTTTTCC
GCCCTTTCTTTTCGACTCTTATCGACTCTCTTCATGGCCTGCGGCTGGGGGgCTGGATTC
CTTGCGAATACGACGCCCAAGCCTGCGCATCCAGCAGGCCGACCGGGGTCTGGCGGTCAG
CGAGCTTGACCAGCTGTCGGATGATGAATCATCTCTTCTCTCTTCTCTCGGCTTCCCTCC
TCGTTTAGCTCGTTCCCAGGGCCAAACCGTCGTGCGGGATGGCGTCACTCCTGAATAaTA
TCATTGAATTAACGATGTGATGCCATTCTCTGGCGTTGACGTGCTATCACTGCTACTCTC
CTACTGCTCCAAAGTACTCCGTATGGCTAGTATTATTAATGGCGCCTATTATtATTACAT
ATCAAaCTGCCCtGCCTGCtGCCAACTtCTGCGTCTCCAGAtcGTCCTtCGgCGGGATGg
AGGTTTCGTCGCATTGCATGCCCAAAAGGGGCcACACACAGCGCTGGCTGGCTGGGCGCG
CGCCCACCGACCAAGCAATTAGCCCATAATTTATTATTATTATTATTATATGTACATCGA
TTAACAGAAGAACTTTtCCCcTGCTGCTCCCcATGATCACTAATGCAGCTCAACCTGAGA
CTTCAACAGTCTTTGCTTCTTCTTCTTCTTCGCTTTtGCTTCCTTCTGgTCCCTCCTTTT
tCtCTCCCTCCTTTCGCTTTCTCCACCTTAACTCCGGCTTTGCCTCCACCCGAACGGGCT
TCAaTGATGACTCATCGGATGCTCGGCGCCGTAGTCACATGACTCTCGGGCCTTCGGgCT
CTTCGCTGGCCTCGATCtCGGACTTACAaGCCCCcTATGCCTCcGTTAaCTCATATTCTC
TGATTATTATCATATTTAtAATtACTACTACTACTACTACTACGgTGGACAGACCAAGAG
TTGATCAAAGATCAGGGCCAGACCTtCTTTCTCTCCCTTACTCAAGGTGGAAGATGCTCG
GCCAGGCTTCATGGGCTGAGACTCCAAGGTAGTTGATCTCTCCGCCCCAAGCCTAGGCAC
CAGGACCTTGGAGATGTGTCAAGTAAACAACGCATAAACTACTCTGTCTAGTGCATCGCG
GTAACATTGTTGCCTGGCTAACGACAGCGTGGCCTGATGATGCTTCGCAACGCATACATA
CTCGGTTATGTACATAATCTCGCTGCCTGGCTGCGAGAATAGGCACCTCTTCAGACATGG
GTGCGATGACGTCAGGCAGCGACGTTTACtGATGCCGGCCTTCCGTTGCAGACTTTCACG
CACCGTTGTCCGTCCCGGATGAGTGAGGGAAGCGCGAGCAAGAAGGTTATTTAGATGGGC
GCGGTTGTCGGAGCATCTTTGTTCACTTGCGTCGGGGCCGAGATGACCATATGACGCATA
AAACGGCTTTCTTATGCTACGTATGCACAAGCGTGCAGCTAGCTACTCCGTACTCATATC
ACTAACTCCGTACCTTTGGAGCTTTGGAATTCAACTGCTTTTtAACTCCCTACATTCTCC
GGACTCCGTACTTCTTGCCCGTTATGGTATCCTTTGCGTATCCCTtCGTTTTTTAGgCGT
ATTCGTATACGGATGCGGATTGTCAAACaCCTAAAAAAaGGgCTGAGGGTACGgAGTCCG
TTGCAGgCTCTCACGGTGGCCgCGGAcGCCcTGtCTCGCTTCTCCGGCcAGGCAcaGAAA
TCCATTTTTAGCAACACGAGAAAGgAGGCTGAGTGAAAAGAGCCGCGcTGACATAAGCAT
AGTaCAACTAACCTCGgCTGTACAACTCTTGGCATCAATTATCTCCAATTGACTCTTGAT
ATGAATTCAAGGTGTtACTTGTtGTTATTATGATTATCGAATTGACATATGAAATTGACA
GCATtGTtATCATCGAAATTGACTTTGACAGCGGCAATCCGGcAAGATGACTCCTCCGCC
GCCGCCAGCCTACGACGCACCCGCCGAcTCCCCCATCTATGCCAACAAGGAGCTCTACAG
CCGCATCGCCAACTGCCCCTCCCGCACCCTGCAGGACTACTCCCTCATCCGCCCTCGCTC
CGCCCACGCCTGGATCGTCCGCGCAGGCCAGGTATGCCGCATCACAGCCCCCcAAGGTGC
CCAGGTAGGCGACCTCAATATCTGGAACGCCCATAACCCCCGCGAGCGCTTCTGGGCCTC
CCGAACCCGCCAACTCCACCAATCCCACGTCTCTACCTTCGaCCGCCTCTGGTCCTGTCT
GCCCTACATGAGGCCCCTGGTCACCATCACCGCCGACACTCTATCAACATACGGCGTTGA
CAGCTCAGGCGGGCGCGTGCACGATCTCCTCGGAACCCGCTGCGACCCTTACATCCACCA
CCTGATGACGGGCGAATCAGACGATTTCCACTGCCACTCTAACCTCGTGCGGGCCGTTGC
TCAGTACGGCCTTGTAGAAAGCGACGTGCATGATGTGCTTAACGTGTTCCAGGTTACCGG
CCTTGATTCCAAGGGGCGGTATTTCATGGGCACCAGTCCGGCCAAAATAGGTGATTATTT
TGAATTCTTCGCCGAGCAGGACGTCCTATGTGCGCTGTCGGTTTGTTCTGGGGGTGACTT
GTCACAGTGGGGgTGGAAGGGGAGCGAGCAGATGGGGGATACGACTAAGCCTTTGGGCGT
GGAGGTTTATtCGTTGGATGACAAGGCCGTGCTGGAAGGGTGGAGGCCCCTTGAGCCGTC
TGCCTATACAGGTCTACATGGCCTTCGTATGCCGGCCAGAGAGCAGGATGGCCTTGCCGG
TGTATAAAATCGTCAAGTGTTTTTtGACGGACGGAGACTTATTCACCGTCACTCTATATG
AGGTAGACGCTGCTTTTCTTGCATGTAGATAGATTTACGGAGTACTAAGATCTGGTCGTT
ATGTTGGTGGGGCGGGCGGCATAACGTTAtCCTCGACATTGTATACACGAGtAAACCAAA
CtGAAAAAGCAAGCTaTATGGCtGtCCcTCGcAtCgTTTTtcAtgTTAtgCAAAacGTtA
tGgaTtGgaTAtATatactgcttcctctttgccactgagacagacatctcaa
>contig00016  length=5058   numreads=223
acagggacagggataagcagggagtttagtcaacttctccacacgccaattgtttcTtCA
GCGAGcATAGTTACTCCtGCAGCTTCATGGCTtCaGACTGCCCGCGCCcTCTCGCTCTCA
CGATGGCCGACTGCCGGTATCGCCTAGCTACGTGTCAGGCCGAAGTTCGCAcTGCGGAAA
AaGCAaGTAAAACTCCATGTCaTaGGCTGGGCCTGCGgTTTGgTtGAACCTCGcTCCcTc
GGCCAGCTGAAcTTGCTGCCCGGTTcGgCaCcAAcATaTAAAGACCAGACCGTCGACGTC
CTCTTTACGGCCGCTCTTCATCGACTGTGTATCCGTCCATCTCCTATCGACCTGTCTGCA
GCGTATCAGTCTGACCACCGCAATGGCCGCCAACTTTCCTCCTCCACCAACACCTGCTAT
CGGTAAACTACCAATGACTCAACCACTTGCTCTCCTATCTATGTAGATGAGACATCTCAC
TGACCGGCCGCTTTACTCTAGACTGGACAAACATCGGCTTCAAAGTCCGAGAGGTCAACG
GCCATGTTGAATCCCACTTCTCTCACTCCGGCGACGCCCAATGGTCcGCCCCCGTTTCGT
CAAGTCGCCCTTCCTACAGCTTCACGGCATGGCACCGGCCCTCAACTACGGCCAGCAAGC
ATACGAAGGCATGAAAGCATTCCGCCACCCTCCCTCAGCATCCCATCCAAACGGCCGCAT
CGTCATCTTCCGACCAGACCGGAACGCAGCGCGCCTGCATCATTCAGCACAGTTCGTCTC
CATACCCCCcGTTCCCAAGGAGCATTTCGTCAACTGCATCGTTCGAGCCGTGAGTGCAAA
TGCAGAGTTTGTCCCACCCAACGAGACTCGTGCGGCGATGTATATCCGCCCGTTGCTGCT
GGGCAGTTCGGCGCAGCTAGGCCTTACGCCGCCGGACGAGTATACCTTTGTAGTCTTCGT
GATGCCTACGGGCGTGTACCATGGTGTGCATGCAGTTGAGGCCCTGGtGCTCGAGGACTT
TGATaGATCTGCCCCcGAGGGAACAGGTAGTGCAAAGCTCGGAGGGAATTATGCACCTGT
GCTGCGCCATTCGGACAAAGCTAGAGGTCAAGGGTACGGCATCACGCTTCATCTGGATAG
CAAGACGAGGTCTGAAATCGACGAGTTTTCGACCTCGGCTTTTATCGGGGTGAAAAAGCG
TGATGGACAGGTCACTCTTGTGTTTCCTGATAGTAAGAATGTGATTGATAGTGTCACTGC
GGCGTCGGTCAAGGAGATTGGAGAGCACATGTTGGGGTACAAGGTCGAGAAGAGACCTGT
CAAGTATGATGAGCTGGGCTCGTTTGATGAAGTCATGGCTGCTGGAACGGCTGCGGCACT
GGTGCCGATCCGAAGTATCACGATGAAGTCCAAGGGTGACAAGTTTGAGTATGATGCCGG
TGCTGCCGGTGAGGGAGGAGAGGTGTTTAATGGGTTGATTAAGACACTTCAGGGGATTCA
GCTGGGCGAGATTGAGGACAAGTTTGGATGGCTGGTCGATGCTGAAAAGCTGGAGGATGG
ATGGACGGAGCAGTAGGCTTCTACATTACTTTCGTATTTcTtATGCGTCATGTCTATGTT
AATGGATAGATAAAAAaTAaGaGTCTACATCTGAGAGAACAAGATGGTCATCcAATAtGT
TAAAaTCTGTATTGGgCCTTATtCAGGAATACAGATAATAATATCATAAGGCAGCTAAGT
TAGGTAGTTAGGTAGATGGAGGTATAAGATATTGTATATACAGTGGTAGATGGCACGCAG
TCAAATAAATAGTAAATAAGGGTGTCGGTGTCGGTGTCAGTGTCAGTGTCAAGCGTCAAA
GTCAAGTCAAAGGACGTATGCAATGCAACATGATTGGTGTATGCGATGGATGAATCCTAC
TCCTCATCACTCCGGAACCGGGAACCGATAAAGCCAACCAAACCAGCCAGTCCGCGAACC
CAAGAGCAGCAAAaTAAaGGAAAGTTGCAAGCAAGCAAGCAAGACAGGCCGGTCTATCAG
GTATATCTTTTGGCGAAGGCAGAGGGTAGAAATGAAGATAACGCCGCACACGTCATGCAT
TGCAGAGAAGAAAGGGAGAAGGGCAGAAAAAGGTGAATTTTTCCCATGTTCCTTTCGCTT
AGAGGTATATGTTTTTGTTTTGATAAGTTGATTTCTGGTCCCAGGAAGATAAAAAGGTGG
AATTAAATACCCCATAAAGTCCTAACGTTCTCCTTGCCAGAACAAGTCCGCTTCGAACTC
GCCCTGCTGTCACCCATACCAGCAACCTTGTTGACCAAGAACGAGTCGGCAACCTGACTG
TCGCTCAAAACAGTCAGAGAAGTGCCTTCATCCTCGAGGTCCCGCGCATCAAGGGCCATG
AGATGGCGCACTTTCTGCTGCAGGTTGGtCCCTTCGGAGGTGGATGGGGCGCGAGTGCGT
TTTCGACAGTGTCGGCTTGCCTTGCTTAGAGAGGAGTCCATCGGCAGGGCAAGGCCGGTT
GCTAATTCGTACAGGCCCTGGATGGCAGCGGTGTCGGGATCAGATGGAGTATTGATGGAG
AAATTTGAGAGGTCTGGAACAGTGCTAGAAGCAGTGCTGAAGGCGCTGCTAGTGCGGAGA
GGTGGGgAAGGGTAGTTGCTGATATAGCTTGGCTCATGCTCGTCGATCGGAGTTGCAATA
GCGAGGGGCTTTCTGTTTTCTTTCAAACAGTTGGTTGGTTGTGATGTGGGGGTGTTACGT
CGGGTTGGTCTGGTTGCGCAGTTCATGGAAGTGACAGAAGAAATTGACGAAGATCGAGAA
GAGCGCGAAGACTGAGAAGAAAACGATAAGGATGGTGCGTCGGAGGCCATGGACTCGGGC
GACGAAGTGAATGACGAGGAACGAGCCAGAGACGAGCGGCGTCCCTGGAACGATCCTGAT
GATGAACAGTCAAAGGAAGTTTTTTtGCTAATATACAAGGGTTGCGTGGGACGTTGGTCC
AAGGTGGTCCGTTGTACAAAGGCCGTCTGCGCCTGCGAGAGAGCAGAGCAGATGGACGGA
CGACACGCACTGATGCTCGCAGCAGGAGCAGGTGCGGTCATACCGACTTGCGGAGTGAGT
TGCGGAGTAGGAAGAAGTCCCAGCCTTGGAAGTGGTGGAAGAGTAACACCCGACAAGTCG
GCTGCCGACGGTCTTCGGGGCATCTCAGCAAATGGAAGTCCCGACGAAGGGCTGTCGCAG
CTAGTGGGACTGCTCGGAGCGGTGGACGTAGATGAAGGTGAAGAGGATGAAGAGGAAGCA
GAAGAAGCGGAGGAAGAATCGGCAGGGGAACCGACGGTCGACAATGACCACGGGCCCTCT
GCTCGAGAGTCGAGTGTGTCGAGTTCCGGTGTGAGAATAGGGATGACCGTTCGCCAGCAC
ATCCCATCAGCACTGGGGAGGCCGCTGGCGTTTGGTGTGTACTTTAGAACGATATCATTC
CAGCGCTGGAAGACGGCATCCGATATGTGCAGACGCCAGTCAACAGCCTGGAGAAACATG
AGTTCGTTTTGGTTGATCTCGGCGGTGTTAAGGCCGGAGATCTTGCTCCAGGCACGGGCG
GAGTAGTTTCTGTCTTGCAAGTACTTTGAAGCAAGGATGAGAGCAGACAGGAACATGCGC
CGGCCACATTGCATGGCGCGGGACTGAGACTGCTGCAGTTTTGGCTGTTCCATGGTGAAG
TCGATGGAGGGCACATGCGGCTTGATGAGGATCAGATAGTATAGGGCAACCTGCAGAGTC
GAGTAGCTGGTTCGGGACCTGCGGAGAGTTTCCTGGATGAACGTCCTTAGCGGCAGGACG
CCCTTGCACCCGAGAGTCGACTCGACGCTTCTCGGCGCCGCAGCCACAGATAGAGGCCAT
ATAATCTCAACTATCTGCGATGCAGAGTCGACAAGGCTATCGACGAAGTTGGTTTTCCTC
TCACACTGGCGAATCAAGGTAGGAGGAGGACGGGTAGCAAGAGTCCGTCTCGGGTGGTGT
CTCGTCTCAGCACCCTTTCCAAAGCAAGACTTTATAGCCGCCTTCTTGTGCTGCGCATCA
GCGTTCCCCTCATTTTTCCAGGTAACATCTGCGGTAGTCGAAGAAGAGACGATGGAAGGT
TGGGAGGAGACAGCATCAAGCGAAAAAaTTGATGAGGCGGAAGGGGgAGCGGAAGCGGCG
AGCGAGGCAGCGTAGGGACAAGTCTGGTGAACCGGCTTGGAGAGGCCTGGATTCACAGGA
TTGAAACCCAAGATATCTACAAACGCCGACATTCTCTAGTTTATGGTAGTAGGAGCTTGT
AGGTAGGTATGTGTTGCCGTGTTGTTGTTGTTAGAGTAGACCGATGAGCGATAACCGTGT
AGAAGGGGCAGCGTTAGACGGGCCCGTCTTTGTGGTGACAAAATCCGGAGGCGACGGGGA
AGCCTTTTATTCAAACCAGATGCACAGCCAGACTGACGGTTGACGACCGTGGATCTAGTT
ATATAGAAGTATGGGGTGTAATGTTCGGTATGGAATGGTATGAGTGACTTAGTGAGTCAC
TTAGATGGCAGGCGGCAGTTTGATAGAAGTAGGCAGAGGTAAAGTAGGTAAGGTATAGTT
AAGGTAGATGAGTCCCGATCACTGCACCAGGATTCCAACGAGGCGAGAAGGACGATGACG
ATGATGATGAAGAGAGCTAGGGAGTTCCAGTCTTATGCAGGTACAACGCGGTCAAAGAGC
TATATAGCAGCAGCTAGGTGGCGTGCCAAATAGATGAGTCTTCTTTGAACGGGGGCAAAC
GGCGGCCCGGCACTTAGACGGAGGCAGCAGTCATCATGGCAGTAATCGTAATAATAGTAG
TAATGCTCGTAGTAGTGGAATGTTCAGGGCAGGTGATCGGGCTCGGGGTTGGCGTCGTTG
GGGCCAGGAACATCGTTACCTGGGGGCAGTGAGGATGGCGTGGTCGATTAGGCAGCACCG
GCACCGACTCGGGCGGCGGTTATCGTGAATCGACCGACCGATGACAGCAGGCGATGACGG
AAGAGGAAGAGGGAGGCT
>contig00017  length=5056   numreads=72
TCCTCGtCTtCTTcgtCTCTCTCTCTCTCTCTCTCTCTCTCTTCTCTCTTCTCTCTCTGT
TCCTCTCTCGCTCTCGCTCTCTCGTGCATCTCTGCGTTCAAAAAaTAAaGaCAACTTCTC
TTCGTtCCTTTTCGCCTGCTCTGCTAGCCGGACGACCAACGGTCCAGCGACGACCGCCAC
GCCCACGTCAACTGCTGTCGTGTGCGAGTCATCTCGCTCCATCACCTTCACCACCGCAAA
ACCACCTTTCAGATAAAACTTTCGCCCTCCTCCGACTGCTTTCATAACTTCTCTCTCTCT
CTTTTTTTCTTCTTGGACCACAGCAGACGTTTTCACGTAATCGTACCGTtGAACAAAAGA
CAGGCCCGTTTTCCTTCAAAACCGACTTTCGTGCCCCAAATAGAACCTGCTTGCTACGCT
GTAGCCCAGTTTTTGGTCGCTTTCTTTGCTTTTTTCTCGGTTATTTCGCCCGcTCTTTCG
AGATCCTGCACTCGGAAAAACATCGCCAACGTCCAACACCCATAGCGTCCAGCATCGTTA
TATTCAACATTCGTCGATCCTCGTCCTTTGAAAGTCGATAGTTTTCCTAGGCTCTGTCGG
CTGAAACGCGTCCGGATACTCCGTCTTTCTTTGCTCGTCCTCTTGTGTTTACTTGCATCT
GCATCTGTTTACTTGCTTGTGTCCTGCGTTCATTGGTCCTTACTGCCTGTATTCCCTGCT
GGTACACGCTGTACTCGTTTTTCGACCTTGTGTTCTCACACTCTTCGTCTAAACCTCACG
CGAGGCTTGCAGAGCATCCTCGTCACGAACTTCGGTTTTTCGTCCTCCTTTCAGCGACAA
ATTGAACCTACGGCCGCGTTGATTCACCTGTACATTTTTCCCCTCCTAATTTGGTTCCAT
TACCCTTCATTTTCTCATTCTGACCCCTTTATATCTTACCTCTTTTTGGCTCTGCCGGAA
CTCGTAACGGACCCTTCATTACATACACCTTAATCGCCTAATTGTGACATCTTCAACCTT
GCGATTTGTCGGACCTACCCGGCACTTCTCGTTACTTAATTCTCGGTCTAATCTTTTTCt
CTTCACACCACCAACCTCGTTACCCGATCCATCTCTTGCAAGGCACTGGtgCaTATACGA
ACTAAAAAAAaaTaTTtGATATCTGATTGGCTTATCACCTCTCAAaTCTTTGACGACTAC
GAGCATGGACACTGGTGgTCTTGCTCAAATGACTTACAACAaCATGCCCCTCAACaCCTC
cTCTCTCGCcGTTCCCGGATCTGGATTTGCTTCTCGGGGTAAAGgATCTCATaTCAAACG
ACTCAGCGTTCcAcaCCcGTCTAAACTCGATCAGCGAGaTGATGCTCATGGATCCGtCTC
GACTCCACGCACAAGCCGcTCTCACCTGCTAGCtGGgTtGAGGAcTGCCCCcAAGcAGCC
TACCACCccATCTACTGCTCCACTGATGCAGGAACATCCTCATCAGAATGGCTTTGGtGG
GATGCAAAATTaCGGTGGCCACTCCAACGCGTACCTCGGTGGAGTTCCCCAGACTGCTAC
GGGAGTGTCGTTCAATCACTCAAAGTCTTACAGTAGCGGAAACGCTGCTCAGACATACGG
gCAGaTGTACtCCCttCCCGAACACGtCCtAGCTCCcccGGCTCTCGaTCaTaTTCTTGA
aGAAAATGGTGAGCCCATGGATGAGGCCCTATATGCAGAGCTAGTCTCTACCAATTTGTA
CCTCGCCGCTCAGCAGCAGCGTCTTCAACAGCAGCTTGCCAGCGTTACtGCTGCTGCTCA
ACAGTTCCAGGCTCTTCACATCGGAACTCCTATGCATTCTACCCATGCGCAGGCTCTTCA
GCAGCAGCAGCAGCAGCAGCTCTtCTCCCCACTTCCTACCATGGGATTCTATCAACAGCA
GGCCCAGCATGGAATGCAGCCCGTtGTGCATCCTGTACCTGGAAAGCCCGGCGTATtCTC
AGTGTACAATCCGATGACTGGGCAGCAGAGCTATGTGGTAGACAACAGCGTCTACGATGA
GGTGCCACTGTCTGCTGCACCAACTACATCGACTTACGAAGACCAGATTCGCTCTCCGGT
TGAGTCTCACACAAGCAACGGTGGCTTCCATGCACACACCAACGGCAACTCGAATGGTCA
CACGAACGGAAACACGCACTCAATGTTCCGCACTTCCGCTCGTGTCTCTCCACCTCCAGC
GGAATTACATCAGTCTCCCGTCCGCAATCACTCGTCAACCCCATCTACTCGCAACCCGAC
ACCTCCTCGTGAGGCTCAGTCTCAAGTGCTGCCTCAGCAGCAGGCCCGTCAATCCCCTCC
TCTTCaGTCTCCAGCGCCTGGTATCAAGCGTGACCACAAGAAATCGCTGTCTTTGGCCGT
CAAGCTTATCAACGAATCCACTCGATCTGGTAACAATGGCGCTTCTACTCCTAAGTCAGC
AATGTTTCCACAGACCCCcGCTTCGGCAGGACCCGGGACCTtCGGACCTGGCcAAAACCG
TGCTGGAGAGCATGCAATCCGTCAGCCCCGTGGACCACCACCACTtGAGGAACTTGTtGC
CAAGCCCACGACGAAGCATGAGGgAAGCAAGAACTTTGCCACTCGCCAACGCCGTAGGGC
AGTACACAGTCTTGTGCGCGCTAGACTAGAGCGGAACACTTCCACATCTACATCCAACGG
AAACTCGCACAGCACAGGCAGCGTGACTCCTTCCAGTGAGCATGGAAACGaGCATGATGG
TGAGGGTGAATTTTCCTtCTCACCATCCGATGGTGATGCTGATAGCAGCTCCTCCcTTtC
TGGCCGACGAAGTCTAGGGAGCCTGCGTGCCGCTGCCAATGGAgCCATTGGATCAGAAAG
GAaGCAGGTTTCtGGCGCTACCAATAATGGAaCCtGGGAgCTCGATGCCGGTCGCAGGAA
GaTGCCAATCATGGTTCTGTCCAAcGCGGAGAAAaGAaaGaGCaCTGTTATGTAAACCcT
CCTCGGCCcTGGTATATGGCGTGGAGAaGCTCTTCAAAATATATTCGGCGCATATGACAT
GGGACGTGATTATTACCTGTTTATtCATTCCTCcTTTCTATTTCTTCTCTGTTTAGGGTG
CGTGATTTATCAGCCATTATGGTTATAAGCATGCGTGCGAGCAACTTTATCTACCaCTAA
ACTGGTaTCTTGaTTTaGCCCCTTTGCTTTTTAACTGGGGATAATTCCATGTTTTCTTGT
TCGCTTCTTTGCATTCGTTTCTGATACTATTATGTTCTTATGCCTACCTACCTCCCCTGG
CCTTTCCCATCTGTGCCTCTGCGCATGGATTTGAGCGAGTTGATCTCTTGCTTGTCCATT
CTTTCATCAGTCAAAGTTGTCCTTTTGATCTGGTTTTGCTTTtCTTTTGTCAGCAGAGCG
TTGAGCAAAAGCTAAGCCGGCAGGATGGAATGATGGTATGGTATGGCAGGAAGTGGTTTG
GATGAGATGAAATTGTTTTTAATGAATTAAAGAAATCAAGATAGCATTTGAGTTGACTTG
CCGTACGTTCGTATTTAGCCCtGCAGTACTACGGAGCAATCCTGACCGAGGATTtGGGgA
AGGCACGTAGCTAGCCGTGGTCGTTGCACAGGAGTACAGTGTACCATGTGGCAGGCGGAT
AGCCGCTCTCTATGGAGTACACTCAGATTGGCAGACCTGGCAGCCTGTATATCtGTTTAA
CCCGAGGCTTCGAACCcTCCGAGTTtCGAACTCGAGgTAGGACAAGGACATTAAtCCGTA
GaGTAAacTtACTTgAGCcTCATCCCGATCCTtCGAAGCTtAGTCAAATAGAGTTcTCCC
CGCAACCTTCGACCTCAACCCGTCCTATCGACATAACAGACCtGTTTCCATGgATTCCAT
CACCGTTGACCTACTTTAGGAGGAaGAAACTCTTGtATTTTGCGAGATCTGTCCACAGAG
TATATAAACGACGAACTCAATACCTACTATATACCGCTAGCATGATTtCCTTCGTTGGCT
TCGACATTGCCCTCAGTAAACAACAGACACTGCTGGACCCCTTGGGAGAGaCACTTGCAA
CCTACTCGCGGTGTAACATGTTGCAGTTATTTCCGGGGGTCACTGACTtCGGTTTCAGAA
aGAGGTCGCTAGCCGTCTTCCGCCACGAGCCACcTATCAAAACTCTGGCTGATACCCACG
ACCGGCACGAAATCGTATTAACACCAAGGCAAAGAACGGAAACCGATaTATGCCGGGCTC
TTTGATGaCGGAaCTCaGAaGCTGGTTCTAAACTGCTTTCGATAAAGCATTAGAAGCAAC
TGGATTGAAACCAGACCAGGCTTGGGGAAACACATCGAGTACCGTGGTAGCTGGAAGGAC
AAGAAGCACCATCCGTCCTAAAGAAGTCCGGGATCCTGATTTTGGCAAGCGAAAAGtAAT
TTAGGCGGATTTACGGAAACGCCTCCGTGACGTTTCAATCAACGTGGGAGGAGGAAGGGT
ACAGCTTCTATTGACGTTACCCTGAAAGGGGTCGAAAAGGCATCCGGCTGAAAaTGCTCA
GCGAAGCAGGCAACATACCTTTCGATCATATGACCATATTTCCACGGAGAATGATTACCC
AGATAGGCAGCTTGGCTTGAAGACCGTTTGCATCAAaGATTCAAATGGTATCCTtGCTGC
CGTCGCTGCAGTAATTGCCTGCTtGTCGTCACCAGGAGGCTTGAATTTTGGCAAACGATA
TGGAAGTTTTGCAAGTAACAGCGACATTGAGGTGgATATGGATTGTtCTATGCGTGCATC
GGGTACgTTAAATGAGGTGgACGAGCATGTGACTGGATGTAGAAGCAAGTATTCCTAACa
GGACTAAGTTACATGTTAACGTACCTTCTAACTCACACACTTTGATCCCAAGAGaCAGCT
ACAGCTGAAAATAaGaGACCTGACCTTGACAGTTtAAtACcaGCCTtGgATGGCcATGCA
tAATATaTCCCcaTGATCTTCACAAAGgaGCTTCcTAGACTCGTTTgATGTATCAGAgCT
GGTGtGGGAACCGgAG
>contig00018  length=5011   numreads=54
GCATATTATTACCAaCCTTTTATTTTCTTTACTGgTTGATccACACCTTCTTCACGcAGT
ATCAACTGGCCATTCTGGTTTGGATACACCACGGCTTGAGATATTCTCTCATCTTTCCGT
GCAGCCCACTTTGATCCTTCtCCATAGCTCCATaCAAGCAGGGTTGTCGTTAGGACTGCA
GCTAAAACAaGGGTAAaCCATCCACCGGAGGGCACCTTGGCCAGGGCGGCGGAGAGGAaC
AaGGTATCAGCCAGTCCGATGAATAGTGATATGGGGATCACGATCAGGTAGTGAACATTC
CAGACAACGATAGCAACTAAtGTCACCAGCCAGGTTGTGATGAAGCTTACTCCCACCACA
CAGACACCATaGGCATTTCCAAGgCGAgTGGTCTaCTAAAGTTAGTTACAAaGAATATGA
CCCCcGTGAACTGCAGAATACTTACATTTGGTACACTATGGTAACAGCAAGTGCGCAGGC
CATCATAAACCAATTTGCCAGGGgTATATATATTTGGCTTGTTATCCTCTTTGACGTATG
CACACGGGTAAGTTTGGGAAGATACCCcAGCCGAACAGCTTGAGATATCAATtGAAAGCT
ACCaGTgAGCATGGCCTGCGATGCAaTGATTGAGGTAaTCATGGAGAGTACCAGGGTGGG
CCAGTATAGGCCTGGCGGGACGGACTTGAATAATGGATTCTCGAATGCGTCTAGATGCTC
GCTGATATACGCAGCTTGGCCACTGTATATAATCAACAAGCACGGTAGTGCAAAACAAAG
CCATGAGAACCGGATAGCTCTGTGAATGTACCAATTAGCATCACTTTATACAAATGGGTT
TAATATGGGTACTCACTTCGCGGAGAATGCGCCTAGATCGGCAAATAAAGCTTCAACCCC
TGCGGAATAGTCCAATTAGCATGAACTTATAACGCTGGGATAAGGTAACCAACCTGTAAA
AGAAAGGAGAACACCGCCAAGCGATCTCCAGCCTGAAAGCCCATTCCGAAGTAGGAAAGA
AATAGCATAGGTCGGAGAGAATGCTTTTAGGACGGTATGGTCATACAACACCAGGTTcta
taCccagTtagtctcgAagTtCcacatgtagAaTtAaagaGggatacGAacAAATAGGCC
AAAGGATGTATTGCACAATAACCAGATTGTAaCAATAGGAGCAAAGTAGTTGCTtAGTTT
TGATGTTCCgATTGgCTGTAGTGCAAATAATATGACTATCAGAGCACATGTGATGCCAaC
AATAGTATGGGATGGTATATCcGGTGCAGCAATCTGAATACCTATAAGCACGTCAGTTGG
AGGGAATGAGCATAGCTATTGCTGGAAGGgAGGGtACCTTGGACAGcGCCGAGAATTGAT
tGTGCcGgAGTCAACACGCTATCTACGCAaTAAGTCAGCCCACTAGCTAAAGTATCGcGg
AgTAGTTGGGAAGATACCTGACATGACCATGCAGACaCCAAGCACAGCAAGAACAGTAAt
CGCGCGTTTGGCAGCAGAGCTATTTGCTAGCCACCTTTTGACGTATCCGTTGAACCCAGC
TGTCTCATCTATCTTACCATCCCTCCAGTCATCTTCAAGCTTAGCTTTAGCATCACGCCA
ATCAAGATGTACCTAATGGTCATCATTAGCTACCAATATAGCCTCATGCACATTTCGCCA
TGTTCAAGGAGTAATGTAACTCACATGTCTCCGAATGATCGATAGCAATGCAAAGGATCC
TCCTTCTCCATTATCATTTGCGCAAAGCACTATACCGACATACTTGATGGTAGCAATGAG
CAATAAAGCCCAAATGATAAGTGACAAAACGCcAATCAAATCAATCAGAaCcGgCTGGGT
AGAAAACGTTGCTGAGAaGACGTATAGAGGACTCGtGCCGATATCTCCGTATATAGCGCC
AATCGACTGaTAGGCCAGCCtAAGGTtCAAAATTAGCAtAAGCTtAGAAaCATGACGTTA
CACTAGCATGCATtCAaGgACGTTtCACAAACCaTAGAGAAGCCCAGCCATGCtGTtGCT
AaTATCAGAAAaGGaTAATtaGTTAACATTTtGACGCATTGATCGACCGGGGTTAGAAGG
GCTGCGGCGTGGATGGTGCCAGTTGACTTTTCAACGGCACACATGTATGCTTGGTTAGAT
TTCGATTGGCGTCTCACCGGAACATGTGAATGGTGTtCTAGAAGAGTGCCGCTATCACTT
TCTCTAACACAAGTGTAAAGGAGGCTATTTGAATGTGATCCGTTACTGTCGTAGTCGGGG
TGGAGCGAAATGCCCGAGCCGATCAGCACGGATGCGCTGACGGGGgTGTATTCAATGCCT
TGTTCGATCGTATGGTCGTCTGGAGTTACGTGAGTGGAGCGTATACTATGTGAGTCGTCT
TCATCTTTGTCGACGGGAACGTAACCTTCTGCCATATTCCTAATCGCATTGCGGTGCTTG
TAGCTTGTtCGAGGTtGTTTTAAAGGCGATAAGGGCGCTGGATATTTATTCTGACCTCGC
TTTTCCGATGGACCGAAATTGGCTGAATAATCCAAGGGGTTTAAGACTTGGCCAATGAAa
TATGGTACATTTAAGgTTTACCGGGCGGAAGCGCTTACtAACTTTACACTTTATCGGAGA
TTTTAAACTTTATTGGTTCGaGGTAATGCGCCTTaCCCcTGAaTTGTTGCGTAAAAAAAa
GGAAGACATTTtATATTGAGACCGGTATGTCAGCTTTGAAGCAGTGGCCAGGAAAAGACA
AATGTAGAGAATTGAGGACCCAAGTAaGACGCTAGAAGATAAaaCGaTTtCCCCAGCACG
CTTATAGATACTCGTAATTtGGCCGAAAGGCCGCCCcTCCGAATTACCTAGATCAAAAGA
TTTAGCGAGcgTGAGTGAGTACAAGAATATCAGGTGAGAAAAAAaTTATCGGTAATACCG
GCTGGGGTTTGGGTTAGGGTTCACTGGACCCCCTGGCTGCTGGGGGTGGTAAGCTTGGAA
CCCCGGGGGAACTCCAGGAGCAGATGGCGTGGGAGCAGGGTAGCTTGGGTAaGGAGGTTG
GGGGgAAGTGGATTGTGGGATTGAAGGGGGCGGGTGGGTTGGAGGCGGGCCATGCTGTGG
TTGTTGCTGCTGCGACTGGTCTTGTGGCATGGGGTATTGAGGGTTGGAACCAGGAGGGAC
AGTTTGGACAGTTTGGTTGTTGAGGTCAGGAGCGGGTGCGGATGCACCGCCTGGTGGTGG
GTAGGCGACGGGTTGTTGTGGGTGTGGATAGTGCTGCGGATGGGTTGCAGAAGGCTGGGA
TTCATGCATAGGTGGATGGTAGGaGTGTCGGGCaTTAGGGTTGGTTGCTGTTTGAGGAGA
GTCGTATGCCGATGTACTGAGTTCCTGTGGCTGGTCTAACTTGGTCTGTATCGTATACTG
TGTCTGTGGGTTGCTGTAGGCATCTTGACCCTGCTGGCCGGGAaCAGGTGTATGTTTTCT
ATTCTCAGGAGAAGCGGCTgAGGGGTATGGCGGGCCAGATTGCTCAGCGCCAGCGCCATA
GTATGCTGAAGGGTCATTAGACGGTGGCGCATTTTGAGCTCCTGGACGGGGaGTAAAGTA
TCGCTGGTCAGGCTGCTGTGGGCCAGGAGGGTACTGCTGTACCCCGGAAGGTGGGTACGC
ATAAGCAGCCTGAGGCGGCGGACGACCAAACTGCGGCTGACCAGGATGCGCCATTGAAGA
TTCAAGCAGAGCTTCGTAATCCCGACGAGcTTtGATGAACTTTTCATTTAATTGCGTAAA
GTCATCTTTCTTCTTGGAGTACTTGCCGATCAACTCGATCAGCTTCGGTCGAATGGCTAG
AGTAGAATGGTAgAGGGTGGTAATTTCCTCGTTTTCCTGCACATTTAGTTCCGAGTTACT
CGTGCTGAGGAGGGCCAGCAATTTCTCGACATTCTTGATCTCCGCAAACACCTCTGCTTC
CATCTGCGCCTCCCGCTGAAGTTCTTCCTGCGTGGGATCCGAGAGTTTCTCAACATAGTT
CAGAGGGAAGATGCCGGTCTGGCCGCGGAGAGAACCCTTCCACCAATCCTTGTACACCGA
TTCCAGAACAGCGATGACATCGCCCTTTCGGAACTGAAGCTCGCCTGGCTCCgAGGGCTG
AAAGTCGTATAATGCTCGAACCCGAGAGACGGTGGCGGCCGTGGTACCCGATGCAATGGC
TGTAGGTTGAGATGTAGATgcagTATTggaCCGTTGAGAGCAGTACCGtCCtGCGCAAaC
AAGTCTaTGTaTCGAtaCaCCTGCGATCcTGAAaGTCAATACcgAGCAGCCCTAGGaTTT
GAACAAgTGCCTCAaGTCGCCTTCAACCTGCTGGACCaCGGGCTGGCTAGTCGTTGTCgC
GGgCTGTGAGGCTAGaGGGTCGGTtGGTGGTCGTtGCGGGTTtGgCGATCGAAGCTTGCt
GGTTtGCaGCTTtGGGGGTAAAAacGCCaCTAGAAAGAaGAAaCGTAGAAACAaTGCGgC
CCaCGCCcTcaCCTCtAaTTTGTAATAaTGGATAAaTATATCAACTAGTtAtCTTTTTtt
GCGGCCTGCtGAAAGCCGTCAAGAAGTTGCTCtGCGCTGGGTTtCGcTCCGGTTGATGAT
CGTTTTCTCTTGTCTCTTCTCTTCtCTTTCATCAAATaCCCCGGAGTGCCGTTCTCTCTT
TGCCTGCGCAGACCAGtGCTTGAATCCGCAAACGCTTCtCCTGACGACGATACGACTACG
GCTGTTACCGCCTCCTATAATCGTACGCCTCCTTGAAAACGCATCCAAAGGACATATCTG
CTGGGCAAAGCCTCGCCGTTGCCGCCGGACTACTAAGCTACtCCCTtGACtCCTTTtAtA
CGCCCGCATATCCCTCTCTGGCGGTCAGGCCCTTACCCCGGACTACCGCCATCTCTTGAA
CGCCTACGACTGGGTTTAGCTGCGTTTCCACAGACAAAATGGGTGgATCACtGtCTAAAC
TTGTATCCGgCTGgTTGTtGgtACtAAAgaa
>contig00019  length=4997   numreads=1009
CCATGAGCCCCCcTTAGGACACCTGCGTTATGGTTTAaCAGATGTGCCGCCCCAGCCAAA
CTCCCCACCTGACAATGTCTTCAACCCGGGTCAGCCCACGAAGGACCTTAAAACCAGAAT
TTGGACGTGAATCCAGCCCCGCTTCATTGAATAAGTAAAAAAaCAATAGGGGTAGTGGTA
TTTCACCGGCGCCGAAGCTCCCACCTATTCTACACCCCCTATGTCTTTTCACAATGTCAA
ACTAGAGTCAAGCTCAACAGGGTCTTCTTTCCCCGCTGATTCTGCCAAGCCCGTTCCCTT
GGCTGTGGTTTCGCTAGATAGTAGATAGGGACAGTGGGAATCTCGTTAATCCATTCATGC
GCGTCACTAATTAGATGACGAGGCATTTGGCTACCTTAAGAGAGTCATAGTTACTCCCGC
CGTTTACCCGCGCTTGGTCGAATCTCTTCGCTTTGACATTCAGAGCACTGGGCAGAAATC
ACATTGCGTCAACACCACTTTCTGGCCATCGCAATGCTAtGTTTTAATTAGACAGTCAGA
TTCCCCTTGTCCGTACCAGTTCTAAGTTGGTTGTtAATCGtGcGCcGGACGGCCGgaGCC
TGCCAAGGgCTtCgaCcgCagTtGCTGGCCGCCGCCGGCcGGTTGCCCGgCTAGTGGCAG
CCTGCCCCCgcGGCGTctGCCCgAGGCCCAACGcaCCCAACCCTTAGAGCCAATCCTTAT
CCCGAAGTTACGGATCTATTTTGCCGACTTCCCTTATCTACATTGTTCTATCAACCAGAG
GCTGTTCACCTTGGAGACCTGCTGCGGTTATGAGTACGACCTAGCGTGAGAATTATTCCT
TCCCGCGGATTTTCAAGGGACGTCGAGAGCGCACCGAACCCAGCAGAGGCGCTGGGCTCT
TCCGGCCACTAAACCCTAGCTCCGGACAAACCGATTTCAGGGTGTTGGACCGTTAAGAAG
AAAAGATAACTCTGCTCGGGGCTCCCGCCGTCGTCTCCACGTTCAGTTGCGTTGCCGCGC
AAAACCCACATCCAGGTGCCGGAATATTAACCGGCTTCCCTTTCGCTATACGGCGCACAA
GTGCGCCTTTGAAACGGAGCTTCCCTATAGCTTAGGATCGACTGACCCACGTCCAACCGC
TGTTCACATGGAACCTTTCCCCACTTCGGCCCTTCAAGTTCTCATTGAAGTATTTGCTAC
TACCACCAAGATCTGCACTAGAGGCCGTTCTACCCGGGCTCACGCCCTAGGCTTCGTCAC
TGACCTCTACGTCCGCCTACTCCTCAGGGCATCATTTCAACCCTGAGGGCGAGGTATGGG
TGAGACGCTTGAGCGCCATCCATTTTCAGGGCTAGTACATTCGGCAGGTGAGTTGTTACA
CAGTCCTTAGCGGATTCCGACTTCCATGGCCACCGTCCTGCTGTCAAGATGTACTAACAC
CTTTTGTGGTGTCTGATGAGCGTCTACTCTGGCACCTTAACCTCGCGTTCGGTTCATCCC
GCATCGCCAGTTCTGCTTACCAAAAATGGCCCACTAGTGTTGATACATTCGAATGCCCAC
GTTCAATTAAGCAACAAGGGCTTCTTACATATTTAAAGTTTGAGAATGGATGAAGGCTAT
ATAGCGCCCCCTGGTCCCTAATCATTCGCTTTACCTCATAAAACTGAGTTCAACACTGCT
ATCCTGAGGGAAACTTCGGCGGAAACCAGCTACTAGAAGGTTCGATTAGTCTTTCGCCCC
CATGCCCATATTTGACGATCGATTTGCACGTCAGAACCGCTGCGAGCCTCCACCAGAGTT
TCCTCTGGCTTCACCCTATACAGGCATAGTTCACCTTCTTTCGGGTCCGGCCCCGTATGC
TCTTACTCAAATCCATCCGAGAACATCAGGATCGGTCGGTGATGCGCCGAAGCTCTCACC
TACGTTCACTTTCATTACGCGTAGGGGTTTGACACCCGAACACTCGCATACGAAGACGAC
TCCTTGGTCCGTGTTTCAAGACGGGTCATTGATGACCATTACGCCAGCATCCGTGCCGAA
GCGCGAACCTCAGTCCACCCCAGGGCATTACACGACGGGCTATAACACTCCCCGTAGGGA
GCCACATTCCCGCCGCCTTTGTCCCCCGGGGCAAACTGATGCTGGCCTGAGCTGGCAGAG
TGCACCGGCGAGAACGCCGGATGTTCAACCAAGCCCAAGTCTGGTCATGAATGCTTCCCT
TTCAACAATTTCACGTACTTTTTAACCCtCTTTTCAAAGTGCTTTTCATCTTTCGATCAC
TCTACTTGTGCGCTATCGGTCTCTGGCCGGTATTTAGCTTTAGAAGACGTACACCTCCCA
TTTAGAGCAGCATTCCCAAACTACTCGACTCGTCGAAGGAGCTTTACAGAGGCTCGGTGG
CACGACCGTACGGGGCTCTCACCCTCTATGGCGTCCCGTTCCAGGGAACTCGGAAGTCAC
CTCGCCAAAAGCATCCTCTACAAATTACAACTCGGACCTTGCGGCCAGATTTCAAATTTG
AGCTGTTGCCGCTTCACTCGCCGTTACTGAGGCAATCCCTGTTGGTTTCTTTTCCTCCGC
TTATTGATATGCTTAAGTTCAGCGGGTATTCCTACCTGATCCGAGGTCAACCTGAAAAAT
TGGGGGGTTTCGAGGCGTGGCCGTGCCGCTCTCCGGTGCGAGGTGTGCTACTACGCAGGG
GaGGCTGCGGCGCGACCGCCACTGAATTtAGGGGgCGGgTGCCGCCGGGgCGGCCtCCGG
tCCCcAACGCCGGgCCCGTtCCCcGCGAGGGgTGGGCCCGAGGGTTGAAATGACGCTCGG
ACAGGCATGCCCGCCGGAGTGCCGGCGGGCGCAATGTGCGTTCAAAGATTCGATGATTCA
CTGAATTCTGCAATTCACATTACTTATCGCATTTCGCTGCGTTCTTCATCGATGCCAGAG
CCAAGAGATCCGTTGTTGAAAGTTTTGATTCATTTGTTTTACGGGCTTTCGCCCCTCAGA
GATACACGATATAAATTCGAGTTTGGGTGCCCCCGGCGGACGCGAGGCGGCAGAACCGCA
ACGCGCTGAGCCCGCCGAGGGAAACgTaGGTATGTTCACAGTGGGTTGGAGAGCCAAAAG
GCACTCTGGTAATGATCCCTCCGCTGGTTCACCAACGGAGACCTTGTTACGACTTTTACT
TCCTCTAAATGACCGAGTTTGGAGAGCTTTCCGGCCCTGGGTGGTAGTTGCCCACCTCCC
TGGGCCAGTCCGGACGCCTCACTGAGCCATTCAATCGGTAGTAGCGACGGGCGGTGTGTA
CAAAGGGCAGGGACGTAATCAACGCAAGCTGATGACTTGCGCTTACTAGGGATTCCTCGT
TGAAGAGCAATAATTGCAATGCTCTATCCCCAGCACGACGGGGGCTAACAAGATTACCCG
GGCCTTTCGGCCAAGGAACTCGCTGACCCCGTCAGTGTAGCGCGCGTGCGGCCCAGAACA
TCTAAGGGCATCACAGACCTGTTATTGCCTCAAACTTCCTTCGGCTTGAGCCGAAAGTCC
CTCTAAGAAGCCAGCGCACTGCCGGAGCAATGCGGGCTATTTAGCAGGTTAAGGTCTCGT
TCGTTATCGCAATTAAGCAGACAAGTCACCCCACCAACTAAGAACGGCCATGCACCACCA
CCCACAAAATCAAGAAAGAGCTCTCAATCTGTCAATCCTTATTGTGTCTGGACCTGGTGA
GTTTCCCCGTGTTGAGTCAAATTAAGCCGCAGGCTCCACCCCTGGTGGTGCCCTTCCGTC
AATTTCTTTAAGTTTCAGCCTTGCGACCATACTCCCCCTGGAGCCCAAGCACTTTGATTT
CTCGTAAGGTGCCGAACGGGTCATGAATAACACCGTCCGATCCCTAGTCGGCATAGTTTA
TGGTTAAGACTACGACGGTATCTGATCGTCTTCGATCCCCTAACTTTCGTTCCTGATTAA
TGAAAACATCCTTGGCAAATGCTTTCGCAGTAGTTAGTCTTCAAATGATCCAAGAATTTC
ACCTCTGACATTTGAATACTGATGCCCCCGACTGTCCCTATTAATCATTACGGCGGTCCT
ATAAACCAACAAAATAGAACCGCGCGTCCTATTTTATTATTCCATGCTAATGTATTCGAG
CATAGGCCTGCCTGGAGCACTCTAATTTTTTCAAAGTAAATGTCCTGTTTCCCCGCCACG
CCCAGTGAAGGGTATGGGGTTCCACAGAGGGAAAGGCCCGGCCGGACCAGTGCACGCGGT
GAGGCGGACCGGCCAGCCAGGCCCAAGGTTCAACTACGAGCTTTTTAACCACAACAACTT
TAATATACGCTATTGGAGCTGGAATTACCGCGGCTGCTGGCACCAGACTTGCCCTCCAAT
TGTTCCTCGTTAAGGGATTTAAATTGTACTCATTCCAATTACAAGGCCCGAAAGGGCCCT
GTATCAGTATTTATTGTCACTACCTCCCCGAGTCGGGATTGGGTAATTTGCGCGCCTGCT
GCCTTCCTTGGATGTAGTAGCCGTTTCTCAGGCTCCTTCTCCGGGGTCGAGCCCTAACCC
TCCGTTACCCGTTGCAACCATGTTTGGCCAAGACCCAAACATCGAAAGTTGATAGGGAAG
AAATTTGAATGAACCATCGCCGGCGCAAGGCCGTGCGATTCGTATAGTTATCATGAATCA
CCAAAGAGCCCCGAAGGGCATTGGTTTTGTATCTAATAAATACACCCCTTCCGAAGTCGG
GGTTTTTAGCATGTATTAGCTCTAGAATTACCACGGTTATCCAAGTAGTAAGGCACTATC
AAATAAACGATAACTTATATAATGAGCCATTCGCAGTTTCGCTGTATAATTGCTTATACT
TAGACATGCATGGCTTAATCTTTGAGACAAGCATATGACTACTGGCAGAATCAACCAGGT
AACTACCGCCcGCCATTGCTGGCCGCCGGcGCCCCGAGGGGCACCGGAGAATTGGACGTT
GGATGTAGTTCAGTTgc
>contig00020  length=4954   numreads=72
GGGgcAGAGCATTGTCGTATCAaCTCGTTAACGCTCCCGAGGGTGgACCGGCCTATACAT
GGTCGTCCATCTCGCAGAATTCCAAGTTTCAAAGTGGCGATGTGCCcTTCCCtcTTCTtG
TTGCTGATGGCAGGAATCCGGGCGAAAAACTTaTCGGTGGTAATGCTACCATCTtCGAAT
TCAaTCCATaCGAATTTGGTACATGGGATCCCACCATCTtCGGTTTTGTTCCAACACAGT
ACATTGGCTCCAAGTTCGAGGCTGGAACCCTTCCATCGGACGAGAAGTGCGTTCGGGGAA
TGGACAACGCCGGTTTCATCATGGGAACTTCTTCCTCTCTATTCAACCAGTTTGCGTTGC
ACCTTGATAGCCAGAACCTGCCCAAATTTGTCAAGGACACTCtCCGTGACTTCTTGACCT
CGCTTGATGAAGCCAATAATGACATTGCCGAATACAAGCCCAATCCATTTTTTGGATATG
CCAAACACACGTCTCCTTTTGCAGGAGTAAAGTCCCTCCCTGTCGTTGATGGCGGTGAAG
ACAAGCAGAACATCCCCTTCCATCCCCTGATCCAGCCAACTCGACATGTCGACGTTATAT
TTGCCATTGACTCTTCTGCTGATACCCAACTGTCCTGGCCCAATGGCGACAGCATAATAG
CTACTTACCAACGCAGCCTGAACAGCACCGGAATCGCCAACGGAACATCCTTCCCAGCTA
TACCAGATAATAACACTTTCATCAATCTCGGTCTGAACCACAATCCTACTTTCTTCGGAT
GCGACAGTTCAAATACCACTAATCCTACGCCATTGATCGTATACATCCCAAACAGTCCCT
ACGTCACACATTCGAATGTCTCAACTTTCAACCTGAAGTACAATACCACACAGCGTGATG
CTATCATTCTCAATGGATATAACGTCGCAACCATGGGCAACGCTACTCGAGACGGCAACT
GGCCTACCTGCGTCGGCTGTGCCATGCTCAGCAGGTCCCTTGAGCGAACCAAGACCCCAG
TCCCTGATGCTTGCAAGCAGTGTTTTAAGCTGTACTGCTGGGATGGAACGCTCAATAGCA
CAAAGCCAGACGTCTACGATCCGAAATTGTTCTTGACGGAAGTGGACATACAGAGTGCTG
CTAAGGGGCTTCATGCTTCAGGTAAGCTGAGCTTTGTAGCGGCAATGGTCACACTGCTTG
CTATATTACTGGTGTAAAGTCCCGGTGTTTTCCTTTTGGTTTTATTTAATCTTGGATATA
TATAATCGACTTTCTGGGATGTAGATATATTACCATTTTATCTAACTACTTATGAATAAT
ATGACTTTTtGGGTGTCTAGCTACCAGCTTCCCCCACACATTTTACtACCTTCTCCCACT
CATGAATTGCGTGTACTGCACgCTCGCTTTGAATATCTTATGTCTCCGAGAAAATTGTCA
TCTCCGATCGATCTCTCGGCATCGCTCCACTGCTCATCTAGCTTCCGGTAGGCCGTCTCG
TGGTGACGCTTGCCGGCTCTCGCCGAGACGTTATCTTGCTCATGTGGGTACTTTACTTAA
TGAACCTAGTGATGGAGTCACCCTCGTCGATCCCTTGATACCATCATTGTACAACTGTTG
TACAATCGTTGTACAaGATTTCTACCCAACGCAGCGGTGGTGCTGCTGGCTGTAaTTGCA
AGGAAAaCTGaCTTaGCCTGCAGCtATACGCCATGCTTATTGtCATaGaCACGCTAAAAC
AaTCAaTAAGCTATAAAAaGaTACCGCCATCTTGCCTACCCTTTTGTCGGATGGTATATA
GcATACTTCGGTCGGAAAaCGTGTACAAGGCAGCACAGTCTTTCACGGgATATGTCTGGC
TCCCCATTGGCTGGTtAATGACGCGGCTACCAGTTTCAAGTCTAAaCAaGGGTACCTGCG
TAGACcTTGGAAGgCCGTCTATCATATGCAacAAGCCGaTGgAgACGgCCcTTcAATtGC
TGAtCAAtAatAACatAACGTTtAATGCCCaTTTTTAATtATAGCTTGATAAGGCCAAAA
GTACCTCGGTCCATCCGATCAGGTCCAGGGGgTCCGACTGTATCACGTGATGTATCGTTT
CCGtAGCAACAGACGGCgCCGATCATAACACAaGACCCCGGGcGAAGACGAAGCTGGACC
TCAACAAGACGaCAAGACGATGATGCAAGGTCaCAGCAGGCCgCATATGTTGAGTtCTTA
aTTTTACGAACGTTTGTGGGAGCCGGAAGTCATTCCTTGATTACCCCGtGGCGATTTGAG
ATACCTGCCGTCAGCTGTCGTGGTGtCAACAGCTCAGCTACCTCCGTCACTACGATAACA
CAGCTGCTTCCCGaCCTTTAGATACACTGTTTACCCATCTTACCCCGTGGATTGAGACAC
AATGGCACGGCGAGCATTAGAAACAGAGCCGTCGGCGCCTACGTCACCTCCTAGGAGAGC
CACCCGAACTCGAACGCGAAGTACGACGACCAAGCCAAAGGAAGAATCCAAAGTACCAAC
TACAACcAACACGACGACTACTACAGTAAAGAGAGGAAGaCCTaGAAAAAATCCGGaGAC
aGTCGTTGAGCCCAAGGCTAAGATGAATGCTGTCCCTGAAGACCCAAaGAAaCGGAGCCA
GAGAGCAACTAGGGCTAAAACTTCGGCGTCCCATTTGGACGAAGATAATTCCAGTGATGa
CGAAATGAACATCGTACCTACCAGAGCCACCGCTGCAACGAGGTCGTCAACAAGGCGTAT
GGCCACACCAACATCCTCTAATTCATCTGTGGCTAGCGAGCCAAAGAAAaGGGCTACtCG
GACgACCAAAAaGAAaGCTGAACCTGCTGTTGaTacAACGgAACtGCAAGATGtAAATTA
cGATGATGATGACgaGCTtGcTGAAAaCaCAACCTGTGCCGCAAAAaGCTGTTCAGATTA
CcAcTACCGctGcaCGAaGaGCAAaGGCTCCAGCTACcACGAGAGCgACAAAAGCGTctA
CCCGgTCatCtGCACTTtcTtCTGCCACAGCaGaCCGCTCTaTACTCTTGAGCAAAGGAa
GATCATGTGTtATtAAAAaGAAGGTtACGTTTCTAGATATCACCGAGCATTCTGATAaGG
AAAaCCAGCCCTTACTGGATGCTACTAAGAGTAAGGGGAAAgCAGATACTGGCATGACTG
CAAAaCCGGTTCGCAAAGGAGCTGCTGCGAAACAAAAGTCGTCAGACGCTGGTGAaGaTA
AGAAGGCAAGAAAGAAGGAACCATTATCTCCAAAGAAGGCTACGCAGATAACCAAGACTG
GATCGTCTGGTAGCTCGGAAGAAGATGAAGATGATGTCTTCGGACCCAAGTCCCCTTCAA
AGTCGCCGCAAAGATCACCATTGAAGTCGTTTCCTGTTCCTCCCTCTTTTACTTCTCCTG
CAAAAAGAATTGATTTTACACAGGCTACTAGGCCGGCTTCTCGAGATTCCACAGCTAGTG
AAAAAGAGCCTGGTACACCCCGAGGCAACGAGCAGTCCGAGTCTATGTCAAGCCCAGCGA
AACGCCCTCCTCCATCCCCATTCCAACCAGCTATCAAAGAGTCTCCACGGAAGGCCCCCA
TCTTCCGTAGTGAGCCTCAACCTGGGCAGGAAATGGTGGGACAACACAAAGTTTCATCGC
TGAAAGTATCACCAAaGAAGGGAGCTGGCATGTGTTTTAtCCAGACATCGCTGGATGCAC
CACTCTCACCCACAAAGACAAGAACGTCACCCCTAAAaTCTCCTGCACGCAGACCCCATT
ACCCtATGAAAATGCCGCCACCACcTCtCACTTtGGCCGATCGTtCAATTGAAGTTCGCG
AATCCAAGTCTCACGATGACATCGGCCCcAATTTACATGGTGAAGATTGCCAAGAGGAGT
TCATGGATGAGATGgCTgATTTAAACaTATCATCCATGGATGATGCAGACGAGAACCTtC
CTCATGAATCaGAAgAGgCTaCTAAGTCGCAGCCATATGCTTCAAGACATCAATCcTCGA
ATGATGATATTTTTATGGAAGAAAGCCACACGCCCAATAGACGAGAAACAATCCTAAGGC
ATGATATTATGGGTTCTCTGCCCAATGTCATGGACCAATTTTCAACCGCGGCTCCcATCA
ATCAACAAGACTTCATTTATCGGGATGAGATGATTTACGAAGACTCGGATGCAGAATTTG
AACCCAGCCCAACTAAAGGACAACCAAGGCGTGGAAATCTCCGTTCTGAGAGCCCAGAAg
TCGTTCTCAGACCTCAAGATACACTTACAACTGAACTTGGGTTCAcTCCCCTGGCGGACA
AGGTAAGCCAATGGGCAGCATCTAGCCCCGAGAAACaGCGGCCCAGGAAaTACCGGCGAA
AGGGTCTCTTCTCCCCAGACGTACATGGAGACTCTCGCAAAACTTCAGAAAGGCAGaGCC
ACTCTCGGATtCATGAGACTCAAGCATCAAGaGAaCCtAtGAaGCCCGTTGgTGAaGATG
AaGTGCCTGCAATAGAGGATCTGAGTAtCCaTACCGACCGGTCTATCTCtCCAGACGAGG
AGAGCGTTGCTGATTCTATTGCTGAGGATGTTGACTCACATATGTCACTTGGCTCGCATA
GAAGTCCAAGTGATAACATATCCGAGGCCTCTGAAGTATATGGAGACGAGAATGCACCTC
CAACTGTGGCAATCAATCCGACACTCCTCAACGAAGGTAGTCGTGCTGGGCTGGTTCCAC
ATGTACCCGCTGCGCCGCCGCCAATTTCtATGTCTGTTACTCCTGTTCGCCGAGATCCTG
GCTACCTAAGAGTTATACACACAGTTTCGAAAGTGCCACTGAAGGgTGATGGCGATGGAT
CTCTGAAGGTTTCTCGGAAAaGAaCCAGATCTCTTGGCTCTAATACAACAAGTCCACCcT
CAGCCTtGACCAGGAGCCAGACATtACCctCCCC
>contig00021  length=4940   numreads=91
ATCCaCGaTCCAGCCAACGGAGcGGGAGTGATCCTTGCCAGCTGCAATGCGAGCACCGAT
AGCCGCAAACGAGCCAGCCCcGCCAACTATACCTCGTACAGGGGGTgTTGGAGGCTCATA
TTCGATCTCGTCTAATCTTCtCTCACcGTtAGCAtCAGCATCAAGAagTGGGATTGGAtG
GTTttACtAGCCAATGATGAACATGgCGAGAGTACaGAAATCTATCTGCCTAAATCCGTC
AGGCAGTGACCCTGCATCTCGAGCAGCCATCTTCTTGCCTGAATaCAAATATGCCTAATC
AATGCTGCTGCCtGTTTTtCTTCTTTGATTACGTTCGTCGATGTAGAGATGTATGTAAAG
gAGGTTTGGGCGTGGTATCATTAATTACAATGATATTGGTAATTAACCCTTCATTTAGCG
CTATCCCCATCGCAATCGCTGTATCAGCTTGTAAGATTAGGCATtGTAaTAAACCTCCCA
AGAGCTCCTTCGATGCTTCGTCTCtCTTAACAACGTATCAGCACCCACtCCTTTTCTACA
TCTACGTCTACGCCGGCACCAGATAACTCACCCTaCCCTCTAAACTGTTCAaTaTTCTGT
CAACTGAAGGAGTGAGAGCTTTTCTTCTATACGTTCACTGCGCCTGATTTTGAGAACAGG
CGTTGAGCCGCCCTCTCCTTATCCCAGCGATGCAACATACAGCTGGCAAGATGGTCCCGA
ACAACCACATGAATAACCTGACAACACTTAtCAAGCGGCTTGAAGCTGCGACcTCCCGGC
TAGAGGACATGGCTGCCTCCCTCGATAGCCCAGGTCCTAGCCCAGCAGCcGGCACCAGTA
TCCTAAGCTCCAaCGTCTCGCCGGGTGCTGcTCCCCCcTtGCCAGCTGCAGAGCCTCTAC
CGAaGTGCATCGAGGCATTTGATGCCATAATCTCGAATGAAGTGAAGGCATTCTTGGATA
TCAGCCAGCAGCTCGGTGATCTAGTTGTCCCCcAATCAAAAGCTGTCCTTAAAGCCTTTG
AaGCCGAGCGGAAaTATCTCCTTGTCtCTACGAAGGCAAAGAAGCCcGAAGCACAACCCC
cAGAGCtCTTtACAgaCcTgcAcAGaGCaTCTGACGAAATCAACAACATCCGTGAGAGCA
ATCGCCCCTCTCCGTTCTTCAACCATCTCAGTGCTGTGGCAGAAGGTGTAGTTGCGTTGG
GCTGGTtCTtCGAGACTAGACCAGCtACTTTtGtCACTGACACTCTCGGCGGAGCACAAT
TCtACGgAAACCGaGTGcTCAACCAATaTAAAGaCAAGGACAAGaCACATGTCGAGTACA
TCCAaGCTtATtATCAAATCTaCAAaTCCCTTaTCGACTATATTAAGGAATACTACCCTC
GGGGAGTGACATGGAACGACAAGGATGGCATTGATGTGATGGATGCACTAAAaCAGGTGT
CATCAGGGTCTTCTTCCGTCGCTGCACCACCTGCTGCGGCCGCAAAGGAaGCAGGGGGCG
CTCCTCCACCTCCACCACCTCCACCACCTCCAGGCCCTCCACCAGTAATCAAAGCAGCGG
CACCTAGCAATGACATGTCCGCTGTTTTCGACCAGCTTAACCAGGGCTCCGCCGTGACAG
CCGGTCTCCGAAAGGTGGACAAATCCGAACAAACACACAAAAACCCTAGCCTACGAGCAC
AGTCAATCGTTCCAGGCAGTCCTACTTCCCGAGGCAAATCGCCTGCTCCCAGCAAGAAGC
CAAAACCAGAGAGTATGCGCGTCAAGAAACCTTCCCGAAAACAACTAGAAGGCAATAAAt
GGTTCATTGAGCACTTTGACAGCCCAGCTGATATCGTTGAAATCTCTGCCTCTCTCACCC
AATCCATTCTCATCTCCCGATGCAACAAGACCATCATCAAGGTTAACGGCAAGGCTAACG
CGATATCTCTTGATAACTGCGTTGGCGTCTCTATCATCGTCGACTCACTGGTCAGCAGCC
TGGAGGCAATTAAGTGCTCCAAGTTCGCACTGCAGATCGACGGTAACGTTCCCGCCGTGA
TGTTCGATCAGATTGATGGAGGCCAAGTTTATCTTAATGCGGGAAGCATGGATGCCGAGA
TTCTCACCAGCAAATGCACAGCTATCAACATTGTtCTGCCACCCCAGGAAGACGTTGAAG
ATTCAGATGCAAAAGaGTGCCcTATTCCAGAACAAaTTCGTACcACTATTAAGGATGGGG
CTATTTTCAGCGAGATTGTGGACCATGTAGGATAGACATGGGCAAGCTATGATAGAGCGG
GCACTGGCGAATaCAGGTTCGCTGTCCGTTGAATTGCACATAATTTCAGCTGCTTTAGAT
GTCTTGGTAGTTGCGCAATACATACCTCTACTTAGTCAaGtCACGGCCATGGATAAAATA
CTGTAGTTTATTCCAATTTGAGCTATCTGAATTCACCGCTAGCGAACTTGGTCGACTTTA
TGAATGTGCTTATGGTAGGAAGAAAAAATGCTCTATATGGTATCCAAATCAATTGCAGCC
TGATTCTTTGCGAAGTGAAGAGGGGAGGATATATTTAAGCTCACTCCAGAGATTACCATT
CCGATGGCAGAGTAAATAGCCATTTAGTGAAGGAATAGCATGCAATTTGAACCTGGGAAT
GATAGTTTCGAAGTAGCTACGTACATGGCAAGCTAGCGGGTTTTCCCTAATATTAGGAGG
GGATTGGGTATCTTTAAATGATTAGAATAGTTCATATGATAGAATGGGTATAAGATAGAG
TGGATGATGATAGATAAGAGAATAGGAAAACTGGCTGAAACTGGCACACGGAGTTATGGT
GACGGAGGAGATGACTCGTTCAGATCCCGTAGTTTGAGAGATAGCAGACTTTCGGCATTG
GATGATCTGCTGGAGGGTCTAGAGTTTGATAGGGGTGGTAGCTGGAGATTTTGTATGGGT
GGTAAGGGTATAGACTGTTCTTGACGTGGCTGTGGTTGCTGTTGCTGTTGCTGTTGCTGG
ACGTCCTGGGTCGAATGGGGAGTGAAGGATGTTAAGGGAGCCGTTTTTGATCGAGGAGAG
GTTGAGGGAGCATCTGATATGCCGTCAAAAGTATCTAGCATGCCTGCGGTAGGCCGCATA
TGCCATGCTGTGGGGGACATGTATAGTGGGCTTGGAAATGAATTCTCCTGGTCCTTTGCA
CGCCCATGATCAACTCGCAGGTTCAGAGGGTCGGACATCTGGGCGTGCAGGGATGGGGGA
CGCAGTTGAAATGCAGAAGGAGGCTGGGGCGgTTGGGAAGTAAAAGaCGACGAGGAAGTG
GGAATGATCTGCTCCCTATCTCGATTGCCTTGTTTGATACCGGAGCTACGACGGCGGTGC
TGTTGGGCCTTCTCGGCAGCGAATCTGGCTGATTCCTTGGATAATTTGTACGTGCTAAAT
CGTGGCTCGGGGTACTGTAGTTCGTTACGTAGCTTCTCCTTGCCATCTGGCACGCGGTTT
GCGAAAACAGCACGGATGCCGGAGTATAGATAGAAACGGCCCCGGgAAGGACAGCAGATG
TTGATGTGTATCAGGTAGCGAaGGACGGGTTTATCCTGGGGGTCAGGGGTAGCGGTGCTA
GCCTGTGGTATGTCCACGGCTGGACCAGTGGAATAGCTTCGTTGTCTGATGAAGGTTTTC
GTTCCTGGTTCCATGCCTTCTAGGTCATATGGCACGAGGAAGAGCTTGACAGCCGTCTTG
TTTGGGTTCTTGATAATGATCTGTAGCTGTCCCTGCTGTGGGATGCGATAGCATCCTCCT
GGCGGCGACTTTGGGGATTGTGAGCGCCGAGATCGCTTTTCTCTGGCTCTGAGCTCACCG
CGTGGCGAGAGAGATATGTCTGGAGAAGGGATCTCTTCAGGAGGGTGACAGGGACACTTC
CGAGGAGCAACCTGCTTCTTTGGCTTTTTGGTAGCAGGCCTGCTTTCAGCCGGCAGGGAG
TTTTCAAGATCGATAAACCCAACGTATGGACTTGGACTGTCATCTGCAATGTTCTTCCcG
CTGGCCGAGCCTGAGTAGCTGTAGAAAaCTGCTGGGAAGGGgACCGTGACGtGtGGTGGA
CACcTCAGGTTCGACTTGCAATTGCCCTTCCcGAGGACGCcAATTTCGGCGGTGAAATCC
AGTGGTTTAGATGGGTTGGTCGACATCcTGCcTCTGAGGATAGACTCTTCAAACGATCCA
ACCATGgAAGCATGGTGTAaTGGAGAAGCCTCTGCAGAATGAGAGGGCCGTCTGGgATGA
AGAAAATCATGTCCTGCTCCCTGGGgAGACGAGGCcATCTGCAAGCTCCGCATGGAAGTG
ATAGACCTCCGGGGCTGGTGTGCCTGGTAGTAAGAGGAAGAAGGGGAAGAAGGAAAATTC
CGAAACGTCTCTGGCGGCAGAGTCCGTCGTCTGTTGGCCTTTTCCGAGCTGGTTGAACAT
ATGTCCATATGTTCATCCTTGACGGAGAAGTCTAGGTCTGGGTTGTTTGCCTGGATGACC
AGCGGGCTTGTGGGAGCCTTGAGGACGTAACTTGACGGGACAGAGCCGAGAGAAGGGGCT
CTGGATCTCCCCGTGAGAGAGGCCAGGGCCTGGCGGTGGCCGAAGTTGAGACTGGCAAAG
GGGTCCAGCGGTGCAGGAGGTATCTTGATGTTCGAGTCTACCCATCCTGGCTCCTGGTAA
GAAGAAGAGGAAGAAGCAACGCAAGAAGACGACTCAGCCAGCTGTTCGATTCCAAGCAGC
TTGGGAGACCCTTCGCGGAAATCTCCTGAATGAAGTGCTGACCTAGGCCGCTCAATGCTA
ACGGGAGAACCACAGGATCTGTAGCTGGGAGCcTCCtGgTCCGGGgACcGTTCAAGCTCC
ACaGACGgCAGCAAAAGCGAGCCATTCCGCTTCTTttCCTCCAGTCtCTCGAGCGGAgag
tcaccatgcgtagcaaagta
>contig00022  length=4822   numreads=61
CTTTCaCTCTCTTCTTTaGCTATTTGAGCACATGAGTAGTGATCTCTAAGCTTCCAATTG
CTTCGCCGTGTGGTCATTTCTACCGTCTATGACTGAATACCCACCACAATGAGGTTGACT
ACATCTGTTCTTCTGTGGGCGGCTACATCAGTGCTCCAGGCTGATGCTACTCAGACTTAT
CGCAGCCCAACCGGACCCGAAGGTTACGGAGCATACCcTCCAAGGTACACCGTTtCgtAC
ACCACTATCACCTCAACAAGCACTATtCATAGCTGCCCGCcTCGAACAACAaCCCTCTTC
ACTtCcTCTCCGCCTCCTGATGATGGATGcAAGTTTCCtGGCTGCCCCAACAAGCCGCcG
AAACCCGGCAaTGATGTGCACTGTGATATATATTGCTGGgCAAAGGGGTGTTCGCTATGC
AAAAATGATACCTGTCCTAAGCAAGGTGGTATCTATAAACGCCGTGAAGATGTGAAAAAT
ATCTTTGCTCGTAGCACTGGGAGTGTTGAAGGATACAATTACAACCCGGAAACGACCTGC
TGCTGTTGCTGTGAGCCTGGAGGTGGCAAGCATACAGTTACTGTTACCAAAACCAaGACC
GAAACAAAAaCGGAGACCGCCAGTATCACCAAGATTATTACTGACTATGTCACCAAGACG
GTGCTGATCCCCACAACGGTCCTCGAGCCAACTACCATCGTTGATCCCACAACAGTGCCC
ACTACGGTGCCGACGACTATtCCTACCACCGTTTACAATGAGACCACTATCCATGATTCA
ACTACCATCTCCACAACTGTtATTCAGCCTACGACAATCTCGGCCACGACCACGCTtACA
ACCACATtCACAACCGtCGTGCCCACTTACATAACGACAACCACGTTTGGAACTGTCACG
TCAGTGGTAACTGTTATGGTACCTACTACCGTCACTTCAACCTACGTTTCTACGATGTAC
ACTACCCTACCAGGTACAACTCTCACCACTTCAGTTACGGTACCAGGGCCTACCGTGACT
CCTCCTCCTGTTACACTGCCACCGGAGACTGAAATCATCACTCTGCCTGCATCTACTGTT
ACAAAGGTGACTACGCTTCCAGCAAGCACCATGACGGTGACCAGCACATTGCCTGCTAGC
ACGATTACCCAATCCGGAACCACAGTCACCCTTCCTGGAAGCACTACGGTGATAACTTCG
ACAATTCCCGCCTCGACGATTACCCAGACCTACACTGAGCCTGGAACAGTGAGCACGGTC
ACTAGCACTCTACCTCCGGAGACTCATGTAATTACCCTGCCGGGTTCGACAATCACCAAG
GTTACCACCCTTCCTGGAACCATCATGACAGTGACTCAAACGTTGCCtGCCAGtACCGtA
ACCCAAtCtGGAACTACAGTGACAATCCCTGCCAGCACAACAGTGATTACAACCACTTTG
CCAGCATCGACCATAACCCAGACACTGACAGAGCCAGgAAAGGAAATTACTGTCACCAAG
ACCAATACAGTAACTACAaCAACAACGAGTCtCTCCAtATCTCTCTGCCcAACCCGCACT
GCcAACCCAACATAtACTCCATTGGCGCCGCTTCCATCGAACTACATTTGGGGATGTCCT
CCTGGACAACTTTGCAGACCAAAGCGTACTCCCGCGGACGGACAGTGTAACTTCGAGGTT
GGACTTCCAAGTCAGAACTTTGTTTGTAGCCCcGATGAGTGTATTCCTAGCCCTCCAAGA
CACCCCCcACAGAAATGGACGCCTGGTAAGGTTGAGAAGTGGGTTGTTTCTCCCGGCTAC
TTCAaCATTGACCcAaGAAAaTTCGGCCTTACGTTTGATATCTTCTCGTTTGAGAaTGTG
ACGGCAACCTCTCAAGGTTATTTCCGTCGCTCCTTGTCCGCTCTTTTCAAACGCGGTCCT
GAGATTGTGGCCGGCGAATGTTACGATGAGTGTAATTCTGCCGCGACTGAAGCAGAAGCC
ATTGGAGCAGATCCCGCGCTGTGCAAGCCGGACTCTCTGTTTATGAAGCTTGTTGGGCAG
TGCAAGAAATGCACTAATGATAGATCCAACGGCACATACTCAGACTTTGACACTGTTCTC
TTCCCAGAATTCCAGAAATGGCTTGATTACTGTGACACCCTTCCTATCCCCAGTGGCCCT
ACGACTAGGCCTGAGCCTGGAATGACCTCTTCTACCACATCGTCGCCTACTCATTCGACA
GTTATTACCTCTATGACTTCCATGACAATGTCAAAGTCTTCTACCCCAACGCGATCTTCT
TCAACTGCGACAACGAGTGAAACTTCCtCtACTGAATCAAGCAGGACTTCtAGTGAATCA
TCAACTGAGTCGCCGACAGATCCATCAACTACAGAAAGGACTAGGACCACTTCTACAGCT
GAGTCCACGGAGACAACGGAGCCTACTTCGACGGATGCATCGACGGAGTTAACATCTACC
GCCACACATTCAAGTACTGGAAGCGATCCAGAGTCAACCAATACGCGCCATCCATCGTCC
ACGGCCAGCGGTTCGACTACCACtCGTGGCGGTGGGGGTGGACATGGCTCCTCTTCCTCT
GAGGGCCCTGTCCCCACTAGCATGGGCACACACACTACTACCGGGGGCGgCTCCATCCCT
GGCTCAGGGACTGGCATCCCACCTTCGTCTTCCACAGACCCTGTTCCATTCCCTGGAGGT
GCAGGATCCCTCTCCCCTTCAACTTGGGgCAAGGTTGTGACTTGTATCTCCGGCATGGCA
TTACTCGTTGCATTTATATAATCCGACAAGAGGCCTATGATTCTCTAATACCACTGCCCC
CTATATAATCACCGCTGGTAAATCCAGGTCATGACTCGCGCCTAATATAGTCATTGTCAC
GAGTTGCTTTTAAATtCTTTTCTTTGTACGGATTGGAATGGATCAATGATGTTTTAAATG
GTTGGATGCCCCAAAACGGATGGGAGCTGTGGTCACCATACACCACTATACTTGATTATC
CCCCGTGATCTATAAACTAATGAATTGAAGTCCTTTATATAAATGAACATGATCTCTTGT
GTACCATGAACCTTTTACGAGGGCTAACGTAACTTACATCCAGCTGTTGAACTAACTAAA
TtACGTGATTGGCATATTTtGATAATGGTGATTCTCTATATGTTGCATACCGGAGTAGTA
AAaGAAGATCGATCAGGTTATTCCTTGCTACAGTTGTATCTAAATCCGGTtGGCTAGATA
ACtGTAGCAAGATCCGATGGTAAACATCATGCGTCAAGATATGAACCCtAGGCTTTCGCT
CTACGACATCCTCCcTtGCAAGCACAGCAGAAACCaTTGCACtCTAGGAATAAATTaGTC
ATTCTTCtACTTAATGGgTGTCTAGCATCATAAGTATTGATATATATACTTACTTCCATA
TCCACAGCAAGGAGTtCCAGTTGTCCCATCCTCACACTTATTGTACTTCTATACAAAAGA
CGGTAAGTtAGTTCTTCACCTAATGAGACTACCAGCACAGAGCCTGGCCACTTACTGGTC
CTGCGAACGCCCAGGGCTTGCAACAGGCTTGATCTCcTCTTGATGTAATtGCCGTGtCGG
GGgTGgTAGCGAGGCTGAATGGGTtGgCGAGGgCCAATACCGGGAGGACGAACAAGGCCG
AGAGCTTCATtGTCGTAAAGGAAAaGGAGGATCGTCTCTGATCTGTATAGGGGTCAGATA
TTGTCAAGATCATATGTTtCTAGGCCTTGGAGCTAAGGATAGCTACAGGGGAGGGAACGg
TGCAGCTTTAtACCagaGGAGCATGTtATTGtCGTGGATCTGTGATAAGAACGACATCGT
ATCATGgAAGAACTCATTCACTCGCAGGTTCATGTCGgCcTCAATGTTTGAGGGgCcgTA
ACAGTAAAcTTGAAAGGgagtGGAcaGTGAATgAACCCcTcGCAGATATAATTgCGCCGT
aCGgCGGATaTCAAGCGGCCATCGcGCGACCTagCaGTTcTCATTCACGATAACCGTTaG
tCATGgtATAGTtGTATGCACGGAaTGTTATAACtaTGACATCCGTTGATGAGATAcGGg
CCcGgAaTCATGGAAAGgAaaTATCCcGcAATGTTCCAGATATtACCaTGTGCGGCTTTG
GGGTATTTCGGTTGGTTATAGaTCATCtGCGAACAaGTGTAGCcAGACGGCGTATACAAA
GAaTGATGTTGgTtCAaCTCATGCATATTGTTGATCACTTCGCAGAGAACTGGtAACTAG
TTATATCGtATTCAGGAGCAGCAATCcACATCAAAGCAAGGAAAAGCAAATGAGACGGAG
CAGAGTAACTTGCTAGAATGATTAATGCCGTTTGCGGTGATACGGAAaTTGGCTTATAGT
GGCGTAAGTATCATTTAATGTTGGCAACATTTGATGAATACTATTATTAACCAAGATAAC
TCGTTAAATATCCATGATAATAAGCCATGTTTTAGAAAGCACCTCTACACCACACGGCAT
CCACCTTTGCAGGCGCAACAAAAGaTATTACACTCTATAACGGgACACGAAGTTAGACAT
CGGATCATAGGCTATCAAGAAACAGCAGATACGGGTGATGTAAAGGCGGATGCTTACTCC
CATATCCGCAGCATGGTGTTCCAAACGTGCCATCTCCACAGAGGCGCCAGCTCTATGATT
AAGCGGAATAGTTAGTTGTATTGATTtAGTATGTCAGTTGCGGAaCCGGCTGGTtAGCtG
GTAAGTTCACTCTCCAGGAGACTTACATTGCTACCTGGAGGAAAGGGgTGgCAGCAAtAa
TTCGCACTTCTGGCcTGCaGAG
>contig00023  length=4816   numreads=80
aGCAAATCaTTTCaCGGGTGaCAACCTGCTCGACTGTGACCAGAAGATACTCCAGGAAAT
GGGCATCAAGAAGGTCGGAGACAGAGTCCGGATCTACGTTGCCGTCAAACAGCTACGAAA
CAGAGCCCTCACATACCGCAAAAAGATAAACAGAGTGCGTCTGCCCTCATTACTCTCTGG
TAGTCTGGACGTAACTAACACCACATAGGACTCGCTGGCTGCCTTGGACGCTTCAAGATA
CACACCACCCTCGTCAGaGACTTCCCGGCCGTCAAATAACAACAGCAGTCGATACCAACC
TTCAGGCCGCCAGTGGTCTCGCAATGAACCTCCTCAGCACACTTACAATGCTACcAAaCC
CTCATCGAGGCCTTCTTCCCCATTAGCCGAGCCTGACCGCCAGCTCCGGCAGTACCGATA
CAaTGGTGCCAGTCCAATGGAATCTATTCGCCGTGAACaGGGGTCAAACtACTTTGgCGG
aTaCaCTCATTCGAATTCCAGCACCTCCAGACACACCACGGCCTCCAATGACCCGCCTCA
GCCTCCCCGGTcGGTGgCCCATATCCGCCAGAATCCCAGCAACGATGGACTCACCATAAG
CTCGCTACCAACTCATTCCCCcGTcATCCGAGTCATACACACTGGTGGACAAACCAAGGC
TCTCAACATCAAGCAGTGCAAGACTGCTGACGATATCATGGTCTCGGTCCTGAAGAAGCT
TCTTATCCCTGAAAGCCACTaCAAAAaCTACTGTTTCTACGTTCTGGATGGCCTCGACCC
GAACCCAGCCAACTGCAGACGCATTTCtGATGTCGAATTGCTGCAGATCTGCGATGGTTC
TAACCGGTCTGAACGAGGTCGTCTCATTCTACGGAACATTCATGCTGGAGAGCCGGATCT
AGATGAACTTGAACTTGCTGCCCGTCTAGCCACGGACGAGAGCCAGGTTGCCCACATGAA
CGCCATGAACACAACCAACCTACGGAACCAGATCAAGCTGCAGAAGCTCACTGGAGAGTC
CTGGGACCATCTGCGACAGCCCATGTCGCCCATCACCGATCGTTCACGCGAAGACCACAG
gCGTcAACAGCACAACGaTACAGCAGAGCGTGACCAGAGCACCAAGCTACGTtCCTTCTt
CGgCGCaCGTCcGCCAAGTGAGATGATCATCCACGAGCTCACAtCTTACTTCCCCAGTCA
CCAGAAGGAAGACATCGAAAAGACCATGCGGCTGTCCGTTCGCCGATCACAGCGCATGAG
CCGAGCTGCGAGCCGTCTGTCCGTCATGAGTGGTGTCAGCTTAGCCTCGAGCATGAAGGA
TGCTCCCCCTATCCCCAGCATTGCAGACACATGGCTATCCGCCGGAACACCCTCTAaCCC
TCCTTCCCGGGCCGGTGGTCGACCcTTGTCCGTCTCCAGGTTTAaTATCCCCGcAaCaTC
TTTCCGaGaCTCCaTTGCTTCaTCCGCTCTAGAACCCCTACAGGAAGAATCCCCTATCCA
AGGCAGCCGCAAGTCCTACGTCTCCTTCGATGACAATTCAGATAACCCTGCCATCGAAGA
ACCGGAACGACAGACTTTCTtGGATGAGACGCTCAGCGTCACTGCAACTGATGGCGGCGG
GTCCATGAACGAGCGTCTCAGCATGATTGTGGCCGAGGATGGGGACGAGGTAGACGATGG
GCTGgCCGATTTCCTGGCAGGTAACAACTTCGGCAACAAGAACTGGATGAAGGGcTCCCT
GATCGGTGAAGGTTCCTTTGGCAGCGTCTTCCTCGCCCTCCATGCCGTCACTGGAGAACT
CATGGCCGTCAAACAaGTCGAACTACCCTCCGCTACCAAGGGTACCGAATTCGACCAGAA
GAAGAACCTCATGGTCTCCGCTCTCAAGCACGAGATCGGCCtCCTTCAGGGGCTCCGCCA
TGAAAACATCGTGCAGTACCTAGGCACCTCCACAGATGACCAGTATCTGAACATTTTCCT
CGAATACGTCCCCGGAGGCTCCATCGCAACTATGCTAAAACAGTACAACACCTTCCAGGA
ACCTCTCATCCGCAACTTTGTTCGTCAAATCCTCGCGGGCTTGGAATACCTTCATTCCCG
GGACATTATACACCGCGACATCAAGGGCGCCAACGTCCTCGTCGACAACAAAGGAGGTAT
CAAGATTTCCGATTTTGGTATTTCCAAACGCGTCGAAGCATCCACCATGCTTGGTTCCGG
CGCAAAGGGCCCATCAAACCATCtGCACCGCCCCTCCCTTCAAGGCAGCGTGTACTGGAT
GGCTCCCGAAGTCGTGCGTCAAACAGCACATACCAAAAAGGCCGACATATGGAGTCTAGG
CTGTCTTGTCGTCGAGATGTTCATTGGTGTCCATCCATTCCCGGATTGCAGTCAGTTACA
AGCCATTTTCGCCATTGGTAACAACCAGGCTCGTCCCCCGCCACCAGAGAACGCAAGCAA
AGAGGCCATGGCCTTCCTAGACATGACCTTCGAAaTTGATCATGAGAAACGGCCGAGTGC
ACATGAGTTGTTGAGCAACCCTTTCTTGGAAACTATTGCTTGACGTGAGGTTTCCCAACA
GCTCTTCAACCTTATATACCTATCTATCTCTTTACCTTCCTCGCTATCTCCCTATCTCTC
CATCCATTACGTTTATTCATCCGCACCCAAAATTTTTACCATTTTTGCACTTCACTTATC
ACTCTGGACATATATATTCTATATATACACCTGGGTAATTCAAAAGTAGAAGAAATACCC
cGGAAGATCGACTTGTCTTTTTTTTtCCTTTTTGGTTTATCTATTCTATCTATATTTTCT
CATTTCTTTTAAtCATTGTCGGGCAATTTCAACTTGTACAAAATAGAGCCGAGCTCTTCT
CAAATCTTACATTTCATATCTCTCCTTGTCATGCCAGCTACGAATTTCCCGTCATTATGT
GGTTGGCTTGGGTTTTTAGTCTGATCATCTCATTTCATGAGCGAATGCAAGTCATTTACA
tCGCGTTAtCTGCCAACTTGTATTCGATAGAATGCGCTTATCTAACATAGTTGAAAAGCA
TCCATAtACAaGGAaGTCaCTTTATTCTTCTTCTATTGACGGTGTGTTATGGTACAGGTG
CAAGTAGCGCAACTAGATGGTGTGAGGTGAAAAGAGTTGCCGGTACATGACCACAGCATG
GAATGGTTGTAAGGGTACAAAGGCGTGTCTACCCCGTCATTTATAACGCTGGCGATAGAC
ATAGTATACATCTCACACATACAGGGAGTGTTTCTTTACTTCAGGAGCTTCCCATTAAAT
GGAACACCCAGAGCATTAAGCAATAGTCTGGCATCTTTGTCGGTGCGAGCAGTAGTCTTG
ATGGTAATGTGGCAGCCAGGAATCATACGGGGAGGATACATATCGTAATTGACTTCGATT
TCAGGGAACATGGCAACCATCGACGGCTCCAGACCAAGTGTGATATTCCCGCTTCCATCA
CCGCTTGTAACCTTCACACCCTTCCAGTCCTTAAACTTAGGCATAACCACGTCCACCAAC
TTGCTGAAAAAATGGTACATGTCTTCTCCCTCCAGCTCAGCAGTGGCAGCAACGTGTTTG
TGGCCCGGTATAAGGCCCCATTTAGGCACACCCGTCTTGACCTTGTGAGTCTTTACTCGC
ACGTTCGTGATGGCCTGTAGCGTCATACCAGCTACATGCAGGAACGAGGAgCTCGCcACA
GCTtCcTTAAcGtAaGAGTGAACAGTCACGCCAGAcAaTTCAGGAaTATTGTtGAACGTG
ATtGGTTtCCTGaGCAGGCGCAAAACGTCTCCTCCTCTGGGTCCGcGAAGAGGTCTGTTC
TtATGATACGGCGAGCTATCGTCCCATTGCCGTAGACGGGGGgCGGgAGGGGgAGCCTTG
AAACCATGCGGTTTATGCACGTAGCAGAGTGTAAGGATGTCGGAGGCTACTGTGGAATTG
TACGTCTGTTCGACTCGGGTTAAGCTGAATGGGCCCGGAaCGAAAaGaCGTGAGGAAGGA
TGTGATGTTGGCGGAGGTCTGTGAGGATTAAGAGGGCCACGGTCATATTTGGGAGAGCGG
TATTGGTATCGACTTCGTGGAAGCTGGTGCTTTCTAGCTTTGCTTCTGGCTACTGGGTCG
AATTCTTTTATCTTTtCTTCGGGCAATGGaGGTGTGGAAAaGGaTGAGGAGGGTTCGAGG
TCGTCTAGGGGAGAGGGAGATGATGATTCGGAAGAGGCATTGCGACGGTATGCCGGGAGC
TGGGaGGAAAAGGCTGGCTGTAACCGCCGTGATAGAGCCCTGGGAAGCTTTGACATTGAC
TCGTGAAGAGCCATCTtGtGTTTtCtCCCGtCGTTGATGCTCTCGCGCGACTTGCTTCGT
CGGCTCGTCTGCTCGTTGCTCGTCTGCTCTGCTCGCTTTTTCCATCTCGAATTTtGTTTA
AGGTTTGTCACGTGgATGTTTATTACTAATTGATGAATAATGCGTAAGGATAATTAaTAT
tCCTAAAGCTAATTAATAAGCCAGgTTTtGAGTGCAAACaTCACAAACAAAACAAAAtAA
ACAAACATTtATCTtATGTTTACaTAaTCCAGTTTtCCGCCCGGCCTTtGGTTCTACCAA
ATTCGAGGGATCAAGCAGGAGGATAGCTCGGGATGGACTTGCGAGCCCATTGGATCTGAG
GATAGACCATGAGTTACACTGGGAGAAGACTAGAACGATTTACTCTATCAATATCTTGCT
TGACACATCCTAAAATTTAACTACTATGAGATTTACGGACAAGCTTTtATGCCAAGCTTG
ATGCTTGATaGAAAGG
>contig00024  length=4702   numreads=74
TtcTTTTTTTtATATAtAtATTTTTTttACTCGCCGGACCTGGCGTGGAGACtATTTTCC
TTGCTAACCAGGCAAACGCTTACAGCGAGCTTGACTACTCTCACTTGGGAACACGTTCGG
TCCGCAGGTACTTTCCGCGATGCCATCAATCGTTTCGACACTTTTGCCCAGGAGAATCTC
CTGTCGAAAAATCTCGAGTTCGCCTTTGTGACGCTGGATTCATGGGACATGCGTGTGCAG
CTGCCCAGGGAGGCCCGTGATAAAGCTGTCGTGCTACCCCCGTATCTGCAGCATTCCCGC
ACCTTCGACCTTCGCACCGAGTATCAACGATGGCAGCAGCACCATCCGGAGTCTCTCCCG
TTCGGTCCCAGCGACCTGGCCAACATCTGTGCCGCTCTCGAGGTTGAGCCCGTCCAATCC
TCCGCCCCCATTAAGCACAACCTGCCCTTCCACCTGCAGGCTCTTGCCCCTGCGTCCCCT
CGCCGTGCAATGGAGgAaGTAaTTACACTTGCCAGAGTGCTCCGTGGCCTGATCCGCAAG
TCTCAGCCTCCCCACGAAcACCCGGAAATTATGACCCGCCCTATGGACGCCAGAGCGGAC
GTTCGtGCGTtCTtGgCAGAGCGtagtAAGGTTTtgcATaTGAGTGGCTtGCCTCATGAT
ACCaCACAGTCTGAACTcGAGAGCTGGTACACTCAGTTCGGTGgACGGCCTATTGCCTTC
TGGACCTTGAGGaCCCCAGACCAGCACAAGCCCACTGGCACCGGCTTTGCAGtCTTCTCT
TCCCATGAAGAGGTAAGTTTCGTGGTCATTACCTTATTCCAATGATAGTAATCCAACCAG
TGGCTCATGTACACATATAGGCTGCTGAAAGTCTTTGCATGAATGGCCGTGCATTGAACG
ACAAAGCAATTGAAGTCTCTCCTTCCTCGAGCCGTGTCCTCGACCGTGCTGCGGAGATTC
TGGCTCCGTTCCCACCTAGCAAGAATCGTCCTCGTCCTGGCGATTGGACGTGTCCATCCT
GCGGTTTCTCCAACTTCCAGCGTCGTACTGCATGCTTCCGCTGTTCGTACCCAGCTGTTG
GCTCTGGCCCAGACCCAATGCCATATGCCTACCCTTATGGACCACCCAACATGATGCCAC
CACCACACCACATGGGTCATCATGGTGGTCACAGCGGCCATGGAGGCCAtGGAGGtCACG
GAGGTCATGGTGGTCaTGGTATCGGCCACCACTCAAGAGGAaTaGGaGGAAATGGTGGTG
TTGtGCCATTCCGTGCTGGaGaCTGGAAATGCGGGTCTGATGGCTGTGGCTACCACAACT
TTGCGAAGAACATCAACTGTCTTCGCTGCGGTGGACCACGTTCAGGTGCTGCAGTTGTTG
CGGACTCTGCATTCCcAGcTCCCATGGATCCaCAGTCtGGTTTCGGCATGGGAGgTCCTC
CaTCTATGgCAAaCACtCcTGGAGCCGGCCcTTTtGCTtCTAGTGGTGgTAATTTCGGCG
GCTTtGGCCAACAATTTGGTGGTCCaCCCAGCACCTACTCCCTTCCATCcGGTATTGCCA
ATGCTCCAGGACCCTATCCACCACCcATGGgCCAAATGAACCATGGCGGTTATGGCTCTA
CTAGCGCCTCTCAGTCCGTTGCCTCCTTCGGCAATCCTGCAACCCaGGCTGCATTCACGG
CTGCCGACCATACCCCTCAGCCCGTTGGTACCTCCAATGGCGGCGGATTCTATAGTGGTG
ACGGGGCATCTGATCCCTTTGCCTTCCTTTCTACTGGTCTTGGAGGTCTGACCGTCGGAG
ACGAGCCCCATGGACGCAGAAACGGCGCATCTGCCAACAAGTCTCCTGCATAAATCCGGA
ACGAATCCGCCTTCGCTGGACTGTTTGTGGGTAGCCTGACTACACCACTCCATTCCTATA
CGACACCAAaTTTTTTTCTATACAGGCCTAAgACCCCAAGATTGTCCCATTaGAACTCCT
TCTCAGTCTAGCTCTGAAGGAGTTGGCCCTTATTTCTTCGTTTCTTTCTTTCCCGTTACT
TATATGTGCAGTCTCTCCCAAACCCATGCATTGTTTTGTTTCAGTCCCATTATAGTGACG
GCCTCGGTCTCCTACCATTTTATCTTCATCCCAGCCGAAGATTCTTTCACCACTCGCAAC
ATCTTCCGGTCAATTACAAGAAGTTAACCGCTTCAACCTGGGCCAGGAAACCACCGGGCT
AGGAAACCACCATACTACCAAACTTCCGACTGGCCTCATTCTTCCAGTcGCCTTTTTCCG
GAATAATATCAAAAGCAGTTCAATAGACTGGTCCCAAATTACACTCGATGCGCGAACATG
GATCTGATTCTTCCTGGGTTTTATTCTTtCTTTTTTtGGTCTCTTGGAGCGGGGTTGTGG
GATGTTGGACGGATGCTTCTGCTTTTCTTATGGCATTTTGAGCGAAAGAGAATATACCAA
AGCACACTCTTCTTTTGGACACAACTACAGTCAAAATCACCGAAAATGATCACAAAAAAA
aTAATTACACCAGCGAAGCAAATCGAAAGCAAAAGAGCGGCATCCAAAACATCAGAaGGA
AATTGGAAACGGGTTACAGAAAGACGGgTATTTTGTTCCTCTCCTTGACACAAAAATCTT
TTCCAGTGGGAGGACATTGGTTATCTTGTTAATTCTTTTATTTTCTATCTTACTTATTTC
TCCTTCATGCTTTTTTTTTtaCCTtGAAAAGAATTTGACTGaGTCTTGGgAAACGGGGGg
AAGGTCGGAATACAGCGGACGGGAAGAGAAAACGAGCAAAGCGGGAGAGTCGGGAGTATT
TTACCTTATACATGGCATGCGGCGTGTCTGTTCTGTTCCCTTCATGCCAGGAAAATGTTT
TCTTCTCTTCTTATTCCTCCTTTTCTACATTTGATTGCTACTTTTTTGTTTGCCCTGCTG
GCCCACCTACCTACCATATCACTGCCCCCTTGCTATTCCATCGTTACTCCTATCTTTCCT
TTTTtCTTGGCCTGTACCCTTTTCTCTCGCCCATCACCATATATTTTTGTTCAGTCCCCT
TTAATACGTTACTGTTACTGTGTTGATTCCATCTCTCAAGCTTTGGAGGGTTGCCCCATG
AACGGACAATGCAAGGGTAGTTTTGGTTGCAGGATGGAGTGTTTTCCTTTGGCCATCAGT
TGGAAATGGGTTGGCTCTTTTTTGGGATGGCATGTGGGTTTTCTTTTATCATTGGAGTGC
GGCTTGAAGGAATTTCCTTTTCGTCTGTTTTATTTTCTTTTCTCCTTTGCCTCTTTTCCT
TTTAATTGAATTtCGATATCCGGCCTTCTACTATCTATCTCTTCTCTCAAATTGCCTTCT
GTTTTACTaGTTAAGCTTGCTTTTGTAACTTCTCCGTTGTAGTTAAGTCTACATTGTCCG
GAAAGTTTCATACATACTTCCTTACAACGCCTCCATGCTACGAATGTTCGTGTTACATAT
ATTGTCAGGGCTAGGATATATTCTCCATTTTGAAATGTCAGTATATAATGTTAGATCATA
AGTGATATCATTCAACATAAAAAGGAAACTGTGTTAGTGGGTCAATGTAAACAGAAATCG
AGATATTTAAAATTGAATATCCATTACTCTGTATTATCACCCTCAGCTGTACTGGCCACA
CTTTCTGACCTGCGAGCTGATGATCGTCTCTTTTCCGTCTCCGTCTCCTCGCcTTCATCT
TCCTCCTCAATGCGGCTGATATTGCTTGTTGCTACTGAACTGGCCCTGCTCGCCTGTGAC
ATTACAGTCACTTCATTTtCATCTTCTTCCTCAaTTGGCTCATCCTTGACACGGACCCTT
TCtCGTCTTCCAGGCCGTGCAGACATGGTGCTGGAaTCCATATCCGAAGGCTTAATAATA
CCAGCAaGCAACTTGAGGATAGAGTtCTTTGCTTTCACAaGTGCATTTCGGCTTGACGCA
TCACTAGCGACGCCCGCTGAAATGGCTTGATCTAGCAGGTCTTTAACCTGGAGAGGCAGC
TCGTCGTCAtCTTCTTGGAGCTGGGAAGTCATATTGTCAGTCCTGATACTGGACCTCAAA
CTTTCtCTTTCaTCtGGAGCTCCcTCTGgAACaCGAGAACTGgCTcTTGATGAGGGCATT
GGAGCGGGggTGGGCAAGTGTAGCTTGCTTAGCATCGAAAGCAAGTATTTCCTTTCCTCT
CGTGGTGCAGTAGCGAATCCCCCTACACCCAGAACTCGTTGTAGAATAtCCTtGGCGAGA
GCTAAGTGAAGGCTCTCGCTCGGCCGGAGTGTCGAGTTATTCGAAAGGCTCGCTGGGGCC
AATGGATCTCCTCCACCACCTAGGCCGatAAtGCGACGAtCGtCGGtCCACtCGGTCAAC
ATTCCAACGACACCTGACATGAGTACCTTCGTCtCTTTTTCACCGACACTTCCAtCtATT
TCACCATCACTATCCTCCTCTGCTTCAAGTGCaTAAAAAtCATCCACAGCTGCAaGAACG
GTGCGGATGGCcGGAACCGCAaTCCTTCGCAtATGCTGGGCATTGGCGATATGTGAATGG
CAGTAGACaGGGAaGAAaTAGGTCAAGGCTTGCCTGAGAGTGAGGTTGTCTCGCGTCCTt
GGGTTGAAGAATGCAAGAACAAGAGCTTGTAGGAGGgTTgCAACGGAATTAtCATtGAAT
TCCTtGATAgAGggAGgAattg
>contig00025  length=4673   numreads=70
gcGGCctCTTTTCCCAGCGAGCAGTCATTGGctcGGTTtAatCAATCAGACgCCAAGGTC
CAGCACTCGCTCCAAGTCGGCCGCTCtCTTtCGTaTAAAATAAGGCCAAACCTGCACGGC
ACAGAGCCCAAGGATGCTGTGGTAGTCCGATGACAGGTGGGCGCTGGGCCCTcTACCCCG
TATTCAAGGCAGAACACTGGAGAAAGATCATGAGGCTGTTCAACTGAACATGTCGAGAGT
TGCAAAGGGTGCTCAGGAAaTGTCGTGTGCATTGCTTGTTGGCGTCAGACTCTATGCTGC
CATATGGTGGCGTGCTTCACAAGCGAACCTGGGgCTTGAGGCTTGCCTGGGATTTTttCT
tGCTGCGAACATTTTACTATCGGCCGCCAAGAAGACCTTACAGTTCGGTCCTGTCAATCG
TCAAATAGTCGCAGACGTTGAGATGATGATCTGCACCTTGCCTCTGATCACGGCTGGATA
TGGGCATTATCATTATTCTTGTTCGATAATAATTCCGCTTCGGCGTGTTTAtGGATTATG
TGCATACGAGTTCTGGAGTATCGAATTCGTTGCTCCAtACTCCGTACATTCTCGCAAAGT
GATATCGCACGTCTGGTGCTAAGTCATTGCgCGGAATCTCCCAGgAaGATGAGACCGAtG
TCGCTTCCTAAAACGaGACAGACACCATgCGAATTGTTATTGCGGCCGCTGcTCTATTAT
TGCCAAGTCGCAGGGTGTGCTGTtCAAATATAACTCATTTCGAAACGCTGAAAAGCTGTA
TTATCAGGTCTTCGCTTGCCACGACTTATCTCCAGGGATTGAAGTTAAaCTaCcTCCGGT
TATTTtCTCAGTAACATCGTGATCAGCATCAATGATTGCTGCTGCTGCTGCTGCTGCTGA
TGATGATGATGATGAGGAAGTTGAGGTtGAAGTTGAAGTTGTTGAAGTTGTTAGCATACC
GAAGGTTGGAGTTTCTGGTCaTAAAAATAGACTCGACACGTGACCaCTTTAATTCCAGGT
TCAATCCACTTTGAGGTTGTTGGAACAGCAATTTGATATTTCGAGCCGACTCGACTTGAC
GCGATTTATGCTGTGAGATAACTTTCGAGTAGATTTCCTTGAGCTGTACCAGCTTTGCAA
GCCCGACTATTTGAACTTGATCACATTGCAATGTGCTGATAACAATTCATGAaCCACACT
TTGGTtAtCGATATCAGAAAaTTTTTCTtAtCAGTCGATTaGTTAACGTtACTTAGATGG
ATTTGAAAACTTCTGTACGCAAGATGAaTATCTTCTAAaGGACTTTACATCTGAATATAA
GCCGATGAACTAATTCTCTtCTCCGCTGTGCAGCCTTCAACATCTCCTCACGACCACCCT
TCcTcTCCCCAGACCATGTTCAGACCCCCTatcAACCGCGCAATGCGCGTACTtGACCGA
TCATTCTTCAAAAAGACCATACCTCTTGCTGCGGCCACAGtATTTGAAGCGAGGAATCTT
GGCCGGATCAAAAACGAGCTGGCCAAGAGCAATGATATATtGAACGCTCCGCGGCtACCG
GCtATtCGATATGTGCAAAATCCCGCCACAGAGGAGGAAAAGAGCAAAAAGTGCATCTTG
CTGAAGGAGCAGATACAAGCCAATGATGCGGCTACATGGCCCCcAAcAGTACAGAAaTTG
GTtGAAGCGAAATCCGTGGAGTTGAAACCATATGACCTTCACCTTGATTATGACTACTGG
CTCTATCGTATGTGCAATCGGGAGATGCAACTGTCAAAATGCAAGtACtAACATACGTTG
CAGACGATATTCTTTCTTCAATACTACCAGAGGAACATCTTGAGGAAaCCCCaGCAGGTT
TCAACcAAGTTGGCCATGTTGGTATGTGGAaCCGAAACGCTTGAGTTGGCAGGAGACGGG
TATACTAAACTTGAAAATaTAGCACACCTTAATCTGAGAGAGCAATATCTCCCATATAAa
TATCTAATTGCGGAAGTTATCCGAGATAAAAACTCGACGGTCCGAACAGTGATCAACAAG
GTGGACGATGTTGGCGCAAACAGCGAATATCGCACTTTTGCATACGAGCACCTGGTTGGG
GACGAAGATATGAACGTTGTCCAGCATGAGCAGGGATGCGAGTTTGCATTCGACTACTCC
AAAGTATACTGGAATTCACGCCTAGGAAACGAACATACATACCTTGTTGGCAGGTTTAGA
GAGGGAGAAGCAGTATGTGATGTCATGGCTGGCGTTGGACCCTTTGCCCTGCCAGCGGGT
AAGAAGAGGGTATTCGTTtAtGCGAATGACCTTAACCCTCACGGATATGAGAAGCTGAAA
GAAGGTGCTGCCCGGAAcAAAGTCAGAGAATTCGTTCAACCATTTAACATGGATGGAAGG
GAGTTTATCCGACACGCTTCCCAGGAGCTATGCGTTAACGGGCCACGTCCTGTCAAGATA
TACCcGAAaGTAAAaCGCACCGAGGCCGCTGAGAAGAAAACTGTtCCTCCACAAGTATAC
AAaTGCCCACCTACCTTTGACCACTACGTGATGAACCTTCCAGCTTCCGCGATTGAGTTC
CTAGACGCTTTTGTCGGTGTTTACGCTGGAAAGAAGTCAATGTTCGAGCCGCACACCCAG
CGCAAACGCCCATTTGTGCATGTTTACTGCTTTTCAACCAACTCTGATGATAACGCTGTT
GAGTTTGCGGATATCTGCAACCGCATTTCGGAAAGGATACAGTACAAGATTACCCCTGAC
GATATGATTGGTGgTaCGGGAAAGCAGGAtCTTGAGCTTGAGATTCGTGACATCAGACTT
GTCTCGCCGAATAAGAGAATGTTCTGTGCTTCCTTCAGGCTCCcGGCAGAAGTAATATTC
AAGTCCTGATGCAGCGCTTTACTGGATGACACTGGAGTTTGCCTACTTTCCATTGCTGGT
TTTTTAATGACAAAGGTGAGCGAGGGTGTTTAGCATCATTCTCCGGTtAGGTTTCTTCAC
GGACATAGACTTgTGTACGATAGATTATATATATTTTTCATACCCTACGTTGACTGCCAT
TGGAATGGAGTTTGTGGgAGGACCTTGAATTTTtGACGATACtCGTTTcTCTTCCAATTT
tCTTCCATaGAAAaGCTtCTTACTCcGTAGtGTTTCCTGaTAAAAACTTGCCTATTAGCA
CTGATTTTGCATTtCTCTCTCTAACTATCTGGCTGATAATGTAAGATGCTCCATCTGATG
CTATGCGTTGGCTCTCTTTAGCAAATAAcAATAAaCaGTaTCATGTaGAAATGTCATCTT
CCCTAAGGTACCGTTTTCCAAaCCTAAaCGCCTTGCACGTTGCTAAAAaGGCCCCTCCCA
AACCCGTTACTTCGAAGATAaTAAaCAGGACTCCCAAAGCAATGTAATTCCCATCTCTCC
CATATTTTATATCTCCCCAGTGACGTAATGGAGCAATCACTCCACGAAATTTCGCAGCTT
GGTGAGCTCGTCTAGGAGCTCCTGCAGGTCTGCATCTGAGATCTTATTTCCGATACTTGG
GATAAGGGACTTTGCTTCTTCGGCGTTATCACAGCATAGGCTCCCTATTAAAACGGTTAG
CTTGAGGTGAAACAACATCACAGTCGACATGTAGTTAAGCTGCACATCTCACGTACCTAG
CTGTGACCGCTCAAAGAaCTCCAGCTCCGTATGCGCAGAGAGAAGACGCTCGACAGCCTC
GATATTCTCTTTTTCCTtGAATCTGGCGAACACTTCGAGATAGTCCTGTGTTTtGACCAG
GGTCCTGCCGGCGAGCGAAATCGGCGTTAGCCCGGTCAAGTCGCAaCAaCCAGGgCGCAC
AACTCACTCTCGCTCTTCAAACTTGCTCTCCCCTTTCCTCCGCAGGTCAAGGACCTTGTT
GATCACCAGTCGAGCTTCGGACAGAGATAGGGTCGGCACATGCTGGAATTCGCCGAGCTT
GAGCTGGGCGGTAGCTTCGAGTTCGCTCTGGGGGagCTCGCGTTTGCGATGAGTGGGCTC
GTGGACGGGCGTGGAAGAGCTCATGGTGCTGGCGAGTGTATTCCGGCTGTTTTCtGTAAG
ACAAGAACAGCTCGAAGATCTCAGTACTCAGCTAGACGCAGGCTCTCTGCAGTCTTCAAC
CTTTATGCGACTTCACGATCTCTTCTCGTCCTGTTTTTCCGCCTTTGACGTCGATGAAAA
GATATTCACGTGACATCAAAAGGTTATGTAATGAATTGCTTGTCTGCTTATGTAATACGA
GTCTTTTTTTTCtCGcTtCTTTTTTtCTTTTCTTTGCcGCAGATTCCAAATCCAaGGAAA
AGCCAtGTAACGAAGAAGCAGAAGAAGAAAATaCGCAGCGAAaCAGGTAATATCAGCTAC
ACTAGAAAGaCCGTaGAACGTCCGCCGCGTGCACACGCTTAGCTGATCTCTGCAGCACCC
CGGGCGCCCGATCTTATGGCCGTCTCCTATAGACgAAGGGCTTCCGCAGCTCCGCCAATA
GGACGAGCGGCAGCGCTtACCTAAGCCGAGCCAGtcgcaaataggcaatccatcgctgcc
ggatcattgggatcaactcgctttttcgacgtttcgaccgtccacgaacaacccaggaaa
aaggcctgtaatatttttctattcgcccctcgttccccgtccccgtcccgtcg
>contig00026  length=4666   numreads=174
GTCATCATCTTCAGCACCTATCTTAAATTACCTTGTGGAATAATCACCCcAgCGGGCACT
GTTTttGCTCTGCTCGGCCCGTTCGCAGCTATTGATTGCATCGTCGTTCAACGGACTACT
GAGAACCGCATGACCTGATTTACATCACCGGCCTCTTCCCTCTTTTGAAGGGGTTGTACC
GTTTCTGAATCTTCTTTCTTGTTTTAaCAAACGAGTCAAAAATGGTTGAACCGAGCGaGA
AACCGAATACCCAGAACGACGATGTCAGCAAGCAGGAAATTCGAAACCCAGTTTCGTCGT
CATCGTCAACTTCCGATAAGGAAAAGGTTGCTAAGAaGGGGAACTCGGATGCCACAAAGA
GCTTGACCCCGGAGGATCTAGATGCTCAACTTGCTCACCTGCCCGAGCACGAACGAGAGA
TACTCAAGCAGCAATTGTTCATCCCTGAGGTGAAGGCTACCTACGGCACATTATTTCGAT
ATGCAACCAGGAATGATATGATACTCCTCGCCATCGTTTCTTTAGCTTCTATTGCAGCCG
GTGCCGCCCTACCGCTATTTACAGTATGTATACTGTCCAAGCCcGAAAGTTTATTTTATG
GCTGACATGTTATAGGTCCTTTTtGGTTCCCTCGCCGGCACATTTCGAGATATTGCTCTC
CATAGAATCACCTATGATGAGTTCAACAGTATATTGACGAGAAATTCTCTCTACTTCGTT
TACCTTGGAATTGCCCAATTCATTCTCCTCTATGTATCCACCGTGGGTTTCATCTACGTT
GGTGAACACATCACTCAGAAGATACGTGCAAGATATCTCCATGCAATTCTACGCCAGAAC
ATCGGTTTCTTCGACAAGCTTGGGGCTGGAGAAGTCACCACTCGCATCACGGCAGACACA
AATCTTATCCAAGATGGAATATCAGAAAAAGTTGGCTTGACTCTGACTGCCCTATCGACC
TTCTTCAGCGCCTTTATTATCGGATACGTTCGATACTGGAAGCTTGCACTGATCTGCACC
TCGACTATTGTCGCGATGGTTCTGGTTATGGGTGGTATATCTAGGTTCGTGGTCAAGTCT
GGgAGGATGACATTGGTAAGCTATGGTGAAGGAGGCACTGTTGCAGAGGAAGTGATCAGC
TCTATCAGAAATGCCACCGCCTTTGGAACCCAAGAGAAACTTGCAAGGCAGTACGAAGTG
CATTTGAGAGAAGCGAGAAAATGGGGgCGCAGGCTTCAAATGATGTTGGGCATCATGTTT
GGCTCTATGATGGCTATCATGTACTCAAACTACGGTCTCGGATTTTGGATGGGATCACGC
TTCCTCGTCGGTGGCGAAACaGACCTGTCTGCCATCGTCAACATCCTCCTTGCGATTGTT
ATTGGATCCTTTAGCATTGGAAATGTTGCTCCTAATACCCAGGCTTTCGCTTCTGCTATT
TCCGCCGGTGCTAAGATTTTCAGCACTATCGACCGTGTTTCAGCAATTGACCCAGGTTCT
GATGAGGGAGATACCATTGAAAACGTGGAGGGAACTATCGAGTTCCGTGGTATTAAGCAT
ATCTACCCATCCCGCCCTGAGGTTGTTGTCATGGAAGATATTAACCTTGTTGTCCCCAAG
GGCAAAACCACTGCTCTTGTTGGCCCCTCAGGTTCCGGAAAGAGTACCGTTGTTGGGTTG
TTGGAGCGATTCTATAACCCAGTTGCTGGCTCTGTTTTCCTGGATGGCCGTGATATCAAG
ACCCTCAACCTCCGATGGCTCCGTCAACAAATCTCCCTTGTCAGCCAAGAACCAACGTTA
TTCGGAACTACTATTTTtGAAAACATCCGATTAGGGTTGATTGGCTCCCCAATGGAAAAC
GAATCCGAGGAGCAAATCAAGGAACGGATCGTCAGTGCGGCCAAGGAGGCCAATGCTCAT
GACTTCGTTATGGGGCTGCCGGATGGCTATGCAACGGATGTCGGTCAGCGTGGTTTCCTT
TTATCCGGTGGCCAGAAGCAGCGTATTGCTATTGCTCGTGCCATTGTAAGCGATCCTAAA
ATATTGCTGCTTGATGAAGCCACGTCTGCTCTCGATACCAAGTCCGAGGGCGTAGTACAA
GCCGCTCTTGATGCCGCCTCTAGAGGAAGAACCACTATTGTCATCGCCCACCGTTTATCC
ACTATTAAATCTGCTGATAACATTGTTGTGATTGTCGGTGGCCGCATTGCTGAACAGGGT
ACTCACGATGAGCTCGTTGATAAGAAAGGCACATACCTTCAACTCGTTGAAGCTCAAAAG
ATCAATGAGGAGCGTGGAGAAGAATCCGAGGATGAGGCGGTGCTCGAGAAGGAGAAGGAA
ATCTCGCGCCAGATTTCtGTTCCTGCAAAGAGTGTCAACTCCGGAAAATACCCTGATGAA
GATGTTGAGGCCAATCTCGGACGAATAGATACCAAGAAGTCCCTCTCCAGCGTTATACTG
TCCCAAAAACGTGGTCAAGAGAAAGAAACCGAATACTCACTTGGGACTTTGATACGATTC
ATAGCTGGATTCAACAAGCCAGAGAGATTGATAATGCTCTGTGGATTCTTCTTTGCCGTT
CTTTCTGGTGCTGGCCAGCCCGTTCAATCCGTCTTCTTTGCCAAGGGTATCACAACACTT
TCTCTCCCGCCATCATTATATGGCAAATTGCGCGAAGATGCCAATTTTTGGTCCCTGATG
TTCTTGATGTTGGGTCTGGTCCAGCTGATCACACAGTCCGCCCAGGGTGTTATCTTCGCT
TTGTGCTCTGAGAGTTTGATTTATCGAGCACGCAGCAAATCCTTCCGTGCAATGCTTCGA
CAAGATATTGCCTTCTTCGATCTCTCTGAGAACAGCACTGGTGCATTAACTTCGTTCCTC
TCAACCGAAACGAAGCATCTTTCTGGCGTGAGCGGCGCTACCCTCGGAACAATCCTGATG
GTTAGCACTACTCTCATCGTTGCTTTGACTGTTGCTCTCGCCTTTGGATGGAAACTTGCC
CTTGTCTGCATTTCCACTGTCCCTGTCCTTCTTCTCTGCGGATTCTATCGATTTTGGATT
CTCGCACAATTCCAAACAAGAGCAAAAAAGGCATACGAGTCTTCTGCAAGCTACGCTTGT
GAAGCCACTTCCTCTATCCGCACTGTTGCTTCTCTTACTAGAGAAAaCGGCGTAATGGAG
ATTTACGAAGGCCAACTTAATGATCAGGCAAAGAAGAGTTTGAGATCTGTTGCCAAATCC
TCGCTTCTATATGCTGCTTCGCAATCTTTCTCCTTCTTCTGTCTTGCTCTTGGCTTCTGG
TATGGCGGCGGCCTTCTTGGAAAGGGAGAATATAATGCATTCCAATTTTTCTTGTGCATC
TCTTGCGTTATCTTTGGCTCTCAGTCTGCTGGAATCGTCTTTTCCTTCTCACCTGATATG
GGCAAGGCAAAGAGTGCAGCCGCTGATTTCAAGAGGTTATTTGACCGTGTGCCAACAATT
GACATTGAGTCACCCGACGGCGAGAAGCTTGAAACCGTTGAAGGTACTATTGAGTTCCGC
GATGTGCATTTCAGGTACCCCACACGTCCAGAACAGCCTGTGCTTCGTGGCCTCAACCTC
ACTGTCAAGCCTGGCCAATATATTGCATTGGTTGGGCCTAGTGGATGTGGCAAGAGTACT
ACCATTGCTCTTGTAGAAAGGTTCTACGACACATTATCTGGCGGTGTATATATTGACGGA
AAGGACATTTCAAGGCTTAACGTTAACTCTTACCGAAGCCATCTAGCGCTCGTTAGTCAG
GAGCCTACTCTCTACCAGGGAACAATACGGGACAACGTTCTCCTCGGAGTCGACAGAGAT
GACGTCCCTGATGAGCAAGTGTTTGCTGCATGCAAGGCTGCCAACATATATGACTTCATC
ATGTCCCTGCCCGATGGTTTTGCCACTGTTGTCGGGAGCAAGGGAAGTATGCTATCTGGT
GGACAGAAGCAACGTATTGCGATCGCCCGTGCTTTAATACGAGATCCAAAGGTTCTCCTC
CTTGACGAGGCTACATCAGCACTTGACTCTGAATCCGAAAAGGTGGTTCAAGCTGCCCTT
GATGCCGCTGCGAAGGGTCGAACGACTATTGCTGTTGCTCACCGACTCAGTACTATTCAA
AAGGCAGACATTATCTATGTCTTCGATCAGGGCCGCATTGTTGAGAGTGGCACTCATCAC
GAACTCCTTCAAAATAAGGGCCGATATTATGAGTTGGTTCATATGCAGAGCCTTGAGAAA
ACTCATTAATGTTACACATATACCCACTAGTTTTCCCAACCCTACCCTTCACATTTATAT
TAATATCTATCCACTCTTCTTCTTCCCCGTTTCCATGTAGTTGGCGGGAAAAGTTTCTGT
TTATGCTATTTCGGTATATATTTCCCACTTCCTTGTACAGTTTGACCCCATTTACATACG
GTACCTCTCACCCTCTCCTGTATATATCCATATTTGGCGTTCTGGTCTAGGCCGAAGATC
GTCGTGGCGAAGCAACGCTTAGATGGTCGCATCTCTTTTTTTAGTCTCTTACATGCATAT
AGACCAATAATGAATCAATATAGCTTTtGTTCTCTCTTGAAAAGCAGTGTCACCCCTCCT
CCCcTTCCTGACCTCAATTGgCTCTCtCcAAGTcTTCtGCTTTTAT
>contig00027  length=4618   numreads=274
CtCAGAAATtGTTTATtaTTTTAATAaTAAaTAAAAATAAATTATATTATTTAGTGTTTT
TATtATTTTTATtaTTTtGAATTATtAtATTTTTtAAtCAtAGTTTATCTAGAaCTTTAT
CTAGTATTTTAAATtGAAAAAAaaaTATGCCATGTTTAATCTTTGAAGAgATAAATGTTT
TaTTAACGGGTTATTATATGAAAAATTATATTTAaCTCATTTaGGTTTATaTAAaGATAA
TGTAGAAATGAATTTACAAAAACCAGGTGTTTTTTTAATAAATATTAGATTTTTAAAAAA
aGATACTAATATACTAATATATAATTATATATTTTACCCAAAAGAATTTATAGATAGTTT
AATAATGTTTTTTATTGTTAGAGATAATTTTATTAAAAGTTTAACATTTAGAGAATCTGG
AGATTTTTTATGTATTATAGATGATAGTTTAAATATACATGATCATGTAAAAGAAATTTT
TAAATATATAAATTCTTTTAATGTGTATTTATATGAAGAATTAAAATATATAAAATCTAA
TAAAGAGTATGAAAACTTTTTTtATTTAGATCTAGTAAAAAAAaGTACAATAGCTTTAAA
TAATGATGAATTAATTGAAGTATTTAAtAATATaGTTAAAAAGAaTTATCAAAAACTAGA
ATTAAAAAGTTTTACAGATATATATCCTTATTGTAAAATTGATGATGATATTGATTTAAT
TAACGGTACTTTATTTTtAATTAAAGATATAAATGCTTTTTtATTTGATATTAGAAAATC
AGGTTATATAATAAGTCAaGGaCCTCAAGCTTGAAGGGgTCAGATTAATACAATGAATCA
CTTTTTAAATAATTTAGATATTGATTATAGAGATAGTCTATATAATCATTTAGACTATCA
TACATATCATGGAACTGTACAATTCCAAGAACGATTACCTAGAAAAGCTTTTtCTTTtAA
AAATATACATAATTTAATAGGAAATATTAGATTTTAAATATTATGTTAAAAACCTATAAA
TTACAAATTTAATATAGGTTTAATGTTATATTAAAACTAATTTTACGGATTAATGTAATG
GTAACATATTTGACTCATGATCAATTTATTTAGGTTCGAATCCTAAATCCGTATACTAAG
GCTATAGCTTAATGGTAAAGCCAACTGCTCATAATAGTTTTTATAAATGTTCGAATCATT
TTAGTCTTAATCCGAGTGCTGAAATTGGTAGACAGGATAATCTTAAGTTTTATTGATATA
CTCGTGTGGGTTCGAATCCCTCCTCGGATATTTGGGGTTATGGTTTAATTGGTAAAACGA
GGACTTTGCAAGTCCTTTATTCAGGTTCAATTCCTGATAACTCCAAAAATTTAGCTCGAA
AAGCTCAATTGGTAGAGCGGAACACTGAAGATGTTTAGGTTATAAGTTCAAGTCTTATTT
CGAGCAACTATTTTTAtGGATATGCTGAAATTGGTAACCAGGCTGTGTTTAGATCATGGT
GGCGGAAGCTTTATAAGTTCAAGTCTTATTATCCATAGGTCTAAACTTATAAATATTAAT
TGAATTTATTTGAATTAATCAATTATTAGATTACCTCTATTAaTTTAGATTAATAATATA
TTAATATTTTATGTTGTTGACTAAGAGGTAAGTCATAAATTTTTGGTATTTAGCTATGAG
TGTTCGAATCGCTCCAACATAATTATATAATAATGTAAAATAATAAAATTATTATTTTtA
AAAATTATGTATTAAAATTATGAATAATTAAATTAGCCCGAGTAGTTTAATGGTAGAACA
ATAATTTCATGAATTAAGAATGAGAATTCGATTTTCTCCTCAGGCTATTTATTTTAGTTA
AAAAAAAATTTTTTTtAATTAAGGTGGATATAGTTCAATGGTAGAACAGCTGTATGTGGC
ATAGTATATCCTTGTTCGAATCAAGGTATCCACCCTTTTGTCTTATATATTAAATAGACT
TTAAATAAAATATGCTAAATAGCAGTATAAAAATCTAATCAAGTGATTCAGCAGATATTT
AATATAACAATGTGAAAAGAAAGATGATTTTTATCAACAAATGCTAAGGATATTGGAACA
TTATATCTTATGTTTGCATTATTTTCAGGTTTGGTTGGTACAGCTTTCTCAGTTTTAATT
AGATTGGAGTTATCAGCTCCAGGTGTACAATATATAGCTGATAATCAATTATATAATAGT
ATTATTACAGCTCATGCTATTTTAATGATATTCTTTATGGTTATGCCAGCTTTAATAGGT
GGTTTTGGTAATTTTTTATTACCATTATTAGTAGGTGGTCCAGATATGGCATTTCCTAGA
TTAAATAATATAAGTTTTTGATTATTAATACCTAGTTTATTATTATTTGTATTTGCTTCT
ATTATAGAAAATGGTGCAGGTACAGGTTGAACATTGTACCCTCCATTAGCAAGTATACAA
AGTCATAGTGGTCCTAGTGTAGATTTAGCTATTTTTGGTTTACATTTAAGTGGTATAAGT
TCACTTTTAGGTGCTATGAATTTTATTACAACAATAATTAATATGAGAAGTCCAGGTATT
CGTTTACATAAATTAGCTTTATTTGGTTGAGCCGTATTAATAACAGCTGTTTTATTATTA
TTATCATTACCTGTATTAGCTGGTGCAATAACAATGTTATTAACAGATAGAAATTTTAAT
ACATCTTTCTTTGAATTAGCTGGTGGTGGTGATCCTATTTTATACCAACATTTATTCTGA
TTTTTCGGTCATCCAGAAGTTTATATTTTAATTGTACCTGGTTTTGGTATTATTAGTACT
GTAATTTCTGCAAATTCAAGTAAAAATGTATTTGGTTATCTAGGTATGGTATATGCTATG
ATGTCTATAGGTATATTAGGTTTTGTTGTTTGAAGTCATCATATGTATACTGTTGGTTTA
GATGTTGATACTAGAGCTTACTTTACAGCTGCTACATTAATTATTGCTGTACCTACAGGT
ATAAAAATATTTAGTTGATTAGCTACTTGTTATGGTGGTTCTTTAAATTTAACACCTGCT
ATGTTATTTGCTTTAGGTTTTGTAGTTATGTTTACAATTGGAGGTTTAAGTGGTGTTGTT
TTAGCTAATGCTTCACTTGATATTGCTTTCCATGATACTTATTATGTTGTTGCTCATTTC
CATTATGTACTTTCTATGGGAGCTGTTTTTGCTTTATTTAGTGGTTGATATTTCTGAATA
CCTAAATTATTAGGTTTATCTTATGATTTATTTGCTGGTAAAGTACATTTCTGAATATTA
TTTGTAGGTGTTAATTTAACATTCTTCCCACAACATTTCTTAGGTTTACAAGGTATGCCT
AGACGTATAGGTGATTATCCTGATGCTTTTGCTGGTTGAAATTTAATTAGTAGTTTCGGT
TCTATTGTAAGTGTTGTTGCTACATGATATTTCTTAAATATCTTATACTTACAATTAACT
CAAGGTTCACCTGTTTCAAGATATCCTTGATTAACTCCTCAATATTTCAGTGATTTATTC
CAAACATTATTTACTAGAAATAATAGTTCTTTAGAATGATGTTTAAATAGTCCACCAAAA
CCACATGCATTTGTAAGTTTACCTGTGCAATCTTAAGTTTTTTtAATATAATTTATTAAA
ATATTATTTAAATATTTTAGTTTAATATAAACATTAATAATTATATATTCTAAGCAACAT
GTTAGTTTAAGGGTTAGAATACCGTGTTACGGCCACGATGATATAAGTTCAAATCTTATA
CATGTTGCTTATTCTTATTAGCTCAATGGTAGAGCAAAATACTTCTAATATTTTGATCCT
AGTTCGAATCTAGGATAAGAATTTCAGCTCTTATAGCTCAACGGTAGAGCAAAATACTGT
TAATATTTGTATAGATGTTCGATTCATCTTGAGGGCTTTTAAGTTTAATACTTTTACTAT
ATAGTAATTATTTATTTGGATAAAGGTTTCCTTAGTAATATAATTTATAATAATATAAAA
TGATACAAGCAGCTAAAATAATCGGTACAGGATTAGCTACAACAGGTTTAATAGGAGCAG
GTGTTGGAATAGGTGTTGTTTTTGGTGCTTTAATTTTAGGTGTTGCTAGAAACCCTTCAC
TTAGAGGTCAATTATTCTCATATGCTATCTTAGGTTTTGCTTTCTCAGAAGCTACAGGTT
TAAGCGAATAGATCTGTTATAGGGTTAATTGCAAGAAATATCTTAAAGATAAATTTGCAG
CGAATATTAGTATAAATTATATTATACTAATAACGTTCAACGACTAAAAATGAGTAGTGT
AAACAAAAATTTTATAAATCCTACATTTATAAATGAAGACATAGTCTAAAACAACAAAAA
aGTTAAATGTTTTATTAGAAATAGTAATAAAATTATTAATTTTTtATTAATTAATTTGCG
TATTCGCATTAATGATGGCTTTCTtATTATTATACGTAGCCTAAATAACTATAAGTTAAA
ATAAAaTTCAGATTATTTTAATAaTTAAAAAAAAaTGTATATATTTTTTTTTTtAGgTtA
tATTGATACTTTTTTTTttATTTtACTtATtGTTATAAaGAAaTATATaTaTATATAT
>contig00028  length=4582   numreads=74
GGCTACTGTTGTGACAGAATAATAGACGAGCCATGTCTTCGCTGGTGGAGGTGGTATCTA
CGCGAGCATCAAAGGCTCCAGGATGGGAATATGTCTCTGCTGCGCGGTTTGAAGCCCCTG
TCAGCGGGCGCAGGGAGACTGGCGGGAGGAAACGGACTGCAAGGGAAATTGGAGGAGACA
CCAGCACCGCGAGATCTGACCTGAGTGCGAGGCAAAGGGgTgTTATTGCTAAGCATTTAG
AAGCCCTcGATAAAGaGAATCATTCAGACGTTTCGATTCCCGTCCcACCGAGACGTCAAA
GGGAGCATACAGTCAaaGGCGTAAGAAGCAAAACGTCATCTAACACACGAAAGATTATTA
CTTCGGGGAAACAGTTCAAGAACTATCTTGCGGCTGAAGAGCCTGCCACCTTAGCACTCT
CCGCCTCCTCTACAACAACTGCAACTACTTTGAGCCAGCGCACGAATATAGCCAGACAAC
CCGATACTCCTGCCCCTCAAGCAGACACCAACGCCAGCAGACCGCTCCTCCAGGTACCAG
ATCAACCTTCCGGTCTAATCGTGTCTGAATATGACAATGATCCGCTTCTACGATCCTATA
TCCCAACAGCGCCCTCCGAACGCATCATGATGGCTCTCGTTTCGGAACCTCCATTGTCAT
ATCATGCCTCTCGTGCTACCTTGCCTCCTGATTCTCGTCCTTCGAGACATTTCTGCAGTA
TATGTGGTTACTGGGGCAAAGTAAAATGCATCAAGTGCCAGGCAAGGATTTGTGGCTTGG
AATGCTCAAGAATTCATTTGGAGACAAGATGTGACCGGTTCTaTGCATGACAAAGTATAA
GTCCTTATTCTGGAATAATGGTCTCGGATAAGTAACTTATGGACTCTATACAGCTGAGGA
TTATCTGTGCAACCCTGGATAGTGTCATTCAAGGGTTTGATCATTTCACTCTCAACAGCC
CTTCCAGTGGGTGAAACACAACTGCAAACCaGCCTGTGCTTATtCACGCGAGGCCAATTA
CGCATACGCATGCTGGTACGTGAATGCAGTATTAACTTATCCCGCGTCAGCACCGGGATG
GTATCATAATATGCACCAAAACACATTCCATTGCTTTGGCATACACTGCGGAGAGCCAAA
AGaGAAAGTTCAGTTCGATATGGAATAATGAAAGGACACCCTATGTCTATAGTATACGCA
GGCAGTTAGTATTTCTACGTTCTTCGATGATTTCGGAGTCTGACTTGAGTATAGACTGGC
GTCTGCTATGCGCTGGAGAGGTGAACAACAGGGACGGACCCTCAGATTCTGCTCAAGAGA
TTTGCTTCTCCTTAAAATTtCGGATAtAACAAGGTAGaTTAGTTGCTAGaTTAGCTAACT
ATGGTGAACTCGTTAAACAAATCAGCCAGAAGATCATCTgTgCAGGCCGCGATGTCTGGA
ACACCCATACTATACATGGTCTCAAAAGAATGTATACTCAACCGGTCAAAGAAGGgCCGC
AACAACTTCTCTACGATCTCATCCTTGGCTGTTTCCCTGCTAAGATCCGAGTTCAACCAA
GCTTTCTTAAACCCATCTTTTTTGCTAGATTCCGTACCAACGCTTTCGTCATCGCCGCCA
CCATCATAGCCATTTGTGTCTTGAGCGGAGGCTGAATGTTCACTTCGGGGACTTTTGCTC
TTCCCCAATGAACGAGAGAGTTCGTCGGCAAGGGCTCTTGATTCCCAACGATTTGGTGGA
TAAACAACGTCTATGGTGTCTGTGACGAAAAGCCACTCCTGTAACTGGAAATCGTCTGGT
GAGAGAAGAAGTAGTGTCTCCAGAAGCTTTGCAGCCTGAAGAaGTGAATaGGGGTTGAAG
CTCTCGCTCTCCTGGTCTGGAGAAATAGCAGAAATTGCATCTTGGAGTTCCGTGCTGATC
ATAGGCCAGAAGGGAGCAATGCTGGTGGATCCAGTCCTGAGGATCAAGGCTCTTAGGACC
ATGTATATCTCTGCTCTTGTCACGGAGGATGGGGAAgATaCATGAGTAGCTGCAAGgaGA
TCTTCTAGCTTTTGCTGAAGTTCTGATAGCTCaGCGCTGAAaTGGTCTTCGTCAGATGCA
ATTATCAAtAATGCAATTCGaCGGAGGTTCAACTGTGcTTTaCGaTCCGCTTCCaGTCGa
GCaGCGCTCGCACCAaCACCGAACATTATACCAGCAGATGTTGGGGATGTGAGGCGGGTG
AGCACTTCCGTAAGGCGTTCTGTATCTGTTAGGgCCCATTGACGGAAGAGGCGTATCCAA
TGGCTCTTGACCAGGCCATACTTGAAACAAAAAAaCTTGCTGTCATTGAACGCATCGCTA
ACGTCCTTCTTCCAGATCTTGGATGCTCCTTGGATCTTGGAGATTTGCTGCAGGAGATCT
AAGGTGTTCTTGTCCACATTGGATGGGAATAAGCGTGAGTGAAATGTAGGAGATATAATA
TTTGTTGATATGCTGGACAGCGCGTTGGATACCCTATCTGCCTCATCAAGaGTGGCTGTT
aGCGTTGGAAGGCTGACAGACAGGATACCAATGATATCGTCcGGCCCAATGCGCTGTAAA
AGAGAGGGCGAGCTAGATTGCTCTGACTCTTGGTCCCGAGGCGCTGATGGTTCATGGGTC
CCAGATAACGGCTTGCTGGTGAATATAGCCGGgAGAAGTCGCAATATCAGATCCTAGCAT
GGCAAATTAATAtATTTTTtACAAGCACTGAATAGACTAGAGTGAGTAACTTACCCCCAG
TTCCCTCCGGGTTCTTCGGTCATCCCCAAATGTGgTGTTTTCCATCTTGCCTCCAAGCAC
TACAGCAAACTCTAGCAAACGAGGTAAGATTTGGCGATGTGGAAATGGGTTTGTGAGAAC
ATCTTTCAAAAAGGTGATACAATCACCCcAGATGTCATCCAAAAAGTCATCATCCAACGA
CTTGGCATACATGACAAGGAAAGCTGCGAGGTCGGTCTCTGACAATTCAGAAGACATGGA
CGATTTACGGCTGGGTTCTAGTGCAGCTGGGCTAGTCCGGCTATATATAGCATTAAAGAT
GGCAGGAATCGTGACCTTGGGTTTTgATCCGTCCAGGGTATGGAGTAGGCTAAATATTGC
TCTACTTTtGGCAGGTTCATCCAAAGCTATTGACGTACGCCAGAGTTTGATCAATGTTTC
AAGACACTCGAGGGCCTCAGCTGCAAACAAATGTTCGAGTATCCTTCTAGCCCTGTTTCT
CATTCTCAATGAGGTATACTGAAAAGACGCCACGGAGTCAAGATCACGAGGCTGTTTACT
TCGGCCACCAGGACCCCATGCCCAGATTGAATAGCATAGCTGCACAGCATCCTGGAAACA
TAGAAGGACTGTGAGCCTCGTGTTGTTGCTACTTGTGGGCTGGGCTTGGGCTCCTTCAGA
TGCAAACATGCTGCCAAAAAaCCCcTGCGGCTGATCTGGTGATTTCACAGCAGCCGTGTT
CACCTCTTCAACTTGAAGGCGGTCATGAGCAGTTGCAACGCAAGTCTCTAGGCCACTCAA
TAAAGCTATCGTGGTATGTTCAGGCGAACAACTAGGGgATCCTTCcGATAaTTTTTGAAa
CaTAaCTtGAAGTTCGTTGAATGAAGAACTTATTTCCTTGCAGAAGCACTCCGCGAGCGT
TAGGAGTACCTTGAAAATGGACTTATAGTATAATGGTAGACATTCCGCAAGGAAATTAAC
CCATTTGTCAATGATGGGTCGGGATATCTTTGAGCTGATGCCTTTTAGTAGGCAATCCAA
GAGCTTTGCAGGCGGTTGGGGTAATGTTTGGCTCTCTTGGCTCTTGTCAGACCTCTCCGC
ACTAAACGACATTCGGGATATATCAAAAGATCCCTTTCTCTGATGTCTGTTAGACGCAGC
AGTTGAAAGCCCTATATGATGCGCGTATCTCATCTTAAGAACCGGAGTCAGAGCATCGAT
TATGGAAGACTGGTGCTCTACTTTCCCcTCATCTAAGGCTAGGGATAGATGATCAAGGAG
GTAGGAATCGATATCTAAAGAGAGCAACTTTTCtGCTCCTGTACTGGACAGTAGTAGACG
CAGAAGGGACAAGGCTTCTTTtCTtATCTGGTTTtGTTGTTCGTGAAGGCACTCTGGTAC
ACGATGGACACCATGAAGTGCATGGAAGCATATCTGTGAAATCTCGGTTTGGATGGTGAC
CTCTCCCTTGTTTTCTAACTTAATCTTTAGTAATGCTGAAACTGTACAACGCGAGTAGGG
AGCACTTACCCTCTACATCGAATGGTACGGATTTAGTTCGTGATGGCTGCGTGGCAGTAT
TTGATAATATCAACGACCATCCAGCTGGGCTTAGCACGGATAACACGTTTCGCACTAGCT
GAAGCATATAAATGCACTGGTTGGCATGGCTGAGTATCATTGTTtCCCTGAATTCGCTtG
TTTCCTCTGTCGATGTCTCCTGAAGGAGATGGAAGTCGCGGAACTTCAACAAAAtGACAC
GAAATAATCTGCCGTCGCCTTGTTAGTTTCTGGTGACCGAGGTTTGCGCTATGGATTTTG
ACTTACTCATATGTAGAtGGTA
>contig00029  length=4543   numreads=101
GAACAGTTTATCGAACCGAGGGCCTTCGCGCCTTCTATGTCTCCTACCCAACTACCTTGT
GCATGACTATTCCATTCACGGCCGCCCAATTCATGGCATACGAATCGACGTCCAAAaTAA
TGAACCCGACGAAACGATATGATCCCTTTACCCATTGCATCGCTGGTGGtCTGGCGGGTG
CGGTTGCTGCCGCTGTTACGACTCCTCTAGATGTTATCAAGACTGTCCtACAAaCAAGAG
GTACAGCGCAGGATCCTGAGGCAAGAACCGCTAAGGGGTTGTTCAATGCTgCAAAACTCA
TAAAGAATCAGTATGGCTGGGCCGGATTCCTCCGTGGAATGCGCCCAAGAATAATTGCCA
CAATGCCTAGCACTGCTATTTGCTGGACTTCTTACGAAATGGCCAAAGCATATTTTAAGC
GGATAACTTCTGAAGAATCCCACTGATAGGTATGCtGAGCACGATGAACTTCACCCATAA
TAACCCCTcTCACtGCGGTTACAGtGACCGAACATATCGACTCCCATTTATCTTTttACC
TTTGATTTCGTTTTTTTTGTCTTTTCACGCTGTCATCATCGGCACGATCTACAGAAGGaC
GGAAAGGGTGGGATCCTAAAAaGTTTACCATGGGATGGTTTTtCTTCTCCATATTAGACT
TGTGTTGCTAGGTATCTGTTTAATATTCCTTTTGTGTCTTCTGTTATACTAGTGTCGATG
GCGTTGTTTGTCGTCTTTGtCAAAAGGGTAtGGGATATCTCCCGTGATTGTGGGTTCATC
TTTATAGGAAACTTTGGGAAAGATCTATATCTTCATGgAAGGGATATTTTtAtCTTAaCC
GTTTtAGCACCACGCTCCTGACTTGGATGATTATTtCGATATTGATCCCTAGTtATTAtC
ATGATCTTGCCATTACACAGTATTGCTCTAAGATGGCGTATAAAGCTTGGATCGGAATGA
TATTCTTTCTTTTATCTGAAGCTATTGAAGTCTTAGCGTGCTTCTTGTTTAATCTATCAT
GGGATTCCCTGAGCCACATTTGAAACCCGATGGCTCCCAGAAGCTGGTTTATCTCGGATA
CTTGCATTGTATGACAACTCATGCATCATGCAGCAGCCTCAATATTTTCAAAGTTAAAGC
TGGGTTGTCCGGGTACTGCGCTCTGTGCAACAGGGGACAACCCTTCTTTCCTAATCCCTT
CGAAATTGGTTCCCGCGTTTCCACCCTCTTCAACGGCGATAATCTCAACCTCCTTGGCTC
CCGTAACCTTCTTCAAGTTTCCGGTAATGTCATGGAGAACTTGTACCTCATCAAAGGGCA
TTTCTCGGCTGAAAACATCCTCTGGCTTCTCATTGCCTTGAATCAGACGTTTCTTCAAAG
TTTGAACATAGGGCATTGCTTTCTTCATTTCACCCAACTTGCCAACTTTGGCATTGAGTC
CCTtGTCGTCGATGGTTAAGTTGACAGCGTCAAAGGCTTCACGAACAAGTTCAATGTATT
TATCTTGCCATGCTGGGAACTTCCTGGAAaCAAAAATGGTAATCTTCTTAGGGTTGCGGG
GGTCAAATTTAACGTTCTTGCCCTTCGAGATTCTCTTAATGAAGGCAGCTTCAGAAGAAG
TAATGTTTGAGGTTGTGGAACGGATATAGACAAGAGCTGCTGATAGGCCAGGGACAGGCT
CGGGAACATCGGCAAAGTGAGCATTTTGGACAGAGTCCGCCTTTTTGAGAACATCAAGCC
ACATATGTTCCGCCCAGTGAGgTGCAATTGGGCTTATCAAGAGAGCTTGCAGCTCGACAT
ATCTAAGAATCAGGTCACGGTGCATGCCAATACCGGAAGCGGTGGCCACCTCACGGTAGA
AGTCTTTTGCACTAGTGAAATCGTAAAGGGCAGACTTCAAAGCTAGTTTGAAGTTGGTAT
CGGCATAGTGCTTCCTTGCCTCTCTTGCAAGTGCGTTCATTTCATTATCAAATACCTTGT
CCAAGAATGCATCTGTAGGTCCAGTGCGGAGAGACTTGTCTGCAACGGTTTCCTCAATCC
ACTCTTTAAGAGTGTACATACGGAGGATATTGCTGTTGGCCACAGTTTCATCAAAGTTTG
CATCTTCAATGGCATCACCAGCATCCGCGAAAGCGATACGGGTAGCATCCGCACCGTACT
TATCAACTGCATCCCTAAGGGTTAAGAAGTTTCCAGTACTTTTGCTCATCTTTTCTCCGT
TGAGAAGAAGATGtCCGTTGGCTCGTACACCTCGAGgCCAGTACTCTCGCGGGAATAGGG
CAATGTGGATGTAGAGGAAGAATGTAAGATGATTTTGGATGAGGTCCTTTCCTGAAATTC
GAACGTCCAGTGGGTACCAATATTCAAATTCTCGCCTTAGAGTCAAAAGAGATTCCTTGC
TGATTCCACTCTTCTGGACTAGATCATCGTCAAGTTCACGTCTGGCGAAGATATAATCCC
AAATGTCATTGGTGATTTGCTCGGGCTTGATGCCAAGCTTGCCCGGCTCCTTTCCATATC
GGTCTGCGTGGAGAAGGTGAGAGATGGTGTAATAGCACTGGTATATGGTACTATCACTCA
AACTCTCAACGaGAAACTGGGGATCCCaGGGTaGTTTGGATCCCAAACCGTAAGTTCTGG
CACAAGCCCAGCGGTTAAGCCAGTCGAGATTCTTTTCGAAACCGTGTCGTGTTTCTTCGG
AGTAGGTAATCAAATCATCCGTCACATACTTGAGTGTGGTGCTCTGCCATTCAGGGTCAT
TTTCACCGTAATTGAGGAACCATTGGCCAAGaTATGCAACAACACAGTCATCACCACTTC
TACTAGTGACTTTGCCCATAGGGTCAGCGAATGGGAAGGCGTCACCGcTCTTGATGAGAG
AATTGCGAACCTTCTCCTTAGCGGTTTGAACTGGCTCTCCCTTGAaTTCACCAACAaGCA
TTTtGCCTTTGTAGAAGCCCTCAGTATATGCTAGATCCTTGGCTTGAGCAAGCTGGACGG
TGTCCTTTGGCGAATTTATCTTCAGCTGCTTCACTAGAGCTGGAGCTGTGAGATTGCCAT
AAGTTGGTGTCTCAATAAGTGGGTGGATTTCAAGCTCCGCCCACTCCTTCTGAATGCCGT
AGTAGTCAGCTTTCTTTGCGAGGTCCGAAATGGTTGCAAAGTCATCAGGACTGTCAGATG
GCACACAGCTAACAACACCAGTTCCCTTGTTAGCAGACACAGTTTCCATGGGAAGAATTC
TAACACCCTCTTTGTGGAATGAAAGTGGAGCATTGACAAGAGTGCCAATGAGTGCAGAAC
CAGGGGCTTCAACAACTGGAGGAAGTTCATCTTGGGATTTGGGAAGGTTGTTAACATCGA
AAAAGATGCCCTGGAACGCCATGTTCCAAGCTGCTCTCTTCGTAACAACGTAGTATTCCT
TCTCCTTAACCTTAAAAATTCCATATGATATGGCAGGGCCCACGAAACAGCAGGTTTGTC
CATACATGGTCTCCGGCCGCAATGTTGCAGGGACAAaGTAAACGTTGGCATCCTTTTCAA
TTTTTCCCTGGATGATCTCCTTTGCCTTTGGAGACCACTCCTTGACCTTGAGTTTCATTG
CAGTATATTCCTGGGGCCCAACACCCTCTCCATCAAGTCTATCATGGTCCATGCAAGGTT
GTCCGTCcTTTGGCGAATAGATTGTGTACCGACTCCCGTAGAGAATcTTACCCATTTCAT
GCAAACGGATCATCTGCCAACGAACAAAGGAATCAAAGTAGGGATTGACATCAGTTGTTA
CCATCTGCCTTCTCCAGTCTACTCTGGCACCCATACTGTCAAGGTCTCTAATCCAGAGAG
GTGGGAAGTGCTGAAGCCAATGCTCCGGATCCGCAAATTTGTGAACCTCCTCAAGGGGTA
TGCCAaGAGCCATCaTAATTTGGAATTGGtATTTCAGCTTAACTGCTTTgCTGgCGGCTT
TGCTCTTTTTaCCAGAGAACTTCGACAAGTCTTCCTTAGCAATCTCCTGAGTTGGAGCAG
GTATAGCATCAGCTTCCTCCTCTTCCTCCTTATAATTCTCAAAATATTTGCCGAATTTTT
TtATGTCGTCCACCAGCTTGTCCGCACACGCGCGAATAGGCATACCAGTACAATGGAATC
CAAGGGGAAACAAAGCCCGTTTtCCTTCTAATCGTGCAACTCCGGTCATGAATTCAATCT
TGCTCGCCGTGAAGCTGTGTCCGGCATGGGGAGTTCCATTCATATAGGGgAAAGCCATGG
TTCCAAAGAACTTTGGGTACTTCTCGTGCAGCTCGGCCGATGTCATGCTTTGCGCGGGGA
TTTCTGAGAGAGATGGAGCGTCCACCTCGAAGACCCTTTTCTCTTTCCATACCGCCTGGT
ATTTCTTCTCCAGAGCAATGAGCGTATCTCTTTTCTCTGTATTCTCGAGTTTCAAGGtGT
TTTTGGAGCTGTCAAGCGCGACAGCGGCAGCCGCAGAGACAGAGGCGgCCATGCTGGCGA
AGAtATAGAGAtACCTtCAAATtCAGCTtCtCAATCTTGGtAC
>contig00030  length=4526   numreads=187
AAAGGCGGGAATCTGACAGCGTACGGGAGACGGGCAGTGGCCGTCCAGGGCTGCTGTACT
TGTGCATGGCCCCGTGGAACCAGCATAtCAAGAGTGAAACGCTAATTCTGTGACTCGAGG
GTGTGTTCGTTGGCCCAGCCCTTGGCTTTGGCCACAGGCATTCTTTTAtCTTACGGATAC
TTTTTATGCGCGCAAGTCTGGCAGGGCAACAACAATAATAATAATGAGCCCATCCCGGAA
GATTAATACTGCGTCCCTTCGGCTATTTTCGAACAGTGCTTGCTGACCCCGTCCTGGGAA
AGTCCAGGCGAGCTGCGGTCCGCTGGCCTAGGCCTACGCATCCCAATCCCAAATTACGTT
TTGTGATATATCCGCTGGAGCTCCTTTCCGCTCAACCGTTGCAGTCATCTCCCTGGTTTC
GGCGCCCTCCGGCTGCATTGTCTTATGGATAAACCAAGAGCTCTCCCGGTTCCATCCTAG
CTCTCGCCGTCATGCTCTGCTGTCCATTTGTCTTTCCCACCCTTGACCGCCGTTATATCA
TTCTCTAGTCCGGTTAATTCGATTATCCATCACATCTCATCTACTAGAAACGCGGATTCT
TACCTCCCAGGATACCAGCAGTTTTGATCAaGAAAAaGAAAAaGAAAAaGCCTCCTTTGT
CACAATGGAGACAGACAAAGCACCCCGTCCTGATGAGACGGATTCTGCACCATTTGACCT
CGACATCGTCGAAGAGAGTATAAACATAGCCGACTCGCACATAGATCTTACTCCCACACC
GCCTGCAGaCCAAAGCGAAGAACAACCAAAGGACAAGGCCGCCATGTTTTCGGCACAGGA
TGACCTTACTGCAGACTGGGCCCAGTGGATGCGCTGGGACGACATTGAAGACACAAAGCC
TTCGATTTTCAATATACCGAACATACCTGGCTCATCTCTCCCGCAGTCTGCCTTCACCTT
CACTTCAGGTGATGCCACACTGCCTGCTCATACGCTCGGCCCATCCAACGGCTGTCTCGG
CCTCCCTGCCGTTAAGCAGCCTTCTGTCTCTACCATCTTCCAAGAGCAGCCAACTATTGA
AACAATACAACCGGCACCACCATCCGATGCTTCCTCTCCTTTGGCGCCcTCCCCTACATC
GTCAGTCGGACGCAAGAGGAAGTCGTCTCACGATGATTCTCCAGTCAATGAAGTACCTCC
CCAAGCTGCTGCTACTGCTGCTGCTGATAAGTCAGCTCCCTCTAAGAAAAGATCACACAA
CATAATTGAAAAGAGATATCGTGCCAACCTCAACGACAAAATTGCGGAGCTACGAGACAG
TGTCCCTAGCTTACGCTTGACCTATAAACAGCGTCATGGCGGAAACCTAAAGAAGTCGAA
CGAAGACGACGACATCGACCTCACCTCTGGAAACAAACTCAACAAGGCGTCAATCCTTTC
CAAAGCTACAGAATATATCAAACACCTGGAACTCAGGAACAGCCGTCTCGAGGAGGAAAA
TCTTTCTTTGAAAAATCGATTTCGTGAACTTGAAAAGGCCCAGGGAATAAACCTGGTTTC
GTACCCCGCCGTCACTGGGTCTGAGACTCCTTCGGGAGCTTGCACCGTATCTACAAGTTC
CGTTGTTACATCTCCCGATATATTTTCTCACTCGAGTGATTTTTCCCCCGATTCACCACC
AAACCCCTTATTtCCTCCCGAAGGACTACTAAGGCCCCCTGATGGATTCAACCAACTTCG
CCCTACAGGGCCTCAACCGCATTATGCCGACACCTTTCAATACAACCATCCCCAAGaGTa
CGACTGCGCaCCGATAGAAAACGCTAGTACTGCCACCGCTTCTAGTTCAGAAACGACCAC
TCGCAGTCGACGACAGTTCATGGGCCTCCCcAACAAATTTATGCTTGGCACTCTTGCCGG
TATAATGGTCATGGGTGGCTTTGAGAGTCATAGATCTTCTGATCCAGAGGAAAaGAAaGA
GCTTTTTGCGCTCCCACTCCAGATTCTCGGCAGCTTTTATCGCCTGGCCCTCCAGAAGTT
CTATCTTATCAGGGCCAATTCCTGGCAGATTCGTGCCCTATCACAGTTCGCTCTGACCTC
TCTTATACTGTTTGGTTGTGCATTTTTCATGTTTCTATACCTTTTCAACTCAAGGCCGAG
AGTATCTCGAGTTCCTCTCAAACCATCCAGGACCCGAAACGTTTCAGCACAACAGCATGT
TTCGACCGGTTGCTCTTTCACAGAATTTCGACAAGATGCGTGGCTTACGAGCATACAAAC
CGTTGGTGTTCCTCGTCATAATTTTTTtCCTGAATGGTTTGCCGTCACCTCCCGCTGTTT
AGAATACTGTGTGAGGTGCCTTCTCGGATGGAAATTATATTCCTTTGTTACTGGTATCAG
TGCAGATGATGAAAAAGGCCGAGTTAAAGCCTGGGATATTGCTCTTGATGCCCAACTTAC
GGGAGGAGATGCGGAAGTTAGCAAAAGCCGACTGGTTTTAACCATTTTTGCTGCCGGCAC
TCTTCCACGTAGCCCTGCTCGCATGATGCTTAAGGCATTCCATTGCAGGGTACTTTTATG
GAGAATTAGCTCACCTGATTCCTTGGCGTTCCGGGTAGCTAATTACATTGCAAAGGTACT
TGCAAATTACCAGTGGGAACTTGCCCAAAACATGCACCGAAGGGGGCCAAAAAGGGGCGA
GGACCCATTACCAAGCCACCTTGCCTTCCTCTTATCGATGGATTGTGATGAAGTTTTCAC
AGACACTATCGTCCAGCGTGCCAGTAATATGGTTTGGAATCGACCAACACAGGAGGCAAC
GGACGGTGAAGATGCATTGCTAGACGTTGTCGTCGAAGATAGTGCCGTTCGTTCTCCACT
CGATGTGCTTGCGGCATGGTGGTCGAGCCGTGCATTGCAAGAGGCCTTGCTCAAATCCTT
AGACTTAGTGTCGGTCGAGTCGCCCATCGAGAAACGTAAATCCTTCGAAAGAAGCCTGGA
TATAGCATTACATTCTGCACCAATCCCATCCACAGCGTATACCAGAGCAACCGTTGTGAA
GGCCCTGTTTTTTGAAGAAGACAGGATCAACAATGTCAATACAGTCCTCGCAACTCTGCC
GGCTAAAAACTCAGAGAATTCTCGCTCCACTTGTGGTTTGACAAATTTTCTTGATTCCTC
AATCCCGCCATCCGCACGAGATGAGATTTTTATTGGTGTGCGCTGTGCAATGATAGCTGC
GATATTACGAGGCCAAGTAGGTAGGGGCGAAGACGAACCAGCATCTTCTCCCTTCTCTCT
TTCGAGTGCTATCAAGCAGTTTAATGCCGCCTCTGTCGATGAAGTTGAGCTCACTCTTCT
TGGGTTCGCTTCTCATTATTATCTCCTCCACATCACTGCCACCGACGAAAGGCTACTACC
TTGCTCTTCTCTTGCATCATCGATGCATTCGTCAGTAGTGCAACTAACGGATGGCTCAGA
AACTACGACAAGCTACCAGGATGAGCATGATATCCCCATCCCTGATCTTTCTCGAATTGC
CGCGGATTTGATATTCTGGGTACGAAATGCATATAACCCAATCTCCTCAGGCCTTAATGC
CAAACTTATGGAGAAGGTTGTGATAGACTGCGTTGAGGTATGTCGTAACGCAGGCGTCGA
CATAGATATCAGAAAAATCCAGCGTATGAAGACTCATCAGCGGACATCAAGCGTTGGTCC
CATGCAAATTCCCGCTCGCTCTCCAGACTCCGAGGGTGTACCGAGTGGAGTAACCCCTGT
TGGAGCCCAGGGCAGAAGACCGAGCACCTTCAGCGACGATACCGGGTATGGCAGCATTGA
CTCTGAAGAGAACAGAGCCATATCAACTGTCTAGAGCTTCTAATGCACATAATACCCAAC
ATTTAAATCCATTTCCTTCGAGATCAGACTCGCCTTTCAGCTACATATTTACTGCCCATA
AATTTTCACCCGCTTTTACATATAAGTAAATATATCATTGCGATGGTGTTCGGTCAGTTG
ATAGTTTTCCTTTACTGTTCCTTCCCCcTTTTTGTCACCAAGTATAACGATAATTTACCG
CGCCTCCTTGATGCAGTTTATCCGCTGCTAAACCTCGTCATTGACCAAGCTTCTCTACTC
GCCCCTTGCCTACTAGTCCGACATGAGTTCACGGGACATAAGATCTGTATCTATTACATA
GAAATTCATATCTCCATTCTCCCCcTTTCTTGCTGCGATTGATCATTTTCTTTTCTGCAT
GAGTTACCGTTATTGGTACCATATGTTTTGGTTGGTGGGCTTCATCTTGCTAGGAGGATG
GACTCTCTGGCGCTTTGACTTGATAAGGGAGAGAAAAAAAGGCGTTTGATAGTTATGGAG
ATCCGTTTGCATGTGAATTGGCTAGGTTTACGGAGCACTACCTTGTATCTAaTTtATTTT
CTTATTAAAATTTTtAGTTATTTGTGGAGCTAATCTTATAGAGCGCAAAGCAGGCTGTTt
AGAGGATtAATACAAGGGAGTTCGAT
>contig00031  length=4382   numreads=73
AaTtatCAaTAGGTGTagCTATATACCcAAAAtCAACGAaCATTATCTAATTAGTTCTCA
CCGCTCCTGGTCCCTCGTaTAATAATGAACATGGGgCTCACaCAATAaTTGATGGCTAGa
TAACAAGAAAGTAGGAAAACACATATAGTTAGACACACAATAAGACCAAGGCCAGCTGAA
TGTTGTCATAAACCAaGACACAAGGCAGAACCACTAGATAGATAAAAAGAGAATAGAAAC
ACAACAAGAGGGGAATAAAAATGATGTACGGCTCAAAAGTTTATTAGGAGTAAATATCGT
ATGGaGTCGgAGAGGGGAAATAAATAAGACAGGTATAGAAGTCTGAAaTCTGcAAGATGA
AGCCAATGTTTTGCTCGTAAAGATGGAACAGaGAAAATaCcACcTGCTCcGATTTTCACT
TTTCAACTGAAATaTTtGAATTTAATTCGCATTTTTTAAAGTTGGCCCGAAAGAACTGCT
TCGGTGGCTGAATTGATGTACGCCCGTTTGGCATCTAGGTTGACGTTGAACCTACGTTCT
AACTCAAGTTTCACACTCTTTTTCGTCACGGTCATCAAGTCTGCGGTACGGAGGATATCC
CTGATCTCAGCGAGGAGGGAGTCATCATTTGGTAGAGCAGAGAGATCCACCATCTCGACA
TCTGAGCCTCGGCCAAGTAGATCTGTGGCAGACATCGAAAGCCGGGAGCTGTAGCGGTTG
TTGAGGTCTATTTGAGATACGGGCCGGGAAGCGGAGTATCCGTACTCAGTAGCAGGAGCG
TAGTGAGTCTTGGTGGCATACGAGTAGCCGGAGACTTCGGATCGGTCGTCAGCACCAGCG
TGGGTCTGGGCTTCCCATAGTTCAGCTTGGTATTCTTCCCACTTCTTCTTGGGGATGGAA
GCTGGATCAAATTTGCCTTCGTCAGATATGACGATCTTACGTCCCTTCTCACCAGTGACA
ATACGGGTGTTACCCCAACTGAAATCATCCATGTGCCAGAAAGCATATAGAGGGAGACCC
ATGGAGAACACAGGCATGGCGAGAACATAAATTATCATCCAGCCAACCATCTCCCACTTT
CTGCGGACAATGAAGATGATACCCTGAAGACCGTAGATGGCTGCGAGAAGGACAAGGGCT
GTCCATGGGACAGTTCCACTGTTCAGAGCAACAAGAACGATGAGATAAATAATATATGCA
ACGGCAACGGGCTGGATGATAGTACTGAGAAGATCAATGAAGACGATGAATCGCATACTG
AAACAGCAGAAACCACAGAGCTGCTGGAGCGGAATCAGTTCAATCAGGTTGTGTACTGTG
GAATTGATCCATCTACGACGCTGAGACATGAAGACGGCCCAAGTATCAGGTGCAATGGTC
CAGGCGTGCGCGTTGAAAGTGAACTTGGTCTTGTACTTGGAATGGTGCTTGAGGAGGAGA
GTGGTTAGGTAACGATCCTCACCCAGGTGAAGCAAGTTCTTCATGTGCAGGGTATCGACA
CGAATTTCACCATAGGCATCAACGACTTCCTTGCTGACGAAAAGAGGCTTTCCAGTATCA
GCGGCTCTGATTCGATACATGGTGAAACAACCGGGCAAACAGGTAACGGAACCGAACAAA
CTCTCGAAaGCTTtCGTAAGGTtATGAGAGATGTAGTATTCATAGACCTGAATCATGGTA
ATCATTGAGGATTTAGCGTTGTTTAAaCCTGTCTCTCCACAGAGAGCAATGACACGTGTa
TCATGAAGGAATGCTGCCACCATTCGAGTTGCTGAATCAGGAGCGACTGTAGTATCAGCA
TCGACCTGCAGGATAAACTCGTAGAAGGTTGGGTTGACTCCAATGATGTTACGGATCTGG
TGGTGCATCTCGAGCTCGAGAGGGCTAAGAGGAGCATTATAGTGAACACGGTTTAAGAAG
CGCATAACAACCATCTGCGAGTCTCGCTTTCCACGGTTACCAGGCTTTGATACCTCAGAC
GGCTTTCCAACCTTGACAACAACCAGGAACGGAaCAATATGGCcTTGCACCTCATAGAGA
CCAGAGTAGAcTTTACCcATGTTGTGCTGTCTCATtCCTTCTCCCAAACTCTCAAAGCTG
AGAGGCTCTGGATCAATATTCTCTGGAACACCAAAGATGTCGAGAACAATTCGAGGAGTT
GGACGGTCATTTCCTTGTCCAATAATCATACCATCGCAAACGACAAGGAGAAGCTTGCGT
TTATCATCGTACTTCATACGAGCCATTGAGTCGATGGCACGGCGCAACGATTCTTCATCT
TCGGTATATGCAGGAACTTGGCAAATGATAAATTTGTCAATATTCTCGGGGATATTCTtC
CTTCCAAATTGCAGAGCTGCCAAGAACTTGAATCCAATGATGGTGGCCAAGAGGACTGAG
ATAGCAAGAATGAAATACTGGGAGAATAAGCATCTGGGAGAGGTACGAATGTCGAGTTCG
CCTGCAAGGTATAGGTTGTCGAGACAAATTTTCATACTTCTACGCATTGCGCTGCCGATA
TTAAGCTCCTCGAATCGTTTGGTGATATCTTGTCCTGGGAAGCGCTGGAAAAGGCTAATA
ACATCGGGgTGCATAAAGTCAACATTGACATCCTTTGGAGCAGCCTGTCCATCTTTGGAT
TTGACTACTCGACCACCGGTAATGTAGGTAGTGACGTCGTATACACGGTTGTTGATTAAC
GCGATGTATTGCGATTGATCAGCCATTTCTGCCAGGTGTTTTtGTGTGAAACCAATATGG
CCTTTGGCGTAGGTTTGACGGAGCATTTTCATCTGTTTGAAATACCACCATGGTCTGGAA
TCCGTAAGGAAAGCACGGAAGTCATGATATTGAGCGTTGGTATCAGTCTTGCTGATGACG
GAGGCTGAACCGGtACGGTTTATTGGAGTGTAATCAAGTTGAACTGCATCGTCGATCTTT
CCATCCACACCGTCACAGAGAGCGGAGACCTGGACCGGAAACAGGTCACTTGCATCGGTA
CCAGCGTACTTGAGCAAATCCTTTCGGGGAACAATGCTGGGATAGTGGGATTTGGCATAT
TCTCCAAGGTCGAAGACCTCACCACGGATGGCAATGAATGCATCTTTACCGGGATCGCCG
TTGTGGGTAGTTAGTTCGGCTGCTGAAAAGACGTGTTGTGGGGgACAGATGAGACCAGGG
AaGAAAAtGACGAAGAAGATGgCGAAGCcGCAaGTGAaCCAGATAAgCATGTTGATAGCG
AGCTTTTCACGCCAGGCGATACGTATGTCCTTTCgTTTCATGCGACcGACGAaTTTgAtc
AGgAAATCAGgAATAAaCCAAGtGAGgAGGTAGACGaGGAACAACcATCGTTtACGgCTG
CcGgAAaCAaTgACaTCTtCCACTtCAaCcaTTTTCTTcTCATTTCCCTTTtcAGCCATC
TGCTCACGAGTTTCCAAGTTCTTGAACATaTCGCCTGAGTGGAACGCGGATGCACCAGCA
TCTgAACGGGCATcAACATCCCGGCTGTTGAAATATCCTCCCTTGGTTTCGTCACCATAG
ATGTAAGCGCCAGGAGTGCTGTCTGCTGGGGTAAGAAGTCGGACCTTAGAGTCGCCATAT
CCGTTATTACCCATTCCACTGCCGTCGTCTGTGCCGCTTCCATTGAATGCAGGCACGACT
CTCTCCCCAACCTTTGCAACCTCGGCCCAGCATCGTTCACTCAAGAACACGCCGGTGCTA
CCAACACGGGCCTCGTTGTTAGGCCAACGCTTCTCATCGATGACAAGCTGAGATTTCTCC
TTGTCACTTCCAACAATGACAGACTCCtCTTCAGCGAGaCCCAAAAATTCGGCGAAGGGC
AGGAAGACGGAGAAATCGGCATTCCGTAGgCGTTGACTGATTTCTGCAATGCCAAACATC
TGCACTTGGGTACGTACACATTTGCTGTCGAACTGATTGGCAATTCGTCtATCATTGGGC
TtGAGACAGAAGACGATGTACGGATTGACGTTtGTGGCAGAAAGGGATTTGTtAATGTtG
TCAAGAgAGGCAAGGAaTTGAGCAGCAGCTCCTtGTTTGAGACCGACATCTCCTGCCTTC
TTATTATGATTTCCTGATGCACCCCGTCTGCCACTGCTGGCATCATCCGTATCGTCATTT
TCTGAATTTGGAGCATTAGGGGCAAACTTGGACACCCTGCTCGTCTTGCGGCGGGCCATG
CTCGGCATTCGCAATGGCTTtGAGCTGACCTGCGCCTGCATGATGGCAGACCTCTCTTTT
GGATGgTGAATAGTCTGGAGGGCCTCTTGCCCGAATAGATCACGGACGAAGCCaCTTCTG
GtGTTATtGAtAaGgTTAAGCtAaGtCtCCGgAGACGAGAtctCcATTctcTTcgATtAa
Gg
>contig00032  length=4345   numreads=1158
gtttctgaaaatGTTGAAGATTGAAGATtGAAACCTCTCACTCCCGTCATtCCcGGTCCA
CcTCccTtCCcTTCCCccTtCAAaTTGTtCCcTTGAGCCAGTGTGCCCcTTtGCCAGCGC
AAAACACAGTGCGATCTTCTTGTCTCTGCCACTCACCATCTCCTTtACTtATCCAGTCCG
GTTTGTTCCTCCCCTGCTGTCCTCTTTGCTGCCGTTGCTCTTCTGTGTGTTTtGtCCCTT
CACAAACCTGATGGCAGTCTGgTCCGGTTTAGCAAGTAGCATCCGCTCTTTAGgCATGTT
TTGTtAtCTTTTCAAATAGAGTGAATtGAaTAACcAGCATACCGTTTTCGTaGAgTaTAC
TGTGATGCCTTATgTGTtGTATGACTGCATGATGTATCTCCCTCCTGGgTGTAATCAAAa
TCATGCGGAATGGCATGCCcAaCCCGACTCACCCCGAATAGCCGGCATCAGGACACCTCC
AGCCATCTCATCCATCCAGTTATGCCCGTCTGGACCCTGCAGTCAGGCCCTTGTAGCTCA
TTTTTCATCTGCCGTGATCTGCGGCCTTCGTATCGAGATGTTCCGCTAACTAGTTAACTA
GTGAGCCAGAAATTGCCGGGCTTGCTTTCTTCCCCGCCGCCGAAGCATCAAACAGCCTTT
TTACCGGGTTGAATCCTGACATCTTTCACTGCGTATAACTATCTTCTCGCAACCCCTCGA
CCAGGCCGTCTTCTTCTTCTTCTTCTTTCTCTCTTCTATCAAAAAGTTGCCCACCATAGC
TTCCATATTCCGCCGTCTTTTTGGCTCTGTAGCCACCTCGCCAGCCGCCATGTCTGCCGC
AAAAACCAAAGCCGAGAACATCATCAGTGAGAATGCCGTGGTTGTCTTCTCCAAGTCCTA
CTGCCCTTACTGCAACGAGACTAAGGCTCTGCTCAATTCCAAGGGAGCCAAGTTCTTCGT
CATGGAACTCGACAAAGTTGATGACGGCCCTGCCATCCAGGATGCTCTACAGGAAATCAC
CAACCAGCGCACCGTTCCCAACATCTTCATCAACCATCAGCACATCGGCGGCAACTCCGA
CCTCGCTGCTAAGGCCGGCCAATTGAGTGCTTTATTGAAGGAAGCCGGTGCTCTCTAGAT
GGCTTGCAACCTGCCATGGCTATACCAGCGGTTATAGATGTGTCTCCAGCAACGTTCTTG
TCTGTAGAGGATAGAGAGACTTTTTGATTCTACGTACGGGGGTGAGAATGCGGGTAGACT
AGTTCATGTATTTATTTAGGAGTGTCTCGAACGTTGAATACATCTAGTTGCTATAGTACA
TATATATCACCATTCTTTCTAAGTGAATAGAAACAGTCCCATCCATAACGTACACTTGAC
CGCAGCTCTGAGTGGGgAAAAAAaGAGGGCCAGTTCAGACGACCTTCATCTCAACTGTAC
CGATCGGCCGGCCAACGATACCCATCATGCCATCAACGATATTCTTTCTTGCGCCCTCAC
TAGCCACGGTCTTACCGGCAAGGTAATTCAACCACACCAGTCGCCCGATACGCTCATCCC
CAACCCTACCAAGCCATGTCATCGGCTTCGTATCCCCAGGCTGATACACTATCCCCATCC
CTCCAAGCTTATCACGAAGGAGAAGCAAAGTCTGACCCTTAGGCACATTCTTCCTCACTC
CTCCACCAAGCAGTGTCTTAAACTCGGACAGTGCTGTGCCGAACGAGTCATCGCCAAACT
CAACTGCCGCAGAGGTATCAGAAGCTGACTTGTCGGCAGCAGCAAGCTGTTTCGCCCGGG
CATTTGCCTTCTGAGCCCGGGCAGTGATAGCTCTCACCCACCCATCACGCAGATGCAGAA
AGTCTGTGTTTCGTGTGGGCACGATCCGGAAGACGGTGCGGATACCCCCTTGTCTCAGGA
TATGATCCATTATCTGCTCGCCCTTCTCGGCTTCGAGTAGAGAAGCCTGTAACTCCTCAC
GCTCGCGTGGTACAAGGGATGTAGCCGCCAGTCCGTCATCGGTAGGAGCAACGCCGGGTA
CGACGGGATTAGCACCTTGTCGAATGAGTCGTGCCTGGAGCTCTGGAATGTCTGCAGTAG
CGATGTACAAGCCAACAACGTAGACTTGAATGCTGAGGAAGGAGACCGTACGTAGACCCA
GGCCGAGGAGCTGGTACTCATCTGCCGATTTGTCATtCACATTATCTGTAACAGCCAATT
CGTCGCCGACTTTCAGATCAGGATTACTtCCGTCAACGGTTCTGGGTAGGCGTATCGTCT
TGGGGAAGTTAGGTATCGTGGAGTTTCCTGTTGGAACCTGTTCGATGCCATTGATGATCA
CGGTAGCAGACTCATTGAATGCCATGCCACCCGGTGGTCCCTCGAGCTTGATTTTCCCAT
CACTCTTCGCCTTGGATGCTGCTGTCTGGCtCTTTTGCCCATCGTTACTGTCTGCGTTGG
TCTCTGGTTGTAGTCCGTCTGGGAAGTAATACGTCACAGTGCCGTACATGGCAATGGCGC
ACGCGATCAGGCCTGCGGCAGATATGGCCATTGACCTCCTATGTTGTGCATTTTGATCAC
GGGCAGCCTTGGTGGAATATCGCACTTCTTCCCTTGTGCCTGTCTTTGTGGTAGTTGCTC
GGAGTGTGTGGGATGTTGATAGCCATCGAGGCTGTTGGCGTGTGAGGTTTCGTCGAGCGC
ATTGTGTGAGATATCGACGGAGGGGTGTATGGAGGGACGGTGGAAGAGAATTCATGGCTG
CAGTGATCAATTGCTTTGGGATAGCTACCGGGCTAATGAATAGTGGGTTAGGTGGACTTG
GGGACCGTCGGCCCAGTTGCAGTGGTGAGATATCGAAGTTGGCTAACAAGTCGATTGGTT
ACTACTGTCGGCCATGTTTGTCATGTTTGCACATGACGAGAACCTTAAACCGTCACGTTA
CGAGTTTACTACCAAATACTCCTCCATACATGACGAGAAAAAaGATGAAGATGGAGATGG
AATTTTGATTTGAAAGTTCATGTCAATTAAAAGCCGGTTTTGTATCTAATGTGATGTGGA
GAGGGGGAGAGTGGTATTTTCGTGAGTTCTCAAATGCCCGCAAGAAAAAAACACCTGGGG
AGAAATAAGAGTAAAAAACCAGCATCTCTTTTTtACTTtCAAACATCAAAAACCCTTTTT
TTtGTTCATCACCATCATATTTGTCGTTACATCAAGAAGTAGGTGAGATGATTTACTTCT
TGCCAGCCTTGGCAGCAGACTTGGTGACCTTGCCAGCACCACCGGCGGCCTTCTCAACAG
CCTTGATGACACCGACGGCAACGGTCTGTCTCATGTCACGGACGGCGAAACGACCAAGTG
gGGGGTAGTCAGTGAAAGCCTCAACGCACATGGGCTTGGAGGGAACCATCTTGGCGATAG
CGGCATCGCCAGACTTGACGAACTTGGGGTTGGCTTCGACGGATTTACCGGTACGGCGGT
CAATCTTCTCGAGGAGCTCAGCGAACTTGCAAGCAATGTGAGCAGTGTGGCAGTCGAGGA
CTGGAGCGTAACCAGCACCGATCTGGCCGGGGTGGTTGAGGACGATGACCTGGGCGTTGA
AGGAGGCACAGCCGGATGGTGGGTCGTTCTTGGAGTCACCGGCAACGTTACCACGGCGGA
CTTCCTTGACGGAAACGTTCTTGACATTGAAGCCGACGTTGTCACCGGGGACACCCTGCT
GAAGCTGCTGGTGGTGCATTTCGACGGACTTGACTTCAGTGGTGACGTTGGCGGGGGCGA
AGGTGACGACCATACCGGGCTTGATGATACCGGTCTCAACACGACCGACTGGCACAGTTC
CGATACCAGAGATCTTGTAGACATCCTGGAGTGGGAGACGGAGGGGCTTGTCGGTAGGAC
GGGTTGGCATGTCGATGGCATCGATGGCCTCGAGGAGGGTCTTGCCGGACTTGGCACCAC
CGGCCTTGGTCTCCTTGTTCCATCCCTTGTACCATGGGCAGTTGGTGGAGGCCTCAATCA
TGTTGTCACCGTTGAAACCAGAGATTGGAACGAATGGAACACCCTTGGGGTCGTAGCCAA
CCTTCTTGATGAAGTTGGTGACTTCCTTGATAATTTCCTTGAAACGATCCTCGGACCAGC
CGGTGGTGTCCATCTTGTTGATGGCAACGATGAGCTGCTTGACACCGAGGGTGAAGGCGA
GCAGAGCGTGCTCACGGGTCTGGCCATCCTTGGAGATACCAGCCTCGAACTCACCAGTAC
CGGCAGCAATGATGAGAATAGCGCAGTCAGCCTGGGAGGTACCAGTGATCATGTTCTTGA
TGAAGTCACGGTGACCGGGGGCGTC
>contig00033  length=4333   numreads=53
ttaaaaGgTCAGgTTaCaCAGCAaGAcGCcAAAGTGCcGTTTtCTGAAATAGAGCATTTA
GATGAGAATGTTGAGATCATAACCATCAaTAAaCCAAaCCAATGCAGCCGTCTATTTCTC
TAACATACCGTCTGTCTATAATTCCAACCCTaGAAATACCGTGTTGTCCAGCGGTGTCTC
ATAGTATTTGTCAATGTCCTtGAACCCCAtActCCtAtACAGTTCAATAGGagCATGCAt
GTGACGAAGAGTATCAAGTctCATCTCGTCATATCCTCTGTCCTGCGCAACTTGCaGAAG
aGCCAACACTAGCGCTTTGCCAACCccTCTGCCTCTGgTAGAGGGAAGAACATACAACCG
TTtCATTTCGCAATAGCGTTtCCcGCTGTtGACTGCATTTTTCGCTGGAACGGACATGAC
TGTTTTgTCGGGCGaGAAGTtCTTGGGtACCAATGgTCTCAAACaGATGCAGCCCAGTAC
TTCTTCGgAGgCATCGTCAATTGCAAGTaGTATCTCTCCATCAGGAGGAGAGTACTTCCC
cGGgAACGAAGCCATTTCATTCTCAAaGCCTTGGAAGGCCAAGTCAACTCCCAGGGATGC
AGTATATGCCTTGATCAACGTAATTGTGGCTTGGATATCTCGATCTGACCGCGCAGGTTG
TATGGTGAAAGCGCCCTTCAGAGATATGGAATTTGCCCTTTGAaGGTAACCATCCGGAGA
TCCATCGaCCTTGTGCATAGCTGCTGCCCCATATAaCGAAATTGCTGCACTCAAACCCTG
CCCCTTGCTGTTGGTGACGGTTgTACGGAGTTCTTCGTTGTTCCTCTCGTCTCCATCGAC
TTCTTCAaCCCCAAAAaCTtCCCTCAGTAAAAGCCAAGTGCCAaGAAGCCCcACGTGGAA
ACTTtATTTTttCCTtATTTTGACTtttACTTTTTTTTTtGgTTtGCTGATAAGATCTTG
CGTCCACCAACAGAGTtCCAACAATATTAAaTTAaCaCGaCCGgCGGCAAAAACTCcGCC
CAGAGGTTCGGGTGgCagAGGAGTCATTGGCATATAAAAGCTGCCGATAGGGTCATAGAA
AATGTTTGCTAACTTGCCCGGCcctgcagctgtAatcagTtatcTtggccagAacatCct
ctCcagCcAacTtgataCcAagcactgaCATCAGCGGAATACGGCTTTTCGACCGTGGCT
TTTCTCTTCTTACCGGCGGCCTTCACCCGATTGGGCCACGGCTATCAGTTTGCATATCGC
CTCCTCTATTCTCGTTCCTTTAGTCATCTCGGCATTAACTATCATCTCCCCCTTTTCTTG
CTGCTTGCCTGTGCCGTTCGACCCGAAACTTGTCAGTGCTCGAAGGGCgTGCATCTCCTC
CTCGTGACGAGGATGAAACGaGAAAGGACGATGGTTAGCCGGAGACTGCGATTTTAtAGG
AACGGGCCAGCCCCGTTTACGGGCCGGTTTGtACTGCTTACATATCTCCCACCTTGACCC
TGGCAAGTCTAACTGTGGGTCGGTTAGAGGGTCGGACCCATGGTTGGAGATAAAATGCAC
AAGTTGGGTCATTGACATCGATTCCTGGATGAGTCGAAAaTTGCTAACAGTTTCGATTAC
CAGTTAGCTAACTACAACTCGCTTTGCATGAAGCTGCAGTATCAGGTCAAAAaTACCTCA
TTGACCAACATTTAATCTTCATATCTACAGAAAGGATAAAAaCAaTAAATACAAGTTGAG
GACGCAAGATTTCATTCGGCTCCTTGCGTTCGTAATCAGAGTCTGATTCCGGTCTGATAA
ATATTTTCAtCGaCAAgCAAGaCTTTCaCTGtCaTAAaGTTAGCCAtAAAATCACATCTC
TGCATAGTCATTATCAAACTTGATATACCATCAGATTTCAAAAGGATATCAAGGGGATGG
GACTGAGTGCAGAGTCGTCTACGCAGGAGATTGAAGCGCAGGACCTGGAGAAGGCaGTTG
AGGCCATTCCTATCTCCTCCTTCGCCGAAATACCCTCGGAAGAAGGTGGTTCTCAGACAC
AATCCGGGTCATCTTCGGATCATGATCATGATGTCAACCAAATATCCAAAGTACCCACCA
AAACGGTAGAACGGCCAGGAGTACTAGAAAAGACTCTCTCCCTTGTTCGAACAAGAGAGT
CCAACCGGGATCCTGGCCCACCTCCAGATGGTGGCTACCACGCCTGGCTACAAGTGGCTC
TTACCCACATGGTTATCTTCAATACATGGGGATTCGTTAACGGATTTGGTGTATTCCAGT
CATACTATACTGAAGCCTTGAAACGGTCACCTTCCGACATATCATGGATTGGCGGAACTC
AGATCTTCCTTCTCTTCTTTATTGGgACATTTTCAGGTCGGGCAACAGATGCAGGATACT
TCAAGGCTGTCTGGTCTGCAGGTGCCGTGATAATTAtCTTTTCACTCTTCATGACCTCGC
TGTGCAAAACaTACTGGCAAACCTTTCTTTCCCAGGGCGTCTGCATGGGAATAGGAAGTG
GTCTTATATTTTGTCCCAGTGTGGCTCTtCTAACCTCTTATTTTGCACGTCGACGGTCCC
TCGCAATCGCCATCACTGCATCCGGTAGTGCAACAGGAGGCATTGTCTACCCGGTACTCG
TGCAACAACTGCTCCCCAAGATTGGTTTTGGATGGACCATGCGAGTTATTGGCCTAATAA
CCGCCGTAACGCTGACCCCTGGCTTCTTCTTCCTTCGCCAACGCATACCTCCCcGTCGAA
CGGGTCCCTTCTTTGAACTTCAGGCGTTCCGCGAACCTGCCTACTCTTTATATGCAGTGG
CCATGTTCCTTAATTTCTGGGCCCTGTACATAGCCTTCTTCTATGTTGGCAGCTTCGGCC
GTAATGTAATCGGCTTGTCCCAAAAAGaTTCCaTAAaCTTGATCCTCATAaTAAACTGCT
GCGGTATCTTCGGTCGCCTCATACCCTGCTATATTTCAGACTGGAAATCAGGCCCTATAA
ATGCCCTTATACCATGCACTGTTGTGGCAGGAGCAACGTTATTCGGATGGATCGGTGTGA
AAAGGGAACCCAACTTATACGCATTTTCTATCACTTATGGGTTCTTCGCCGCTGGAATAC
AGGCGTTATTCCCTTCTGCCCTAACAAGTCTCACAACGGATCTGAAGAAGAGCGGCATCC
GATTCGGGATGACGCTGAGCATTGTAAGCTTTTCTtCCTTGACAGGTTCGCCTATCGCTG
GTGCGTTGATTGCATTGAGGGATGGTGACTTTCTATACGCCCAGATTTTTGCTGGTTTGT
CAATGTTCCTCAGCCTCGCcGTCTTGCTGTTATCCCGGTCAAAAGTaGTTGGATGGAAGC
TCAAAGCGAGAGTTTGATGGTTAACCTCTGCGTtCTTTtAtATATTCAAAAGTATTATCT
GGAGTCGAgTttaGGTTTCTGCATATAAACATATACAGAAGAATGTAGCGAAGGTAATGT
CTACTTATATATCGAGTATTTAGAAATATCGATCGTCCAGTGTCATGCCCCAGCTGTACA
CTATGTACCAGGAGCCTTGACATAATTTGAGAAACCAAAaGATGATAATCAGCCAaTtCC
AAGCCACCTTTGTtCATCAGTACTCAAAACAaCTAaGGCCGTAAATCTTTACGCATTGGT
GATACTCTGTGATTTTGTAGATATAAGGAGAAGGTAACAAGCTGGCCGCACATtAGTTAG
CCGCAGCAGTACGTTCAGCAAGCATATTCGAATTGAGGACCTGAGCTGGAATCTGGCGtC
AGGACAAACGCTATAATGAAGTGTTTGCCTTCGTTCGAGaTGACTGTGCGaTCGGCACTG
ACCGCAGTGTCGATGTCGTTTttGGAAaCATTCAGGgAGCTTCTTGAAAGTTTCTGAGGC
ATGGAGCACCAATCTGAATGTAAAAaTCTACTGCCCATAGATACTCCTATTCGGCTATTA
GTATGAATCTAACTTGAATtAGAATtCcAaTtAACATACGTCTTCATCCACATCAATTGA
AGCCTCTTCGCgTTCGCTGAGAATTCAAGTAaGgCTGCCTGTCGGtGAACGGCTCGCAGG
TTTTGgTAtAAATGTcGACTGGACCAATTCGGAAGAAGATTtAGATAcGGCTAATGAAGC
CAGATGcAGCGTCCcAtCTtCGAATtCcAcGGCTGAAaCtCTGTTTtAGTTCgCGGAcAt
GCGTtCATAtgCCTTcGGGCAaaTAAaCAaGagACCcAGtGGGCtAACACCGTTGGgTTG
ATGCTATgTACtGCTtAcGATCTTTTGAACaTaCgCaCCGGGAaGCcgTGtGCAAGTgTG
tCGATTgCCCGtG
>contig00034  length=4329   numreads=98
GCGACGAAGAGAAaCCCGACAACAGGAGGTCACAGGCAAGTTACGAGACAATAAGGGCTC
GCTATGTCGTCCCGTCGCGGTGTTGGACTAGGAGCGTTTGTGAATAAGAACCAGGCTTCG
CAGTCCTTTGCAACACATGGCGCCAACCTGAAGTCAAcACATGCGAGCTCACTCCAGACA
CAGCTATCAGTTTTCCAGTCCCTCCTACATACCTTCGCCCTCGAACATGGAGAGACTATC
AAGTCAAATCCGACCTTCAGAGCAGAGTTtGCCcGCATGTGCcACGCCATAGGAGTCGaC
CCACTAGCAGCCAGCAACATCAAGGGCAAAGGGAAAAGGGgACTCGGCGAAGGTGGTAGT
TTCTGGACGCAAATACTCGGCGGAGATGTCAACGACTTttAcTTCGAAGTTGCTGTCaGa
GTagTTGAGCTTTGCAGAGAGACGCGCGCAGAGAATGGCGGCCTGATCAGtGTTGAGGCT
TGCCGGAaGGTGGTAGGAgCTGGTAAGGCTATTGGAGGGGGaTTAGAGGTTTCCGAGTAA
GCCCGCTCTCTTGAGTATGTGACTTATGTCTGATATAATTACTGACATCGTATTAGGGAt
GATATACTCCGTGCTGTCGAGTCTCTGGTACCACTTGGaTCcGGCTTTAAAgtCGTCAAA
GTTGGGagCAAGAAATTcatCcGGtCTgTTCCttAaGGtagtcTttAaTtAcGgACCAAG
CtACCGTtcttGgAAgtCAtCCAGCtCCtaGGTTTtGttAaCAGTGTCtATGCTaCAGTT
AAAtCTacAGTGGGAAAAagCGaGATCAAaGaCGGTTAtCGGTGACCTTCTTGCGGACGG
tCTTGtCTGGGTtGATTCACAGGCTGCAGAaGCGGAaTActggtctccccaatatctaca
agatagcgggtgagatggccgtatatttaacttgaaactggaagCATTTTCCAACTTAAG
AGTTGGCTGATCTTCTTACTCACACACGAGCATATGTCGCCCGTGTtGAATACCGTTGGT
GAaTCGCACCCACAGCTAAATACCAGGAAGACGGACgTTACCTGCTGCCAACCTGCGATT
GGAaGCAaGCCCTCTACCAGCACCATGGTATAGAAATGTTCAATCCTGAAGCCTAAATAT
TTAtCCGGTCTATTCGGTGTCCATTCAAAGTTATGGATGGCCCGATGATAGTCGGTTGGG
CcTCGAGGACGAGAGTACTTATGTTtATAATCAACATTCGATAGTCGAaCATTGAAGAGT
GAACCACTGAAGTTTTGATTTATTTAACCTGCCATTGATCGTTTATAATATGCATGGACA
TTTTTGAACCCTGCCAAATGGCGTAGATGCAGACTCAACCCCAAGCATTCACTGAAGACA
GAGCCGGTACACATAAATAGGAAAAGAAGTAAAAAGCAGACAAGAACCATTAAGAAAACG
AAAGGAGGAAATGATGCTGATACAGAAAATCATAAAACACATCATTTCATTAACTTCTCG
GGTGTCAAAAAAAGGGGTTTGATGATAGAAGAAGGGGGTTAGAAGGGATAACTCGTTCAT
GCTCTGATTGCTCCACCAAGGGCACCACCGCCGAACTGCTGGTTACCGGGCCTTCTACCT
TGTCCTCCAATACCACCGCCACGGCCACCACCACCTCGCTGTCCGCCTCTGCCACCTCGT
CCACCACCTCGTCCGCCATGACCCTGGTCACGTTGGAACGCATTGGTCATACCTTGTGTT
CGTTGTTCAAGGGTCTTCTCGTTAGCTTCTAGTAGAGACATGGACTTGTCTGCAAGAGTA
ACGATTTGACTCTGGAGTCTAGAAAGCTCAACGCCCTTGCGGAAGACAATGGCGTCGTTA
ACTTGGTCGAGGGCAGCGCTGAGTTCTTCGTGAGAAATCATGCGGCTGACAATAGCAGAA
ATTCTTTTCTCGGAGAGCTCAAACATGGCGGCGAGGGTGCTGATGGAGAGGGTATCGTAG
AATGGAGCGTAGGTGAACAGATAGGTGCGTAGGCCTTCCTCTTGGATTTGCTCGGCAAGC
ATGATTTTGATCTTGTCGGGCTGGGCCATCAAGTCCCAGATCTTGATGGAGTTGAGGGTG
GCCGAGGCCTTCTTCCAGTCGCCAGCTGCAAGGAACTTGGCGCTCATGATAACACCATCA
CGCGTGTTCTCTGGTGGGCCGGTGAAGACTTGTCTCTCGTTGTAGTCGAGCATTCTTCGG
AAAGTCTTGGAGATGATTCGGCGCTTAAGTTCGGGGGAGGAaGaGCTCTGGGCCATCAGA
GGAACCTCAaGGAACATACTAGAGGTGAGGTAGATGCACTCGAGGAGCTCGAGGTTGATG
TGCATGTGGAAGGGGAGCTGGCGTTGACGCTCAAGTTTCTCCTGCTCGGGGGAGACAGAG
GAGTATCTCTGCATGATGATCCCCTGAGCCAGAAGCTCCTTTTGtCGTCCACTTCCGCAA
ACCTCAGAGAGGGTGTTTTGGGCTTCATAGACAAGTCCGGCACGGAAAGCGCAGAGACCA
ATCTGCACAAGCGTCCGGTTGAAGAGGATCTGTGTGCTAACGTCAAAGTTGGAGATGTTC
tCTGTGAGATGGGACATCAACATGAGGTCTCTGGCGCGGTGGtATTTGTCATGAAGGGCg
AGGAAGTAGATCTGGCAGAGCATAGCACGAGCTCTGATGATGCCGTCACTGTACTCGAAC
AGATAGTTaCaCAGGGTCTGTaCCAAGGCGgTGACATATGTGCTCTTTGCTCGAGGGgTG
ATCGATGAGTCAAGCTTCTCAGGAACAACCTTCCAGGAGTTTTCTTCCATTATGTTGACG
ACCTGTGCAGGCTTGAAGTAGACGTGCTCTAGTCTTCGCATCAGAACTCTGTTTACGCTA
TCTTGTCTGGGCTCGGACTTCTCGATCTCATTGAGGTTCTCAACGTAGATCAAGGCACGA
ACAATGTTGTTGTATAGTAGCTGCTCGTCACTGAGTCTCTCAATGTACTCGGCTGTGTGA
GGGTCAATGTGTTGCAGCGAACGGGTGAGCTCGTCATCTAATCGTTCAACCAGAGAGACA
ATGCTTCCAGGCACCTTAAGTACTTCACCAGGGGCCAGCTGTGGCATCTTCTCATCGTCT
TCCCACTCTTCAGCACCTTCGGTGACAACATACGAAGGATTCTCCTCCAGGGTCTGGAGC
AGGGTGGTAATCTCTCGCTCGGCGAGTTTCCATTGATCAGTACTCAAGAAGTTGTTTACC
GAAGTGGTGCTGAGGTCGAAACGAGTAGAGATGAGGGTTAGGAGGATTCGGATAGTGTGG
TATGGTGTAGTGGCAACCTCAAGGAGTTTTTCCATAGTTCGGATTTGCTCCATACGGTCG
GTGTTTTTCTtGCCTCTAGACTCCACCACAACACGGAGgtGCTTGAGAATGCTCTCTGGG
GTATACTGGAGAGCCTTTCCACCACGGCCAACGGTCGAGAATCCAGTGTCGTCTCcAATA
AGAaCATCCTcAACtCGGGTaGCGGCACggggAgcacgctccaCAAcAcAACTtCTtCCt
CCtGGTCTGGCTCCATGTACTCCTCCTTGTTCTCTCTGTACTTTTCGATCTCGGTGACAT
ATTCCTTATTGTTTTtCTTTAGACGCTGCTTGaCaGTaTTGAaGCCCTTGGCGTTGTTGG
CGTTCATCTTCTTCGTGGACACTTTCTGCTTCGCAAGCGTCTCGTTCATGAAGTCCTCCA
GATCGGCGATAGCCTTGATATAGACCTTTGGAATAGGCCCAGACTGGACAATCTTTGCAG
TCTGCCTGTTCAGCTTATCAAACTCTGTAGAAATAACAGCCCAGTCATTGATTCTCTCCG
CATTATCAATGACCTTGATTGTATGTTCCAACTCCTCTAGCCTCTTATCCTTCGCACTCT
TCATGACCGTAACCCGCTCCTCATCTTCGTCCGATTCAACGGCGGCCTTGGTCGACTTGT
AGAACTTGCTCGCACCCTGCAGACCGCCATCTTCATCGGAATCACTCTCCTCCTCCGAGG
ACTCCTCCTCGCTGGACTCCTCTTCACTAGACTCCTCCTCATCATCTTCCGGCTTATCGC
GATCGCTGTAGAGCTCCTCCTCGTCTGAGGACGAGCTTTCGCTGTCACTGCCGCCGTGGA
AGAAACGAGACATCGTGCTGGTCAGGACAGGCGTTCGGGCTTTTTGTTCCGTGTGCTAAT
CTCTCGACAAACCTGACGGAAACGCTGGAGATGTCTGTGGTCTGGTCGGTGGTTGTTTtG
TtCGCTCGCTCGCTTTCTTTtCGCTCcTCAAAAAACGGCAAACTCGATAAAAAAAATCTA
AGCGAGGGT
>contig00035  length=4310   numreads=67
TTAACAtCGTTCAACTATCTAATCTTATAATCGAAAGGATCTAAAATTCAAAGACAAGCG
CCAATGCAAGTGCTTACATCCGTTTTTCTATATCCAAAGAGAAGCAAAGGGgAGGGAACT
ATATCATAGTATACATCAAAGATAATGAAAAACTGTCCGAAGTACGCCCTAAGACGAGGC
AGAAATGGAATTTTTCACCCATTTCTCCAAACCTCCAAGGGCGATGATCTCTTGTACGTT
CGGAGGCAGCTCCCCAACcTTCTGCGTCCATTTCTGGCCATCGGGGCcTTCTTGAACTTC
GATTTGGCTTCGTCGTACGTCCCAGGTTAAAGTCCAGCCGGTACGTCGAGTTGCCTGCTT
GCTTTGTCCAGCGAATGTCTCACGTAGCCTGCTGACGAGGCGAGGGACTTCTAGTCCCAT
GAGGGCGTTGTTAATACTATTCCTAGAGAAAATATTGCCGAAGCTGCCTGCAACcACAAG
CGGgATGTTtCGGgCTAGAaTAGCAGTGGCAGCTTGCTCGCGGGAGCTTCCACAACCAAA
GTTGTAACCGGTCACGAGGATATCTCCAGCCTTTGATACCTTGGAGAAGTCAGTATCGTA
GTTGGACATACAGTACTCGCCCATCTGCTCAACCGTGACGTTGTCTTGGTATGTGtATTT
TCCAGGGTAAATGCCGTCTGTGTTGATGTTGTCACTATCACAGAAGATGATTTCCCcAGA
GACACGTTCAGGGAAACCGGGGTATACCTCGGTCAGGCCAGTAGAAGTTTCTTCTGGCTG
TGCCTGTGGTTCTTCGGCGCCAAATGCCTTTTCGGCGTCAAGAAGCATGGTATCTAGCTG
TCCAATTACCTTTTCAAGAGCCTGTTCAGCTGTCAAGAGGTCGTCATCCTTGATACCCTC
GCCTTCTCCACGGACAACTCCGTTCCAGCCTTCGGGTTTTTCATACCATCCTGGTCCACT
TAACTTCCCATTCAGGGCACTAGCAGCAACGACCTCAGGGCTACCAAGGTAGGCTTTTGC
CTCCGTGCTACCCATTCGGCCCTTAAAGTTACGGTTTGATGCACTAATGCCAACTTCCCC
GGGTTCCAACAAGCCGGTTCCAAGGCCAATGCATGGTCCACAACCAGCAGGCAAGGGTTC
TGCACCaGCCTCAAGAAGAGTCTGCCAGTCACCCGCTTCTTCCGCCGCGCGTtGTtCCGG
AATTGACGCAGCTGCAATGTAAAACTTAACACCATCCGCAATCTTTGGAACTTTACCATT
GTTCTTCTCCGCTACTtCCTTGAAAACCTTCGCAGCAGCTGCAATATCTGAAGCTCTCGA
GTTTGTGCAGGATACGAGATATGCTTTGTCGACTTTGATACTCTGAGCCTCAAGTTCATC
CAAGGaTGTTGCTATCTTGACGGAGTTGGGTCCAGAGACATACGGGGTAAGGgTGGATAA
ATCGAGATGGAGTTGCTTGGCATACTTAGCCCcTTTATCCGCGACTAAaGGgTGCTCGAA
CATCTCTTCTAGGaGTTCATGGTTAAATCTGGTGGCGGCTGTGCTAGGAAGATCCGGAAC
AGTTGACCCCcAcATGGCTGCAGTAGTCGCCTTTGCTCGTAGCCATCCCTTtAGCATAGA
GTCCAcTGGAAATaGGCCTGCATAGAaTTAGCCTtAtATTCAGTTAcGCCAATTTGATAC
ATAAAAAGAaTGAAGCTTACCACTAAGAGCTCCGAATTCCGTGGTCATGTTCGCTATCGT
CAGTCTATCATCGATCTCCAAGCTGCGCATGGTCTCTTCTGATCCAGTAAATTCAATGGC
GTGATtAaGAaCTtCGTCGTTGTTGAACAGTCCGCAGAGTGCCACGATGACAtCCTTTCC
AGTAAcGCCCTtGGGCAAGaCTCCaGTAAAGTTCACCCTCGCAACCGGAGGCACCTGCCA
CCAGGTCTTTCCAGTGGCCCAGATACTGGCTGCATCAGTCCTTACCACTGGTGTCCCCAG
ACATCCTACTCCTCCGTACATATTCGAATGACTGTCAGAAGCTACCACCAAGGTCCcTGG
CCAAGCATAACCCTCcTCGACCATAATTTGATGCCCAATGCCTCTTCCAGCAGGgTAGAA
AtCAAcGCcATGTTTTTTtGtCAAAcTGCtCAAtCTGCTCGTATTTctGTAGGTTCTTTT
CtGacTTATTTTGCACATCGTGGTCCAGGGTCATAACGAtCtGGTtCGAGTcTCTcaGCT
TGGACGCtCCAaTGGACATGAATTTCAACGCAaCAGgCCagCTGTtATCATgTGTCATTA
TCcGGTGCGGCGATAtGGTAaCATaGTCCCCTGATCGgACAAaCTTGCCcTCTGCCAGGC
CAACAGAATATTtCTGGACAaTCTTCTCGGTCAGGGTTtGGGGAaCGAGGGTATTCGATT
TGATCGCGGAGTGGATTGCGGCGTAGGAAGGGTCTTGAAGTTGCGAATGGAATACATCAG
CCGATGAGAGCCTGGCCGATACAGaGAATTGTCTGTGGGCGAATGATGGCCTTGCAAAGC
ACTGCAGCCGACGACTCTGCACTCTCGCATTTGGGAACGCAAACGCCCTCCTGGCGTTCG
CCATGGCTCTTCGCGATATTACGCCAGCCATCATGAAGCAGTCTCTtCGTTTAGCAGAAC
TCTTCTGTCCCGAGAGCCCTCTCTGACTGTCCTGCTTGCTCCCTCGCTCTCGCTGtCTTT
CTTCTCGCAGTCTCCTGCAGGTTTTCTTATCGAATGAAAAaGCAGCAAATTGAAATCTGA
GGCTCAAAGATGCAAACTCGGCAAaCAAGCTTTTTACGGTAATTTTTCAGCCGAATTCGG
CTTTATGTAATCAGCCGGATTTCTTCGGCATTTTGGCTGGCATaCTTAAGTGGCCCGTTG
AAGAGAAAAAGCGACTTtCAAGGCTtgATCTTtCTCtATTtCTCCTGTTTcTTTGCATCT
GGAGGCCGTATGGCGAATATAGTAACTCTCTACCaGGTGCAAAaGTTGCCACAGCCCTAG
CAGTGGGACAATTGCCGAATCGGAGAAATAGTGAGATCCCTGcGCATCATCCTGGTTTGC
TCTGATGCAAGGTTGGAGCTACTCAAATGAGCGCACGAAaTGGAGGATTGTTTTGGGCAT
CAAGTAGTGCTTGCGAGTCTCCATTGCGAGGACTCTTTTTtATTTAAAGGACACGGTGCA
CGGTTGTTATTGGTGAGTAAACGTAAATATTTGCCGtCCATAACTAGCTGATAAGAGTCA
TTGATTTGCAAAGAGCGgCCGGCcACTTGCAAATGAACGAGGGACCTTGGAGGAACTGGA
TAAGTGAGGAAGAGTAGCAAGAGAGGACCATGGTGATAGACTGTTGCTCGACTACCAAGA
CAACGGCCGCATAGCCAATCATCATCTGTTCACTATCGACCGTGAATCGCTTAAATATAT
AACTAGATGGGTATAAGAAGCCCcGCTAGATAATGACGGATGCTGGGTTATTTtaGAATT
GCaCCaTCCCaCCTTGCaTTTAAAAGGCCTCGTTGAGTCATCTTTTCCAACCACCAACTT
GCAACaGTaCCAAACACCTCTGAAATGCCTTCTCGTTCaGAAATCGCCTACTTTGGCGCC
GGCCCTGCTCCTCTACCCACTGCGGTTGTCGAGGCTGGCGCCAAAGCCTTCGTCAACTAT
AATGACAGCGGTCTGGGCCTAGGAGAAATCTCTCATCGATCTCCCGCCGCCAACCAAATC
CTCGCGGATACCAAAGCGAACCTGACTACCCTACTCGATATACCAGAGAACTACGAAATA
CTGTTCCTCCAAGGCGGCGGAACCGGCGAGTTCAGCGCAATTGTTCAAAATCTGGTCAGC
GTCTGGGTTGAGAGAAGAAGACGCAAGCTTGCCACTCAGTTCGGCGACGATGAGGCCAAG
GTTGTTGCTGAATTGAAAAGGCAGGTCGATGAAGAGCTGAAATTAGACTATATTGTCACA
GGATCGTGGTCCTCAAAGGCGGCACAGGAGGGAAAGAGGCTGGTCGGGGAGAAATTTGTC
AATGTTGCTGTTGATGCTAAAGAAGCGAATGGAGGGAAATTTGGAAACATACCAGTCGAA
GAGGAATGGAAGCTTACCAAGACGAAGGCAGAGGGAGGAAGAAGTGCACCTGCATTCGTC
TACTTCTGTGATAACGAGACTGTGGACGGGGTTGAATTCCCAGCTTTCCCAAAATCGCTG
GAGAACCCGCCGGACGTGAGTGAGGAAGACGAACGTCTGGTTGTGGCTGACATGAGCTCT
AACTTCCTCAGCCGGAAGATAGATGTCAAGAAATATGCTGTCATATTTGG
>contig00036  length=4299   numreads=67
TAGACGCTCTTGAGACTCAGCTAAGAGCTCTATTAAaGGCCGTTGaTaCCGTCGTAGCCC
AGCGTAAAAaTCTTGCTGAAGCTGCCAGTGATTTCTCCACCTCTCTTCACTCCCTTGCAA
GCGTTGAACTCTCTCCTGCTCTCTCCGGCCCTCTTGATGGCCTTGCCGAAGTTCAACTTC
GGATTCGTGAACTCTACGAGCGTCAGGCACAACAGGATGTCCTGACACTTGGTATCACCA
TGGATGAATACATTCGACTCATTGGAAGTGTTAAGACGGCATTTACCCAACGTCAGAAAT
CGTACCACACATGGCATGCAGCCGAGTCTGATTTGCAGAAGAAGAAGAACACGCGTGATA
AACTGCTTAGGCAGGGCAAGTCACAACAGGACCGGTTGAATCAAGCTCATGCAGAGGTTG
CGGATGCGGAGAAGAGAGTTCATCAGTCGAGATTACTGTTCGAAGATTTGGGGAGAGTAA
TGCGGAATGAGCTGGAAAGGTTTGAAAGGGAAAAGGTTGAAGATTTCAAGTCCGGAGTGG
AAACATTTTTGGAGAGCGCCGTTGAAGCTCAGAAGGAGCTCATTGAACTATGGGAAACAT
TCCTCCTCCAGCTTGATGCTGATGAAGACCCAGCTCCTGCTCATACTCCTGTCGCTGCTC
CCTCTTCTGAAGGCAATGGGCCAAGCCACCAGCCTTCAGAAAGCAACAGTACATCCAGAG
ACCAAGACGAGGCCTGAAATATACAGGACCACTAGCATATTTTTCTCAAAATCTGAATTA
GGGTGCTGATCTTGACATTATACCACTTTCCTATATTTTATAAAAAAaGATGCCTATCTC
TACACAGATCCTTTAATATCGTACCATCTTTCCTTTTATGACGAACTCTACCTTGTTTAG
ACTAGCTCTGGGAATGAATCATGCCTTATGCCACCGCTTGCTtCcTtATTTtCCCTTTTG
GCTCGTACAGGAGGAGTTCCTTgCGGAtaTTTAtCGTTGTCTGaGTATcAaGTGATGGgA
AGtCGGGTTAAataGCAgTGAAaTTCTATAGTTCAAaTTCTCGAGTATCAGtGtACCCTA
ACAGcAATTGAaGTAaCCaCGAaCCAaTTGGCTCAGGAAtatCGTATaGTTGTtCCCTCC
cAAaGTGTATAACaTAaTGaTaTaGTaCAaTATTGTTCTCGTCCTGCTTTATGCCATGCC
AGCAATAGGAGGTAAAATaCAAAAaGGCATATAAACATCTCGCCAATCTAACACCGCCTC
ATCACATCCCATCTACTTCTTCTTTGATCCAGAAGAAGGGTTTTCTTGCCCAAACGAaCT
AaTTAAGTCCAACAAACTATCCTCATCCTCTTCTTCAAACTCAGATTCCACGATCTTCTC
CTTCTCGAGTGCCTTAGCCGTCTGTTGAGGCGTAGCCGCAGTTCCAACTTCGGCACCGGC
AAGATTCTCGGCGGCAGCTGCATCCTCTGCAGAGATTTTCGTAGTAGAGTCCCACCCTCG
TCCATACCTGCTTCTAAAAGCAGCTAATCGACCTGCCTCGTCGTCTTCAAGATTTAGCAG
TTTTTCACTGCTGGGgTtCCATAGCAGCGCATTGCGGGTGTCGCGTGTAGaTCGGTAGAC
AGCTTGAGGAGATGTGGTGCGGTGGGTAAATGTGCTTCCATCAGAGAGTGCGATGAGTTG
TGTGAATGTATATGGTCTCTTAGGACGGCGGAGAAGGGTTGCGTTTCTGCATTGAGTGCA
AATGAATGTGGTTGACGATGAAGCGGCTTTCGAACCCGCTCGGAGAACGGAGGCGTGAAA
AGACATGGCTTTGTTCGCTAATAAGGGTCTTTGAGAAGAATTGAGGGACTGAGCCcTGCC
AATTGGGCGGGTTAAGGCTTTTtGGTGGTGGTTTTGCGAAATGTGAAGATTGTTGAAGAT
TCGATCGCGAAGATTGAAGCTGTTCATGATAATTTTGATTACATCAGCAGGTTTTTTtCC
CTTGTGTTCGTTGACTAGTTAACCAAAGCTTCGCAAGGTTTTTTtCtCATCAGGAACAAG
GAAAACGAGCATTCCAATACCCGGAGAAGCATGAGGGAGGGCAGCTGGACGAGTTAAATG
ATGCAATCGGATACCGGGAGgCGAATTTCACAGCTAGtCAATTGGGAaGATGCTCCCCTT
cTCTCGGCCATGGGgCCAGGgACTCCCAATACTTCAAGCTACCTATAACACCACCGTAAG
AGCGAGCGCAATCCCACCATTCCATACCCTCTCTCGCAAATACTACGTGGGCATAGTACG
AGCAATTGTGTCGAAACATGTTGAGAGCATCTCCGATACCCTCAGCCCAATCCTGCCACC
TAACCTACGAAGTCGAGTCGATCACGCAAAGTCCGAAAGCACCTCCAGAGCAAACGGCTC
ACGTACACCCAATACCAACAAGAAAAAGCCAATTGAGCTAGAGGATGATGTTTCAACTAC
AGAAAGTCAAAGGGGACTTGATGCTGAGACGGATATCCAGAATCAAGTCCGGCGGTTGAT
GAGATTAGTACCTCATCCCGTTGCGATAGTTACTTCGACTGACCCTAATTCTCCGCCCAC
TTCTGCTTTTAGGGGCATGACGGTGTCGTCATTCAATACAGTAACACTGAGCCCAAAGCC
GGTGATATCATTTAACGTCAAATTACCATCAGAGACGCACAACGCCATCCGTTTCTCGTC
CCGGTTCCTCGTCCATCTACTCTCTCCTACGGAAGCTATGGCAAGATTGGCTCTAGAGTT
TTCGAAAGGATATGAAAACGTAGCTAAAAATAAGGATGAGCAGCAAGCTtCCTTTTTtCG
ATTCACTGCTCCCGGTGATGTTGAAGCATCACCTTCTTTCCAGAGCGGTGAGCCGCCACG
TTTGGTGATAAATGGAGCGAAAGCAGGAGAAGATTCTCATTTCCCATTTATATTCGAGTG
CCAGTGCCTACCACAGACTACGCGAATTGGAGACCATGTGATCATATTCGGAACGGTTGT
GAATGTCTTTTCAGATCAGTCTGTGAATTTAAaCACTGCCcATTCAGCGAGAGAACTGTG
TCTTTCATATGCTGACACCAGATTCTGGGAGATGGGTGATGTCATCCTACCTAGCTCCCT
GTCTAAGTAAGGAAGGgATTCGAAGTATCTTTCCTGTATATTAGCGTTCATATTATTACT
TCTTTGGTGGTCTGGgTTGGCGTTCAGAGCACGCATTGGgTTTGTTATATGGAaTAAAGG
tCCCCCcTAGTGCATTCTTACCATGTGgAtATTTTTCAAACCTTTTTAaCGTaCCTCTCC
TGACGGCAaCTACTCGTGAAAAGCGAGAAAaTAAGAAAGGaGAACCAGTAACGTCAGGGG
GTGTTCAGTACTCAGCTTGATACTGGCATCATCCCTGAAAAACCaGCTGTTGGgAGCGAG
AGCGACAACTTAGATAGTGTCTGCTAaTTAAACCGGTGCTACCTCTCCTTCGGCTTGCCA
CCTGCTCATTACGCTTTAAGGCGGGaTAaTaTTGaCGGCTTCTCTGAaTAAAGTGCCGAG
CATAGCTTCATTTAAAGAGAATTGCCGCCCCAGGTCAATCTCAATAATCAACCAACCATC
AAATTCAACACGAAGGAAACTAAAAGGTGCAGAAGCCAAAAGCGGCAGTTAGTATCTTGC
ATGGATTGCGACCAAGTTTCTCCGTAACTGgTGGGTTCGCAAAGGATGAGCGGAGGGATG
GAGCCCAACCCcGGGaTAACACCAGGTCAATGCATGCAGTGCTACATCGATACGTAAGGG
TGTCTGTCTATCGGTTTGCCTTCCCAACAACACTGCTAGTACGTCAGCAGCTGATTACCA
GAAGACGAAAAGCAGACCTGTATGTGAGCAGGaGAAaTAATGTGAGCAGTCCCGAACTCT
GCATCTGAGAGGTGgTATAATTTGTGGAGAGAGCACATGCAGGAGAAAGATATACACTTC
ATCTCGAATCGGTGACCGTTACTTCAGGATGCATGAGTGAAAGTGGCGTGTATGCTGTCA
TCCTGTACGGCGTATGTGCTGtCTTTTTGCTGGCTCCGATGACTCCCGGCTCTCGGCAGT
CGATTCTCTAACTACTCCTTCTGGTGTCACTCTGCGTGACTTCTTGAAATTTCGACTGTC
ACTTTTCTCTTCCCTGTCGCTCGAAGTATCTGCAGCTGAGATAAGCAGATCGATGCTTCC
ACGTGACGCCGATCtGCCCGGGCCAAGGAGCCtAAGCTTtCtAGTTTTTTCcTaGGgCcG
CGCGGGgAGGtCAaGAGgAaGAAGACGAGCtGAAAAGGG
>contig00037  length=4289   numreads=53
TAAGTGACGTTAGCCATTTACGAGGTGTATGCAATGAAATTGGGGTCCTGTTTACCATGC
TGACGGTTGTTGACTGGATaGAAATCTGTATGTGAaGCTAAAAGaTCTTCTGACCaGAAT
TTCCAGCGCTGTAAAACGTAATCACAATTGGGTCCAACCTTGAGGAGCACCACCCTTGCT
TGGTATTTGGTCCGTCCAGTCTTGTCCTATCTTTGTTTGTCGATGTGTATCTCTCCTCCT
TGAGGTCGATTTCGGTGGCCAAGGTTGACGTTGCTGCGGgTTGgTGGGtGTTTGCATtGT
TTGCATTTTTGtACCGCtCCTCGCCCCACATAGAAATATCATCCTCTAGTTCAACGACaT
AAAAGAGAGGGACAGGGTACACCGCGCCAGGAGAAAGGCAGCTCCAgaGTCTCATATCTA
CTCGAGTTGTTTCGAGAGATTTTTTTCCcAGGATATTTATCTGTGGAAAGAaTGGATCcT
ATTTCTGGTAGGCTGTGaCGTCTTTGATtATTGATGTGaTGAAGTCAaGCATTGCCAGGA
TTTGctAaTGaCcgTcTTAGTTGTCGTCAAACATCAGGGTAAACGCTACGAAGTAGAGCT
TGACCCGAGCTCAAATGGCGAGACTTTCAAATTCCAGCTATACTCTTtAACCGGCGTTGA
ACCCGAACGACAGAAAATATTAGTCAAAGGAGgCcAGCTCAAAGATGACACCCTCCTATC
TTCGCTCAATGCCAAAGCGGGCCAGACATTCATGATGATGGGTACCCCAGCCAACGGAGA
GTCCAACCTAGCATTAaGGAAACCGAAGGAaGCAATtAAaTtCTtGGAGgACATGACTGA
AGCTGAGGTTGCAAAGGCCGACGGCGCTACACCGGCTGGCCTTTCAAATTTGGGAAATAC
ATGTTACCTGAACTCCACACTGCAGACCCTGCGCCTCATCCCCGAAcTTCAGGAAGAGCT
GCAGAAATACAAAAGTACCGGACAAAATAGCTCGAGCCCGTTTAATTCAGGCTGGCCTGA
TCTCACGGCCTCCCTTCGAGATCTGTACAAACTGATGTCACAAACTCAGCGGGGgTTTCC
TCCAATAAGGTTCTTAGATTCCCTCCGTACTGTCTTCCCGCAATTTGCACAACAAAGCAG
GGATGGGAATGGCTATGCACAGCAAGATGCAGAGGAAGCTTGGTCCCAGATTATTTCACA
ACTTCGCCAACATCTCATGATAAAGGATGCCTCCGATGGAAAAGACTCGAAAGCCGTTTC
CTTtGTTGACAAGTATATGTCAGGGACAATCAACTCtGTTTTAGAGTGCGATGAGCAGGC
TGCCAAaGAaGgCGgAgaGATGGCAGTAGAAAGCTCTGACGTTTTCTtCAAGCTAAATTG
CCATATCGACAAAGAAaTTAACCAtCTTCACGATGGAATCATGGCTAGTCTAGAAGaGAA
AaTTGAGAAGCACTCACCTACCCTGGACCGAGATGCTATCTACACCAAAAAAaCTCGAAT
CTCGCGTCTCCCCAAATATCTCACCGTCCACTTtGTTCGTTtCTTCTGGAAACGGgAaTC
GCAAAAAAaGGCAAAAATtATGCGAAAAGTCACATTCCCGCAAGAAaTCGACGTAGtCGA
CTTTTGCACTGACGAGTTGAAGAAGCAGCTTATTCCAGTCAGGGATAAAGTCCGCGAGAT
CCGAAAGGACGAACAGGACATGGAACGTGCACGAAAACGCCAAAAGaTTGCTCaTAAACG
TGAACAAGAAGAGAAAGAAGAAGATCGTGCATCTGAACCCCTTCAAAAGAaGAAAATGGC
CGAGTCAGCAACCGATAAAAGCAGGGACAAGCCCGAAGATAAGGATGCTGCGCCAGAAGT
GTTCAAATCAGATGCTGAATACGAAGCCGAAAAGGCAGCCACCCTTTTaCaGGCTAAGCA
AGAGCTCTTTTCTCTTATCAATGAAGACCTTGCTAAGGATGAAAGTACAAATAAGTGTGG
ACTTTACGAACTACGGGGTGTTATCACCCATCAGGGAGCTAGCGCTGACAGTGGCCACTA
CACTGCCTATGTAAAGAAGCAGGGCAAGGTCGTGGATGGCAAGAGACGTGAAGAAGATGG
AAATTGGTGGTGGTTCAACGATGAAAAGGTTTCCGAGGTACCTGCAGAGAATATTGAAAC
ACTATCCGGAGGTGGTGAATCACACTCTGCCCTGATCCTTCTTTACAAGGCCATCGACTT
GCCcACTGCTGATATTCTtAATGAGTGAGGAATTTTTGCTCCGAGGAACCTTTTAGGTAG
TAGGCCCTGGAATTTATACTCTATTTTtATTGCTTTCTACTAGCCAAAGACCAAGGTCTC
ATTTAGATTGTCCGTGTAAAGCTGGCATAAGATCGTTTAGCAATAAGGAATATCTCTCAT
GACCTTACAATGGAGTTGTCTATAGTCCCAGACATGGTTACAATATTCCTGGCCGTtGCT
CTGTTGATACCTGCTTGTCCAGCTTTCTAGACCATGGGgCGTTgTATGGACTATTAGTTA
GACGCGCTAGGgTCAAAACTTAaCGAGTTAACTAGCGCGATTAAATTAaCtaGTTAcTTT
TAATtGGTTGGATAGCTGGTAGgCTAGCGCTGCAAGCGAcACCcTTCAACTtCAAGACCT
GGACGCTTCCAGCAGCTATGTTAAAGAGAGTCCTGGACGAGGTTGTCTGGCGCTATTACT
CTTCAATGTGTCACAGGCTAATACACCATGGACTACAATCCGGAGTCCAGGCATACTCGC
GTCGCCTAAACCCTATTTTGCCGCTCAGACAAATCTCTAAATACCAATCTCGCCGCCTAA
CAACGGTCACTGTTCCTCCTCCCGGCCCGAATAAATCACCTCGCCGACTCCGTATTTTAC
TTTCCATACTCCTATTTGGCTACCTAGGTAGGAGATATATGTCAAGTGAAATAAATCTAT
TTACTGGTCCAATTATAGAACCCGCTAGCCCAGAAGAtAtAGAGAtAACAACAtCCTtGA
AttCCCGTTTTGACCAGCTCGAGATTGTGAAGAGATtACGAGAAGATCCCGATTATACGG
AATGGGAACCATATGGgAACTTTaCTGAaGtAaGtAAAaGtAAGGCGtaGGCTCACTAGT
GGgTGTCTTCGGGGGTCCgAGAGGGTTGTCATGCcAGCATGTGTTCTACAATtcTAAaGA
GAaCATtCTCAAAtCTGTCTTATACcTTGGCAACGGGCTTGATGGATGGCCTACTGTTGT
GCATGGTGGTACAATCGCTACAATTCTtGACGAAAaTATGGGCCGTTTAGCCATCGAGAA
TCTACCCGAGCGCACAGGGGTTACTGCCAATCTCAACATATCCTATAAAGCCCGCCTCGG
ACGAGACCAATACATAATTATCGAGGCGAAATATGATCGCCTTCTGAGTTCTGAAAGGAA
GGCAGTTGTTGAAGCCGTCATTAAGGATCATAAAGGGAAGGTCTATTCGGAGGCCAAAGC
ATTATTTGTGTACCCTAAAACACTGAAGTTGAGGACACTGGGAGAGAAATTTTAGAGTAA
GCCGGTTCTCCGCTCTCATTTCAAATTAGTATACGTCCCAATGTCAGCGGACATATATTC
CAGtAATGCACAAAGAGTGTCACAACTCCCAATCATGAAATCTAAaCTCAACATCTGAAA
GTGATTAACAGAATTaTTAAGTATTAGaTGTCGCCTTCTAAATCtGCAGCAGACGTCAGA
ACGATTGTACCTAAGGAGTGGAATCTTTAACAGCCAACTAAGTACGGCGTCGGCcGtCCT
TTCTATTTCCGTGATTCtATTCAAGGTTATAtGTCTACcGCCAGCtGTTTGCTACaTAAA
TTTGCTtAGGCAGGTACCATTTTTCACTACCCAGAGGGTCGACCATAtCTACACGGGCGg
TCaTATCGAGGCgACTACGAAATGTAACTAATAtAGGGTATCATGgACATAAAATGAACA
ACTGAtACATtATTAGTAGCAAgTAATtATAAgTACATAGTAGGTGGATATACAGTATAA
ATAGAAGACCTGAACATCAAAGTGGCGTAatAAAGTTGAaTTCGAACGATTTCACACaGt
ATCCAtCCTTTCCAGTGAGCtCTTGCCGATCCAGCCGGcAACCCGaCTAATCGAACCcGA
ATtAGCAGCTGGcTTtCGAGTATtACCTCCCgAGAGTTGCTCatCGAGGctAGCTCGGCt
GtGAAtCCCtgAAGtagtaCCCCtAGtctggtttttatcggattggatcgcgtcgtttgt
tactgtggtatgatttaagctatttctcc
>contig00038  length=4287   numreads=81
aTtcATTAGcAGCTAAAaGACAGAtAGACCAGCcTAACTCCcGAtAGATATtCATCACAT
AGAACAGCAGTAAGTCCTCTCTCTGCGCCCGGCGAATGCTTTtAAATGGGTTTAATCTAG
AGGCGCCcGTGGTCAGTGACAGCTCATGGTGGTGATGACGTGGGTTGGCAGCTTCCGgCG
GGACAGGGgTGGTTGAAGAGCCAGCCATACCTTGAAGTGGAGGgATATtAGtGAAAaGaC
GAGTGCCTTGAGGTCCTGTACGAGATAGTAGAAGACTCGCAGGCCcTCAGGATCCGCCGA
CTCGGTGACATCGACAAGCGAGCCTATCTTTGCTGTCTGCATGTCATGCCTGGTTAGTTT
TGCAGTTCGCTAGCACCCcACAGACGAAAGCGGCTCAATGCATGCGAAGAGGAAGAGCGC
ACCTCGAATGATATGTGTTCATTCCCAAGTCGAATCTCGAGCTCCTGTCGTCCATCTTtG
TTTTtCtGCGGCCATTTCGAGTCGTCTTCCCTATTCGATAGTAGATAGAGGGTCAGAGCT
GGGCGATTGCAGCAGACAAAAGTaGTCAATGCCCAACATACTTGAGAATCTCGCTCTCTT
TGATGATCCGTTTAAtCTCCTGTATCAGCAGCGAGCTGACGCACACTGTAATAGACTCTT
CTTAGCCCTTcTGCCGCCATCTTTCTAGTCGAGGGGAAGGGgAATGgCAGGTAGTTGTAT
GaCGTACTTTCTTTGCGGATGAGGgAaTCATTGCGgTAGTTCGAGTtGTTCGCAtAGcGC
GCGGAGGCACTGCGgCCGtCtCCAagaGACTtGAAgTCGAATTcTACcGTCGATCAGCTT
GtATTCCCGTCTGTcAaCCGCGCTGGCTGTCTCTAATGCTCACCTAGAAACTCATGTCCG
AACCGCCcAGAGTGTCCCGAGCTGGCGCCGTCAGCAGGTGGCAGGGAGAACCTGGGCCCC
AAGAATAGAATAGTCCTTACTAGTATCGCAGATAGAAGGTCTCGTTGTCGCCCGGCATCT
TAAAACTTCTCCTTCTCGTCTTCTCGTCTTATCGATGTGCTTCTTCTTCTTCGTCGTCAC
CGTCGTCTTCTTCTGCGCAAAAaGtCacAAGTTGAAGGCCATGCTTAGTCATCCACACAT
TTGGCGGGCCGCGCAAATACTGGCCAGAGTGGACAAGTTGGAGACGACGAAGACGAAGGA
CACCAAGCAGACAGGACGGCGAGACGAAGAGAAGCAGACCTTTCGACGGTGATTCTCTGA
TACAGTGCCGATATACTCCAGGACGCCTCTCTCTCCGCGGACTACAAGGCGAGGCATGCG
GACGCTACCCTGAGATTCCTGAACACCCTGGACCGCTTCTCAAAACaCTACCGCAGACCC
CCcTAcATACTACACTACACAGAGCTTCCACCGCCAGACGCAGGATAAGGGACAAGAGAA
CGGCACAATGGCTTCGTATCTGGATCACTCGTACACGCTGGTGCACCAGGACAACTCGGC
AGACCAGCCTACGGTCCAGGAACTGAAGACGCAGCTGGAAAAGGgCACAGATGAGACGAA
GATGGAGACCATGAGGATCATCCTCATCATGATGCTGAATGGAGACCCGATGCCACAGTT
GCTCATGCACATTATCCGCTTCGTCATGCCATCGAAATCGAAACCTCTCAAGAAATTGCT
CTATTtCTACTACGAAATCTGCCCTAAACTCGATGCCAACGGCAAGCTTAAGCAGGAGAT
GATTCTGGTCTGGtaGGTGGCTATGTGCTCGTGAAAGTTGATGACATCTGGCTAATCGAG
TACTATAACTGTAGTAATGGAATCCGAAATGATCTGCAGCATCCCAATGAGTACATTCGA
GGAAACaCACtCCGGTtCTTATGCAAACTCAGAGAGCCAGAACTaCTGGAACCGCTGCTC
TCGTCTGCACGCCAGTGCCTCCGATACAGACATGCATATGTACGGAAAAACGCAGTCTGG
gCAATTGCCTCCATATTCCAGCACTCCGAATCCCTCATTCCGGATGCCGCAGACCTGTTG
CTGGCCTTCTTAGAGACGGAGACAGATCCCACTTGCAAACGCAACGCTTTTGCCGCATTG
GTCACCATCAGCCATGAGAGTGCCTTGGTATATCTGAGCTCAACTTTTGACAGTATAGCC
AATGCGGACGAGCTGCTTCAGTTGGTCGAGCTTGAGTTTATAAGAAAGGATGCTGTGCAG
AATACCCAGAATAAGGCGCGATATCTTCGGTTAATTTTtGATCTTTTGGACGCAAACACT
AGCACGGTTGTGTATGAGGCGGCTACCTCCCTTACCGCACTGACGTCAAATCCTGTTGCT
GTCAAGGCTGCGGCTGCAAAGTTGATTGAACTATGCATCAAGGAAGCAGACAACAACGTC
AAGCTTATTGTGCTAGAGCGTGTCCACCAGCTCATGAAGCGCAACGAGGGTGTTCTCGAT
GATCTTACTATGGAGATTCTCCGTGTCCTCTCCAGCCCGGACATTGATGTTCGACGCAAG
GCCTTGTTCATTGCTCTTGAGATGGTCTCCAGCCGGAATGTCGAGGAGATTGTTCTCTTG
CTTAAGAAAGAGCTTGCCAAAACCGTTGATGAACAGTATGAGAAGGTAACGCGGCTAGAT
TtCCATCATTATTGGCATCGCCAGCATAACTAACGGTTACCTGCAGAATAATGAATATCG
ACAGCTCCTCATCCAGTCAATCCATCAATGCGCCATCAAGTTCTCCGAGATTGCTGCCAG
TGTCGTTGACCTTCTCATGGACTTTATTGCAGACTTCAATAACAATTCTGCTGTCGATGT
GATAATCTTCGTCAAGGAGGTCGTCGAAAAGTTCCCTAAACTCAGACCATCCATTGTCGA
GCGACTAGTTTCCACTTTGGACGAAGTCCGTGCCGGGAAAGTCTATCGTGGAGTTCTCTG
GGTTGTGGGTGAATATTCACTCGAAGCAAACGATATCAGAGAGGCCTGGAAGCGTATACG
AGCCAGCTTGGGAGAAATCCCGATTCTCGCCTCAGAGCAACGATTACTTGACGAAGGCCC
TGACGCCAGTGCGGCGGGTCAAGACTCTGTAAATGGACATGCCAAGTCGACAACGGGGCC
TAaGGTTCTGGCGGATGGTACATACGCACAGGAGtCCGCtCtAACCAGTGAATCCGCcGC
CGCCGCcAAGTTAGCGGCCGTCAAGGCAGCGCAGAAGCCGCcGCTCAGACAGCTCATTCT
AGATGGAGATTACtACCTCGCAACCGTCCTCTCATCGACACTGACAAAGCTTGTTATGCG
CCATTCGgAGCTTTCACAaGaCGTTGCCCGGACTAACGCCTTGCGCGCCGAAGCCATGCT
AATCATGATTTCTATCATCCGCGTTGGCCAGTCGCAATTCGCCAAGGCGTCTATCGATGA
AGATTCCGTCGACAGAATCATGTCATGCGTCCGATCATTGGCCGAATCTGCTCAGCGGAa
GGaGCTTGAGTCTATTTtCTTGGAAGACACTAGACAGGCCTTCCGTGCCATGGTTCAGGT
GGATGAGAAGAAACGTGCTGCTAAGGAGGCCGTTGAAAAGGCTAAGACAGCCGTCCAGGT
GGACGATGCCATACCCATTCGACAACTGGCAAAGAAGTCTGAGGAGGGAGCAGAGGAGAT
CGAGCTGGATCTTGCCAAAGCCACCGGTGGCAACTCAACACTGGAAGACCTCACCTCCAA
ACTCAGCAGAGTGGTGCAGCTTACGGGATACTCCGATGCCGTTTACGCAGAAGCATATGT
CAAGGTCCACCAATTCGACATTGTCCTTGACGTGCTTCTAGTCAACCAAACCaCCGAAAC
CCTTCAGAACCTCTCCGTCGAATTCGCTACGCTCGGTGATCTCAAGGTCGTTGAGCGACC
TACCACCCAAAACCTCGGGCCACACGATTTCCTAAATGTCCAAGCTACCATCAAGGTTTC
CTCGACTGACACTGGCGTGATATTCGGCAACGTGATATACGATGGCTCAAATTCCACCGA
GACCCATGTAGTCATTCTGAACGACATCAAAGCTGACATCATGGACTACATACAGCCCGC
TCACTGCACTGAAACACAGTTCCGAACGATGTGGACCGAGTTTGAATGGGAGAACAAGGT
TAACATCCACTCCAAGGCCAAGAGTCTGAGAGCCTTCCTCCAGCAACTCATGGACCGAAC
AAACATGAGTTGTCTTACCCCTGAAGCTTCCCTAGAGGGAGACTGCCAATTTTTAAGTGC
GAATCTCTACGCAAGGAGCGTCTTCGG
>contig00039  length=4279   numreads=84
CCTTcGAGAGCGCCTCGACAAACGTGGCGGCCGCGCAGATGCGCAACGCCCTCAACGCCC
TTAGTGACACCGTCAAGGATCCCGCCGAAAAGAAGCGATTCGAGGCCGAGATGGACAACT
TCTTCTCGCTCTTCCGCAGATACCTGAACGACAAGGCCAAGGGCAACGTCCTCTCCTGGG
ACCGCATTGCTCCTCCACAGCCCAACCAGGTGgTCGAGTACGACGACCTGGGCGAGTCCG
CCTCGGTCGAGTATCTCAAGAAGCTCGCAGTCGTCAAGCTCAATGGTGGCCTCGGTACcT
CTATGGgATGcgTGGgaCcAAaGTCCGTCATCGAGGTCCGCGAGGGCATGTCCTTCCTCG
ATCTCTCCGTCAGACAGATCGAGTACcTCAACCGCACCTACAACgTCAGCGTGCCCCTGG
TGCTCATGAACTCCTTCAACACCgaCGACGACACCCaGtCCATCATCAAAAaGTACGAGG
GCCACAACATCGACATcATCACCTTCAACCAGTCCaGaTACCCCCGTATCCTCAGGgACT
CCCTTCTCCCGGCCCCcAAGAGCTACGACTCCGCCATCAGTGACTGGTACCCCCcAGGCC
ACGGAGACGTCTTCGAGTCCCTCATGAACTCGGGCACCCTCGACAaGCTGCTCGACCGCG
GTGTCGAGATCATCTTCCTCTCCAACGCTGACAACTTGGGtGCTGTCGTCGACATGCGCA
TCCTCGAGCACATGGTCAAGAACGACGCCGAGTACATCATGGAGCTCACCAACAAGACCA
AGGCTGACGTCAAGGGTGGTACCATCATCGACTACGAGGGTAAGGCCCGTCTGCTTGAAA
TCGCCCAGGTGCCCAAGGAGCACGTCAACGAGTTCAAGTCCATCAAGAAGTTCAAGTACT
TCAACACCAACAACATCTGGATGAACCTCCGCGCCGTCAAGCGTGTTGTCGAAGAGGgCG
GCCTCCAGATGGAGATCATCCCCAATGGCAAGACCATCCCTGCCGACAAGAAGGGCGAGG
CAGACATCTCCATCATCCAGCTCGAGACTGCCGTCGGTGCTGCCATCCGCCACTTCAAGA
ACGCTCACGGCGTCAACGTGCCCCGTCGCCGCTTCTTGCCCGTCAAGACCTGCTCGGACC
TCATGCTCGTCAAGTCTGACCTCTACACCCTCAAACACGGCCAGCTCGTCATCGACCCCA
ACCGCTTCGGTGACGCCCCCTTGATCAAGCTCGGAACAGACTTCAAGAAGGTCTCCGACT
TCATGAACCACATCCCCAGCATCCCCCGTATCCTCGAGCTCGACCACCTCACCATCTCCG
GTGCTGTCAACCTCGGCCGTGGTGTCACCCTCAAGGGAACCGTCATCATTGTGGCCACCG
AGGGCAGCACCATTGACATCCCCCCAGGCTCCATCCTTGAGAACGTCGTCGTCCAGGGCA
GTCTTCGCATCCTCGAGCATTAGACGCTGGACTCTTTTCTTCGCATATTCCACTGCCATT
CTCACCACCCCTCTCATGGCTATCATCATGTCATTGGAACATTGACATGCTATTGCCATT
GCCTTGCTCTACAGTATCCCGTTTTAATCCTTTTTCTCTGTCTGCGTGCAAAGTTTCCTA
TTTCATACTAAAGAAAAAaCCTGCTGTCGTCGGCGTTGTCTTCCTCTTTTACTCTTTTTT
TTtCCcTCcTGagCGTCTCCTAATCAACAAATAACAAAaTGCTTATTTACTGACATTCCT
TCCCTTTACATATACTAAGaGAGAAAAAAATGCAGAAaCCAAatAatAaGATGAGCGGTT
AtACGTgTGTGAATCGAAGCAAAAGTGGTCATCGAAAATGGACAACTATTATTTACTGTC
TCCTATACTCAATTGTTCCTATTGATTGaCGGAAAATGCAATCCATCATACCCCTTAGGC
CATGGCTTTTtATTtCATAGtCCCTTtAGAtAGtATTACACGCAaCAAAAaaCAGTGCAT
AGAATATGCCAGGGTTAGAtACTGCATTCAACATTTTACCAGCATCCTCCCTATAAAtGC
CCCGTAGGCTCCCACGCCAAACAAGAGAGGTGATGtCCTtCCTAGaCcAAAAaTACAAAG
AAATGAATTaGAAAAAAATAAAATAAAATGAAaTAAAAaGTaGTAAAACTGGGTCGGCCG
TCATCATATATCATAGCCACAGCAACAATGGCATACAGTTAACTTCGTCTCCGATGCGTA
GACCGCGAACGTGGCcTACCCCCTGGATAACTACCGTACTGTCCTTCACCACTATtCCtA
TTCTTCCTTCTCTTCTCCTTGCTACTGCCAGAACTGTTCCTCAGCCCGCTTTTAAtAGTA
GACTCCAACTTTGCAGCATATTTCGCTCGTCTGCTGGTCTCCCGCTGGCCTCCGCTGGAA
TTAATGATCGGTATCGGGCCGGCGGTAGGAGGCATGGGTGCCGGAGGAGCAGTGTATGAT
GATGGCGGCGGCTGTCCTTGTCCTTGTGCTTGTGCGGCCGTGGTGGGAACAGCGTATTCG
TCGTCCGAAATGTCGATGCTGCTATCGcTCTCACTCCACATCTCATCCTCGCCTCGTCGT
GGACGGGACCGGGAGCGTTCTATATCTCGTTCCCGTCCTCGTTCCCGCTCTCGCTCTCGT
GTACTTCGAGACGAATGTATCTGGTCATCTGCATGTCTGTAATCTTGGTAATAATGATGC
TGGCGACGAGATGGGGACCCGCGAGAGTGAGAGCGAGGACGAATCTCAGTGCCCCGTCTC
CCCCTtGTTTTCCTCTGTCTTGGCTCACGAAGGGATTGGTGACGGTGCAAGCGTGATCGA
TGATCTGGGTGCATTGGCTCGCTGTACTGATCAGTTGTCGTGGTAGGGGATATCGGAGGA
GATGTGTGTGGGTTCTCCGCTGGATTGCTGGACTTTGAGCCGCGCTGAGAGCCGGGAGTG
GAGTGACTGAAGTTGGGAACGCCATCGTCATCGAATAGGTCAACATACCTAGGGTGAAAA
TGGTGGCTATGATGCTTTGGTGAAGGGAATGCATTTGCTGCACTGTCGTCGTAGGTTGTC
GGTTTGATTTCGGGAATGTGTCTGGGCGGAGGGTATGAGTAGTAGATCTCAGGCTCCTCC
TCATCTATTCTCCTCTTTTGTGACTCGTGCATGGGCTTGTGTGAAGGCTGTCGATGGCGA
TGCATAGATTCGTGAGAATGATGTCGTACGTGGGAGGAGCGAGAAGGGAaTATTtCTTCA
TGGGCAGGGTGTCCATGGTGGTGGTGGTGGTGGTGGTGATGGTGTCGTGGTTCGCCCATC
CGGCTGTGATGATGATGTGAGTGAATATCTTCAGCGATAGCAACCCCTTCGTTGTCACCA
TCTGATGATTCAGGATGTGCCCATGACCGTCTATACGCACTCGGTGGGCTGGAATGGCCA
CGATAATGGTAGGATGTCTTGGATCGAGAAGCTGATGGGGGACGCTCGAAGCCGGCTGTC
TTGGGTCCAGCGTCGCCAGTATAGTCGGCTGCCTCAGTATACCGTAAAGGGTGTGGGATA
CGGCTATGAGGTTCTCTAGAGCCTTGTCTCGATGCAGTGGCCCCCTTtcTACCAGTGGGT
GAATAGTAGTGACTCTGGTTGAAATAATCACCGTCTTCCTCGTTCCTTGACTGGCGAGTC
CCCCGTGTGCACGACGGAGGATGCGCATTACCAGGCGGCCGTGTATGCGGAGTAGTGGCA
GCAGACTCTAATTCAAGACGATtACtGACGGTTTCATGCCATTTGACCATATCAGGATCT
GGCTGTGTGGGgAAAGCAGACGCGGGAATGGtCTTGGGAAGCAAGtATCCTTCAtGGACG
TCAACTaTATCAAACATTTCCACTGCTCTCTGGaGAAAaGGGGTGTGCTCTTCGGGgCAA
AGCAAGAGCTGGATTGTCTGCCATCTGATATAGCCATGTGGCAGCAACGCGGGAATaGAC
GGTGCTTCAAAGgCATTCTtGGtCGGTTGGAGGGTATGAAAGcAACCcAgAGACTGGTAT
aTAAACGAAAGAGATGCACTGGGAgtGTTCaGAAACAAGCtAtCATAGTTCCCTCcTaCA
GCACGaTAAAAGGCAGCCAATTtCTcAGGaGTAAGCTCcTTTGtAGAAGaTGAAGGATCG
AGTTCaGagATAACGCCTGCGAgTCCCAGACACAGCtGCTCCAGCCGCGGCGAGGGACTC
TTGTCCGGCTGTAtGaGATAGCCCcAGtCGAAGTCCTTcgCGGGCTGCTTtGACCCcATT
GTGTtGTACTCTaTAAGAG
>contig00040  length=4254   numreads=69
CcTGAaTTAACaTaTcTAaCTGTTAaCTGTtcAGCTATCAATTCCCTCATCGTGTGTACG
ATTCGAAAGTCTATCCAATTCAGAGTCCCAACGGATCAACAGTGATAATATATGGACATG
ACGTTGGCATAAGGATACTATGGCGAGGAGGCAAGAATTTCAAAAAGCAGAAAACTCAGC
AGGATGGCGCGGAAGCAAAAGCCCCAGTCAACGGCGTCGATCACAATGACTCGATCATGA
TCATCGACTCAGATGATGATGAACCTGCTCCTACACCTCCCcAGCCAGAAATCGTGCTTC
CAGAGTTCGAGGATGATGAAGAAGAAATTGACCCTTCACGACCGTTTGAGAACATCATTC
AATACCTTGATGTCAAGCTAGATACGAAGGTTTTGGGTATTGCAGTACCCAGCATtCTAC
CCGGAGCAgcACGGTTCCTCAGCTCGATATCGCCTATTCTATCAAACATGATAGTAGTCA
CCGCCGTCTGTAGTGACTCTTCAGTGCGCATTGTTGCAGTCCCTCTTATACCTCCCCCTC
TCGGCACTGTAGATGCGGAATTCTGGAAACCACAAATTATCAGCCTCGGAGAAGGCTCTG
TCCAAGGACTTCCTGCCACCGCTGCCTTAACATTTACTCGCCAAACCCcAACAGACGAGG
ATGGCAATCGTCGGTCTCAAAGTCGAGGCCGCGCCATGCAAGATTCTCCACCATCTCTCG
GAAATTGGGAAGTCCTTGTGGCCATCCATACATCTGATCTATCAGGCAAACTTTCCATAT
ACCGTATCCCTTTCGATGGAGAAATGGCACAGGGGAAGTTATATAGCCTCTCAACTGAGC
CGCAGTTCCCCATTCGACAACAATTCCTCAAGTCTCCGGCTAGCAGCATATCATTTTCtC
CTTGCCAATACCCTTCAGAGCGCCATTCCCAACTACTCTTGTCGTTTACAAATGGCTCAG
TAAAAGTTTACTCCTGTCTTTCTACACCACAAGCATCCAACCTCGATAGGAAACGCTCTG
GGACAAATGCAGAAACCAGTGATCCAACCGGGCGGTGGCTCGTCACTCTCTATACTGACT
TCGACCAAGTGCCTGGAGAAGTTCCTCGCCGCAAGGGAATAGTCGATGCCAAATGGGCTC
TTGGTGGCAAAGGTGTCTTTGCGTTGCTTTCTAATGGGGAATGGGGGGTCTGGGACATTG
ACAGCTCTCAAGGCGACAACGCCCACCAAGGCAGATCAACAaGTTCaCTCAGCTCTTTTG
CGATAGCTGGACGCGTGGGgCCGTCAGAaCGTACTGTACGATCTCAGGGCCATGCTGACT
CTGAATCTAAACCCACTCAATTCGCTCCTTTAACTCCGTCTACACGTCGTATCCGAGAaG
AaGCATTGTtCAGAGGCGTACCAAATTCTGCAACTCAATATGCAACTAGGGGCTGCATTT
GCATAATTCCATCAAACCAAACCTGGGATCAACCTGCCGATGAATCGGTGCTCATTTGGC
ATGGAACTCGTAATGCATACATTCCAAGCCTTGCTGGGCTCCGAAGAAATTACGGTAAGC
AGGGGTTATTCGGCAACAACCAAGCTGGCCCAAAACCCACTTTGATTGAACACATCAATT
TACTCGGCGAGGTTCAAAAGGGAATACAATTCCTATCACTACCAACGCCTGCAAACCAGT
TCAATCTCACGCCGATACCAACCATTCTCATTACTGCAGAGCGCAGACTCATCATTCTGG
CCGAAAACCTATTGGACTCGGCAGAAGCGAGGCAGAAGGCCCAGCAACAGGGCAATGCTC
CTGTAGTCAAAGAAGATGACCAAACCATGCTTCAGCGAGGAGAGCTGGATATCACTGGCA
TGAGCCGCGTTTTGGCAGGTATGGCTGCTAGTAGTGAAGCATCGTTTGGGCGAGGCATGC
AAACCAGCAGCTtGTTTTCTTAGCTCTCCACCAGCCAGAATGTAACTTTGTTTTtGATAC
CATTTGTTCCcTCGTTCTCCAaTAATGCTTGGAaTGGCTAAATGATTAGGACTACACTTT
ACGATAGAATTtCAGAtcTTGAGCGATAcTCCCCAGATATTCCAACGTCTtCCGCACGCT
TTGTTTGCGCtATTTTCTCaCCTTGGATGaTCaTAtCCTTCGCGACGCAGGGTGGAGCAC
AAGGCGAGATTCAATGCCTTGAAATTCAACCATTTCTTCCTTCGGGgTGCAAATGGTGAa
TAAGCTCTGTATTCGACGCGATATATTAAACAAGCCAGCCCACTCCGTCTCTGCCTACCC
ATTGATACTCGTTTTATCATCTAAGCAGGtAGAGGCCGGgCTGGTTCTCATCACGTATAG
CTTAGGGGGgCAACGTTGCTCTCCTCATGGCTTGGTGTTACTTCACGATAGACGGAACGA
GGACAGTTGGAAACTCTCCATACTCAAATCCAGGCCACTTGTGGCTATGCTATGCTGAAG
ATAACACCGTGAGATACAAATCAGTTCTTAATGACATTTGGCTGTCGTAAATaTATGCAA
TCAATAAGAAACAACTTTTAtGATTTTTAtGCTTTTCAtGtAATaTATAAACTTTATtAC
TAACAAGGATAACAAAtGCCAAGAAACTCTAACCAAAAAaTCGGAAAAGTGGgTCAAATG
TCATCTTAGTCATCAATGTGGCTGaGTCGCgTGTTTgTTTtCTtGTTTTtGTTGACTATC
AAATTTGATTTAtATAGCGAGCGTTtGAGAGTTGAACGGaTgAAGACAAACGACGAAaGA
ATTTAAtCCCGAATAACAAGTGTAAAGAGTTATTTTtCTtCACCGTAACAAATTGCGAAT
GCAAAAGAATAAATGACACGATCACGGGGATATCTATACTACCGaGGAAAGAAAaGATAA
ATGGCCGCGCGgACGGgAACAagCGAAAAAGGGgAAAaGaGAGgtATCAaGCAATGTgTt
GgTTGGGCTAGGTgAGCTtAGCTCGGAGTtAtACTTAAGCTACCGAAcACCTaGCcAGTC
AGGTTtCAAGGaGATGATtGTAaGAAAaGAAAaGAAaGCAGTTtGCGTGGATGgCGGAAG
GaGAcGCATGCAGAAGAAGCAAaGgTaCGATAAaTatAaCGAAaTAAAGaGCAGtCTTtA
AaGCAATTGCAGTGCAACGTCGTGACACAGTATGGATACAGCTAAGTGGGTAGCTGTATA
GATAGATGGTATTAGGAACAGAGAAGCGGAGGAGAGAAGAAAGGAGAAAGGAGAAAATGA
AATATACAGAAAGGTATAAATTGATTGAAAGATAGGAGAGGCGACACGGAGAGAAAAATA
GACAGAGGAAAACAAATGTGGCATGTATAGCCATGGATAGAAGACATGCTTGCTTAAAAG
ATTGCTAGACACGATGGAATGGAATGATAATGATGGAACAAAAGaGATAAGAGGAaGGGT
AAAAAAaGgATGAATTAGCTGGGAAAAaaGGGTTGTCTAATCCTTTGCGAGGTATGGCAT
GGTAAGTAAAAGTACAGTTAAAAaCAAaCAATCAAaCAAAAGGCAGGCCAGGTGGGTGGC
AGAAGAATAAGAGATCTATGAAGGTGGAGTTGGGGgCGGTCGTCGTTGAGGCATAGGAGG
TCTATCAGGCGTAGGCGGCAACTCCTTATCTCTCTCGGAACTATTCCTTATAGCACGGAT
GGTTCCATTACTGTCGGTTGGGTTGCCCAAATAGGTATGTGATTTATACTCGCCGTCACC
GATCTTTGGGGAGGGAATTGGTGGAGGCGCAGATACCGGCGGCGGGCTAGCTGGTTCCCT
TGCGGTGCGGAAACTGTGTCGTCTGGATTCCATGCTGGTCCACCGTTCTTCATCCGCAGG
GGCGCCGTCTCCTTCTCCTCCTCTGCTCACGTTGCTTCGTCCACTCCGGCCCCCTGTGCT
GCTACTCTCACCGACTTCTTCAACAACAGGTAGCGTTGCAGCGGCACCGCCATTGTTGAA
GTCTGCCGGGGTACTCACTGTTTTtAGAGTTCGGGATGGCTCCGGGTGTGCGGACTGTGA
TTTCTGAGCATCGGCGGATTTCTTTTCCGCAGATGTGGTCGCTTCGTCGGTTGTGTGGGT
CTGGGCAGCTTCAGCCGTTTGCTTTTCGCGTTCTACCTGGTCTTTGGATTTGGTGATACT
TGTGATGAACGCTAGGAAACGCTCTCCGTAGGCTTCGGGCGGGATAGGCGAGATTTGGga
GCTGTTGTGAGAAAGTCCCTTCcAGAAATGCTCTGCTTTCTTCACCATACCATA
>contig00041  length=4237   numreads=88
CTGAGGaGcGTGCTGTGGGCACCTaTATCCtCTTtGCcATCCTCGAGACCCTCGGCGAAG
GCTTCGAAGAGAAGTTCATGGACCTTTTTGCCCTGTtCGAAAAGaCGATTCGTGACCCCG
AGAGTGCAGAGGTCCGCATCAACACCCTGCTCGCCCTCAGCAAGCTGGCCGTCCATCTCG
ACTCGGACGAAGACGAAAAGCCAGTCAAGGCCTTCCAGCAGATTTTCCCtGCCATGGTCA
ACGTCCTCAAGGATACGATCGACCAAGGTGATGATGCCCGCATCATGCAGGCCTtcGAGG
TCtACCAGACTCTtCTAGGATGCGATCCCgAGCTTCTtAACCCTCACCTCAAGGATCTCG
TTATCTTTATGAACGAAATCTCTGCCAACACCAAGGCAAGCGATGATACCCGAACTCAAG
CCATCAGCTTCCTCATGCAGGCTGTCAGCTATCGCAAGATTCGTATCCAGGGTATGCAGC
TTGGTGATCAGCTTACTCGTACCTGTCTAGCCATCGCTACCGAGCTCGACAGCTTGGACT
CTGACGAGGATGACATCACTCCGGCTCGTTCTGCTCTAGGTCTGCTTGACATGATGTCTC
AGAGCTTTGCTCCCAGCCAGGTCGTTGTACCACTCCTCACTGCAGTTGGCCAGTACTTTA
ACAGCTCGGATGCCAGCCACCGCCGAGCTGGTATCATGTCTCTTGGCATGTGTATTGACG
GAGCTCCCGACTTTATCAGCACTCAGATGCATGAGATCTTCCCcGTTCTCTTCCGTCTAC
TCCAGGACCCCGAAGCTAGCGTTCGCCAGGCTACTCTCGACACCGTTGCTCGCCTTGCCG
ATGTTCTGCCAGACGATGTCAGCAAGCAGCATCAGACCCTCATGCCATTGCTCTTGAAGA
ACCTAGCCAGCGCCATGCAAGAATATAACGGCGACGAGTCTGGCCCAACAGTAGATATGA
TCAAGTCTTCCCTTAGTGCAACCGACACCGTTGTTGACGGTATGGAGAGCAAGGATGTGG
CTCCTTACCAAAGCGACCTTGTCCCATTGCTGCAGAAGTTGTtCAAGCACCCTGACTTCA
aGATCAAGGGCCACACCGCCAGTGCTCTCGGATCAGTCGCTTCCTCTGCTGGCGAGGCAT
TCCTGCCTTACTTCGATGAGTCCATGCATATTATGCAGGAGTTTGCTACCCTCAAACaCA
GCGAGGaGGAACTCGAGCTTCGCGCCAGCGTTATCGATGCCATGGGTGAAATGTCATCTG
GTGCTGGACCCGAGCATTTCAAGAaCTACGTTGGCCCATTGATGCAAGCCAGCGAAGAGG
CCcTCCACCTCGACCACTCTCGCCTAAAGGaGAGCACCTATCTCTTCTGGGGCGTGATGT
CCAAGGTCTACGGATCTGAATTTACCCCATACCTAGAAGGTGTTGTGAAGGCCTTAATTA
CTTGTCTGGAGCAGAACGAGACCGAGATGGAAGTCTCTCTCGGAGATGCAGCCAAGGACC
TGGTTGGCCAAGAGGTCACTATCgCCGGGCACAAGGTCCGCGTTGCCGGTGCAGACGATA
ACGACGATGACGATGACGATGAGTTTGAAGACGTGGACGATTGGGAGAACCTCAACACCG
TcACCCCTGTCTCTCTGGAGAAGGAGATTGCCATTGAGGTTCTTGGAGACGTTATCACTC
ACACCGGCAAATCCTTCATGCCTTTCTTCGAGATGACCATGCAGCATATTCTCCCACTCA
CCGAGCACTCGTACGAGGGCGTAAGGAAGAGTGCCATGTCCACTCTCCACAGATCATATG
CTGCTCTATGGCAGGTCTGTGAGGAAACCGGGCAGATGCAGAAATGGCAGCCTGGCAAGA
ACATGCCTCTAAGCGAGCCACCAAACGAGCTTAAGAAACTCGGTGAGATCTTAATGAAGG
TTACCCTTCAACGCTGGGCCGAGGAAGACGATCCTTCCGCGATCTCTGATATCAATCGCA
ACTTTGCTGATAACCTCCGTTTCTGTGGCCCTTACTTGATCTCTAACCGCGAGAATCTTG
AAAAGGTCACATCTTTGGTTACCTCAATCATCACCAAGCAGCATCCATGTCAGCTGGATA
TTGATGCCACAGATGAAGACAGAGAGATGATGGAGGAGCTATCCGAATTTGACTGGAATG
TTATTGACACCGCTCTTGATGTCGTTTCTGGCCTCGCCATCGCTCTCGGCGCTGAGTTCG
TTGCTCTCTGGCCAGCATTCGAGAAATATGTCCTCCGCTTTGCTGCTAGCAGCGAATCTC
TCGAGCGCTCGACCTCCATCGGTGTtCTTGCTGATGTGATTTCTGGGCTCGGGAATGCAA
TcACCCCATACACTGGCAACTTCTTCCGCCTCTTCACCCACCGACTTACCGACGAAGACA
TGCAGACTCGTAGCAACACGTGTTACGCTGTTGGCATGCTAGTTGAAAAATCCGAGGCCG
AAGCCGAGCTCGTGGCTGCTTACCCTACCATTCTAGAGAAGGTTACTCGCTGCCTTCAAA
TACAGCAGGCTAGGCTCCCCGATAATGCTGCCGGATGTATTGCCCGCCTGATCATCAAGC
ATCACGAGAACGTGCCACTGGAGGAAGTCCTTCCTGCTCTGGTTGATGTCCTCCCGCTGC
AGAATGATTTTGACGAGAACGAACCCATCTATCGCATGATCTGTCAACTCTATAAATGGG
AGAACCCTACTATCAGCCAACTCACACCCCGTCTGCTGCCGATCTTTGAGTCTGTCCTCA
CTGGAGACAGCGACCAGCTAGATGACGAACGCCGGACCGAGCTAATTGAGCTTGTCAAAT
GGATTAATAAAATGCAGCCTGGTGGAGCAGCTGCTTTTGTTCAAAAACTCAGCTCATAAA
TGCTAAAGCAAAAAAGTGGATAGACGGGGATGAGACATAAATACATGTTATAGAGAAAGC
GCCTGCCCTGGTTAACTGGTTAAGATGCCGGGTAGGATTGTGCGAGGGAGATAGGAGATC
AGAATCAAGATACCCCTAGCTGGAACCGGCTCGGTGCCGGGAACCAACTATAACGATAAT
GAGATAAGACTTGTTATTTATTGCCTGCCAGATGAAAAaCACAAAAAAGTACCTTTtGTT
CAGTTTACCAcGTTCCCcTTTTtACCGACACATTATAGACAGCAATGCACTAGACTAAAC
AAGCTCCACGCCAACTtGCAGCTGAGACACGCTCTCGCTtCCCTGCCGTCTCCATCTCAG
CTGTGGCTATCCCGGCCTCGTCATCATGATAGTCAACCAGCTAACCCAGGGGTACACCAA
GTGTAGCAGACGCAAACGTATTtAACCAGCCACACgCCCcTtACTCtCGtACGTCCATGC
TCtCAGCTCAGAAgAAGCcAAGATCAAaCAaGCAaTTCCGaGaCCGTTGTGAcTCcATAC
CAAGGCCTTCCTTCATGTACGTTATCACGACTCTGGAAGTCCAACATaCCCAAATAGCTG
CTAaTAAAaaTCTGCATAGTTATCGACATGGCTCAAATCACGAAAACTaCCCTGGTCAAC
GAGACCTTGCCCACCTCCTCTGGGTCATCTGCGACATCcTCCGTCACCAAGCCTAtCAAG
GGCGTCtCGAAGCCGtGCTtCGGCtGCGGGTgCGGCGACGAaGACTGCGAATGTGtCTGt
GTCGTCATGTAGACTGACTCcGTCcTCTCATTtAtGTCAGTCATCGAGCGTTGAATCAAC
AAGTAGGAGAaTGGAGGAAGTCTTTGGGGtATCGACTGGCCGTAcATAGTtGACAATGAC
CCATTTCAAAATAaTACATCGTtCACATCTAAtGATTcTTTCCATATCCTTGTCCATACa
GTTTGATAAAACTGAAGATATtCGTTTAaCTAGCCCTAGCCCTAGGGgTAGgACTGgAAA
GCAATCGTAaCTCCCTTAGAGAATCACCTATGTATAGGGTgCCTTAAGCTCTACAAAGCT
GTCTCCCTAGCTGGAGCCCGgATTCTTTAGCTGCACTTCATGGACCGCTTTTGATCTGGg
CTAGTTCTGCATTTGTAAATGCCGAATGAGGAATGCCTGCCCTTATGTGTGTCATCTCGA
GGAGGTATTCCCTGGAAaTGAGGCcTAGAGGCAAGCcGgCTCTGCAACTGCTACAGCATA
GAATTAGTATGGGGgaaGGTAGAtGtttttGATCCGGCCAGACAAGGCTGTgggTACCGG
TAATGCATCCAGCTTCATCCAGCTTCTTcgatctcat
>contig00042  length=4199   numreads=43
aatgcgcacatcgaacggatggagaCggAagatcttGATTACATAGAAGATCCTCAGCGG
GaTAAtAGTTTTATGAAaGGCGACATTATCATTCTCGGGACTAATCCTGTCCCTGAAGAG
CAGAAAaCACAAGATATTCGACACCCAAATCGAACGACGGTCGACACAGTACTGACAAAG
ATtGCCTTCTCCTCAGGCCTTGCCCGAAGCACTAAaCTTGCCGTATTAGAAAGTTTACTA
CTGAACTACTTTGATTCTACACGAAATATACCCACGCAACTCTCCAAGGGATCTCGATTA
CCTTACACACGCAGTTTTATACTGCGGAAAaCTGGCCAGCTACTTAGCCTTAGGGCACAA
TTGAATCTGTATTCAGAATTAACAGACTCGCTTCCAGACATCTTTTGGgATAGCCGACAC
GAGCTTGGGTTAGAAGGGAACTATGACCAAGTTGGAAAAGCTCTGGATGTTGGAATCCGC
ATCAAGGTGTTAAaCGAAAAAaTGGACTACGCACAAGAgATTGCAAGTGTCTTGCGTGAA
CGCTTGAGTGAAACTCATGGACTCCGGTTGGAATGGACAATTATTCTCTTGATTGCAGTC
GAAGTTTGCTTTGAAGTTCTGAGACTCTGGAAAGAGaGAAAACAGGAGCTAGCTGCCATG
AAAGAGAATAAAGCAAACATTGCCGATAGAAACCCCCTTTCTtCCTAACACCCCCcTCcA
CACCAATCCTTTACTCCTGTATCCATGGTCGCTTGCCTCCAGTATATCcGCCCATtCCTT
TTTtGTACAGATACCATTTGaTTTtAAGCGCATTtGCATAGATTACATGCATAtGCAAAT
ATATGTCCtGtATACAAGCTCTTGCATCTTTATGATATCAGAGATACCCAAAATTCCTGA
TAAAGATTCACAGGCAAGAGgAACACGGAAAACCTGGATGTGATTCGAACAGTAAaCAAA
AgAAaGGCTAATGgCTCGACTATtATCATaCAACTTAACACATTAACACATCCCAGAaCG
TCATTCGAAATTGAGACCAGCTAAAATCtGACATGGAAATCGtCACTCAAAcGCAAaGAA
AGAaGAAAAGGATATCTATAAACCTCAGTCAaGAAAATCACTtGTgCCACACATACACCA
TTTCGCcGTcgTCCCTTCGAATATCAAACTGATGGAAAAaTAAACcGCcAAAATTAGGGA
CAAGAACTAGAGTtGAaCgCGGAGAGATCTGGATGTTTGGTGTTATTTCAGCtCCGTCGT
GAATGAaTCAAAAAAGGCGTCTGTGCTTGGTGACAAAGATAGAGGGAAATAGTCACTGTC
CAGGTTCGgAGCTTCGCTGCTCAAGTGATTCAGGAATATTTCATCGTCATACTGCGACGA
GCcAGATTCTGATATtCCTGTTGTTGACTGAGGTCCcAGAGGAGGGAGTTGGTCGGCGTC
GAAGgCCGATGTACTTGCATGGCTTGaGAAAACATCATCAAATTCAGTACCATTtGAGTC
CTCAGTAAGAGTAGGCTCTGGGTTGGTTGGCCAGATAGTTCGGCATGGTGATCCTATTAa
GTCTCTTTTCGTCTCGCGCTTGACGGGTGTGGGCGATCCACATTCGAAAGAAGGGGGCTC
AATGATCTCCTCTGGAATGTCGGCCAGATAtCTTTTTGAGGGAGACAAACACAACGGCGT
TTCATCTGGTTCCTGGGAAGTAGAATAATAGCTGCGGGCAGGTGAGCCGATATTTCCAGT
GCTATAGCTAGGGGAGGCAGGGGGCGTAAATGTGAAAACGTCAGGAGGCAAGGAAATCGA
CTCCATGTCCAGAAATAACATATCCTTGACGGGACTATGTTCTCTAGTCGATGGAGCCTC
CAAATTTTCGCTTTCTGGCGACGGTGCCGATGAACTCGATGAATGTTCCTGGACTGATGG
GCTAGATGCCTtCTTTTTCTCTCGTTGCCTTGCCCGGGCTGCTTTCTCGCGCCTCTCTCC
ATGTTTAGGTCTCTCTTTCCTTGGTCTACCACGTCGCtCTGCTCGCCtCACAGcACcAac
AAaTGCACCGCtGCAcATTCCACGTTGCTTATGCCTaGTTAAaGCaTCaTGTCGTGCAAA
GCTATTCCCACAaTCACAAGGgTATGGTTTGACGCCGGTGTGGATCTTTGCATGTCTTTT
CAGATCATGGCCTCGAACGAAaCTCTTGTTGCAaTGATTGCATTTGAACTGTCTGTCACC
AAGATGtGTTTGAACATGGGATTTTATGTTTtCTTtCCGTCcGAaTCTCTTCATGCATCC
GTCGAAGGTACATATCCACTtATtGTCTATGGGATCGGGACCTTCAATATACCcACATAT
ATCCTCAAGCGTAATTCCAGTTTCCTCTAAGGAGGCGTCGATGCTGGCGTCAAGCTTAAG
ATCAGCAATCGTAACCACACGAGGAGCCAATGCTGCCTTGATGGGAGAAGTAGTTCCACT
TGAGGTAGCCGGTCTTGACCTTGTTGGCAAGGCGGCAGTCGAGGCCGGAGCAAtCGGAAC
TTTCTTtGCTTTCTGGTCAGGGAGCTCTACTGCAGTCTCCTTTGGGTGCTCGGGCTGTGA
TGAGAAAGACGTCATAGTTGGTGATGGTAAACCTCCCAAACTGAAAGGATCAGAGTTATC
CAAGGAGTCAAAAGTCAGGTCCGAAAAGATATCGTCGTCTGTTGTGGGTATTTTTGATTC
GgAAGGTTCAGGTAGACGGAACTCCGGGGGGCCTTCAAAGCCCTTAGAATCCTGTTtCGG
GGTAgCCATTTtCAGAGCCTTGAAACGACTTTGCTCTTTGCATTGATTCTCCATTTCGAG
GGAgTAGGGGCGGAGgAACTCTTTTCGTGGGAGATGAGTGAGCAGTTCtGCAGTTTCGtG
GAAAGGCGGTCGACGGCTTCCAACATGGGGTTGTTGCTGGTGTTAAtAATGAAGAGTCCA
cTAAAtCATGATAATGTTAGTGGTGCATATTGCAAACaTGATGTGAGCAACTTACCATTC
TCAATTGGCTGAAgTGGTGTCATTGGGCGCTGAACTCCCGAGTTAAGATGGTTATTATAA
TCTCCTATATCCAACCATCGAGACCAATCGTGCATCTCATGTCCATACATCGATGCATTT
TGCTGGTGTCGTGCCACGCCCTGGTCAAGACTCAGGCCTCTTCGGTGACAGCCCCGTCcA
CCAGCTGGCGCTGGcgCAATTGGTCTCGgAgCGAAATGTCTTCTGGAAGCCAGAGAAGCT
ATGTCCTTcGAGCCcTCTGGCTCTGGCAGGAATGAAAAATTTTGTAACATTGCGTTCACC
GGTGTCTCCTGATAAACCAAGTCAAATAGCTCAATCTTTGCAGGGGTAAAATGACAGTTA
CCGAGACAGAATGAAATATCAAGTGAGGGTCATTGCCTCTGAGGGCGTCTCTGGCTTGTA
TTCAACAATGAAACGAAAAGCGCCGAAAGTGTTGAGTGGTTGTAATGGTGTTTGTGAGCT
TCAGATAAAAGCGACTTGCACAGAGCTAGCTAGAGCTGGCGGCTAACCACTCTTTAGTTG
TGCAATGAAAGaCAAGAGATAAATAGCAGATAAACAACAGACAGAAAGGGCGTGAGATGG
CTTGGATGCTTTAAAAAAGtAaTATGTGCATAGTCTACCCAGAGAAATAGACGATGACAT
CCTGAAGGGCCCAAGAGCTCCTTTTGATACAAGCTGAAGATGTTCGAGGTCGTAAATAaG
CGCGTCGGCCAGGCAACGCCCGATCTGGCCTAGCGTCGTAACCtAATCTCGATCTTAGGT
AATTACGTCACATGATTCAAACTAGTCACATgaTCCACACTCGCGAAAaCTGATTTTCGG
CTTTTtAAAGATTTTTGGTGGGAAAAAGCAGAGCTTCTTTTTCCTCTCCCTCTCGTCCAC
CACCAATTTGCATATTGAAAGGTTGAGGAAGACAATTTGtCTAGGTACGTTAAGAGTCGC
tAtCATTCCCCTATGCTCTATCCTTGTATCCACGACAAATACGCAAGACCGCCCGCACAT
TGAACCATAGACTAATTGGAACACTTTtCGCGACAACCAGGCCTTTCGTCAAAATGCAAA
TTTtCGTCAAGACCCTcacgggtaagactatcacccttgaggtggagtcttccgacacta
ttgacaatgtcaagaccaagatccagggtaagatataccctaccaggaataccggcgta
>contig00043  length=4192   numreads=92
agactttaccagtcgtagaactgctctgaggagctgaggaggtggttgttgttgtgctcg
gatgtagacggaacccaagaatgttgtcacatgatgcgtctagcccgggccctggctgtc
aagATAGGCAGCAGATGATTtAAtATAAatGTtGtCcTAGTCATtATATCATCATTGTAA
TATATAAAaatGCAAaGAGCGCGCGATTtGTTtCCATTCtCAACGATCATATGTAGCAAG
TAAaGAGGCTAGTCtATCAGGAaGAGCCAAGCCATCAGCcTTCTGGGAGCCAAGATATAG
ATCACAATCTAAGGTCGAGAAGAACTTACTtACGGAATATACAGGGAACATATCTACGAC
AGTGGAAGaGAAGATATTGAAATAGTGACTAATATGAAACCTAATACCTATCACGTTAAT
GATAGCTATTTACAAAACGAAACTTTCCATTCGCCAATCCAAGTAACGCCAGAAAAAAAG
AGAGACAGGAATATACGGTGAGGGTATATGATAGTAAGCAGGATATAGGTGATGTAGGGG
TGACACTAGTGTCTAAATATTCAGCTTGAAGGACTGCTTATAGTCCAAGTTAACGCGGGT
GTTCGTTAGTGTGAACTTGTTGGGTTGGGTTATAGTCTTAGAAGGTTCCAAGTATAGTCT
TGATGACTTATCGGGATCGAGGGACAAGGAAGTGGGATGGAATATAGCAGTTGAGCGCTG
ATCGTGGCCATGGCGTGGGTAGACAGCATTTGAAATATCATTACATAGATATTTGAAAGG
AGGTATCTCGGTTGATTGAAAGCAAGGACGCCTGACCCATCCGTGTGCCATCCATAAATG
CAGTTCCGTAAACCAATCCCATTCCAGGTCGAAAGTCCGCGTTATGCAAGCAATTGAATG
CAATGAAGCCGCCGCCGTGGAAAGAAGCCAGAAGCCCAaCAAAAACCAAGCCGATCCGAT
CCCAGCCAGGTAAGAATGTGAATGACAACACCGGGAAATGCATTGACTGTCGACGGTCAA
GTCATTAAGTCGTTACGCAGGGTAGTGTAGTTGGTATAGATGCGTATTATAGAGCGAGTG
TTGAGGTTGAGCAAGGTTGAAGTCGATATAAAGTGACGAGAGTGGAGGACCACGTGAGTA
TAACGTGACCGCCCCCTCTTTCATCCAAAAATAGACGAGAGAGAGAGAAGTCCAAGTCAA
ACGAGACACAGCCCAGGGACCAGATATCAAATGAGACCACCATCGCCAACAGGTAACAGT
GTAAAGGAGGGTCATCGCGACCTATTCCTTTGCTTCAGGGGGAGAGGATGAAGGGGGAGC
CTCGTCCTCGTCTTCTTGTTCAGCTTCAGACCGGGAGGCAGAATGTGGAGACATGATCTC
GGTTGGCACGGTGTTCATCTCACTAGCAAAGTCGTCACTCTTTGCCTCACCCAAGCCAGA
CTCGTGCAGACCACGCTTTGCAGACCTAAAGCTTCGTTTGGAAGATGTCTCGGTAGGAGA
GACGCGAGCTCGCTCCATATGGCTAGGCTGCAACTTGATACGGCCACGTTCGAGGGCTTG
AAGGAGCAACAGAGCGTTAGGCTCGTCCCTGACGAAGTCAGAGAACTTAGACATCGTCTC
CTCCGAGATCTGGGTCTGTTCGACGTTCCATACGAGTTTGTCGAGTCCCTCGGATACAAT
AGACTTGGCATCACCGGCTGGAGCAGTCATGAAATTGGTGATGATTTTGTGAGGAAGGGC
GCTTCCTGTTGGCGATGCAATGTCTTGAGAACGACGAGCTACCTTTCGGCGTCTGGGAGA
GGATTGTGGAGATACAACCTCCTCCTGGGTGCGTTTGGGAGCGGCATGAGCAGGCATGAG
GTGAGAATGACGACCTTcACCCATCTCGTTGCGGATCTTATAGTATACGAGACCCAAGGT
GGCTGCGAGAGCTTGATGGCAGGCTTCTGGATATAGACGAGCAGCTTCTGATCGAGTGAT
ATCAGACGGCAACTCGCTGGAGTCACTATCATCACTCATATACCCGTCTGTTGCAAAGGT
CGACTCTTGAGGATTCGCCATGCGACTCCAGTATTGATAACCTTCGAGCTGGTAGAACTC
AGCGAGTTCAACAAGACGATGTGCCCTATTCaTTTTCTTCAAACACCAAAAGTTCCAGAC
TGTTCGTGGGAAGTAGCTGGGAAACCTGATGGAGCCGTCAACGTCGATGACAGGCACGGG
GGTGATGGGAGCATGAGCTGTGATTGCGAGCGAGTTGAATCGAATGCGGTCCATATGCTT
CATCCTGGAGTCCAGAACGTCAAAACGaGATATCATATCCCCAAACTGCTGGCGAGCTTC
ACGTTGGAGAGTAaGGaCATCGAGTCTTAGTTGGCTGACGATAGATTGTTCTTGGCTGAG
ATCCGTTCTGGTCAAGCATAACTCTGAATGCATACGCTGAACGTCAAGATGAAGCTGGTC
GAGGTGATCATGAAGGCGAGAAAGGTCAGAGTCCCGGTAACCATCTTTGGAAGAAAGTTG
GTTGAAGTTTGATCGGAGCTGGACGATCTCGGTAACAAGTTGAGATATATCTGTCTTCAC
CTGGTTCAGATCCGATCGAGTTTTGCCGCCAACAGTATCGATACGGACACGCTGGTTATC
AAACTCTCGTCGAAGAAACTCATCTTCTCTATTGCGTCTGTCGGCATATGATTCCTTGGT
AAGGACGGACGATCGAAGCTCATGGATAGTGGTATCCAGTTGATTTAATCGGTCACATAT
GTGGTTCAACAGCTGGGAGTCGACAGCTGATGGAGGAGATATTTCGCGCTTCAGGGACAg
CCGGGGgcTACCCCCcGTCATGCTCGTGGCTCTCAGGAGCACTGGGCTTCGTTCGGTGGT
GATGGTGGTCATGGTCGATTAGCGGATAGCGGTATTCATAGACGATGTCGAGTCTTCGAC
ATAGACGTTGGTATGAATGAACCGTCCGCTCCTAGACCATAGCACAGGTGGTATTCATTT
TGAACAAATCGGGTGTATgTGTGGTTGTGAGGCGAAGTTTGGCGTCTAGACTAATATATC
CATTAAACCGATGTCGCAGGGACGACACTCTTGATGTTGATGTCGATGTCGAtAGtCTTG
ATGGGCgCTGACGGTGaGTATGgAGTATGGAACAGTGGCCAGCAAAGGGGgCGgTGGCCA
TCGATCAGTCTTTGTATGAGCCAGGGCTGGATGAGCGCCGCcAaGTCCCGCTGAacaCGC
aGAAAAaGCAtGAAAGAAaaGCTGGACAGGGATGGCCTGtGCCAGCGTAGGgCTCACtAT
tCCCGAAGCGGAaGCCaGATCCAaCGCCATGCACGGAATaCGATGGTCGCTCGCCTGCAT
CAGCCGGCGCTGCCGTGGCACGCCATCCGTAATCTATTCTCCTTCGCTtCCTCCACCTCC
CTCCCCGCCCTCACGGAGCATATACCCGTATCCTGCTCTCACGGAGGCCCTCTAGTAGCA
GACTCTTTtGCTGCTACTACTAGCAGGCAAACCTCTGCCCTTcTCCTTGTTTGCTTGTct
CtAACtAAGGtaGAGCAAGCAAaGGGaGGACACAAAGGCAGGCTtCTGCCCAAaCGCAGC
CTGACATCAGCGGTGGgCCGTGGGCGCcAGGGGTGCCACAGAGGCTTGCGCCATTGGCTG
GACAAaGATAGCTtAGTCCGATGATTGGAcAAaCAaGGTGCTTTGGGCTTCCGGATGGAT
CCCTGGGGTATCACAGCAaGGGTAACACCTGTGTaTGCGCTAGTGGCATGACGGTATTTA
aTCTTGTTGATTTTGCACAAAGaGGaGGGTaGGaGaCGGaCTCCTGACTTCCCACATACC
CGGCACATGACTGCGTGACAGATTCGTGCTTCTTCGGCGCGTCCCTGAGGAGTCATCGAG
TCATCAAGACGCTTGACACGGTCAGTTTAACGAGGACGACGAAGATAAGACGGTAAAAGC
GAAAAATGAGCGAAAGAGATATAATGAGCAATACACGGATCACAGCAATAAAaTGGACAG
CTTACGGTGTACGTCACGCGGTCGCCTTTACTCCGTACTTGACTGGaCAAtATGAAAGCA
CTCCGTACTCGAGGCAGAGGATGGCAACATCATCATAGGCCATCATCGATCATCATCGAT
GAGAGCTcccaGTGGATCaaCaaaacccGCGGTTGTTGGTGTTGTAACttcG
>contig00044  length=4183   numreads=40
AGGaCGAGCGTGGATGAAACGCCGCCAACTCCGGAATCCAaGAAAACGTGTCTGGACGTC
GGCGTGGTATTGCGTATGAGTGgCCGGGGGgTATTATCAGAACAAACAGTGTGTGTGAGA
GCGTGTGTGAGGGACGCAAAAGCTGTGGTGGCGCTGTCAGGGAGGGATGAAGGCTTTACT
GTCCAACGAGCAGAGTCTGTGTGCTTGATACTTTTCTTTTtCGGGACGATCGATGCCCAC
GTTCAGTGGTCCAAGTCTTGTCAACTTTCCCCGTCCAAGTGTGATAGTCTACCTGGCGCG
AGAAAGACGATTATTCCTCTTGAGATGTGAGTTTCAGGATGTGGGATCGCAGTACCACGA
CGACGGCCCTGGATTCAACTGGTCCAGGCGAACCTTGGCTGGTTCGCTAATGCACGAGTA
AAGGGTCAAGCTGAGGTTTCACAGCgAaGGGGAAAAAaaTACGACGtCCcTTTTtGGGAG
gTATGAAGGTCGAGgAaGGGCCTGCTATGGATCACGCGGCCGTGGCGAGTATAGCTCGAG
TTGGAGGTCGTGCGACAAACGCGAATaCCGCAAGCTGATTGAAGCTATTTCAATCCAAAC
aGAGATCAGAGCTCAAAGGCCAATGACATGCTCGTGCTGGCTGgCgACGATTGAAGTCGT
TGAaCCAAGCTTGCAAAGCTGACACAGCGCACAGACCGCAGTATTGTAAAGTCGAACAAT
GCAAGTCAAGAGTCAGAAGGGGgTTTGTTTGACCGGCGGAGTACACAGCAAGACTCGGCG
CGGGGGTTTCGTTCGACCAAAGAGGGTACCCTTTCTCATCCGCGTCGTATTTTCACGTAT
GCAAGGaCGAGGCTGGCGGCTGAATCCTGCAAGTACAAGAGCACGGGtGTCGACCAGATC
TGGGGTgTTGATGGGAGAATAaCCGAAAGCTGGGGTTCTCAGCGATGTCTGAaGAGCGAG
AGCCGGGCTGCAGCGTATAATGACCTTGACATGGATACATCGAAACGAaGGAGATAATAT
GGGACGTCAGCGAAGAGTATATCGGCGTCTAtGGTCGTCGTGGTGGTCGTTGATATTGGC
GATgTCAGAAAGTCGTGGAGAGAAAGgAgAGCcAAGAaGTTTCTtCCCAGTGGGgAAAAA
ACGTCGAaTaTGGTAGCAACCGgcAGTTGATGActtttGCcTGTGATAACAaCTATCACc
AAGgCAAGgCaGATGAGGACTGCTTGCTatAATGGGGTCTCCTTAgAATCGGTTCGACTC
TCGAGCCTATAAGAGCGTAGGCCCAGTAAGCGTCAATTCGGCTTGATACCTCTCTGCCcT
TTACTTTTtCTTtCCCTCTCTTCAGTCTCCGAGGGCGCACTGCTTTtCGGGCTGGCTTCT
TCTTTGGTCTTTGTGGAGGAATCCCCACCAATGTCCCCAGTGCTAGTCGTCTCTAGTTAG
CGACTTACGGCTAAAAGGCCGATGGGCTCTCCTCACGCGACTTTATCTTCCCTCGTCTCT
GAACGAAAGGAAGCCAGTACTCATATCCGTTGTGGTTGCAGGGCGGAGGACTCGACTTCT
GCGCCAAgATGGAACGGCCGGCTTCGCTAGAAGAGAAAAGAAATGAACATTAGTCCTTTC
TTTTtCCCAGTCTTTTTTTTAGGCTGCTCGCGAGGTAGGGGTTTTCCTGGTAAAGTGTGT
TGCTCTGCAGACGTCCCCGTTCAGGAGTTTGTATATCGACCAGCTAGCAAGGTCTTCTCG
GATTTTCCCTCGCCGTAAGTCCACAGCACTGCACCTGTCTTCGGTTATGGACAAATTCAA
GTCTGGAGATGCAGATGTCTGCCCCTGAAGTGGCAAACATCCCCGTTAAAATATTTAACT
CTATATGACTGCGGTGAAGGAGTGGTTGCATCATTCTTTTGAAATGGGTCCAGCTGGCCA
CCACGAATATTGTACCTATGCTCCGTAGGCGCGATCCATAAGGCGACCCAGACAGGGACA
CGTATTTGCTAGACATTCTAGGGTTTTTgTTAGCATCGGCTATCTAATTGCCTGGGCTCG
ACAGCTTTCGATGGCCGAAAATGCTAACTGCACTGTCGCGCGAATTGGCAACATGTCTGA
TCACAGTAGTTCGTATTGATGCATCTGTtGGTTTTTGACTGGCTTCGTCCACAGGGTGCA
AGTCGCGGTTCAACCATGCGGTTCGATCGACACAGCAATCTTCCATATTTTCTCCCCcGT
GCAGGCTGCTGAaCCTAGAACCcAaCCCcAGCTAGCGTATGCCACGcACCAACGGGGaCT
GCTCCAGAGTTAGCATCGAGAATCTCAGGCAAGAGGGTGAAAAAACAGAGAAGATGCCTG
GTTCACCCTGTtACATCACGGAAGTAAaTCGGCGACCTGCCTTTCCCGCACGACGCTTTG
ACGAACCGAGCGCACAGGTCCCTATGCAGAGCCGATCCGTGGTAGAGATCAAACTGAGAG
GTCACAACCCGCTGGCAAAGGTACTGTGGCTGTCGTCAAAGGAGGTTTTGCTACTCTTAC
GCTGCAGCGGACGAGAGGACCGGCTATGCGTCCACAGTCGCACACACCTTGCTCCCCATG
TAACATGAACTCGTTCCCATGGGTCTTGTGCCGTCCCAGGATACGGACTCCTGGAGCGCT
TTTGTTCCACAGATCGAGGCTTGTTTGTGTTTCTTGTGGAGGTTTAAAGAATCGGAAAAA
TGTTGAAGGTGTTGAAGATGAAGTTGGAGTTCGTGGCCTGACGTTGGAaTTACCCAAAGC
GGCAACTCAGTACTTCACTGGCATAATCTGCCAATATTATACCAAAATGCCGCTATCTAA
ACTACAAACACATCACTACCTAAGCCTGTTTCGACGGCGGCCTCTCAGTTCATACTAACT
AACTGTTTATTTAGTTATGTTTCACGCCGTTTCTATGACACAATCCCGCtAAatAaGATG
TTGAGTAAGTAGTGCCTATtGGCTGTGTACTTTGGGGATATtGACaCTAACTTATCTGCT
ATGAATTGAAACCcGCGTCTTCACGAAATTCCCcTGCGTCTCTAGCCGTAGCTATCCAGT
CcTCGTtGCTGTGTATTCCAGGATCCGAGGATTGAAATTGCGCATGCATGTGTCGgTTGA
TATCCCCGGCCAAAGCTAGAaGTCGAAAGgCCTGCTCGgTCCgCCcGGGgTACAGTAGAT
GCaTTTAAAATGCATGGTGAAATCCCAgTTTGCTGGAGAGACCTTGCTACTGCTTCATCC
CGCGAtCgTTTTGgAGAGaGGCTGCCAAAGCCCCTCACCTGCAGGgACTAGTGAAaGCAA
aCTCAGTTAtATATCAtCTAGCACTATGAACgAGGGGGTTCCAATTCCCCATTATCGTCA
TCAcTGCTGTTCTaCAGGtACCCCTTGCTGAAAATTGTCAAAGCCTATTCGCTCTGACAa
CTAAAaGTGAAAGGAGGGTAGCATTAGAGGGTAGCTGAGATCGGTAGAGAGACCACTCCA
ACAAGTTACTGCTTTCCCTTtATCGAGCAATTGTTGTTCTACCCTTGGCAATGCCTATAT
TAGAAGTTGGTAAGGTTCTACTAAAaGATCAAAAAaaTATCCACAGAGAGCTCTTGTGTA
TCTATCGGGCGTGCTAGGCTACCGCTTCATAGgTATCCTGgTTCCGAaTGTCTGCATTGC
GTCATGCTTTGAAATAaGATGAAAGCTGAGATTCAGCACATCCTTCGGAATtaTCTGCGG
CTGACATTGGATACTAGGTAAAGGaTCTAGAtGTTTTGAGGCTGTAGTCCCGcATCGCTC
ACTCTGGCTGGCTGGAAaGCCCATCTAGGCAAATGGTTTtGGtGACaGGGCtGAGATTTC
CTGAATCCTCAAaCTtGAGATTTTATCACTGATTGGTGgAGGAATCCTCGAGCcTTTTAT
tcGGAGGcTGATAGATGTAGTTATATCAAGGCTGATACACTAATTCCATCGATAaGGaTG
TGCATTGTCCGGAGATTtGGTTgCcGGTTTtAGATTCACTGCTGAGGTCAGGATTGGCCC
AATTCAGGGTGCACTATGTCAGCCgACTAGGCCCCGTACAACCTCGCTTCACACTTTGGG
CCTTTTAACTCACaCCCATGGATCAGAaTCGCcGTTtCAAAaTAAAaTaGCcAACGATGg
CcATCACATGgTAAAaTGTAAGTTtCAtCCGTtATGgCTTCTG
>contig00045  length=4180   numreads=67
atgcacctttatCTGGTGgTGTtGGTATGGGAACAtCgTtgAGATtGCAAGgATTCCCGG
gTAGcGCgAGAAGAGATATGAACCCAaGAGGGCACACACCTGCCTtCGAGAGCTCAATAT
tAaaTGCATTCCGTCCGCGTCCAAGGCAGCCgaGTaTaTTaCAACTTGTGGGGGACGACT
CCTTGGATCTTGGATCATCGGAATTGGGCTCTGATGACCTGTTAGGCAGCTTTGATCcGg
AGGACGTATCTACACCACTTCCAGCAAAGAGGAGAAAGTCACTAAACCAGGCCGATATGA
CTCCCACAGTTACCAAGAAGACGCCAAAATTACCAGAGTTGTTtGTTGAAGTCCCTGTAC
GGCACGATCTTGCCTCAGACAACAGAATTTCGGATGAGCCGCCTGCTCTTGTGCAAGCTT
tGGgTGACCAACAAGTTGATGAAGCGCCAGAAGAGCCAGAGGTCATCGACAATCCTCAAG
AGCaGGAACCCGCCCTTGATGAAGcTCTGTCCGAGATACATGtAGCTGCAGATGTGGATG
ACAATGGCGACGGTAGGTCATCTGTTAGATCGGTGGACTCTCTACCCCCcATGAATTtCG
CCATAGAGACAACACCACAACGCAGGCGGCAGACAATAACTATGGCACCGCCAGAAAGTA
GTGTGGgATCCATTACACCTCCTGCTTCGACTCCAGAGAGTACTGCAAACCAGAAACCAA
GCCCTCAGTTTtCAAAACCTACCcATTTGTCTACGACCTCATTGCAAGATGCCTTACTGC
CACGACGGCATCGACGAGGTAAAGGCCTAGCTAGTAAGAGGAACAAGAGTTTtCGTGCTG
GAGGTAAGGACTATGTGCTCTCAGCTCCAGGTTCAGAGGATGAGCTCAACTATACCGGAG
GGCAACAAGAGGACACATCCGCAGGCCGGCAGAGGAACACAAAGCGATCACAGCAAGACC
AAGCCCGATTCAAGCTACGAGAAAAAGCTCAGAATACCTCGCAGCTCAGGAGAGGACGCA
GTAAAGCTGCTACGGTATCGTCTCAACCAAGGAAGAGTTCAACGCCAAAGAAGACCTACT
CCCGCCTCAGTACGACGGGCGGCGATGCAGACTGGGATAAGGAGAATCAGCTCGATGAGG
AGACTGAGATATCGCCAGAGCGAGAGATAATAGCTCCCGTTATGAGCGAGGAGTTGCTGC
TTCAGAAGAAGAAGTTtGCTGAGATTGATGAATGGTCCATCGACTTTGAAGAGGTCCTTG
ACGACGACGGCGAGGTGTACTAGAAAACCAGCGCCCcATAaCTAACCACAGCGGTtCTCA
aCATCGCTCATGCATCCTCTTGACTGTCATCAACCTCACCTCTTCACCGTCTCACGCCCT
TCGTCCCGTCCAACTCTTCATTTCGCCCTCTCTATGATAACCAACAAACATCCGCTGTTA
TGTAATCGAACCCGCCGTTAGCCATCCCTAGCCCCGCGTTTTCTCCCAGCATCAATACGA
CCGAAATGAAGACAGACGGGGAAGACGAGGCAAAaCAaTAACACATCAACAATTTAACCC
GTTGCCGTCTTCTACCCATCTTGTCTACGCATCGTCCAACCTTTTCTTGCCCTATATCAG
CCGAACTCGGCCATCATGGATATCCACGTCGACAAATACCCGGCTAAGAGTCACGCCAGG
CGCGTCGCCGAGAAGCTCAAGGCCGCGGGGCACGGCTCTACCGGCATCATCTTCGTCGAA
GGCCAAAAGGAGCATATTATCGATGATAGCGACGAGCCGTTTCACTTCCGTCAACGCCGA
AACTTCCTCTATCTGTCCGGCTGTCTTGAGGCCGAGTGCTCCGTTGCATACAACATCGAG
AAAGATGAGCTTACATTGTTCATTCCACCAGTCGACCCAGCCTCGGTTATGTGGTCCGGC
CTCCcTCTTGAGCCCGCCGAAGCCTTGAAGCAGTTCGATGTTGATGCCGTGCTCCTCACA
ACTGAGATAAACAACTATCTCGCGAAgTGTGGGGGCGAGAAGGTCTtCACCATTGCAGAC
AGAGTTTGCCCGGAGGTCtCCTTCTCATCCTTCAAGCACAAcGACACCGATGCCCTGAAG
CTTGCCATCGAGTCCTGCCGTATAGTGAAAGaCGAGTATGAAATTGGTCTTCTCCGACGT
GCTAATGAGGTCTCCAGCCAAGCTCATATTGAAGTGATGAAAGCCGCAACCAAGTCAAAG
AACGAGAGAGAGCTCTATGCTACTCTCAACTATGTCTGCATGTCTAATGGCTGCTCCgAC
cAGTCTTACCATCCAATTCTTGCATGTGGCCCCAATGCTGCCACTCTCCACTaCACCAAG
AaCAACGGTGACCTAACTAACCCGGCTACCGGGATTAAGGACCAGCTCGTACTTATCGAC
GCTGGATGCCAGTACAAGGCGTACTGTGCAGATATCACTCGTGCATTCCCCTTGTCCGGC
AAATTCACCACGGAGGGCCGCCAGATCTATGATATTGCCTTGGAGATGCAGAAAGTCGCG
TTTGGCATGATCAAACCTAaTGTTTTGTTCGACGACATGCATGCTGCGGTCCACCGGGTT
GCGATCAAGGGGCTGCTCAAGATTGGCATTCTCACTGGCTCTGAGGATGAGATTTTCGAT
AAGGGAATCAGCACTGCCTTTTTCCCACATGGTCTAGGCCACCATCTCGGCATGGACACT
CACGATGTTGGAGGAAACCCTAACCCGGCTGACCCGAATCGCATGTTTAAATACTTGCGT
CTGCGAGGCACTGTTCCAGAGGGATCCGTCATTACAATTGAGCCCGGTGTCTACTTCTGC
CGTTACATCATTGAGCCATTCCTTACTAACCCCGAGACCAGCAAGTACATCAACTCCGAA
GTTCTAGACAAGTACTGGGCTGTTGGAGGTGTACGTATCGAGGACAACGTCGTCGTCCGC
GCCAATGGCTTTGAGAACCTGACCACGGTGCCAAAGGAGCCCGAGGAGGTCGAACGCATT
GTCCAGGAGGGTGCTAAATAATTATGTTTTTATTCAGTACACCGAGTGGTCGGACACACG
CAGGAGCATGTACATATTTATGATCTACCCAGTTGATTTGCTACCAAAAAaGAACCGACC
ACAGCCCTATTTATTGATATTACATAGTAGGAAtAAAGGCCACTTTGCCCACCGCGAATA
ATAACAATAAGAAAAGCAACTACTCGTACAACCAGCCTAGAAAGCTCTAGACCTCTTTCT
CGCTGGGCCCTTGAATGCCGGGCTACTGGTGTTATCACGCTCCCTGGCCCTCTTCTCCTT
CATGTCCAACACCCGATTAAGCAAATCGAAACTGAACTGGGGATGCTCAAGACACAATGC
CTTGAACTGCtCTTCAGCATCATGACGCAGCACATCACTCATCTTAGCCCAGAAGCGAGC
AACCGGTCCTCTGATAGCAGTGTCTTCCGGCGTGGTATGGCTGTACACGTATCTCGCATA
CTCGATCTCACCCGTAGCACTACTCTCGATGCTACCAATCTTGTTCTGAGCAAGCAGTTT
GAGTTTTtCGTTTCCGAGCTTTTCGGCCAGACTGTAGATACGAGCGtGTTTAAGGAGCTG
CTCGCCGCTTGCATCGACCTTGGGAATCGCTGGGTCTTGTTCAAGGTCTTTTCCCGACGG
GaGGAGACGGGGGAAGtATtCtCCtGTaTATTGAAATTGGAGGAAACATGCTACTGTGTC
TGTCAATTCGTCTTCAAGGTGGATGCGCCGCTCGCCTGTCTGCTCGCACTGGGCGAGTTT
CGCAGCGAAGAAAGGACTCGACTCAAGGACAGCCTGGTGCGCTGTGAGTATTGTTTGCTC
TTCGTCTTTGCCCAACaCCAATtGTaCTATGGGCGATgTAaGATAGTTGaGGAAAACCGC
CTGCTGGCTGTGGACTTCGGGTTCGGCTGGCGGCTGTGTCTCCTGGTCCCCTGACTCTTT
AtCCTTCTCTTCGTCCTTGgTCGTTTCTGCTGAAGGGTCTTCTTCTGCCgTCGGGGCTGT
TGATTCCTCCATCTCGACGTCTCCTGGGAGCTCGATTTGTACCTGGGGAATTGAGTCCGC
CAtGTAGTGAAGGTCTAGCGAGCGAAGTAaTTATaCGAACGgACGCGAGAGCCTCTCTCT
CCCGTTAGTATATaTATATACcGTGTGTATATATaTAAAT
>contig00046  length=4131   numreads=106
atcgTCGTCACCATATAACgaaaaTCgggtagatagcttggaaaggaaaccttGTCAAGG
CAATCTTGCTCAGGataaaccaaGAACTTCAATATCAGTGTTCCGCaGagaaccAAaaaG
gAAAAGTTAAAAGGGAAAAGATTTTGAAAaGTAGAGTAGAGATAGATATATACAATAAAA
aCAAATGATGTTCCCATAACCTAGGAGTTATTCGTGATTTTTATAGGAGAATAACACTTG
CTCAACGGCACCAATAAAAGAAGTCCAAAACCCTTGCATTTGGCACAGCAAAAAGTCACG
CTTTGAAGACAGGTAAAGAAACAAGAAAGAAACCGCAATGGTATATAGATGCACGCAAGG
CACAAGGTATAGGAGATTCCATAGGGGTTTGCGTCGCTAGATGTTTGTCACTTTATGGCT
TAACGGAAGTCTGTTTCGAGCCACGAAGTTTAGGATTGCGAGTAGTTCTCTTTTTTGGCT
TTGAGCGAGCAGCATCGCCGCCCTCAATGAACTTCAAGAGCTCGTCGATGCTTCGGGAAT
CCAAGCTTGGGTTCGCACCGTCGACGCCAGCAACCATCTCAGATGTGGTTTGTCCTACTG
AAGGCTGGGCTTGGGCGGTAAGAGATGAGCGGCCAGGCAAGTTTACAAGGCGCCGTCTGC
GAGCTTGAATATCCTTTGCACGCTTAGCGATAGAGACAGCGTTCTGGGTGAGTTGCTCGA
GCCAGCTCTCGGCCTCCTTGGTGTTGCGATCCTCGGGGCCAaGCTCGTTGAGGAaGaTGT
TGTAAGCTTCACGCATACGGTTGACGGCAGACTTGGAGTCTTGATCGAGTGCAAGAGCTT
GAGCAAGCTGGAAGAGCAATGTAGCAGTGTTGACAGATTGTCTTCCAAACAATTCGTCGC
AAACAGCGAGAGAAGACTCGAACCATTTGCGAGAGTCTGGGTACTTTTTCAAGTGCTGGA
GCATAACTGCGGCATTGTTCATTGTAGTGATGgAGTCAGGgTGgCTtGGgCcATAGACGA
TCTtCcACAGCTCcAAaGCATGTCTGATGTAAaCTAGGgCAGTCTGAGTATTTCCGTTGG
CATGCTCAAACAGTGACAGGTTGAGGTAGCTGAGGATGGCATCGGAAGAGTCAACTCCCA
TTGTTCGCTCAGTGACGATAACTGCCTTGCGAGCTAGTTCCACGGCAGCATCCTTCTCAT
CAGTTTGGTAGTAAACCATGGATAGTTGATGGTATAGCTTGGCCACCTCGGGGTGGAGGA
TGCCGTAGATCTGCTCATGGAGAGATAGAGACTCCAAGATAAGTTCTTGGCCAAGTTCCT
TCTGGTTCTGCATAAGAGAAATTCGGCCGGCTTCAAATGCCTCCTCGGCAAGGGCACTAC
GAGGAGAAGCATCCTTCACAATTGGAACGATGTTCACAATGTCATCGGGCACAAAAGTGA
GAGCAGGTGCGGGCGCAGGGGTAGCAGCAGCTGCAGATGAGCCCTTCTTCTTCTTTTTTT
tCTTCTCATCCTGAGAGTCACTGTGAGCTCCGTTTTCTGCGGGAGATTGTTCTTTAACTT
GGGATTTGCTGAAGGTATACTCCTTAGCAACAAGCTGAAGACCAAGCTTGAGTGAGATAT
CTCGTAGAACTTGGAAATGCTTCAAGCTTCCAGTCCAGCTGGCCTCAAGTGTATATCTGT
AACGAGATTTAACCTGCTTCTCGATGTCTGCAGCAAGGGATGCAGGAGTAACCTCCTCAA
ACGAGAAGTCGCCTTCTGGGTAAATTGCTCTGAGAGACTCATCAATCTCAGCACGAGGCT
TTGAGTTGACTtCTGTACCTAGCAAACAGTTGAGCAGATGGGCGATACAGGCGGTGGCGA
ATGGTGGCGGAAGGTTTCGGAGGTACCGGTTAGCAATATGCTTGAATGAACGAGCAACCA
TATCCTGCACCACGAGAGCAACGAGAGATTGAAGTCTAGATCCCTTTTCTTGGGCGAGCT
CTGCCACTTTTCCGAGGTATCTGATGTTAATACCACGTTTGTGGAGGAGTTGGCCGAGGG
ATTGACCATCCATCGGGAAGCCAACTTCACCGTTGTAAAGATCCTTGACTAGCTCTGGTA
GTGCCTTTGATCTGAGGTGGTCGCAAGCATCACGAACTTCCTTCTCGTCTCGTGCCCATT
CTTCCTTCTCCTCCTCAGTCTGTGGGACCTGACCGCTGAAAACGTCAGGGTTCAACGCCA
GGCGGAAGTTGGAAATGTCAACTCTCTCCTGCTCAGAGTTGTCTTTCTTCTCGGCATCAC
CACCCTCACCATTCTCGACAGCCTTAGTCTCCTTAGCAGCGGCTCTGCGCTTTTCAACTT
CCTCCTTGACATATTGTCCCATCCTGTATCTCCAGTACGCCTCTACGAGTTCGTGACGGA
GCACCGGCATTCGGTGGGGATATTCATCATGTCCTTCGGCATCCTCAGTCCAAGAGATGT
CGAGTGGAGtAAtACGGTAAAGGTCGAGAACATATTTACGACCATCGGTACCAAGGAGAC
CCTTGGTCTCAaCACTGCCCTCCAATTCATGTCGTACGCCATCTTTATCCCAGACAGCAT
GCTtCTTGACACGGAGGGCCTTGGAAAGCTTCTCGAAAACAGGAGTGAAAGCTTCATTCT
TCGCGACAACATCCTTGCCCTCAACACCACCGTAATCAATCTGGTGCTCACCGGGCTCGC
GGTGCTTAAAGATACCAGGCACAATACTCTGGCCAACAATACGTTTGCCGAGGTAGTCGA
CAACAACAGTTCCCGGGGTGAAAAGCCCTGGAATGTCAAGTTGGTTAACAGTCTTGACAC
CCATGACGTCCTTTCCAACTGCGATACGGGCAGCTtCGtCGCCACCCtCGGCAGCAAAGG
TGCCGACACCGTCCGCACCAAAGGAAAAGAAGATGTTGTTGTAAACAAAGATCTGAGCGT
CCCTGGCCTCCATTGGGTTCAAGGACGCAACCTCGCCCCTAGCGACCAAGATGGCGCCAC
GAACGGCAGCATCGTTATAGTCAGCAAAGAGTTTAGAGGTTAATCTTTCCCTGAAAACCT
TCTCCTGGACGTTTTCCCGGGGAAGCTCTCTGGTAGTCTGGAATTCCTCGTTCCAGTCTC
TCAAGGTCTCGGAGTTATCAATACCCGCAATCAAGTAGTTCTCCTGAGAACGGGTAGCAT
CCGATAtGTGCGCCGtCGCCTGACTCTGCGAGGCGGGgACAAGCCATGGGTTGTTCGGTA
TCGAGTTTTGGAAGGGGAaTGTAGTAAGGAGGTCCTTTTtGTtGTTGTACTCCTGGAGAG
CCTTGAAGGACTCGTTAAACGATGGAGAGATAAGAGATATCAGGGTTAATAATGAGTGTG
CGCTGTAATTCTTGGGAGCAGGCCGGGGgAAAGGATCGAATTTCGAGTTGGAGCACTTGT
TCACGTAGAATCCAGAGACATGGGATGTAATCTGGTGCTGTTCGCCTTCGTTTGTGGTCA
CCAACAGGTACAGGAGGTGTCCCTTTTGGCGGAGATGGTATGGCGGAGGGTTCCACGGGG
AAAGAGACACAGATCTGACGGTCTTTGGTACGGCGGACTGGTCCTTTGGAAGAACAGTtG
CCAGGTCCAAAGGAGCATTGACATCATAACCATCAAGTGCATGAGTCTTCTTAGCCTCTT
CAGGAAGTCCTTCGCCAGCAGCAACAGAGTCATATAAAGACAGGCCAGCGGAAAGGCCAT
GCAATGTATCAACACGGTTACCGGCAGCACCGATCAGCTCTCTGATTCTAACAACGTGCA
TCCTGGCCTCCTTCTCGGTATAGGGATCTTCGATCAGGACGACTTCGGAGTCGGCTTTGA
GGCCCTTTACCTCGGATAGCTCGACATAATCATTGATtCGGTTTCCCTCAGTCTCCAGGT
GGAAGCAGGTGTACTGGAAAGTACCTGGCAGTTCGACAATTGATTGGCGAACATCCTGAA
CTTGCTCTTGGCTGGATACCATAACCTGAATGCTGTGTGGCTCGTGAGGGAGCTTTACGC
TGATCTGGAAAAGaCCTCcAGCATTGTtGTTATCATCCTGTTCCCCTTCTGTCTTGTTGC
CGTTTGCAAGCTTCTGGCTGGTATTTTCAGGCTTGGTATCTTCTAGCACTt
>contig00047  length=4116   numreads=51
AATACTTaGGACGAGCGTAAATTAAAAGGCCTTGAGAACCCAGAGTCTGTATACcTGCTA
TACCCACATGCCCTGTCTGGGCGACTATCTGTCCAACCGGACATGGTGACATCCGGCGAA
GCATCTTCCCcAGGAACTCTAGGCAAAAACTCTACTTTGAATATCGATGCAGATATGTTC
TGGCAACTCCTCAGGATAGCTCTACGCTTGGAGGCGTTTTGTAGTACCCTTGAGAACCCC
GGTGGCAGCATGCTACTTGAACCTGATTTACAAATCATCAATGCAATCAAGGCCCGAGGT
GATGAGATTGATGATGCTGCTGTTAtGAAaCTaCTTGAaCATCAAGTAGCACGCATAGAG
ACCTGCACCAACACTCTCACGATCAGAACTATGATGCAGCCTTTCAAaCCGAACGATACC
CTTCTTGaCCaTGCCGTTCCCATGTCTGACATCCTACAACAACTTCAATCCCAACTCGCG
GAGTTCAAAGCACTTAAGACCCAGATGAATCTCACTGGTGCTCCCACAACACCTCCACCG
AGTGGCTACTCTGTTGAAGTGCCTGAATCAACGATTTCATCCGCTCAATCATCCGCCATC
AACCTTGCTGCTCCTCCACATCTAGCCCCAAAATGATTTTTGGAATATTTATTTCAATTT
TCCCACGATACCCCTCGCGTGGCATATCTATTTCCTCGTCTATGACCTGCATATTTGTTC
ATTTCCGCCAAAAAATaTCTTGTGTATTGTTATTATCATTTCTCGATTTCCTTCATGCTt
GTTTCATGTATACTCAGAGACTGCGgTTAAGGGGACAGTGGACTTTTTTACACGCTTGGA
GTTTACGGAAATCAACGAAAGAGGGgATGAATCATGGTTTATCATACTTGCACAGCCTTT
CCCCCcTGAGAGCTACGCCTTTCTTTTTTCGCTTTTTtGCCAGTACTTTATTCAGTTTCC
tACTtCTTTCCCGGCTGCGAATTGTATACAGtGgTTTAACGGGCAAGGCATtGTTTAATA
CAACAAGAGGCAAATAATTATCATGCTCATCTGTCTATAGTCAACCTTCTTCATTGTCTT
ATTCGTCTCATCTCGTCTTCGCCTTTTTCGTTCTTGATAGGAGAAATGCTTAGATAAGCC
GAAATATTCCACTTTCGCTTGGAAGCGAAAGTGGCGATTCATCACGTGATCGCGTTTGTT
TTCCtGTTTTtCGTTGCGCCGCaGGAAATTCCGAACGACATCGTTCAAAAGCTGATAtGG
AGCCTTTGAAAtAtCGGAAtGGAAAGAAAGAGATTTGAAAGGGGAGACACTTATTACATG
GCTGTCTTTGTCTCTGCTGTGTGAGAAGCTCCTTATGCCAGGCCGCAGATGCCCCTCTTA
ACACGTTTAGTGGTTGCCTAGGAGACCGTAGAAGTTGaCAAAAATTaCACAACTTCAGAa
GAAAAAaCGCTGCGACTTCTGATCAGTTCGATAGAGGCTCCAGACACAGCGAGGGTGCTA
CGAATTCGCTGGTTTTTACTATATACCGTGTCTTTACGGATTTCCTACCTTCGTTATGGC
GTCGAACTCGGATACAAACGATGAGCTCTACTATCTTCAACCGGGTTTCGATTTGAATaC
GCTGACAGTGCCGCGACTTCGGTCTATTCTCGTGAaCCATGATATCTCATATCCGGCATC
TGCAAAGAAATCTCAGCTAGTTGCTATTCTGGAAAATGAAGTTATCCCGCAGGCTAAGAA
aTTGTtACGTGAGCGGGATCGCGTtCGAAGGACAAGCAGGGGAATAACAAATATGCCATA
CAACGGGGAGCCTAGCGGTGAGCCAGAGGAGgAGGTTgAGACGGTtGAAAGGCGCCAGAG
gAGCAGATCAaGAGCAACAAGATCGAGTaCTAGGGCGTCGACTGCTGAATCAGAGTACCG
GGCCACTTCTCCTCTCTCTGCAGCGAAAAGAACAACGAGAGGCTCAAGCAAACATCCGCG
GTCGTCGGATACTGACATGCCGGAGAACTACGACGATACACCTCTGGCTACTCCAGTACG
GCCAAGTGGAAAGAAGTCCAGAAAGAGCGAGGCTTATCTAACACCCCACGCATCTCACTA
CGACAATTTCGAAACCCCAACAGGTGTCAAGAGTGAGTATACTGCGGATACTCCATTCAC
CGACGACAACCCTTTCCAAGGCGGCAGCTCTCCATCGAATAGCCCCAAGTTCAGGTCTCC
GAACTCAGAATACCGGCGGCAAaGCGGtAtAAGtCGATTGtCAGAAGTTGAAGAGAGGAG
AAAACGCaGATCCGAAGTTCGGACACCCGCTAGAATGAAACAAGAAGAGGATATACAAGT
CCCCACACGATCTACATTCACGTCACCGATCTCTCAtATtGAGGGGTTGCCGCGATTTGA
GGAGTCGTCTGACATCGAACCTGGAGAAGAGTTCACACCTGATGAACAaCTAGCATTGGA
CCAGGAaCAGGCCTACAaCGGGAGACGAAGGTCTGTACTGAGGGACCGATCTCGAAATGG
ACAGAGTAGCAGCGGAGTCTTCGCATCTtGGTTTGTGATTTTAACGCTGCTAAGTGGTTT
CGGGCTTTGGTGGCGGAAaGAAAAGATCGAAATAGGATACTGCGGCGTTGGAAAGACACA
TTGGTCCTTAGAAGACACAAaTGTGCCAACTTGGGCGAATATCATTGAACCACAGTGTGA
AACATGTCCTCAACATGCTTTCTGTTATCCTAATTTTGAGGCTGGATGTGAACAAGGTTT
TGTTCTTAAGGCTCATCCGCTATCGTTAGGAGGCCTCATACCTTTACCtCCCACCTGCGA
GGCCGATGGTGAGAAGGCCAGACGTGTCAAGGTGGTTGCGGATAAAGCTATTGACGAGCT
AAGAACCCAGCGAGCGAAGTTTGAGTGCGGTGAATCCGACAAGGAGACCGACGAGGTGGT
GGCAACACCAGAGATAACTGCTTCTGAGCTTCGAGATAGAGTAGGGAgTTTGaGGaGGAa
GGGAAAATTGAGTGAAGAaGAATTTGACAGTCTGTGGGATGCCTCAATCGGCGAGATAAC
TGGGCGTGAGGAAGTTGTTGTCAGTACAggTCCATCGTCAAGTGCAGATGTCAGATTCGC
ATCCACATCCCTCGCAAAGCTCTCCTTCACCTGTTCCATCCGAAGACACCTCAGACTCTC
TCTCCTCGCGTATCGACTCCCTATTTTCCTtAtAATTTtGtGTtGCTtACTGGCTGCTTA
TATCCGATCACGTATCCTAGCCGGACGAAGTGATGCTGCTCGCgTTCCAtCTTTAGTTGg
TATGACACTTGACAGGCTTGCTACACAGGCTGCTTTACATGCACGCGGTGAGGCATTAGA
GCCCTGGATATCGGTTGGACAGCTACGTGATGACGTATTGCGTGACGAGTTGCGAGGCAG
TCGCCGTGAGAAGTTGTGGAAGCATGTTCGAGCAATCGTTGAGGGCAATGCCAATGTTAG
AGCCTCTGTCCGTGAAGGCCGCGGTGGAGACGTCTCCAGAGTATGGGAATGGATTGGTGG
TGTAAGCGGTGTTGCGAATGAGCGAGACTCTGCCGTTCGTCGAGAGAGCTCAAaGGTCAA
ATTCTCACTTTCACCTTCCTCCGAAAaCGTCGTACCACCTCCTGACCCAGGACTTAGGAG
AGAAAGCAAGAAaTGGGATGAGGgAAGGGCAATATATTAACGTTCCTTTTATATACTGCT
TTTCCTGCCTAGACCCTTTCTCTGTCCCTTTCACTCTCTTTTCTCTTACTTTTtGTATTA
TACCTATATACCATTTCTTTTTtGGAGGGAATTCTTATCTTTGGCCGAGACTGTATTAAA
ATGCCCTTTTTGtCCCGTACATATTCAACAAGGTTATCTTTTCCTGAATAGCTCATTGCA
AGTAtGGCAATTCTTTTACCCAACAGATATCTGTATGTTTCcGGCGGgTGTCAAAGATGT
AtCACCTGCCaCTGCAaGGCtCCTTTTAGAGTAAACGaTGCAcGGCTTCCTATTTTCtCt
GTGCACGCGCCcGGgTtAtGTCAAAGTTCTACTTACCTcAaGCCTCTTTtCcGGTtATAA
ataacaccttcgctcttgtttcgagtcgccagctcc
>contig00048  length=4098   numreads=48
GCCtCCTGACTCCTTGGCTTTGGTGGAGATAGATCGTGGCAATGGCTGGAGAGCGAGGGA
GCTTGCACTACCGGGAATATCGATGAAaTCGTCCGTGACATTGTTCCAGTGGTCAATAAA
AGACTTGAAGATATCGTAGCCGTGTGTGCCTGATGGGTTGACGCTTGTTTCAGCACCAAT
GGAGAACCGGTTGCCATGTCGAATATATTCATCATTGGCAAGCATTAGGCTATGGTAACT
TTGCTTCTTTACAGTATTTCGAATATTCGGAATCTGGGTGAAATTTCGGAACACGCCCTC
AGGAGGAGAAGGCCCATCATAAGTCAGGAACACGACCCAAaTTAATGATGGGTTGCGATT
GACGGTTCCAaTAATCGATGCCTTGTCATCGGTATTGTACTCTGCAAAATCTCGGATCGC
TCGGGTCAGGCTTTCGGTGTGATTGCCGTCAAaGAaCaTACTGCCTCCCcAAaTCTaTTa
TGTTTTaGAAAaTCTGATATAAATTTGGATTtGGGGGgTTAGGTACCTCTGGGTCTTGAG
TATGAGTCTTAACAGTAAAGGCGGTAACAATTCCAAaGTTACCAGAGCCACCTTTCATCA
CAGCATACAGATCTGGTGATAATTAGAAtAGtGGGCACAAGACtCtGTTCGGCCATtGAG
tCcTtACctGGgTTTGAaGTaGCATTTGCATTCACTATTGTGCCATTGGCAAGCACAACT
TCAAAgTTGACGACGTTGTTTGTAGCCCAGCCATACTGGCCACTGAGGAAACTAAGACCG
CCTACAAATTATtAGTCCcGagCAaTCGgtaTtATACATAAGGACAAGcTAGACTTACCT
CCTAGAATGAGgCCACCAACGCCgATACcACCAAGaCGGCcACCCaCGACGgTttGACCC
TTGtCTTTTAGTCCACCAACAGCCtCTTCCCACTTCAAGCCcGGCCCAaGGACAGCAGTC
TGGGTGTGTTCATTGTATGTTATTTGTTTGAGGTTCCGGgTTGAAATCAACACTCCGTCG
TGTATACTGGAGAAAaGCTGGTTGGGCGAGTGTCCACCAGACTTTATAGCAAAACGAGTT
GTTTTCGATTCTTGGATAGCAGCAATAGCTCTTGACATATCCCGGGCATTCTTTGGAGCT
ATAATGCAGTCAGGGCGGAGGGCGGTGCACGCTGTCGACCAGTAGTTTTGTTGTTCGGTT
TCATAGTCAGTCGAGTTGGGTAAATCAACCTCCACACCTTGTGCTAGTAGCTTTAGGCAG
AGCCGACTGTTCTGATATGAAAAGCCCGCTGCAGTTGAGACTCCAAGTAGAGCCACGGCT
GCTTTGAGTATGATTGAATGCATAATGAATTtaTtGTTtGATCCCTAGgCTCCcGAATTC
TgCAAAACAagAgTCTGAgtACcAGCTTCGCCTtAGAGaGaTAGGgATTtCGGCcGTCAT
TTTATCTGACATCtGCTGCTGCCAaCACCgCTTGACGACgCTCCGAATCcTTACTCTCAG
GCATTGCACGACaCAtcGGGTtATAGCAAACTAGCTTCAtCcGGGAAAAGAAGTGCAAGG
TGCAGGGATGCAaCGGAAATGGGCCATGAAAGAACGgACCCGCTaCAaGTCaCGGaGGCC
aGCTaCaCCTTGCGGgaTaTAAAAaGGTGTGATCTTATGCTGTTTCCAGAAAGGCTCCAT
ACGAAAGCGAATCTCAGATCCGCCTAGTCtCGAATATGCAAACACATCATCCCATGTTGC
GATTTATGGCATTGCCTTGACCATGTTCCCGGGTGTAGAACAGTGACCGCCCCTTGAATT
TTACAAGGGCCATACTCGTCTCGTTAATATGTCATGCcATTTTCGCTTCCCCcAGCTAAT
TTCGCtgAAGTATGCAGGAGTAAGaCATGTCGAGTCGACACCCCATACCAGtATATAATT
GCcGCTTACTCTATGTCAACTAGCTTGGGCGTTCGGaGATTCGAGAACCTAGACTAGTTA
CTCAGGGTCCACACCAAAGTaTTGAGATGCATCAcAgagAAGGTGCTGCTTTCGTaTtCT
AATCCTTGATACTTTGCCTGCGGGgACTCCTGGgTTACGGgCCCTGGCGGTCTGGCGGAA
TCGAATCCTGGGGATTTCCAAGCAGATGTTCTCTTTACTCCGTACTCCGTTCATCGTTAC
CAAGTTCGCTTCTTGTTTCTCCGGTCGAGGTTTGAGTTtGTGCCGGCTCGAGCTTTGGCG
TCCTATCCGCGGGAAACCcTaTAGCGCATATACACACGTAGCAAGGCTACGATCCGGAGT
CAAGAGGATCAATCTTGGTACTTCAAACGGCGTATTTATCGGATGCTACACAATTCTGGC
GATAAAATTCACCGTGTTTTTGGGGCCGAGATCCATGTGATTGGCCTGATCCTTCAACTC
TACCCATAGCCAGCAGGATGACAAGCCTTGCCAATGGTCTAATTGGGGATGTATCTCGAA
TGCCGTCCTCGTGGCGGTAGAACTTAGCGACCCTGCAGTGCTGCTGCAATGCATGTGCAG
AATGCATTTCGAGTGTGGTACTCCGTAGTAGGGGACACAAAGAATGGACGAGTCATGGCA
TCGGCCACCGTTGCATaCAAAAGCAGAACTTtCTTCATCCGCAGCTTAGCGTGCTGTTTA
TGCAGCCACTCCACTAACTATGCGATAGCATAGGAGAACTTCCCGTCTTGCCCAAGTTTC
GAAGAGCACGAATTTCAAAAAAGAATTTAGCAAGTCTCAGCTCTGGTTTCTCAATGGCTG
GCAGTTCAAaCGATCCGTCGCTCTCtCTTTCCtCTTGCTTTAtGGGCGAGTCCCCGCTGC
AAAAGGCGGTTCGAGTCAGTGTACGGAGACTCTCTCGGAAaCTCTCTCGAAAaTGGTCTG
TAGCTAACTTGAGCGTCCTtcGgaTATATCGAGGTGCGTAaTTGTGgTGTGGTCcTGAac
AAATGAaCCAACGGCaGACTTTCGTCACTAAATATGCAAAAGGATAGACAGCTCGAGTAC
CCcGATTCtccTTTTtAACCCGTCATTGGCATGCACAACGAGTATAAGCAGCCATACAAT
CACCTCCCCAAGCGATGCAACTCGCGTAAATAGTCAGCATCGGCCACTGGAAGCGCCTGG
CTCAACTAGTTAACTAGCCCGCCCAGGCCCAGGCGCAGAATGCGTCGACCAGCGCCATTT
TGTGACCAAAGTCTCTCACCAATCGGCGATAGCGGCACTCTCGCTTTGCAGATGTCACTG
ACGTTCAGTCATTCGATGGGCTGTTGAAGATGTGTCGAGAAGGAGACGTTGTATTCTGAA
AGAAGCGAAAGGACGGCCGAGTCGCTGGTAAAGTGCCAGAAGCCGCCTGCGGCCGTCTCA
CAACTTGTTTTCATAACAGTTATATATCCTCGGCCTTTGCTCTCTCTACCGTACGAAGGC
AGTTAGTAGCTGTGATTGAGGTTGTTGTCGTTTGATGTTTGGTTGGTGTGAAAATaTTCT
AGGAGTGGAGATTGACTACCTAGCTTGGTTAAAGCAGCTAACTAaTTAACTACTTGCCGA
GGCATCGTTAAACtAGCGACCGCCAACTACATCGGCCATTGAATGATAGAGATCAAAGAG
ATAATCCATAAACCGTGCTGTTTGCTATCGAATTATTGGTCGAGTCGGAACCATGTCCTG
CGACACGTCGTTCCGCTACGCTGGCTAACTCTAAACAATGTACGAAGTTGACAGGCCTTG
CAAAAGCCACCTTCCAAGCAACtCtCGGGAATCGTCCAGATACCACCAGTATTAGTTGTC
TAAAGAACCCCTTGCATTCCTCATAGCAACGGATATAATGTCTCTCCCCAAGAATCCTAT
TTCTGCAGAACTCATTACGATCCTAAAATCCCAAGTCAAATCATCTGAGATTCTGACACC
CTCGTCTGCGGGGTATGCAGAAGCAATAGCCCGCTGGTCTGATGCGGCAGTCAAACCCGC
TGTAAGTAAGCAGCATCTGGCTTTTTTttGTtCCTCCTTTCATGGATGAATATATATGGC
TGATGAAATGAGTAAAAaCTAaCGAGATATTGCCAGTAGGGtGCTGTCCtgCTTGCTGCT
AAtGTGGAAGatGttAGT
>contig00049  length=4071   numreads=256
TTTtGTtGAaCCGtCCGTCTTGCAGTCGCTCCAAAGATTTGTTCCCAAAGGGGCCGCACT
AAAGGGAAGGaCGAaCAAACCCGGTCATGTTTGCACtGTTTGCATCCTGATGCCCAGTCA
CTGCTAAGCCTTGGATTACGTGTGTGAGTTGCTTATATAAACCCGAGgTTATATCTATTA
ATAGGTTTGCTCCAGGGCGAAGTTGAAGGCgAGACAGAACGAGGCGATTCGACGAGGCTA
GAATTGAGTCTGTGGAAGGATGGGAAAAGTCAGTGGCTTATTAGGCTGTGTAGGTTTATG
GGTATATGCTGCGCCGTTTAGTCGCCGTTTTCAAGTGGtATTTTTtCTGCATTGCAGATC
AATAAGTGTATCTCCGCATGTACTCTAAACAGGAAGACAGGCTATCCAAAAATGCCCGGC
TGTCAATGGGATGAAATGGGGTGAATCTTCGGTGATtAGCCATTGTTGTTATTGTTGAGA
AGGGTGAATAGATTACTTGAATCTaGAATGCGCCGCTTGTGTTTATtGATtGTgtGTATT
GTATGGAGAATTGTATTATTATATGGAGCAAACAGGTTAACAAATGCAATGCCCTAGATA
ATGACCTGAAGAGGAAGGAGAAGGAAATATGAAAAGTTATGTCAAATGAAAAGGAAATAG
TAATTCTTGTCTTGTCTTGCTTGCCTGCTATGTGATGATAATTCGATGGATAATTGATAA
AACAAAACGCAAAAAaGgGGGAGAGACAAACAAAGGGGgAAAGAAAAGGCAAGAAAAACA
GATAGCAACCACCCAATACCAGACCACCGATCCGATTCCCGTTATCTTCCTCCCAATGAG
AATGATATGATGCTAGTTCCCCGTTTGCCATTGCAATGCGTGTGTTAAAAGAAGCGCGAA
AAATATAAACAAGGAGCAACGTGGTATTCTGTGCTGTAAGTGCTGTGCTGGAAAGAAGTA
GAGGCGACGGCTGAAGCAAAAAGAAAGATGGCTACATGATGTTGAAAGAAAAAGCTCTGC
CATGAAATGGCCAGACATGAGGATCACAGTCAAGGAGATAAGAAAAGCAGGGAGGTCATG
AGAAGAAGATGAGACAAGCAATGATCCGGTGTGGTGGCTAGTTTCATCGACGTTGATATC
TCGACATTGGAGGCTGTTGTGCGTAACCTCGAGCGCACTAAGAGTGGCAGGCAGTTGTCG
TCGTCGTCGATGTAAGGTTCCAGTCCGTTAAGGTCATCGGAGCAAGGTGGGTCGGGGAAA
CGTTAGTCCAGCTAAGGCCATCCCCCCAGAGCCGCACACCGGGTCAAGAAGAAAAGAGAA
AAACTTTAACGCAACATCTCATCTTCATCTTCGACCTGCGCAACCGCGAATAAAAAGCAA
GGAGAACACAAGCAAGCCAAACGCCGTTGGGTCATGATTGGAAGTCATTCTGGTATTAAA
AGGTGAATAAGTGCAGGATGAAGAGAAGAACGGGCAATAAAAGGCGCGTCGCCGGGTCGT
GAAATAGTAAGTAGCAAAAACGCGCGATGAATGAATGGGGGTATTGGAGGTGTTCAATTT
CGTGTCTCAAAACCGATCAAAATGCTGAATAGGAAGCAAAATAAACAGGCCGAATCAGTC
AGAGGTCAATCTGAAGAAAGTAGCAAGCAAGTCAAGTCCAAGTTCGTGATGTCATTGCTG
TTGCTATTGCTATTGCGCGCCTTAGACGTACTGGCGGAAATGCTCTTCGGCCAACCACCC
AACTCTCTCGTATGCGGTCCAGAGCTTGCTGGCCTTGTTAACGTCAATCTTACAGGCCTG
CTGAGCGTCGGTTTTGCGGAACTCTTTGCCGGCTCTCAAAGCGTTGACTCTTGCCTCAAA
GATGCGACGCTTACTAGCGAGGTAGCTAGCGCAGGAGAGACGTAGAGTAGAAGCAAGACT
GATCTCAGCGGGATCAAGAGCGTCGCGGTCTGGGTCTGCCGAGAGATCGAGCAATTGACC
CTTCCAGTCGGCCTTGAGACCCTTGGTGTTACCGCGGAGAGTCTCAATGGGTGGACAGAA
GTTGGGCAGCATGCGGTAGTCTGTCTCATCACGGTTGGCGCCGATTACACGGGTTGGCTT
GGGCAGAGGATCGAATGAGTCCCGGGCTTTGGTCTTGGGAGTCGACTTGGGGCTGCGTCT
AGCCCGTGGTGGACGAACAGGCCTGGATACCTCGTTGGAAGAGGGAGAGGAGCTGCTGCT
AGGCCTACGTCTCGTTGCAGGAGCAGGTGCCAAGGTCTTGAGTTTCGTTTGCGTTGATGG
CCGTGCAATGGGTCGATACTGTTTCATCTCGGACATCTGGCGATCTAAACGGGCACGCTC
GTCCCTGGCATATGCTGCTGGGTTTGAATTGTACTGGGTGGTGACCCAGGACCAGAAGTA
GAGATACTCTCGACGGCTGGGCAGGTTTTCCTTGGAGACCTTGAGTTTGTATGAGCTGGC
GGCGATGTGCTGGTCGATATCTGCAACTGTGGCCTCGTCTGAAGCGAAGAGTGGCTCATC
ATTGGGTATGGCGGTAGAACTCTCGTCTGAGCGAGGGAAGAGGACAGGATCCCGGTTATT
GATGCTGCTGCCGACCGTGCCACCCTGTCTATCAACCGGCTCATCATCGTTTGTTCGCTG
CTTCTTGCTCTCGACATAAGGTGTGACGGGTGGCGATGGCAGATCCATCATCTCGGACTG
CTTTCTTTTGCGATCGTCTGAGATTGGAGGTAGTTTGTTATCTCTGTCGAAGGAGGATTG
CTGTGGGACGGAGGGAGAGAGGGTTCGGCTGAAGGAGTCGTGGGGCTTTGCCTCTGGAGG
AGACATCAGGCTGGCGACAGAGGGTAAGCGATTCATGTTGTGCATGCCCTTGTTCTGCAT
GCGTCGATTTGGTTGCTGCCTGCGGTACTCGACTATGGTTTTTtGATTGAACGGTGATGC
TGCCTAGTTCGAATGGACGACGAATCGACTCGTTTAAATTCGATGGTATGTCAGCTGATG
GGATGCGGACGACGATGGATGAAGGACGGTGGATGGAGGAGCGAAGGAGAGATGCGCGAG
TGATGGAGAGAGATGTAGATTATATTATATGTTCTCCTCCCCCAAcGGTCAGATGGACGG
CAGCCCGACCCAGGGCAGGTGGAAGTCAATGGAAAAGGTTTGCTTGGCAGTGACGGAAGG
CGAGGATTTGTCAGATGGCGCTAGTCCCCTTTCGGACGGGTCTCGTGTGGTCGTGGCGAG
GGCGTTACGGGgATAAGCTGGCTGTAAAGTCCGGGCCTGCGCACTCGCtCTTCGAAGGGA
CAGAAAGACTGAGGAGAATAAGAGGAGGCTAAGCGGCAGACGGTGCGAGGGAGACGGAGA
ACGGAGACTTTATAAGCTGGGACTTTTGTCGACCCAGCGAGTGACCAGTGACTGGTGACC
TTTGATGAAGATGACTGATGACTGGGTGGGGAGCGCAGCGCAGCGCAGGCGAAGGCCGCC
GTATTGCAAAATTACAAGGGCGCCGTATTTGCAATACAGAGGCTTAGCCTCCTTTCTTTG
CTTTTTCtGTGACGAACACAGATAAAATAACaGAAAAGCAGAGCAGAGCAGAGCAGCGCA
GCGACAGAGACAGAgAGGGAGAGAGACAGTCTTGCTTCTTCTCCTTGTTTCTTTTCTCTT
CGCTGAGGCGGGAAAGTTGCTTCTTTTGTCGTTCGCCGGCCGTGGGAGATGGGTTCGTGT
TTGCTAGCGGGAGAGCAGCGGGTGAATTGGTTGGAGTTTGCGGGTTTGATCAGACGGTCG
CGCGGTAAGTCGTTATCGATACGGCGGAGAAAGGCTGTTTTCTGCCTGTTGCCTGGCCGA
GGGAaTTGAAGGCAGCAGAAGACGGTgAGCGAGAAGGTGAGAAAGaGGAGAAGGAGAAGG
gAGgAaGAAGAGGCTTAGGAGGgCGGAAAGTGGCTGGTTTAAATAGCCGgTAGaGTCCTT
CCTTTATtATtGTTGAGAGGTCTGGTtCTCCCATTGAGgCAAAaCCATGGATTTCCTGaT
ACTCTCTCATTGACTGGTTCTATCCTAgCCATAAAaTGACACCATTGACCt
>contig00050  length=4075   numreads=77
TaGTAaCAAaCCACTaGTATATGCCGTCTATCGTCCAGCCAGCGTTGTCCCTCTGCACGC
GCACTCGCAGTCTGAGGCAGCTCGGGATGCAGGAAGTCTAACCTGCAGGCAGCAAAGCCA
GGCAAGTCAGAAGTTAACACATGCACACATGCGAGCAACGGGTTATACAGCAAGCATTGG
AAGGGAAGAATGGAGGATtGTGCTCCGCAGCCCGGAGAGACGCAAGGAGTTGCTGCGTTT
CTCCGTGAAAACCTGCAGCCGTAATATGGGGTAGATAAGAGTGCCTTCCAATGAACGACG
CCGAGTTACGCTTTAGTTCGCGAAGTGTCAACCGAGCCCTCGCCCCAAACGCCGTCCGTC
CGTCCGCTtCCCCCACGTCGAGCAACGCTCGAGTAaCGAGAGCAGCAGTGAAGTACATAC
TTCGGCGGCCTCGTTTGCGACCCACTAaTGATAACTCAGAGCTTAATGTATGGTGGTGCC
CtCAGAGAGGACAGCGACAGtCCTGgTGACGGTGGTGAGGGGCGgACGGGGAaTAAACAA
GTTCGCTGCGAGATCGCCGGCGCAAATATCAGGATTTCAACCTACACCTTTCCACCTCCT
CGTCTTTGCCACAAAGgTAAAGGGGAGAAAGACAGCGcACACACtCGCCCATCCCGTTtC
GGtCAgCGgtAGGGATCATTGCCtCTCGGAAaTaGGAaTAAAGGCTGCGTCTTcTCCTGG
CTCGGAGGTAGGGACACCTGGGCAGGGAGaCTAaGCGACCCGGACAaGGGAGGGCCCTGT
CCTTGCACCAGAGGTGTGATATATGTACGGCCCGaCaGGgAGGgACAGGAGCTAGCTTGC
TCTGCCGGCCAGATTGACTCTGACAGACAGTAGTAAGTAAAGATGTGTATATGCAGCGTA
CGAGTTGAATGCACAGGGGTGAGCAGCCTTCTTCCCCAcAGCAGTCAAGTGTAAACAAAG
TGTTCTCTATACACAGATGGTACAAGGATACATGGAGTCCAGCGCCAATGAGACGGATGT
CCGTCCACTGGAGAGCAAGGGGTATCTAAGTAAGATTAAGAGCAGTGTGGAGTCTTAGCT
AAGTtAGCTGTCGTTTCTTACGATAGAAGGATAAACAGACGTGGAGAAGAGGCGAATGTA
GGTATAGGATTAGAGGACTATACTTATGAGGGGgAGTAGTGGACGAGGCCCGAAACCGCC
TTGAGATGCTAGATAGGAGGAAGGGAGATGAAGAGAGGAGCGGCCATGCAGGTTGATAGC
TAAGTACACACATATTGCAACACACCACACCACACCACACCGCTTCTCATGCCACGCCAT
CCGCCACGCCGTATCATGCCATGCCATGCCATGCCCATATGTCCATTCATCATAAGAAGC
CAGAGCGAAGAGACATTAACAAATAAGTAGGAGAAGAGACGTAAGACACACCGTTAACAC
CAGTAGCTGAGCAGAGCAGAGAACGCAACACATGAGACCCATGATATCCGACGCAGATGA
GGAACGAGTCAAAGAGGAAAAAGAAGATGAGCCAGCCATATCAAGATGTTTCCCGCCAAC
GAGTACACGAACGAACAAGAAGGAATAAGAAACAAAGCGAGGGATAACTAGCCGAGAAGA
TGGAACGGATGCGAATAGGACGGAAGAGGGTACAGGGTATCAGTCATGAGAGCGTAACAA
AAAGACACAAGCAATAATGATGATGATAATAGAGACAGGAACATGCATAAGACATGAGGC
AGCCATCCCAGCAAACAATCGACAAGCATGAAaGTaGaTGATGTTAACAAGAGGTAAgAG
GAACAAGGGAAAAaaaGAAAAAAAaTGAGCAGAaGAAGAAAaGAAGAaGCTAAAACGCTT
AACTTtCAAAaCGTGGAGAAGTGGAATCAAAGCGAACATCAAATGAaTGCCTCCAGATGC
TAGTTGGTGATGGTATTGGGTAGaTGCGATtGTTTTTCCCCATTCACACCTTTCATGAGg
AGAACCCccaTCGATtGAGgCGAGTGGCGAGCTCcACAGTATCTGCACAGCTTTGAAACC
aTCGGCAAGCAAGGaCaTCGGAGATCGTCCATCGTTtCACGGGGTCCATCTCAAGaCACC
CCTCAATCATCTCCAGTGCGCCTTCACGGTCTTGCTTCTCGGATTCGTCCGAGGTAGCCA
AGACAGCGCTGCGGTCCCATTTGCCGGCCAGAATGTTGCTCGGGATACGTGGCTGAAAAG
AACTCTGGAAAGGCCTGGAACCGACGATAAGGGAGTAGGCAACGACGCCGAACGCCCAGA
CGTCGACGACGGGATCAAGGACCCCtACGTtGGCCATCAGGAGCTCGGGGgACGCATACT
CCAGGCTGCCGGCCACGCTGGTGCTTGTGTCGgACGGTCCGATGGTtCTAGGTGGAGGTC
GATCAGCGGCGTTGtCGTAAGGgTCCGGCGAGCTGCATGTGTCGGTGGTCATCCATTCGG
CCATGCCAAAGTCACAGAGGATCAAGCGGGGGATATCTCCAGAATCCTCCTGGGGCTGCA
GTAGACAGTtCTCCAGCTTGATATCGCGGTGGACAACACGGGCGTCCTCGTGTAGGTATC
GAAGAGCACAGGCCAACTGGTAGGAGTACTGCTTTGCGTGGGAGAGTGGGATTTCATGGC
GCTTCTTCTTGACCAAGTCGAAGAGGGAGCCTCCTTCGGTAAGTTTTGTGAAGCaGAATG
TAGCGTAGTCAGTTTCGTAGACCGCGTCAAGCGGCAGGATATGTGGATGGTTAAGGTACC
GCCAGATGCGAACCTCGTGGTCAAATTCGGCCTGGGCTTGGTCGTTTTCTCTCTCGCTTT
TGCCCGAGAGGTACTTTTTCACGATCTTGACAGCATGACGGATCGTCTGGCCTTCGTCGG
TGACTTTGAACGCTTCCTTGACGGTGCTGAAGCCTCCAAATCCGATCTGCTTGCCGATAA
CGTAGTCCTGCCCGATGACTTGACCCtCGtCGTCAGGCTTAGGAGCAGGAGCCTCTTCAC
GGTTCATGGTAGAGAGAAAAGCGCTGGCGGGTGATTTACCGCTCATGTTGGGCGATTTGC
GAGAGTAGGAACGCATGGACTGTCGTAGACTGTTTGTACGTCGACCGAAGGAGTAGCTTT
CGGTGAGGCTGCCGTAGAGATGACGGGAGAGACTCGGCCACGAGTCTCCTTCGCTGTCGA
TCGAACCATGGCGGCGGAGGTTTGGTGAAGATAAAAAGGGTGAGGTGAGGCTGCCCTGGC
GTGAATCTGGCGGCGTTCTCAGTTCATCAGAAAGGGGAGAAGCCGTCGAAAGTGAGGTCA
AGGACGTAGGCCGTGGAAGGTCAGCATCGGGGGAAAAAACCTCTGATAAGGGGGAAGTCC
GTGGAGAGTGACACTGAGAAAAGTCATCTCCAGAGCTATCATTATGACGAGGGCCCTGGT
GGTGGTGGCTGTGACGACGGTTGTGGTGGTTATTATTGTGAGAATTGTACCCGTCCcTGT
CATTGTTGCTGGCTGCTGCCGTCTGAGCGAGACGCTCGGGAGCAGCGTTGGCGTAGAGCT
GCTTGAGCTCTGACGATCCAGGACCCGAGGCAGACCTGACGCCAATCTGGCTTTTCCTTC
CAATGCTACCGATGGGCTGCTCCAGGGCGATTTGGTCACCGGTTTCTAGCGTGACCTGGG
GATTGAAGCTGATGGAGGGCCTCCGAGTCCTGCCAAAGTGGTGGTCCAGGGGTGACGGGT
CCTGGTACCGGTTGGGGTCATATTCGCAGACCTCATCAACgCCGGGAgAGCCATGAAGCT
tGTCCTCGGGgTAAGgCACGCTGATGGgCGGCGTTGGTACGTGAGGCGTCcATGACTGCT
CCGCcTCCTCCTTTCTGGCAGCCGTATGGGCAGCACCAGCACCGACACCGACACCAGCAC
GAGcAGAGGgAgAGgcAGAGGgAGACAGGGGCGgAGAGGGAGaGTGGCCgCTGGGGGgAA
GGCGACGGTTCAGGCCATTGCTTCcGCCGCGTTGATACATCGGTCCATGCTCTTCGtGGT
CTAACACGGGAgACGAGGTGGTGAAGTCAGCGTCGATGTTtAGTtCTGTAAATGC
>contig00051  length=4073   numreads=79
GGAAAATaCTCCcGCTGACAGGAGaGAAATGGACGGGcACCCTGTATGGAGAATTCTGTC
GCAcACCCTGAGTCTGATTTGTACGGAGTACAGTGTTTGGGGAAGAAATATCACACAGCT
CATCACTTCGTTCCTTTAAAACCTCATCGCTTCTAGCTGATCGTCCGCAACGGGTTTGTA
ACACACCAGCTTAGGCTTCCGGtCGTTTTTCTACGAAGCACTTGCTGCGCCTAGTTCGGC
CCTAGTTCGAAGCTGAACTTCATTGCAGCAGCAAATGAGGATCGGTTGATCGTTCAACGG
CACTCTGTAGGCTGACAGTCAACCCGATGCGGGAAGCGCGCTTGCGACGTATTTCCCAAA
AGAaCCATTTTAGTGACACAAGTCGGCGACCTAGCTGCGCCGGTTTCGTCCTACAGCAGT
TTtCTCTGTACGACGTTCTTACGCAGAGAAATCTTAAAACAaTAATTTttCAAGAAATGA
TCATGAGAATCGGCAGACCGGTGAGAGGATACAGGGGAACAATACAATATCTCTACGGAG
TACCTATTCACTCTTTGGTTCTAAAACGaTTCTCTATATTATCGGCATGAaGGACGATAG
AGACTTGCAAGGGTtCCCCTCATCGATGCCATACCCTACTTGTCCTAGTCCTGCCGCTGG
AGATGCAGCGGATAGCTATCAGTACTCTAACTGATATAAGCTTCTGACTACACAGAATGA
CATACGGAGTAATTACATACTCCTTCAACCCTCAAGGGTCAAAGATAACAAAACGTTGAt
AAGACGACCAGGCCGACGGAGGGAACAAGCTATTGCCTAGACGCTTGAAaGaGCTTCAAG
TTGCTTGTCTGGTTTAtCAATGCCTGTTAaCGGGTaGTCATGGTaTCGCaGCGTCCCGGG
ATCTTCACAAGTTGTtGATCTCCCTTAGGGTCTTGCTACTTGGGGATGATACATGCTCGA
CAAATACCTAGTTAATGCCTCATAATCTATTGATGACGATGATCAGGGCTAGTCAAAGCC
ATTCCACCAAACCGTCCATCTGCCTGCCTTTTTACCCGTGTATCTGGGCATTTGTGCATC
TCAACTCCTTCATCCTCCATGATCCTTCAATTTAGCTGATTTAATTaGTTGTCTGTCATa
CaGATTCCGCCCGGAGTCTATACACATTAATCATCATGCGTACGTATGTAGGTAACGCCA
TGCTCTCTGTACGCcTcACcTCGTCTCaGCTtGCTtGTtCTtCTCTCcGTtCTCTGTAaG
CTAaGTtGATACTCACTCTGCGCAaCTGAcTTTtttCaGCCACAGCGAGCTGCTTTACTC
CCTGCCTGCCGTTTCACATGTTGCCCTGCAGAAACAGGATCGACGACCAACTTTTCGCGT
AACGCGCTTACTGACATCTTCCcACTCCTAACGTCTTTtCGCCCTTTATCTTCTGATGTC
TCATCCGTCTTTCCGTTGCCATCCAGTTTTACTtCCAACATCTTAATTCTCGAGGGCTTT
CTGATCCTGAGATCGACGGTTTATTCCGGGTGTTTCTCGTTGCTTCCAAGGTTAAGTTGT
CTCCGGTTCCCCGGCTCGCCCCGAGGAGAATCACGGGTTAAACTTGGAGTTTGCCGGGGC
AATTGCCGGTTTGTCCCGAGGAATTAGTTTACGCGGCTGGGAGGAAAGGGGTTGCAGAGG
AGTTTGGTCGAGGGTTGGTAAATTCGGTGGATACATTCTCCGTAAGAAACGAATATTTAG
CAGACGAGAGGGCGACAGTTGTCTGGGAAACAGACCAAGTAACAAGGACAGGGATGCTCG
CCAAGTCGAGAGGATCTAGATCGGATTGTGTTTCTATCTCTATGGAAGTACAATTCTATA
GCCCAAGGTCGATTTTATAGGAGCTGATAAGTAGAAGAATAAGAATAAATAGAAATCAAA
ACAGGATGGGTTTGGCCGGCCAGCATATTCCCTACCATCTAACTATGTATTTGTATATCT
CGTCTAGGTGAGAGTTATCACTATTAACCTCTGAATTCGCTCATAAATTCCTTGTGGAAT
TTGACAATGCGGTCTACCCATTCGGTCCCAGGAGCTAGGAAGGTTGTGCGGAAGTGCAGA
GTGCCTTCTTTCTGTCCAAAGCCTGAGCCGGGTACGACACAGACACCTGTCGCATCGAGG
AGACGGAGACAGTAGAACTCGTCCGCCTTACGACCAGCCTTACTGGCAGCAGCAACAGCC
TTAGGTGGTAGATGGATGGTTGGGAAGAGATACATAGCTCCCTGAGGCTCTTGACATTCC
ACGCCCTCCATCTTTTTGAAGGCTTCATACAAAGCAAACGCACGCTGCTTGAGTCCGTCG
GCAATAGTGTTGTACTCCTTCTGATATAGTTCGTAGCTCTCCTCACCTTCCACTGGCGGG
TGAACCATACACTCGAGCAAACACTGGCCGATCACAGGTGGGCAGAGATTGATGCTCACG
AACTTGTAGACCTGCTCGACCACTTCAGGTTTGAAACCGACGAGTTCAAAATATCCTCCT
CGATGGCCACATTCGCCGACCATTCCCTTGGAGACTGAATGTAGTGAAACCAGCTCAATG
CCATCGTACTTACCAGGAAACTCAGCCTGCAGCTCACGGAGACGTTTTTTGAAGGATGTG
AACTCGCCCTTGAaGACGTTGGTCTGGTATACTTCGTCGGCAATGATGACCAGGCTCTTT
TCGGCGGCAATATCAATTACATCCTTGATAGCCGCGGGATTGAGGCTGGCTCCGGTGGGG
TTGCCAGGGTTGATAATCACGATGGCACGAATGTCTGTTCCAGCTTTCTCGCCGCTGGCA
AGCGAGGTCTTAATCTCTTCGACATCTGTGGCCCAAGATTGAGATTCATTCAGGTAGTAT
GGCACGCATGTAGCATCGAGCAGGGAGAGAGTTGCTGTGTATAGAGGGTATTGGGGGATG
GGAACAAGCACTCCGGTCTTTTTACCAGCGCAGATGACGTTCAGAATAGTGCTAACTCCC
GCAGAGGCACCGCCAGTCAAGTAGATAtCTTTCTGGCTGGCCGGAAaCCCGTCTCGGCGG
GCGaTAAaGTCTGCAACACTTTGCCTGATACCGGGTGCTCCCAGGCTCTGGCTATATGCA
CCAACGCTCTGGACATCTGCTAGCAGCGTCTTTGCCCGCGCAATAACGTCGGATTTGTAT
CCAAAGACAGACTTGAGGGCTTCTTCGTTCTGGAGGAGGGGAGGGTACTCCAGGAGACTC
AGCACCTGGCGGGAGAAGGTGATAGGCTTTTGTTCGAGCTGTTGCGGGTTCCCGATATTG
GCAAAGATGACCTTATCGAATGGCAGCTTCTCGCCTCTTTCAAGAGCGAGTCGGTACTCT
TCTGCTTTCACCGCCAGCTCTCCTCGGACAGCATACTGCGCGTTGATAACGTTGGGGTTG
ATATTGGTCCTGTTCATACGGGgAGTCGCCATGGCGGAGTATCGACGAAGGACGGCGGTA
GCTTGATAACTATGTCAGTACGGCCAGAGTATAATATAATTGTAAAAATATCGAATCTTG
TCTATATGTATTATAGCGATATAAGATGACTGGGTAAAAATGACTATAGGTGCAAATGAG
GgACTGCTGCCcGCCTTTTtAaTAGTCGTGGgTGGGCATAAgTTGCCTGACTTTTGCTTT
TTCATATGTGGGGgAAGAGATACGAAGCAGTCAGACTGTCATATCATGCCTGGCCAACGC
CGACTGgACTTACAAGCACACTGTGACCGAGGTGATGCCGGCTtCGCAGCCAGATGGACA
CCGGGgAAGCAAAGAAGACGtCCGTGGCATCGAGGgAAaaaggCAATCATAGGCGGTTGA
CCATGCAGTAGTAAAGCCCGGTAGAGTGCGAAGAGAAGCCATGCCGAGCCAACGGCTTAT
ACGCAGGGAGACAACTGATGGTAAGTAGAGGCAGAGAAAGAAAGAGAAGATGATGAACTA
GCGCATGGTTtAttttCTAATTGTTGTTGGATGTAGCGTCGTTCGTATCAAtttCAATTG
AGCGGcccTTGATgggCTTGatAGTcgccatagccttggcggttttgagtaag
>contig00052  length=4070   numreads=84
GTCGTCGCATCAAAGCATGTCAAGTGATTCTATACGTCCATATACCACCTAATCCAGCTG
CCTTCGCCAATACCCTTACCATCGAACAAGCGAAGGTTCTCTCCCTCGTCCACCTCATGA
ATCTCCTATCTAGCACTGCCTTTCCCCCCAACTATGCGAAATCCATGACCGTGTGTGTGT
ATTCTGATAACTGATTGTGATTGTGATACTGATGCCTGGCCTACTCGGATGACCACGAGT
TTTCCCCGATGACCTTTTTTTATTATTTCCTTTTTGTGTCCTGATTTCCTTTGTCTATTG
TGATTCTGTTTTAATACCATGACTCTTTGAACTCCCGCCGATGCCAACGAACCATCTCAA
CTGGAGTCGCTCTGCTTTAGGGACGGGAACCAAGGGGTAATAGAGGGTTTCTTCTTTTCC
TTTCTCTTtCTTTTTGGCCAACGAAATTCCCGTAATGTGTTACAATAGCGACTATTATAA
TGGCTGCGTGTTCTCCCTAGCCACTCCTCTTCTCTCTCGTCTTGTGCTTCTCGTCTTATG
CTCTTCGTCTTATGCTTCCTGTCTTCCCTTCTCTGTACGTAGTCTTGCTTCGTTGATACT
GCATGTCCTATGAAAGCTGCATCCCTAGGAAAAGCAACATTAGCAGTGGGTCGACCAGGG
TGAGCAGACAGCCTTGAACCATGATAGTAGAGAACAGCTACTCCGTCGTACTACTAAATA
AATACTAGTAGCAAGCGAAAGCTGCAGCGATGTGCCGTGCAGCCTGTTTATGTCTATTAT
TATGCGGCCGGCGCAGCTGAGCTGAGAGCCGAGATCGGCtGGCTTTTTttGGTGAAGAAG
CTAGCATTGAAAAaGAAAAAaGGTCCACCTtCGCTTTtCTTGCCAGTGAGTAATAAATCA
GACCGACGAAGACGACGACGACGAAGACAGACGACCAACCGCGCTTTTGCTCTCTCGCTC
CAGCAgACGAAGAGACGAGACGCCGAACGAGAAGACCAGATTGaCCGTCCAGCACTGCTC
CGCCGCCCATGTCGAGCCATCTTGCGCGGAGGgCCGCGGGCCGCCTGGCAGCTCGCTCCa
CCGGGCTGGGGGGTCCTGGTCGACTGACAGCAGCAGCTTCACCAGCTTCGTGgACAGCAT
TGCCGCTGAGAtATGGCtCTGCTGCATaCAGACAGAGACGCAGCTACACCTCGTCTCGCT
ACCAGCCGCACCTCTCGACCCGCtCGACCGTCGTCCAGCTGCTCAGCAACATCGGCTCCA
AGCGTGAGGTCCAGCAGTACCTcTCCCACTTCACCTCCGTCTCCTCGCAGCAGTTCGCAG
TCATCAAGGTCGgCGGCGCCATCATAACAGAACACCTGCAGACCCTCTCCTCGGCCCTTG
CTTTCCTCAACCATGTCGGCCTATACCCGATCGTGGTGCACGGGgCcGgACCCcAGCTGA
ACAAGATGCTGGAGGACGCCGGCGTGGAACCGCATTTtGAAGACGGCATTCGAGTCACGG
ACGGCAAGACGCTGGCGTTGGCCAGGTCGCTTTTCATGGAAGAGAACCTCAAACTGGTCG
AGGAGCTGGAGCGGCTGGGCGTCAGAGCCAGGCCATTGACCACAGGCGTCTTCTCGGCAG
ACTACCTGGATAAAGACAAGTACAACCTTGTCGGCAAGATCAATGGGgTCAACAAGAAGC
CCATTGAGGCCGCAATTGAGGCTGGATGCTTGCCTATCCTCACCTCCATGGCCGAGACAC
CAGAGGGTCAGGTGCTTAACGTCAATGCGGATGTTGCTGCCGGTGAACTtGCGAGGGAaC
TCCAGCCGCTGAAAATCGTATACCTGGCTGAGAaGGGCGGGTTGTTCAATGGAGATACAG
GCGAGAAGATCTCGGCTATCAATCTGGATGAAGAGTATGACCATCTCATGAAGCAaTGGT
GGgTTCGGCACGGAACACGCCTTAAGATCAAGGaGATGAaGGAACTGCTTATGGATCTgC
CCCGGACCTCCAGCGTGGCCATCATACACCCTGCGGACCTGCAGAAGGAGCTGTTCACTG
ATACCGGTGCcGGAACCCTGATCAgACGGGGCAACAAGGTCCAGACCAGGAACAGCATCG
AGGAGTTCGAGGATGTCGAGGCCCTAAAGAACGCTCTTGTGCGTGATCAGGAGGCGTTGG
ATGCCAGGGCTACTGTGGACAGATACGTTGACTCACTCAGGGGCAAGGAGATTAAGGCCT
ACTCGGACGAGCCCCTGGAGGCTCTGGCTATTGTACTGCCTCCCAAACCGGGCTCGACGC
TCGCTCACCTGGCTACCATGTCCATCACCAAGACCGGCTGGCTGACTCATGTTGCCGATA
ACGTCTTCACCAGTATCCAAAAGGACTTCCCCAAGCTTACCTGGACCGTCAAGGAAGACG
ACGAGAACCTCTCCTGGTTCTTCGACAAGGCCGATGGCAGCCTATGTAGGGATGGCGAAG
TGCTTTTCtGGTCCGGCGTCAAAGAGGCAGACGAAGTCAAGGACCTTGTCGTCGAATTCA
GCAAGAATAGCCGTGACATGCTCGGCAACCTCAGCATGGAATCCCCCcTGAATAGCAGCG
CGACTGGTGGCAGCAATCCCTCTGCAGCCGTTCAGCAGAAACGAGCATTCTCAACAGCCA
CCACCGCTTCTACTCTGCGATCCCTCAGACAGCAGCAACAATATACCCGTCCcGGCTTCT
CCCGTTCATACACCACCCAGACCAACCCAAACCCTCCCcTGGGCAAAAAAAaCGCATCCA
ACaCTAAACCCTCCAAGGTCGCCCTGATCGGTGCCCGTGGCTATACCGGACAGGCCCTGA
TCAGTCTCCTCAGTGCCCACCCATACATGGATCTAGCCCACGTCTCCTCCCGTGAGTTAG
CAGGCAAGCCACTGCAGGGCTACAACAAGCGGGAAATCATCTACGAGAACCTCAGCCCAG
ATGACGTCAAGCGCATGGCTGAACAAGGTGACGTCGACTGCTGGGTCATGGCCATGCCGA
ACGGAGTCTGCAAACCGTTTGTGGACGCGGTTGATTCCGTCGACAAGGAGAAGGCCGTCA
TCGTCGACCTCAGCGCAGACTACAGGTTCGATGACTCCTGGACATACGGTCTGCCGGAGC
TAGTAAATCGGTCTACGATAGCCAAGGCAACCCGCATTGCCAACCCTGGATGCTATGCCA
CAGCTGCACAGGTGGGCATTGCGCCGCTGGTGCCGTACTTGGGCGGTCAGCCTACTGTCT
TCGGTGTATCGGGATACTCCGGTGCAGGCACCAAGCCCAGCCTGAAGAACGATGTGAATT
ACTTGACCAACAATATCGTTCCGTACAGCCTTACGGATCATATCCATGAGAGGGAAATTG
GGTCTCAGCTTGGTGCTGAGGTTGCATTTATTCCTCACGTTGCGGTTTGGTTCCAGGGCA
TTCACCACACTATTAACATCCCGCTGAAAGAGGCCATGGCCTCCCGTGACATCCGCAACT
TATACCAGGACCGCTACGCAGGTGAGAAACTAGTAAAGGTCGTCGGTGAGGCGCCGCTGG
TCAAAAACATCTCCGGCCGCCATGGGATTGAGGTCGGTGGTTTCGCAGTCCATTCGAGTG
GGAAGCGAGTCATTGTCTGCGCTACCATCGACAACCTCCTCAAGGGTGCTGCAACTCAAT
GTCTACAAAACATGAACCTCGCGCTAGGATACTCGGAGTACGAAGGTATACCCCTGGATG
GCAGCAGCTAGCCACCAACCACCATCTACCCCCGACAAAACCGTATATAGACACCATCCT
GTCTTGTTGTAGTTGCAATTTCATTGCTGTTCCAGCTCCAGTTCCAGTTCCGCCATAGAC
TCTGTTTGTCTTTTTCCTtGCGTCTTGAGTATGTAGCGACTGTCTAAATaCtGTTTTCTt
CGAATGCATAaCTGTTCTTGCTTCGTCTAtCCGTTTGTATTGTTTAAGATAAGATGAAGA
TGACGCTCTTGCTTGCTAGtCTTTCTtGATTGTACTGATATAACTGCTGCCAATaTATTC
aTGACTTCtATCTATtCGCTATCtCATGTCCAtCTTTAtATcTTCCTGTC
>contig00053  length=4061   numreads=59
aagACTgccgcaatttcaaGTGaagagacatttgcggaattagaggaaaaCGcagaCGCC
ATTGCCGCAGCACTCAAAACTGAAAATACCCCAGAACGGTCtCGTTtCAGTGGTATCCAG
GGCATCCTTAAGCGAACCATTTtAGCTtCAGCGCGATTCAAGGCGGATGTAGTATCCAAa
GaTGAAAGAGAAGGCGGACTACGAAAtCTCCTTAATTTTGGCCATTCTATCGGCCACGCC
ATCGAGGCAATCCTcGCCCcACAAGTTCTTCATGGAGAATGCGTTTCCATCGGAATGATC
AaGGAAGTGGAACTCGCTCGCTATCTGGGAGTTCTTAAAGGTGCCGCCGTGGCTCGTCTT
GCCAAATGTCTGACGCGATATGGACTACCTACATCTCTCAAGGATGCCCGAATTCGACGT
TTAAGTGCAGGGAAGAAATGTCCCGTTGACAAGCTTATTGCATTCATGGCTGTCGATAAA
AAGAaCGATGGGCCGATGAAGAAGGTTGTTCTCCTTTCCGCCATTGGCcGTACCTACGAA
CAGAAGGCGaGTGTTGTGtCCAACGAGCAGCTCAAAGtCGTTCTCGCACCCAGTGTCGAA
gTTTACCCcGGAATCCCAAAaTCACTCAAGGTTATTTGCACTCCGCCAGGATCCAAGAGT
ATTTCCAACAGAGCACTTGTTTTAGCTGCCCTTGGCTCTGGAACATGCCGCATTAGAAAC
CTTCTACACTCCGACGACAcAGAAGTTATGCTTAATGCTCTAGAAGCACTAGGTGCTGCC
ACCTTTTCATGGGAGGAAGAGGGCGAAGTTCTTGTCGTCAATGGAAaGGgCGGTAAGCTA
GATGCCAGTTCTCACGAGCTGTACTTGGGCAATGCTGGCACAGCATCAAGATTCTTGACT
ACCGTCGCAACCCTCTCCAATACCAAGGGAGATGTGTCCCACAACATCCTAACAGGCAAT
GCCAGAATGAAGCAGCGCCcAATTGGCGATTTGGTTGATGCTCTCAAAGCTAATGGGGTA
TCCGTTGAATACCTCGAACAaCAAGgAAgCcTCCCCcTCAAGGTTCCtACATgCGgCGgT
TTCAAGGGTGgAgagATAGAaCTCGCTGCTAAGGTaTCATCTCAGTACGTCTCTTCTTTA
CTGATGTGTGCaCCTTATGCCAAGGAAAaGGTTACTCTCAAGCTTGTTGGAGGAAAGCcT
ATTTCTGAGACcTATATCTCCATGACGGCTGCTATGATGAAatCTTTTGGAaTCAGTGTT
GAGAAGTCCACGACTGAaGAATATACCTATCACATCGAGCAAGGCCAATaCAAAAATCcA
CCTGAATATGTtATTgAGAgTGATGCTAGCTCGGCAACATATCCTCTTGCCATCGCTGCC
ATGTCTGGAACCACTTGTACTATtCCTAACATTGGATCGAAGTCACTCCAGGGTGATGCT
CGTTTTGCTGTTGATGTATTGCGTCCCATGGGCTGTGATGTTAAGCAGACTGACACTTCC
ACAACCGTTACCGGGCCTACAGACGGTGCTTTGAAGCCCATCGCTAACGTTGACATGGAA
CCAATGACCGATGCCTTTTTAACAGCTTCCGTCCTTGCAGCCGTTGCCAGAGACAAGTCC
AGCAATACCACCCGTATCTACGGCATAGCAAATCAGCGAGTCAAGGAGTGCAACCGCATC
AAGGCAATGAAGGACGAaCTTGCcAAGTTCGGGgTTACTTCCAGAGAGCACGAGgATGGT
ATCGAAATCGACGGCATCGACcgTTCCGCATTGAAGGTACcAATCAATGGAGTCCATTGT
TATGATGATCACCGTGTTGCTATGAGTTTtAGTGTaCtAGCATCGgCAGCcTCTTCcGAG
CcTaCCcTGATTTTAGAGAAGGAATGTgtAGGAAAAaCTTGGCCcGCATGGTGGgATACT
TtGGCTCAAaCGTTCAAAGTGACGCTGGATGGCAAGGAGCTAAGCAAAGGAAATGCTGAA
AATCGGAAATCCTCGAGGTCTGCTGCATCTATATTCCTCATTGGCATGCGTGGCGCAGGT
AAGACCACTAGTGGATATGGTATCTCCCAGGCCCTCAATCGCACCTTCATCGACCTTGAC
ACCGAGCTAGAGAGGATTGAAGGGAAAACCATTCCGGATATTATCAaGGAAAATGGATGG
GAAGGGTTCCGTGACGCTGAACTCGCTTTACTTAAACATGTCATAGCTGAGAAACCCGTT
GGACACGTCTTTGCTTGTGGCGGCGGCATTGTCGAAACCAAaGAaGCGCGCGATCTCCTG
ATCAATTatCATAAAaCCAAaGGCAACGTCTTCCTTATCATGCGCAACATCAAAAaGGTT
aTTGAATATCTTGAGATGGACAAGACTCGCCCTGCTTACATTGAAGACATGATGGGCGTA
TGGCTTCGCCGAGAACCATGGTATCAGGAATGCAGCAATCTCCAGtATTTTAGCCATCAC
TCAAAGCCAAGCGAGCTCGATGCGGCAATGCAAGGTTTCACTAGATTTCTCAATGTGGTC
ATGGGCCAAACAGATCACCTTGAGCTGCTGAAAAGAGGAGTCATTCTTTTTtCGTATCCC
TTACCCTTCCAGATCTTCTACCATGTGGAAATATCCTCCAAAGGGCCTCCTTCGGATCTC
ATGCTGTCGAACTAAGAGTTGATCTACTCAAAGACCCTACTTCGACTTCAGCTATCCCCT
CTATCAACTATGTTGCGGAGCAAATATCCTTCCTCCGGAGCCAGGTGTCTCTACCGCTCA
TCTTTACTATTCGCACCAAAGCACAGGgAGgATTGTTCCCcGACAATGCCGTTGATGAGG
CATTAGGGCTATATAAGCTTGCCATTCGTATGGGATCTGATTTCATTGACCTAGAAATAT
CGTTCCCAGATAACCTACTGCACGCAGTGACCGAGATAAAAGGATATTCCAAAATCATTG
CATCCCATCACGATGTCAATGGCCAGCTCTCGTGGTCTAACGGATCCTGGATCCAATACT
ATAACAAAGCTTTACAATATGGCGATGTAATCAAACTCATTGGCGTTGCTGAATCTCTTG
ACGATAACCTAGCTTTGCAGCAATTCAAAGCTTGGGCAGAGAGATCCTACCCCATCCCAA
TGATTGCTATCAATATGGGCAATAAAGGGCGCCTCAGCCGTATACTGAACCGGTTTATGA
CTCCTGTTTCACATCCTGCTCTtCCCTTTAAGGCTGCACCAGGACAGCTCTCCGCGAAGG
AAATTCGACAAGCTCTCACGCTCATGGGTGAGTTGGATGCTAAGGAGTTCGCTCTCTTTG
GGAAACCCATATCCGCTTCAAGATCTCCTGCTTTGCACAACACACTCTTTGCTGAGGCCG
GCTTCCCACATGAATATGGCCGTTTAGAGACAGACAACGTCGAAGATGTCAAGGAATCCA
TCTACTCGGAAGAGTTTGGCGGTGCTTCAGTGACTATTCCGCTGAAGGAGCGCATCATGG
AACTACTGGATGAAATTTCCCCTGAAGCCAAGATCATAGGTGCCGTAAATACCATTGTTC
CTATCGTCGAAGAGGGTAAAGCAACTCGGAAGTTGGTTGGATATAACACCGACTGGCAAG
gtATGGCCCGATGCTTAAAGGATGCTGGAGCAATATATTTGAAAAAaGGAGAATCTGCCc
TTACCATTGGCAGTGGTGGtACTGCTCGAGCGGCTATCTACTCGCTTCATAGCATGGGAT
ATTCCCCCATCTATCTtGTTGGgAGAaCGCCTGCAAACTTAACTAAaCTCGCATCCAGCT
TCCCAGCTGAATACAATGTCCAGGTTGTTGAGGACATCAAATCAATCCAAACCTTTCCcA
AGGTAGCAATTAGCACCATACCCGGTGACCAGGAAATTTCCGAGCCTTTGCAAGAATTGA
TTGCCCTTATTATGAAGGATGGTCAAGAGAGCTCTGAAAAaTGCATTATACTGGATATGG
CTTATAAACCTGATGTGACAGCTATTGCACAGCTAGTATCACCTGCCGGTTGGAAAATTG
TTAAGGGGCTAGAAGTTCTCGTTGCCCAAGGGGTCTATCAg
>contig00054  length=4061   numreads=89
gtttatccAggggaaaCTCCtCGAcGgAcGTTTCCAGaCAGTTGCTctGCTTAaCCAtGG
ATCCTTTGGCATGGTCTtCCTTGCAAACGACACCcTCACCGGGgaGCAGgtAGCCATCAA
GtGCCTGACCAaGCCCTCGTCTGCGGACCCGTCcTCTCCTCTCTCTGTCGACGACCGCTC
AGAGGAGATGCAGTGCCACaTGAAACTCGGACAGCACCCAAACCTCGtCAACCtCGtCAG
CAGCTTCGAGACCcAGTCCCACATTTTCCtGGTCCTCGAGTACTGCTCCATGGGTGaCTT
GTaCGaGGCTATCCGCAACaGCCGTGGGCCACTTGAGACTGAACaCGTACGTGACTTCAT
GCTCCAGCTCATCGACGGCGTCGAGTTCATGCACTCCAAGGGTCTCTACCACAGAGACAT
CAAGCCAGAGAACATCTTCCTCTGCCAGGATGGCTCCATGAAGCTTGGTGACTTTGGGCT
GGCCACGAGCAGCCCCTGGTCCTTTGAGGCATGTGTCGGTAGCGACCGCTACATGGCTCC
AGAGCAGTACGAGCCCACCGCGGCCGGCTACTCCCCTGCCAAaGCTGACATTTGGTCCAT
CGGTATCTGTCTGCTCAACATCCTCTTTGCAAAGAACCCCTTTGTCACCCCGACGGAgTC
GGATATCCtcTTCGCAGACTACTCCCGTGACCGACAGTCGCTCTTTGACGTCTTCCCGAA
CATGTCTCAGGATACCTTTGAGGTGCTCAGACACTCCATCGCACTCAACCCAGAGAAGAG
ATCGCTTGCCGGTATGAGAGAGGCCATCATACGTGCCGTCACTTTCACCACCGATGAAGA
GTCTCTCGATGACTTCTGCACCGAGGATCGTGACGTCGTTGCTGCTAGTGCTTACCGTGA
GCCTCTACGCACCCCGTCCATCCAGACGCCGCAGGTCAACCAGGGAGAATCCTTCCCATG
GGCAAAGGCTCTCCAGGTCTCCCCTCAGCAGCAAGGTGGTCGTCGCCTCTCCGTCATCCC
AGACACTGAGAGCTACAGCGAGGATCTCTTCCCGGCATCGGAGGTGGATGGTACTTCATG
GTACTCGACTCACGCCATTTCGCCATCCATTGGTTCCACTCTGGATTCAAGCTTGGGTGC
CTCCTTCAAATCGATCAAGCGCCAATCCGCCTTACGCAACGCTCCTCGCCCAGCTCCCAT
CAGCGAGTCTCTGCCCACCTCGGCAGCTCGCCCCATTCCATCCATGTCCCTTGTGTTTGG
CAAGGGCAGCTCTGACCAAGTGTCCAAGAGCTGGAGTGACCTTTGGGATGAGGAGGAGTC
CGAGCTCGAGGAGGCCCGTCTGCGCAACCGCCAGGCCCAGAACTCCCGTACCTGGAGCAA
GGAGAGCAACACCCCAGACATTGCCGGTCTTGGCCTGTCTGAAATCGAGGAGCCATCGTC
CATGCTCAATGTTCAGCCAATTCCAATCGTCAAGGACGAGAAGAAGAAGAACATTGCCGC
TACCCCTGTCACACCATCCAAGCCACGCAGTGTTCTTAGAGATGGCAGCAACACCCCTGT
CCCTCAGGGTCGTCACTCGCCCTCCAAAAACaCCATCCTGGACAAATGGGCTGCCCTTGG
CAAGAAGCGCATGAACCACACGCCTGAAAAGGaTTACCGTGCTGCTTCGACCCCCAAGTC
CAAGGCTCCCAGCTGGCGCAAGGAACCACAGTACGACCACGGCACCTGGACCAAGAAGAA
GTTCCAGTCAAAGGACAGCCGTGGCCATAACGGTCACCAGCAACAGCCCATCATCCAGCC
CTATATGCTCAGCAAGGATTGGCGTCGCGACAAGGACCAGACGATCAAACCAAAGAGAAG
CCAGCATTACCCCCACATCCCCATCTACTCCCCGGCGGCCATTGATGATGAATTCGACTT
TGTCGGCGGGTGGCAGGATCTACACCCGTAGTCTCCCTCCTCCTGGAAAGCCCTAGTTGC
TTCCCTTATCTCCCTtGGTTTTTTCCATCTCACGACAAGCAAATATACTCTCCACTTCAA
TCACTTATATACCTGACGCCCCATCCCCCTCAAGATGACGCAACGACACTTCAATTCTAC
AGCCTGAATAATATATTTTACACTTCTGTTTCTTTTATATTGGGGATCCTATCGGAGTTT
TtAGCGAGCCTTTGTTGTCTAATTTTACCACCTTCTCAGCTCTATTTTCAACCTTATGCG
CTTTTACATCCATAACTCAACAGTCTGGTCTGCATCTCTTATTACCTGTTACCTATTTAC
CCTGTCGACTTCGCTGCGGTGCGTTTGATATTCCCTCTCGACCCTTTGAAATACCCCcAT
TTTTCCCCAACCTGGGCGTCGCAGGACCGAAACATACACGGCGATCACCGTCCGCCCAGC
CGGAACTCCACATGGGCGGAACAGAACTTAACTTGGGACCATCGCCACCAACAATCAACC
TCTACTATATAACTTGCCTTGTTATTGTTACCAACAGAATTTGGGTCGGCCCGGCGGAGC
AACAAACTCCCCTTTCGAAGCGGTGTTGAACATTGAAAGACTTTGTTTTCTTTTTTCTCG
AAAGGGGGGATATACCACTACTACGTTTTTTCTTGCGGCGTTTGTTGACAAACATCTTCT
GTTCTTCTCCCATCCCAGTTCTTCTTGCAGACCACTCATACCTTTTACACTATATAATTT
GTTTCTCTCAACTCTTGTCCATCCACGAACACATCACTTTGCACATCGCTACTATTTTTC
CTTTACTTTTTTCATTACTCCTTTTATTCTATCATAACTCAGGCCCTCGACGCAAGTCAT
CTTGAGAGGGGATATGATGGTCCTTCACCCGGGTCTGCTTTCACAGCGAGCTTCTGTGTT
TGTACCCACCCTCATACCCCACACCCACACCGCTCTCTACATGTGAGAAAGAAAAAGACG
AAGGTTCGTGTCGGTGCATTCGACTTTGTACCGGCAGCCACTTCTCCCTTTTCCCCTCTG
CCATCCTTCGCTTTGGAGGAATGTAGTGGGGGAGGCAGGAAGGAGTGGAAGGGAACATAA
CTAGGCTTTTGCTTTGCAGAAGGTTGTTGAAAGCAAGCAATCCATGGAAAAGAAaGAAAG
AGAACAAAAAAaTCTAACTTTCACTACCTTtGGTTCTTTTTAATCCTTGGTCTTTTTATA
TTTTTATTCGTCCTTCCTTATCCATCTGTCCTTACATTCATACCAACGTCCATACGAACA
TGCACCGCTAGTATCATCCACCCGAAAAGAAAAaCAACAACAACTACCCTACTACCTTAC
CCCTTTtCCTGCCAGCACGACAAAATCGTTCTATTTCCATTTCCTATTCTACCCCGTTTA
ATTTCCGTCTCTGTTCTACATTCTGTTCTACGGAAAAAGAAAaGAAAaGAAaGAGGAaGA
TGAAGGTGGCGAAGCGAATGTACTATCTATCTTAGATCTGTTGGGAAGCAAGATGAGGAT
AGGACGTGGTGTTTTTTGTGTtAATTCTTTGGCGAATATCCGGATGGTTCAGTTTACTTT
GGTTGGTGCTTTGCCTTTGGCTGGTTTGGATGGTCGGTTTGGATGGATGGATTTGATGGA
TGGGAAGGCCGATAAAATAAAaTTGATTGATTGACTGACTGATTGAATGAAAGACCTTTC
cATGGCTGGATATCTTTGTCTCTCCTCGTCTCGCTCTTtGTAGTCAAAGTAGTAGTTCTG
TCGTAGCTTCAGTAGATGTAAATGTCAATGCCAGCACCAGCCACGGTTCGgCGTCCTATA
ATtAGCAACCGCGgCTCCAGGCAAGCTTAATTTTCTTTTCACTTtCGCCcGCCAACCcAA
CcGACGAGGgCATCAGGCCAGATATGCATGACTACGCCGACGTCAACCaGTtAAtCACCG
cACGCAGGCCACtCCCTcAGTTGCTCTATCCCGTCGATAtATTTtCTTTTCGCACACCGA
CAGTtCAGtCCAGTtCGAGCtcAACCCAGTAGCtAGCaCGGGAAACgCACGACCAACTCC
GCCTtCcGTCTATGGCCACCAGATCAACCtAGACGGCCCGg
>contig00055  length=4046   numreads=107
CTTTGTtCCTtGTtCAtCGtCACGCTCATTTGTTTCTTGTCGGGATCTTCCCTTCGCTCG
TTTTATATCTTACGGTAACCCTGACATTCATTACATCTATCCCCGGTTCATCGAAGTAGT
TATATATTCCTTCTTTCCCTCCATATCTGCTTTTGCTTGCTCGCGTTGCTCCTGTCAATC
ATTCCCCATGTCCAGCCGTCCTGGCATCGGCAAGCGGTTCTCCCACGACAGGTTCACCAT
CCtCCCGGACTCAGATCCCAACTCCAACGGCAATCCCAACGGCAGCGGCATGTCCAAGGA
CGCCACTATCGACATCCCTCTGACGGCCGTGCCTAGTGTGTCACAGACTGGTGCCCGCAA
GCCGgAAGACGGCGAGCACTACTTCGAAAAGGGCCATGATGGTGTTGGTGATGCCGGCGG
CGAGGGCGCAGAACGCCAGATAGGCGGCCGCCGTCGAGCTCACGGCCATCACCATTACGG
TGACAGATCGGCCACCTCAGACGAAGACGGGACCATCACCCGTATGGGGAGATTTTACAA
CAAGATCCTCAATTTCTCCGTCGTCACTAGATATTTCATCTATGTCCTGCCTCTCGCTTT
GCTTTTTGCCGTGCCTATCATAGTTGGTGCCGTTGCTGCTCCCACTGCCAGCATTGGTGG
TGTCCGCATCGTCTGGTTCTTCGCCTGGGTTGAGATCGTCTGGCTCAGCTTGTGGGTGTC
AAAGGCCGTGGCTCACTATGTGCCGTTCGTCTTTCAGTTCCTCTGTGGTATCGTCAGCTC
AGGGACCAGGAAGTATGCTCTCATCCTCAGGGCGTTGGAGATTCCCTTCTCCCTCGTCGG
AtGGGCCATTACCTCCCTGGCTACTTTCATTCCAGTGATGACCcGTAATCCCGaTAaTAT
CAAGGaCCCCcGgAtCcAGCcgTGgCaGACGgTTgtCAaCAaTATCTtGTTTGCCTGCTT
CATCTCGTCtCTCATTCTGgCTGCCGAGAaGATCCtCGTTCAGCTGATTTCCATCtCCTA
CcACcGCAAGCAATTCGACTCGAAGATCCAaGAGTCCAAaCGAAACGTCCATCTGATCAG
CATGCTCTACGCTGCcTCCCGCAAGATGTTCCcGGAGTACTGCAAGGAGTTCGAAATGGA
AGATTAtATtATCAACGACTCCATCATGGGCATAACAGGCAAGAAgAaGGgCCATGGCCG
TTCAGGATCTGCCTCTCCCATGCGTTTGATCCAGAACGTCGGTCAGAACGTGGGCCGAGT
GGGTGACAAGATCACTGCCGCGTTCGGCCATGTCGCGCAAGAAATTaCAGGAAAGCAGGT
CTTtAACTCCACTTCTGCCCATTCAATTGTtATtCTGGCACTCGAGAAACGCAAGTCTTC
TGAGGCCCTGGCTCGCCGCCTGTGGATGTCGTTTGTGCTTCAGGGACGAGATGCTCTGTA
CCTTGATGACTTATATGATGTCTTTGGGCCAGACCACCGTGCCGAAGCGGAGGAGTGCAT
GGCTGCTCTCGACAGAGATGATAACGGCGATATCAGCTTGGACGAGATGATCCTTACAGT
CACTGAGTTCGGCAAGGCGAGACAGTCCATGAGCAAGTCCATGCATGATGTTGACCAGGC
CATCAACGTCCTTGACAATCTCCTCTtAGCCGTCGTCTTCATCTTGGTCGTTCTCGTCTT
CGTCGCATTCCTAAACAAGGGGTTTGGCACCACCTTGGCTGCCGGAGCTACGGCTCTTTT
GtCCCTCTCCTTCGTTTTCGCTGCCACTGCCCAGGAGGTCCTCGGCTCATGCATCTACCT
ATTCGTCAaGCATCCTTACGATGTTGGTGATCGTGTCCATATCAACGaCAATGAGCTCAT
GGTTGAGCACATCTCTCTTTTGTTCACCGTCTTCCGGAACATTCAGCACCACAAGACCAT
CCAGGTACCCAATATCGTGCTCAACACCCAATGGATTGAAAATGTCACTCGCTCCAAGGC
CATGCGTGAACAGATCACGCTAACCTGCGACTTTGGTACCTCTTTCGGCGATATACAGCT
TCTCAAACGTGAGATGCAAGCTTTTGTCCGGGCCAAGGATAACGCCCGTGACTTTGGCCC
AGATGTCGATATCGAAGTCTCGGGTCTCGGAGAGATGAACAAACTTGAGCTCAAGGTTGA
AATCCACCACAAATCCAACTGGCATAATGAAGTTGTTCGAGCCACCAGACGATCTAAGTT
CCTCTGTGCATTGGTCCTAGCTATAAaGAAAATCCCGATCTACGGTCCTGGAGGTGGCGA
TGCCGCTCTCGGCGATATTTCCAAGCCATCGTACTCTGTCTCCATCTCCCATGAACAAGC
CCAGCACAGCAAGGaCGAATATGCCGCCAACAaGGAAGCCAAACGCATGATTCCAACGGA
CCAGATGGACGAGGCCCTCTCTGCGGATCCTGCACCCCTATCTCCTCGCCCGGGCGCTGG
TACAGGTGCCGCAGCAGCAGCAGCAGCAGCAACTTCCGCCTCAGGCCTAACATACCGCGG
CTCCACAGCGAGCAACTCAACGTCCAACGTCCACTCACCACATAACCCCGAAGCTGCATT
CGCCAGCGCCCTTAACTCCCGTCCCCCAATGGAAAGCACCCCGTCCTCAGCAAATGTTAC
ACAAGAACATCTTATCCGCGGACCCTCGACGGGACACAGACGCCTGAGCCAGAACCCTAA
CCAGAACCCATCTGGCCGTCAAGGCATGTCACCCAACACACCCGCTACCGAATACCAGCA
ATACGATTATGAGAATTCAAATAACCCATTCAGGGCAGCTAGTCCACCGGCCCAGATGTA
CGGCCAACCCGGTCCCTCCAGCCAGAGCCCGACCCCGACGGGTACTGTCCACCCCGCTAC
CATCATAGCCAGGGGTCAAGGTCAGGGACAACAAGGTCAGCCGCCGCTAGGCCAGGGGCC
CCCGCGTGTCTAACGCAGTTGATCAATTGATTTGAATTGTTTTGAATGACGATAGGCATG
GCGCGGTACGGTGTGATTTAAACTTCTAATCTCTTTAGGTTACGTGGACGGGTCAAAAGT
TTCCTCTTTCCTTCTCCCAGATTGTTAACCATACGTTTCATTTGGCTCTTTTGATTTTAT
CGCTTATATTATAGACTACTCTCTCCTTCAGCACGAGCACCAGCACAAACTGCTTTCTTT
AATGTTCTTAGCCAAACATGGCTTAGGATCCGTTCTGGCTGGGCCAAACACCTTCCTTCG
TCTGCCTTATACGTCCTATACACATAAATATTTACTACATGAGTCTTATGAATTTTCTTA
TCTTTGgAGGgCATACTCCAGTGTACTGAGATTTGGTCTTtCCGgTCACCCATACCCTTA
AcATTcTCCTCTTtGtAtATCACTTATGCCATAGCCTGTCGCTAGgCAGCCATTTTCTtC
AAGCACTGAGAGATACGaTGGTCACAGGTCCCATCACTTgtGGGTTGATTGGTTAATAGG
TGATAAGACcACCTACGCGATATGTGGGCcGCATGCAACTAGCTGGGATGGTTgTCCTCA
TCaCcAGGGGACCGCGCCGTAATTCTCTCATTtGAGGCGCAGAGCAGCCTGTTGAAgAaG
CCGTTTGGTCGAaGGACGCTGGTTTACAtGTTGGATCAcGGCCCCCAAATGTGTGACTCG
AATCCTGGCGCTTATCCTGGCACCTCCTACTATTTGACTGCTATATATTTATTTTCTCAT
CCTGACAGCCATGGGAAATCCGCTTCTTCAACCTGTCCTCCATACAAATCACCATCTATT
GATTTCCCATATTTGACATAAACCAAGTCTATCCTTACCTTTCGTCCTCTTCGAAAATTC
CGAGACCACCATGTTCAGAGCCTGTCAATTCATCAAGTATATTACTACCTCCGCGGGGCG
ACAAATCAGGGTTGCGTTTGTTACGAAAACGGACGTTTGGgAAAGGGCCTTTCTTtCAAA
GGAaGTCCAGAATGAGTTTGCTGCAGTTGCTGAAAAGTaCAAAGATACTATCAAGCCTGA
GACCGTGACATTGGCTATGAAGAAGG
>contig00056  length=4042   numreads=131
AGaGgTAaGgCTAACaTTAAaCAGCACTGCGAAGATACATCTATGAATACGCCTAGAAaT
ACAAAAGTGAAGCGGCCTAaCAGGTGAATGCTTAaTAGTCACATCGTCAGCGGCTTCGTC
CAATGACGGCCGTCCGTCGTCTTCATCTCAATGTGATCTCGCCCTTCCACGCTGCGTCAC
TCAACCCAaGCGTCTGCATCAGGTTCTGCCATCTGGGACCACCCCTCTCCTTCCTCCGTA
GATAGCTGAGCAGCTTTTGTCTTCTGTGGACGAACAGCCGTAGTCGGCGCTTGTTGTGCT
TGTCCTTGTGTGAAGTAGTCTTCAGCTGCTCGGCCAACACCAGGATCTTGGACGTTAGGA
TAGCCACTTGTACCTCGGGCGAACCCGTATCTGGGCCAGCGCGCGGCCGTTTGGCAGATG
GCTCGAGGCTGGCAGGGTCTTGACCTGCAGCGGCCGGTTTGGGAGGGAGTACTCGGTCGG
TGTTGTGGCGGCCGAGTATGTCGATTGaCCGCTTGATATTCAGCTTTGTtCGGTTCCTGG
TGCTGCCGTtCTTCATCGCCAGGATTCGACGGACAGCTTCCTCGGCATTCTtGtGGTCTT
CTTCGTGCTTCTTGATAGCGTCTTCGACCTGCTGGGGATCAACGACGCTACCGTCAATAG
GCGGTACAGGTCGTGTGAGCTGCTTGGACGTTTCAAGGGCGAATGCAAGCTCGGACTTGG
AGATGCAGTAGTTCACATAGCTCGATTGCTCGTTGTCTGGGGGAACATGCACACCCTTCG
ATCCCAGAGTCGGATAGAGCGACGGGTTGAGCATGGCTTCTATCATCGGTGTCTTCTCGC
TGGCAACCGGATCGCCAAACGCTTCCGTTCGCTGCTGACTCAATTCGCGCTGTCGAGATA
TGTTTGCGGCTTTCCGCTGACGTGCCTGTGCAATTGCAAAGGGATCTCGCTGTCTCCGTC
CATGGCGCTTTGTTGTGACCGTCCTCGATTGCTGCGAGCCAACCCGGCTCAGGGTCAGGT
TACTGAACCAGCTACATAGGCCTATACAATCCCCAATTGATCAGTAATGGATCAGATTTT
ACCTAGCACACATGCGCTGTACATACCACTTGAGCCCACGCGAGGTGCCATCTTATGCCG
GTTGAGTCCACTTTCTCCCCTTTTCGTTCCTGTCTTCCGCTGTCACTCTCTTGCTTTCCT
CGACCTTCAAaTTtCTGTCTTCGCAAaTCTTCATCCGCTTCTAACTTCCATTCTTGgCGC
TCCAAaCTtAAAaTCTCGGCTTtATTTTtCTCCGTCGCTGCCcTAaTATCTTAGTCAGTG
ATTAGTCACGCaCAAAAAACGaGCGACTCcGCCAAGAATTCCAAAATAGGCGAAATTTCG
ACCTtCGcGACcTTtGaTTTttgaTCTTTTtCttCgTTTaCtCTCtCTCaTCCCcgtCAa
GaCAACCGCCGTCGATTGATACTCTTCCTTATACACCGTCCCCcAGCAGGATAGATATCA
GTCGCCCATCATGGCTCCCTCCAACCTCCCACCAGTCTTCAATGCCACCTCCCAGGACAT
GGAGATGATGCTCACTGCCCAGTGTCATCTCGGCTCCAAGAACATGCAAACCCATATGGA
GCCATACCTGTGGAAGACTCGTCCAGACGGTGTCAACGTTATTAACATTGGCAAGACCTG
GGAGAAGATTGTCCTTGCTGCCCGTATCATTGCTGCCATCGACAACCCAGCTGATATCTG
TGTTATTTCTGCCCGTCCATACGGCCAGCGTGCTGTTCTCAAGTTCGCTGCCCACACTGG
TGCTGTTGCGATTGCTGGTCGTTTCACCCCCGGTAGCTTCACCAACTACATCACCCGCTC
TTTCAAGGAGCCCCGCCTGATCGTTGTCACCGATCCTCGCACCGATGCCCAGGCCATCAA
GGAGGCCAGCTACGTCAACATCCCCGTCATTGCCCTCTGCGACGCCGACTCCCCTACCGA
ATTCGTCGATGTTGCTATCCCAACCAACAACAAGGGTCGCCACGCTATTGGTCTTGTCTG
GTGGATGCTTGCCCGCGAAGTCCTCCGCCTCCGTGGCACTCTCGCTACCCGTGAGACCGA
ATGGGATATCGTCGTTGATCTGTACTTCTACCGCGACCCTGAGGCCGAGGAAACCAAGGA
GATTGAAGAGGCCAAGGCCGCTGAGGCCGAGGAGGCTGCTCCTGAGGCTCTCAACCCAGC
TGATACCTGGGATGCTGCTGGTGCTGCTGCTCCTGCTACCTTCGGTGCTCCCGCTGCTGC
TACCAACTGGGAGGCTGCCAACACCGACTGGGCTGCCTCCGGTGCTGCTGCGGGTGAGAG
CTGGGCCGCTGATACCCCCGCTGCTGAACCTACCTGGTAAATGCAGCTACTCGATTGCAA
AAGGCACAAAACCAAATCCGATTGTCGGTCATGGCTCTACTCTATTTGTCCATCTACGAC
GGTCGTTCATGTTAACTGCGACAAAAGAAAGATTAATGAGTTCATCAACCCCTTTCTCCA
TACGGTTATTGCTTTGAATGTCACGGCTTTCATTTGACGGCGCTTACGAGGGAAAGATAC
CCATCTGGCCTCTGGTCCTTTGGGGgAAAGCCCTGTGCTGTCAACAAGGGGCGTACTTAA
TCGTTGTCCCACTCCCATTAGCTAGATCTAAATAAAAAAAaTACATGCAATTACCCGAGC
CaGTTGTCTtGCACACTGCATAAAACATAATAACTCAATTGCTAAGgATAaGTGATGGAT
ATGCCGAACTTTTGAAGGCGaGGGAAAAAaGgATATCAACCGCAGTAaTATATGTAGCCT
GTATTATCGTGCTGGTGCAGCCTAGTGCTATAGAAATCAGCATGTTCTACCGCGCCAATC
TCTATCAATAGGCTCGTGGTCGCATACTCGCTAGTCTTGAAAGGGCGCGTCCTCTCGCGT
TCGACAGTCAAACCTAACGGTCGACACCAAGGACGACAAGTATCGGCCAGCCTCACCAGG
TGGCCCACGAGCATCACCCAGTGATAGATTTCTGACATATCCATTGTACTCTGGTGCTGC
CCAAACTGTACGGTTCGGTTCCCTGAATCAAGTAATCCGCCATCCAATGAAGCATGTATG
GCCATATCTTTTATGCTATATGCAAGTTTACCGGGGTTATTATCGTGGAAAGCAACTGCT
CCATCCCAAAGTCGACACAGTTGCTGCATGCTGGTACAACTTtGAATTGCCTCCTTGACA
GCTCGTATGTGCAAATGTGATAGTAAAATGAAAGGACTAAGGCAGACtGACTCACaTACC
CGGGATGGGGGGTGGATCtCTTGCAACTGCAGTTGGAATAACCaGATAAAACTCAAAAGA
TTCTCAACGGTTGTCAAGGAGAATCCTAGGCTCTCTAGGTCTTTACCGCCCGCTGCCTCG
TCTTTATCTGCAGCAATATTGCCCaCGTGTaCGTTCAACGAaCATGAGGCATTGACCACA
ATATCAAATTGCTGATCTAGGAAGATCAGAACATTATTGATTAGATCAAACGATGGGGAC
CCATAGGTCATCACGGGCGCTACAAGCCGGACCGGGCAGCCACCCCATTCATCCTTTGCC
ATATCAAATTCTTCTGTGACTATAGAAGTGGCCTGTTTGATCGTCCAATATGATGCGTTA
TTGTGATTTTGGAGaTAAGGATTcACCAGGAACCCGTTGCTTTGCATCTCATTGATGATA
TGTTCATATACTGCCCGCAGTAAcTTCCATTCCGCCGGGTGgTGAAAACTCCCTGtGTTT
ATAGCAGTAATAAaGTCCGCGATCTTGAAATTGATGaTAAACTCAACCTCCACACcGAaG
GTGTaCAAaGTCcgAACTtCTTTtGGCAGaCtGTTACGGAACCGGGCCATAaTCTTAGGg
TATCTAACAGGAAAGGCAACCTTcAAGGAatAATTCCCcAACTGAAAATGCAACGGGGgC
cATtATaTAGGgTAAaTAAAAaGTtGAGATATATAAaGCTCCATAGTCtCtGAGGCATAt
AGAGCAaCCCCGTcTGGGGCTC
>contig00057  length=4036   numreads=75
gACcTAcTtACAaGaCAaTaCGGTTATCCTACCCTACTCCCTCTCCTTTGCCACACAAAA
CAATAGCCACTTTTCTATCAACATCGATAAGCACAAAAGATGACTAGGACATATATGTGG
GTGATACTACAGGTCaCAAaGaCGGGaTAAAAAaaGGaTAGAACGAAAAaGAAAGTAGAA
TATGTATATAAACATAAAAAGAGATCCGGGGACAAAGGAGAATGAAACGCCTATAACCGC
AAGAAAGTACATGAAATCAGGTTGTTTTGTATGGCATAGAGAATATTTTGAGGGGACAGA
CAGGTGAAGAGGGGGATGGGGACATGTAGATAGGTCTGATTAGCCCTGGACAGCTTGGGC
TGTGGCCGAGCTCTCGCCAGGAGCCATGAAATTGGTCTCTGGGTTTCCGGTTTCTTTGGC
AGCAGAACATCTAGCCATCGTTGTCGAACTTCTGGAAATAACATCTGTGAAGTAAAAGTT
TTCAATCGGCTTCTTAAGGGGAGTACCAGTTACTTTGCTACCTCGGTTCTGGTCTACCAA
TTGGATCTTGCTCAATGAGCCTAGAGAGGATGGTTCAACGATGTCATATCTTCGAAGGGC
TGGGCTGACTTCTTCCATACGGTCTCGGAGCATTTCAACATCGTCATATGGCAATGGAGC
ACCGAGGAACTCGCTGACTGCCCGGATGATCTTCCAATCTTCTCTAGCGGCCCCAGCAAG
AGAGGTGGCGGCGCGGGTCATTTGGACGCGGCCTTCAGTGTTAACATAAGTCCCGCTTTT
TtCAGTGtAGGCGGCACCTGGAAGTACAACATCCGCGAGCTGTGCTCCACGATCACCATG
GTGGCCCTGGTAGACGACAAACGCACCCTTGGGGATATCGGCTTCACTGATCTCGTCAGC
TCCCAGTAGCCATACCATCTTGGGAGTGGTATTGGCCACTTCGGCGGATGGGGTGGTGAA
aCCAACTTCGTAAGCTCCGCCTCGAGATGCAACACGTTGTAAAACATTGTATCCTTGCCA
TTCTGGAGTAATGAATGTAGCGGCATTCTTATCAATGAAAGATCCAATTGTTTCGAATAT
AGCCTTGGCATCAGGGTGTTCTGCTACCGCACTTCCAACAATTATCATGGGCCTCTTTGC
AACGGCGAGTTTCTTTCCGAaTGCTCCAGCAAGGGTAGTCTTCAAGGCAGCAGCATCAGT
TCCGAAATGTTCAAATTCAAAGGTGCTCTCAAAGGGCTCGCCGACTAGGCCGATTTCGAG
GTCAGAACGGAGGAATTGTTTACGGATGCGGGCATTGAGAACGGCGGCTTCGTGGCGGGG
gTTTGTTCCGACCAGGAGCATGGTATCAGCTTCTTCGATTCCGAAGATCTTAGAGTTGAA
GAGGTAGTTAGATCTAACATCAACTCCGTGGGCGATTGGCTGGCTGCCACCGGCTTGGTC
AAGCGCAAGGTTTTCGGATCCAAGCTTGTTGGCGAGATCCTTCATGGCCACGAGAGATTC
AGTCTCAATTAAGTGACCTGCAACGGCTTTGAATTCGTTGCCCTTGGGGgCTAGAGACTT
GTGCGCATTCCCAATTTCAGTCAGGGCCTGTTCCCAGGTTGCAGGAACGAACTTATtATC
CCGGCGGATGAGAGGAGTCGTGAGTCTCTGGGTCTTGAGACCATCGCATGCGAATCtGGT
CTTGTCGTTGATCCATTCCTCATTAACGTCATCGTTTAGCCTGGGCTGAACACGCATAAC
TTCcATtCCCCGCGTATCGATTGTGATATTGGAACCAaGGGCATCGAGAACGTCAATACT
CTCGGTATGCTTAAGCtCCCAAGGTCTAGCGCGGAAGGCATATGGCTTGGAAGTCAATGC
CCCGACtGgACACAGATCGATAACATTGGCAGACAATTCAGAGTCCAAGTTCTTCTCGAG
ATAGGTCCCGATCTGCATGTCGTTTCCACGTCCAGTAGTTCCCAATTCAGGTGCACCGGC
CACGtCATTGGCGAAACGAACGCATCGTGTGCAGTGGATACATCtGTTCATGGAAGTTTT
GATCAAAGGGCCGAtATTTTtaTCCTCTACAGCACGCTTTCCTCCAACTTCATGGAATCT
TCCTCGGTCAGCACCATAtCTCATTGACTGGTCCTGGAGGTCACATTCTCCTCCCTGGTC
ACAAATGGGACAATCGAGTGGGTGGTTGGCGAGTAAGAATTCCATAACACCTTCTCTGGC
CTTGTGTACTAGAGGGGAGTTCGTCTTGACCACCATTCCGGGCTGAACGGGCCACGCACA
TGAAGCGACTGGCTTGGGGgCTCTTTCGACTTCGACAAGACACATTCGGCAATTTCCTGC
AATTAATAGTTTCTCATGGTAACAATATCTAGGGACTGTAGAACCAGCCTTCTCACAGGC
CTGGATGAGTGCCGAACCAGCTTCTATCGATACCTTCTTGCCATCAATTGTGACTTCGAC
TTCCACCTGCCTAGCACCCGTCGTGCTGAATGGACGGGAGTAGTTAAGGGTCGTCCATCT
CCTCGATCGGGCGGCGACACGGAACAATTGTGGCCGCATAGCTGGCAAGATAGAGAAAGA
GACAGCTTAATCAGAAACAGGACACCGATATGAAGGGAAGGTCTAGGACCGTGAAGGCTT
GCGTGACGGAGCGACTACTGCGAGCGATGCAATGAAGACTTCGACGTCCGTCTTGCTTCG
ACTTTATTTGTTGCTTCATTTGCTTCGTCTCTGGCTTCATTCAAATCCTCCACATCTAAT
TGGCTGAAGTTTACGGAGAGGAATAACATTCACCCGTCTGGGCTCCGCGAACACCTGTGG
ATAAATTGAAAATTGCGTCTATTCTCGCTTTCTTTTCTTCTTTtCCCCTTTTCTTTCTCC
AACTCATTTTCAACGGACATAGATTATTGTAGGTGGAGGGTATGCTCTCTCAGGAGATGC
TACCAGCCCTTCCTCCTCTACAGTGTGATCCGAGAACAGATCCTGCACCGTAGCTGGAGC
TCCcTAGGGTTaCCTGTTAACCTtGTTATGgAGCAGTtCcTTACCGACGGATGCTACACA
tATCAAGTAaCAAAgCAGACAGAGATGaTTAAAAGTATAGAcAAATGAtGTTATTCATtC
ATTTTtCACTCaCAAAAAaCGGAGTTGTAAGGTAtatAaattctatCcAatCctCcAaat
taccaaaacGgcagagAagccattGggTttcgccgccTttaggacgccgtatcgtgcaat
taaaagcaatgaattattaacaagaatgaataaaagggtAAAAaaGTATGTCCCGAATCC
CTTCTAAaCTCCAcGAACCCTTCGGAGGAAGAGAAATAAAAACAATGAGACGaGGGGGAA
AAACATGATAGGTAGCATGAGCATATATTACTTCTGGGGCGCGGAGGATGCATCACCAGG
TTGCCATGTGGACTCTTGCTTAGTCCCTGGTGGTAGCCATGGGCGAGCCATGCTATTCCT
CCTTGAGACACCGTTCGTTTTATCATCTTCTTTTTtGCCATTGACGTCCATAGGATGGAT
ACCCAAGCCACCCACGGAGGGGGgAGGGAAGGTATATCCGTTGGAGTTCCAGACTTTGGC
TGAGCTGTTGGAAGCAGTGTTAAGAGGCAGGATGGTATTATTCTTGTGGAAGTGGTCCGC
ATTGGCCCGTCGATCTGCTGCATCGTCCTGCTTGTTTCTGTCATACAGATATAGGCCGAG
GAAAGTGAGAGCGATACCGAAAGCCTGTATGGGCGTCGTGGCGTTTCcGAACCAGACAAT
GGCAACAACGACGACGAAAACTCGTTTGATTAATGAAGCAACTGAATATGACACTGGTGA
GATCATGgAgAGTAGAaCGAaTGCcATGATGTTCtGTGCAAaaTGGAAAACACCATtGAA
GATAAattCcAGCAtCAACGGgCcATGATCAaaGGGCgCcTTTcTtATTTGATAGGctga
tagagccagaggacagggaatcgatcattagcggatagcccttggataggaaaccaaaag
tcggtagggtacaaga
>contig00058  length=4035   numreads=189
TCGCCAACGAGCAGGGTAGCTTTACTACTCCCTCCTTCGTCTCCTTCACCGATGAGGAGC
GTTTGATCGGTGAGGCCGCTAAGAACCAGGCCGCCATGAACCCTGAGAACACCATCTTCG
ATATCAAGCGTCTTATCGGACGACGATTCGAGGATCCCGTTGTCAAGAAGGATGTCGAGT
CCTGGCCATTCAAGGTCATTGAACAGGGCGGCAACCCAGTCGTCCAGGTCCAGTACCTTA
ACGAGACCAAGGTCTTCTCTCCCCAGGAGATCTCCTCCATGGTTCTCATGAAGATGAAAG
AGGTTGCCGAGACTAAGCTCGGAAAGAGCGTCTCCAAGGCTGTCATCACTGTCCCAGCCT
ACTTCAACGACAACCAGAGACAGGCCACCAAGGATGCTGGTGCCATTGCCGGTCTCAACG
TTCTCCGTATCATCAACGAGCCCACTGCTGCCGCCATTGCCTACGGTCTCGGCTCTGGAA
AGTCCGAGAAGGAGCGCAATGTCCTCATCTACGATCTCGGTGGTGGTACTTTCGATGTCT
CCCTCCTCAACATCCAGGGCGGTGTCTTCACCGTCAAGGCCACTGCCGGTGATACCCATC
TTGGTGGTCAGGATTTCGACACCAACCTCCTCGACCACTTCAAGAAGGAGTTTACCCGCA
AGACCAAGAAGGATCTCTCCGGTGACTCCAGAGCCCTCCGAAGACTCCGCACTGCTTGCG
AGCGTGCTAAGCGTACTCTTTCCAGCGCTACTCAGACTACCGTCGAGATTGACTCTCTCT
TCGACGGTGAGGACTTCAATGCCCAGATCACTCGTGCTCGTTTCGAGGACTTGAACGCCA
AGATCTTCGCTGCCACCCTCGAGCCCGTCCAGCAGGTCCTTAAGGATGCTGGCATTGACA
AGAGCAAGGTCGACGAGATCGTCCTTGTTGGTGGTTCCACCCGTATTCCCCGCGTCCAGA
AGCTCTTGAGCGATGCTTTCGATGGCAAGAAGCTCGAGAAGGGTATCAACCCCGATGAGG
CTGTTGCCTACGGTGCCGCCGTCCAGGCCGGTATCCTCTCCGGAAAGGCCACTTCTGCTG
ACACCAGTGACCTCCTCCTTTTGGACGTCGTCCCACTCTCACTCGGTGTTGCCATGGAGG
GTAACATCTTCGCTCCCGTCGTCCCCCGTGGTCAGACTGTCCCAACCATCAAGAAGCGTA
CCTTCACTACTGTTGTCGACAACCAGCAGACCGTCCAGTTCCCCGTCTACCAGGGTGAGC
GTACCAACTGCGAGGACAACACCTCCCTTGGAGAGTTCACTCTCTCCCCCATCCCACCAA
TGAAGGCTGGTGATGCCGCCCTTGAAGTCGTCTTCGAGGTCGACGTCAACGGTATCTTGA
AGGTCACTGCCACCGAGAAGTCTTCCGGCCGCAGCTCCAACATTACCATCTCCAACGCTG
TTGGCAAGCTCTCCAGCGCCGAGATCGAGGCTATGATCAGCGATGCCGCCAAGTTCAAGT
CCAGTGACGAGGCCTTTAGCCAGCGCTTCGAGGCCCGCCAGCAGCTCGAGTCCTACATCT
CCCGTGTTGAGGAGATCATCACCGACCCAGGCATGTCCCTCAAGATCAAGCGTGGCAACA
AGGACAAGATCGAGTCTGCTCTCAGCGACGCCATGGCTCAGCTCGAGGTCGAGGACTCCT
CCCCCGAGGACCTCAAGAAGAAGGAGCTTGCTTTGAAGAGACTCATCACAAAGGCCATGT
CCACCCGATAAACGCCTGAAACTATCAACCAATCCTCCCAAAACCAACTAAAAAGACGAA
GATTTGATTTGCTTGGCAAGACATAGCCTAATGACATGTGTTTTGTTTATCATTTCAACG
ACGGCGAAAGCCGCGGTGTGCGCATGATGGGATGAAAGAAAGAAGAAAGGAAAAAAaGCT
AGAGTTTGAACATGACCTTGAAAATGAACCGTGTTATGTTTCTTCGCTGCCTTTCTTCTT
CCTCTTTTTCAGAATTGTCTTTGAATTTTGTGGGCTAAATAAAAACGGGATGATCTTTAC
TCTGTTCCTCTTTTTCCTTGTTACGCCTTTTTCCTTTTATTTTATTCCCTATGTGTTTAT
GTCTGTTATGTGCGTCCGGATGCTACACTTTCTGAGGCTTCGATAGGTAGTACAATGGAT
ATATGCTACAAAAAGtCCCCAATTTCAGTGACAGCTCTGCAATCaTTATTTGTCtgCcAA
AATAaTAATCTGTaGATtCtCGTGTTcAAagaTCtGGGTagtCACAGTGgCTTtAAAaGC
AAAATTGGcGgagTcGGATCtCCtAAGCTAAAACCTTGCAaCTTCtaGCTGCGgtATCAT
CAACTTACAACAaGAaGACCGaCACAACACAGgAATtCATATCTCACCATGTCGAGTACA
ACCCAGTTaGCACAATGCACTGCTTTACGCAGCGTGCtACGAAACAAaCGACTCCCTACC
GTCTCTCCTCGCCGCTGCATACACACTCACACGaCCAACAACCGCATACACAGCGAAAGC
AGATACGCCCTCCAGTCAACCATTACTTACCCATCCAGCCGAAATTTCTCCCAGAGTTTt
ACTCTACTGAAGAAGAAAGGCTCGAAaGAAAGTCCAAAGGATAACGACAAGGCTGCTGCT
GCCGGTGGTGCTGGCGCAGAGGACCCGTTTGATTTCTCTTCCCTCAATGACAGCATCAAA
GATGCCGTTTCAAGgCTAAAAGAGGATCTTGCAAAACTGCGCGGCGGCGGGAgAGTtACA
CCTGAAGCCATTGAAAATCTACGAGTGTCACTGCACAAGCCGGGCAGCGTCGaTGTCGGG
AAGGGGAAAAaGGgCGCCAGCTCGAGCAGCAAGGAGACCGTCAAGCTGGGGGAGGTTGCG
TCTGTTATTCCTAAAGGAGGCAGATCAGTGTCGATACTTGTTGGAGAGGAGCATGACGTC
AAACATGTCATGTCTGCGATTATCTCGTCCGATCTATCGCTGAaCCCCCAAAcaGACCCT
CACAACCTGCTTCAATTGAATGTCCCGaTTCCTCCTCCGaCGAaGGaGTCCCGAGAACAG
ACGGTTAAAGATGCTAAAATaGCTATGGAAAGGgCATCTAACATTGTCCGTAATGGGCGC
GCGGCACTGAATAAAAAaCTGAAGGgTAAGGAaCTTAAGAAGCTTCGGCCGGATGATGTA
CGCAAGGCCATAGATCAGATGGAGAAGATTtCTGAGAAAGGTCAGAAGGAAGTGAAGGAT
GTTTTtGAGGCGGCCAAAAAGgCATTGGAaGcATAATGGGAAGgTCATGTTGGGGATTGA
TATCATTTTCGGCGGCACATTACTTTCCAGCAGTATTGTaCATTAGAaTTGCAAGTTATC
GTGgAAAAaGCCAGTCGGTAAAACTCATACTATGAAATAAGTTATTAATACATGAAATTC
CTCTATATAAAAaTATTATACACCGGGATGCGCCTGCTAAACAGACTTAGCCTTAGCCTT
TACTTTCTTGAGAGGGAGATTCTGCATAAGGCTGCCCATGAACCGTTGAGTGTGCTCGGT
GTGGTAGGTGTGGTTGTTCGACAGGTTTCTTAGGACATTCTTGAGAATTGGAGAGGCATC
GGCATCGAGCTTGAAGGGTTGGTCGTATGCTCCTCGGATCAAGGAGGAAATCATATGCGA
TTTCTCCTCTTTGCTCACATTCTCGAACTGCACATCAGCTGGCTCGACAGTTTTTCCCTT
CCTCTGGCTAAGCTCATTTGCATGTTCGCTAGCCAGTTGCTTAACGAACTTCATAGTCTC
GGTCTTCTGTGTCTCGCTGGAGAAAAGGACTCGTTTTCCCTGGTAGACTCTCTTTGCCAG
GTCTTCGGGAAGCTCCTCACATCCCACGTATGATTCACCGAACCACGAGAGTTTCTCACG
GATGGTGCTGGTATTCGAAGCTGCGTCTATCGCCAGAGCCGGCCATGTTTCCTTTAGAGT
CTCGGCGGTATATGGCTGAGGGTTGTAGCGGACGGCcGGTTTGTGTTTCCCCCTCTCTTG
GAATTCTTGTtCaTA
>contig00059  length=4029   numreads=71
agagcccacggcaaggagaaatggatgccgtcccatacgtgcccacggccgtcttcaaca
ctCCCTTGCCACCTGCTGCCAGGAGAGGCGGCCGCAGTGGTGGTCCCAGAGGCGGCGCGC
GTGAAGgTGGCTCCAGAGGCGGTGCCCATGCCGGTGGTGATAGAGCTACTACCACTACTT
CGACCTCGAAGCCTTCCTCGGCCGGAGAGCGCGAGAAAGGGGATGCCACAGAGTCTGCTC
AAAAGTCTACCACTGCCGCTGATGCAAGCCTGAAAAACGGCGATGTTGCTGCTCCAGCTG
AGGCGACCAAGGACAACAGGCCAGTACAGAACAGCATCAACACCGCTGCTACCACTTCTT
CCGATCCTACCTCGTCTTCTCAGTCCCCTACTCGTCCTCACCAGTCCAAGTCCTACCACA
AGTCCCACGAGgAcAgCTCTTCCTCGTACAAGAACGCCCATGCAGACCAGCACGCCTCCA
GACAGGCCAATTCCGACTCTCATGCCGGCGGCCACTCCAGATACGCCAACCACGACAGGC
GGTTCGACATGGGTGCTCGCTCCGGCGAGTTCTTCAAGGACTACCAGCCCAGAGGAGACA
GAGACTTCTCCAAGGACCGCGAGTACTCCCGCGAATACACCCGTGAATCCCGCTCCGAGC
GAGGAGGCCGTGGTGGCTACCGCGGCGGTCGAGGCGGCCACTCCAACTACAACAACACCA
ACAACACTACCTCTACCACCCAAACCTCCTCGGCTTCTGCTTCTTCATCCTACCACTCCG
CTCCAATCCCACAGCATCCTTTCCCTTCTTCCAAAACaTACAACAACTTCTCCGACCGCC
ACCGCATCCAGCCCTCTGCCAATGGCACCCAGCAACAGCAGCAACAGCAACAGCCACACT
CCTCCACCACTACAAACAACCGTCTGAACaTGCGGTCCCCCTcAATGCCTAACCCAGGCA
TCTTCCCGGCCCCCTACCCCATCCAGACAGACATGAACATCCTCTACCCTTACCCTCACG
CCCTCCCCGCCGGCCCCATGACAGCCATGTCCTACCAGCCGTACATGGAACACTACTCGC
TCATGGGCACCATCTCCATGCAACTCGAATACTACTTCTCCGTCGACAATCTGTGCAAAG
ACCTCTTCTTGCGCCGCCACATGGACTCGCAGGGCTACGTGCTGCTCTCCGTCATCGCCT
CCTTCAAGCGCATCAAGTCGCTTACCGAGGACATGGAGCTTCTGCGCTTCGTATGCAGAC
AGCTACGCAACGTCGAGTACCGGCCTGGCGAAGACGGCGTCGACCGCCTCAGGAAGCGCG
AGGAGTGGGCTCAGTGGGTGCTCAGCATGGATGAGCGGGATCCCTCCGCCAGAAACGAGG
GGCCTTCATCTGCAACAGCGCAGGAGTATATTCCGCAGCATCAACAGGCGCATATGAATG
GACATGCTCATGCTCATGCTCATGCTCACGTCCATGGGAAAGgAaCATACGTTAAtaCAA
aCTATGTACCTGCTGACAACAGCtATTCGGCGGACGAGCCTAAACGGTCTGCCAAACTCT
CATCCGCCGCACCAGAGTTCTCCCcTCTCTCCGCGAATGGTCATACCCCTTCGTTtGAGC
AGGGCACTAGCGCCCCCGTaGaCGCCCaGGGCCAGGGCCAGGGCCAGGTCCAGCGCGCGG
ATGGCAGCAATTTCGTTGCAGTGAACGTCGGTCAATAATCGCGCTGCACAGTGCGCATAT
TGTCATCTCACCCCATTCCGTTTCATCACTTCGAATGAAAGGACTAAAAGATAAAAAAaT
TATTACCAATGATACCCCACTACACCTCGACGCACACAGCATATCGTATGGTATGCGAGA
TAATCACGACCAAACAAGAATTCAGAAaGAAAAaTATGAGCTCTACGCTCGTCCACCCAC
TCACTCGCTTTTGGTTTATAAAATTGAAATGATCAAGGCACGCGCCAACCAACCATCCAG
CAGAACGAGACAAGCAACCTCTTGCTCCTGCCCCGTcTCGCCTTACAGATTGATATGAAT
GTACAATGAAGAAAAaTCAAAAAaCGaTTACTTGATTGAATTGAATTGACCAGCCTCGGA
AACAGAGACCGCTGGACTTCAACCcGCTGAGACTTAAAAAAAAAAagAAaaTACCGAAAG
ACTCCCTTTGAATGTTATGCGTtGTGCGATTTtCtACCTAACTTTTCCTTGCAATTGCTG
TGTTCTCTCGGCTCGGTTCGGTTCTCGGCCCAGTCAGTCAGTCAGTCAGTCGGCCGGTCG
GTCGGTCCGTCCGTCCGTCCAAAGAAaGCTCCCTAGAGCACTCTGGCCCACCCACAGGGC
GATGGTAACGGCCAAACGGTCGGAGGCAAACACGTTTTCGGgACGAATCGGATGACTTGA
ATGCGCTATTAAATGATCTGATCCATGCATGATGTCCTCCTCCCGTCCGGATCCAACTGT
CGGGTCTGCCCTTCGATCAAAAAAaCCAaTCGACCAAAAAAAaCAaCACTAAAAaGCCAT
TGAGATACCTTATTCTTTTTCTGTCCTTTCTTTCTAGGGAGTCGTTTAAAAAACACTTTA
ACCTTGCTTTGAGTGCTTGCTTTGATTTGAATGTCTTGTATATTTTTCTCCTCCTTTTCT
ACGGCTGGACGGCCCCAGTTCGGATTTCATTTTCATTtCAACTTCTTCGACCCGTCTCGC
CTGGCAAGATCAAGGCCATACCATACCATGCCAGGCCAGGCCAGGACAGGACAGGACAGG
ACAGGCCAGATCCGCCCTTTTGAACTTGATTTTACTTACCTATTTATTCCATGCGTGTTA
CTGCTCTGTTTACTTGTTCGTCTTTTCtCACCATCTAAATCTGCATGCGGCGTTCAGGAT
CTTTTACTtCGGTCTAAATTTATGCTTTATTTCTCTTCTTACCTTtCTTATCTTCGAAAA
TGCCCGGTCCCGGTGCCGTGGCCGCTACCGTTGTCCTGCGCCATGCGTTCAAACTGACTC
AAAAATCAAAAAGCGACATCCGTCAACGAACGACCATCTCcTTTTTTtCCCCcTTTTCTA
GAATTtATCATTCATATTGATTGCCCTTTCTTCTACCTGCGCTTTTCTTTAATGCAAGAG
TTCGTTTTACCGTGAGTAAGTAAGGACCTTTCTTCCACCCGTCCTACTTACTGCTCTTCC
TCCTCTTCTCTGCTCGCTGTATGCTCTCGTCCATGTCTAGATTACCTACCTTACCTATAT
CCATCCTTCCGCTCTACTGTTGCCTCTTAGATAGCCAGATCAGCTCAGCTCAACCCACGC
CAGCACGCGGAACaTGTAACACCACGCAATAAAAGTCCATAACCTGCAACCCACATCCAG
TATCTATCTATCTATCTATCAAGATCtATTATAGTGAAGAGATAAAAAAAAaGGCAAAAa
GTAATGACTAGACTGGGgTTCGATCCCAGGACCTTATCGGCACCTTCGAGGCGGAGGAAA
aGATCCTCCGGCTTCTtGTGAGCGATACGTGATAACCAaCTACACCATCcAGCCATGCGG
TtGGtCAGagaGCGCCAGAGCAGCTGATACAGCTAgACCACTCGCACTCATCAATATAGC
ATTGGACTGGATTTGGTAGATGGGACGCTGATTTGATAGATATTGGTAGTGAGTGATAGT
TACATCGTAGGCATGGCCAGCTCAGCCGAGTGTAATATGTAATGCAATGCGGTGCTAGGA
CACGATAACGGCACACTCGCCTCCCACAGCATAGACAGCACAGCAACGATATCCATCTGC
CCAGTGAAGCACAAGGCTGCTGGCTGCCTGGCTGTGACTCATTGCCGCATCATACGTATG
CTATGATACACCCTTGTCCTTGTAGCGGCGGAGCTGAAGCCGGAGATGAGCTGGTCGAGC
TTCCTCCcAGGCACAACAGCATCGAGCCCAGCATGCAGCGTGCAACACGCAACGCCTGCG
GTgTTCGACTGCTGGCCCGGTTAGCCATTGACATCCGAACcaGGCCAGTCACTCGCCTTG
aCCCAcGGT
>contig00060  length=4023   numreads=86
GATGATATATGAATTtGGGCCTGATGGgTCATCGTGGTTGGCGGCGGTTGGAaTATCCTA
TGTATAACTTTCCTATTGATGCATGAAGTTGGCTTtCATCCcTGCtGCGCTGCCTGCCTG
AGAGTACGTACTACATATATGCAGTAGACTAGCGCACTTGTCCTTTCTTTCTTCACTTCC
TACAACTTCATTTCGCTCTTCGCAGCTCATACCTGTTGATCAGGCCTTTCACCAACTTTG
ATATTCATTGTAATTTTCTAATTTCATACTCGCGCTGGTCGCACTGCACTAATACTGACA
TACACTTGATACCCGGGGCATCTTGGGCATCTTTTCTCTCATTTTCCTTGCTAAAACTTG
TGATTACTTAATTAAACGACAGCGCTGTTGACCAGTATGTCTACCTCTAATATCTCTGCG
TCATTTCATTTCTCCCGCCAGGACTTGAAGTCCCAGCCGGCTGTGCCGCAGCGGAGAATC
AGCTTTGACGACCTTTACGATGCAACGGATGAATCGACGGACGATTCGGATGTGGATGGT
TGCCCTTCACTCTCCAGTCACGGCGACACTCGTTCCAGCACTGCATCATACACAAACTCT
TCAAACCGCATGTCGACAGAAACAAATCAGGGCGAAGGTCGTCGCAATAGGTATCCCGTC
ATCATGATTCCGCCGCCGACTTTTAACACCATTCACCCGCAGCACAAGAATTCGCCTGTG
CCTCCCACTCCTCCGCCGAAAATTCCCCTGTCGCCCATGGTACTGTCTCGAATTTCTGGA
GTTGTTCCAGCTCTTTATGCACCTCCATCTTTGGCTGGCAGCGCAGCCTCCGAAAGACCA
TCGACCCTTAGTGCACCCCAGACTCCAGACTTAGCTGCTGTACCTGATGTGGATTGGGAT
GAAGAGCAACTCCGTGTTCAGTCAGACTCCGAGGGAGCAGGAGACCCTAGGTCAGCGAGT
TCTGATATGAGTCCTCAGATCGACATCCAGCTTGAGCAACCTGAGGATTGGAGTCTGGTT
CTGGATCGTTTCCCTCAAaTCCCAACTCATTATCCTGTTGTAAAAGCCCcAGAGAGCGAG
GGTGAGGCAGGATACGAAAGCGAGGCATCTTtGGAAGGTGTTCAGCTCTCATCTGCTGCC
ATGGAAACaCTTCAGCATATCCGAGTtCcTGgAGaGGATAgtAACGCTtCGtCTGCTtCT
tCagTTAaCGaCCCaTCTGAAaTGAaCcAaTtCACTGgATTCCCcGATGCTcGCCCTAAG
AGCATGAATGACGCTGCCTGTGCTTCCGTCAGCTCAACcTCCTCcTTTTCAaGTTTAAGC
ATCCCATCGCCTGgTGGATTCTTTTCATCCCTTGATCGACACGCTCGAAAAACATGGAGT
TTGGTTCCAACCAGCAATGTTCCCACATCCGCTGTTGCGGAAAAATTTTATGATCTTCCA
TGGATCGCTCATCCTCAGGGCCGCGTTATTGAACAGGTAGTGGAATATCGAAACAGTTAT
GCGGATGATGACGATGATGCCACCGAGGGTCCTCCAACTGCCAAGCGGATAATCGGCTCT
GCTCCACAAACTGCACGAAAAATCCCcGAGGaGGTTTCCGAATTGGTGCTGAAACTCGAC
ATTGACGAGAAGAAGCAAGACGATGCCTCCGAGTATGATGAATCGTACGAGGAAGGTCTG
CAGACCCGTGCAATGCAGAGCCTCGATCGTACCAGCACATGGCTAGCCGCGCAAACTCAA
TACATGGCAGCATTGAGCGACACAAACCCCATCAACAGCCCAAAGGAGACAACAGTCACT
CCTATCAATGAAAATACCACGACTGTGCCGGATATAACTGTTAGCACTACAAAAACGGTC
CGTTTCCTTGACACCATCCCTGAGGAATCCTCCGAGAGCCAATCGGGCCCATCAACTCCG
CTCCCGCCTCtCCCGGTTGCAATGAATTCAAtCTTTTACCGTGCGTTTCAGCATCTTATG
CGCACAAGGGgTAAGAGTTGCAACTTGGACACTTtCCTTCATAGCAATTACCGATATGAG
GCACTGCAaGTTTCCCGCCTAACCATGCGCGAGAAGCaTGTAAAAAaGCTTGCTGGCAAA
TATGACCTTGAGAATCCCGTTCGCCCGCCCTACAAAGGTCCATTCTCGCAAGCTCCTCGA
AACTCTGTCCTCCCCCAAATAATTGCTGAAAAGAAGATGTACAACGATGTGGAAAAGGAA
CAGGATGCCCTGCTGCAAGTTAAGGCTTCCCTCTGGGTGATTGATGCTCTCAGGTATATT
AATGGCGGCAGGTTGATCCCTAGCCCTGCTGCAAAGCGTCTTGCAAAGACAAATTTACCC
CTAGGTGGACCGCAGAGCTCTGTTAAGCGCAGAATCAGGGTACTTGATCTAGGAGGCCAA
GCTTCTTGTGAGTGGTCCTGGTTTGTCGCACAAGAGTTTCCCAGCGTTAGGGTTTACACG
GTCGTTACCAAAAAGCAATCAAGGGATATGGCCATCCAAGGCCCACCAAATCATCAATGC
GTGTTAGCTCCAAGCCTTTGGAAACTTCCATTCCCTGACAACCACTTCGACCTGATATCT
GCTCGAACATTTCATATGCTCCTTCAGTCAACTCGAAATATCTTGGTAAATGGCGAAAAG
GTAGACGAATTTGAACTTTGCTTGCAGGAGTGTTTCAGATGCCTAAAACCCaGGGGCTAT
CTGGAGTTTTTCCTCATGGATTCGGACATTGTCCGTGCCGGTCCGTATAGCTCTGCCACT
TCTGTCGAGTTTGCTTTCAACCTGAAGACTCGTGGATATGATCCAAACCCCACGAAAACA
TTCCTCTGGAAaCTAAAGAAGTCAAACTTCGGTGCCATAAAGCGTGCATGGCTCTTCATG
CCAATGGGTACGGCTCTAGGTGATGCCTCTCAAGTCCCTGGCAGCAGGAATATAGAAAGA
GGCGGTGATATAGGAAGCACTGCTGATGTTGCCAACATCACTGGGCTACTCGTGGGATGG
ATGTGGGAGCAGTGGATGCTGAAGTTGCAGATGGAGATGGGCCGTGATGAGAAGAGGTTG
CTTGAGGAGATGAATGGTGTTTTtGATGAAGGCCGCAAGTCTGGCGCAGGATGGAGATGC
CTGAGTGGCTGGGCTATGAAACCTTCACGGTCATATTGACGATGGAGCGAAAGCTCATAC
ATTCCTTACATATTTTCTCGCTTTATGTTATTCAAcGTTCCTCATTCATGTTGATTCGGA
CACCACGGCTTTTGTtGAGCTTTCCTGTCATAGACAGTGGATCTTAGACTAATCATGTGG
gTTCATAATGTTGAGTCATAGACCTTCACTCATTAAGAGTATTCATTAGTATACTATCAG
CATACGATGTCATCAAAAATGTATATTTTACCAACTCTTATATGCATCATCCTAATTGCT
CTCAGTGCCGGAAAGAATGGGGGGAATCAGCTGTTTCACAACTCCTCTCCTCCTGGCAAA
GGCCGGCGTAAGTCCATTGGACATCTCATCATGCTCTTGTATCTCCTTTAGATACAGCCT
TGTAGTTAGCGTTAGAGTGAAATCAAAGaGAACTTGATATTCATCCCAAAGACGAGCCGA
AGGTTCGATCGATTGGCTGAATAAGCGTCGGTAGGCTTAAATAATACAGCTATATAGTAT
CACGTGATGCGTCATGGCCCACCAAGATATCCAAaGAAACACGAAAGCTTTCGCAGTTTG
GAGTAAAAGCACGAGAACGCAAGCTTGCTAATCCTCCATGCACATCACTTGACCGGTGCA
ACCTGGGCGCCGTAGCTCATATATCTCTGAATTTATTAGGACGCCCAAGCCAAGAATTCC
GCTACGATGTTATTTTtCAGGTAAGCTGACTGGCAAGTGCATTCACTAGCCGCGGGgAGg
TCTCTTGATATCCGGGAATTTaGCTGCAAGaGCTTCtCCTAACCCGAGCGAGGCTGACCT
TGGTtAACTAGCTTCTTCAAGACTCTTACGAATCGCACCGTCACGTATTTGTTAATTTTA
AAA
>contig00061  length=4001   numreads=457
TCGCTGCTTTTGGCTCTTCTTGGGGCTCTTGCCGTGCATCATGTTGTCGAAGCCGGTGGA
GCCCTGTAGGAGGTAGTAGATACCGCCGAGAACACAGAAGACACCGAAGGAGAAAACCCA
GATACGCACGACGGCGACGATGGAGGTCTGACCGCCAACGAACCAGCCGAAGATGGTGAA
GAGGGTGGCGATGATGTCGACTACGAGAATAGCACCAGACAATTGCCAGGATGGGATGGA
GGACCAGAAAGGACCGTTGGCACGGGTGATGAAGATAAGCCAGTTCTCGGTGAGGGAGAT
CTCGAGGAAGAGGACAGGGTCGATCTGACCGAAGTTCTGGACGATACCACCGTCCTTGCC
GCCGACGAGCAGAGTGGTGAGGGTGATCCAGGTTCCAATGGCGAGGATGACGCCGAGGAG
GACGGACATACCCCAGAGCTTGGGCAGGTTCCACTTGACGGGGgTCTTGGAGAAGGGAGC
GTTGTCGTAGGCGATGGCCAAGGTAGCGATATCAGCGAAGATAGCGATGAAGACGACAAG
CTGGAGGTTGAGAGAGGTGTTGAGGATGGCAATCCAGAGACCCAAGAAGATCTCGAGATG
GAGAGACAAGGCGATACGGTAGACGACGTAGGCGTACATACGGTGGAAGATCTGACGGGA
GGTCTTGAGAGCGTCAATGATGGCGGAGAGACCGGGGGCAAGGAAGACGATATCGGCGGC
AGATCGGGCGGCGTCAGAAGCACCCTCGACGGCAATACCGGTGTCGGCCTTCTTGAGGGA
GGGAGCGTCGTTGACACCGTCACCAGTCATGGCAACGAGGTAGCCACGCTGCTGCAGGAT
CTCGACGACGTTGTACTTGTGCTGAGGGAAGACTTCGGCGAAACCATCGGCAGCCTCGAC
GAAATCGTAGATGTCAGATCCGGGCATGGTACCGCCACCACCGAGACCGAGACGTTCAGC
GTTGTAGATGTTGGTTCCGAGACCGAGCTGGCGGGAAGTTTCACGAGCAATACCGACGGC
GTCACCAGTCAACATCTTGATGGAGAGACCGAGGGTCTTGGCTTCGTTGACGGTCTTTGC
GGTGTCGTGGCGTGGAGGATCGGAGCAAGGCATGATTCCGAGGATCTCCCAGGAACCTTC
ACCGCGCTTGCGAGCAACACCGAGAGAACGGAAACCACGGGTAGCGAATTCGGCGACCTT
GTTCTTGTAGGCGGCGTCAATGTCCTCTGGGATGGGGTGGTCTTCCTCGACGGTCTTGAG
AACGAAGAGAGGAGCACCCTTGACACAGATGATGCGCTCACCCTGGGGGCTCTCGACGAC
GGCAGAGACCTTCTTGGAGACGGGGTCGAAGGGGTGGAACTGGAGGACCTTGTACTGGGT
GAGGACGGACTTGGCACGAGGGTAGTAGCGAAGAGACTTGAGGAAGGCCTTGTCAATGGC
ATCGATACCCTTCTTCTTGCGGGAGGCAGCGAGACAGGCAGTGAGCATGAGGTCCTCGGG
GTCGACACCAGAGACGCAGTAGGGCTCAGCGAGAGAGAGCTTGTTCTTGGTCAGGGTTCC
GGTCTTGTCAGAGCAGAGAATCTCGACACCAGCGAGGGACTCGATGGCAGAGAGCTTCTG
GACGATAGCCTTCTTCTTGGCGAGGTAAGCAGCGCCGACAGCCATGGTGGTGGTGACGAC
AGCGGGCAGACCGACGGGGACACCGATAATGGTGATGGCCAGGGTGAACTCGAGGATGGT
GACGATGCCGTTGGAGCGGTAGAAGGAGGCAACCCAGGCAACGAGCAGGGTGAAGATGAC
GAGAATGAGTAGGACAGTTCCAATTCCGTTAAGGACCTCAGTGAAGTGACCGCTTCCGGC
GGAGGCAGCGTTGACGAGGGCGGCGGCACGACCAACGAAGGTGTTGTCACCGGTAGAGGT
GACGACCATGAAGGCCTCACCACGCTTGATGGAGGAGGAAGCGTAGCAGTGGTCTCCCTT
GTGCTTGTCGACAGCGAGAGACTCTCCGGTGATGGCAGACTGGTCGACCTGGAGGAAAGC
ATCTTCGGTCACAACACGGCCATCAGCAGGAATGATAGTTCCTTCTTCGACCTGGAGGAT
GTCACCGGGAACGACTTCAGGAGCCTCGACCTCAACAAGACGGCCGTTACGGAGAACGAC
AGCCTTGAGGGCGAGGGTCTTTTTCAATTCATCGACAATGGAACCGGCCTGGAACTCCTG
GATGAAACCAACACAGGCGTTGAGCAAGAGAAGGGCGCAAATGACACCAAAGTCGACCCA
GTCTCTCAAACCGGCAGCCAGAATAGCGGCGGCCTCCATGACGAACTGGATGGGTCCGAC
AAAGTAGGAGAAGAACTTGAGGATGAGGTTCTCCTTCTCCTCCTTCATCTGGTTGAGACC
GTACTTCTTGCGGCGGGTGGTGACCTCGGCGTCGGTCAGACCGGTGCGGGTGTCGGTCTG
CAGCAGCTCGTCCGGCACGGGACGCTCGCCACCGGGCTGGTCCTCGTCCTCCTCGTCGAT
CTCGTCGATGTGGCCGTCCTGAGACTCGAGGTCGGCAATGAGCTGATCCATGTCCTCGTC
CTCCTCGTCTTCCTCGGGCATGGCGCCCTTCTTCTCGTCGAACGCGGCCGAGGTCTGCTG
CTGGTGCTGGTGCTGCTGGACCTCATCCTTGTGCCCGCCGCCGAACTGGCCGCTGGGAAC
AGCAGTGCCGAGATGGTTTGGCGGGACAGGCTGGCCCTGCCCCTGGGCTGCGTGGTCGGC
CATTGCGACGACTTTTTGtGTTCTTTCAGTTCTTTTtGAAGTGTAGTTTCTTCGTGGGGg
TCGTAGGTCGTAGGTCGTTAGCTGGTCGTAAGCTGGGAGCTGGTCGGCGATCCTACGTGC
TCATCGAACAAGACGCAGTCGCAGTCGCAGTGACTGGCTGGAATTGCAGAGAGGAAGAAG
AAAGGgAGGAGAGGgCGAGAAGAAGAGAGAAGAAGGGgAGACGCAAGGGGgCgAAGAGAG
GATGGCGGGTTAAgAAGAAGTAAGAaGAAGCAGAGAAGGgAGGAGGAGAGGAAGAAGAGG
GAGGCAGGGAAAAGAGCGAGGGCGAGCAAGATATAAGAaGAAAGCCGAGCAGCGCCAGCA
GGAGAAATGAAAAGTGGGTGCGACCTGCCTGCTGCCCCGGTAAGGTATGGTAAGACGCCT
GCAAAGAAGGACTCTAATGGGAGCGTAACTTTGGTAAGGAGGCGTCAGGATACAGGCGAC
CCAAGGGAGCTCCAAGGCGTATCCGCGGTAAAACTCGATCGGGACTAGCGCTaGAAAAAA
aTAAAaaGAaGAAGAAAaGAAAAGAAAAgaaaaaaaaGGAaGAAAaGACCCAcTtGTTTT
TtGGAGgCTTTtCCTCTTtCGGCGATGCTGGTGGTGTCACGTCTTGTCACGtCTTGTCAC
TTTTGGTATTTACGATCACGAtACCAGCAAGaCaGCAGAGCAGgAgtAAGaGAAGCAGCG
gTgATAGtAGAAGCAGGTaGCAGTGGGAgTAGAGTAGAGTAAGtGGAAgAGTAGAGGAGC
CGGCTAGGACGGCGGCAGGGCAGAGCAGCAGGACAGCCAGAGGAAGCCAGAGGAGCGAGA
GGACGTCAgCCaGAGAaGCCTTGGGCGGAAGTCTTCTCCTCGCTCGACGGACGGCTCTCA
CGGCCGATAtCCTCTGAGAGCTGAGAGCTGCTCATCCTCTTCACCTCATCCTCTACCTAC
GTCACATCTACACAGGACTACTCCAGCAGTACATCCTCAGACTGCCTCTACCACTCCTCG
GCCTTgAACGGGCCTGAACCGACTCCGaCTGACCGACCGgCcTGCcTCCCGAGCCAATAa
CAtcGCCcTTTTTGGCCCTCCAaTAcACCCTCcAaTACaCCCTCCCTCGCCCTCCTCCaT
CTCCcTCCCgCCGCCTAaCAaatCTTtGTAaCgCtGgCCGCTGGTCGTGgTGGAGaGaGC
AGAAAATTtCGTCGAGGgCTCTAatAaCTAaCtCTCTCcaC
>contig00062  length=3992   numreads=53
gggaaatatccTttAgcAATGCcAAGaCCCCcAaGCcTTtGCTCAAcATCAAAcGCCCTG
AAAGTTCTGACGGGCAAAGACCTtCtACCGCAAaGAAAaCACAGCTCAGTTCTAGTGATC
GCAAGTCCATCCTGCAGAATATCGAGACTGTTTACaTTACGTTGATGAACATGGAGAATC
TTGTACGCTTGATGCCACCAATTCcAAACCCGGAAATAGAAGATGAAGAGGCGGTAGAAC
GATACACGGAATGGCAACGAAAAATGCACCACCTAAAAGAGGTGCTATGGGACAGCACAA
AAGTGCTTGAGCCCATTGACTCTGTCTCTGTCACCATACACCCATTTATCGCATTTTTGT
CGTACCCCAAGGGCAAAAAAGCCATTCCCCGAATCTTCCAACAAATTGACCAGGAACAGC
GTATCACCATGCTGACCATGATTATCTATCACTTGGACACATTGGATGTTGTATCAAGAG
CCCAGCTACAACCAGGTGAAACTCAACCTCCGGGTCCCGTGCGCGAAGAAATTGAGCTAT
TCAACCAAGCCGTAATGCCCAGCTTACTCGGCTACGTGAGCGATGCCCCTATTCACATTG
TCATTGGTCTCCTCGGCTTAGTTGTTGATAAAACTCAGATTCACGCTATTGCAAGGACTA
AGATTGGACTTGGAACTTTGACCATGCTGCTGAGCCGAGCGGAACTAGTCAAAGAAGCTG
GTGGTGTTCCAGAGCCGGAATTGGCGCAGTGGACTAAGGTATACAATCGGCTGTTTGACA
GCATGGAGCCTGCGCTCGCCTATCTATTCCCGGGTACGATTAACAGTGGTGATGACATGT
ATGTTTGGCAATTCCTTGCTGCTATGGGTATTGGTGCAAACCCTGAACAGCAGCAGCGGC
TGGTCATCGCCGTAAAGGACCGAGTCATGGAAACTGTCGCCCAAAGTAAAaCGCTTCCAG
CAGATATGGCTAGCCAGCGTTTGGGCAATGTCAACCTGTTTATGCGGGCTATTGGACTCG
ACGTCGAACTCCTAGGATAATCCACCCCTCCTACTCCGTACATTTATCTAATTCAATATC
GCTGTTTTtCCTTTATCCCTCCTTTtAACCTCTCTATGTTGACATTTTTTCTCATCTGAG
AATATCGTCTCTTGTCTTACGgATGGTAAACACCGCGCTTTTGACAATGCATTAGGTCTG
CTGTCTTCATACTGACGTTTATATTATATCTACATGAATTTGGGCAGTATATACCCCCTT
TGTTTTCCTCTGCcGGTTACTACTTTtCCTTTTCCTTAGAGAaGGGCGCATATGAGGTTC
GTCTCATGACACTTCTGTGGTATAAACGGGTTATTGGCACGGTAGCAGGCAAGTATCGCA
TTGCAATTTTGGTAGTtGGTGGATATAaCAAAAATGATATATGATGAATTaCcAATGCCT
ACcTACACATCaTGATTCAAATATtGAGTCACAATATGTtATtACGtATCATCTAAAAtC
TGtGTTTCCTACCATATACCTCCCGGATAAGGAGaGTAAATGACCGGCATCTCACGCACC
CACCGCGGCTGCTCCCGCTCAACCTCCTGGATCATCCAGTTCGCCCAGTCTCTCCTCTCC
AGGTaGaTGGTGGTCTTTCCGTCCCCAATCCAGCCAGTTTGCGCcACTCGTCCATCCTCC
TGTGAGCCCCCAAGTACGCCTACCCTGTACAGCGtCcAGTCCAGTCCCTCTCCTTTTtCC
TTGAAGACTTCTCCAATACCTAGGATTTCtCTCTGCGATCGACGACCAAGCATGTACACG
GTCCAATACGCAGCAGTTCTCATGAACCCGAACTGATCACGAGCGTCGTAAGCACTGATC
GTCGACATTGCGATGATGCGCGTAACGCCGTGCTGGCGCATTAATTTGAGGATCAGTCGG
TATCCATCAGAGAACTGGTGGCCATAATCGCCGAAGATGCTCTTGGGGCCAATGCAGGAT
AGTATTGCATCCTGTCCTTTGATGGCTGCGGAGAGCGAAGACTCGTCGGATAGAGAGCCC
TCGTATATTGCCtagacatcgttaactagttagttaaaacgggctaactacccagctgtg
ggTTGatctggatgatcccgtctaccttgACTCGGTCTGAGCTCGAGATGGCTTCTGGCA
CCCTGCTCCTGTCACGGACATGCAGTGTTATCTCATGGCCGTGTTCGATGGCCTTGCGGA
CTGTCAGTCCCCCGGCTGCTCCTGTAGCGCCGAATATAAGCAGTTTCAtGgCCcGGCTTG
ATAGATGGgCAGCTAACTaGATAGTGAAcTGgAAAGCCGTcAaCTGGCTAGCAGTgAGTa
GTTAGTtGGTTaTATGTAAGCCGCcGCGGTGCGGTGaGATtGCGCCTCGCTCTCAGGCTC
CgTGTCTCAaGAACTGGTTAgTTAGCAAGCTGGCCAGTCAGCTATACTGCTAGCTAGCTA
ACTAGATAACTATATGAGAGAGGCTCCACGATCGGTAGCGTcACCCTTGCAGGCCGCACT
GTCTGTCCGACATCTGAAACGCCCTTGTGTCGTCATCCAATCCATGCGGCTCGGAGACCA
CCAGCCAGCCCGCCTGCACCGCGTTTGTTAGCTAACCATCATCTCACTTACACCTCCAGG
GGCCACCAGCCAGCCAGCTAAATAACTGCCCCGCCGCTTGACGCTGGTGTCTCTCAGCCA
AGTTCACAGTCGCATCTCACaGTCCTTCTACACACCcTcACGCCcGCTAaTATGGCTGCC
GgATCAGTTCTTGTTaCGGGGTAaGCaTGTCCTGGaTTCCTGTGCGCGGGTCGTtGCCGT
GGgCTGACTTGCATGCGCCACCTAAAGGGGGACGGGCTACATCGGCTCCTTCACGGCGCT
CGCCCTGCTCGAGGCCGGGTACAAAGTTGTCGTGGTCGATAGCCTGTACAaTTCCTCAGA
GgaGGCACTCAATCGCATAGAATTGATTTGTGGAAAGCGTCCGGAGTTCGTCAATCTCGA
TGTTAGAGACGAGGCAGCCTTCGACAAGGTCTTTGACGCGCACCCTGATATTGACAGCGT
GATCCATTTCGCAGCTCTAAAGGTAAGTTGGTTACTCTCCCAGGTAACTAGAGAATTGGT
AAATGGCGTTGGATATtACTGTTGCTAACTTGTTTtGCCcAGGCTGTCGGTGAATCcACT
GAACGTCCGCTAGACTACTACGACGTCAACGTtCAtGgCtCGAtCtGtCtgctgcggtcg
atggtgcgtcaCAatGtAACtaacatcGTCTTCTCGaGCTCaGCGACCGTGTATGGAGAC
GCTACTCGCTtCCCAAACATGATTCCCATTCCGGAGGAATGCCCCTTGGGCCCAACCAAC
CCATACGGGAATaCAAAAGTGGCAATCGAATCAGCAATAACTGACATGGTCAATTCGGAG
AGAGCCCGGGCAAAGAGGGCCGGAAAGCCAGAAGATGTTAAGAAGTGGAaTGgTGCCTTG
TTGCGGTACTTTAACCCGGCTGGTGCCCACCCCAGTGGAATCATGGGAGAAGACCCCCAA
GGTGTTCCGTATAACTTGCTTCCTTTGCTCGCACAGGTTGCAAATGGAAAGAGAGAGAAA
CTCTCCGTGTTCGGCAATGATTATGCTTCCCACGATGGCACTGCCATCCGTGACTACATT
CACATTCTCGACCTTGCGGATGGCCATCTAGAGGCGCTCAATTACCTGCGTGCAAACCAT
CCCGGTGTTCGTGCATGGAATCTCGGTACCGGTAaGGGAAGCACTGTCTTGGAGATGGTC
AAGGCTTTCAGCGCTGCTGTTGGACGAGAtcTTCCATATGAGATTGCTCCTCGTCGTGAC
GGAGATGTCCTCGACCTTACCAGTAACCCATCAAGGGCCAATAAGGAGCTTGGATGGGTC
GCTAAACGTGACCTTCACCAGGCTTGCGAAGACCTATGGAGATGGACTGAAAATAACCct
CAGGGgTACCGACAGAGCCCtCctGCAGCCCt
>contig00063  length=3943   numreads=435
AGAGTAGAAGATAAGTAACTAATTATATAAGTAACTTAGGAGGTaTCCCTAGTAATTAGA
CGCTCGCGTAGTTAGTTATTAATATTTATAAGTTAAAATTAAATATCTAtAGAgCTATTa
TATATATTAGACTCATTAGGCTTAACTTTACTCGGCTTCTTAATAATCTCGGCTTAGAGT
ATTTACTAAGATACTATTACTAGGACATATTACtACTAGAGTTATTATTCTAGGGATTCg
ATACGGTCTACTAATACTTAAATAGTAGCTtCCTATAAAGCACGGgATACTATAGGCGCT
ATATTATCTCGCGTAAATTCTTAATCTAGGGGGCTTAAAATaGTACTAGGATCGTGgCTA
GTTAGTAAAGaGGAATAAATAGACTATAAGAAGAGCTTAATAACTAGGAAGATTAtGgTA
TATATATATATTTAAATCTATATTATTCGTTACTAAATACAAAGGGGgAGAGGGgTAGCA
GGAGCAGAAGTAGCAGAATGTGGgACACGTGACCCGTCACcTGACGAGCcTTTtAtCTTC
CCcttCTGGgTtACcGCCcTTGCCcGCTGgCAgAAACcGCACAAGCCCCGCcATtCTCTC
TTTTCcGCGCgCGaGACGGAAAAAaaaaTtCTCTTCATCTCTTCTTCTTCTTCCTCCTCC
TCTtCCTCTCTTCTTCACCAaCTCCCGCCCTGGTGTCTTCACTCATCACCACCACCCATC
GACTCTCACCTCTGTTCTGCGAGTCTCTTACCCTCTACGTTGCTTGATCAGGTCGAGTTA
TTCTCGATCCTGATAAATATCAAGCCACAAAGCCACCCGCCGCTGACAGAAAAGACACCC
CGCCTCGAAGGCATTTCTCTCCAAAACAACCGCCAAGATGGTCAACTTCACCATCGAGGA
GATCCGTCAATTGATGGACCGTCCTGCTAACATCCGTAACATGTGTGTTATTGCTCACGT
CGATCACGGAAAGTCTACTCTTACCGATTCTTTGGTCCAGCGTGCTGGTATCATTTCGGC
CGCCAAAGCTGGAGAAGCTCGTTTCACAGATACCCGTCAGGACGAGCAGGACAGATGTAT
TACCATCAAGTCCACTGCCATCTCTCTTTACGCCAAGCTCGTTGATGAGGATGACCTTAA
GGATATCCCCCAGAAGGTCGAGGGTAACGAGTTCTTGATTAACTTGATTGACTCTCCCGG
TCACGTCGATTTCTCTTCCGAAGTCACTGCTGCCCTCCGTGTCACTGACGGTGCCCTTGT
CGTCGTTGACTGTGTTTCTGGTGTCTGTGTCCAGACCGAGACCGTCTTGCGACAGGCTCT
TTCCGAGCGTATCAAGCCAGTTTGTATCATCAACAAGGTCGACCGTGCTCTTCTTGAGCT
CCAGGTATCCAAGGAAGATCTATACCAATCTTTCTCCCGAACCGTCGAGTCCGTCAACGT
CATCATCTCCACCTACCTTGACAAGGCTCTCGGTGACGTCCAGGTCTACCCAGAGAAGGG
TACCGTTGCTTTCGGATCTGGTCTTCACGGATGGGCTTTCACTATCCGCCAGTTCGCTGT
CAAATATGCCAAGAAATTCGGTGTTGACAGAAATAAGATGATGGACAGACTTTGGGGAGA
CAACTACTTCAACCCAAAGACCAAGAAGTGGACCAAGAACAGCGAGTATGAGGGCAAGAC
CCTCGAGCGTTCTTTCAACCAGTTCATTCTGGACCCCATCTTCAAGATTTTCAACGCCAT
CACTCACTCCAAGAAGGACGAGATCGCCACCCTCGTTGAGAAACTTGAGATTAAGCTTAC
CTCTGAGGAGCGTGACCTTGAGGGCAAGCCATTGCTCAAGATTATCATGAGAAAGTTCCT
TCCCGCTGCCGACGCTCTTCTTGAGATGATGGTCCTCAACCTCCCATCTCCCGTTACTGC
CCAGAAGTACCGTGCCGAAACCTTGTACGAAGGTCCAACTGATGACGAGGCCTGCATTGG
TGTCCGTGACTGCGACCCCAAGGGTCCTCTTATGCTTTACGTCTCTAAGATGGTGCCAAC
CTCCGATAAGGGACGTTTTTATGCTTTCGGTCGTGTCTTCTCTGGTACCGTCCGCTCCGG
TCTTAAGGTCCGTATCCAGGGTCCTAACTACACTCCTGGAAAGAAGGATGATCTCTTCAT
CAAGGCTATCCAGCGTACCATTCTCATGATGGGCCGTTTCGTCGAGCCCATTGAGGATGT
CCCAGCTGGTAACATCGTCGGTCTCGTTGGTGTCGACCAGTTCTTGCTCAAGTCTGGTAC
CCTCACCACCAGTGAAACCGCCCACAACTTGAAGGTCATGAAGTTCTCCGTCTCTCCCGT
CGTCCAGCGATCCGTCGAGGTCAAGAACGCCAACGATCTGCCCAAGCTTGTCGAAGGTCT
CAAGCGTCTCTCCAAGTCTGACCCTTGTGTCTTGACCATGATTAACGAGTCTGGTGAGCA
CGTTGTTGCCGGTGCTGGTGAACTTCATTTGGAAATTTGCTTGAAGGATCTTGAGGAAGA
TCACGCTGGTGTTCCTCTCCGTATCTCTGACCCCGTCGTTGCCTATCGTGAGACCGTCGG
CTCCGAGTCCAGCATGGTTGCCTTGTCCAAGTCTCAGAACAAGCACAACCGTCTCTACGT
CACTGCTCAGCCATTGGGTGAGGAGGTTTCTCTCGCTATTGAGGCAGGAAAGATCTCTCC
CCGCGACGATATCAAGACTCGTGCCCGTCTTCTCGCTGATGAGTACGAATGGGATGTCAC
TGATGCCCGTAAGATCTGGTGTTTCGGTCCAGACACCTCTGGTGCCAACGTCCTTGTTGA
CCAGACCAAGGCCGTCCAGTACCTCAACGAAATCAAGGATTCTTTCGTCTCTGGTTTCCA
GTGGGCTACCCGCGAAGGTCCAGTTGCTGAAGAGCCAATGAGAGCTATTCGCTTCAACAT
CCAGGACGTCACCCTTCACCCCGATGCCATTCACCGTGGTGGCGGTCAGATCATCGGTAC
TGCCCGTCGAGTCCTGTTGGCCGCTACCCTCTTGGCTGACCCCGGTATCCTCGAACCCGT
CTTCTTGGTCGAAATCCAAGTCCCAGAGCAGGCCATGGGTGGTATCTATGGTGTCCTCAC
TCGACGACGTGGTCACGTCTTCGCCGAAGAGCAGCGTCCCGGTACTCCTCTCTTCACCAT
CAAGGCTTACCTCCCTGTCAACGAGTCCTTCGGTTTCCCTGCcGATCTCCGCTCTGCCAC
TGGTGGTCAGGCTTTCCCCCAGTCCGTCTTCGACCATTGGCAGCTCCTCCCCGGTGGCTC
TGCCCTCGACCCAACCACCAAGCCTGGTCAAATTGTCACCGAAATGCGAAAGCGCAAGGG
TATCAAGGAGACCGTTCCAGACTACACCAACTACTACGACAAATTGTAAACGCCTTCTCG
CAAAGATATGTTTAGAGCGCTCTTGTGTATTTAGAACACAATGCCGAGAAGCCTATGCGA
CCTTTTTCAAAATACCACTTTAGCAACGATCCAAATTGGCCAGCATGTGCTCAAGAGCCT
TTCATTCCCCGGCGGCATGCGTGAAACGAGAAAGAAAGGAACGGGTTTAAAAATAAAaGT
TAAAAaGGACTGCCTCTCTCGCTCCACAACCTCTTCATACCCCCcGTTTGCGTCAGGCAT
TTCGATTTGTCTCCCATCACCCTTGAGATGACCTATATCCCAAAGTTGTGACCGAGAGTT
ATGAATGATCCATGTGTCACTTTTCCTTTGTAATGTTAAATGTTTTGACTTTTTTTTtAA
GTTGATGAACCCCTTTTGTGTATCTTAAATTATTCATAACACCCACACAGAGAATACACA
GGAGTtGTCAGCGAACCTCAATCCcTCCTGTAGACGTCAATtGTTTtAATGTCGTcGACT
TTtACATAGCTTAGTCAaaaCCTtAtATCACGTGAgtaaaacg
>contig00064  length=3943   numreads=91
TGATGTtGGAAtGCCTTTTaCaTCTTAAACaCCTTGTTTtAtACtCTTACTTtCTCTGct
CCCcTTtGTTTTACCATCGCTATCTATATCTCcTTTGtAAAGTTTTACTATTTGATAGAT
GGATATTTAAGTTGATATCCAACATAGgCTGGCTTTGACCAGCCAAGGGGTGTTACCaCa
TTGTACTaCATACCCTGTTCAGTTTATTTTACCCcAAATCTTCCAGTTATTTGTTACGAC
ACTTGACACCGAGAGAATTATTTTtATAAGTTTGTTCCCATTGCAATTTTtACCATAGGA
ATGTCCAGTTATCTGCCCATTTCCCATCAATCATATATATCTCCGGCCGAATATTCAGAA
TCGTAGAGTGGTGGGAAAGCAATGTAACAGAAGAGCAAGAATACGAACAGGAAGGAAAGA
GTTAAAGAAAATGGCAAAAGGGAATCAATTCTTTAGTTTGAGCTGGGGCGAAAAAGGGgA
GGGGCAGGTAAGATTAAATCCAATAAAATTGACATGCATGCCACAGACATTAATAAGGAG
AGACGGAGAAAAGGCGAGGAAGAAACCAGAGCCAGAGGCTTTTtGTTGGACGTAAAATAA
CATCTGAAGGTGGTTGATGATGGGGTCGAGACGAAGAGAAGTGTGAGAGGTAGAAGAGAA
GAAAGAGAGGAATGGAAAGAAATGCAGATGAGATGAGAAGAATAGAGATATCATAGCCTC
CGTTTCTGTCCCATGAGCCATCAACATCAACACGAACCACCATAATCATGATCATGATCA
TCAACATGCCAGAACAAGACAAAACAAATGAAAATGATACACGTCTATTGCTGGGGTCTG
GTTCGGGGTCTCCAGGCACCGGAGCTGGgAGGGGGTAATTTAGCCTCTGGCTTcaCTTCG
CTGTCAGTGGCGGGAGCAGGGCTCCTGGCAACTGGGGGTCGGGAGTCGGAGGAGGATACA
TCTCGGCCTCTGGACGGGAAGCGGGgAGCAGCGCCATTTGCTGGGCTGTCACGGCCACGG
AGGTGGAGAGGGACATAGGTTCCAGGAGTACCTGATGCTTTGCGGAGGGtATCCCGAGCG
CCCATATCGCGGGCTGGGGGTTCACGTTCGCGAGATGGCAGCTCACGGGTTTCACGGCCG
GGAATAGTTCGGGGAGGTGGTGCAGCGGACTCATCAGCGGCAGATTCACCGCTGCCAGCA
GCAGCCTTTTtGGCAGCCTctCGTTCTCTCCAGGAGGCACCACTGCCAGTGCGGGAAGTG
AGGTTGAGGCGAGGAGCGGTGCGTTCAGTAGAGtCGGTTCGTGGAGCCTCGGCAGCAACT
GTCGGGGGAGTGCGAGCCAGGCGAGGGTCAGTCATACCGGCtCGTTTAGCAGCAAGACGC
TTCTCGGCTTCCTCTTCACGCTGTTTCTGGATAGCAGCTTTCTCATCGAGAAGTCTTCTC
TGCTCTTCTCTAGCAGCCTTCTCCTCAGCCAACTTCTTCCTCCTCTCCTCATCTCTGGCG
GCTCTCTCCTGTTCTtCCCtCtCCGCACGCTCTGCCTCCTCACGCTTTCTTCGTTCCTCG
GCTTCACGCTCCAATCGCTCTCTCTTGATACGCTCCTGGACTTCCTTGACACGCtGTTTC
TTCTTGGCCTCGAACTCACGTTCAGCAGCCTTGCGGCGACGCTCAAATTCTTCATGTCGC
TTCTCGGTAACAGTGTGCTTGAACTTGTTGAAATGAGGTACAAGACGGCTAAGACGGTGC
TTGAGAGCCACATCTTCCTTGTGTTTAATTTCAGCGGCGGCAAGGGTCTCAGCCTTTTGT
TTTTCATAGACTTCGAGGTCATGCTTCTTCTGTCTCTCATAGTCCTCAGGCAGATGCTTG
AGTTCCTCACGGCGGTAGGCACGCTCAAGATGGTCGAAGCGTTTAGCGGTTACGCGGATC
TTCTCATTGAGTTCATTCTTCTCTTTCTCGAGTTGGGCAAGCTTCATTGCTCGGAGACGG
TTAGAGTCGAGCTCTTCGAGGTCAATTTCGCTAACGTCAATACCCTTGATACCAGTCTTG
AGTTCCTCGAGCTGCTTCTTCAACTCTGCCTGGCGGATACGATCCTGCTCATCCTTCATA
CGCTTGCGTTCTCTCTCACGGTGCTCGTCAAGGAGACGCTGCTTCTCAGCCTCCTGTAGC
TGTTGTGTGCGGATACGCTTCTGGGTTTCTTCTTCCTGCTGCTTCTTCTGGAGAGCATCC
GAAGCAGCCTCCTTCTTCTTATCGATGATCATACGGCGAGCAAGGATTTGCTCGTGCTCC
TTTGCGGCGCCGGCTTTGGCACGGGCTTGTGCCTGGCGCTGGGCCTCAATGCGAGCTTCA
TTGTAAGTAGGATCAACATACATGCAAGTAaCATGCAATGTCTTAGCGAGACGAGTGAGC
TGCGATCTGGCAATCTCGGCCGGGGTGCTTTGCAGTCTTTGAACGGCACCAACGTCGCTC
TCAGCTGATCCGGCTGCGCTGCCAGCATGTACAGCCTTAGCAGAAGAGAAGATATCCGAG
TCAAAGGTGAGGACTCCTGAAACATGGTCAACACGGATAGCCAAATCACCCTTCTTGCAG
CCATTCATGATGAACTTCTCGACCATGGAAGGAGTTACTTGGAAAGGAGCAGGGAAGTGA
GCAAGTTCGTGAACAAACTTGAGCTCTACAGATTCGTAAACCTGGGACAATTGTTGGAAC
AGACGGGTAaGGATGACCTGTTGCAATGGTAGGACATACTTCTCCATCTCCGCGTCAGCA
CCAATCTGTTCGAGAATGGGCGCAATTTTCTtGCAAATCGAGAGCGGGTGGAAGTCGACT
TCAAGGATGTTGTAGAGGTCCCGGATCTCTGGACGAGCACGAGACAGGAGGCCCTTGTTG
AGAGCGTCTTTGAACAGGGCAGCACGAGTAGGAGGGGAAGCCATGCCGAGCAAGTTAGTT
AGACGAGTGTTCTTGTTCTTGCGGGCTTCATCAACATCAACCAGCGcACCACGGGAGCGA
GAAGTGCTGATgACGGGAATGGAAAGGGCAGAGAGAAGGACAAAGGAGGCGGtCTTGGTC
ATGTCTGCTTCGGAGACAGATGGGTTATCCTTCTTGGAGACCTGGCCGGAAGCAACGGCA
ATGGCAGACTGGCGGAGgAGGGTATAGTATCTGTTCCAAGCCGCAGCGTGGAAGAGGTAG
TTATCACTAACAAGGAAGATACGTGCAAGCTTCTCGTAGTAATTGGCCATCATGACATTC
TTCGCTGGTCGCTTGCTCAAGTTGAGGAGGGTATGGATGTCCTCTACACTACGGAAACCT
TCCTGCcATAGCTCAAGCTCGACGGCAACGTTTAGCTGCTGGAAGCGGGTATCTAGATGG
CGTTGCAGGGTGTCGGGGTCGCTGAGGTTGATGGCATGCATCTGAGaCGAATACTTGGCA
GCATTCTGGACATGGTTCCTGAGCAGCTCGCAGAGACGTCTGAATTCGGtCTtGCGGgTA
tATTtGAGACaGAaCTGGAAaGCTTGCAGGGCGGTGGACTGGTACATAACTTCGAGGCGA
GCGTTATtCTTAAGAATCTCGAGCACGGTACGGTATGTCTCCCAGAGGAACTTGAGCCAG
GGAGTGACGATAGCGCGGTCTGTGCGGTCCTTGGACTGTTCTCCAGAAACGGTGGCAAGA
AGGATGGTCTCTGGTGTCTCAATGGCGTCTAGATCCTCGATATTTGATGTAGCTCCGGCA
TTTGATTCGAGAGACTGCTGGATCTCATCTGCCTTTGCCTGGGCCTCTGTGACTTTTTGC
TCCGCcAACTCGATGAaTTTTTtCAACACCATCTATATCGgTCAGTATGATAAAACGAaG
AAATAGCCAAAAgaGGGgAGTGCATtGAGATATCATaCcTCGAtGGTTCCGACGTTGGTG
TTCTGaGCAAtGTtCTTGTActGGTaCAaGCcAtCTTtGGCGG
>contig00065  length=3921   numreads=195
agcttaggtagttagttagttgtaaaacagtgcaaacattaataatcaagttgtgagatt
aaggtggtcccgtgacttgtaaaattcTTGGCAgAgcATCCcGcTTCAAAAAGTCcAAAA
aCGGAAaTTtACCTtCCATCAACTCGACATCGGGATCAGTTTTTTACAAGAGtATTTTGG
CCAACATACCTACTTCGTATCTACTTATATGAAAAaTTTTCTtGTTTTTtACTAGCACAA
GCGCTTGATTtACCACTAGCAACTCCTGgTTCCTATTATATTCAATATGAAATGTATTTG
CAGCTGGAGAATTTTATATCTACAACCTGCTATGTATATAGTAATGTATATTTGTGCATG
CTATATCTAGCCACAGATTGGACGAGTCTCAACTTCTCCCCGAGCAATAAATCAACGATC
CCGCTTTTCAAAGCCGTGTTACCACCCATCAACTAGTCAGCAATAACAGTGTCGATGATT
ACCAGGCAATCTTAGCAATAGGCCCCTTGGGGAATAGCCGCACTATTAACTTTCTAAACT
CATCCATGCAGAGGATACCAACCGCCAGCGGAAGTGGTATCAGCCAATGCTCAATAGGCA
CTGGAGCCGTGTTGAAAAGTTTGTTGATACCAGGTGTCTGGGTGACGAAAACTGCGATTG
CCAGCGAAACCAGTATCGCACCTGCAAGCCAAGGGTTTCGACGCTGCTTTCGGATTGGAT
CTGCCTGCAGAATGGAAAGGCGCTTGTTTCGGATGGACAGTATGTTTCCCCATTGCAGAA
CCACCAGGGTGACAAAATAGACACACTGTCCAACGTTATTGAAGTTCACGAGTTCGGCTT
TCGTATACCCATAGAATCCATCGGTGTATTTTTCATATGCAAACACGAGAGCATGGAATG
GAATGCCAGCCTTGCGATACATATATAAGAAGAACATCGCGTGGGCACATATGGTTTCCA
TCACCCCGATGAACAGGTATGACTGGGCGTATATCTTGAAATTGATCAAGTGGTCCTTCT
TGTGATTGCGTGGTGGGAGGCTAAGGAGGTCGAATTCTTCCTTCTCCATTATTAGAGACA
GCGAAAGGAATAAATCCGTGAACACGCAGATGATAATCATCAAGAAGGAGCTGAGCGGAA
GGGGgACACCGATGAACTGGTTCATAAGCACTGGCCATATCTCTGACCAACTTCCGGCAG
GGAGGAGGTAACTGATGAGCTTCTGAAGATTCTGGAAAACAAGACGACCAAGCCGGACAG
CTTGAATAATAGAATCGAATTTATCCATCAGCACCAGATCTGCGGCCTCGATGGCAACGT
CACTCCCAGAGACGACTGCAATTCCGACATCTGCCGCTCGGAGAGCAGGAGCATCGTTTA
CACCGTCTCCGGTGACAGCCACGACATTTTCACGGTCCTTGAGCTCCTCGACAATTCGGA
GTTTCTGTTCAGGGGTGGTTCGAGCAAAGACAATCTCCTCATATTGACAGACCTTGTCCC
AGTCATTTTGAGTGAGAGAGGAAATCTCAGGCCCTTCAACCAGCAAACTCTTGGAGGAAA
ATGAGGAAGCCAGTTGGTTGTTGTTCTTCATTCCGTTAAGAGAATTATTCTTGCTGTCAA
ACTCGGAAACACGGTCTGGGTCGGCAGTGCCTGAGAAAATACCAATATCGCGCGCAATTG
CAGTTGCCGTCAAGCCGAAGTCTCCTGTAACCATGAAGAATCGGATGCCAGCACGACGAC
AGGAGGCAATTGTTGACCTTGCTTCTGGACGCGGTGGATCAATAATACCGTACAAGCCGA
TAACCGTCAGGTCTTTGGTACAGTTCGTCTTGATCTCATCACCAAAGTAGTTGGAGCCAA
GTGGCGCTTGAGGAGCATATTGTCGCTGACAGAGAAGAATAACTCTCTCGGCCTTCCGAG
ATAGCTTTTCCTGGAAAGCAGACAATTGTCGTTTTGCTGCATCGTTTAGTCGCATAACCC
TATTTTCCTTTGCAGACCAGTACGAGGTACACATTGGAAGAAGGACATCGGGTGCGCCTT
TCACAAAAACTTCGTAACTGGACGGGTCAACCGTGCCGTGCGGTTTATGCATCGTGAGCA
TCCACTTGCTCTGCGAGTTGAATGGGATTTGAAATACCCTGTCGGTTTGGGAAACAACAC
TTTTGGATGCCGACGCCCCTTCTGCAAGGCGAAGAATGGCACAATCTGTTGCGTTGCCGT
TGATGGTTCTCTCGTTAAGAGGCTGGCTAAGGGTACCAGGCTCGAAGAAGGCGTCGTTGC
AGAGAATAGACCCGCGATGGAACTCCGCCAGAGCGCTGCCACGCTTGCCATTGTTAACTT
CGTCATTGAATTCCTCGATGGTATACTCCTGGTTGACAAGACCAATCGACTTGACAGTCA
TCAGGTTCTGAGTCAGTGTTCCAGTTTTGTCAGAGCAGAGGACGTTAACACAGCCAAGGG
TCTCGACAGTTGAAAGGCCTTTAGGCAGGATGTTGGCAGACTTCATGCGATGAGCAATCA
TCATCATTGTGAGAGCGACTCCAACGGGCATACCCTCAGGGATGAAGGCGACCACACATC
CTAGAACGTTGTTCAACATGGCCACGACATCCATGAATCCGGCATGTTTAATTCTGATCC
AGCCTACCCAGCTAAACAGAAGCAAGGAAGCCAGTACACAAGTTAAACCGACGATAATGC
GGACAAAACGGCTGATTTCCTTTTGGATCAACGTCGGCTTCTCTTTGACATTGGTAGTGA
CCATGGCAATACGTCCCATGAGCGAGCGACCGCCAGTCAAAACGACGACTCCAACCGCAC
GGCCATTTGTAACACCAGTACCCATGAATGCAATGTTTCGTGTCTCTAGGAAGTTGTGTT
CAGTTGCGTCAAGGGCACCTTCTACTTCGTCGGACTCTCCAGTGAGTACCGATCTGTCAA
AGCGGACATCACCAGAGCTGGAAATCAACCTCATATCTGCCGGCACCTTGTTACCAGACG
AGATGTGAACAATATCACCGGCTACAAGCTCGGTAGCCGGAAGTCGAATGATGTTTCCAT
CACGAAGTACCTGGGCTTCGGAGGGAAGAAGGTCGAGGATGGAATTCATCACACGGCTGG
TTGACCAGTCCTGGAAGGCCGAGAAACCAGCTTGAAGGAAGATGACAATGAGAACCAAAA
TGGCCATACCCAGGTTCGCCGGAGAGGGAGGGTTGCtAAGGGGCTTCCAGCAGaCGAAAA
aGATGATCACGCCCACCCACAAGACGGAGCaGAAATCACCAAAGACATATCCGAGGATCT
TGCGAAGGTAGTTTGGGCGACGGCGAGGGATTGTGTTCTTTCCATCTCGCTGAAGACGAG
CACTAGCGGCCTCGGTGCTGAGACCTTGTTCAGACGAGACGTTAAACTGCTGGCAAAGCC
TCTCTCGAGGAAGAAGATGGAAGTCGAACTTCTCGAAGTACTCCTTGTCGGTATGGACGC
TTGCACGGCCGGAGCCTCCCTTGACAATCTCGGTGGTGGCATTGCGAGATTCGCTGATTT
GAATAGACAGCGTACGGAACTCGATTGGGATACCGgTAAGgGGgTTGCCTCCAGTGCCTC
cACGAGCGCTGCTGAAGGAGTGACGGCTTCTGGAGCGCGACCGACGGCGCTCACGCTCAC
CAGAGGTACGACGGTTTGGACGTTCATCGTCTCCCTTTGGCTGCTGGAACGTGATGCGTC
TGGGACCTTCGGAGCCAGTTTTCATGTCAGAATCAACCTGACCATGCTCTCCCTTTTCtA
CATCGGCCGGCTCTTTGTCGTCACCAGCAGGTGTTTCATCTTGGAGAGGCATTATGCTGA
GATAAGAGGGGCTTAAAAatATAAGACCAAGATAACTTTTTGATCGATTtGAaTGTTGGg
AGgTGATTGAGGTGAGGATTT
>contig00066  length=3915   numreads=56
AaTaCTTCCAGACTATATTGTTATGTTCCGGTTCATACTTGGCCCTTCCTTGGGTCGTCC
GCTCCGTGATCTTAGCCGTGTTAAGTGGGGTAGGTATTCGGACAACGACATTGGTAGCAA
ATAATTTTGGGCCATAGTTTGCCTTTATAGCAATGCTGTACTCAACTTTCGTGGTTCCTA
CTTCACGGACGATAGGATGGACCTTAAAAGGCAGGTTCACGTTTTCAGTCGCTCGATATC
TCATCAGCTCAAATTCGCCATCAGGTGGGATGAAAGAGATGATTCTGTCAGCATCAAACT
GGCCTAGCTTAACGCATTGATGGAACTGGCAGTCTTCAaGGgTAACGCTGCCcGCcGCAG
CCcGCGTTGTCCTTGgTTTTCcGGgCAGgCcATTGgCATCATCGTTAtCTAgCAAGaGCc
GATCATTAAGgCcAAaCTTGCATtCtGGggTTCcgCTgAGgTATGTTCGCATAACTaTgT
GtCCGTTTAcGtCCGcTCgTAGCAcagTTCCGgtGGCAgACaTTAACaGGTTAaCaTCCT
cAATCACATCGaCAAAaGCcTCGTtCTTTCTGTATTTAaTATCTGATCTTCGCCACGACA
aTGCGCCGgTTGCTTGCATGGTGATACGACTCGAATCGGTGGCCGAGTTAACGATGGAAG
ACTTCACTCCTTCGGTAGTtATATACATCTTCAGCGTATCCGTCTCGGTGTTCTGCGGgT
ATCCAAaGTCGaGGATCTCTATACACAaGGACGGGGTTAGtACTTTATATATTTCaGTTC
AaGTATAcAATGCCAGACACATAGCTTaCcGTCCAGCAATTCATAAATCAACACAAAATt
aTtCTTGACTGCTTCCTCGTCAAACTTGCCAAAGTACCCCTTCCCCAGCATTATtAATTT
GTACAAGAATTCAAACaCGAGCGCGGCATTCGCGTTGCTCTTCGTAACAGCGACCAGATA
AAtATTCTCATGTTtGACATGGCTGAACGTCGTTGAGCCGAGCGTCAATATGGGAGATCG
GACCTGCGCATTCGATATCACCTGGATGCGGAAGATGTCTGCGAGTCGtGGTCGGCAGTC
GTTGCGAAAAGAGCGAAATaTAAGGTTCTCGCCCTTCTGATTGAATAtGAGGATtCCGGA
CAGCATTTtCACAGAAAtAAATCGCAAGATTGAGCAGATGAGCCtCAGAaGTgTGTCTGC
GATTCTtGTTGTTGCAaGTTGCTACGCTTTGGGTTCCTGGAGcTCCCCGTCaGAGCCCGA
TCTCATTGGATCCACCATTTGGAACGCTTGTATCGGATAATCAAaTTTACCGGTATTGCT
ATaCAAAaTACGCTAGGTCGGTATAGTTAGAAGGGTACAGTTTGGCCAGAAGTtATTTGA
aGAaGCAACAGTACTTGATTAGCcATGATCCATGACGGCATATTATCCTAGGTGAACAGT
AACGACATACAAAaGGGGAAAAaTGTGATGTAATAGACATGCGGGTAACCAAATATATGA
CAGGTAATCTGGAGGGTATATGTAAGAAGGGAACGGATAAGGAGACATAAAAATAGGGAT
TAGATAGATATACCTCCCACAGAGACATAGAATATCAAGAGTACCACTGGCTCGGGAGGT
ATGGCGGTAAGATCCCAATTCCAGGAGGCAGTGATACCAGCACTCAGGGCAAAAAGTCAT
ACGAAATAGAAAAGATGCAGCGAGACACACGATAGGTCTATCAACATAAAAGGAAATAAA
AGATGAGGCATCATCAGAACGGTAGTTGGGCAAGaTAAAAGAGTGCGGAGGGAGAACGGT
AATTGTGGCCAATCAAGCTTCATCCTGTGTCACAAATGCTGCGGTCGTTCATGTAGCCGT
GTGTTTGCGGTGCTGGGTCTAGTTCTCGTCCCTAGATCGGAACCAGCATCGCTTTCCACA
ATACCAATTTTGGGGTCTGGGATCTGTATGTCTAGGGAGAGGAATCCGGTCCGTCGGGGT
CCCCATATCTTGACACCTTCAGCAGCACCAACCTCACGGTTCCACTTATCTATCCATGCT
TCAAGCCCCTTGATTCGAGATTTGATGCGACTGGCACCTAGATCGTCCCATAGCCAGCCA
GTCAGGAATCCCATTATCCCATCAAACCAGTTACGCGCAGCATATGGATCAAACGCATTG
ATGAGCTCCTCATTTATCTTGGTGATGATAGTTCGGAACTCCTGTTCGCCCAAGAGTGGG
TCAAGAATCTCTGGGTaTAGGTTGGAAAAGGTAGGTGCAAGGTCTCCTTTGACCATCCAG
TCCCGTCGTATCCGGATTACCcGTGTATGAACGTAATCCTCTGAATTTAGGGAGACATGG
gTGTTCATATGTGGAAAGCATGGATGTGCTGGTCCCCAGCTCAGTTCTTCTGTGGCGTCA
CCGTTAGGGGGTCCACTAGGCGATTGAGGGTTTGTTGAGGCGTTATTGACGTTTACAGGG
GGCACGGCAATAAATGTCTGCGGTCGAATAGACAGGTGAGAGTTAACGTGTCGAGGTGTT
TCTGGAGGATCATCTGGGTGCTGTTGTGCAGCTGGACTGCCATTCATCGAGAAGAGGTTG
CCATTTCtGACTGCATAGGGACGCTCTGGCGGCCTTAAGTGATTGCTCTGTCCTGCAGAA
GCTCCTGAATAGTTGACCATTTCAATTGCTCCCCAAGTATCTGCACGTCTATGCCTGCGA
GGGAGTCCGATGCTGGTACGATTAACGGCGTCAGGTTCGTCGACGTCTGTCTTAAGAGGT
ATACTCGCTACACTGGACCGCTGGGAGAGAATTCTCCGACGCTCAGGGAGGGTAAGTAGC
GGATCTGCGtCCCGTTTtGgCTGGGAATCGCCTGTGAGAGCTGTACGTTGCTGTCGAGAC
GAGCGAGTGGCGGAGCGTGGAATGTAATTGACCGGGTTCCAGAGACTCGAAGAAGGGGAT
CTTCTGGTGTATTTGAATAGGGGGAGTAAAGGAGACGGCTGTTCGTGAGACTGCTGGCGA
TGGCTGTGGATGCGGCCCTGaGGGaGaGGAGACGAAgTTTTGCGAATGTACAGCGGCTCT
GGGCGCGCCGGAAACGAAGCTTCGAGGTCTGCAGAGtATTCCGGCGTCAGGACCGGGACG
AGAGGGATGTATGTGTGGGATTCGTCGCCTCCAGCCTCCcGCGATGATACGGTTtGTGAA
CGTCGGGCGGTTGAAAAGGCcGTTTTtGtGGTGCGGACAGGAcTTtCTTCTGCAGAaGGA
GGAACGTCGTTGGTGTCGCGCTAGTGCCACGGAAAGGGGTCAAAAGTGGTGCGGCAGCGC
TCGGCGCACGGCATAGACTGTTCGGGGCACGGCGAGTTTCCcGCGCCATAAGCAGCATGA
AGTAGACcAAGAAAAGAAAATAATGACAAACAAACAACAAAAGATGGACAGAGGAGTGGG
AGAAGACGCCAGATGAGAGAGTTAAAAaGGATAGAAGAGATAGAATGGGGgAAAaGAGAG
AGAGAGAGAGAGATTGAAAGAAGGTCTGCTAGATCTGTGTTCAAGCGAATGGTTGTGTCA
TCCGTTCCTCCGCTGACCGTCCTCTTGTATTGTGATGTGTAGGATGCAGTGGCATGCCCG
CGAGGCCTAGAGGTTACATGATGAGTCCAAGAGAGCAAGAGAAGCTGTGTGCGGCCTGAA
GGTGGGAGAAGAAAaGAaGGgCCCTGCGCAGGGACAACTGCGGAATGGGCTGCCCTAAAT
ATAAGTCTCCCAATCCCGCTCCAAGGCTCCAAGGCTCGGTtCGTTCCATCACAGATTACA
TGGGGGGGGTGGAGGGAAGGAAACCTTGGAAGGGATGCCTTGGGATCGAGAGTGGGCTGC
GCAGCGAGTTTAACtAAAaGGCACATAAaCATAGCCATGCATTTCTGTCaCATCGACGTT
GgCTCgCGGgAaTtG
>contig00067  length=3891   numreads=39
CGTtAGATATCAGTCCATCCAACGTTGCTCTAGGCCTCGCCGAAGATGCCTTTACGCCCA
AGTCCCTGAAaTGGACTTTCAGTGAAGACTTACGGGCAGTAGTACACCTAGGATTCATAC
CTCTGaCAGAACCACAACCACCTGTCCcGCCATTCTTACCGGCTTATATtGCATACCATG
TGTATCCaCTTGCCTCTGACGGACTGGATGTGACTAAGATTGATATTATTGACTTTGGAC
AAGGCGGTCAGTTTTTTCTCTGTCACTTTTGGAtAACTGATTAATTAACTAATCGTGTAT
ACATAGGGTACGAATCAAAGAATACCAAGCTAAGGGgTACCCGGGgTTATAAACCGCCTG
AATCCAAGAACCCGGGTGCTCTTGGATCTATTCAATCCGACTTATGGAGCCTAGGTTGTC
TGGTATGTAGCTGCTTAGTTtCCCTTCCTATTGCATTtCAAaCTAACCGGCTATCTCAAT
ATAGGTCTACTATGCACTGACGGATATTCATTTATtCGGgCcAGACGAGGAATTCGTAAA
AGCATACACAGGTATGTGCTCTATTCTCTACACGTACTAtATTTTCATTTtGGCTCAGCC
TGCTGACTTCatATGGAAaCAGCGGCGAGCGATCaGgAGCAAATAtCCTAtATCGATGTC
cAaCTAAGAGCAGAtAGGgTTTTtcAACAGCACGTCGaGTACAGGGATATAACAGCTAGG
CTACTTCATTCtCTTTTAaGAGTTGAtCCTGCAAAGCGAAGTGCAACAGaGGCGAAAAAG
TGGCTCGTCAAGATGGTAGAGTATGCGAaCCAGCATATGgAAGGCGACCGGTGACAAAGg
AGGATTTGTCGAAGAAGACAAACCGAAGAATTGAAGCATGAAATCaCAAACTGgTATACA
GAACAGAGTTAACATATGGCTACGCCaGGACaTAATATGATTAcACCCGATTTATCTATA
CTCtGCGTACTCTTtCCaTCTTGCTCCCTCATATTTGTGTCGCGCaTAAAAaTATATGTA
ATGGCAAGAATGTACACGCTTCTTGAAGAGGACATGAATCGATGTATACGCATTCGTGTT
TTCAAAGGGTATCAGGGTCTAACGGGCAGAGCAAGCAGGGgAAGCaTAAAGATGACGGCA
TTCTGTCTCTTAGGGATATATGCAGAAAGTTAAACTGGGGATAAACCaCAAAAAGGGGGC
ATGTGCTAGAAAAAACTGGgCATTTATTTCACCATAGAATCATTAGtCCTTGTTACTAgC
ATTATTATCGTTGCTGCTGCCATCACCGTTcGAATTCCAGTTCCCCcATTGAGCCCAATC
ATTCGAGgACACGCCCAAATTtCCATCTCCATTTATATCTCCACCAATGTTAGTGCTCAC
aCCACCAAATTGGTCCATTAAGTTATCAAACTTCATGTCGGTGTCTAGGGCCATATCGAG
GCCAGCACCAAGACCCATTACAAAGTCATCTGATGCTGTTTGGAAAGAGGGGTCGGATGT
GGGGTACTGGTATGAATTGTTTGGGGCTCCTTGCGCAGCAAGGTTTTGCCAAATGAAAGA
ATGGCCGGGgATAGTGACAAGGTCGGGgTTGCCCATGAATTGGTAGGCATTTGTATTTTG
TTGGGGTTCCGATGTTGGGCTTTGTGTATTGCCTGGGAaGGCGGCGGATaCTGCCTTTAT
ATGGGGAGGCAGACTGCTAACTGAGGTTGGGTCATGAGAGGATGCTGGGCTCACCATGGA
CAGTCCGGGAGTAGTTGTAAACGAAGGTGAAGAGGACGTGTTAGATTTATTCAAACCATC
CCTGTCCATTACAGATTGTaGGGaTGTGTTTGAAGAGAACATAAATTGCCCTTGACCACC
ATTGCTGTTATTGTCCTGTTTAAAATGGTCGTCTTCCAAGGTTGACATTGGTTGGGTGGG
GTAGGCCAACGGGTCGTCGGAAGGGAaCATCATGGGCATAAGGTCAGGCAGAGGTGCTGA
GCCATTAAATGGCGGCGAAAATGATATAtCTTGTTTGGGTGCGGATTGTGATTGCGAGTT
TCCTATGCCTCCTACTGTAGCCAAaGATGGGGATGATACGTGAGTTTGTTCaGTaTCAGC
CAATGATGAGATCCGGGGTGTAGAAGATGGGCCAAATAAACCTTGCATATCAGCCGTCCA
TTTGAAGGGGCCATTCGAGGCACTATTTGCGTTCTCCACTGACaTATCTCCAGCTGGaGA
ATTTTGAACAATAGCCGcTCTATTTGGTGTAACGTGTAACGGgAaGGTaCTtGCTCGTGG
TGgTAAACTTGCATTAAACtcTtCAGGCGCTTTGGTCTGCAGGGGTGgTGTCTTGTTCCC
GcTTCcAGAAGAaCTATTTGAaCAGATAGGAGTGGGCGTCTGGGTACGCTTCCGgTTGAT
tAGCGGGGACGAAAGAGCCTGTCTATTTCGAAGTCTCTCCGGAAgATACTTAAACATAGA
ctagagataatgttagttcatttgcgaataacatcgatttcatacagccaagggagactt
acATTCAGACTCTGGGCACATCGATCTGCAGCCATACTCTTCTTTGCGAGACCAGCTAGC
ACATTTTtCCCcTCCAAGgCATCTTtCAAAATTCCGTCCTTGGCCGCTGCAGATTCCGGG
TTTTCGAGGATAAAGAaTAGGAGCGTTAAGaTAGCAAAGTAaGTTGTATACATCGTAAaC
CaGTACgAtCCGTTGAGAAGCTGTTTCTTTTtCATACcAGCAGTGATATGAACAACATTt
CGCGCAaCACTAACGCAAGCAGCGGCACAGGCATAAGATCGCTTGTCGATTTCTTGGCCT
TTGGAACCACCAGTGACATAATGTAAGAAAGGCCGATACATAACCAGCTGAACATGAGCG
TAACATATACGGAGGAGTTGCCTCATTCTTGGACCTGTCAGCACATGCAACATCAATCCT
CCAACAAATGGCCACTCACCTCTCCACCTCTATTGCCGCTTCACCACCGGGTCTATAGGC
ATCGGGCAGTGCCTCCATCCATTTCTGAAGATCTCGTTCAAGTTCTCGGATCTTTGAATG
GCTTACCATATAGGTATGGTTATCGCCGTGCGTCGTGACTTTGACAGGATATATATATTT
CATCACTTTCAACATGATATGGCCGAGTCTCATGTGCGCATTTGCACCGTGCATAAGGCA
AATGTAGTTCTTTGGCATAGACAAGATGCCATCCTTGGTGATAAATTCGTCATCGACAGC
CATAGGATAGGTTTGGTCGATGTCATCTTCACTCAACATTGATGGGAGGCCGAGGATAGT
GCTGACATGGACATCCATCTTTCGAACAACCCAGAAAAtCCGTTTGCGAGTTTCGAGCtC
AAtGGGGTtGAACTTGACAGAAACCGAGCGGTGGAGGCCAAGACGGACAGCAGCACGGAG
CGCAATTCCAATATAAGAATAACAGGTCCTAATATTGGCAGAGGCTTGTAGGAAAAgAaT
CATAAAGCAAACaGCCTGAAGAGAGGTTAGGTCACGACACTCGGTTATATCAAGCAACTG
TCGGCCAGCTTTAAAATATTGGAAGctattctgatagttagttttgaattggttcagaaa
gtacggaggaacttcaatagaaaattaCCcTTGATCTACAGCGCTTTCATATCCAGATTT
CTCCAAAGTGCAGTCTCCcGGTCCTCGGAACAGGCATCCAACAGCAAGCGCAAGATATAG
AAGCGGTAAGAAGCTATTCTCCTCATTTGAGAATTGTTCTAGCGGGGTATCATATACACG
GTCGAaCATTGCCcAAAaCGTtGgTTTATGCAAAAAaCGCATTATACAACACGCATCTTC
AAGGgCATGTGTGCAAAACTTtCGCGCcTCCTtCTTCGaTGGCAAGTCATg
>contig00068  length=3872   numreads=82
ttttttttaggtttggcgttaaacagagtttacactagtaacacactaaccagaattaat
tggcgttagttaatcagcatcaacagtggcgaacgtcatggatgccgccacatcgaccat
gacactacagcagcataagtaaatatatgaacataTTtaCATTatAGTTACTgAaCTAGA
GCAaTATTATCCAACCATtATGCATAGCTATTaTTTAAAAATATATTGCTTCTGaCTGGA
AAAtCCTaGAAACCTCAGgTACGGAGTATCGTCCAGgTAGATGATGTTATGTTCACGtGA
CtAtGAGCCAATGAGAATTCGtAGAATTTGTTTaTATAAGCTCTGACGTCTtAGACTTTT
CACGCtCGACTTTTTTTTtCCACGTCAAACTCATCATCTTCATCTTCCCTCAGCAGCTAC
AGCAAGTCATCAAACATCGCGGGCGACTTGTTCTTCAGCTTTATATTGTGGGATAAGATA
GGGTCGTCTAGACACCCCATAACTGTGCCTGCCAGCCAGCTTTTTCTCCTGATTTTTtGT
TTTCAATAGACCATCGTTCATCCCACTCTTAGGGCTTCCTATCGATAAGGCGTCAAAaCC
CCCcACCATCGGTCTAATAATAATATCCAGTTAATCTAAAAAGAGAGGAAAAATTACCTA
GCAAAGATGGTCTCTGCATCCAAAGCCGCTCGCCAGGCCAAACGTGCCGCTGAAGGAGAT
AAGAAAAAGACAGCTACCTCCAAGCTGTCATCAAAGGCCAATTCTAAGAATGTCTCTACC
GCTTCTTCCGTTAACGGTGATGATGCGgAGGAGGGCGCCACCAGCGCCGCCAAGATGTCC
GATGTCAAGAAGTTAACAGAGCAGACGGACAAATTCGGACTGTCAGATCGTGTCACTACC
GGtGTTTTGGCATCTGTCCCTTCCAGCAGAGATGTTAAGATGTCGTCCATCTCACTCGTG
TTCCACGGACGAGtCCTTATCACCGACTCTACTCTTGAACTCACTTACGGCAAACGATAC
GGCCTTCTCGGAGAGAACGGCTGCGGTAAATCCACTCTTCTAAAGGCCATTTCCAAGAGA
GAGTtCCCCATCCCAGAGcACATTGATATCTATTTACTCAACGAGGGTGCTCCCCcAAGT
GAGCTTGGAGCTTTGGACTGGGTAGTTACGGAGGCACAGAACGAGCTAGACCGATTAGAG
AAACTCGCTGAGGAGGTTTTGGAAAACGAGGGACCAGATTCACCTGTCCTCGAGGATATC
TACGAGCGAATGGATGGCATGGACCCAtCtACTTTCCACACCCGAGCATCTCTCATCCTT
ACTGgTCTCGGCTTCAACAAGgTcACCATCAAGAAGATGACCAAGGATATGTCCGGTGGT
TGGAGAATGCGTGTtGCTTtGGCCAaGGCTTTGTTCGTCAaGCCATCTTTGCTTCTCCTC
GACGACCCcACTGCCCATCTTGACCTTGAGGCTTGCGTGTGGTTGGAAGAATACCTAAAG
AAATGGGATCGAACTCTCATCCTCGTCTCCCACAGTATGGATTTCCTGAATGGTGTCTGC
ACAACCATGATTGATATGCGAATGAAACAGCTTATGTACTATGGTGGAAATTACGATTCC
TATCAAAAGACTCGAGCTGAGCAGGAAACCAACCAGATGAAGGCCTACCACAAGCAGCAG
GAGGAAATCGCTCACATCAAGAAATTCATTGCATCCGCTGGTACATACGCCAACTTGGTG
CGACAAGCTAAATCCCGACAAAAGATTCTCGACAAGATGGAGGCCGATGGCTTCATCCAG
CCTGTTATCCCTGACAAGGTCTTTACCTTCAGATTTGCAGATGTTGAGAAGCTACCTCCA
CCAGTTCTTTCCTTCGACGATGTCACATTCTCCTACTCAGGTGATGCTAAGGACAATCTA
TATGAGAACCTTGACTTTGGTGTAGATATGGACTCTCGAACTGCCCTTGTCGGACCCAAT
GGTGTTGGAAAGTCTACCCTTCTCCGTATCATGACTGGCAAGCTCGCTCCTACATCTGGT
ATTGTCACCCGTCATACCCACTTGAAGCTCGGCATGTACAGTCAGCACTCCGCTGAGCAG
CTCGACCTTACCAAGAGTGCTCTCGACTTCGTTCGTGACAAGTATTCCGAGAAGAGTCAA
GATTATCAGTACTGGCGTCAGCAGCTGGGCCGATAtGGCCTTTCTGGTGAATCTCAGACT
GCCCTTATGGGAACTCTTTCTGAGGGTCAGAAGAGCAGAATCGTCTTTGCTATCTTGGCC
ATCGAAAGCCCCAACaTGTTATTGCTCGACGAACCTACTAACGGATTGGATATTCCCACC
ATTGACAGTTTGGCTGATGCTATCAATGCTTTCAGTGGTGGTGTCGTCGTCGTTTCCCAC
GACTTCAGACTCCTGGACAAGATTGCCAAAGACATCATGGTGTGCGAGAACAAGACTGTC
CGCCGATGGGATGGTACCATCGGCGAGTACAAGAACCACCTCCGAAAGAAGATGATCAAC
GCCGGCCAAGTCTAAATGCCGATTACCGGAGGCTTGTTCTTTTCTTGCTTGATTCCCCAT
TTATTTATTGTTTCTCTTGACTATCCAAAAAGCAACCATCCGCAACTAACGGCCTTGCCT
AAAAATCTTTTGCCATGTTACTCTTATCTTCACGGTCTCGGTGGTACGAATGGTTTTATT
CCCCCTTGACTTGTTATTGCTATGTAAATGGGCCTTTCCCCTGGTCAGCGCATCGAAATC
GACTTGCGCACATGGGAATTTGGATTGTTTAGACTTTAAAACtgaTGTTTTCTATTCCTT
CGTTTGAATTATTTTTTGCATCTGCTCCGAAGGAAGCTTCTATATTTGCCTTCGTGAAAT
GGCAAGGTGATAGAAAAGGCTGATCGATGAAATGAAAGGTTACTTACtACTTttCTTTAt
aCTaTCGtCCTGcTCTCAACTtGGtAAACTTtcGtACAACCAtGGTAgTGCTTTAaGCTC
GCACAaCGAtACCTTtCAaTGATTGTGAGCTCgTGGgTAGACTGCGAATTCTCGAAGGCT
CTGGTCTTCCAAAACACCAATGCATCGTTTTATCTTGATGGCTGCTATCATTATCCATAC
AGTATATATAAATGAATCATCCCTTCTTCAGCTCCCcTCCGAAGGGAGTGTCCATTCCCC
CAGGCTTTTCACTCTCCAATTTGCGCTTTTTAGCGGCGCGATCTATATCATTTTCCACGT
CTTGCTCCTCGCTTATAGCAGCTACATTAACTGAAGTCAGAGCAGCAACTGGTTCTGAAG
GGGTATTAGCTCCTGTGGGGAGAGCTGAACCACCCGCTTTCTGCAGCCTGTTTAATGCAA
CGATATCTTCTCTTTCCGGGTTCTGGCAGTGAAATAGCTTCTTCCCTATCAGCTTTAGCC
TCTTCATCCTCGCTGAgCCGGGAACAGTACTTGATGTTCCATTATGCTGTAtGTAAGAGG
cAAGTAAGTCGCTGCAGGACTGCaGGACGGgAaTAAGTTTAGCGTGTATaTTGGAGAGCA
TGTCTGAAGGCGAAGTTGAGGATGTAGGGGGTGCGGTGGCTGGGCCTAGTTTTGTTTCGA
GGTAGAACTCAGCTAGTGGTCTATCGGCAATGAGTAATGCaGAAaTCCATATCTGGGAAG
GGgTgTAAaGGAAAtATGCAtCTGTCATTTGCGcagaatgcttaaggatctctctggtat
tgtggtgtacttttgccaaacgggtagctagaggcgaagcaggcactggcccagctatcg
aagtaggcggaggtggaagtgactggaTggatttctgaagtccagttggAGTAAGtcctg
gaagatggggtcctggtgtagcttctcccttt
>contig00069  length=3834   numreads=61
taGTtCAaGTCATGGAgTTACTTGTtACTCGCTTcTTTGTCTTTAAaGCcAGTGATCTCA
GAGAATGGGAAGAAGAACCTGAAGAGTGGgAGAAGCAAGAAGAAGAGATCACAGATGCCT
GGgAGTTTTCAATTCGATCATGTGCCGAGAAGCTATTCCTTGATCTGGTTATCAATTACA
AAGAACTGCTCATACCAAAGCTGCTCAATGTGTTCTATACCTATGCTAGTAAGTCGAACA
ACGGTATAGTATACTATAAGTCTGAACTAACTGACGCTGCACTAGACCCTCAGAACAAAG
ACATCTTATTAAAAGACTCTCTTTATTCCGCTGTTGGCCTTGCAGCTGCATGTCTGGAGA
ACCACTTAGACTTCAACACTTTCTTGGTGTCCACACTCGTACCAGAAATTCAAATCCAGG
GTCCAGGCTATAATATCCTCCGCCGAAGAATTtCTGTCATACTCGGACAATGGGTtCCAG
TGAAACCAAGTGATaTTGACAAaGCATCCGTATACGGTATCTTCCAACACCTCCTGGATA
AGAGTGACCCCATGAATGaTCAaGTCGTTCGTGTAaCGGCTGGTCGGAaGCTTCGACAGg
TTCTGGACCcATTCGAATTCtCTGCCGAAGTATTCAAACCGTtCTCAAcGtCTATCCtaC
AAAaCCTAaTACAGCTTATTCAAGAGGtctctCtTAGTgaaaCaaaaatggcacTACTTG
AGactgTaagggttgCAgtggtaaaaaTggaaaGCCACGTAAGTCCAGGAAtcccatatt
ttgatagtaGATattatACTtaccagGtttcatTCTagataaccccttttgcGGATCAGA
TTGTATCCcTtcTACCAGGgCTTTGGgAGCAatCTGgTGACgAaCACTtGatgaagcagg
caatattaacactcctgtcatccctaatacactctatgagagagagctccactagatatc
actccatgatactaccccttatccaaaagtcggttgaacctggctcagAATCTCTCGTGT
ACcTCcTCgaGGAGTCTCTAGATCTATGGTCTGCTGTGCTAtCTGAAACTCCAAATCCGC
CGTCTCGTGAAATTCTAGCCTTATTCCCATCTAtATTTCCCATATTTGAAATTGGGAGCG
ATGTTGTACGACAAGCTCTTGAAGTCACTGAATCATACATCCTCCTCGCACCCCGAGAGT
TCCTCGATGAAAATGTCCGTTTTCGATTGTTTGATATCTTCAATACTCTCCTCAATCCAG
ATGTCACTCCCCGAATCGGCCTAGTCCCTCATCTTGCGGAACTGCTCATACGGACAGGCG
AATCTGCCTCCGAAGAGAACAGTGAGAATGTGTACGGCGCCATCGCTAAGTCCATGCTAA
GCACTGGCTTCATGGAAACGCTTCTCTCCGCCTTATATGGCGCATACCAGTCCCGCCAGA
CAACGGGGCCTAACAGGAAGCAAGCCACCATCTACGGCGTGGCTGAAACTGACCACCTCT
CAGTCATCGCACGGCTTGCCCTCGCTTCCCcACGCAACTGTATATCAGCAGTAACATCGG
CAACTaGCAACTCCTCCGAAGAACAGACATTCACCTGGATACTAAGCGAATGGTTCGCTC
ACTTTGACAATATTGGAGATGTCAACAAGAAGAAACTGCATACCATGGCTCTTACGCATT
TACTAACTGTCAACGGGCCTtCATCTCCGGCGCCAACATACCTATTgAAcAATttaCAAT
CCTACCTAACAaTCTGGACAGACTTGATCACCGATCTATCTGAAGGGCCCGAAGTAAACC
CCaCCGaCGCCCGaCACGGTGATTATCTTGTTTTCGACCCCAGTGAGGCCCAGGGAGAGA
AATACCATGAATCTGAGACCCCTGAGACTACGCGTCGACGTACATGGAGCGCCTCGGACG
CAATTCACAaGATCAACCTGAGGCAaTATGTGGGGCAGCATCTCCAGGCTTTGGtGCAAG
TTTGCGgAGGAGCTGATCGGTTCAGAGATGAGTGGTTAGTTAATGTTGATAGGGAGGTTG
TTAATGGTTTTGGGCAGTTGGGGATCATGTAGATGGGGTTGGAGCTGGAGTTGAAAAAAA
CaGGCAATtGTATCCACcGCcACCCAATATCTTCCAACAACTTGACCTGCCTTGTTtCTT
TtCTTTCTtCTTCTtCTtCTTTtCTCACCCGTTtttGCTATCGATTTTAtAgTTaCGGCT
TACGAATACCCAGATAAAGAAaGAaTGAatAAaCGTCGATtAGCTAGAGGGAagAACACT
gCTtACGTtGCTtGGTtAtaCGtGGTAGtCTTGAACCGTAGCATATCATTTGAACCTATt
AAGCAGAATCGGCATCTTGCgCTTGGTTTgACtGACTGATCGTTCAaTATAATTGTCTTG
TcTgTCTATCTGCTtGTACTAATTAGTTtAATGACTGTACACAGAAAaGGGaTGGTGgAt
aTAAACaTtATCCcAGTATCCAATGCTAAACTATaCcTATAACTAATGATGAATTAATAA
AGTGTAAAAAGAAGGGAAGAAAAGAGACGTCCATCCTGCGCCAGCCATTATCCTATCCAT
CTAGTGGCACTGGCCAGGGAACATCCTGGCATCAAGAGGTTGCGGGAAAAGGCCGTTCGA
AAGCAAGTCATTAAGATCCCAGCCAGGAGAACCGCGCTCGGTCTTCCATGTCCACCAGTA
CCATCCGTGGCCCGTGGAGAAGGAGTCAAGCTGAGCCTCAATGTAGCGGCGGGTATTAGT
CTTCTCTTCGTCAGTGAGCTGCGAAACAGAACCTCCGGTCTTGCGGACACAGCCGTTGGG
GACGGCAGTCTTGGGGTCCGAGTCTTTGTGGGTGCCGTCGTATCGAGCTCCCTCATGGCG
GCCGTTGAGGTACTGGGTGCAGTCGGTCAGGGCACCGCACCATTCACCAACAATAGCAGG
GATGGAGGATTTGGCGAGTTCGTTCTTGCCGAATTCGCATGCAGTCTTGACGTGCTGGTT
GATGTCCAAGGCGACGAGCTGAGGAGAGAAGACTTGGTAGTGGTGGGTGTCGATGATGGT
CTTGGCCCCGAGGTCGAAGCCGTTCCACTTGGATGGGCCCATGAAGGCATCGGAAATGAC
AACAGCGACGTTGGGGTTGGCGCTCTTGACCTTGGCGGCACCCTGGCGGTagaaGTCCTT
GAGAGGTTCGACTTGAATGCCAGCCTGGGGGAAAGgCTCGTTGATGAGGTTGATTTCGtC
GACAACACCTTCTTGCCTGGCGTATCGTTGGATGAGAGCGTCGAGGGCTTTGTAGGTTTG
TGCGACAGTGTCGCCCTTTTGCCAGTTGGCCGGGCCcAGTCTGCCGCTGTTATCGAAGCC
GTTTTGAGATCCAGGGGCACCGTGGAGATCAACGTTGACCTTGAGACCAGAGTGTCTAGC
CCAGTCGATGGCAGCATCCAACATGTCTATCTGGCCCTGAACGAAGGGCTCTCCCTGGAT
GGGAGCGACGGCCCAATATCCGATTGGAATGCGGACATGGGTGAGTCCGGCAGCTTTAAT
GCGATCAAAGTCCTTCTGGTCGACGTAGGTGTTCCAATGCAGCTTGAGGCGCTCATGGGC
ACGCTGACCGAGAGCCGCGCTGAGTGTCCATTCATCCACTGCGCTGTCGCCTCCTTCTTC
AAAGATACCGGGTGTGATCCATGGTTCCAACaCCAGCCATCCTCCCAGGTTAACACCGCG
GATGAAATCGTCAGCAGCTCTCGGTgATTTCCtATTCAACGTCAGCaTAAGTCGAAaCAG
AAGCCATaGGTAAAAAaGaGAGATGAGATGAAAAAaCAaGATTCAAGaTTCagC
>contig00070  length=3808   numreads=110
AAATtGtCtGCCCTCcaGCcTtcTTcaCTGaGaCTCGGAACTTTGCAGCccGCGAaTTAG
AATCATGGCTCGAAGACAACTGGGCAGTACATGAAGGGATGtATTTTGTCCGACGCGGAC
AACAGTATaCAAAGATTGATGTCAACCCCGGCACCTTATCAGTTGAGCTTGCAAAGACGG
CATTCATACAGACCGTCCAGGCTCTTTTCGGCGCCATAGAGACACTACAGCTTTTTtAAC
GGGtGTCAATTCtGCACTTtCCtAGCTCCTGATTTCTACTATTCTTtCAaTTTTAGCcTT
AaCGACgTGACGATGCATTtGGGTTTGTTAATAGCGGTAGATGAGAGaCTTAAAGATAAT
GTATGTTCATTGGTTTTGAAGACGGATAAGATGCTCTGGTaGGAAGCGGTAAATTTCAAA
TCAATTTGATGAGCTGCCCTTGACATCGCGGCCTGCTCTAGAAGTAGGTAAACTATTGAG
CGCCAACATGGATGACGCTCCCCACAATACTGAAAGAACAAACTCCAGACAGCCATATGT
TTGTTTATTGGGTATCCGACTCGAACATAGAAGGGCAACAGGGTATCCCAGCCATGAAAG
AAAAGAAACGAGAGGAGTACATGTACGTAGTAGAGAAACGGAGAGAGAGGGAACTCGTAA
CACATCAAGAAAACAGCGTAACACATTTCATCCAGAGCGCAGGGAACGACCGTCAAGGCG
CGTTAAGAGAATCCTCCGTTGGAGGCCTGGATACCGAACCACTATGGCTGTTTGAGCGTA
GGTGCAGCCTATTTCCGGAATTGAACGAAGACAGTCCAAGGACCTTTTTTACTGCATTGC
TGACGCCAGACAGCCTTCTTCCCTTGCCATCCCGCATTTCACCATGTTCATTGGCATTGG
CATTGGCACTGAGACCAGTGTTGACAGCCGGCTGCTTCGGCCTTTTGATAACTGGGACAT
CCTTTGTTGGCGTTGGCTTTGGGGGCCATTCGCCGTTTGTCTTCcACCCCTGGACGAGGG
CTCGGGTCATATGAGAGAGGTTGATAGGCACGGCGGGTGTGTTCGACTGAATGACGAGTC
TGCTGTAGATTGCCGGATAGACATTGGGAGTGATGGCAGCTCGTAGCATGTTGGAATCAG
GAATCAGGGGTCCCATGATGGGCACCAGGCACTCATCGTCGTCGTCCTCTCTTTCCTTTG
TGTCTGCTGTTGCGGCGGCCTGACAGTCTAAGGCGGCCTTTGTATCCAATGAGACGGTAA
GCTGCCCTACATTGTCCCTTGTAGGTGCATTATCGGCCGGTGGCTCCGACGGCTTGACCT
GAGCGGTGGCCGAGGCGTTGGACGCAGGCCGGGAGAGGGTATATTGCGACTCGGTATCAA
CCAGGTCTGTATCGTAGCTCCCGTTATAGCTCTCCTCGCTGCTTATAGATTGCCTGTACG
CCTCCAGATTCACCTTTGCACCGCTCGCAGCAACGTCAGCAGACCGTTCAGGCGCCTTTG
CACCCGTCCAGGCGTCCCGCCTTGCCGTCCAGAGGCTCAGCCCTTCGTTCCACTTCATCT
CGTCCTCTTGTATCTTGCGGCGTTTTCTGCGTCTGTCCGATAGCCCCCGCGCAACGGCCT
CAGGTGACTCAAACCTATACGGATCCAGTCCCTCAGGGCCATCCAGTCCATCTTCCCACT
CTGAACCTGAGTTGTCCATCTCCCGGTGTCTCCACGCTATCTCACGTGGCTCCTCTGGAT
CTTCTACCGGTGCGCCCACGGCAGCCCGCGGGGTTTGCGGTTCGGCAGCAGCGGCAGCAG
CAGGTGTCGGCGGCGGGGGATAAGCCCAGTCATTCCGGACGACCTGGAGGAGGAACCGCT
TCGCCTCCCTGGCTGCCGCGTCTCTGGTTTCTATGGTCTTTGTGACTGAGCTAGGCGAGT
CGGCAGTGCGGCTTCTGCGATGCAGGCTTGCAAAGACAGAATTCGACGGCACGGGGACAA
CTGGATTGGGAGCAGGTAAACCGCCAAAGCTATCCATGGGTGTAGACGAGACGCCAGTAG
CTGCTCTGGTGCGGTGTATCTCGGTGCTCTTGTGCTGTTGTGtGGAGGTgTGTgTGAaGA
TGTTGGAGAAAAGCAGCAAGGAtGTTTtCGACcAGCGACGCAACGCCTAGGCGGGAATaT
AAATAACTAGTtATCACCAAACACCACCGAcGAaGGAACCAGAAGCCAGGAGAAATAATA
CGCAGCAGCTCGATATCGCCCAGCACTGCGGTCGACCCGTTTtACGTGCGAGATGTCATC
CAAGACGgCCCGGCGGTCGCGAGATCCcAGGTATTCGCCGCCCAaGAGAGCCAaGCAGgT
CGGAGCCAGGTGAAAGAGCCCGAGGAGACGAGAGAGACGCTGCATAGgCGAATGGCTCGC
TTGCTGCTGCTCGTTCGTATCGGCCAACTCGACGGACAGCAGACAgAGGGgCgTGGAGGG
gCCAAAGTGGTGAGATTGTGGCTTGACTGCCGGCTTGGACAATAACTaGTTATTGAGCAG
GTTGACTGACGCCTTGCCCTGCaGGCCAAAAGTTGCACGAGAAAGACGGCAGAGCGCGAG
CAGGGgCgCCAGGGGgTGTTTATGTTCCTCGATATATACGCAGAGACAGGCAAGACGGCG
GAGACACCCTTGCTGGTGGCCGTTATAAGCTTATGCCTAGGATGTTTCGTGGATATCAAA
ACCGCATCTCGAAATGTTTCCTTACTACTACTGCATGGGAGATCCCGACGGAGGATCAAA
GCATGGTTCCCTGGAGACTCAATGCAAGATTTGTTtCTATTGTGCGCTATAGATGCTCCT
TCGAGTGCGAGAAGATGGGCTCTGTTGCTCGATCTGCCAGTGTCTGTTATATCCTACAAC
CACCGGAGAATATCGCGGCTGCTAGACTATCCAAGaCTCCTTCTACCCGTGCCGCGCCCT
GATCGACCATGATACACAAGATGCAAATCCCAGAAGTTCACCGGGGCACCACTGTTTCGA
TTACtGTTTCGCAGATCGCAAAAGCGGCGGCATCCAGCAGGCTGTCAGGCGACTCTGCAT
GGCCGGTTGCTGTTGGTCAATCCCTGGATTAGAATTtGGGCCAGACGAGAGAACTCCTCA
GCCAACGGCTAGCCTTGTCTTTGCCGCCATGACAGGTATTAATAGGCACGGCCGAAGAGT
CCGGGCTTATTCTGACGCCCAGAAATCGtACGATTTGGTcTCgtCGTCATACGATTtGAC
TTGAATACTTCATAAGCTCTTGGCCCATTGTCCGACGGAGCTGGCCTGCAGGGTTATGTT
TATTTGTTCACGGGGATACGGCCGAGTGGTCTCGAACTGATGGCCATAACCGAGTGGTCA
AAATGGaTCCGATGGCATACACGATATCTTCCtGGGGCAGTCTAAtGACTATTTACGAGT
TGtAGGGTtACTCTTTGGCCAATTCGATCTATaCAATGGtGATAGCACAGGCGAAGTCAC
AACTACCCAGTAGAGGTCAATTGAGTCTATGAGGCTATTTTAAGtCCAATTtaGCTGTtC
AGTAACAGCTTACAGTATATTGACATTGGTCCATCAATATTATtACCCCAGCCGACACTA
aTTCTTACCCTAAAGTGGTATCTGATGCTTCCAACATCAAATACCAGGGCTAGGTTTGAT
TTTAACAAaCTAAAATGGATCTGCCTATGACCTATTCTAATATCACCTTTGCCTGGCAAA
CCACCGGATATACCCTCTCCGTTAAAAGACTCTCCTGCtCtATTCAGAGGCtCCGGCTtA
tAtCAtCCCTtCAGTTAGtCCACTTTTt
>contig00071  length=3790   numreads=83
acccaagcatatctccacatgcactgtatcgcacagcaggatccctgtgagtgcaactct
tttgccttggcttctgggaaagctgctatcttgctgctctacatgagggcgtcttatact
cacgacgaggcagcgcttgcagacggcctctttgatgacttgttggtgggaagaaagata
gaaaataaacttttaagtttaacacacccgATTGgAGgAaCCGaGtcTTTTACcaTTTtG
TtGAaTAATAGGggAaCTtATCTAcTtGgATGATGaGTTtAGatCAAtCcTCGAGAGAGT
TGGgAGTTtATtGAAACGCCCCGgCcAGCAAACCcAGCTAATTATGGTATCCACCAAAGA
GCAGTTGATATGgTGGgCTGCAAACACAAGCCGTGGCAATGGTAGAATTTGGGGAAGGAG
TCCTGGGTAACTCACTCACAGCAAAAaCAATGTTTGAATTTGCCGCCTCTATGGGACTCT
GGAGGCTGAGTAGTAGACTCGAGTTGCACTACACTGTCGAGAGACTATCCTGTGGTTTTC
TTTGAGTGTCAAGATTTAGGAGAAATTCAATGATTGCTATACAGAAGTGAAATCCCTAAC
CTGCTACCAAGTATACAAGCGAACAAATGAAAATAGACCGATTGTCAGTGTGCTGATACC
CAAAACAAAAATCGACAAGTTAAACCAAAAGATGTCAAGCGATGGTACATGGACCGGAGC
GCCACTGCTCGTTACATAGGCTGGATTCAATTTCAAAACTGCACATGACGCTGCTCATAA
GCCTTTCTCTCTTCCTCGATCATCTCAATCGCCTCTGCCAGGTCTCCGTTAGCAGCCTCG
GCGAATATACGCAGCCTATTAACATCTTGAGATCTATCGTCGCCGAAACCAAGGGCCCTC
AGCTGTGATAGACAGAGTTCTGTTGGGTCGTTTGGTGATGCTTCCATTACAGCTGCCGTC
GGAGTTTCACGGGGAAATGTTCCAGGAAGGTCCGAAGGGTTTTCACAGGCAGCGCTAATC
TCTGCTAATTCATGGCTGCTAAGCCGTCTTTCTGGGTAAGGGTTATTTTCAAAAAGGCTT
GGACGCGGTCTCCGCACACGTTCCGTTGCACTTCGACGCAGCCCAGATACGTTTGATGCG
GAAAATGGGGATGCGCGGCGGTGGAGTGGATTtAATGGGCTAGAAAGATCCGATAGTACT
GGGGGATTAATGTGGTTTGGGTCACGATAGATGCCGTGTTCAGTTCTACTTTCATTAGCA
TTAGACATTGAAGGTATACTGCTCTGGCTATCCTGATCCCATGGCCATGATCCTGGTATT
CGACTAGGAACTGGGGGAGCTAATGGTTTTCCAGTGCTAGCACGATTAATGTTATTTTCA
TATATCGTGCGAGGCCTGAGGGCTGGCCAATCTGGGGATGGCCAAGGACCGTGCATGAAA
AGATGCTGCTGTTCGAGCTGTTGCATTGAAGGGTACCGACTCAGTGCGCAGTCATTGTCG
TTAGGTTCAGAATGAAGACTGGTCTCATGACATGAATcGGGTGGTGGTGGCCTTGTGCCG
GGGTTTTCGGTACTTTGAGATTCAAAGAGTGGCGGATATCGTTCGGCAAGGTTTGTCTCG
GATTTATTAAGTAACGCAGTGTTCGGTTGTGTTTGAGTATTGCTGTGCATCTCAGGAATT
GGGATAGCGGCTTGTTCACATAGGGATGGCGTTGGCAAATTTTGCTCTGAAGGTACGATA
TTGCTAGTATCATTATCTAGCTCACTCACTGGAACGAACGATGGATAACTGGGCCTTCCG
GCATTTTTTGTCAAGTGTGGAAGTTCAGGGGTAGTGTGTTGGATACGAGTGCCAGACGAC
TCGGTCGCGTTGCTTGGCCCTGAGAATGAATGCTCATTTGCGGATTCAACGTTAATGGTA
CAGTCACCAATGAGGTTTCCTCTAAGCGCTTGCAGCGCTGCAGCTGCAGCGTAGGTAGAA
GGGAAATGAACATAACAGAAGCCGGCATGATCGCCTGTTAGACTATCTCTGGGAAGCGTC
ACAGTCCCGACGAACCCCTGGCTTGCAAGCACTGAAATGaCTGTATTCTTCGTGGCGTCT
GGTGGCAGATTACCGATAAAGATGTCTTGTGTTGCAGGgTTAACTGCTTCGGgAGCTGAT
GATGCGTCCGCTGTGCCTTTGTTAGCACAGTTATCGTGCGGCTTGAGACTTTTCtCAAAC
CCTGCAATAAGTGAACCGCCGATATCTCGTATGTCGGATACAAGAGTCCGCAAATTACTC
AGATAAGCAGTAACCGCTTTCTCTGTTTCTCTGGTTGCAATGGAGGAAGATCTTGCCGAT
GTAGCAGCCTGCTGCATAACTCCCGCTAATGTTTGAATATGACCCCCCATGACCTGGAGG
GTTTCGTGGATGGTTGCTTGCATCTGATCGGGGATATGATGATGCAAGTCTGTAACTCTC
TGCTCAACCTCAGGCAATCTGTCTGCTAACTCGGCTTTGAGGATGGTTACTCGAGATAGG
AGGGATTGGAAAGACTTTCCAAAGACTGTAACAATATGAGATATCGCCTCCGAGGCCTCT
GTAGCCTGGCCTGAAGTCGGCTGAGCATTATTATTCTCCGAATGCCCTGTTACCGGCTCT
TTCCCGTCTGTAGAGGTTGAGTTGGAACTAGATTCCCTAGTTGTTGCTGTTGCTGGCTCA
CCTACAGGCTTAAGATGTAGCTCTGATCCTGAGTTTTGTGCCATGAGCCGGGATAGCTCA
GCTTCAAACTCTGATAAAAaTGGTTTGGGGgATACTTCAATAGGGGATTCTGGGCTATCA
GGCtCCCTTTCtCTTGTGCTAGTGGAAGGTCCAGAAAATTGATGAGTCGGCTTGTAGGTG
CTCCAGAAATCTCCGGAAGTACCAGTCGTATGGCCTTCTTCTAGTTCCGGACGATACGAG
CCACGCCAGTATGCCTTGTAAATTTCACGCATACGCTTCCCGGCAGCATACGCCTGCTTC
TTTCCCTCTTCAGTGATAAaCTTACCTTCCGCCGAGGCACCTTCACCAAATGATTCAAAC
TCTGTATCATGGTTTGGACCATTCCATATATTGGATGACGTATCCTTCATAGGAGGATAC
TGTTTAATACTTTCCATATTCGTTACACCTGAACAGCCTTCATGCTGTCCTGAAGGGgCG
CTCTCCTCCTGGGgATCTGCTTTAACAaCGCGTGGTTTGTTTATAGCGGgTGGGGGATCT
GGGGGCGCAGTCTTCAGACGGGAACTCGCATTTGAGCGATAACCAGTGCTTAGGGgTATT
ATTTGACAGGACGGTTGCCCcGAGATACtGTtGGTCACAGTTCTCAAACGAAAGTTTCGC
CAAACGTCTACCACTGGCAGAGTCTGTTGGATCTCAAATGTATGCATAACAGGATCATTC
TCAGCGTTGAGTGTGCTTAAAGGCAGACGATAGCTATTTGGTAGAAGTTCACCAATAAGC
TGTGAAAGTTCTAATGATGAACCGACAATCACTGTTTCACCATCGTCCTCATCCTGATAC
TGAAGCCTGGCTTCCGGAAGTTCCTCTATGGTTCGGTCATACtCGTTTGCGGTGACCTGA
ACTACTCCATCGCCTTGGACTTCAAACTCCGCCCTGTGCTGCTTATCCAGACTTGAGATC
GAAGCACTATCAGACTCGAGGCCATCATCATTTCTAGAACGACGTCGCCGGTGTAAGGGG
TGCCCAACAATGCCCTTTATACGAAaTGGtCGGtCtAGtCtATTTtGtAaTTtCtAAaGT
aTtaTtgTtc
>contig00072  length=3778   numreads=51
CcGGTCCCaGAaTGGaCTaGCGTTGCTtaTtAATCaCATCATGTACCAAGGAaGTCCCGA
AGTTTAATtcTCCCaCcAAAAACACGTGaCAAACTCAAATTTCATGACTTtCAAGCtACT
TTTCGCGATGACGATGAAGCTGAaGACATAAAAAGCGACATGACGATGCGGAGATGAGAA
GACAAGCAGGCTGAGAAGAGTCTGACAGTGGTCAGTGATGGTTTTtCTTTCCTCCTTTGT
CTCCATGACTTCTTATCTTCGGCGGCTGGTAAGCTTCCGACTTGGCCGCAGCCGACGTTG
AGTGCAGCaGgAAATTCCcTCCCaCcAaGAAAAACAAACTaTATAAAGATAAGAGCTTCA
TCACCTGGAGGCACATCACGGCTGCCCGGTTAGTCTCGAAGAGCACCTGAGCCCCAACTG
AATAATCGGAGGACGACATTACATACCCTAAGACCGTGATCTTTACAGTGACACACACCG
CCCGCTGAACAAGAGACCAAGATGGCTGCCCCTACGCCAgTGGCAGcTCCGGCTAAGCAG
CGCCGCAtCGCCGTtCtAACTAGTGGGGgggATGCGCCTGGAATGAACGGGgCCGTGAGA
GCCGTTATCCGCATGTCGATTCACTGTGGTTGCGAGGCCTACGCtGTTCacgAAGGGTAC
GATGGTCTGGTGCAGGgAGGGGACTACTTTAGGCAAaTGTTCTGGGAGGACGTCCGGGGA
TGGCTGTCTCGTGGaGGAACATTGATCGGGtCTGCAAGGTGCAAGGCCTTCAGAGAGCGt
gaGGGgAGGCTAAAAGCCGCTAAGAATaTGGTTATTCGTGGGATTGATGCCCTTATTGTG
TGTGGCGGTGATGGCTCGCTGACTGGAGCTGATATCTTTCGCTCCGAGTGGCCCGGTCTA
CTGGAAGAGCTGGTGAAGAATGGAGAGCTCAGCTCAAAaCaGATTGAGCCCTTCAAGTCG
TTGAATATTGTTGGGCTGGTGGgCTCTATTGATAATGATATGTCCCTAACGGaTGCTACC
ATTGGCTGTTACTCGTCCCTGCACCGGATTTGTGAGGCTGTGGACGAGGTTTTCGATACG
GCCTCTtCCCACCAGCGGGGTTTCGTTATAGAGGTCATGGGTAGGCATTGTGGATGGTTG
GCATTAATGTCTGCCATCAGTACCGGAGCAGATTGGCTATTTATTCCCGAGATGCCTCCC
CGAGACGGCTGGGAGGATGATAtGTGtGAtAtCAtCACtCAGAACCGACGAAGAGGtAAA
CGACGAACTATtGTTATCATTGCTGAGGGTGCCCAGGACAGTcACCTTGAAAAGATCACG
TCCAATAAGGTCAAAGATATTCTCAGTGATCGGCTGCAGCTCGACACTCGAGTCACTGTT
CTAGGGCATACACAACGAGGGGgCGCAGCCTGTGCCTATGACCGATGGCTGGCCACACTC
CAGGGCATTGAAGCTGTCAAGGCTGTCCTGGAAGCCAAGCCAGGTtCCCCTTCGCCAATC
ATCACTATACGAGAGAACAAGATCGAAAGGACCTCCTTAGTAGAGGCTGTAAGGGTTACG
AAAAGTGTCTCCGAGGCCATAGCGAAGAAAGaCTTTGCTACTGCCATGGCACTGCGTGAC
TCTGAATTCATGGCTCTCCACAGAGCATATATCAACACTACCACACCACACCATCCAAAA
CTACtCCTTCCGGAAGCGAAGGtATGGCTCAGCGTTTAACTGAGATGCTAATAATAGATG
CTAATCATTTTGATGTTGACAGAGAATGCGTATTGCTATTATTCATGTCGGAGCTCCAGC
TGGTGGAATGAACCCAGCTACTCGAGGTGCCGTAGCGTACTGTCTGGCTCGCGGCCACAC
CCCCATTGGAATCTACAATGGCTTCCCAGGTCTCTGTAGGCATCATGACGATAAACCTCT
GGGCTCTGTGAGAGAGGTCAAATGGCTCGAGTCTGACTCGTGGGTCAACGAGGGTGGCTC
TGAAATTGGTACTAACCGTGGCCTCCCATCAGAGGATATGGAGACCACTGCAAAATGCTT
TGAGCTCTATAAATTTGATGCCTTATTTGTCATCGGCGGCTTTGAAGCATTCACTGCTGT
AAGCCAATTGCGAAAAGCAAGAAAGGACTATGATGCCTTCAAGATCCCGATGATCCAGCT
ACCTGCTACTATCTCCAACAACGTTCCTGGAACAGAATACTCCCTGGGAAGTGATACTTG
TCTCAACACCCTGGTTAACTTTTGCGATGTCATTAGGCAGTCAGCTTCCTCCTCTCGACG
TCGAGTGTTTGTTATTGAGACGCAAGGAGGACGATCTGGTTACATTGCCACCATCGCTGG
GTTGTCCGTCGGCGCATACGCAGTGTATATCCCTGAAGAGGGTATCAGTATCAAGATGCT
TGCCAACGACATCGAGAATCTACGAAAAAGCTTTGCTACCGATCGCGGTGCCAACCACGC
CGGCAAGATCATCCTACGCAACGAGCGTGCCTCCGCCACATACACCACCCAAGTGATAGC
CGACATGATCAAGGAAGAGGCTAAGGGACGATTCGAATCCCGCTCCGCTGTCCCAGGTCA
CTTCCAGCAAGGCGGAAAGCCCTCTCCCATGGACCGTATCCGCGCCCTTCGCATGTCTCT
TAAATGCATCCAACATTTTGAAGAGTATGCTGGCAAGAGCCCGGACGAGATCGTAGCAGA
CGACATGTCTACTGTCGTCATTGGCATTCGAGGTAGCGAGGTGGTCTTCAGTCCGCTTGG
TGGTAAGGaCGGGCTGGAAGCGACTGACACTGACTGGGAGCACCGGCGGCCCAAGAACGA
GTTCTGGCTCAAATTCCGGGAGATGGTCGATACTCTGAGCGGCCGACCTGACGGCCACCA
CAAGACGGACGATGCATGAGACTGGACTGAATGACTCTTTTtCCTTTtCGTCTCTTCCTC
TTCTTtCCTTCTCCTGTaGCAAGTTCAAAATGTCAACTCTCGAAtATATGTtCACGTtAa
gAaGCCAAGGACATGGTGAtATCATCTCTCGTAACCCTAGCTGCGATCTGCGCGCCAaTC
GgCTCAGTtCCTAgCGAATCCACCATGTAAACTCGTCGCTAGTGGAATAAaTATCTGAAC
GAaGTCTTCtCGtCCGTTCtGaCATCGAACACGACaCaGACAAGACTGCTGATGCCGaTA
ACGGCTTATGCTGATCTGTGACACCGTCGCTAGATGACAGTGGGATGACGTTGATTTGGC
AGCTTTTAACGGTAAAaGCCATCAAAAACGATGCATAGGTATAACCATCTCGGGTTTACC
GTTCATTCTGTGCATAAATTTATATATATTGTCCATATATATAATGAAATAAGTGAAAAT
GGCGTCCGCTGCATTCGTCGTAAAAGGCGAAAAGTTGTTGTGCGATTGAGAGTTTTGGCT
CTTCCGCGCGGATGAAGTCATCGTGGGCTTTGTTAACTTCCTGAGCTTCGACTTCACGAC
TtCACGCCTTCAAAtCtGGCCTTTATAGCCTCGACATACCCGCACACCTGCTTCTGCCTC
GATCTATTCACGTTTTCtAGGCTTTAAATCAGGCTAGATTTGTTGTAATAGTCACTTTAT
ACCAGTTGGTCGACCTTCATGCTCATCCAGAGGCACTCGATTCGTTCAAGCGGTACCTCG
ACGCGGGCTGAAAGCTCCTGATACAGGATTATCGGACATGGAGTTGAAGCGTCTGTCCTT
TTtAtCCCCTcGGTGGGTCATTCTGCTTCTTCTCCTACAGTCCTGGCTTGCGTCGGCG
>contig00073  length=3769   numreads=47
agatccgacccgcgttcatgggcctcgccggattcagcagcatcgacgccctgatcgaag
gtaaaagcgaagacctcactcgtgtccacccaattgatcctgccaccgtaccaaatttcg
tcctgggaatggagggTaaacttcctgattcttgtcccGaTTCTGTCTTCCAGGACTCCC
ACTTACgACTAATGGATGCGGgTATGAGTAaTAATCTGCCTATcTATCCACTACTTCGGC
CGGGACGTAATGTCGATCTCATCGTCGCATTTGATGTCTCGGCTGACAGCAAAGaaGCAa
aCTGGCTCTCCGTTGTTGATGGTTaTGCTCATCAGCGAGGTATCAaGGGATGGCCCATTG
GAGCTGgATGGCCAAAATCTAATGCATCCCCCGAGGAAACGGCAGACATCATCGCCGAGG
AAGCCCAACTAACAAAGGAAGAAGCGGATAAGAAAGTTGCTGTTGCTCAAAAGGCAAGCA
GAGAACGCACTCCTGACTCACGTGGAAACGaCCCCGACCTGACCTTCTGCAACATCTGGC
TCGGCACCACAGaGGAGAGGATATCGTCCGCTGAACCCCcACcGTCCAAACGCCTGTTCC
ACGAAGCAGCTCTAAACGAAAGGaCTCCGAATTTCAACTCACGCAGCCTCATGCTGGTAT
TGCAGTTGCTTATTTCCCCcTTcTGCCAAATCCTGCATGCCTAGCTTTGCCTGATCCCGA
TAAaGATGAGCCTGACGCGGAACGCAAGATCCTCGACCCACTGGAGGAGGATTATCTGAG
TACTTGGAACTTTATATATACCGCGGAGCAGATCGATTCCGCCGTCCATCTTGCCAAATG
CAACTTTTCtGAAGGTGAGGACCAATTGAAGAGGGTTGTCAGGGGTATCTATGAGCGGAA
AAAGAGAGAGCGGCTTCAGCGCGAGAAGGATACGGCTAGAACAAGTGCGAGCTAtCTGGC
ATAGATGCTCGAAAAaTGGtgTATATAagaaaaaaaaaaaaCCaGCTACATAGTTTTTtG
ATCcTCTGCCTTCACCTCCCTCCATACGCCTGTTCTtCGCTCAAGGCAagACGgCcGGGg
CCcAGgAaCCaTCACGTGACCaTTTCGCAACcTCCCGaTTCTTCTTGTTGAaGaGCCAAA
aGTAAaTTAaGaGAGaGCGAAGAGCAAAGCATGtCGACCAGAACaGTGgCCATAGACGGG
CTATGGCTTTGCTTCcGGCCTTcgCTAGGCCGTTTGCTGTCTGAATCACCAaGaCAGCGT
TttCCaGCTGaCAATgCCGCTCCGTCgCCGAGgCGCAGAGCTTTCCACTGCTCCCCCAGa
TCCGCATTCtCTGCGGCATtCAATCAGCTGAGtATTgCTAAaCCaGTCaaTtCcTCGATG
CCAGaGTCATATACTGCAGAAGGTaGCCAGGGCAAGGAaCAGACTGGCTCCAAGTCAAAA
TCAGCGTCcAGTCTtCAtAGAaCACCCcGACcGAGGgAaCAGAAGACAGTAAGGAAGCTC
TTACGGCAGAGCAAAATACCGTCGGATCTtAGCCAGAGAACGGAAGGAAATTTGGAGAAT
ATACTGCAGAATGTAGTTGAAAAGCTACCCAACCATACTGCTGCTCTAGATGTTGTTACG
GAGCTTGtACGGAGGAGGCATGTGCGCCCGCAGACTCGGCATTATCGTGCGATGATACTT
GCGAATACTCAATGTATCAGAGGCTCGGCTAAGCAAGTAGAGGCACTGTTAGATGACATG
AAGGAGAATGGAATAATGGTGGACTCAGGGACTTTGCATGCTGCATTAAAGGTGAGTTGC
TGCAGAGTATTGTCTTCTGTCTGTTGGTtAGAaTAGCTTGCTGACAATATATACTCATCT
GTTAGgCCCTGGCTGtACACCCcGATtAtCtGCTtCGTtCcGAAATCATACGGAAacTCc
GAGAGCGATGGATATCACTTAGCCcGACAGGTTGgCATAaTATAGTGACGGgATATATtC
GAGAAGGaCAATTTGAAATGGCACTGGAGACTCTAGAGCACATGGAGTTGCAGCATGTAC
CTGTCCAAGgCTGGCTTCACTCACTCCTCCTCTACAACCTTGCGGAATATGGAGAGTTCG
AGgAGGTACTGCACTtGTTGCGATCTAGAGTTGAAGCTGGCCTGACACTATCGCCAAATT
TATGGCACCGTTTACTGGACATCTCAAGTGCTGCGATGCATCCTGAATTGACCCAGTTTA
TCTGGGAACAACAGGTCGAGCTAGGCCATTTGAATCCACCATACGGTATCTGTGACAATG
TGCTTGCTATCAGCGCTCGAACAGGCAACGCCAGACTGGCGGCGTCGGTTTTTAAGGtGT
TAGGAAACCGCAATGGTGTACTAACCTTAAATGATTATGAATCACTTGTTGATACGTACG
TTGAGTCTGGTGACGTCGAATCAGCGATTCGCATCCTCTGCAGCATGGACAGCAGCAGtA
tCGGAGtCAAAACCGGCTCTACTAGATCACTCCTATCTCATCTCATTATGACCGGATCAA
AGCCGACGGATGTTTGGGATACGTTCAAGCGGATGAAAAAaGaGGAaGATCTAGTTTTCC
CTCTGCCCCTTCTAAATGTTGCGCTGGAACTCTGTGCTCATCTAGGTGATGCGAAGACCG
CATGGGACTTATACCGGGAACTTCATACCCTCTGCTCCTCTAGTGTGgAGACATCAACCT
TCAACaTCCTGTTCAAGGCATGCCgCGGGTCCAACGATGCTGATCTGgCCGGCTACTTTG
TGCAAGaGaTGATACAGATGAAGATACTTCCCGACCGCAAAaCCTACGAGAATCTAGTCC
TGCTTTGtGTTGAGATCTCTCGTTTCGAAACGGCATATAAaTATCTCGTTGAAATGAGTG
GCTCCGGATTCGAGTTGTCAAGACAAGCAAAGGAAGATATTCGCGCTAAGTGTGACGGAC
AGGAAGATCCACATGCCTCCAAGATTATCCATGACTCCGCTGTCCGCAAGCCGGCTTCTC
GAGGCATCATAAGGCCCCATCGTGTACGGCGCTCGTTTACTATCCCGGCCaGGGgTAAAG
GaGTGGAGCCAGGGGAGGTGAAAAGAATAGACGCAACGGGTCAGTACGAGCATGGGGACT
AGACTTGGCTTCACCTATGTATATCACTGTGCAATATCCAATGTATTATAGCTATCTATC
AAGCATGTTTAATGTAGTCTTGCATTATGTGTTTCTATAACCTCTAAGATAGGCCAAGCC
TTGTGCCAAGCCTAGAAAGACTACGGGTGACATCATCCCGCATTCTTCTtCCTTGCTCGG
ACATCTTTAAATGCAGGACAAGACGACGATGGACGCCAGGGCAGACATCAAATTGTAAAA
TTTACGGAGTACAATGGTGAGCGATACTCGATGGATGCCTATATCTGCGACATGTCTTCT
AACCTCTCACGATAGGCCTCCGTTCTCCGGCGAATCGTGGCAGGTCCACGAAATCAGCAC
CCAGAGGCAAGCCTTGATCTGTGCTATGTTACCGATGACAgTAAgTAGATCATGTACCAT
ACTTATATCTGGATCAATGCGCTCTATGCAGCGATGTACACCAATATACTAAACTATATC
GCAGTAATAGCAACATCAGGCCCTtCTTCGACCTACCCTAAGCGCGCGTaCCGAAaCCcT
ACAGAaGATTtGgTCcGTTtCCTCGaCTCAAAaCACGgaGAaGATtGgTCgatATTtGAa
TtCcgCGCTGAAGGAaCTGGatATCCTGATGAtGAAGtATATGGGCGGA
>contig00074  length=3760   numreads=38
tCCtctGCgAAagAaCCGGTGGCGGTCATCGATCTtCTTCTTtGCCGgACCAaGgTCTCC
TTGACCGCTCAGaGCTtCGgCcATTGTtGgATCCTGTACCCTTTCTTCTGCTGCTCGTCC
TTTTGTTTTTcTTTATTTACCTTCTTCTCTGTTGCCCTTCTCTACCTATCTTCCTGTCTC
CCTCCTTGCCTTAACGACCACGGCCGCACATTTAAATGATTTGGATGTCTGGGTTTACCA
TAATACTGCAATAACTGGCTTTATTCTATTTAATATCCAGTGAGTTGGCTTGTTTAGTAA
GGAGAGAAGTGGCCGCTATTTTTGTTAATGGTCTCTGTCACTAACACTGACTGCCTTTAG
CCACGGCTCATTCCTCTCCTTTTtCTAATAACATACACACATCCAACCAACCTATACGGC
TTCTCTCTCGGCTTCTCCCTCTTTCTCTCCCTCTCTCTTCCcTTTTtCGTTGCCTTCAGG
TTCCTGCGGTATCTTCTGTCGGCATCTGCATAaTCAATCCCTGGCTGTTATCATCTAGGg
TGGgAGGgAGTTTTTTtATATTCTATCAATCATGCCTTGTTTTAAGGGCCTTGCAGTCAG
CATTCATACGCCTAATGGGCCACTTGCCGAATaCTCGGTTCAGCGCCATTCCCGTGCCTC
TCGAATTGCCTGCTACATCCCGGTACCGCCTCCTAAGCTTCCCAACTCAGCCACTGGGAA
GCCAGAACAGTCGACATTCGCCATATCAATCACCCTCCTCACACCAGGTCTGACAGTCCC
TTATTCCACGCCAAAAGCTACGCCAGATAACCCCTATCCGAGGCCCAAGATTGTGGGAGG
CCTCCCGGACCAGCCTACTTCTGGTTCTTCCATAGGCCCATATCAACCCATGACAGCCTC
CCCGCGAGAAACaGTtGCAGCATATATCTATTTtGATGGCAGgCAGAAAGAAGAAGTGgC
CACcTtaTTAAGAAGGGGTGAaGAGACTTGGGTCAATTCGAGGTGGGTAGGTGTtCCGcA
ATCCGAAGGCGGTGGGCTTGCCGAACGAGAATTCTtGTTTCGtGAAGTCGGCCTAGAaCG
ATGGCTTAATGGATTAGATCTCGAGGGCAAGGATGCTGCAGAGAAAATTGAaCGAaGaCG
tCAAAAaaTGGaGAAAAGGAGGCGAAAACGAGAGCtCCAACAACGCAATGAAGACGCTGC
TAATGCGGCTGCAGACGAAAGCATGGATCTGGATGACAAGAAGCCAAAGCTTCTGCGGGA
GAAGGGTGTtCTtCGTtAtGGAGCAAATGAtCAGtCGCCCGtGgAGCAGCTAtCTGACGA
TGCGGAATTGCTATCCACAGATTCGGACTTTGATGACGACCCTATCCCAGAAACGGCcGg
TcAGaTTAAaGTAGCCTTGTTCAGAGTTTTGGCTTCCGGCGAGATCAAGCGTGGAGAGTA
TTCTCCTCAGTTTGATGCCCATGATGATGATGAGGACCTGCaTGGTGGTCcTGGCGGCGA
TCAAGAGTCGAATGgAAACGGCAGCACGGCAGATATAGACCATACCACCAGCTTTGCGAA
GCCAAAGTCACTAGACCCCAaGTCCATCAGCACTCAGACGGTCACCGGAATCGATCCAAC
CGATAAGCCCTATGCCATCTTTACATTCATGTATAGGGgCGAACgCCAATTGCAGAAAAT
GGGgATATTAAaGGATCCcAAGTCCCAAGACAaGGAGTCTCTTAAATCAGCTCGTCGAAa
GTCTACACAGCCCGATTTtGCGAATATcAAACcaCTGAAGCCGGGTGGCACTACCGgCTT
tGTCGGCTTtAGAGATCGCGAAAaGGAGCAGAAAaCtGGtAAAaGAAAGAGCTCCAATGG
AAaCGAACTCGACAGTGACGACGATGAAGATGACGAAGgTGTCTCTGTTTCCATTGTTGG
TAAGGCTGAGGATGAAGAGGAGAAAGAGGGCAACTCTCTCCTATCTCCcGATGATGCCAA
GCGGCAGGGTgAGCTCGCAGAAGGTGTtCGGCAGATAAAGGTaTGTGCATCATGGACCTC
TTTtCTtAACTtCACCATGGCATGATGGGACGCTAACATAGCATTGCAACtCCTTTTtAG
CTCAAACGaCAGCACTCTGCCGAGCCCTTGTCCGCCGCGGCCGGTCtCGCAGATCCCGCG
AAGGCTTCAAAATCAAGCACTCCCGGAGCAAGGCTTTCCCCGCCAGTAACAGCCAGGCAC
GACTCCACACCACCTCATAGTAGTCTGCCCAAGGAGACAAGtAtGAATTTACTCGACAAT
GATGCCTATGTTGGTAGCCCGCTCAAAAAACAAaGGGCAAGCATATCGGCAACTGaCGAG
AATGTTCATCGTCAGGGGGCAGTGACTGGCTTATCATCTAAGATTCACGAGATCATGGAC
ACTACTGCTACTGCTACCTCGAGCAGCATAACCAACCACAATACAAGCACCACCACTGCT
AATAATGATAGCCTAGGTGGGAGCTTATTCTCGGAGGGTATAATGCAGTCTGATATAAAG
TCACCCGGCTTAGAGGAGGAGTTGTAGCGAACGGGCCCTACCTTTGATTAATGTTCCAGG
GGTTCAaCAAAAaCAAaGAGAATTCATGCAGCTCCCTTTtACCGTtCCTTCTCACCTTTC
TCCGTACTCACCTAACTACAGCTTCAATTTCTATAATATTCTACCCATCTCTTGCAGTGT
CGAGAGAAACTAGTCTGATTGATGACCCCCCcTTTTTtATTAATCCTGTCCACTCAGACA
GCAAGGCGGAATCCACCGCGCCATCATTCCGACTCCCGATATACCGTGGATAAatGGACA
AACGGAACAAGAGCAAATTAAAATCTGCTAGCTTTCTTGCGATTTGgTGCTGTCCACTCT
TCCTTTGGTCCCTATGCATGCATGTATcTCtCTTGtGGtCTTTtGgCACCcATCTGGTGC
AGAGCAGGTGTTGGCATCCAGgATCATTAtCTCAAAtGCTCCGTaCgTCgCAAagAAaCA
aGAgTTCtGCcTCcTAtACTCGtATCAGGAAGTTaTAAaTaTATGGATCgTCgCTCCGTA
aCTCTCTGTCcATTTTtttGTGTCTTTCCTTGAGCTCTTCAGGCATTTTTaTaTTGaTtC
AAAaTtCCTGCaCTGtGCGTCtGCAGGCAGGTTAACTCACGTCAGCCCTtACTTATACTT
CGACAAATtCTTTTGGgCCGGAAGCACAATGGCCGACTCCGTTTCtCTTCCCCTTTAcGC
CGtCCCTTACGTAGTGGTAGATTAGCTGCCGCTGCCGCTGTCGGTAGTGGTGGCGGTCTG
CTAGAGGACGGAGCACTCTGTGCATACACCTGTTGGTGGTGGCCTTTGTCTTCCCTTACG
ACCAGCAaGgggtCcccaccgtgtcTttctggcatcgactctatacgactgacgactGga
taGgcTTTACTCTCGGTTATATTATGTTCGGACTATGGAACaGGGAAAGGGGAAaCATCC
CCTGCCCAAACGCAAAAGCCCACAAAAATCCcTGCCGGAGCCACGCTTAGCTGAGCTGCG
ATATAGCCGTCcTtGCAGAGCGACGAACGACCACCAAGCGACGAGCGAACCAACCCcTCC
ATCAGCTCTTGCATCTGCATCGTCGATCAAGaTAATCGGTCATGACAATAATGATAACAT
TAGTAACAGTCATATTAATGGTGATTTTGGTCGATCTCGAGAAAGATTCCCcTTTTCTTA
TTCGgCAGGACATCGCATCtCCCTtGCCcATCcATCAGCA
>contig00075  length=3744   numreads=50
ccagcagcaGTgCggcAGGCCGAGAttttAACCCAGAAGATATTGAGGACGAGGAGCCTA
CAGAATCCACATCTCTCCTTCGGGGACAGCAGAGAACTACATTTGCTAACTATGCCAGTG
CTAGAGGCAGCCAGGAGAGCAATATATCCAACCAGGGCAACAATTCGTTACACCCTAAGG
ACCACCGACTAGAACAAAAATGGAGTATCTACCTGATGTCATCGGCTTGGATATTGCAAT
TCCTTCTCGTTGCACCTATTGTCATTATTCTTCTTGGCCAGCTGGGACTTTTCCTAaCAT
CTGCAACATACCAAATCGGTGCCGATGGAGGTTCACAGCTCGTTATATACATCGGTATCG
CTGTCTTATCTGTTCTCATCCTCTTACCACTTTTCCCTTTCATCCACCGATTCACCTATC
ATATCCCAACATTCCTGTTGTTCATCCTCATTGGAACCCTGGTGTACAACCTAACAGCGT
TCCCATTCTCTCACAGCAACAGATTGAAACTTGCATTCGCCCAGGAAATGGACCTAGCTA
CCGGGAACAACCAAGCGTCTCTTGTTGGCGTAGAACCATATATCCATGATGCCGTTCACG
CCATCCCATCCGTACAAGACGGGAAaCTCTCCTGTACCTCCCATGGCTACGGAGGCAGAA
CCAAATGTtCCTGGCCTGGGCTCAAGCCAAAAGTAGCAGAAGGCCCCTACAAGGATTGGG
TCAGCTACAATATCTCTAAAACTAAAGATGACAAAATCACCCGCTTTGAGATTTCTGGCA
AGAATACCAGGGCATGCAAACTGCTCTTCGATAGTCCCATTGCTGATTTCCACGTACAAG
GATCTGTTGTtGaCAAaCGTAtACCCcACACCGGGCCAAAAGGTGTTTCTGAAATTCGGC
TCTGGAGTCGAAACTGGGAGAACACCTGGACAGTTGATGTGGAATGGGCTAAGAAGAATT
CTGAACGCACAGGCAAGGTGATGTGTTTGTGGAGCGATGACAATGATCTTCATGTCATAC
CTGAGTTGGATTTAGTTCGCAAGTTTGCCCcTTGgtGGgTTGCAATTACGAAGCTGAGGG
ATGGTCTCGTTGAAGGAAGTTATTCATTTAAGCTATAGTATTGGCCGAGTCCTCTGCAAT
CTGCAGCCATGATTTTCTTCCGCCTTTGTAACAGGTACaGTTATTTTATCTTTGATACTG
CGTTTCTTTGGGCAATtGTTTCAGCAAGGCCTTCTTTCCGGTATTTCCGTGATTTCGCTT
GACGTGATATTCCATTATTCGTTTTAGGCAAGTTCATTTTACTTATTTGCATACTACAAA
GAACAATATACAAGTCCCCAAGGACCTACGAATTCAATATACTTCTTGGCATGCAGATTT
CTGTAAGAAAATGGGGATAATAATGTTTGATTTCTATTCTGCAATGGGGTAGGTAGCTAG
GTACGTTGAGATATTATCGGCCCATGCATAGCGCTGTCTACCGGGGAGGGTAAGAAAACA
ACAAAGTAAAAATAAAAGAAAAaGAAAGAAAaCAAGCGGCCTCGTAACCTCATTCTCGGG
GCAGTTGCTAGCACTGACCACCGTGCGTTGCTATGCAGTCGTAACTCTATGCGTTCTGGT
AATAAGCACCAGTTCCTTCCCCCcAGGGGCAAACCAGATAGAAAGCAGCAAAGAAACTAA
TGAAACAGAATCAAAAAATGGAAAAAGAGAATAGAGGGAGTGGGGGTATTGATAAAGGAA
aGGGATTGAAGGAGAGACGCGATGGTGGGGGgATATAAGTGAAAaGGAAAAAAaGAAACC
TGCTTCAGGCTGGGTTTACAATTCCGAGGGTGAAAAGGTCGAAACGCCCAGGCCAATATC
ATGTTTACCGTTTTCATTCCTGTGAGAACGCCTGATGCGCCTAAACCTATGCCGAAAAGT
AGAGACTGCAATCGATAGATGTAGCATCAACGGTAAATTGGGTATTGTAAGTCGTTTCAa
TATAGCATGCGGGCTGAATaGCGCTTTTGtAATCACTGGATCGTGGGAGGgTATaTTTGG
TATGGCGTTATACCTGACTTGTGTGTGTGTGCCTGCCGTTCTAGTGTTGTGTCACAGTCA
TTGGGTGATCGTCTCCATCATTGATAGCCGCAGCATTCAAAAGGCCAGATACCGATGGCT
GGCTGTCAACTTCGTCAGGAGACTCGTCATCATCATACATGGTCACTGCTGTTCCAGACC
GTTCTCGAAGAGCAGAATGGTTGAGGTATTCTCGTAGTTGTCCGACTCCATCGCCGCTAA
AAACGCAGAAGACCTCTCTTTGAAGAGGAGTGAACTCATCTGGGGCAGCCCGGCAAAACT
TGGTCAAGTCATTTCTTAAAAaTGCATGGACACCGGTCAAACTCAGATGAGTCAGTCGGC
GACAGTAATTCAGAAGAGAGtgtattccctgagattcgataacagttagtatgaggtttc
gtcctcagattgaagtgtaTGTATgTaCcTCTACAGTCAAGTTGACACAATAACTCAGAT
GCACCCTTTCAAGGCCACTGACCAAGGGATGCTGTGGGAACCTGGGCTTTGCCAGTGCTA
GTATGCTTCGATCAGTAATAGCCTGGCATTTAACGAGTCCTATTCTTCGTAATTTTGGCA
GTGTTGCCAGTTGCTCAACGCTTGCGTCGGTGAGgCGGTTGCAGCATGCCAGATCAATGT
ATCGGATTCGATTGCAGGATTTCACCATTTGAGTAACGGCTTGATCGGTGATATTAGAGC
AATGGCCTAGGTGGATGTAGTGAATATTCTTCCCTAGTCGGcAGATGGCaTAAACAGCTC
GGTCCGTAATAAATTTGCACTTTCCAAGTACGAGGTTTCTCAGCCTTGGTGCAGAATCAA
TGATCTTCTCGACTGCGTCATCTTTGACTCTCTCGCAAGCAGTGAGGTCTAGAATCCTAA
GGCAGTCGAATACCAAATTTGGAGGAAGTCTAAGGAAAGCTTCATCGCTTATTTGTATAC
AATGGGCTAGGCGCAATTCTCGGAGGCTTCGCAGGGTAGAAAGAAGTGCGGTTACCGAGG
CGTTGGTGATATGTCGACATCCGTGGAGATCGATCTCGAGCATCGAAGGGCAGTTATTAG
CAAAGGCCAGGATAGACCTGTCCGTAAGCTGAGCTACACCATTCAATTTCAGctaaatag
aaaaggtcagcacatgctgtaatatggtaacttaaaacagagacactagtaagatacttt
gcataCCcGTTTGAGCTGTCGGCAGTTTTGTGCAAGTTGGACCAGGGAGTCATCAGAAaT
GTTAGCGCAGTTGGTGATATTTAGGCCCTGGAGCCTGGAGCAGTTGGCGGCAACAACGTT
CAAAGAATGGTCGGTTAGGGATTCGAGATCAGaCACATCCAGTGCCTGGAGCTGCCTGTT
CCCCTCCACTAGGTCTGAAATTCCCTTATCGGTGACGTTCTTGCAGCCAGTCAGGGTCAG
CCTCTCGATCCGTTtGCATTTGACAAACGaaaGACGgTTCCGTCGTtGACcTTGCTCTTC
AGGgTCGTGaGaTTCaGGCGTTTGACCAaGTCGTAGTATGGgAAGTaGCTTTCTTCATCC
GAGATTGCATGTGCTATCTTGAGCAGGTTGTCCCATGTATTGCAGAGTGGCCTGTGCCAT
aGAATGCCCACGCAGTTCATCGACCAACACGAGGAGACCTTCATGCAGTTCAGtAGGtCt
AGCGGaGACGaGAGCTttGAAAAG
>contig00076  length=3741   numreads=68
caaattagagacggccgcactcagttatcctcgacagcgcggtgcaaaggaccatagcga
atacagactatcgcgaaatcgagAAAAaaGCTCGATACCTGCCTCTGAGaCaCCTAAACG
TCCATAGTCTGGAGGGCGgTTTCGGGTgACCAACGCAAaTATgCGGTGgCAGAGCCCCcA
TcGTCGCcGCCCAACGCATCGACCAGcACCGCCGACGCCATCGCTTACTACAAGTCGCAG
TATGAGCTGCTCGAAGCCGAACTGGCTGATTtCCAGTCGTCGAGTCGCGAACTGGAGGCC
GAGTTGGAGAAGGACATCGAGGCATCGGAGAAGAGGGAACGGAAGCTGAAGGAGAAGGTT
GAGAGCCTGGGATATGAGGTCGAAGAATGGAAGGTGAGAAGATGATATCTGCACACCGAA
ATGTATACGCAGATGCTTACAGGTTGATAGACCAAGTACAAACAGGCTAAGTCAGAGGCC
AACTCCGTGCAAAGCACACTGCAGAAAGAGATCACTACGCTACGAGACTCGAACCGGACA
CTGCAGCTGAAACTCCGGGACACGGAGGTGGCCAACGATGACTTTGAGAGACAGGCTCGC
AACACGACCTCTTCGCTGGAAGACATAGAATCCAAATACAACATATCTATtGAGCGAGGT
GTtCTGCTCGAGGAAGAGATCAAGAAtGGCGAGCAGGAACGAGAGATGCTGCGAATCAAG
GAGCAGCGCCTGCGTGATGAGCTAGCGGATCTCAAGGTCGAGACCCATATCATCCAGGAG
AAATTGCGAAAAGCCGAAGCTGCTCTGGAACGAAAGGCAAAGTTTTCGTTGCTGGAATCG
ACTTCAACGAACGGAATCGGCCATCGCCTCGACGCCGCAGACCACTCACCAGCAACGACT
ACCTCTTCGCCCATCGCAACGCCGCTGACAAAGTCTGCATCTTCTGTTGCTTCCGAGATC
GCTACACCGCCGTCACCACCATTCTCTGAGTCGTCTACAAATGGGGCATTCAGGGGTGCT
ACTCCAAATATGTCTCGATCTCGCGTCTCTATATCCGAGTCAAATGGCATGTCAAAGCAT
CAGAAGTCGGCTTCTCGATCTTCACGGCACTCTCGAGTTCCGTCGGTATCTATGAGCAGC
ACAACCGGCCGCATTACCCCaTCTGCAGGACGACAGCCTACTTCGAATGGCCTCCCCAAG
TCGAGTTCTCTATATCAAATCCGAGGACTGATCGGGAAGATGCAAAAGCtAGAGGAGCGT
GtCCAGTCTGCACGATCGCGACTACCAGCACCGGTGGATACGCCACCCCGAGCATCTCCT
CGCACCGGCTCTGCCATGGGCGGCCCAGCATACAACATGCCTTCATCGGTAACAGTCCGC
AGCAATAGGAAACGATCGAGCGGTAGTGTGGCCAGCAGCTCCAAGGACAATAACGAGATG
CCGCACACGCCGGTGACACCTGGGGCCCGAGTTTCCCAGGGACGAGGCTCGTTTGGACTT
CCAGCACCATCTCAGTCAGCACCATCGAGACCCGAAAGTCGCACTAGTATGTCATCGCGC
TGTTCCGTCAGTAATATGACCTCGTCAAGCAGCATCGCTCAGCCGCGCTCTGAGTCTCGC
CAAAGCTTAAACAGCCAGAATCTAAATGGCTCACGCACGCCAGGACATTATACCAGCAAC
TCACTGAACATGAGCATGGCCAACATGTCCGACAACCACCAGCATCATAGCCATAACTAT
AACCATAGTCATCAGCATCACCCATCAGTTAGCAGCACTaGTAGCGGCGGCGGCCTTCGA
CGCCCTCGCTCATCACTAAGCAACTACAACCCTTCCGCCAGTATGTCGTATATTGACGAA
GATAACGCTGAGATGGACCTGAGTATGCACACACCCACACCCCGACGGTACGATAGCGTC
GGGTCTGGCAGCTCCATCCCGACTCCCGCAGTGCTGAGACGAACTAGTGGCGGGATGTCT
TCTATACCAACACCAGCCGGCCTGACGCCTCGACGCACCAGCTCGGCCATCGGAAGGAGA
GAAGGCGATATGCCTCCGCCATCAGCTGGCAGAAaGAAaGCGAGCATGACGCCTCGACCG
TCTTCGTCTCTTGGTAGCCTAGGCGAGACATATTAAACTACCAACCCTTTAAATTTAATG
AATATACAACAAACAACAACAACACCAACCTTTATGCCACTTTTCTTTGAGTCTATCTAT
TCTTATATCTCACCTTGCATAATAATTCTCCTTCCATGCCAGTCTCGCCATCTACCCGCG
GCGAATAATACGGGACCGGACAGTTTCTATGCCCAGCCTTATCCAAAACCCGAAACCCGA
GACCCGACCAAGCAACATGAACCAACTTGATTCTACCATCTACTTCCTTCCTAACCACTA
GTACTACTAGCTATCATTCTTTCAAGCATTACCATCTAGATACATAATGACGCATGTGTT
TTCATCCTTTTGTTCATGCCCCCTATACCCTCTTGTCCAGTTAAGCTGTGTTTCCAACCA
TGTATGTAGCCACTAGAGAAaCCcGACTTCTCGGAGCATTAAATACTCACCACCGCCATC
TACTCTACCACCTATCTCTGCGTCTCTTTTCTGTTTGTCTCTCCTAGCAACATCCATTAC
CTGCCACCTTCACCTCCCTACGGAGTACCGCCTACTGTCTTAAATTATCTCCTTTTAATC
TCCGTCGTTTTAAGCTTTTCAGCCTCGGCTTGTGTCTCCGAGCCTTACCTAAACCTTGCT
TAGTCAGTTACTCTAACCGGATTAGTTGTCGTTTTCTGTTGGGGGAAAACTCAGGCCCGG
TTGAGACGACGCGAGGGAGCTGGAAAGCCGCAGGTCAAGCAGACCGTATGCATAGTCGGA
GGATCTGGATCTTTAGACAGATAGTAGACAGGCAGACGGCCTCAACTGAGAAaGAACGAG
CTTTATCGATGTCTTCCTGGgAGAGATATGGAGCGTCGCAGTTTTGCGGACACTTTCAGC
GCGCGCTCAaCATCGAAaCAAAAaGCtCCTTTTGCAGGTGGATAGTAAGgCGGGTAACGG
CTGTTACGGATCCTCCTCTGGACGCGACTTGCTTTCGAaACTATCAACTGGCTTTCAGCA
TGGCAATCATAGCCTGGCGGTTCCGCCTTATCCGCAAGAGTCTGTTtCTGGTGCTGGGCT
GTCGGATGCGGTtAGTTTTGGCTCCATTTATCGCcGTGTAATGGTGAGaCATCAGACGAT
ACGCCAGACTTTGCTGCCTTCATtATTTTtATATATCCGACATTTCGTCTTGCCTGAGGC
CCAAAAaCCACTTTGCCACAATTTCTACTTTGCAACGCGCCGTTCGCGTCCCGATATTGC
GGgCGAATTTAAAATTATGTAGCTCGACCTGGCCCCCcTGCGTTCAGCTGCAGCTCtGTt
GAGTATTAAAAGAGCAGACGaCAACGTTCACGAAaGATCCATtATtGCCAGCAAaGtACT
tCGtaCCACTTTCCCCCTTTTTtCaGTCTTtATtCTCTAATACACTATTATTATTCCGTC
TATATTGTtCTCCAAGAGATCTAGTTTGATGAAACGCTTGCCCGGAAGAAGCATACGGTC
TATATATACATAACGGAAATGTGAATATACAGAAGTGATAAAACCACTTATATCCAAGCC
TTCACGGATTCTGGTAGAAATGTATCTTCGGCTTTGCGCATGATCTTGGTACATTGTTCC
ATGAATGTAAGTGTCAAAACC
>contig00077  length=3732   numreads=66
AAAAAaaaaaGAACCTTACTCCGTCCATTTTCCCAGGTTGATTCCTTGGGTGGCCCGAGC
CTGGATTCCATATATTCTGTCTTAGCCCTTTTTTtCTTGCTtATTTTTCATTCAATTCGt
GTTTTCACGCCACTACTTGCTCTGCACTGCACTCCTACTTCCATGCATTCAGTCCTGCCC
ACGGGTCATTTTGATTTTGGGACTGGGAAGGTTGGTTTGCGCGATGGGCTGGCTGGCTAG
GAGGATAATTGCTGGTTGGTTGCTGATAACCCCCTAGCCCCTGGCCAGGTGAGTTATATT
GTACTGGGGAGTGGCGTGGTGGTGGCGGAGGAGGCACGTAGCCCTGCGGTAGATATTGAG
GGGTATGGCTAGGTGGGATCTGGGGTTGAGGTATGGGTGGTGAGCCTGGATAGCCACCAT
ACGAGGGTGGGCTGGCGTAATACTGCTGCAGCGGAGGAGGTGAAGTCGGTGGTTGTTGAT
ATAGGTAGGCCATCGGGTTGTATGCTTCTGGGTTCATGTGCTGGGTGTATGGCTGTTGGG
AGCCGTAGCCTTCGGTGGGCGAGATACCATTGCCGCTTGGGTAGGCAACGGGTGGGTAAC
CGGTTGAAGTGGAGGGGGGATATTGGGCAGTTATAGGGGATCGGGCTGGAGGTTGCTGtG
GTGGCAGGCCAGAGTGGGTAGGTGATTTCGCCGTGTTAGCTGCCCGTTTGGGTGCCGGAG
GTGGTGGAGTAGATGACGAAGACGCTGGATCGACTGATAACCGCTCCATCAGGTTTTTCA
GCTTGTCCCGTTCACGTTCTTCGTGGCCCGATGCTTGGGCAGCTTTATCCCGCTCGATTT
GGCTGAGCAGCTGGGCTCCCTCGGACCGCCGGTTGTTGaGGAAGGTCTCAACGTTCTGCT
GCAGGTTGTCAATtGtGTCTCGCATCTGCATGTAGAACGCTTGtGCCTGGCTCAAGCCGT
TGaGAaGTtCGTtAAACGCTTTAtGGGCTTTtCtGTACTTGGATatGACCGCGTTGCGCT
GCTTGGTGAGGaCTTCGTACTTTGACTTCTCTGCCCTCACCCGCTTgTCCTGTAACaGAT
CCCCATaTACCTTGGCcAGcTCCTtCAtAAGGCcACTTTGTTTATGaTTtGCCTGGaGAA
GTCGGTTTtGATGAGGTCTGAACTTTTCcAaCTCTGTTtGGAaGAGCTGGTCTTCTTGGT
TTGCGATTGACTTCTTGTTGAGAATGAGAACGTTGGAGATATCGTCATTGTGAACCTTCT
CCTTCAGATCCTTCAAAGTCTGCATTCTGTCCCTCTTGACGAGGTTTAATTTCCGAAGCA
GTTCCTCGACTTTTGCAATCTGTTCAGCTACAGATAAGCCTCCTTCCCCATAATCTGCCT
CCAAAAGGTTTCCTTCTGGTGCTCTATTGCTATACGGGCTTCCTGGGGTGGCTCCATTTT
TACCTGGCTTCGAGCCAGCTGCAATGAGCGCCTTCTGGAAGAGTATGTCTGCCTCACCGG
CCTCCCCAGCTGCACGCATTTCCTCAAAGTCGGACTCATGTTGCCGCAGAGTAACCAGGA
GCTGAGAGTCACTTGAGCTGGCTTCATCAATGGTCTCACGGTAGCTTCTAATATCTGATC
GCAGGGTCGATGTAAGGCGCGAACTTGGCTGCTGCGTCCAGTCAGCGCCGTATTTGGAAC
GCATTTTCTCGCACACGCTCTCCTCGGTGTCTAGCTGTTTGGTACACTGCTCCAGAGTGG
AAAGCAACGAGGACTTATCATCCTGTAGATCCTCAAGTGTACCTCTGAACGGCTCTTGAC
AAGAGACTTCTTCACACCAAGTCCTGAACTCTTCGTCCGCAGTCAGCTGGTCGTCCAGCC
CCCCcTTGAGTATATTTAAGCTACCAGGTAGTTTCAAGTAGTCTAGACTGGCAGCCATTT
CTCcGTTGGCTGCTTCAACCTTTTCtGTCTCGGCCCGGACAaGCTTAGCCTTCTCTTCGT
CGTACAAaCTTGCGGACTCAGTAACGGACATTGGTACTATTCGCTGGAaTATGTCCGGTC
CAATTaTCCGCTGGATAtCCTGGCCTTGGTACAGTTCACTAaCGGGtaTAGCCTTTGCAG
CGGggAGCTtCGCAACAGGGgAgACTGaTGCTtCcGctGGAaCTTGCTGGTGATAGAtGA
AATCGTTAtCTTtCcTCATtGAAGgCAGTTTTTCCtGAACGGTAGCCAGCTGTCGTCGTA
CCATGTCCAACAGCACCATtCCGTTTTCAGAGGTAAGATTAGAGCCAgAGGgTACGGATG
ACGGgAACGACTTTGCCATGTTGATTGCGGCCGTTGAAGCCTTCTCAGCTATTtGTAGCC
GTGCAATGGCCACTCCGTGCATtCCACCcTCCTCGTCAGCCATGGCCTGGTAGTAGCAAG
CTAGGGAGGACATATGTGATGCCTTTGCAGAAGTCAAAaTCCACCATACTTTCTCAAaTA
TGCCTTTGGtAACGTTTtCCTGCACACCCTCGGCAGCCTGGGTGAACAGATGAGCAGCAT
GGCTGGCTAGTTTGGCTAGGAAGCCCGGCTTCTtCCCATCAGCGATCTGTTtCTCTAGAA
aTACTTCCTGTGCCTGAGCAAGGGTGATGGATATCATCGTCTTAACCGTATCCCGGCTCA
GATCGGTCGAaGGAGCATGCAGGAAGTTGTCATTGAtGTAGGTGAaCATGCCAGCAGAGG
CCTGGAATGAGTGGTATGCGGTCTTGaGCCCcGTGTCCTCGGCACGGTTTtGGTTGACAG
CATGgCAGgaTAGgACGgCGGAGAtgTTGAaTAtGATAGAGGCTTTcTCGTACGCCAGGg
AgTaCTGCGAGGTtGCCTTGtGTGTGAAAGCATCgtACcAGgTAAaTGaTaTCTtGaTaT
GATTCTCGTCAaCGGgAAaCGgaGATCCAGCAGCTCTAGCTGCCCGTAGtaCCGGTaGAG
CAGGTCTCTCCCAGAAGCGCTGTCCTTGCCGGCGCCTCTCATGTCCTGCCGCAGCCTGTt
CAAAGTCGCGCACTCCTCCGAATACCGATCCGGGTCATCACCGTAGGTCTGCCGGATATA
TCCCTTGAGCGGAGCGATCCAGTCTATCTCGGCCGTTTGCTTGAGAGGACACGATATCAT
GGGAGACTGCACCATCGTGGCGGATTTGGCGGCCGCAGGAGGCAGCACTCTcTCCCCCcA
GCGGACGACAGACCTGCTCCTAGACGAAGCCTATGCACCGCGGCAATTGTCGAGCAGCTC
GAGTAtCGTGCACGACGATGCGACGGGGTTCTCTGCTGGCTGCGTTGGGCTCGTAGTGCG
GGCGCCCTCGGCGGAGGATGTGGGGgAGCGATGTCACTAaCTAGTTAACTAGCTGGTGTC
GTCACCGAaGCGaTAaCTAATAaCCAAGGGCCTGGGTCTGGTCAGCGGCGGGCGGGCATG
CGCTGGCGGGTCGTGATGCCTGTGTGATGGGCTGGCGGGCGTCCTGGCGGAAGAGCGATG
CAGACGGTGTGCTGGTAGCGACCTTGCCGGCGTCAGTCAGTCAGTCAGaGaGTTAACTAG
TTATATGTGTGAGGGCGATGATGGCGATGGTGCATGGAAGAAGTTGCAAGAAGGATGGAT
GCACATCGACCGGCGAGccTATCATGGAGACGGCGGCAACGAAGAATCGAGCTGCCTGAA
GAACTTCGgCtcGTTtCTTTTtCTCTtCTtCtCTCTTcTGCTGCTGGATGGCcTGGCGGG
AttCTCgAGgAT
>contig00078  length=3716   numreads=251
AGCCTTGCTTTAAATATTCCTCCATCTCCTGCGCCGTCTAAGTAAAGGCAAAGTACTTCT
CTTGGGTTTTTCTCTTACTCTCTCTCCGGTCATTACTGTTCAGCAGTTGGTGCAACTTAC
CCCAGCTGTTACCGTTTACAATGCGCGCCGTAACCTTGATCGGGACCCTGTCTGTCCTTA
CGGTTCTTTTCTACTGGCTTGACTCGAATCTCAGTAGCTTTTACATCTTCAAGCCATCGA
GACTCCAGGAATTGGCAAAGGCATCGATTGCCAAACATCCCAACAATGTCACAGCGTTGA
TGGTGGATTTAAACGCGGCGTTGCAGGAGGAATATGGCAGTCAACATATTGCGCCCTTTA
CCACCAACCCAGACAGATGGATTTGGAGTAACCACGGAAGCGCCATGGGAGCGTTCACTA
TTCTCCACGCCTCTATCACAGAATACTTGATATTCTATGGCACTCCTATCTATTCCAACG
GACATTCTGGCCTTCACCTGGCTGATGACTACTTTGTCATTCTCAATGGCACAGAAAAGG
CCTATAGACCAGGACACCTGGAGGCCACCACATACTGGCCTGGAGATGTCAACCACTTGC
CCAGAGGACAGTCAATTCATTATGCCATGGATGGGTGGGCTTTAGAGTTAGCGCAAGGTT
GGATTCCAAGCATGCTTCCGTTCGGACTGGTGGAGTCATTTACTAGCAACCTTGACTTTG
TCAATCTTTGGAAGACTTGCTACTTGACTGCGGAGCTGATGGGGAGGCAGCTGGGACTTG
GAAAATTTTGAAAACAGGCAAACACAGCGTCGGACATTTCGAGGAGGAGTAACGCCGGAT
GTAATATATAGTTCGGGTAATTCATTGGATAGAGCGAGTGGGTGTCGGCTATTTCTCTTT
GTTTCTCTCAGTATTTCATTATTCCATGCGGCTAGTCTAATAAAATGAGCAGCAAGAATG
GAGATGGATGCTTAACAATGACGTTATATCCTACGACTGAATACACGATAGTCAaTTTAG
GGTATTCCATACACAGATCTTAAATGCATGCCATCtAGTTTAAaCgccatagagatcctg
aattgataaagacgctaagttaaatgggtctagttaaatgggtctaggtagggggaatAC
TTAATCGGtACAGTCAGCGAGaCAaGCAAAGgAGgtATTggtggggaagTAGAAAAGAAA
GAaTGGGgAAGGTAGtAGATagAAGTGGtaCAAAaGGAAAAGgACTGGAAGCTGTCAGGA
CATGAaCTCATaTAAAAGAGCTAaTAAAACTCTTGCctATTTTCtAGTTGTtAGTtCTTT
TATTtGtCGTTtcTTtTTTTTtTtTTTTTTTTTTtGtCTCCTCTTTTCAGTCTTCAAAAT
CAACACCGACTGGCTGATTTACTCGGAGGGCTTGAAGACGAAGCGGTCCTCTGGCTTAGA
CTCGAATGGAACACCAAGCTCAAGGAGCTTGACAAAAGCCTCGGAGAATTCCTTGAAGAA
AACATCCGAGTCCTTGGCGTAGCGCTCGACGTGCTTCTTGAACTCACGGTCCTTGATCAG
GGCCATATCAGTGGGAAGCATCATAAGAGTCTTGGTCTTGTTGTCAGTGAGCTGGGCAGG
GCCGGACCACTTTTTGTTGACCCACTTCTCAGAGAGGAGGAGCTTGAAGAACTCGTTGGT
CATAACAGTAGGGCTGAAGTCCCAAGGACCGTCATATCCGGATCGGTCAGCATGGGCACG
ACCCAGGGCGTGAGCACCGCAGAGGGCAACCATTTCACGGTCGTCAAAGCCCATGCGGCC
AAAAATGTCTCTGATATGCTTCTGGTCCTTAGAGGCGTCGGGGAGACGGCCATCTGGAGT
GCAGGCAGAGGCATCGTTGTCCTTACGGCCAGGTCTCCATGGGATGGTGGGACCCTGCAA
CTCCTGGATGGCACAGGCACCGGCAAGTGTCCAGAGATCAGAGTAGGAGATCCATGGGAA
TTTGGCCTTAACGGGCTCCAAAAAGTCGCGAGCAGTCTTGAGACCAGCGTTGGCTCCGTG
GTTAGACTCGGGGTCGAATCTCATGGTAGCTCCATTGCTTCCTCCGGTCTTGGTGTCCTT
GCAGTATGTGCCGGATGCGTGCCAGGCGAGACGAACAAGAACCGGTCCATAGCTGCCATC
ATCATAGTCATCTTTCTCCACAAGAAGGTGCGCAATCTCGTCGTAGACCTTCTGGTAGTC
CTCCTTGGTTGGGACAAATGGCTTCTGAGCAGCAGCAAAGCTCTCGTTGTTCATGTAGTA
GTAAGTACCACCGGCAGCCAGGGCAACGGCTCCGAGAGCCCAGTACATGCCAGAGGAGGA
CTTTTGAGGCTCAGAGGCCGTGGAGTATCCTCTTCGCCAGGAGGCTCTGTAGGTCTGTGC
TGGAAGGGAAAATCGAGCAGCATTACGAGTTGCCGAGGGTCTGACGGAGGTCACAGGCGT
AGCGCCGCGAGCAAGAGCTCTCGAAAAGGTACGGGCAGCAGAGGCCATGGTAGCAGACAG
CCGAAGCTAGATAGCAATTGACTGGTGTTAGAATGAGAGTGGTGACTTTGATAGAAAGCG
ACGGTGTGATGTGCAGGCGATGAAGGCGCAGAGGCGAAACGAAGGACGAGGCAGGGAAGT
GAGGAAAAGGATGAAGCAGCAGGAAAAAGAaGCACGCAGAAGACGACGAAGAaGAGCGAA
aGAAGCGTTTGGACCGAGATTAGTCATGTGGAACCATGGGTAAGACGGAGAAAGAATTGC
TCTGATTGGCTGGAGGGAGCCTACCCCACTGAGTTACCGGAGCTTGATAGCCAATAAGCG
ACCAGTAATTTGATAGCAAGTATCACGTGCAAGGGCGgAtATtACGTAATCAAGGCGAGA
AGGAACAGACGGGCAGAAGGCGATGAAAGtGCGAGGACGGGAGCGCCcGGTGGGCAGGAC
AGAGCAGAGGCAGAGGtGAAaGAAGGggCAaGGAAGCAAGGCGAGaGTtAGGACGAGCAC
AGCATGCGGGTTATTATTAGACGTCCCGCGGTGCGCCGCAGTGAaGTATATATACATACT
GCCTAATTAGTCAAAGGCCGACCCGCTtAGTTTtCAGCcGGaCGAaTTAAAACGGaTTtC
GGAGaCAAAAaCGGCATCGGCTAAGTTACCTTATTTAGACGGCGTGTTGGATTTAGGTAC
CTTTGAACGCCTCAATCACCGTTTTAATACAATCATGAATAATAACGCCTAGATGGACAC
TTCGTTGTTGATGTACGGAGAACCATGTATGATGATATGCTGGAAAACAAAGGACTAACC
TGTCAGCATGTACAAGCTTGCCTTCATGCAGGACTTCCAAGCATTCCACCATTTGAGGTT
GTGATTGTGGGCACAGCGAGATCATCAAGCCCATGTTGCTCACTATTGAACGGTCGTGCA
AGATGGCAGAAGGGCGCATTAAAGCTCCAATGGCAGATTCAAGCCATTGCCCATTTAGGA
ATGGACACGTTTGACGAAATTATCAGGTATCTTTAGCGCCATCTGCCAAATCAGATGtGT
TGAGAAACGCTGCAACGTTCCGAAgAGGTGCAGATATGTgAATCATCCTtGGGTACtgCC
AATAaCtACTTGGaTGAaTAACcAaCAGCTTTctACcTGGACcACACATGTCCCcATTTt
ATCGgCAGTATATaTTTACAATTCCTCGTTgAGTCaCAACtCAACTatGTCCTaGA
>contig00079  length=3712   numreads=79
tactctcctttttcccttctcattggtcgttcatttgtgctggttgTTCACAaTTTGtAA
AATTACCACACAAAGATAAATGCTGTCTGGGCTGTAAGGAACCTTAACATGCATGCGTTG
CTACCACATtCCACATtCTAACAGGATCAAAAaTAAAAAaGAAAAGAAAAGAAAaGAAAA
CAGATGAATGAATAAAAAaGAGAAGAAGGCAAAGACCTGGGCAAAAaGGGAATCAAGCAC
GAGTTAGAAaGAAAaGACAGACAGaTAAAaCTCCTGGAAAAGGGGAGGGAGATGTCATGA
AGACGTAAGCAAGGTGAACGCACAAGGGGgATGAAACGTAATAAGGAGAAGGGAAAAGGG
GGAATGAAAGATAAGGGaTATTCTTTGTTACCAGGAAGGGAGAAAGATGTGATGGAACTT
TTTCCCACTTCCAACGTCAAACCTTTGCCAGCTACAACCGAAACTTGGAGGGAAAAAaGA
AAAGGATTCCATACCGTATAACAAGGCTGGATGGGTAGAGTGGCATAAACGCCAGGCAGA
AGGGGGGGAGGTGGTCGTCCAGCAAAAAAAaGAaGGAAAAaCGAAAAGGAAGATAGAAAC
AAGAGGAAGAGTATTCGTTAAGaCATGCCAAGCCGAGGAAACCAGAATCAAAAACTTTCC
TCCACAATTAGAAAACCGTTTCAAGCATTATTTAAGACTTAGTCTCTTCCGCGGGCTTGC
CAGCCTCTGGCTGAGCAGCCTCGCCGGTGGGAGCATCATTCTTGTTCTTGACATATTCAT
CGTAGACAGTAAGAGCTTCATCAACCTTGGCTCGGAGAGCAACGTCATCATCGACAAGGC
CAATCAGCTCTGAGTTGTCCATTTCCAAAAGCATACCAGTGATCTTTCCGGCAAGCTCAG
GCTGTTGAGCAAGAATCTTAGGGTAGATGGCTTCACCGAGCATCTGTTTTTGCTGGGGTT
CGGGAGCGGCATTGAAAACTGCGAGGTTGATTGAGCCAGAGCCGGCTGCTTCATCGCGTG
GTATACCGCCTTGTCCAGGAGCACCTTGACCGCGGCCACCAGGGCCTGCCCGGCCACCCT
GCTGGATGGGCATGTTACGTCCCTGAGCGAAGCCTGGGGCACCAGGTCCACCACGCATTT
GtGGGGCGTTACCGGCAGCCGGTGGCATACCTTGCATTGGACCCTGGCCACGACCACCTC
CACGGCCGAACGACTGGACCTGGCTTATCTGAGAGTAGTTTAGGCCATTTGGAATTCCAG
CACTTTGCATTGCACCCATTGGGATACCTTGGCTACCCATGGCGAAGTTAGGAGGAAGCG
GCTGGTTAGGGTTCATGCCACGGCCGCCCTGCTGTCCAGGGAACTGGGGGAACTGGCCAG
GACGACCACCGGGCATTCCTGGCATAACCATACCAGCTTGACCAGCAAACTGCATTCCAC
GCTGAGCACCGGGGAGGAAACCTTGCTGGCCCGGAGCGCCATAGAAAACGGCAGGCTGCA
TGAAGGGTTGGGCCATTCCGGCGGCAGCAGCAACCTGCTGTTGGCGAATGGTGTTTCTAG
CTTGAATACTGGCCTCGAGCTGGCTCTTGCGAACATCCTTGCGTTGGGCCAAAGCAACGT
AGAGTGGCTTTCCGTGGACCATACGTTGGTTCATCTCGGTAACAGCCTTCGAGGCTTCAT
CTGGGTTGCTGAAGCAAACGAAACCGAAACCTTTACTCTTCCCGAGATGTCTCTTTTCAG
GCTTGGCACTCTCAGTCTTTCCCTCACTCTTCTCTTCGGATTTCGACTTGTCTTCAGATT
CAGACTTAGACTCTCCCTTTTCCTCGGACTTGTCACCTGCCTCCTTCGCCTTCTCCTTAT
CGGCTTCCTTGCCCTTTTCGGTTTCGGCGGGAACGTCGACAATGGCTTCGCGCATGACTT
TGGCGGAAGTTATGTTTCCGTAGCTGCTGAAAAGCTCACGAAGCTTCTCATCATCGATAT
CGTCGGACAAGTTCTTGATGTAAAGGTTAACACCCTGGTACTTGGAAGCCTTTtCGATGC
GAGCAGCTTCATACTGCTTTCGCAACTCTTCTTCACGTTCATGTTTCTTCTGGGCACGGC
CGACGTAGAGCTTCTGACCCTTGAGCTCGTACTCGTTCAAGGCCTCGACAGCGGCGGAGG
CGGCCTCATGGTCAGAGAAGTTGACGAATCCAAACCcGCGGCTCTTGCCGGTCTCATTGT
CACGGCTGAGGGTAGCAGAGGTGATTTCACCGTACTTCTCAAAGAGGCCaCGGAATTCCT
CATCGGTGACATCCTGCTCAACGTTCTTGACGTAGATGTTGGTGAAGTTGGCCTTCATCT
CCTCAAACTTGCTCTGGCGATCCTTCTTGGCAATGTGGTGTCCAACAAaGACCTTCTTCT
CGTTCAACAACATACCATTGACGTGTTTGATGGCATTGGTGGCGGCCTCAGCAGTTTCGT
AGTGGACGAATCCGTATCCTTTGGAGTTACCGTACTCATCCTGAGCAACCTTGCAAGAAA
GAATATTTCCGAAAGCAGCAAACGTGTCGTGAAGAGCCTTGTTGTCAATAGCAGTATCAA
GGTTCTTAATAAAGACGTTGCCCTGACCGGTCTTGCGGAGGGCAGGGTCACGCTGAGACC
ACATGATACGGCATGGACGGCCCTTGATCAGGGTGTAGTTGAGGTCCTCAAGGGCACGTT
CTCCATCGGCGGTGTTGTTGTAGTTCACGTAGGCGTAGCCAAGAGAGCGTCTGGTAACAG
CATCACGGCAGACACGGATCGACGCGACCTGTCCGATGGAGGAGAAGAGCTCGTAGAGCA
TAGCCTCGGTGACGGAAGGGTCCAGCTCTCCGACGTACAACGAGGCAGAGTGAGGCTGTG
AGGTCGCAGGAGCCGCAGTGCCAGAGGGCTCTCCGGCAGTTTCAGGAGCGGCCTCAGTGC
TAGGAGCTGCGCCTGCAGCAGTGCCGTTGGCAGGGGCCTCGGTGGGCGCCTCAACCTGGT
CCGTAGGGACGTTGGTCGCGGTCTCTGGAGCAGACATAATTTCTAATGTTTTtCCGTGTT
TTTtGTGATTTTTtGGTTTGAATTCTTGGTCGCTTGGAAATCTTTTCGTATCGTCAATCA
AaTGGAAaaaGTTAGCAAAGCCAGATCAAGAAGCTCGAGAAGAAaaaaGAGGGGCACCGC
GAGGAATTCTCTTCAAAGGATACAGGGTGTGATCGAGCAGTAAAGGCAGAGCTGACGCGA
GGCAGAGCATCCTGCGGGCGAAACGGAaGGTGAGATGAGAGAAAGTTGAAGGGAGAGAGC
TGTAGGAGAAGTGAAAGTAGCTGGGGTAAGTGTGCGGTGTGCCGGGTTTTTGGaCcACCA
CAAACAACCcACAACCACCGCCAACCGCCAGCGCCTCCCCTTTTCCTTCTTCACGAACGG
CTCTCGTTTCCAATGGTGAGGCAGCAGTGGGCGCAGGTAGGCGTGGGATCCGATGGTTTC
TCGTGTGCTGGCAAAAACGGCGACGGGCTCGACGTGGGATGGCGAAGACGGGACAAGGAC
TCACCAGGCGAACCTCGAAGAGGTAATGCTTGATATTTTTCAGGCTTTACGAGTAGTTTT
CtGGTAGGGgAAGGGGgCAAaGGAAaGGAAACACTCGAAAGTGTTTCTAACGGACGGATA
GATCACAGCCTGAGGAAGCACAAGAAGCGATGTTGGtGGTTGGAGGTTGGTT
>contig00080  length=3687   numreads=35
gatatagtagattttgaaataagtcattattgtaGTAATACTGGGTGATGGGTGTTtAGT
AGATcAATGGATGTAATGAACGATTACTGGGAtaTTTTtAAAGCTCGTtCTCAGAGCACT
CAGCTAGGtAGGTTAAGTGTGCCCAAATGAATCTTAGCAAACAAATTGGCCAAGTCGTCG
CTTTCCCGGTCAGAGCCTCTGCAAAGTACATTAGGTTAAATCATATATAAAACATGAAAA
ATCGAAGGAAGCAAGAGCTAGGGGTAATATCAATATAACAAGTGTCTCGTGATCCTCAAT
CCCACATTTATGACGTAGGAAACCACAATTTAGCCAATAACTTACTGTTTGCCCCTCCAT
CCTGCGGCGGGGTAATGAGTTAACAAGTAGCGACTTTaGTtGAACACAAAATACAAaTAA
AAGGATCCTGCCATGTTTTACTCTCATGAAATATTTACAGTCAGCTTAACTCACTCAAAT
ACAAAGGTGCCTATCCAATATTtCCCCTTTtAGGTGATGAGAATGACTACTAACGATAGA
GCTTAAAAAGATAGGCATAAGTTGGCATCATGTTACAAGGAATCGACTCAATCACATACC
tACCTCTTCCGGaCTTCCTTCAaGCCAcTATTAAACAAGCAATAAATACAATATCCAGTA
CGGTtATTTCTCAATCGGAGCCGTATGCCTcAAAATTTGACcTtCcTGATGATGATGGGG
tAAAaTTAATTGTGGAGgAGaTAAAAAaGATATATCAGAAGGTATGAaGCCACATTCCTT
AGATATTCTAATAGCTAAAAAAaaTTGGATATaGGAAAaGCTGCCGCATGATATTTCTAC
cTTATCATTATATGGGGCTGTCTTTAGAGGAAGATGGGAATCTGGTGAACTTAACGATAC
TGTTATTGTCCcACTTATCGATTACCaTGCTGAAGTTATTACTAGgAATAAAAAGGGGgA
TGAGAAAAGaCTAGaTTGGCATTGGAAGCATGCTATATTTATACAAAGACAAACATTTTT
TGAGATTGAAGGTGAAAaCAAGATTGGTGCAATAATCCTTCAATTTAAGCGATAGGGAAT
TATAtAtAtATATACAcATATATATATATTATTGGGCTATCTAAAGTGACACCATAATGT
ACCATTTcAGGAATGTGTACTAGTAGACAGAGAATTAAAGCTGTTTGGCTGCGCTGTCCA
TATATCGGtGTTAAGAGAGACAGGCATGGAGTTCAGgTTGCTTTGCTGCGCTGTCcATGT
ATCGGTGTTAAGAGAGACAGGCAcGgAGTTCAGGTTGCTTTGCTGCGCTGTCCATGTGTC
GGTGTTAAGAGAGACAGGCACGGAGTTCAGGTtACTTTGCTGCGCTGTCCATGAATCAAT
GTTGGGAGTATACCTAGTAGCaGAAAACGGGTCAAAGCCGCTACTAGGCTGCCATGGACC
AGTGCCAGAATACGATCCCCGATTGCCGTAGGGGTTGTTTTGGTGGTTGGTTGCGGTTGG
TAAACTTCCTGATTCCGCAGCGAGTTGTTGGCCGTTGtAATCAGtGTCAGATAATCCAGT
ATAAGCCGTATGAATAGCTACCGGATTaTTTGTACTTGCGGCGCCCTCCACCTGGCcTCG
CACCTCCTGAATCAATCTATGTTGAGTTGATGTCCCAAGGGAATGGGGAATGCTATGCGT
TTGGCGGGCTTGGCGCTGaTGCTGaGaGTCTCCCCATGATATTGGCATTCCGCGgTGGTC
AAAAGAGTTTACTGGCGCACCAACTCCTGTATTGATGGTCGCTTCTTCATTTGTATTCAG
AAGCGCCCCGATGGTGGCCGTATGCGCCGCTGGTGTCTGACGCACAACCATGGTTTGGTG
ATCTAAAAACCCCTGTACTGGGGGGCgTATGTTGGTGCTCTATTGGTGGGGAGGTTATAG
GCTTGAGAATTGTTTGATGGGGTAGgCGTGAAGGCGCGTGGTGCAACGTGGGTCAGAGAA
GTATTGCGCGTTTGTtGGaCTTGGTGTTGGTTTTGCCTTTGGGAATTAGCATACACATTT
ACTGTTGGAGCGGAACCGGCCTGGTGGGCTAAGAAAGGAGCATTAGCGACGGATGAATGG
ACACCGATAaGAAAACTCACTATATGGCTCGACACTCCGTTGGTTCAaGGTTTGTGTGGA
aTAATCCGAATGTTGCCTATTGGGGCGTACGGAAACTGTTTATTCTGAGTCAGTAGCAGT
AAAAACCACCGCGATGCCCGGGTATGTATCATACGTGATGGTAACTGCAATCGGAAGCCC
GACAGATTGTTtGCCTGTTGTCCTCCATTATTTGTTGTCTCGGGCCTTGTCGACACCCAT
TCTGTCGAAATATTAGTTGAGCCATGCCCAACCACATCACTCTGTGACCGGTTTTGTGCG
TTTTGGGAGCTATGAATCGATCCAGACACGCTGCTCGTCTGTCCACCCCGcACATCATCC
GTTCGCCGACGTTTCGCCCTTGGCTGGCTATCACACTGCTGCCCAGGTCCCCCTTCTATC
CATGAGCCTGCCTGCTGTTGGGgCCTCGTAGCGATCGAATTTCCGTCCTGGGAGGGAGTA
CTTGGAGTACTCGATTCCGtGGCtGAAGAAGTcTCaTCTACCACCTCCATAAGTCCTTGA
TCTCGACTAGGTACAGACATACTCATACGcaCCTACTTCTCCGTCTTGTCTTCTTtGTTG
CGAAGGCTGAtATtCGCTACGATCGATGCTCGCATGTGGCCACCtGTTCGGCCCATTCGC
aCAAGGTGTGtCtCCAGCCGCATCtGTAGGtGTTtCCAGATTTGCTGCAGGTTCGTCCGT
AtCTCGACCcGTCCCAAGCGACGAGGTGCAGAGAGTGGGTGCCTCGCTACCACTGGTGTG
AGCTTCATAACCGCTAATATTGCTTtCAGATGGACATtCCGCAGCGTATTCGGGgCCGTC
GCTCTCGCCGTCCAAATCATCTCGAGAAGCATAGAATTCCTtGtATAAAGGGTGGACCTC
CCTGAAATCGTAGGAAAGAaCTTCACAGACTTTCcTtAACCTAAGCcGTCATTAACcACA
AGTCAAGAAGAGGATGGAGGTCGCGTAtACGTACGAAGCaGATTtCCCGcAGCAGCGCTT
GaCGATGCAaGgAATaGaTATTGGCATCTCATTgTCACCTAGTTTtGgTATAGGTTtGCc
TTtcTTTTcATTCCcGCgATGAaTGCATCACCGCTACATGTGTTTGAACATATCAGTCTA
AACTtCgAGATACtCTGCCCATCTGCcTGTTGTtAATTATTtGTGtGCGAAAATtCtGgT
GGGTGACATaCATAGAAGAAAGACCtCTGCACTCCTATCTCCCCATCCAACCTTACGgAG
TTCCAAAATCTGCGAATTGACCCACTTTGCAGCGTGTCTATTCTGTGCGAGTGTTCTTCC
CATCGCCGTGCTTAGAGTGGGAATGCAAGTTTTCAAGATTGACTCGGCgTCGGCGAgTTc
GGCCCCATTCtCTAACATCACAACACACGCCAGGGCCACAATGATGACGCGAAACGCCAA
TATCCCCcGGAAAACGGAATTTATCTCCATTGCTTCtGCGgTAGAGCTGGCATAGGCACG
ACACCTTTCATCCCACTCGTCTTGACCATCGTCCTCTCTGTCGTCGTCTCCGTCGTCATC
CCTGGCCCCACTCCcATCCCCGTCGAG
>contig00081  length=3683   numreads=35
gtccctacttaactatttggtttgttctcaaccacgccacctatcactgcctctccatgt
ttcacttcgtaacgacgttcgatgtcaattgcacgTacatctgttttcttgatttgaatc
gagtcctctaagcGTTTGaTTACCTTtGCATCGTcTTCcATATACtCTTCCCAACTCAGT
ATGCTAGtGTtCTTGTTATTATtCCTGCCATGACTTAGGCTCGGCTCAGTTGTTTGTTGG
CTCTTGGGCCGAAGCTGTGGTTGGGTCTGCCTCCGAACTGGTACGTGATTGTGTTTCTGT
AGGTATGGGTGTCGAGGACTCTTTTTtAACCGTATATTTGTCTAGCGTGGTGGTGGGTGC
AGATGCAGATGAAGATACGGGCGTTGAAACTGATTCTGTGGCTGAGTATTCATCTGAGCT
GCTAGATACGTCTGACTGCGTGGGTACAGGGGTATAAGaCAAATCGGTCGTAGCAGATTC
AGACCAGGTGGCcGACCcTTTCTCAGACGATGTGGGAGCAACGGTATTGCCCGACTTTGc
TGTGGTGTGTGCTTCTtCGGAGGTTGTGGTTAACTCGGCCTCAGAGGTAGGCTTTGTCGT
GGAAGTTGAGTTTGTTATAAACGGCGTCTTCGAGGGGgTGGCTGATtGTtCCTCCGAATT
TAGAGCAGAGTTTTCCCCTGATTTGgTTGAGGAATTGGCACTAGAAaTCGGGTGCGCAGA
TGTCtGCGAGCCcAAaGTtGTtGTTGAGCTtGTGACTGGCTtGGTAGTTGACGCTACCCT
GGACGTTGATGGTGAaGTTAATCGAGAAGaGGTtACAGATGAGGTtGTTCGGgTATTAGA
GACAACTTTtGAGCTGgTCGAtGAGTGtACCTTGGAGCTAGTAGTTGGTTCCTCTTTtGA
GGTTGTCGGGgAAGTCTTTGCTGGCTGGGTAGTCGATACaGAAGATGgTTTTgTTGTtGG
GCTtGGTTTTGGGCTtgTGgTAGGACTGgTAGcTGGCTTGCTAGGTTTTCCATGACCATT
CCTgTTGGgCTTATTATTACTCCCAGGCCTTCTTCCCTTTCTCTTTTGAAGGGCTGGGAT
AACCGCATGATCTTCTAAATCGGGGACCTGGATGGTCTTATCCACACAACCGAGAGTAAC
TATAATTAGCTAGAGGATTAGAAGTGTAATGGTAAGAGCTAGGAAGTACATACCATCACA
CTTGGTCAAGCCGGATTCATCTCTTCCATTGATAAGTCCAGTAGTAATTGCCCTAGGAAC
AACGACAGGCTGGAGGATGGCTCCCACTGCCAGTAAAGACAGTAAGTTTGAGGGAGTGAA
ACGCATGGTGGCAATCCAGATAGCTGGTACTAGATAACAACAATGGGATTGTTTGCGAGT
CTGAtATtCTTGGTCCAAaGTGCCTCGAGgACCTTCTCTTTATAGAGCGAaTCCATTGGA
CaGCTCTCATgATCTATCTCctCAGATTTGACATAAGCATGTCAATtAATGACCGGCATC
AGTGCTGTAGTAAGCAaGACaTTGCTTTCAAAATTTAACtGCAACCGAaTGAGGTAGCAG
ATATCGGCCACGCATAATAGATTAAATCTTAATTGAGACTCCTCTTCTTGCGTGTGTTCG
AACTCCGGCTAGGCTTTAATTCGTATTGTTAGAGGCCCCAGGTGACTCTGTATAACAATT
CAATGGTAGCCAATATGGAAGAACCAAAAATTTTGGCGCATACTCCGAAACGAGGCAATA
AGTCCATGACCAGTCATTGATTCGTAGtATTTTTGACGgAgTACATGAGtAGTTAGTGAa
GGTCGCAATGGGGAACAAaTCCTTTCGCGCTTAATAAAaTAaGTAATATTTCAACTAAAA
TGAAGTAAGCTGTGTATAATGCTGGTGCAGGTACTGTCCTGATCAACGTAGCTTATTATT
CGCCGAAGTGCAGCCCTTgTGGGGAATAATATCCCGTGTCCAGATGCATTACTTTGATGA
GTGACGCAAATGCTGAGTATAAAAaTGGCAAAaTTTTTTGGATAACGTTAACCCGGGCCG
CGTTaTAAAACCCTTGCCTCCATAAGTCACTCATTTACCGCCGTTCTGaGTAAACATGAC
GCtGTTTTGTGCTGGATGTATCAGCTCGACTAAGCCATGATGATCTtCATAAaTTAAAGC
ATAATGCTGAGGCTGTGCCAAGACTTAAaCCTtAAATGCGGAGACTTTCGGGTCGgACCG
GAGTAAGTTGAAAGTTTATTTATATCATGTGAATCCTCTAAGAACcATGAGCGGCTTTCT
TGTATTtCTCCAGCGCCcTTtCCcTGCTCTCCGTATGGTTCACAATCGGTTtCGGgTATC
cGTTCTtCTCTGCAATTCCCCcAGCACCTcGTCCGTAAGGATCATGAATAGCGGAACCCT
CGACGTCTCGCAGCTCAGGTACCCAaTACCGGATATAGTCACCGTCTGGATCGAACCTTT
CACTTtGACGCAAGGGgTTGAATATGCGGAAATACGGCTGAGgATCTACTCCTGTACTTG
ATCcAAACCCCcAGCCACCGTGATTTGATGCAAAaTCCCCATCAATCAGATGGAGCATGA
AGAACTGCTCTCCGCATCGCCAGTCAATAAGTAAGTCCTTGGAGAGGAACGAGGAAACTA
TCATGCGCGTGCGGTTGTGCATCCAAGCACAGTGCTTGAGTTGTCGCATCGCGGCATCAA
CGATGGGGAATCCtGTTTtCCCcTCACACCATGCATCGAACTGGGTTGAGTCGTATTCCC
ATTCTAAATCTGTAAATTCCGGCTTGAAGCATTTATTCATACTAGAGGAAACATCTGTTA
TTACGAGGCCACATAGTTtCGTAGTTtCGATGAAAGGTTACTTACCATATATAGGGCCAA
TGAGTTAACACGTGTTtGTAAAAGTCTCGCCAGGCCACTTCGCTAATCCACGTAGAGTAA
CCTGGACTTTTCCCGGCCAGCTCGTTACCATTAGCATCTCTGgCCATaCGAACTGCAGTT
CGAGCACTCAAAGCTCCACAACTAAAATAGGGGCTCAGAACAGAGGTAAACTGGCTAGAC
ATAAAGTCCCGTTTGGCGTGATACTGTTTTCCCTTTTtCGATAAGAATTCTCGGaGCCTT
CGTGCTGCTTCTTGCTCGCCTTCAGGATACATTTTCTtAAATCGTTCTTGTTCTGCTTCG
GATAACTTCATTTGATTTGGAGCTATCGGAACAGCACTGTCAAATAAGTTCTTAAAATGT
TTCCGTGCATtACCTGCATTTACAGCTGGTGCGTCAACAAGCTCTAAGTTTTCCGGATGC
TGCTTGAGGTAAGCCACCCAAGACCGATACCAGGGGCTATATACAGCATATTGTTTGCCT
TGCTGTGTAGTCAATTCTCcAGGAGCCACGACACAGGTATCGTCCTCGGTGTCAAATCTA
ATGCCTTGCGTAGCACAGAGACGAGTGAGCTTTGCTTCACGCCGGAGCTCATCCACTTCG
TACTCTATATTAGCAAAAAgaTGGTTTGCGCCCcAaGTCTTACACAGCTCAACTaTACGG
CTGGGAATtCCCTTtcTTCTTTCGATTGATtCCATGTATAaTGGAATAtCcTTCcTAGAC
AATTCCGATTTCaGAgTGACCAGTGTCCGCAAGATAaGGTCAACtCGAGGGGgACTgCAT
AAaTGGgCAGTCAAATCTTCTGG
>contig00082  length=3675   numreads=62
GGACGTCCATACAaGAACgTATGTGTACcACCTGCCTATTTCTGGTGTCTCAAcATGATA
AATCtCTAAcACGTTCAAGACTCCTTTCAAACCTTTCACCGAGTTAATAATACACtCTTA
CCAAACATATCAACTCCATTCCGCAACATACCGCTGCGAATATATCTGCCCGTTGCACCA
GGGTCTGAGAAGCCATCTATTAAGGTCGTTCAATCCCAATTTCCACCAAAAaTCTCTACA
GTGTCGGTGGGAACTGAGAAGCAAATTCAAACTATTGGAACCGCTCTTCATTCTGTAGCT
CCTAGCTTGTTCCCAGACGATAAGGATACAAATATGGCTAcACCGATATTACATGGAGCC
GCAGTACCAATGAGTGCACCCCTGGAAGAAATGGCACGGTGTGCAGCATATGCTGATGGA
TGGCTAAATATTGTAGTCTGGATGCATGGATGAAATGACGCCCTGGGTTATGACTAGACG
CCATATGATTATTTAGAGCTGTTAGCCTAGGAAATTGATAGATAGTGACGTCATAAAAAT
TCAACGAAGGGTATATAGTTACAAACTTGAGCATTTTATGCTGAGAAAATGAGGCTGAAG
AGATGAAGGATCAAATTCTATACCGCACCCAAGAATGCCCGCCAATAATGTTTTTACAAT
GATAGTTCGTTAATGTAAAACACAAAGATAAAAATCACCAGGAACGTACAACGCCCAAGC
TTCATAAAAaGAaCGAAAACTGGTTCACGGCAGTGGAAACGAAATTAGGCTGTCAACTTT
GGTTGAATCAAGGCCAAGGTGTTCTGTACTTCCCCGGCTTCATGTCAAAGGCTTAGTTGG
TCAACGCTGCCCACACGCATTCCACCTCCTAGCCTACCACCACCCTTGGTCACCATTCCG
AGTTGATATAGTCGTTCCTCTCCACTTGTTGTTCGACCCCCAATATACCACTTCTCCGGT
CCAAGAGCATCCCTAAACCCTCCGCTACCACTACTGCTGTCGCTTCCCCGTCTATTCCTA
TCATATGACGAAAATGGGACTGCAGAGGTTGAAGATGAAGGTGTTGGAACTGGTATCGGA
GAGGTCGTGGAATTGGAAACTGTGGATGTCTGGGCAGCTGCCGAGGAGCTAGTATGGCTG
GTAGAGCTTATTGGGGCGCGGGATGAAGGAGATGGAGTATGCGAATGAGTATGGGCATGA
GCATGGGTATGATGATGATGGGAGTGGTGATGGGAGGAGAAGTGGTTTGATGTTGACGAT
GCGGCGGCAGCGGCAGCAATAGAGTTGGTGTTTGACTGTTGTGGATTCGAAGGAGCTGGA
TTTGCCGTAGCTTTGCTTCCTATTGTGCGAGCTCCGGCGGTATTTGAAGAGGCGGATGGC
GGAGCGTACGAAGAACCGATATGTGATGACGACGGGCCCGGGgAAGGGGgTTTTGAAGGC
GCTGTTTTATATGCGGTTTGCGCCCTGAAGGCAGCGAGAAaGTTGGCTAAAAAAGGCCTG
TTGGTCGTCATGGCTGCGAACACGCGTGTACAACTATCTTCGGCCTGATATTGACAACCG
AGTTGTTCTATTGGCGATGCTGTATTCAGTCACTCTTCTCGTGTGGCGTATGTGATATAA
AATTTTCTGTAGTGAGTTGCTGGATCACAaGGAAAAAGAGAGCAAAGTTCGTCGCGCCTA
GCTCATGCATGTACCACAATCCAAAAGGCGCCTACAGCACTTTGATCTGCTTGTCGATAT
TGGATTGTAGGCTGGCCTGTCCCGCAGCAAAGAGCATCGGTCATGGATGTTGTGATAGTG
ATGACGATGGATGATGCTGAaCTTgtGGGgtGACTTTTCCAGCGGAAGATCTCGGAAAaC
CAACCGCGGCTGGGCtGTTaGTAATCCGACGCCACACTCAGCGACCTGCACCGCcaCATT
TGTCACGTGAATAGtGGACGACGAGCCATGCGGCCTGCACtCACGTtAAGtCTGCTtCAT
GGATGaTTCGAAGACGTCtACCaCTCTGAcgAGGGCTgtCTTGgTGCTGgCcGGCtAGTT
TtACGACTAGAGAtACCtCTTGCTTAGGCATTGTTTGGACTTCTATTGTATCTTAGAATG
ACTACTAGTGGTTCACTTTCACCTGCTCAGGGGAAGCCGTTGATACCATGGTTTATACCC
AATTATATCCACCGGATCACCAAACATTTGCCAACAATACTCCcGAAGCCTtAACAGTGG
AAaCTATGTAGTGTGAATACACGCAATCTGGTTCCTGGATAACAGATGCCTCGTGGCTAC
AGCAACCCTGgTTCAACCGGGTTCTGTATTGCTTAGGACCGTGGATTAGCTCATGCTAAA
AAaTAGCTTAAATCGaCcGTACGAATATACTGGATTgCTGGgACAGGTgCAGACTaCTTC
cGTTTAGTAGGAaCAGAaGTTTATtCGCTTCCCCGAAATGGCCTGGGTTACGTACATATG
ATAAAAGAAAAGATAAAATAGGTAATTTTTCATCACAGGCAAATGGCTTGTTTTAAAGTT
TCACTTGAGAGAAAATGATAAATGGGATATCATGATGATCAAGGCTTAACCACGCAACAA
TCCTGGAACTCATGAGTATGCTGGGCGCAATAAGGGGAATAAAAaTAGTTGGTAATATCG
AAGCGGAGGGTTGATACAGAGCCCATTGGTATATATCTCGTAAAAATCAAATCACACCAC
TCAAGTCTATCTTCCACCCcTCAAATTTTCTCCCACcGGAAACCaGTTTTGAGAACACGA
GTGACAGTCATGAACACACCACAAaGGAAAaTAAGCGCCCCGGAAAAGaGTAAGGTCAaG
GTAAaGTTCCAATCCCTAGGGTCCaTGGAATGCGCATTGCCGTCcTGCTTGGaTAAAATG
CCGCCGgCGATAGgAGTGCCGAGCAAtGCGCcAAaGGAaCcAaGgATAaGGgCAGCCcgg
CCcTGGCTACATCTTGGGCTGGTGTCGACAGTTATGGATGCCATGGCTGTGAATAGGAGT
ACTAGCTGATAACCAGCTACCAGGGCATAGAATAaTGATCCtATAATGACTCCCACTGGa
TCTACCGCGAGtATTAGAGAAaTAAAGACAaTCCCGCAGATGTTtGtAAAAAAGaCGGCC
gTGTTCAGATTTCCAAGCCTATTTACATTAGTGAATACATCACGTACTTAGATATGCACT
TACTGATACTTACCTTGAAGCTAAAACAGTTAGGCTGAAGCCTCCTATCAAAGCTGCCAT
ATTCATTGCACTAACAAAGTAGCTGGCCAGCTCAGTCCTCAGCCCCAGCGAAAGGCCATA
TACTGGGATGTAGAAGAATGGGACAAAGCCACCAACGAGTCCTAGAATGGCTCCAACCAC
AAAGGTACAGTAACTGGCATCTTTGCACCCATCAAGTCTAATGAATGGTCCtCTTTTTtG
AGGAATTGAAGGATGATATGGTtGGAGAGTATATAGAGTCGAGCCcGAAGCCAAGAGCAC
AAGGGATGTGATTATCCGCACTGCCCATGGAAAGCCGACAGCAACAaTAAGCCAATAGCT
TACTATtGGGAAAaCAATACCACCTAAGTTCAAAGTTAACATtGTTGTTTAGTGgAGTTA
TATATTCcGAAGGgCaGAaTTCAcACACcTATAGCCGCCCCAGAAGTGGCGACTGCAATA
GCCAACGGACGTTTT
>contig00083  length=3669   numreads=47
GGAaGAGATCAAGAAGAAGAACCGGCGGATACACGgAAAAaGGGgaGATTTTATCACCAT
GGCCACTGGACAGAGACTACTTCGACACGCGCTTACGACAGCGTGCCGACTTCCCGGtGT
TTCtAtcTCAAGACGGGgAgTtCAAtCGACGTTtATTtCACtCCCACtACtACAGACAtC
ACCGCGATTAtCAAACATTTTACCACGTCCTCCAGCTCTATTGtCTTCATTACAGAGTAG
GAACAGCTACTCAACGACGACTCGAGATCCCcACCcACTCACCGATAACAAGACATCCGC
AACTACAGAAGAAGAGGCACAGGCAGCTCAAGCTCGACGAGACCAGGAACCCGCATATCT
CATCTACTTTACGtGCAAACCATGCTCTCACAGGTCAGCACATCGTATCTCAAAACACGG
ATATCACAAGGGAACTATCCTGATCACATGTCCAAGCTGTAGCAACCGaCATGTtATCAG
TGATCACCTGAAAATCTtCTCAGATGCCCCTGTCACACTGGAAgATTTGCTTGCGCAGAA
AGGCTTGAaGATCACCAAAGGGaCAATGGAGGGGGaTaTGGAATGGTGGGCTAaaGaTGA
GGAAAATGCTGAAGCTAGCCCGGAGACTATATCATCTGAGCAGGCTCAGCTAAAGGgTGG
GgAGGGCCAGGATGGAAAAGCTTAGACTGGATCATGACTGCCCAAAaTaTTtGAAGTTTt
GCTTCAGGCATTTCATATCATTTGGATATCTATGAATGgCGcACGGGGTGGgTATAATtG
TTTaGAGTGGCCGCGGCtGgATATTGGTTATGGGTCAAATCAGTTGCTAAatGATCtCCG
TTTTtgcACcGTGTATTATATAGATTGTATAATATTTCAATTTCTCCAGATCTATcATAT
GCAGAAATGCTAATGATGTATTCAAGATTCTTCCAAaCGCCATTTACCCCcGACCAATAA
CTCTTTTTATATCCCAAACACCTGACTCTATTGAAACAGTATTCGTCCGAACATAATATG
CTCAGAGTTCATGTCGACGGTTTCTGTTTTCCAACACTCTTTCTTTTCTCTTTTCTCTCT
TTCGATCATGTTTGCGCCTCTTGTCACGGCCAACCTTCTCTGGTGCAGTGACGGCCTCTA
TCCTTCGCTTGACTCTGCGTCCTTCCCTCCTCTCCTTTACCCGCTCCCGCGCCTCACTTA
TGTGTGCCACAAAGTCCGTAGTTCCTAGTTTCTTCTGTAGTATATCTAATACCTCCTGAC
TACTCGACACCAAAGACTTGTAAGTATTCTGGAAAATCTCATCTGAGGATCGTGGTGCCG
GAATTGAAGTGTCGGTCAAATGTATAAGAGGAAGCAGGATAGTTTGTAGATATGGCACCA
CCGTTGAGGCATCAATATGAGTGCAAAGCGCGGCAATCATTTTCATaGAAGCCGTTTTAG
CGTTGAGGGACTCTGCTCGCGTGGTAAGGGCTtCTTTTCGTAGGATTCGAGCGGCTTGTT
CAAATATATATTGAATGGCTGTCTTGCTCTTCCTGGCAGGCTTAGAATTGGATACAGGAT
CCTCTTCTTCGTATTCACTTCCTTCAACCTCTTCAGCCTCCTTTTGAGGAAGTACcAGAT
TATTCTGCGCAAAGCAGCGGCCAAGGAATATTAGATTTCGAACAATCTGAATTGCAAGAT
CCTCTGATATGTTTGGTGTCTTCAAACAAAACATGCTTGAACGGGTTATTTGAAGCATCA
ACGTATCGTCTAGTACCAAGCCTGAAGAGCCAACCAGAGGAATGGATGAATATCCAATCG
ATGAATTAGCTTTGGCTACGTCTGCCAGCCAGACACCAaCAAGGTTCGCCGCACACGATC
GTACCCAGGCTTGAGGATAACACAGACTTTGGAGGACTTGAGACCAGACCTTTACACAGG
ACGGGTTTAATGTGACACTCGGGAATAACTTCGACAGTTTCACGAAGAGCTGAAGAGAAT
AGTATAAAATCTCCCACTCATTTGCTTCCCTATTATCCAAAGAAAGGCTCATGATACCAG
GGAGAAGCTCGGTGACGAACCTGGCGTATCTGTCTTTGTTATTAGCGTCAGACTCGAAGA
ATATTCGAATGGCCTGCAGTCCTGTGGTCGTAAGAGCTATATTATCAGACTGTTCGAGCC
AGGACTCTAGCGGCGACAGTATCGCCTTCAGATGCTCAGCATCAGCACGAGTAAAAATAG
TTCCAAGAAGAGAGCCAGCCATCTCTCGGCAAGTAGGTGCCTCATCATTGGCCATAACCA
TCACGAGTGGAATGAAAAAaGTGTCCACCATCTCCTGAGCTAACTCCCCATTTGTCTTTG
CTAGGATGAGATGGATGGCTTCCATCACAGACTCTCGACCTTCCCTATGGGTaTAATCCA
AGTTTTTtGCGAGATATGCCATCTGCTTTGTCCATCTATTCTTtGCTTGCGGGTACTCAA
CCAGGAATTGCACGTACGTACCCcTTGCCAGATCCCGAGCATTCCGCGTATGGTTCGTTA
TCATCATGGCAGAGATCTTATCAACGACTTCATAGATCTCCGGTACCATGAACTTACGTG
ACATCACGGCTCTGATGAAATTGAACACGATTCCTTGGTGATCGGGCTCATCGATGTCTG
CAGACACGCGTTTCAAAAGGTaTGCAAGATATGAATCCTTGATAGTGGTACATTTCCGCT
CCCGcAAAACAGTAGAAaCAaGCTTAAGaGCCGCCTGAGATGCATCGGTGTGCGAACTTT
GCGATTCCCTcATCAGCTTGACACATTCAACGATATATACATCCGCATTCTtGTCAAGCT
CAGGCAAGGGAagTTTGATGATGGTagATAAGAGTCGAATTGCAGAGAGTTtGACTtcTt
CgTATCcTTGAAcTATCGAGTCaCCGAtAATtGGGACAAAGCCAGCTACGTtATCCGCAG
TCAaCAGGGAgTTGTATTTGTtGAGGACTGAGCGAAGGGTATCCAaGCTAAaGCGGgCAa
GCTtGTAAAGGTaGGACGTaGTACTTCCACCACTTTTCTTtCGAATAGATGCAACTTGGA
CGAGGAATCGACTTCTTATTTTCCATTCGTCGTTGTCTAGAACTGGTTCAGGTACCTTGT
ATGATTCTTtGATCACTTCATAACAGAACATCAGAAaGTCACGGCTTTCTACCTCTGGAT
TTCTCAATAAGCCAATGCCGATGCGTCGTAATAGCTCGTCTATCTTGCCCACAAGGTTGG
TTGTAAGTTTCTCCTGCAAAAGCTGTTGGATTGGCCGAATAAGGTCGTAGATGTGCCGAA
TGCTAGCATtCTTGGCCAACAGCTCAGCAGAATCATAACTTTTACTGCTTTTAACTTCCT
TCATCTTACTGACGTATtCTTCGGCATCTTtCTGCTGGCCAACGGTACCAAaTATATCGT
CCATAATGATTTCACCCAAAGTACTCAGGTCTtGATCTAACGcACCAACCTCAAATTCAT
CCGCAGTTACAACGAGGATAGAATGAACCGTGAAGGAAAGCACATGAAGTTGGTATCCTC
TGCTtAAAGCTCCCTtCAACTCCGTAAGGATATAACCAAAaTATGACGGCCCCaGAATAA
TAGCAATATCTGCAaGAGTTTTTCTTGCTGTATCTCTGGTGTCCTGCGCACGACTGCGCA
AGAtATTAG
>contig00084  length=3665   numreads=49
cGAtCCCtGcgctCCCCCAGGcGGCTGCAGCTCCaCCTCCCGCGCTGtCGCCGCGCCTGA
CTGGCTGgCcGGCCGCTTCACTTtCTCGCtGTGCCAGCCAGGCCGGCGTCACCTCTCACC
AACCaCCAACTCAGCCGGGCAGCTtCTGGGCCAGCTtGTTCGCCTCTCGAGCGCCTGCAG
AGCGAGCGTCGTCGTCTTCTGGGCTTTTCCTGCTCGTCGTCAaGGGTAAAAaTaCTGGCC
GGCTCAGCATCGCGTCTGCCTGTTGATTGTtGATCCATCTATCTCCATCCATCCCTGTGA
TGCTGCTGCCTGCTAAGCTGACCCGGCCCTGACTCACAGTGATTGCTTCGTACAGCTCCC
CTGGCCCCCGTCTTCGGCTTGCCAGCTGGGCCTTGAGGCTCGCGTTCTCACCGCTACACT
GTCCTGCTGCCTGCTGGGCCGTTTTCCTtAGCCcTTTTTGTtGAGCTTGGTTGAGCCCGG
TTGCTGCCTGCTTTGGACTGTGCTTGATATTTATATATCTTCCAGCACCCGCCCTGCTCC
AGCTTTCAACATGGCTGGCTCAGAACCTCTtCCGCCtCCCCAGAGCTCGACAACTGCGTC
TTCTACCATCGACGGCTCCAAGAGAGACACTCCGGCAGCTTCTCTTACTCCGTCCACCCC
TTCTACATCATCAGCCATACCAGACGACTCCAACAATACCGCTACTACTACTACTACTAC
TACAACCGgCAGCATGGgTGACAAGGGAGACAGCCTCGAGATCAAGCAGCAGGACCGCAC
AGCGGAAAACCTGGCTGCAAAGACAGAGGTCAACCCTTCGCTGGCAACGGACGGAGCCAA
CACTGCTGCTGCCGCCAAGAAGTCTGGCTGTGGTAAACATGCTCACTCTCACTCCAAGTC
AGACAAGCCAAGCAAGAATAaGAAAAAGAGCAaGAAGAAGAGCAAGAaGAAGGTCGAGAC
GGATAGCTCGTCGAGTGACAGCAGCAGTGACAGTGACAGTGACCTGGACGAGGAGGAGGT
GAGCTCCGACTCGGACTCTTCAGATTCAGACAGCAGTTCAGACTCAGACTCGTCAGAGTC
CGAATCTGAGCAGAAAAAGtCAAAGCCAAAGAAAAAGAAGACCAAGGAGCGGACTAGACG
TGTGAAAGAGAAGAAATCTCGATCTCGAAAGCGGGAAGACACCGAGGACTCGTCTGATAG
[truncated: 12,811,403 more chars]
